# Supplementary material for: Over-Expression of Either MECP2_e1 or MECP2_e2 in Neuronally Differentiated Cells Results in Different Patterns of Gene Expression
Source: PLoS One. 2014 Apr 3;9(4):e91742. doi: 10.1371/journal.pone.0091742 (PMC3974668; doi:10.1371/journal.pone.0091742)
Supplement: Table S2 — Uncorrected one way ANOVA (p<0.05) results of gene expression microarray on mouse Mecp2 knockout fibroblasts infected with MECP2_e1, MECP2_e2 or eGFP lentiviral vectors. (XLSX) [file pone.0091742.s005.xlsx]

## Sheet: mouse-noINS_ANOVAuncorpt01_filt
# Notes : Created from Advanced Analysis operation: significance Analysis.
#Entitylist : Filtered on Expression (20.0 - 100.0)th Percentile in the Raw Data
#Interpretation : Group
#Experiment: Copy of 100603_Mouse - 36115 Mecp2 KO fibroblasts - MECP2_e1 vs. e2 vs. eGFP
#corrected p-value cut-off:0.01
#Post-hoc test: tukeyHSD
#Selected Test : Oneway ANOVA
#p-value computation: Asymptotic
#Multiple Testing Correction: No Correction
#
# Technology : Agilent.TwoColor.14868
# Owner : gxuser
# Created On : Thu Feb 28 11:45:49 EST 2013
ProbeName	p	FC ([MECP2_e2] vs [MECP2_e1])	Log FC ([MECP2_e2] vs [MECP2_e1])	FC (abs) ([MECP2_e2] vs [MECP2_e1])	Regulation ([MECP2_e2] vs [MECP2_e1])	FC ([MECP2_e2] vs [eGFP])	Log FC ([MECP2_e2] vs [eGFP])	FC (abs) ([MECP2_e2] vs [eGFP])	Regulation ([MECP2_e2] vs [eGFP])	FC ([MECP2_e1] vs [eGFP])	Log FC ([MECP2_e1] vs [eGFP])	FC (abs) ([MECP2_e1] vs [eGFP])	Regulation ([MECP2_e1] vs [eGFP])	[36115 MECP2_e2 replicate1](raw)	[36115 MECP2_e2 replicate2](raw)	[36115 MECP2_e2 replicate3](raw)	[36115 MECP2_e1 replicate1](raw)	[36115 MECP2_e1 replicate2](raw)	[36115 MECP2_e1 replicate3](raw)	[36115 eGFP replicate1](raw)	[36115 eGFP replicate2](raw)	[36115 eGFP replicate3](raw)	[36115 MECP2_e2 replicate1](normalized)	[36115 MECP2_e2 replicate2](normalized)	[36115 MECP2_e2 replicate3](normalized)	[36115 MECP2_e1 replicate1](normalized)	[36115 MECP2_e1 replicate2](normalized)	[36115 MECP2_e1 replicate3](normalized)	[36115 eGFP replicate1](normalized)	[36115 eGFP replicate2](normalized)	[36115 eGFP replicate3](normalized)	GeneSymbol	Description	Chromosome End Index_Avadis_	Chromosome Number_Avadis_	Chromosome Start Index_Avadis_	Chromosome Strand_Avadis_	ControlType	Cytoband	EntrezGeneID	GenbankAccession	GeneName	GenomicCoordinates	Go	RefSeqAccession	UniGeneID
A_51_P158538	0.00970952	-1.32595	-0.407031	1.32595	down	1.35108	0.434113	1.35108	up	1.79147	0.841144	1.79147	up	7811.85	6306.13	4894.44	5059.89	6009.66	4506.22	2004.29	3522.94	4107.67	-0.0213593	0	0.412143	0.650123	0.699651	0.262104	-0.492976	-0.205698	-0.21288	Zfp36	Mus musculus zinc finger protein 36 (Zfp36), mRNA [NM_011756]	29162191	chr7	29162132	-	FALSE	mm|7qA3	22695	NM_011756	zinc finger protein 36	chr7:29162191-29162132	GO:0005515|GO:0043488|GO:0060213|GO:0005634|GO:0003676|GO:0003729|GO:0006402|GO:0003677|GO:0046872|GO:0007243|GO:0005829|GO:0050779|GO:0005737|GO:0045638|GO:0050728|GO:0017091|GO:0008270|GO:0000289|GO:0000288	NM_011756	Mm.389856
A_51_P516125	0.00880744	1.15751	0.211025	1.15751	up	2.29144	1.19625	2.29144	up	1.97963	0.985228	1.97963	up	11535.9	6582.63	6663.52	6101.93	6816.15	6129.93	4495.15	7306.64	7232.27	0	0.308867	0.395673	0.27554	-0.527438	0.323363	-0.743069	-0.966457	-1.17469		Mus musculus cDNA clone IMAGE:3492058, **** WARNING: chimeric clone ****. [BC013561]	23832201	chr13	23832138	+	FALSE	mm|13qA3.1		BC013561		chr13:023832138-023832201
A_51_P429284	0.00717282	-1.61655	-0.692919	1.61655	down	1.54573	0.62829	1.54573	up	2.49875	1.32121	2.49875	up	572.29	522.929	351.622	514.977	367.468	346.914	144.266	344.954	459.357	-0.0706396	0	0.512002	1.03099	0.815114	0.674017	-0.965557	-0.299497	-0.178453	Tbc1d25	Mus musculus TBC1 domain family, member 25 (Tbc1d25), transcript variant 1, mRNA [NM_172478]	7731837	chrX	7731778	-	FALSE	mm|XqA1.1	209815	NM_172478	TBC1 domain family, member 25	chrX:7731837-7731778	GO:0005622|GO:0032313|GO:0005575|GO:0005097|GO:0005096	NM_172478	Mm.122963
A_51_P302942	0.00884921	1.21482	0.280745	1.21482	up	2.06361	1.04517	2.06361	up	1.6987	0.764428	1.6987	up	74.2794	70.7187	62.647	65.1168	50.1609	62.5406	56.8885	49.5247	78.323	0.270334	0.235661	0.206244	0	-0.291347	0.161353	-0.389794	-0.806474	-1.22701	Rasl10a	Mus musculus RAS-like, family 10, member A (Rasl10a), mRNA [NM_145216]	4960226	chr11	4960167	+	FALSE	mm|11qA1	75668	NM_145216	RAS-like, family 10, member A	chr11:4960167-4960226	GO:0006184|GO:0008150|GO:0007165|GO:0003674|GO:0016020|GO:0005886|GO:0000166|GO:0007264|GO:0003924|GO:0005575|GO:0005525	NM_145216	Mm.374836
A_51_P398235	0.00824226	-1.07079	-0.0986748	1.07079	down	1.20025	0.263339	1.20025	up	1.28522	0.362014	1.28522	up	823.013	471.739	402.84	306.457	490.023	303.729	376.689	825.823	767.748	0.00689513	0	0.128306	0.16618	0.27154	-0.00649342	-0.23829	-0.171061	-0.245464	Dnajc11	Mus musculus DnaJ (Hsp40) homolog, subfamily C, member 11 (Dnajc11), mRNA [NM_172704]	151355933	chr4	151355874	+	FALSE	mm|4qE2	230935	NM_172704	DnaJ (Hsp40) homolog, subfamily C, member 11	chr4:151355874-151355933	GO:0005739|GO:0008150|GO:0003674|GO:0006457|GO:0031072|GO:0005743|GO:0051082	NM_172704	Mm.21353
A_51_P238405	0.00950694	1.16989	0.226376	1.16989	up	-2.14173	-1.09878	2.14173	down	-2.50559	-1.32515	2.50559	down	64.3721	62.9573	57.1369	63.2679	60.5705	55.0431	81.0351	100.365	105.983	0.149229	0	-0.759158	-0.0180802	-0.767037	-0.503939	0.720031	1.00287	0.963492	0610009O20Rik	Mus musculus RIKEN cDNA 0610009O20 gene, mRNA (cDNA clone MGC:6622 IMAGE:3490474), complete cds. [BC002117]	38414977	chr18	38414918	+	FALSE	mm|18qB3	66839	BC002117	RIKEN cDNA 0610009O20 gene	chr18:38414918-38414977	GO:0005739|GO:0003674|GO:0043281|GO:0005488|GO:0006915		Mm.281086
A_51_P408631	0.00431906	-1.30629	-0.385478	1.30629	down	-1.43375	-0.519795	1.43375	down	-1.09757	-0.134317	1.09757	down	5525.61	3836.48	3285	3345.13	3685.65	4023.8	3283.88	5562.88	5585.63	-0.333288	-0.511134	-0.343258	0.106429	-0.137675	0	0.0601189	0.2761	0.0354864	Slc20a1	Mus musculus solute carrier family 20, member 1 (Slc20a1), transcript variant 1, mRNA [NM_015747]	129037189	chr2	129037130	+	FALSE	mm|2qF1	20515	NM_015747	solute carrier family 20, member 1	chr2:129037130-129037189	GO:0005886|GO:0007165|GO:0016020|GO:0006810|GO:0006817|GO:0004872|GO:0005315|GO:0004871|GO:0005316|GO:0016021|GO:0006814|GO:0043123|GO:0015293	NM_015747	Mm.272675
A_52_P71496	0.00578847	-1.46476	-0.550665	1.46476	down	-1.30216	-0.380912	1.30216	down	1.12487	0.169753	1.12487	up	2364.35	1453.11	1397.67	1161.75	1881.71	1503.21	1548.6	2489.45	2841.22	-0.420118	-0.547144	-0.238743	0.07263	0.336623	0.0367364	0.000515938	0	-0.0637847	Tax1bp1	Mus musculus Tax1 (human T-cell leukemia virus type I) binding protein 1 (Tax1bp1), mRNA [NM_025816]	52694292	chr6	52694233	+	FALSE	mm|6qB3	52440	NM_025816	Tax1 (human T-cell leukemia virus type I) binding protein 1	chr6:52694233-52694292	GO:0005622|GO:0005515|GO:0043130|GO:0006915|GO:0032088|GO:0008270|GO:0006916|GO:0019900|GO:0042802|GO:0005829	NM_025816	Mm.389757
A_51_P266521	0.0084079	-1.05035	-0.0708765	1.05035	down	2.28876	1.19457	2.28876	up	2.40401	1.26544	2.40401	up	67.6252	38.0049	196.18	133.722	177.083	107.853	42.7182	59.5635	67.1417	-0.206018	0.178517	0.231179	0.390547	0	0.0257601	-0.8416	-1.73985	-0.798573	Cdk2	Mus musculus cyclin-dependent kinase 2 (Cdk2), transcript variant 2, mRNA [NM_016756]	128135273	chr10	128135214	-	FALSE	mm|10qD3	12566	NM_016756	cyclin-dependent kinase 2	chr10:128135273-128135214	GO:0005515|GO:0000793|GO:0005634|GO:0051591|GO:0032403|GO:0042802|GO:0005829|GO:0000166|GO:0016301|GO:0051602|GO:0006813|GO:0016772|GO:0000806|GO:0005667|GO:0005792|GO:0032869|GO:0000781|GO:0030332|GO:0000805|GO:0016572|GO:0005524|GO:0006260|GO:0016310|GO:0007049|GO:0007067|GO:0004672|GO:0004674|GO:0000307|GO:0005654|GO:0006468|GO:0045893|GO:0016740|GO:0051301|GO:0004693	NM_016756	Mm.111326
A_52_P383378	0.0078445	1.16232	0.217011	1.16232	up	-1.41839	-0.504256	1.41839	down	-1.64863	-0.721267	1.64863	down	772.874	678.094	404.019	342.528	282.356	413.617	339.378	576.343	901.175	0.147937	0	-0.242124	-0.0783585	-0.360454	-0.306408	0.548706	0.244266	0.625608	Whamm	Mus musculus WAS protein homolog associated with actin, golgi membranes and microtubules (Whamm), mRNA [NM_001004185]	88741049	chr7	88740990	+	FALSE	mm|7qD3	434204	NM_001004185	WAS protein homolog associated with actin, golgi membranes and microtubules	chr7:88740990-88741049	GO:0008150|GO:0003674|GO:0005737|GO:0005794|GO:0016020|GO:0003779|GO:0031410|GO:0005575	NM_001004185	Mm.181641
A_52_P23476	0.004495	-1.28323	-0.359777	1.28323	down	-1.22149	-0.288638	1.22149	down	1.05055	0.0711383	1.05055	up	10917.7	7964.3	6240.25	6047.32	6808.6	7264.64	5070.98	9790.03	11324.6	-0.186498	-0.338635	-0.355396	0.189488	0.00931271	0	-0.0488843	0.0193187	0.0149517	Snrnp200	Mus musculus small nuclear ribonucleoprotein 200 (U5) (Snrnp200), mRNA [NM_177214]	127065921	chr2	127065862	+	FALSE	mm|2qF1	320632	NM_177214	small nuclear ribonucleoprotein 200 (U5)	chr2:127065862-127065921	GO:0008026|GO:0008380|GO:0004386|GO:0005634|GO:0003676|GO:0071013|GO:0005524|GO:0000166|GO:0016787|GO:0030529|GO:0008152|GO:0005681|GO:0005682	NM_177214	Mm.215860
A_51_P452629	0.00645506	1.58468	0.664195	1.58468	up	-1.04444	-0.0627337	1.04444	down	-1.65511	-0.726928	1.65511	down	503.466	500.21	318.369	336.666	285.971	387.155	254.398	376.186	577.208	0.264061	0.313042	-0.0527798	-0.486312	-0.613713	-0.368235	0.476895	0	0.235629	Tlr2	Mus musculus toll-like receptor 2 (Tlr2), mRNA [NM_011905]	83640403	chr3	83640344	-	FALSE	mm|3qE3	24088	NM_011905	toll-like receptor 2	chr3:83640403-83640344	GO:0005515|GO:0032755|GO:0034123|GO:0050830|GO:0031224|GO:0032757|GO:0002221|GO:0042497|GO:0002752|GO:0042498|GO:0002755|GO:0042495|GO:0042496|GO:0044130|GO:0042742|GO:0032728|GO:0046982|GO:0009986|GO:0032760|GO:0042535|GO:0042834|GO:0032722|GO:0002224|GO:0052033|GO:0045087|GO:0009897|GO:0008329|GO:0004888|GO:0042346|GO:0005886|GO:0030177|GO:0002238|GO:0032735|GO:0045429|GO:0009617|GO:0006955|GO:…	NM_011905	Mm.87596
A_51_P111902	0.00258185	3.20765	1.68152	3.20765	up	-1.01929	-0.027566	1.01929	down	-3.26953	-1.70908	3.26953	down	113.839	79.777	37.3599	57.483	41.6295	52.9894	42.2891	138.221	127.694	0.638813	0.652319	-0.0421571	-1.32928	-1.58396	-0.882332	0	0.506378	0.825295	Slc22a17	Mus musculus solute carrier family 22 (organic cation transporter), member 17 (Slc22a17), mRNA [NM_021551]	55527474	chr14	55527415	-	FALSE	mm|14qC3	59049	NM_021551	solute carrier family 22 (organic cation transporter), member 17	chr14:55527474-55527415	GO:0005515|GO:0005773|GO:0005215|GO:0005886|GO:0022857|GO:0055085|GO:0055072|GO:0016020|GO:0031301|GO:0005887|GO:0006810|GO:0004872|GO:0015891|GO:0016021|GO:0004888|GO:0006811	NM_021551	Mm.27435
A_51_P505412	0.00257295	2.34958	1.2324	2.34958	up	-1.57591	-0.656187	1.57591	down	-3.70274	-1.88859	3.70274	down	177.162	234.949	133.675	93.8463	87.182	124.495	95.682	135.36	218.812	0.160375	0	-0.429193	-0.764834	-1.42824	-1.77296	0.24656	0.651251	0.801932	Bcl7b	Mus musculus B-cell CLL/lymphoma 7B (Bcl7b), mRNA [NM_009745]	135656796	chr5	135656737	+	FALSE	mm|5qG2	12054	NM_009745	B-cell CLL/lymphoma 7B	chr5:135656737-135656796	GO:0008150|GO:0003674|GO:0005575	NM_009745	Mm.405834
A_51_P147207	0.00209546	1.14866	0.199948	1.14866	up	-1.00828	-0.0118971	1.00828	down	-1.15817	-0.211845	1.15817	down	35281.7	29546.5	19838.8	18741	19310.1	20163.3	17842.4	29905.7	32719.1	0.0155983	0.0988854	-0.0210771	-0.151871	-0.205132	-0.149434	0.0733823	0.0557155	0	Prdx2	Mus musculus peroxiredoxin 2 (Prdx2), nuclear gene encoding mitochondrial protein, mRNA [NM_011563]	87498122	chr8	87498063	+	FALSE	mm|8qC3	21672	NM_011563	peroxiredoxin 2	chr8:87498063-87498122	GO:0005515|GO:0048538|GO:0002536|GO:0005829|GO:0048872|GO:0005739|GO:0000187|GO:0008430|GO:0005737|GO:0043524|GO:0004601|GO:0042098|GO:0019430|GO:0032496|GO:0045581|GO:0010310|GO:0031665|GO:0051920|GO:0042744|GO:0006979|GO:0042743|GO:0016209|GO:0006916|GO:0032088|GO:0042981|GO:0008379|GO:0030194|GO:0016491|GO:0034599|GO:2000378|GO:0055114	NM_011563	Mm.347009
A_51_P247441	0.0067008	-1.24611	-0.317433	1.24611	down	1.04552	0.0642242	1.04552	up	1.30284	0.381657	1.30284	up	4343.11	3198.19	2138.25	2270.96	2122.24	2417.7	1893.61	3700.43	4657.57	-0.0925655	-0.0504331	0	0.338793	0.189474	0.281033	-0.24103	-0.141023	0.046382	Ndufs8	Mus musculus NADH dehydrogenase (ubiquinone) Fe-S protein 8 (Ndufs8), nuclear gene encoding mitochondrial protein, mRNA [NM_144870]	3911568	chr19	3911200	-	FALSE	mm|19qA	225887	NM_144870	NADH dehydrogenase (ubiquinone) Fe-S protein 8	chr19:3911568-3911200	GO:0051539|GO:0051536|GO:0070469|GO:0009055|GO:0046872|GO:0003954|GO:0005739|GO:0003674|GO:0032981|GO:0005747|GO:0016020|GO:0016651|GO:0006810|GO:0016491|GO:0008137|GO:0022900|GO:0006979|GO:0055114	NM_144870	Mm.44227
A_51_P214449	0.00198302	1.00579	0.00832935	1.00579	up	1.31746	0.397762	1.31746	up	1.30988	0.389433	1.30988	up	9505.32	6212.14	5166.52	3974.45	5548.62	5146.5	4373.88	7803.71	8971.49	-0.0155944	0.0946711	0.184706	0	0.0528039	0.18599	-0.249376	-0.356651	-0.323476	Polr2k	Mus musculus polymerase (RNA) II (DNA directed) polypeptide K (Polr2k), transcript variant 2, mRNA [NM_023127]	36106547	chr15	36105211	+	FALSE	mm|15qB3.1	17749	NM_023127	polymerase (RNA) II (DNA directed) polypeptide K	chr15:36105211-36106547	GO:0008380|GO:0006368|GO:0006367|GO:0003899|GO:0005654|GO:0005634|GO:0003677|GO:0046872|GO:0006351	NM_023127	Mm.27375
A_51_P100034	0.00429164	1.43495	0.520998	1.43495	up	1.3084	0.387808	1.3084	up	-1.09672	-0.133191	1.09672	down	1474.73	1345.11	623.417	693.582	598.862	634.251	674.985	1216.61	1479.26	0.257717	0.518136	0.491482	-0.146526	-0.0404292	-0.108705	0.187335	-0.0834228	0	Mif4gd	Mus musculus MIF4G domain containing (Mif4gd), transcript variant 1, mRNA [NM_027162]	115469328	chr11	115469269	-	FALSE	mm|11qE2	69674	NM_027162	MIF4G domain containing	chr11:115469328-115469269	GO:0008150|GO:0005737|GO:0016070|GO:0005488|GO:0005634|GO:0005575|GO:0008022|GO:0006417	NM_027162	Mm.390387
A_51_P173043	0.00448605	1.10109	0.138936	1.10109	up	2.28202	1.19031	2.28202	up	2.0725	1.05138	2.0725	up	1221.61	815.44	550.449	516.64	812.03	675.07	424.63	697.408	822.012	0.315429	0.240822	0	-0.444875	0.335881	0.248436	-1.2356	-0.91946	-0.859624	Egr2	Mus musculus early growth response 2 (Egr2), mRNA [NM_010118]	67004817	chr10	67004758	+	FALSE	mm|10qB5.1	13654	NM_010118	early growth response 2	chr10:67004758-67004817	GO:0005515|GO:0003700|GO:0044212|GO:0006366|GO:0005634|GO:0046872|GO:0005622|GO:0014037|GO:0005737|GO:0021660|GO:0030278|GO:0045944|GO:0035284|GO:0006611|GO:0045444|GO:0031625|GO:0001102|GO:0032868|GO:0006355|GO:0042552|GO:0021569|GO:0003676|GO:0003677|GO:0006351|GO:0021666|GO:0008045|GO:0003682|GO:0007622|GO:0008270|GO:0045893|GO:0021612	NM_010118	Mm.290421
A_52_P86165	0.00549488	1.30935	0.388853	1.30935	up	-1.2311	-0.299949	1.2311	down	-1.61194	-0.688802	1.61194	down	302.676	222.07	184.644	152.361	181.551	136.929	197.534	362.923	293.503	0	-0.23397	0.171426	-0.446162	-0.351038	-0.431904	0.250666	0.472256	0.114379	9430040K09Rik	Mus musculus 12 days embryo embryonic body between diaphragm region and neck cDNA, RIKEN full-length enriched library, clone:9430040K09 product:unclassifiable, full insert sequence. [AK020461]	24896751	chr16	24896692	+	FALSE	mm|16qB1	77280	AK020461	RIKEN cDNA 9430040K09 gene	chr16:24896692-24896751	GO:0008150|GO:0003674|GO:0005575		Mm.446277
A_51_P476492	0.00575544	5.35709	2.42145	5.35709	up	1.42743	0.51342	1.42743	up	-3.75296	-1.90803	3.75296	down	235.647	214.286	93.5754	54.9853	59.278	65.3053	66.3486	112.732	192.49	0.62115	0.988047	0	-1.43952	-2.28164	-1.93399	-0.855768	0.704495	0.220208	Plcxd2	Mus musculus phosphatidylinositol-specific phospholipase C, X domain containing 2 (Plcxd2), mRNA [NM_001134480]	45960942	chr16	45960883	-	FALSE	mm|16qB5	433022	NM_001134480	phosphatidylinositol-specific phospholipase C, X domain containing 2	chr16:45960942-45960883	GO:0008150|GO:0003674|GO:0005575	NM_001134480	Mm.380993
A_51_P150105	0.00363928	1.66736	0.737567	1.66736	up	-1.68131	-0.749587	1.68131	down	-2.80335	-1.48715	2.80335	down	439.993	285.192	199.535	198.192	215.434	198.586	310.226	431.922	581.923	0.24892	0	-0.350642	-1.21979	-0.764229	-0.330407	0.755407	0.587087	0.804546	Ppnr	PREDICTED: Mus musculus per-pentamer repeat gene (Ppnr), miscRNA [XR_035714]	55923053	chr19	55922994	+	FALSE	mm|19qD2	26930	XR_035714	per-pentamer repeat gene	chr19:55922994-55923053		XR_035714	Mm.439757
A_51_P238659	0.00573091	-1.05475	-0.0768974	1.05475	down	-1.28546	-0.362285	1.28546	down	-1.21874	-0.285388	1.21874	down	692.459	446.14	366.653	311.485	403.087	364.51	347.239	614.54	719.814	0	-0.126681	-0.0996951	-0.108923	0.14008	-0.026841	0.275709	0.348762	0.236009	A230046K03Rik	Mus musculus RIKEN cDNA A230046K03 gene (A230046K03Rik), mRNA [NM_001033375]	83053868	chr10	83053809	+	FALSE	mm|10qC1	319277	NM_001033375	RIKEN cDNA A230046K03 gene	chr10:83053809-83053868	GO:0003674|GO:0016197|GO:0071203	NM_001033375	Mm.485848
A_52_P671769	0.00778247	1.78606	0.836777	1.78606	up	-1.10197	-0.140088	1.10197	down	-1.96818	-0.976866	1.96818	down	496.859	451.965	365.428	251.81	298.555	310.535	281.65	443.299	486.862	0.0507376	0.176653	0	-1.13029	-0.660778	-0.491871	0.552622	-0.0167577	0.111791	Arhgap18	Mus musculus Rho GTPase activating protein 18 (Arhgap18), mRNA [NM_176837]	26637905	chr10	26637846	+	FALSE	mm|10qA4	73910	NM_176837	Rho GTPase activating protein 18	chr10:26637846-26637905	GO:0005622|GO:0008150|GO:0007165|GO:0003674|GO:0005575|GO:0005096	NM_176837	Mm.356496
A_52_P329652	0.00771177	2.67278	1.41834	2.67278	up	2.01272	1.00914	2.01272	up	-1.32795	-0.409196	1.32795	down	37.64	87.7315	39.2462	59.9888	40.2028	45.4673	29.608	19.7873	39.1511	0.38786	1.2539	0.750969	-0.466884	-0.60623	-0.789178	0	0.0631743	-0.697878			104982352	chr12	104982293	-	FALSE	mm|12qE				chr12:104982352-104982293
A_51_P497484	0.00238878	1.39937	0.484779	1.39937	up	3.9089	1.96676	3.9089	up	2.79333	1.48198	2.79333	up	225.008	401.511	203.498	174.912	158.787	192.641	87.8481	93.4906	137.209	0.102549	0.929882	0.454207	0	-0.404265	0.436567	-1.76268	-1.59579	-1.05518	AI118078	Mus musculus expressed sequence AI118078 (AI118078), mRNA [NM_172923]	55285796	chr9	55285737	+	FALSE	mm|9qB	244886	NM_172923	expressed sequence AI118078	chr9:55285737-55285796	GO:0008150|GO:0003674|GO:0016020|GO:0016021|GO:0005575	NM_172923	Mm.24361
A_51_P508115	0.00955918	2.77329	1.4716	2.77329	up	1.94981	0.963331	1.94981	up	-1.42234	-0.508267	1.42234	down	134.781	139.352	82.9668	92.6968	69.5983	73.0871	58.8128	64.9245	111.996	0.879656	0.885543	0.555283	-0.632639	-0.879132	-0.582542	0	-0.887717	0.318205	Trank1	Mus musculus tetratricopeptide repeat and ankyrin repeat containing 1 (Trank1), mRNA [NM_001164659]	111297762	chr9	111297703	+	FALSE	mm|9qF3	320429	NM_001164659	tetratricopeptide repeat and ankyrin repeat containing 1	chr9:111297703-111297762	GO:0008150|GO:0003674|GO:0006281|GO:0004003|GO:0005488|GO:0005575|GO:0005524|GO:0003677	NM_001164659	Mm.270754
A_51_P268559	0.00142697	1.35312	0.436295	1.35312	up	1.13291	0.180038	1.13291	up	-1.19438	-0.256257	1.19438	down	7443.56	5207.43	3689.37	2723.1	3819.12	3348.13	3152.4	4601.02	4812.48	0.22438	0.109647	0.051342	-0.337642	-0.316895	-0.26898	-0.16287	0	0.0081234	Idh3a	Mus musculus isocitrate dehydrogenase 3 (NAD+) alpha (Idh3a), nuclear gene encoding mitochondrial protein, mRNA [NM_029573]	54451427	chr9	54451368	+	FALSE	mm|9qA5.3	67834	NM_029573	isocitrate dehydrogenase 3 (NAD+) alpha	chr9:54451368-54451427	GO:0006102|GO:0005739|GO:0051287|GO:0006099|GO:0000287|GO:0004449|GO:0006103|GO:0016491|GO:0046872|GO:0055114|GO:0016616|GO:0006734	NM_029573	Mm.279195
A_52_P499523	0.00789166	1.27634	0.352011	1.27634	up	-2.02526	-1.01811	2.02526	down	-2.58492	-1.37012	2.58492	down	56.6994	59.7357	66.8297	64.567	70.5191	70.6953	83.0525	90.0166	96.3326	0.0797005	0	-0.956632	-0.76119	-0.704721	-0.467053	0.885492	0.607385	0.684512	Scfd1	Mus musculus adult pancreas islet cells cDNA, RIKEN full-length enriched library, clone:C820005D06 product:RSLY1P homolog [Rattus norvegicus], full insert sequence. [AK050504]	52502555	chr12	52502496	+	FALSE	mm|12qC1	76983	AK050504	Sec1 family domain containing 1	chr12:52502496-52502555	GO:0005801|GO:0005794|GO:0005886|GO:0060628|GO:0005783|GO:0006890|GO:0051535|GO:0005798|GO:0006892|GO:0015031|GO:0006904|GO:0005737|GO:0047485|GO:0016020|GO:0006810|GO:0017119|GO:0016192		Mm.216511
A_52_P707482	0.00595721	3.21876	1.68651	3.21876	up	2.79364	1.48214	2.79364	up	-1.15218	-0.204362	1.15218	down	26.7387	24.4115	22.4325	16.0887	21.2398	23.0314	17.4443	14.1595	18.6388	1.83385	1.16383	1.01108	0	-0.850042	-0.200723	-0.489113	-0.266544	0.31798	9430062P05Rik	Mus musculus 12 days embryo embryonic body between diaphragm region and neck cDNA, RIKEN full-length enriched library, clone:9430062P05 product:unclassifiable, full insert sequence. [AK034922]	90051709	chr9	90051650	-	FALSE	mm|9qE3.1	319243	AK034922	RIKEN cDNA 9430062P05 gene	chr9:90051709-90051650	GO:0008150|GO:0003674|GO:0005575		Mm.382981
A_52_P148861	0.00616212	-1.32441	-0.405344	1.32441	down	1.07915	0.109898	1.07915	up	1.42923	0.515242	1.42923	up	5392.41	3249.93	2884.05	1862.53	4039.76	2118.39	2751.27	5369.17	5125.27	-0.300896	0.0296478	0	0.387277	0.32567	0.231838	-0.0965576	-0.296345	-0.208038	Bcl2l1	Mus musculus BCL2-like 1 (Bcl2l1), nuclear gene encoding mitochondrial protein, mRNA [NM_009743]	152606690	chr2	152606631	-	FALSE	mm|2qH1	12048	NM_009743	BCL2-like 1	chr2:152606690-152606631	GO:0005515|GO:0051400|GO:0008284|GO:0008283|GO:0005741|GO:0001836|GO:0071480|GO:0005740|GO:0007283|GO:0007281|GO:0042802|GO:0005829|GO:0005739|GO:0005622|GO:0051789|GO:0043524|GO:0005737|GO:0001541|GO:0071230|GO:0043154|GO:0034097|GO:0043027|GO:0009314|GO:0046902|GO:0043066|GO:0043065|GO:0031966|GO:0046982|GO:0051434|GO:0071312|GO:0051881|GO:0006915|GO:0046898|GO:0042981|GO:0006916|GO:0045768|GO:…	NM_009743	Mm.238213
A_52_P622600	0.0067911	1.59789	0.676172	1.59789	up	3.54051	1.82396	3.54051	up	2.21574	1.14779	2.21574	up	114.235	143.512	76.3594	95.4831	77.9952	85.5928	71.5485	74.9858	71.9782	0.971757	1.23268	0.186134	0.562171	0	-0.200118	-0.608393	-1.34339	-1.12952	3010026O09Rik	RIKEN cDNA 3010026O09 gene [Source:MGI Symbol;Acc:MGI:1915317] [ENSMUST00000143480]	49991253	chr11	49991194	+	FALSE	mm|11qB1.3	68067	AK013536	RIKEN cDNA 3010026O09 gene	chr11:49991194-49991253	GO:0008150|GO:0003674|GO:0005575		Mm.390357
A_51_P197209	0.00650485	-1.33039	-0.411849	1.33039	down	-1.00508	-0.00731088	1.00508	down	1.32367	0.404538	1.32367	up	569.66	599.292	291.51	333.275	269.661	296.304	236.054	432.596	523.507	0.041994	-0.114963	-0.201552	0.191508	0.365445	0.404074	0	-0.196094	-0.0564938	Adck4	Mus musculus aarF domain containing kinase 4 (Adck4), mRNA [NM_133770]	28042681	chr7	28042622	+	FALSE	mm|7qA3	76889	NM_133770	aarF domain containing kinase 4	chr7:28042622-28042681	GO:0005739|GO:0016310|GO:0008150|GO:0003674|GO:0016020|GO:0016301|GO:0004674|GO:0016021|GO:0005575|GO:0016740|GO:0016772	NM_133770	Mm.124728
A_51_P199634	0.000323332	-2.26852	-1.18175	2.26852	down	1.35496	0.438251	1.35496	up	3.07376	1.62	3.07376	up	313.144	191.932	187.77	169.413	288.37	196.888	201.947	265.916	334.636	0.194619	-0.0665388	-0.0674887	1.19497	1.17543	1.23545	-0.606962	-0.647199	0	Rgag4	Mus musculus retrotransposon gag domain containing 4 (Rgag4), transcript variant 1, mRNA [NM_183318]	99261971	chrX	99261912	-	FALSE	mm|XqD	331474	NM_183318	retrotransposon gag domain containing 4	chrX:99261971-99261912	GO:0008150|GO:0003674|GO:0005575	NM_183318	Mm.23297
A_51_P254541	0.00544699	-1.03867	-0.0547441	1.03867	down	1.07338	0.102156	1.07338	up	1.11489	0.1569	1.11489	up	3023.72	2440.74	1553.88	1397.43	1300.28	1618.22	1349.55	2376	2828.85	0	-0.0223761	0.0306445	0.0755615	0.0219966	0.0749425	-0.15592	-0.0746574	-0.0676231	Bax	Mus musculus BCL2-associated X protein (Bax), mRNA [NM_007527]	52721624	chr7	52721469	-	FALSE	mm|7qB4	12028	NM_007527	BCL2-associated X protein	chr7:52721624-52721469	GO:0005515|GO:0002358|GO:0009651|GO:0010524|GO:0007283|GO:0009791|GO:0007281|GO:0006808|GO:0005757|GO:0005622|GO:0008637|GO:0008053|GO:0031072|GO:0002904|GO:0007548|GO:0002262|GO:0010332|GO:0031966|GO:0006687|GO:0001844|GO:0009636|GO:0010248|GO:0033599|GO:0009566|GO:0005789|GO:0007008|GO:0030264|GO:0007007|GO:0032471|GO:0032091|GO:0008624|GO:0001783|GO:0021987|GO:0001782|GO:0008285|GO:0005783|GO:…	NM_007527	Mm.19904
A_51_P303147	0.00786509	-1.46376	-0.549677	1.46376	down	3.05518	1.61126	3.05518	up	4.47204	2.16093	4.47204	up	140.598	170.54	108.558	157.723	118.389	105.315	57.7787	46.8977	123.213	-0.511236	0.274919	0	0.468736	0.933328	0.0106514	-1.85492	-2.34712	-0.868039	H2afb1	Mus musculus H2A histone family, member B1 (H2afb1), mRNA [NM_026627]	17918183	chr2	17918124	-	FALSE	mm|2qA3	68231	NM_026627	H2A histone family, member B1	chr2:17918183-17918124	GO:0005694|GO:0005634|GO:0000786|GO:0003677	NM_026627	Mm.23887
A_52_P349590	0.00658413	1.39807	0.483432	1.39807	up	-1.68224	-0.750387	1.68224	down	-2.35189	-1.23382	2.35189	down	48.352	52.1732	36.1661	63.6208	46.3439	40.362	27.5614	37.0197	75.8352	0	0.566493	-0.149415	-0.35682	-0.460127	-0.216271	0.565678	0.874511	1.22805	Dpysl5	Mus musculus dihydropyrimidinase-like 5 (Dpysl5), mRNA [NM_023047]	31085617	chr5	31083887	+	FALSE	mm|5qB1	65254	NM_023047	dihydropyrimidinase-like 5	chr5:31083887-31085617	GO:0005515|GO:0043234|GO:0005737|GO:0016810|GO:0016787|GO:0007411|GO:0016812|GO:0043025|GO:0030425|GO:0006208	NM_023047	Mm.27732
A_52_P566718	0.00625623	-1.08322	-0.115321	1.08322	down	-2.91376	-1.54288	2.91376	down	-2.68991	-1.42756	2.68991	down	85.7683	124.22	102.096	96.1844	80.1614	102.889	63.038	80.4041	139.267	0.223282	-0.26192	-0.557553	0	-0.242318	-0.00791037	0.685065	1.6548	1.69259	Acss2	Mus musculus acyl-CoA synthetase short-chain family member 2 (Acss2), mRNA [NM_019811]	155387936	chr2	155387877	+	FALSE	mm|2qH1	60525	NM_019811	acyl-CoA synthetase short-chain family member 2	chr2:155387877-155387936	GO:0008610|GO:0005737|GO:0019542|GO:0019413|GO:0005634|GO:0003987|GO:0006085|GO:0043231|GO:0005829	NM_019811	Mm.255026
A_51_P104727	0.00244175	-1.13766	-0.18607	1.13766	down	1.49142	0.576689	1.49142	up	1.69673	0.762759	1.69673	up	1817.91	1405.82	858.741	972.032	1359.84	866.647	666.873	1394.03	1247.47	-0.0554427	0.268031	0	0.333403	0.306351	0.131044	-0.562573	-0.305904	-0.649001	Ehbp1	Mus musculus EH domain binding protein 1 (Ehbp1), mRNA [NM_153078]	21905966	chr11	21905907	-	FALSE	mm|11qA3.2	216565	NM_153078	EH domain binding protein 1	chr11:21905966-21905907	GO:0005515|GO:0008150|GO:0005737|GO:0016020|GO:0005575	NM_153078	Mm.281732
A_51_P375201	0.00394733	1.04737	0.066774	1.04737	up	1.76089	0.816303	1.76089	up	1.68124	0.749529	1.68124	up	2480.03	1902.39	1086.41	685.722	1111.42	1111.92	622.094	1248.32	1401.42	0.410574	0.308436	0	-0.00261974	0.456356	0.0649519	-0.522219	-0.683648	-0.524032	Plk3	Mus musculus polo-like kinase 3 (Drosophila) (Plk3), mRNA [NM_013807]	116801376	chr4	116801317	-	FALSE	mm|4qD1	12795	NM_013807	polo-like kinase 3 (Drosophila)	chr4:116801376-116801317	GO:0016310|GO:0000166|GO:0016301|GO:0043025|GO:0005524|GO:0030425	NM_013807	Mm.259022
A_51_P359359	0.00223049	-1.26362	-0.337558	1.26362	down	-1.18124	-0.240305	1.18124	down	1.06974	0.0972534	1.06974	up	3852.32	3288.22	1967.88	2069.66	2081.77	1908.34	1701.74	3045.88	3375.79	-0.194129	-0.194755	-0.281425	0.196536	0.0494317	0.0963993	0.0976353	-0.0470286	0	5430437P03Rik	Mus musculus RIKEN cDNA 5430437P03 gene (5430437P03Rik), mRNA [NM_026636]	73926936	chr8	73926877	+	FALSE	mm|8qB3.3	68251	NM_026636	RIKEN cDNA 5430437P03 gene	chr8:73926877-73926936	GO:0031572|GO:0005634|GO:0045739|GO:0006974|GO:0006302|GO:0003674|GO:0070531|GO:0005737|GO:0006281|GO:0070552|GO:0070536|GO:0010212|GO:0016568	NM_026636	Mm.21749
A_52_P134556	0.000247563	1.37804	0.462618	1.37804	up	1.02704	0.0384966	1.02704	up	-1.34176	-0.424122	1.34176	down	2351	1809.31	1383.78	779.34	968.034	1090.24	1023.53	1764.12	2222.18	0.0549946	0.0133363	0.104439	-0.4171	-0.311581	-0.486404	0	-0.0274057	0.0846854	Cd2bp2	Mus musculus CD2 antigen (cytoplasmic tail) binding protein 2 (Cd2bp2), mRNA [NM_027353]	134335814	chr7	134335755	-	FALSE	mm|7qF3	70233	NM_027353	CD2 antigen (cytoplasmic tail) binding protein 2	chr7:134335814-134335755	GO:0008380|GO:0005737|GO:0043021|GO:0005654|GO:0005634|GO:0005682	NM_027353	Mm.28050
A_51_P325914	0.00156879	-1.11568	-0.15792	1.11568	down	1.91178	0.934913	1.91178	up	2.13292	1.09283	2.13292	up	3964.89	2781.37	1876.11	1452.53	2304.09	1994.74	1494.07	2499.62	2806.31	0	0.265799	0.202805	-0.0704947	0.574985	0.437871	-0.773234	-0.832866	-0.730037	Jun	Mus musculus Jun oncogene (Jun), mRNA [NM_010591]	94715923	chr4	94715864	-	FALSE	mm|4qC5	16476	NM_010591	Jun oncogene	chr4:94715923-94715864	GO:0005515|GO:0000790|GO:0003700|GO:0006366|GO:0044212|GO:0003705|GO:0042803|GO:0002756|GO:0043524|GO:0003690|GO:0043525|GO:0045657|GO:0002755|GO:0017053|GO:0046983|GO:0007179|GO:0007612|GO:0046982|GO:0009987|GO:0045740|GO:0003713|GO:0043923|GO:0043392|GO:0043922|GO:0001889|GO:0032321|GO:0007184|GO:0005654|GO:0045893|GO:0045892|GO:0008134|GO:0035026|GO:0008284|GO:0031103|GO:0051899|GO:0008285|GO:…	NM_010591	Mm.275071
A_51_P191669	0.00590559	1.45487	0.540886	1.45487	up	1.39931	0.484718	1.39931	up	-1.0397	-0.056168	1.0397	down	20.3494	24.2541	22.3943	26.2884	25.1447	28.4583	21.8629	19.5167	22.4372	0.618085	0.283947	0.543145	-0.0809227	-0.0965582	0	0.163149	-0.152485	-0.0196415	Chgb	Mus musculus chromogranin B (Chgb), mRNA [NM_007694]	132620762	chr2	132620703	+	FALSE	mm|2qF2	12653	NM_007694	chromogranin B	chr2:132620703-132620762	GO:0005515|GO:0005576|GO:0030141	NM_007694	Mm.255241
A_52_P410518	0.00121444	1.11848	0.161541	1.11848	up	-1.27969	-0.355796	1.27969	down	-1.43131	-0.517336	1.43131	down	3963.74	4127.51	2283.79	1723.46	1605.91	2048.62	1761.43	3123.48	4049.83	0.133448	0	-0.0589408	-0.101657	-0.0979537	-0.210505	0.453951	0.258741	0.429202	Farsa	Mus musculus phenylalanyl-tRNA synthetase, alpha subunit (Farsa), mRNA [NM_025648]	87392947	chr8	87392888	+	FALSE	mm|8qC3	66590	NM_025648	phenylalanyl-tRNA synthetase, alpha subunit	chr8:87392888-87392947	GO:0000049|GO:0016874|GO:0004826|GO:0005524|GO:0006412|GO:0004812|GO:0005829|GO:0006418|GO:0003674|GO:0008150|GO:0005737|GO:0000166|GO:0006432|GO:0043039	NM_025648	Mm.292517
A_52_P262219	0.00382882	-1.248	-0.319616	1.248	down	1.92642	0.945924	1.92642	up	2.40417	1.26554	2.40417	up	13465.4	9430.24	6118.34	4881.3	10774.1	9001.43	3670.96	6525.41	7564.47	0.203003	0.268273	-0.108328	0	0.695517	0.626278	-1.02845	-0.873512	-0.572864	Fos	Mus musculus FBJ osteosarcoma oncogene (Fos), mRNA [NM_010234]	86817959	chr12	86817900	+	FALSE	mm|12qD2	14281	NM_010234	FBJ osteosarcoma oncogene	chr12:86817900-86817959	GO:0003700|GO:0006366|GO:0044212|GO:0005634|GO:0060395|GO:0002756|GO:0051789|GO:0003690|GO:0002755|GO:0031668|GO:0045944|GO:0071277|GO:0046983|GO:0007179|GO:0019717|GO:0005667|GO:0006355|GO:0046982|GO:0042493|GO:0005624|GO:0070412|GO:0003677|GO:0006351|GO:0007399|GO:0043565|GO:0034614|GO:0045893|GO:0008134	NM_010234	Mm.246513
A_52_P98124	0.00449231	-1.51843	-0.602585	1.51843	down	-1.69798	-0.763823	1.69798	down	-1.11825	-0.161237	1.11825	down	747.889	281.724	669.642	341.267	985.727	456.891	477.876	1177.18	822.797	-0.439405	-0.687805	-0.627848	0	0.0865585	-0.033861	0.0271636	0.495841	0.0134049	Zfp951	Mus musculus zinc finger protein 951 (Zfp951), mRNA [NM_001039231]	105243133	chr5	105243074	-	FALSE	mm|5qE5	626391	NM_001039231	zinc finger protein 951	chr5:105243133-105243074	GO:0008150|GO:0003674|GO:0005575|GO:0046872	NM_001039231	Mm.385405
A_52_P333953	0.00563746	-1.34368	-0.426192	1.34368	down	-1.3272	-0.40839	1.3272	down	1.01242	0.0178018	1.01242	up	2598.84	1359.74	1072.86	870.897	1417.61	943.819	1161.45	2491.4	2119.37	-0.215959	-0.45521	-0.27698	0.169633	0.160794	0	0.208529	0.0895176	-0.0210246	Abl1	Mus musculus c-abl oncogene 1, non-receptor tyrosine kinase (Abl1), transcript variant 2, mRNA [NM_009594]	31658919	chr2	31658860	+	FALSE	mm|2qB	11350	NM_009594	c-abl oncogene 1, non-receptor tyrosine kinase	chr2:31658860-31658919	GO:0005515|GO:0048471|GO:0017124|GO:0051353|GO:0030036|GO:0005886|GO:0071901|GO:0005634|GO:0046872|GO:0005829|GO:0005737|GO:0000166|GO:0016301|GO:0051726|GO:0005856|GO:0007155|GO:0070064|GO:0051019|GO:0016772|GO:0043065|GO:0030145|GO:0000287|GO:0019904|GO:0005730|GO:0018108|GO:0008022|GO:0005524|GO:0006975|GO:0016310|GO:0051149|GO:0004672|GO:0006468|GO:0004713|GO:0004715|GO:0016740	NM_009594	Mm.1318
A_52_P433847	0.00964129	-1.12428	-0.169005	1.12428	down	1.68993	0.756966	1.68993	up	1.89996	0.925971	1.89996	up	280.334	301.356	192.456	248.203	236.281	199.852	140.393	208.583	249.635	-0.0953981	0.129597	0.199528	0.133018	0.607725	0	-0.950757	-0.669961	-0.416454	Vpreb3	Mus musculus pre-B lymphocyte gene 3 (Vpreb3), mRNA [NM_009514]	75412324	chr10	75412265	+	FALSE	mm|10qC1	22364	NM_009514	pre-B lymphocyte gene 3	chr10:75412265-75412324		NM_009514	Mm.333851
A_52_P614336	0.00823429	-1.25133	-0.323466	1.25133	down	-1.0367	-0.0519953	1.0367	down	1.20704	0.271471	1.20704	up	2815.45	3202.12	1666.8	1621.26	1505.83	1678.09	1165.05	2477.58	3099.47	-0.152908	0	-0.062377	0.284598	0.3135	0.157015	0.0906162	-0.0446273	-0.105289	Pld3	Mus musculus phospholipase D family, member 3 (Pld3), mRNA [NM_011116]	28317394	chr7	28317335	-	FALSE	mm|7qA3	18807	NM_011116	phospholipase D family, member 3	chr7:28317394-28317335	GO:0016042|GO:0016787|GO:0016020|GO:0005783|GO:0070290|GO:0008152|GO:0005624|GO:0004630|GO:0016021|GO:0003824	NM_011116	Mm.6483
A_52_P313656	0.00237731	1.03901	0.0552055	1.03901	up	-2.30438	-1.20438	2.30438	down	-2.39427	-1.25958	2.39427	down	63.4881	71.7797	45.4411	56.9274	45.4253	51.3262	41.8532	15.3779	67.0306	-0.0571246	0	-0.373955	-0.362105	-0.383004	0.148413	0.735829	1.37742	1.0688			119408173	chr11	119408114	+	FALSE	mm|11qE2				chr11:119408114-119408173
A_52_P261365	0.00843146	1.58035	0.660247	1.58035	up	-1.53142	-0.614871	1.53142	down	-2.42019	-1.27512	2.42019	down	51.0172	57.29	33.3151	45.4836	24.7573	36.4453	22.0253	18.0028	69.7023	0.19973	-0.218703	0	-1.17354	-0.576646	-0.249523	0.56689	0.846473	0.412276	Olfr576	Mus musculus olfactory receptor 576 (Olfr576), mRNA [NM_001001805]	110114444	chr7	110114385	+	FALSE	mm|7qE3	258248	NM_001001805	olfactory receptor 576	chr7:110114385-110114444	GO:0007608|GO:0007165|GO:0004984|GO:0007186|GO:0004930|GO:0004872|GO:0016021|GO:0004871	NM_001001805	Mm.377392
A_51_P130398	0.00419866	2.33062	1.22071	2.33062	up	1.40401	0.489558	1.40401	up	-1.65997	-0.731156	1.65997	down	46.8549	75.7506	47.632	41.2509	32.0938	47.2627	34.3212	22.7183	63.0462	0	0.642136	0.564072	-0.994549	-0.886569	-0.574816	0.0693751	-0.336392	0.00455138	Zfp493	Mus musculus zinc finger protein 493 (Zfp493), mRNA [NM_028402]	67884739	chr13	67880710	+	FALSE	mm|13qB3	72958	NM_028402	zinc finger protein 493	chr13:67880710-67884739	GO:0008150|GO:0003674|GO:0005575|GO:0046872	NM_028402	Mm.53849
A_52_P301495	0.00835034	-1.03845	-0.0544321	1.03845	down	-1.44199	-0.528065	1.44199	down	-1.3886	-0.473633	1.3886	down	3068.18	2151.33	1690.51	1220.78	1845.83	1468.12	1609.02	3107.43	2947.36	-0.143359	0	-0.3123	0.0388153	-0.117745	-0.213432	0.36181	0.536992	0.229734	Vamp2	Mus musculus vesicle-associated membrane protein 2 (Vamp2), mRNA [NM_009497]	68905586	chr11	68905527	+	FALSE	mm|11qB3	22318	NM_009497	vesicle-associated membrane protein 2	chr11:68905527-68905586	GO:0005802|GO:0005515|GO:0005516|GO:0048471|GO:0030054|GO:0005886|GO:0030136|GO:0045202|GO:0031201|GO:0015031|GO:0032403|GO:0060203|GO:0005543|GO:0017156|GO:0000149|GO:0017157|GO:0043229|GO:0030672|GO:0017075|GO:0030141|GO:0016192|GO:0019717|GO:0070044|GO:0019905|GO:0005792|GO:0006892|GO:0031410|GO:0008022|GO:0016079|GO:0009749|GO:0008021|GO:0042589|GO:0006461|GO:0006944|GO:0016020|GO:0017022|GO:…	NM_009497	Mm.28643
A_51_P142653	0.00545971	1.05542	0.0778169	1.05542	up	-1.3176	-0.397912	1.3176	down	-1.39062	-0.475729	1.39062	down	9358.97	7243.29	4719.37	4514.84	5192.89	5358.26	4569.84	8221.68	8946.67	0	0.0472642	-0.30891	-0.166083	-0.153367	-0.175646	0.242086	0.37099	0.319017	Son	Mus musculus Son DNA binding protein (Son), transcript variant 1, mRNA [NM_178880]	91679138	chr16	91679079	+	FALSE	mm|16qC3.3	20658	NM_178880	Son DNA binding protein	chr16:91679079-91679138	GO:0008380|GO:0003725|GO:0005515|GO:0006397|GO:0006355|GO:0003723|GO:0000226|GO:0006916|GO:0005634|GO:0050733|GO:0003676|GO:0003677|GO:0006351|GO:0005622|GO:0000910|GO:0007049|GO:0016607|GO:0051726|GO:0043484|GO:0000073	NM_178880	Mm.46401
A_51_P225123	0.000540665	-1.20997	-0.274971	1.20997	down	-1.32374	-0.404623	1.32374	down	-1.09403	-0.129652	1.09403	down	1229.02	927.028	1048.29	749.95	1208.27	1074.78	716.494	1184.77	1263.84	-0.303624	-0.280163	-0.267601	0.00889567	0	-0.0353709	0.220742	0.12554	0.0162	Psmd10	Mus musculus proteasome (prosome, macropain) 26S subunit, non-ATPase, 10 (Psmd10), transcript variant 1, mRNA [NM_016883]	137483806	chrX	137483747	-	FALSE	mm|XqF1	53380	NM_016883	proteasome (prosome, macropain) 26S subunit, non-ATPase, 10	chrX:137483806-137483747	GO:0000502|GO:0043066|GO:0030307|GO:0007253|GO:0051437|GO:0032436|GO:0045737|GO:0005634|GO:0032088|GO:0051436|GO:0000122|GO:0015629|GO:0031145|GO:0043409|GO:0005737|GO:0090201|GO:0031398|GO:0043518|GO:0070682|GO:0045111|GO:0008134	NM_016883	Mm.17640
A_52_P184198	0.00641138	-1.00272	-0.00391972	1.00272	down	-2.01031	-1.00742	2.01031	down	-2.00486	-1.0035	2.00486	down	40.8703	57.3084	38.5083	51.3533	28.3114	34.1879	32.6183	21.448	100.925	0.056455	-0.287212	-0.355115	-0.471512	-0.102601	0	0.4707	0.801034	1.16465		Q8R4C3_CRIGR (Q8R4C3) Csr1, partial (39%) [TC1618616]	55722035	chr13	55721976	-	FALSE	mm|13qB1				chr13:055722035-055721976
A_51_P430900	0.00134869	-1.20486	-0.268867	1.20486	down	2.50027	1.32209	2.50027	up	3.01248	1.59095	3.01248	up	7667.73	4977.76	4097.97	2310.73	4667.25	5064.5	1424.45	2797.79	2888.44	0	0.0507593	0.153925	-0.0686264	0.381756	0.698155	-1.63243	-1.15463	-0.974515	Dusp1	Mus musculus dual specificity phosphatase 1 (Dusp1), mRNA [NM_013642]	26642536	chr17	26642526	-	FALSE	mm|17qA3.3	19252	NM_013642	dual specificity phosphatase 1	chr17:26642536-26642526	GO:0001706|GO:0043065|GO:0008330|GO:0042981|GO:0005625|GO:0005634|GO:0045768|GO:0035556|GO:0000188|GO:0016791|GO:0007049|GO:0006470|GO:0016787|GO:0016311|GO:0004721|GO:0005654|GO:0008138|GO:0017017|GO:0004725	NM_013642	Mm.239041
A_51_P133953	0.00745952	1.20957	0.274493	1.20957	up	1.0501	0.0705255	1.0501	up	-1.15186	-0.203967	1.15186	down	7080.62	5713.35	3865.13	4195.13	3304.62	3705.79	2787.31	6088.85	7190.52	0.0389567	0.0576037	0.0570421	-0.148497	-0.295339	-0.226041	0.06596	-0.123934	0							FALSE
A_51_P143744	0.00855897	2.54022	1.34495	2.54022	up	2.8315	1.50157	2.8315	up	1.11467	0.156614	1.11467	up	25.975	26.3155	20.1221	14.4526	12.8938	14.4696	27.6943	15.2566	21.5157	1.60565	1.31655	0.749766	-0.507426	-0.215645	0.360191	-0.705117	-0.127604	0	Ttc23l	Mus musculus tetratricopeptide repeat domain 23-like (Ttc23l), mRNA [NM_029430]	10434153	chr15	10434094	-	FALSE	mm|15qA1	75777	NM_029430	tetratricopeptide repeat domain 23-like	chr15:10434153-10434094	GO:0008150|GO:0003674|GO:0005488|GO:0005575	NM_029430	Mm.48812
A_52_P15076	0.00912544	-1.49933	-0.584316	1.49933	down	1.11727	0.159973	1.11727	up	1.67515	0.74429	1.67515	up	1014.64	806.336	502.357	560.507	639.878	562.607	389.071	742.202	1159.44	0.0914763	0	-0.28272	0.729354	0.527774	0.304578	-0.187741	-0.435305	-0.0481177	Tln1	Mus musculus talin 1 (Tln1), mRNA [NM_011602]	43546831	chr4	43546772	-	FALSE	mm|4qB1	21894	NM_011602	talin 1	chr4:43546831-43546772	GO:0005813|GO:0005886|GO:0005576|GO:0032403|GO:0005829|GO:0043231|GO:0005178|GO:0006936|GO:0030866|GO:0017166|GO:0030274|GO:0007044|GO:0005925	NM_011602	Mm.208601
A_51_P481417	0.00627408	1.11804	0.160969	1.11804	up	-2.14022	-1.09776	2.14022	down	-2.39284	-1.25873	2.39284	down	41.6846	45.0536	33.2132	51.5745	28.1217	34.0175	31.3845	17.3447	85.041	-0.0768222	0.108265	-0.258702	-0.561599	-0.148568	0	0.505643	1.27468	1.28569	5430402E10Rik	Mus musculus RIKEN cDNA 5430402E10 gene (5430402E10Rik), mRNA [NM_027768]	75238075	chrX	75237842	+	FALSE	mm|XqA7.3	71351	NM_027768	RIKEN cDNA 5430402E10 gene	chrX:75237842-75238075	GO:0008150|GO:0005549|GO:0005575	NM_027768	Mm.34695
A_51_P501236	0.0014969	2.43544	1.28418	2.43544	up	-1.04264	-0.0602367	1.04264	down	-2.53928	-1.34442	2.53928	down	168.516	194.247	96.3898	98.984	61.0985	90.7519	106.71	106.133	176.273	-0.0393037	0.228694	0.221016	-0.720174	-1.50386	-1.21811	0.412988	0.178128	0	4930503H13Rik	Mus musculus RIKEN cDNA 4930503H13 gene (4930503H13Rik), non-coding RNA [NR_033598]	152974660	chrX	152974604	+	FALSE	mm|XqF4	74941	NR_033598	gem (nuclear organelle) associated protein 8 pseudogene	chrX:152974604-152974660		NR_033598	Mm.484588
A_52_P496142	0.00920666	-1.50441	-0.589201	1.50441	down	-1.38824	-0.473254	1.38824	down	1.08369	0.115947	1.08369	up	722.735	628.008	455.244	471.098	449.517	475.495	394.818	729.633	930.254	-0.337442	-0.775366	-0.312861	0.084855	0.0948507	0.162229	0	-0.092476	0.0865698	Col4a2	Mus musculus collagen, type IV, alpha 2 (Col4a2), mRNA [NM_009932]	11448239	chr8	11448180	+	FALSE	mm|8qA1.1	12827	NM_009932	collagen, type IV, alpha 2	chr8:11448180-11448239	GO:0005581|GO:0005488|GO:0016525|GO:0005587|GO:0005578|GO:0005576|GO:0001525|GO:0005604|GO:0005201	NM_009932	Mm.181021
A_52_P206492	0.00757975	-1.18792	-0.248436	1.18792	down	1.22978	0.298405	1.22978	up	1.46088	0.54684	1.46088	up	5052.48	2742.55	2346.74	1480.7	2598.36	2438.04	1640.71	3705.47	4011.63	0	-0.0562	0.174296	0.0812006	0.396534	0.385669	-0.350068	-0.261235	-0.165814	Pop4	Mus musculus processing of precursor 4, ribonuclease P/MRP family, (S. cerevisiae) (Pop4), mRNA [NM_025390]	39048043	chr7	39047984	-	FALSE	mm|7qB2	66161	NM_025390	processing of precursor 4, ribonuclease P/MRP family, (S. cerevisiae)	chr7:39048043-39047984	GO:0006379|GO:0003723|GO:0006364|GO:0004540|GO:0005634|GO:0005575|GO:0008033|GO:0042802|GO:0008150|GO:0000172|GO:0016787|GO:0004526|GO:0005655|GO:0030677	NM_025390	Mm.22284
A_51_P436469	0.00416341	-1.03401	-0.0482496	1.03401	down	-1.5688	-0.649659	1.5688	down	-1.5172	-0.60141	1.5172	down	54.4833	35.952	13.8194	15.2212	12.6395	13.0432	31.6406	17.4314	88.6222	0	-0.196919	-0.0219589	-0.19023	-0.0968402	0.212942	0.677357	0.418815	0.633928	AI317395	Mus musculus expressed sequence AI317395 (AI317395), mRNA [NM_144821]	39721775	chr10	39721716	-	FALSE	mm|10qB1	215929	NM_144821	expressed sequence AI317395	chr10:39721775-39721716	GO:0008150|GO:0003674|GO:0016020|GO:0005886|GO:0006810|GO:0008643|GO:0016021|GO:0005575|GO:0006814|GO:0055085|GO:0015293|GO:0006811	NM_144821	Mm.55513
A_51_P192203	0.00345786	3.29494	1.72025	3.29494	up	1.47552	0.561226	1.47552	up	-2.23307	-1.15903	2.23307	down	21.6886	22.8351	42.1514	40.4064	15.3664	30.1741	19.9189	17.4883	19.8469	0.983298	0.482994	0.280194	-1.61185	-0.742593	-1.05983	-0.262777	0	0.325584	Olfr591	Mus musculus olfactory receptor 591 (Olfr591), mRNA [NM_001011847]	110321318	chr7	110321259	-	FALSE	mm|7qE3	258139	NM_001011847	olfactory receptor 591	chr7:110321318-110321259	GO:0007608|GO:0007165|GO:0004984|GO:0007186|GO:0004930|GO:0004872|GO:0016021|GO:0004871	NM_001011847	Mm.377357
A_51_P399034	5.64262e-05	1.01577	0.0225766	1.01577	up	-3.25037	-1.7006	3.25037	down	-3.30163	-1.72318	3.30163	down	92.2275	69.4545	77.8687	70.8897	81.3492	81.7534	103.601	124.559	179.953	-0.164725	0.0345916	-0.332647	0	-0.402777	-0.127734	1.40751	1.77788	1.45364		Mus musculus adult pancreas islet cells cDNA, RIKEN full-length enriched library, clone:C820015P17 product:unclassifiable, full insert sequence. [AK050555]	99650679	chr1	99650620	-	FALSE	mm|1qD		AK050555		chr1:99650679-99650620
A_51_P305061	0.0033289	1.78605	0.836774	1.78605	up	-1.03878	-0.0548923	1.03878	down	-1.85532	-0.891667	1.85532	down	27.7014	31.5938	32.5217	18.5323	19.3299	23.5229	19.8907	17.3886	19.8097	0.285103	0	0.317159	-0.583081	-0.767758	-0.557223	-0.0235254	0.223854	0.56661	0610039K10Rik	Mus musculus RIKEN cDNA 0610039K10 gene (0610039K10Rik), non-coding RNA [NR_028113]	163471167	chr2	163471108	+	FALSE	mm|2qH3	68386	NR_028113	RIKEN cDNA 0610039K10 gene	chr2:163471108-163471167	GO:0008150|GO:0003674|GO:0005575	NR_028113	Mm.410649
A_51_P312217	0.00171009	1.43893	0.525	1.43893	up	-1.09212	-0.127135	1.09212	down	-1.57149	-0.652135	1.57149	down	841.739	685.593	587.312	335.117	417.789	539.476	354.524	613.114	743.153	-0.0589915	0.00154293	0.0580567	-0.507704	-0.711485	-0.355204	0	0.225032	0.156981	Slc30a7	Mus musculus solute carrier family 30 (zinc transporter), member 7 (Slc30a7), mRNA [NM_023214]	115642129	chr3	115642070	-	FALSE	mm|3qG1	66500	NM_023214	solute carrier family 30 (zinc transporter), member 7	chr3:115642129-115642070	GO:0071577|GO:0048471|GO:0005794|GO:0008324|GO:0055085|GO:0031982|GO:0044444|GO:0005737|GO:0000139|GO:0005385|GO:0016020|GO:0006810|GO:0016023|GO:0006829|GO:0008270|GO:0016021|GO:0006812|GO:0006811	NM_023214	Mm.34550
A_51_P432199	0.00856942	1.30489	0.383931	1.30489	up	-1.11641	-0.158868	1.11641	down	-1.4568	-0.542799	1.4568	down	1299.97	911.8	736.428	537.996	814.678	683.612	621.335	812.859	813.53	0.0485468	-0.190717	0.03802	-0.584465	-0.433527	-0.23795	0.195578	0.176876	0	Sap30	Mus musculus sin3 associated polypeptide (Sap30), mRNA [NM_021788]	59963869	chr8	59961819	-	FALSE	mm|8qB2	60406	NM_021788	sin3 associated polypeptide	chr8:59963869-59961819	GO:0005515|GO:0006355|GO:0000118|GO:0016580|GO:0003714|GO:0005634|GO:0000122|GO:0003677|GO:0046872|GO:0006351	NM_021788	Mm.118
A_52_P472397	0.00368992	-1.10297	-0.141392	1.10297	down	-1.67143	-0.741081	1.67143	down	-1.51539	-0.599689	1.51539	down	1568.09	779.679	638.598	658.387	940.398	809.99	872.908	1641.82	1571.66	0	-0.275792	-0.399817	-0.248777	-0.01085	0.00819385	0.387713	0.479079	0.68084	Ctnnb1	catenin (cadherin associated protein), beta 1 [Source:MGI Symbol;Acc:MGI:88276] [ENSMUST00000154687]	120865334	chr9	120865275	+	FALSE	mm|9qF4	12387	AK020013	catenin (cadherin associated protein), beta 1	chr9:120865275-120865334	GO:0005515|GO:0001658|GO:0003700|GO:0016342|GO:0001711|GO:0010909|GO:0007507|GO:0016337|GO:0003690|GO:0000578|GO:0016055|GO:0005856|GO:0005938|GO:0001706|GO:0005813|GO:0001708|GO:0009987|GO:0001709|GO:0003713|GO:0000122|GO:0001701|GO:0001702|GO:0001889|GO:0001501|GO:0003136|GO:0009898|GO:0019899|GO:0005924|GO:0008134|GO:0008284|GO:0008285|GO:0005886|GO:0008283|GO:0007268|GO:0009954|GO:0005634|GO:…		Mm.291928
A_52_P63336	0.00558739	-1.37192	-0.4562	1.37192	down	-1.59713	-0.675481	1.59713	down	-1.16415	-0.219281	1.16415	down	3038.99	2171.9	1575.76	1676.31	1770.97	1774.56	1716.99	2229.78	2219	-0.203475	-0.444254	-0.33247	0.391224	-0.00282376	0	0.430092	0.385405	0.230746	Dnajc10	Mus musculus DnaJ (Hsp40) homolog, subfamily C, member 10 (Dnajc10), mRNA [NM_024181]	80193824	chr2	80193765	+	FALSE	mm|2qC3	66861	NM_024181	DnaJ (Hsp40) homolog, subfamily C, member 10	chr2:80193765-80193824	GO:0005792|GO:0034976|GO:0005783|GO:0051087|GO:0015036|GO:0005576|GO:0032781|GO:0030433|GO:0051787|GO:0070059|GO:0006457|GO:0034663|GO:0031072|GO:0051117|GO:0001933|GO:0045454|GO:0051082|GO:0001671|GO:0055114	NM_024181	Mm.21762
A_51_P390826	0.00609089	1.3221	0.402835	1.3221	up	-1.20287	-0.266485	1.20287	down	-1.59032	-0.669321	1.59032	down	796.164	483.424	410.679	282.086	384.092	382.488	364.684	564.227	632.066	0.193503	-0.10671	0	-0.580766	-0.154111	-0.386836	0.343457	0.346122	0.19667	Zfp106	Mus musculus zinc finger protein 106 (Zfp106), mRNA [NM_011743]	120335633	chr2	120335574	-	FALSE	mm|2qE5	20402	NM_011743	zinc finger protein 106	chr2:120335633-120335574	GO:0008286|GO:0005622|GO:0017124|GO:0005737|GO:0001515|GO:0005624|GO:0008270|GO:0005634|GO:0046872|GO:0005829	NM_011743	Mm.396539
A_52_P827601	0.00943955	2.63125	1.39575	2.63125	up	3.11724	1.64027	3.11724	up	1.1847	0.244523	1.1847	up	28.2918	35.2486	24.4042	24.7274	31.8325	31.097	26.4756	30.0512	44.3404	1.42934	1.08053	0.63593	-0.482622	-0.639466	0.0806503	0	-0.631721	-1.14329		Mus musculus 0 day neonate thymus cDNA, RIKEN full-length enriched library, clone:A430049C10 product:unclassifiable, full insert sequence. [AK040039]	24770348	chr16	24770289	+	FALSE	mm|16qB1		AK040039		chr16:24770289-24770348			Mm.446832
A_51_P205170	0.00382614	2.32229	1.21555	2.32229	up	-1.23994	-0.310268	1.23994	down	-2.8795	-1.52582	2.8795	down	434.233	485.228	160.946	147.168	104.175	139.002	222.362	389.316	488.36	0.0731563	0.065999	-0.693692	-1.13942	-1.79853	-1.26324	0.369789	0.00647917	0	Zfp282	Mus musculus zinc finger protein 282 (Zfp282), mRNA [NM_146175]	47856671	chr6	47856612	+	FALSE	mm|6qB2.3	101095	NM_146175	zinc finger protein 282	chr6:47856612-47856671	GO:0008150|GO:0003674|GO:0005575|GO:0046872	NM_146175	Mm.440186
A_51_P287418	0.00447784	-1.20268	-0.266251	1.20268	down	1.37724	0.461779	1.37724	up	1.65638	0.72803	1.65638	up	1416.74	993.169	740.895	692.38	1071.2	978.093	603.545	1098.61	1126.3	0.0816051	0.0858586	-0.00623023	0	0.467175	0.492812	-0.383821	-0.435451	-0.404832	Man1a	Mus musculus mannosidase 1, alpha (Man1a), mRNA [NM_008548]	53626953	chr10	53626894	-	FALSE	mm|10qB3	17155	NM_008548	mannosidase 1, alpha	chr10:53626953-53626894	GO:0005793|GO:0005794|GO:0016787|GO:0016020|GO:0000139|GO:0016798|GO:0008152|GO:0005509|GO:0004571|GO:0016021|GO:0046872	NM_008548	Mm.117294
A_51_P362969	0.000647762	-1.5449	-0.627514	1.5449	down	-1.16154	-0.216037	1.16154	down	1.33005	0.411477	1.33005	up	947.617	799.673	467.209	598.857	526.488	509.394	511.626	962.928	962.396	-0.257804	-0.264803	-0.286736	0.5012	0.268679	0.30332	-0.184283	0	0.0230513	Arfgap3	Mus musculus ADP-ribosylation factor GTPase activating protein 3 (Arfgap3), mRNA [NM_025445]	83130940	chr15	83130881	-	FALSE	mm|15qE1	66251	NM_025445	ADP-ribosylation factor GTPase activating protein 3	chr15:83130940-83130881	GO:0008060|GO:0005737|GO:0005794|GO:0016020|GO:0032312|GO:0006810|GO:0008270|GO:0016192|GO:0015031|GO:0046872|GO:0005829|GO:0005096	NM_025445	Mm.258910
A_51_P144264	0.00470394	-1.2503	-0.322276	1.2503	down	1.93375	0.951401	1.93375	up	2.41777	1.27368	2.41777	up	1840.43	1165.7	920.612	687.222	1244.27	1518.76	492.579	834.14	881.296	0.427767	-0.0292378	0.108785	0	0.646382	0.827759	-0.927323	-0.640659	-0.778908	Klf2	Mus musculus Kruppel-like factor 2 (lung) (Klf2), mRNA [NM_008452]	74845196	chr8	74845137	+	FALSE	mm|8qB3.3	16598	NM_008452	Kruppel-like factor 2 (lung)	chr8:74845137-74845196	GO:0006355|GO:0003700|GO:0032715|GO:0034101|GO:0001701|GO:0003677|GO:0006351|GO:0043565|GO:0000902|GO:0043249|GO:0035264|GO:0045944|GO:0045893	NM_008452	Mm.26938
A_51_P390606	0.00858735	1.96005	0.970891	1.96005	up	-1.15798	-0.211609	1.15798	down	-2.2697	-1.1825	2.2697	down	33.3273	49.4271	20.9415	45.7663	26.4862	38.746	21.2417	17.1792	20.644	0.220005	-0.202345	0	-1.42991	-0.849185	-0.615917	0.0285358	0.0668869	0.557063			38703236	chr9	38703177	+	FALSE	mm|9qA5.1				chr9:038703177-038703236
A_51_P154668	0.00459644	1.02085	0.029774	1.02085	up	-1.41468	-0.500479	1.41468	down	-1.44418	-0.530253	1.44418	down	11013.9	6096.62	5648.43	3889.47	6948.92	5591.22	6906.65	12820.5	11680.4	0	-0.0231325	-0.219044	-0.27796	0.0493812	-0.10292	0.466121	0.497437	0.295704	Pisd-ps3	Mus musculus phosphatidylserine decarboxylase, pseudogene 3 (Pisd-ps3), non-coding RNA [NR_003518]	3031894	chr11	3031835	+	FALSE	mm|11qA1	66776	NR_003518	phosphatidylserine decarboxylase, pseudogene 3	chr11:003031835-003031894		NR_003518	Mm.247625
A_52_P207001	0.00292112	-1.11657	-0.159072	1.11657	down	1.68612	0.753706	1.68612	up	1.88267	0.912778	1.88267	up	507.177	686.428	691.292	1060.71	701.816	557.541	193.572	314.359	484.502	-0.399095	0.143691	0	0.0389814	0.0807104	0.102119	-0.71516	-1.06613	-0.735228	Mdga2	Mus musculus adult male hypothalamus cDNA, RIKEN full-length enriched library, clone:A230079E18 product:hypothetical protein, full insert sequence. [AK038962]	68313658	chr12	68313599	-	FALSE	mm|12qC2	320772	AK038962	MAM domain containing glycosylphosphatidylinositol anchor 2	chr12:68313658-68313599	GO:0016020|GO:0005886|GO:0031225
A_51_P483089	0.0024849	-1.25374	-0.32624	1.25374	down	-1.43945	-0.525522	1.43945	down	-1.14813	-0.199281	1.14813	down	2093.7	1376.05	1294.07	1108.7	1104.18	1248.4	996.66	1954.89	1932.26	-0.322859	-0.495843	-0.15838	-0.0442381	0.0458775	0	0.145341	0.245739	0.208403	Hdac3	Mus musculus histone deacetylase 3 (Hdac3), mRNA [NM_010411]	38096647	chr18	38096625	-	FALSE	mm|18qB3	15183	NM_010411	histone deacetylase 3	chr18:38096647-38096625	GO:0005515|GO:0042826|GO:0046970|GO:0005634|GO:0032129|GO:0005737|GO:0046329|GO:0017053|GO:0040014|GO:0005876|GO:0004407|GO:0046969|GO:0006476|GO:0000785|GO:0032041|GO:0006355|GO:0016575|GO:0003714|GO:0000122|GO:0045786|GO:0051225|GO:0003677|GO:0006351|GO:0032922|GO:0033558|GO:0031078|GO:0007346|GO:0016787|GO:0003682|GO:0034739|GO:0045892|GO:0016568	NM_010411	Mm.20521
A_52_P238044	0.00586577	1.85888	0.894435	1.85888	up	1.10627	0.145697	1.10627	up	-1.68032	-0.748738	1.68032	down	1075.68	909.112	683.954	402.277	488.417	523.132	502.221	860.102	1213.02	-0.051587	0.394493	0.486504	-0.888872	-0.449632	-0.515393	0.180645	0	0.211673	Psmc3ip	Mus musculus proteasome (prosome, macropain) 26S subunit, ATPase 3, interacting protein (Psmc3ip), mRNA [NM_008949]	100954278	chr11	100954219	-	FALSE	mm|11qD	19183	NM_008949	proteasome (prosome, macropain) 26S subunit, ATPase 3, interacting protein	chr11:100954278-100954219	GO:0000502|GO:0030331|GO:0005634|GO:0006310|GO:0035259|GO:0050681|GO:0003677|GO:0050692|GO:0042803|GO:0046966|GO:0007126|GO:0030374|GO:0045944	NM_008949	Mm.18344
A_51_P288522	0.0078969	1.42271	0.508643	1.42271	up	-1.06047	-0.0847015	1.06047	down	-1.50874	-0.593344	1.50874	down	1103.5	812.692	631.798	383.712	436.678	501.852	509.171	867.06	845.883	0.197862	-0.0735683	0.0517311	-0.586385	-0.244615	-0.518905	0.114122	0.316007	0	Brox	Mus musculus BRO1 domain and CAAX motif containing (Brox), mRNA [NM_027861]	250325	chr1_random	250266	-	FALSE		71678	NM_027861	BRO1 domain and CAAX motif containing	chr1_random:250325-250266	GO:0008150|GO:0003674|GO:0016020|GO:0005575	NM_027861	Mm.392270
A_51_P516833	0.0050769	-1.87991	-0.910666	1.87991	down	1.18203	0.241262	1.18203	up	2.22211	1.15193	2.22211	up	818.129	450.483	344.626	376.696	459.932	410.38	335.819	764.653	637.516	0.360019	-0.058694	-0.120596	1.19068	0.692176	1.02987	-0.00296414	0	-0.540095	Igf2	Mus musculus insulin-like growth factor 2 (Igf2), transcript variant 1, mRNA [NM_010514]	149837174	chr7	149837115	-	FALSE	mm|7qF5	16002	NM_010514	insulin-like growth factor 2	chr7:149837174-149837115	GO:0005515|GO:0051897|GO:0014070|GO:0071902|GO:0005159|GO:0005158|GO:0050731|GO:2000273|GO:0005615|GO:0042104|GO:0035558|GO:0045944|GO:0009887|GO:0006006|GO:0090031|GO:0051781|GO:2000467|GO:0045725|GO:0005975|GO:0042493|GO:0046628|GO:0005576|GO:0045840|GO:0043085|GO:0005179|GO:0001503|GO:0030546|GO:0031017|GO:0001934|GO:0043410|GO:0043539|GO:0008083|GO:0051146	NM_010514	Mm.3862
A_52_P402989	0.0088158	-1.34328	-0.425762	1.34328	down	-1.18075	-0.2397	1.18075	down	1.13765	0.186063	1.13765	up	982.193	888.462	619.484	448.597	644.824	740.472	482.353	888.07	1056.77	-0.138343	-0.292619	-0.363177	0.0056344	0.247125	0.23039	-0.098421	0.0233822	0	H2afy	Mus musculus H2A histone family, member Y (H2afy), transcript variant 1, mRNA [NM_012015]	56205812	chr13	56205753	-	FALSE	mm|13qB1	26914	NM_012015	H2A histone family, member Y	chr13:56205812-56205753	GO:0001740|GO:0000793|GO:0005813|GO:0005694|GO:0003682|GO:0006334|GO:0005634|GO:0007549|GO:0000786|GO:0003677|GO:0016568	NM_012015	Mm.283802
A_52_P91563	0.000562966	2.01361	1.00979	2.01361	up	1.70066	0.766099	1.70066	up	-1.18401	-0.243687	1.18401	down	26.3397	24.006	14.7043	31.7392	25.3732	27.0296	31.7225	26.7927	32.919	0.718567	0.690615	0.542865	-0.453188	-0.361757	-0.262365	0.0435714	0	-0.389821	Gabrb2	Mus musculus gamma-aminobutyric acid (GABA) A receptor, subunit beta 2 (Gabrb2), mRNA [NM_008070]	42444077	chr11	42444018	+	FALSE	mm|11qA5	14401	NM_008070	gamma-aminobutyric acid (GABA) A receptor, subunit beta 2	chr11:42444018-42444077	GO:0005515|GO:0006821|GO:0005230|GO:0030054|GO:0005886|GO:0004890|GO:0005237|GO:0034707|GO:0045202|GO:0005624|GO:0005254|GO:0005829|GO:0016020|GO:0045211|GO:0006810|GO:0004872|GO:0016021|GO:0005216|GO:0006811	NM_008070	Mm.338723
A_51_P321531	0.00825715	1.39432	0.479557	1.39432	up	-1.1094	-0.149778	1.1094	down	-1.54685	-0.629335	1.54685	down	646.332	529.609	434.134	353.759	381.543	373.069	413.124	649.202	680.379	0.0515031	-0.0124359	0.0924845	-0.230574	-0.444743	-0.631804	0.39491	0.185975	0	Purg	Mus musculus purine-rich element binding protein G (Purg), transcript variant 2, mRNA [NM_001098233]	34527830	chr8	34527771	+	FALSE	mm|8qA4	75029	NM_001098233	purine-rich element binding protein G	chr8:34527771-34527830	GO:0008150|GO:0003674|GO:0005634|GO:0005575|GO:0003677	NM_001098233	Mm.159402
A_51_P391836	0.00292401	1.09114	0.125831	1.09114	up	-1.65764	-0.729127	1.65764	down	-1.80871	-0.854959	1.80871	down	71.8311	77.0896	34.283	49.9267	29.9709	37.4337	58.3603	25.7432	173.834	0	0.00516516	-0.0837804	-0.376008	-0.0189728	-0.0611287	0.987074	0.635278	0.486415		predicted gene, 16886 [Source:MGI Symbol;Acc:MGI:4439810] [ENSMUST00000103452]	114974424	chr12	114974365	-	FALSE	mm|12qF1		X87228		chr12:114974424-114974365			Mm.342177
A_51_P130015	0.00825885	1.38992	0.475003	1.38992	up	1.18068	0.239617	1.18068	up	-1.17722	-0.235387	1.17722	down	2110.06	1623.8	1016.44	799.312	930.408	1027.22	922.837	1419.52	1622.55	0.296406	0.108572	0.146455	-0.278275	-0.444417	-0.150885	0.0111809	-0.178598	0	Ect2	Mus musculus ect2 oncogene (Ect2), transcript variant 1, mRNA [NM_007900]	26996369	chr3	26996310	-	FALSE	mm|3qA3	13605	NM_007900	ect2 oncogene	chr3:26996369-26996310	GO:0005515|GO:0008624|GO:0035023|GO:0006915|GO:0005829|GO:0005085|GO:0005622|GO:0035556|GO:0000902|GO:0007165|GO:0017048|GO:0004871|GO:0043123|GO:0005089	NM_007900	Mm.261453
A_52_P289692	0.00319955	-1.42311	-0.50905	1.42311	down	-1.18212	-0.241374	1.18212	down	1.20387	0.267676	1.20387	up	2084.86	1385.9	1078.06	1098.06	1321.52	1365.61	1025.4	1818.22	1920.83	-0.166359	-0.291445	-0.0940762	0.373559	0.210033	0.391677	-0.019537	0	0.191778		predicted pseudogene 16372 [Source:MGI Symbol;Acc:MGI:3648102] [ENSMUST00000073088]	25178297	chr12	25178238	-	FALSE	mm|12qA1.3				chr12:25178297-25178238
A_51_P251352	0.00817862	1.44532	0.531392	1.44532	up	-1.04263	-0.0602299	1.04263	down	-1.50694	-0.591622	1.50694	down	1295.74	913.127	872.27	474.157	636.747	720.057	507.303	941.296	1151.69	0.167105	0	0.283574	-0.280838	-0.545124	-0.317536	-0.0111705	0.270437	0.372102	Slc25a13	Mus musculus solute carrier family 25 (mitochondrial carrier, adenine nucleotide translocator), member 13 (Slc25a13), nuclear gene encoding mitochondrial protein, transcript variant 1, mRNA [NM_015829]	5991541	chr6	5991482	-	FALSE	mm|6qA1	50799	NM_015829	solute carrier family 25 (mitochondrial carrier, adenine nucleotide translocator), member 13	chr6:5991541-5991482	GO:0005313|GO:0005509|GO:0005743|GO:0055085|GO:0003333|GO:0005739|GO:0051592|GO:0015813|GO:0045333|GO:0006754|GO:0015810|GO:0016020|GO:0005488|GO:0015183|GO:0006810|GO:0043490|GO:0016021|GO:0015807	NM_015829	Mm.24513
A_51_P456699	0.0038292	1.08736	0.12083	1.08736	up	-2.21863	-1.14967	2.21863	down	-2.41245	-1.2705	2.41245	down	36.917	57.7021	51.6919	81.0803	55.0578	54.6443	39.0483	32.9821	77.5571	0.0858116	-0.147691	-0.0343779	-0.339601	-0.119147	0	0.671754	1.05553	1.62547	Olfr812	Mus musculus olfactory receptor 812 (Olfr812), mRNA [NM_146795]	129279559	chr10	129279500	-	FALSE	mm|10qD3	258791	NM_146795	olfactory receptor 812	chr10:129279559-129279500	GO:0007608|GO:0007165|GO:0004984|GO:0007186|GO:0004930|GO:0004872|GO:0016021|GO:0004871	NM_146795	Mm.337275
A_51_P367866	0.000710978	1.15471	0.207528	1.15471	up	2.78156	1.47589	2.78156	up	2.40888	1.26836	2.40888	up	35641.7	27273.9	14540.3	11845.4	14468.6	18087.5	10271.5	16473.9	19546.2	0.435445	0.318649	0	-0.295316	0.0994195	0.327406	-1.36064	-1.31047	-1.00247	Egr1	Mus musculus early growth response 1 (Egr1), mRNA [NM_007913]	35024454	chr18	35024395	+	FALSE	mm|18qB1	13653	NM_007913	early growth response 1	chr18:35024395-35024454	GO:0003700|GO:0044212|GO:0006366|GO:0072110|GO:0000982|GO:0005634|GO:0071480|GO:0071445|GO:0046872|GO:0005622|GO:0051789|GO:0005737|GO:0072303|GO:0043525|GO:0003690|GO:0045944|GO:0048169|GO:0007611|GO:0033233|GO:0090090|GO:0010942|GO:0070498|GO:0035035|GO:0032868|GO:0006355|GO:0000977|GO:0000122|GO:0030509|GO:0003676|GO:0003677|GO:0000979|GO:0006351|GO:0009749|GO:0043565|GO:0010628|GO:0030217|GO:…	NM_007913	Mm.181959
A_51_P284466	0.00373497	-1.15207	-0.20423	1.15207	down	1.00569	0.00818729	1.00569	up	1.15863	0.212417	1.15863	up	1699.23	2024.68	1088.43	1057.39	771.316	1161.76	594.711	1260.91	1562.06	-0.0783644	0.0352563	0	0.259321	0.182156	0.128105	-0.0384685	-0.00697228	-0.0222292	Tsc22d4	Mus musculus TSC22 domain family, member 4 (Tsc22d4), mRNA [NM_023910]	138200729	chr5	138200670	+	FALSE	mm|5qG2	78829	NM_023910	TSC22 domain family, member 4	chr5:138200670-138200729	GO:0003674|GO:0006970|GO:0005575	NM_023910	Mm.286399
A_52_P298093	0.00889308	2.05538	1.03941	2.05538	up	-1.83193	-0.873363	1.83193	down	-3.76531	-1.91277	3.76531	down	403.911	399.474	206.222	129.783	158.219	194.885	189.728	247.985	470.835	0.430091	0	-0.913068	-1.49825	-1.06272	-1.04022	0.220343	0.944817	0.971951	Peli1	Mus musculus pellino 1 (Peli1), mRNA [NM_023324]	21048286	chr11	21048227	+	FALSE	mm|11qA3.1	67245	NM_023324	pellino 1	chr11:21048227-21048286	GO:0005515|GO:0034145|GO:0043331|GO:0004842|GO:0016567|GO:0034141|GO:0030890|GO:0001819|GO:0005829|GO:0002755|GO:0050871|GO:0031398|GO:0032496|GO:0043123	NM_023324	Mm.28957
A_51_P500541	0.00910881	2.13629	1.09511	2.13629	up	-1.0115	-0.0164973	1.0115	down	-2.16086	-1.11161	2.16086	down	329.97	267.329	193.476	123.872	106.683	130.19	137.244	206.177	439.859	0.123024	0	0.795004	-0.654699	-0.865002	-0.847602	-0.0378552	0.33754	0.667836	Flywch2	Mus musculus FLYWCH family member 2 (Flywch2), mRNA [NM_029798]	23916603	chr17	23914016	-	FALSE	mm|17qA3.3	76917	NM_029798	FLYWCH family member 2	chr17:23916603-23914016	GO:0008150|GO:0003674|GO:0005575	NM_029798	Mm.269613
A_52_P461206	0.00571817	-1.18558	-0.245594	1.18558	down	-2.55945	-1.35584	2.55945	down	-2.15882	-1.11024	2.15882	down	45.9675	66.8787	52.6208	73.0469	48.6607	64.1531	35.0879	27.8565	126.197	0	-0.0738568	-0.279126	-0.255274	0.689098	-0.0500234	1.05999	1.1048	1.54974		T cell receptor alpha variable 13-2 [Source:MGI Symbol;Acc:MGI:3651611] [ENSMUST00000103658]	54254969	chr14	54254910	+	FALSE	mm|14qC2		U07874		chr14:54254910-54254969			Mm.429476
A_51_P422183	0.00964402	5.59093	2.48309	5.59093	up	1.42478	0.510737	1.42478	up	-3.92407	-1.97235	3.92407	down	322.462	233.698	210.392	71.0698	83.556	99.908	97.9813	232.398	333.919	0.306857	0.0103661	0.604125	-1.77308	-2.52934	-2.22549	-1.36884	0.757983	0	Hmgn3	high mobility group nucleosomal binding domain 3 [Source:MGI Symbol;Acc:MGI:2138069] [ENSMUST00000161505]	83004408	chr9	83004349	-	FALSE	mm|9qE2	94353	BC005693	high mobility group nucleosomal binding domain 3	chr9:83004408-83004349	GO:0051091|GO:0005737|GO:0045944|GO:0003682|GO:0005634|GO:0003677|GO:0000785|GO:0061178|GO:0016568		Mm.244426
A_51_P275845	0.00718389	2.72774	1.44771	2.72774	up	1.23871	0.308838	1.23871	up	-2.20208	-1.13887	2.20208	down	334.251	355.912	228.279	135.139	139.374	158.914	182.607	206.281	387.088	0.0682429	0.315785	0.402747	-1.82104	-0.677831	-1.05747	0.145152	-0.284892	0	Rnf141	Mus musculus 10 days embryo whole body cDNA, RIKEN full-length enriched library, clone:2610110L04 product:hypothetical RING finger containing protein, full insert sequence. [AK011839]	117959267	chr7	117959208	-	FALSE	mm|7qF1	67150	AK011839	ring finger protein 141	chr7:117959267-117959208	GO:0006355|GO:0008270|GO:0005575|GO:0003677|GO:0046872		Mm.96867
A_51_P510997	0.00104086	1.24605	0.317367	1.24605	up	2.90576	1.53892	2.90576	up	2.33197	1.22155	2.33197	up	634.535	747.459	344.863	498.924	350.671	301.199	137.795	270.792	343.668	0.214558	0.55689	0	-0.364399	0.0585336	0.12521	-1.54775	-1.29335	-1.00421	Atp7b	Mus musculus ATPase, Cu++ transporting, beta polypeptide (Atp7b), mRNA [NM_007511]	23106080	chr8	23105392	-	FALSE	mm|8qA2	11979	NM_007511	ATPase, Cu++ transporting, beta polypeptide	chr8:23106080-23105392	GO:0005802|GO:0043682|GO:0006200|GO:0005886|GO:0006882|GO:0035434|GO:0015680|GO:0006878|GO:0034220|GO:0000166|GO:0005375|GO:0015677|GO:0060003|GO:0051208|GO:0005770|GO:0005507|GO:0005624|GO:0005524|GO:0004008|GO:0007595|GO:0016020|GO:0016787|GO:0008270|GO:0005923|GO:0016021|GO:0046688|GO:0006825	NM_007511	Mm.87854
A_51_P484111	0.00140653	-1.09434	-0.130058	1.09434	down	-1.56468	-0.645865	1.56468	down	-1.42979	-0.515807	1.42979	down	5385.12	3582.12	3158.04	2336.55	3070.52	3629.73	2970.7	4664.89	5162.07	0	-0.311147	-0.236196	-0.0149269	-0.186502	0.0442599	0.411609	0.527032	0.451612	Matn2	Mus musculus matrilin 2 (Matn2), mRNA [NM_016762]	34365793	chr15	34365734	+	FALSE	mm|15qB3.1	17181	NM_016762	matrilin 2	chr15:34365734-34365793	GO:0005578	NM_016762	Mm.396856
A_52_P156806	0.000407399	3.65695	1.87064	3.65695	up	2.18255	1.12602	2.18255	up	-1.67554	-0.744623	1.67554	down	24.4699	28.9316	45.4235	30.5006	17.8341	32.9673	26.0899	18.0171	20.5104	1.18418	1.21436	1.23496	-0.999054	-0.3868	-0.592561	-0.203763	0	0.459216	Ugt1a9	Mus musculus UDP glucuronosyltransferase 1 family, polypeptide A9 (Ugt1a9), mRNA [NM_201644]	89968090	chr1	89968031	+	FALSE	mm|1qD	394434	NM_201644	UDP glucuronosyltransferase 1 family, polypeptide A9	chr1:89968031-89968090	GO:0004857|GO:0005792|GO:0006805|GO:0046982|GO:0017144|GO:0016758|GO:0005783|GO:0016757|GO:0015020|GO:0043086|GO:0051552|GO:0042803|GO:0045922|GO:0009812|GO:0016020|GO:0001972|GO:0008152|GO:0016021|GO:0019899|GO:0016740	NM_201644	Mm.300095
A_52_P569023	0.00809927	-1.04156	-0.0587508	1.04156	down	-1.7183	-0.780982	1.7183	down	-1.64973	-0.722231	1.64973	down	62.3701	55.7842	26.459	35.3253	25.3861	29.9641	39.9136	17.2544	83.0002	-0.423899	0	-0.290564	-0.420629	-0.185488	0.0679055	0.479917	0.755836	0.39273	Sphkap	Mus musculus SPHK1 interactor, AKAP domain containing (Sphkap), mRNA [NM_172430]	83272385	chr1	83272326	-	FALSE	mm|1qC5	77629	NM_172430	SPHK1 interactor, AKAP domain containing	chr1:83272385-83272326	GO:0008150|GO:0003674|GO:0005737|GO:0005575	NM_172430	Mm.154303
A_52_P88296	0.00929274	-1.69588	-0.762034	1.69588	down	-1.43112	-0.517148	1.43112	down	1.185	0.244886	1.185	up	408.338	279.604	1044.97	534.004	1499.46	715.907	258.433	545.238	674.833	-0.691564	-0.571585	-0.288036	0.48936	0.240523	0.0050326	0.138967	0	-0.138708							FALSE
A_52_P594742	0.00223472	-1.21196	-0.277336	1.21196	down	1.25658	0.329508	1.25658	up	1.52292	0.606844	1.52292	up	1070.39	1118.44	528.576	626.511	493.588	532.716	484.379	1041.01	1161.94	0	0.0653019	-0.107166	0.412869	0.127429	0.249846	-0.460675	-0.341865	-0.227847	ORF61	Mus musculus open reading frame 61 (ORF61), mRNA [NM_001003949]	79441055	chr10	79440996	-	FALSE	mm|10qC1	216157	NM_001003949	open reading frame 61	chr10:79441055-79440996	GO:0008150|GO:0003674|GO:0016020|GO:0016021|GO:0005575	NM_001003949	Mm.29442
A_51_P290153	0.00906465	-1.19046	-0.251523	1.19046	down	-1.79717	-0.84573	1.79717	down	-1.50964	-0.594206	1.50964	down	41.3585	40.7236	35.9773	42.5829	28.9496	34.2088	27.6915	27.866	70.3132	-0.687103	-0.0434585	-0.12251	-0.154966	0.0564637	0	0.696878	0.48472	0.502519	Olfr1205	Mus musculus olfactory receptor 1205 (Olfr1205), mRNA [NM_146896]	88672024	chr2	88671965	+	FALSE	mm|2qE1	258898	NM_146896	olfactory receptor 1205	chr2:88671965-88672024	GO:0007608|GO:0007165|GO:0004984|GO:0007186|GO:0004930|GO:0004872|GO:0016021|GO:0004871	NM_146896	Mm.223308
A_52_P1195836	0.00578917	1.88093	0.911447	1.88093	up	1.94746	0.961591	1.94746	up	1.03537	0.0501439	1.03537	up	24.7507	32.9146	28.8337	16.2572	14.156	17.3506	21.7216	17.6987	29.1472	1.02677	0.746486	0.541818	-0.350547	-0.137602	0.0688772	-0.0357243	0	-0.533979		Mus musculus adult male diencephalon cDNA, RIKEN full-length enriched library, clone:9330103F06 product:unclassifiable, full insert sequence. [AK033859]	68520105	chr8	68520045	+	FALSE	mm|8qB3.2		AK033859		chr8:68520045-68520105
A_51_P110455	0.00812872	1.44951	0.535565	1.44951	up	1.30032	0.378871	1.30032	up	-1.11473	-0.156694	1.11473	down	17662.8	16058.5	12498.5	7682.54	8856.06	9056.94	7363.74	13949	15764.3	0.173501	0.50302	0.578006	-0.133321	-0.161323	-0.0575237	0.142011	-0.0240966	0	Hsph1	Mus musculus heat shock 105kDa/110kDa protein 1 (Hsph1), mRNA [NM_013559]	150419485	chr5	150419426	-	FALSE	mm|5qG3	15505	NM_013559	heat shock 105kDa/110kDa protein 1	chr5:150419485-150419426	GO:0005515|GO:0006986|GO:0043014|GO:0005874|GO:0006950|GO:0005576|GO:0005634|GO:0005524|GO:0070507|GO:0005737|GO:0043524|GO:0000166|GO:0045345|GO:0051135|GO:0051085	NM_013559	Mm.270681
A_51_P186956	0.0012807	1.22722	0.295399	1.22722	up	-1.85769	-0.893506	1.85769	down	-2.2798	-1.18891	2.2798	down	41.5247	72.5605	40.1278	56.4542	41.4305	47.8769	29.7914	17.7074	24.1385	0.148574	-0.0902585	-0.0881486	-0.569932	-0.346099	0	0.684342	1.07794	0.888402	Adam2	Mus musculus a disintegrin and metallopeptidase domain 2 (Adam2), mRNA [NM_009618]	66648591	chr14	66648532	-	FALSE	mm|14qD1	11495	NM_009618	a disintegrin and metallopeptidase domain 2	chr14:66648591-66648532	GO:0005515|GO:0016020|GO:0001669|GO:0008542|GO:0006508|GO:0030534|GO:0008270|GO:0016021|GO:0007155|GO:0004222	NM_009618	Mm.422850
A_52_P1189908	0.00364707	1.1949	0.256893	1.1949	up	5.11638	2.35512	5.11638	up	4.28184	2.09823	4.28184	up	143.344	119.956	135.385	89.3848	131.527	85.409	61.2916	42.5438	188.812	0	0.431068	1.01263	-0.199048	0.130235	0.741831	-2.07242	-2.40334	-1.14591		Q6QZQ4_RAT (Q6QZQ4) VMAC, partial (8%) [TC1752066]	112648946	chr11	112648887	-	FALSE	mm|11qE2				chr11:112648946-112648887
A_52_P517717	0.00678975	-1.15927	-0.213219	1.15927	down	-1.37128	-0.455522	1.37128	down	-1.18288	-0.242303	1.18288	down	12129.4	9070.41	6409.12	6267.77	6832.51	7369.83	6303.5	10295.3	11100.6	-0.0458135	-0.144768	-0.194276	0.269142	0	-0.0143434	0.357415	0.379256	0.245037	Ube2b	Mus musculus ubiquitin-conjugating enzyme E2B, RAD6 homology (S. cerevisiae) (Ube2b), mRNA [NM_009458]	51800258	chr11	51800199	-	FALSE	mm|11qB1.3	22210	NM_009458	ubiquitin-conjugating enzyme E2B, RAD6 homology (S. cerevisiae)	chr11:51800258-51800199	GO:0005515|GO:0006344|GO:0006511|GO:0004842|GO:0000790|GO:0016567|GO:0006513|GO:0033522|GO:0005886|GO:0016874|GO:0005657|GO:0007288|GO:0005634|GO:0007283|GO:0006301|GO:0070534|GO:0005737|GO:0000166|GO:0070193|GO:0060070|GO:0000785|GO:0009411|GO:0043951|GO:0031625|GO:0001741|GO:0000209|GO:0043066|GO:0016881|GO:0042493|GO:0070076|GO:0010845|GO:0050821|GO:0031056|GO:0005524|GO:0001701|GO:0006974|GO:…	NM_009458	Mm.384918
A_51_P383340	0.00534243	2.79994	1.48539	2.79994	up	2.8034	1.48718	2.8034	up	1.00124	0.00178337	1.00124	up	184.342	81.5857	40.1921	16.2693	19.8424	17.6052	43.7194	18.681	145.623	1.32854	0.982854	1.73215	-0.169545	0	-0.243095	-0.739482	0.364876	-0.043385	4930513O06Rik	RIKEN cDNA 4930513O06 gene [Source:MGI Symbol;Acc:MGI:1922375] [ENSMUST00000033625]	135627866	chrX	135627807	+	FALSE	mm|XqF1	75125	XM_136059	RIKEN cDNA 4930513O06 gene	chrX:135627807-135627866	GO:0008150|GO:0003674|GO:0005575	XM_136059	Mm.179221
A_51_P469494	0.00854988	1.11387	0.155577	1.11387	up	-1.25825	-0.331415	1.25825	down	-1.40152	-0.486992	1.40152	down	2123.64	1246.78	1090.33	757.099	1214.96	1107.76	1129.6	1797.71	1818.66	0.116783	-0.124805	0	-0.329117	-0.118448	-0.0271874	0.335313	0.420846	0.230063	Zfp62	Mus musculus zinc finger protein 62 (Zfp62), transcript variant 2, mRNA [NM_001024846]	49031783	chr11	49031724	+	FALSE	mm|11qB1.2	22720	NM_001024846	zinc finger protein 62	chr11:49031724-49031783	GO:0005622|GO:0006355|GO:0008270|GO:0005634|GO:0003676|GO:0046872|GO:0006351	NM_001024846	Mm.16650
A_51_P421882	0.00412827	1.80178	0.849425	1.80178	up	1.97003	0.978218	1.97003	up	1.09338	0.128793	1.09338	up	789.042	554.463	474.066	307.899	458.101	371.941	322.247	665.244	672.044	0.608057	0.808351	1.00073	-0.116352	0	-0.01478	-0.523052	0.167709	-0.162169	Trmt5	Mus musculus TRM5 tRNA methyltransferase 5 homolog (S. cerevisiae) (Trmt5), mRNA [NM_029580]	74381487	chr12	74381428	-	FALSE	mm|12qC3	76357	NM_029580	TRM5 tRNA methyltransferase 5 homolog (S. cerevisiae)	chr12:74381487-74381428	GO:0008150|GO:0003674|GO:0005737|GO:0008168|GO:0009019|GO:0005575|GO:0032259|GO:0016740|GO:0008033	NM_029580	Mm.311344
A_51_P446143	0.00234477	-1.05921	-0.082995	1.05921	down	-1.92414	-0.944217	1.92414	down	-1.81658	-0.861222	1.81658	down	49.3807	64.1077	59.3145	82.2267	61.4196	55.4754	37.4195	42.6879	88.9609	0	-0.00333542	-0.0437196	-0.044116	-0.0375161	0.283562	1.19758	0.605138	0.982878	Ptchd3	Mus musculus patched domain containing 3 (Ptchd3), mRNA [NM_029049]	121693472	chr11	121693413	+	FALSE	mm|11qE2	74675	NM_029049	patched domain containing 3	chr11:121693413-121693472	GO:0016020|GO:0008158|GO:0016021	NM_029049	Mm.61213
A_52_P549892	0.00311874	1.14104	0.190353	1.14104	up	-1.99757	-0.998244	1.99757	down	-2.27931	-1.1886	2.27931	down	25.6724	32.4132	29.036	37.099	23.1516	22.1712	26.3499	18.7908	23.9464	0.0384216	0	-0.325709	-0.536415	-0.256173	-0.0657591	1.24342	0.893125	0.570901		RIKEN cDNA 1600002D24 gene [Source:MGI Symbol;Acc:MGI:1917026] [ENSMUST00000127413]	96063832	chr16	96063674	-	FALSE	mm|16qC4		AK005393		chr16:96063832-96063674			Mm.120470
A_51_P219789	0.0033035	-1.46643	-0.552311	1.46643	down	-1.31898	-0.399422	1.31898	down	1.11179	0.152889	1.11179	up	12941.9	13931.5	7502.67	6388.74	5825.62	6853.28	6531.18	11635.6	12872.8	-0.45229	-0.44488	-0.252327	0.269583	0.237853	0	0.0152187	0.106956	-0.0734063	H2-Q2	Mus musculus histocompatibility 2, Q region locus 2 (H2-Q2), mRNA [NM_010392]	35482172	chr17	35482113	+	FALSE	mm|17qB1	15013	NM_010392	histocompatibility 2, Q region locus 2	chr17:35482113-35482172	GO:0008150|GO:0003674|GO:0005575	NM_010392	Mm.427969
A_51_P406105	0.00336695	-1.82716	-0.869604	1.82716	down	1.51516	0.599466	1.51516	up	2.76843	1.46907	2.76843	up	199.87	169.284	98.195	192.344	109.601	123.26	70.0527	59.5214	222.092	-0.741314	0.060097	0	0.766753	0.351534	0.809307	-0.983385	-0.831417	-0.664812	Rps4y2	Mus musculus ribosomal protein S4, Y-linked 2 (Rps4y2), non-coding RNA [NR_003634]	148304077	chr6	148304018	+	FALSE	mm|6qG3	66184	NR_003634	ribosomal protein S4, Y-linked 2	chr6:148304018-148304077	GO:0008150|GO:0003674|GO:0005840|GO:0005575	NR_003634	Mm.391542
A_51_P355151	0.00141609	1.43034	0.516357	1.43034	up	-1.04156	-0.0587408	1.04156	down	-1.48978	-0.575097	1.48978	down	2408.76	1937.69	1210.94	901.78	1013.77	1231.21	912.111	1720.25	2255.28	0.161977	0.0291539	-0.0819242	-0.597774	-0.427901	-0.414188	0.0662737	0	0.219155	Camk2n2	Mus musculus calcium/calmodulin-dependent protein kinase II inhibitor 2 (Camk2n2), mRNA [NM_028420]	20619400	chr16	20619341	-	FALSE	mm|16qB1	73047	NM_028420	calcium/calmodulin-dependent protein kinase II inhibitor 2	chr16:20619400-20619341	GO:0016310|GO:0005737|GO:0019901|GO:0016301|GO:0008427|GO:0004860|GO:0005634|GO:0005575|GO:0043086	NM_028420	Mm.425977
A_52_P691944	0.00629146	3.27941	1.71344	3.27941	up	1.54141	0.624247	1.54141	up	-2.12755	-1.08919	2.12755	down	118.081	122.416	74.5937	54.5159	63.9542	68.7146	93.6754	107.824	111.182	0.433257	1.39483	0.0841508	-0.904622	-1.32405	-0.999405	-0.019135	0.0586327	0		Mus musculus B6-derived CD11 +ve dendritic cells cDNA, RIKEN full-length enriched library, clone:F730008O07 product:unclassifiable, full insert sequence. [AK089339]	30926149	chr13	30926090	-	FALSE	mm|13qA3.2		AK089339		chr13:30926149-30926090
A_52_P159077	0.00663754	1.61496	0.6915	1.61496	up	1.0096	0.0137793	1.0096	up	-1.59961	-0.677721	1.59961	down	1139.42	808.999	690.05	489.359	656.153	590.133	701.592	994.234	1031.2	0	0.12683	0.222494	-0.482377	-0.69873	-0.544068	0.377344	0.129738	-0.199096	Siae	Mus musculus sialic acid acetylesterase (Siae), mRNA [NM_011734]	37455763	chr9	37455704	+	FALSE	mm|9qA4	22619	NM_011734	sialic acid acetylesterase	chr9:37455704-37455763	GO:0004091|GO:0005737|GO:0016787|GO:0005764|GO:0001681	NM_011734	Mm.196345
A_52_P457529	0.000839934	2.33395	1.22277	2.33395	up	1.19164	0.252949	1.19164	up	-1.9586	-0.969825	1.9586	down	106.791	124.734	81.779	86.6851	44.6267	60.532	49.3997	69.6239	116.102	0.534303	0.205961	0.11576	-1.1796	-0.782479	-0.850216	-0.140547	0.237724	0	Fbxw21	Mus musculus F-box and WD-40 domain protein 21 (Fbxw21), mRNA [NM_177069]	109042099	chr9	109042040	-	FALSE	mm|9qF2	320082	NM_177069	F-box and WD-40 domain protein 21	chr9:109042099-109042040	GO:0008150|GO:0003674|GO:0005575	NM_177069	Mm.188028
A_52_P619200	0.00287112	2.39201	1.25822	2.39201	up	-1.57423	-0.654643	1.57423	down	-3.76557	-1.91287	3.76557	down	305.723	283.269	239.878	211.609	208.267	206.462	226.834	354.472	389.062	-0.831403	0	0.215541	-1.34337	-1.70246	-1.3447	0.754479	0.523683	0.0699047	LOC100504423	PREDICTED: Mus musculus hypothetical protein LOC100504423 (LOC100504423), partial miscRNA [XR_105384]	116020427	chr10	116020368	+	FALSE	mm|10qD2	100504423	XR_105384	hypothetical protein LOC100504423	chr10:116020368-116020427		XR_105384	Mm.451987
A_52_P246293	0.00446664	1.0495	0.069705	1.0495	up	1.32343	0.404277	1.32343	up	1.261	0.334572	1.261	up	1410.7	912.993	840.998	639.313	921.598	817.763	664.846	1113.07	1263.93	0	0.0407953	0.240397	-0.00291437	0.0281411	0.0468511	-0.193571	-0.355555	-0.382514	Ubxn7	Mus musculus UBX domain protein 7 (Ubxn7), mRNA [NM_177633]	32386649	chr16	32386590	+	FALSE	mm|16qB3	224111	NM_177633	UBX domain protein 7	chr16:32386590-32386649	GO:0008150|GO:0003674|GO:0005575	NM_177633	Mm.31275
A_52_P328551	0.00879813	2.37531	1.24812	2.37531	up	2.76846	1.46908	2.76846	up	1.16551	0.220965	1.16551	up	177.525	206.598	200.547	140.197	102.038	134.026	66.0814	78.1144	90.0697	0.817793	0.654967	1.41522	-0.353948	-0.600736	0.0983115	-0.652708	0	-0.86656			11203075	chr16	11203016	-	FALSE	mm|16qA1				chr16:011203075-011203016
A_52_P811454	0.00778636	2.18431	1.12718	2.18431	up	-1.51054	-0.595061	1.51054	down	-3.29948	-1.72224	3.29948	down	213.49	171.567	101.786	86.101	86.5705	94.8109	105.427	220.625	205.779	0.782119	0	-0.33586	-0.885371	-1.12654	-0.923352	0.632843	1.26006	0.338545		Mus musculus 16 days neonate thymus cDNA, RIKEN full-length enriched library, clone:A130048D16 product:unclassifiable, full insert sequence. [AK037765]	8266974	chr15	8266915	-	FALSE	mm|15qA1		AK037765		chr15:8266974-8266915			Mm.240329
A_51_P277071	0.00374343	-2.36385	-1.24114	2.36385	down	4.52335	2.17739	4.52335	up	10.6925	3.41853	10.6925	up	58.8985	123.326	61.5514	67.2255	112.45	76.6329	20.7186	24.2915	31.0767	0	1.15849	-0.331816	1.20075	1.34779	2.00155	-1.91356	-0.970053	-2.82189	4921539E11Rik	Mus musculus RIKEN cDNA 4921539E11 gene (4921539E11Rik), transcript variant 1, mRNA [NM_027612]	102903193	chr4	102903134	-	FALSE	mm|4qC6	70941	NM_027612	RIKEN cDNA 4921539E11 gene	chr4:102903193-102903134	GO:0008150|GO:0003674|GO:0005575	NM_027612	Mm.158501
A_51_P250571	0.00929192	1.17789	0.236208	1.17789	up	-1.85871	-0.8943	1.85871	down	-2.18936	-1.13051	2.18936	down	31.3909	42.5651	49.9873	66.1579	36.4764	59.2947	34.9869	38.4413	101.002	0.0163278	0	-0.738765	-0.583515	-0.263538	-0.584009	0.494828	0.944679	0.520955	Tas2r140	Mus musculus taste receptor, type 2, member 140 (Tas2r140), mRNA [NM_021562]	133005233	chr6	133005174	-	FALSE	mm|6qG1	387616	NM_021562	taste receptor, type 2, member 140	chr6:133005233-133005174	GO:0007165|GO:0033038|GO:0050909|GO:0016020|GO:0007186|GO:0004930|GO:0008527|GO:0004872|GO:0016021|GO:0004871|GO:0050896|GO:0001580	NM_021562	Mm.422613
A_51_P121447	0.00630364	1.21417	0.27997	1.21417	up	1.07845	0.108953	1.07845	up	-1.12585	-0.171017	1.12585	down	7667.68	6897.7	4994.97	4033.61	4197.98	5057.98	3872.87	5553.65	6926.2	0.113787	0.121885	0.18536	-0.0711936	-0.14961	-0.198072	0.131726	-0.0375518	0	1110038F14Rik	Mus musculus RIKEN cDNA 1110038F14 gene (1110038F14Rik), mRNA [NM_054099]	76781074	chr15	76781015	+	FALSE	mm|15qD3	117171	NM_054099	RIKEN cDNA 1110038F14 gene	chr15:76781015-76781074	GO:0008150|GO:0003674|GO:0005575	NM_054099	Mm.322968
A_51_P284867	0.00389076	-1.19375	-0.255496	1.19375	down	-2.04896	-1.03489	2.04896	down	-1.71641	-0.779393	1.71641	down	62.8793	75.0923	67.5027	64.367	79.5778	77.0279	77.3694	117.122	118.076	-0.332298	-0.156249	-0.198247	0.342525	-0.262831	0	0.520351	0.918024	0.979499	D230038C21	Mus musculus 12 days embryo eyeball cDNA, RIKEN full-length enriched library, clone:D230038C21 product:unclassifiable, full insert sequence. [AK052031]	86469939	chr17	86469880	-	FALSE	mm|17qE4	328872	AK052031	hypothetical protein D230038C21	chr17:86469939-86469880
A_52_P425634	0.00938746	-1.24834	-0.320006	1.24834	down	-1.25619	-0.329054	1.25619	down	-1.00629	-0.00904755	1.00629	down	6698.35	7225.94	3512.24	3463.42	3699.11	3765.62	3030.06	4776.18	4945.98	-0.227448	-0.242453	-0.207488	0	0.22721	0.0554208	-0.0174074	0.109634	0.217547	6820431F20Rik	Mus musculus RIKEN cDNA 6820431F20 gene (6820431F20Rik), non-coding RNA [NR_030708]	19865073	chr8	19865014	-	FALSE	mm|8qA1.3	547150	NR_030708	cadherin 11 pseudogene	chr8:19865073-19865014		NR_030708	Mm.359054
A_52_P470373	0.00658635	1.6091	0.686253	1.6091	up	1.07498	0.104312	1.07498	up	-1.49686	-0.581941	1.49686	down	735.343	526.633	401.116	317.909	377.81	272.483	395.003	694.212	687.897	0	0.207394	0.383409	-0.384424	-0.355314	-0.728219	0.120362	0.197966	-0.0404625	Nlk	Mus musculus nemo like kinase (Nlk), mRNA [NM_008702]	78381611	chr11	78381552	-	FALSE	mm|11qB5	18099	NM_008702	nemo like kinase	chr11:78381611-78381552	GO:0005515|GO:0030178|GO:0005634|GO:0046872|GO:0007243|GO:0005737|GO:0046777|GO:0000166|GO:0033136|GO:0016301|GO:0018107|GO:0007179|GO:0016055|GO:0042169|GO:0031625|GO:0004707|GO:0016772|GO:0006355|GO:0000287|GO:0005524|GO:0006351|GO:0016310|GO:0004672|GO:0004674|GO:0006468|GO:0016740|GO:0008134	NM_008702	Mm.9001
A_52_P575980	0.0020242	1.86087	0.895977	1.86087	up	-1.03759	-0.0532384	1.03759	down	-1.93082	-0.949215	1.93082	down	27.8248	39.5973	16.3059	35.603	22.2619	32.584	21.4523	17.6424	19.9078	0.226027	0.158069	-0.0540887	-1.0261	-0.614021	-0.717801	0	0.0543332	0.43539	Olfr891	Mus musculus olfactory receptor 891 (Olfr891), mRNA [NM_146478]	37987816	chr9	37987757	-	FALSE	mm|9qA5.1	258471	NM_146478	olfactory receptor 891	chr9:37987816-37987757	GO:0007608|GO:0004984|GO:0007186|GO:0016021	NM_146478	Mm.377520
A_52_P218039	0.00556255	2.90237	1.53723	2.90237	up	-1.01885	-0.0269455	1.01885	down	-2.95709	-1.56418	2.95709	down	234.855	201.081	115.883	104.581	104.048	89.4284	156.461	282.174	303.432	0.0251971	0.96547	-0.163766	-1.17003	-1.55631	-1.05846	0	0.577111	0.330627	Carkd	Mus musculus adult male spinal cord cDNA, RIKEN full-length enriched library, clone:A330077C18 product:unclassifiable, full insert sequence. [AK039642]	11498043	chr8	11497984	+	FALSE	mm|8qA1.1	69225	AK039642	carbohydrate kinase domain containing	chr8:11497984-11498043	GO:0005739|GO:0008150|GO:0003674
A_52_P676798	0.00960464	-1.54047	-0.623375	1.54047	down	1.29632	0.374422	1.29632	up	1.99695	0.997798	1.99695	up	514.974	485.677	502.046	752.837	466.376	466.674	197.22	310.49	439.864	0	-0.139038	0.483891	0.669392	0.54013	1.00546	-0.0676925	-0.471771	-0.238951	Gigyf1	Mus musculus GRB10 interacting GYF protein 1 (Gigyf1), mRNA [NM_031408]	137968407	chr5	137968348	+	FALSE	mm|5qG2	57330	NM_031408	GRB10 interacting GYF protein 1	chr5:137968348-137968407	GO:0005515|GO:0048009|GO:0005575	NM_031408	Mm.268344
A_51_P353776	0.00695605	1.98748	0.990937	1.98748	up	1.71121	0.775015	1.71121	up	-1.16145	-0.215922	1.16145	down	378.732	303.089	229.222	96.8598	115.653	97.7926	169.338	184.264	337.973	0.375718	0.750584	1.02047	-0.513704	-0.181062	-0.13127	0.114496	-0.292768	0	Gjb3	Mus musculus gap junction protein, beta 3 (Gjb3), transcript variant 2, mRNA [NM_008126]	127002989	chr4	127002930	-	FALSE	mm|4qD2.2	14620	NM_008126	gap junction protein, beta 3	chr4:127002989-127002930	GO:0005515|GO:0030054|GO:0007154|GO:0016020|GO:0005886|GO:0007605|GO:0005921|GO:0005922|GO:0016021|GO:0001890	NM_008126	Mm.90003
A_52_P516091	0.00388414	-1.32336	-0.404201	1.32336	down	-1.10776	-0.147639	1.10776	down	1.19463	0.256562	1.19463	up	1567.14	1354.7	997.6	902.161	1142.51	1066.76	831.205	1444.01	1621.14	-0.243752	-0.124142	-0.241706	0.263242	0.153965	0.185797	0.0317431	0	-0.198426	Pla2g15	Mus musculus phospholipase A2, group XV (Pla2g15), mRNA [NM_133792]	108688274	chr8	108688215	+	FALSE	mm|8qD3	192654	NM_133792	phospholipase A2, group XV	chr8:108688215-108688274	GO:0006629|GO:0008374|GO:0006672|GO:0005576|GO:0005625|GO:0005764|GO:0005739|GO:0016787|GO:0047499|GO:0004622|GO:0006631|GO:0046470|GO:0016740|GO:0008415	NM_133792	Mm.284770
A_51_P275123	0.000840107	1.48575	0.571196	1.48575	up	1.48163	0.567184	1.48163	up	-1.00278	-0.00401115	1.00278	down	1861.08	1008.58	833.84	645.597	946.295	732.456	661.064	1199.61	1325.31	0.572806	0.447062	0.415519	-0.280383	0.00218302	0	-0.0977267	-0.0652341	-0.103206	Psd3	Mus musculus pleckstrin and Sec7 domain containing 3 (Psd3), transcript variant 2, mRNA [NM_177698]	70213168	chr8	70213109	-	FALSE	mm|8qB3.3	234353	NM_177698	pleckstrin and Sec7 domain containing 3	chr8:70213168-70213109	GO:0030054|GO:0005886|GO:0005624|GO:0045202|GO:0005085|GO:0005622|GO:0005086|GO:0005737|GO:0050790|GO:0016020|GO:0045211|GO:0032012|GO:0032011	NM_177698	Mm.32525
A_52_P555188	0.000664464	-1.07894	-0.109614	1.07894	down	-2.43405	-1.28336	2.43405	down	-2.25597	-1.17374	2.25597	down	36.2582	48.9193	32.3588	48.0917	32.6613	42.1805	27.2101	19.0673	89.8261	-0.188815	-0.0899048	-0.036584	0	0.0753641	-0.0618254	0.955602	1.6015	0.977669	Kndc1	Mus musculus kinase non-catalytic C-lobe domain (KIND) containing 1 (Kndc1), mRNA [NM_177261]	147087187	chr7	147087128	+	FALSE	mm|7qF4	76484	NM_177261	kinase non-catalytic C-lobe domain (KIND) containing 1	chr7:147087128-147087187	GO:0005515|GO:0051056|GO:0007264|GO:0030425|GO:0005085|GO:0005622|GO:0021707|GO:0048814|GO:0050790|GO:0004674|GO:0043025|GO:0050773|GO:0005088|GO:0016772|GO:0032045	NM_177261	Mm.44442
A_51_P241645	0.00415463	2.10446	1.07345	2.10446	up	1.26899	0.343677	1.26899	up	-1.65838	-0.729772	1.65838	down	111.67	97.472	70.2187	76.3178	63.42	77.0463	68.4368	73.2844	122.46	0.725641	0.442175	0.0125608	-0.551328	-0.74117	-0.747471	-0.0970783	0.246425	0	Tmem194	Mus musculus transmembrane protein 194 (Tmem194), transcript variant 2, mRNA [NM_173732]	127132157	chr10	127132098	+	FALSE	mm|10qD3	210035	NM_173732	transmembrane protein 194	chr10:127132098-127132157	GO:0008150|GO:0003674|GO:0016020|GO:0016021|GO:0005575	NM_173732	Mm.251075
A_51_P460734	0.0075025	1.12869	0.174653	1.12869	up	-1.35368	-0.436889	1.35368	down	-1.52789	-0.611542	1.52789	down	2647.84	2032.97	1511.45	1017.81	1056.76	1239.07	1087.17	1915.8	1956.29	0.062911	-0.301437	0	-0.138403	-0.288579	-0.335504	0.265494	0.535984	0.270661	Prkcd	Mus musculus protein kinase C, delta (Prkcd), mRNA [NM_011103]	31409094	chr14	31409035	-	FALSE	mm|14qB	18753	NM_011103	protein kinase C, delta	chr14:31409094-31409035	GO:0005515|GO:0016064|GO:0050732|GO:0043560|GO:0046777|GO:0015810|GO:0000166|GO:0016301|GO:0046326|GO:2000755|GO:0006979|GO:2000753|GO:0016772|GO:0019901|GO:0043085|GO:0016310|GO:0032963|GO:0005654|GO:0004697|GO:0008047|GO:0019899|GO:0023021|GO:0090398|GO:0004699|GO:0005886|GO:0005783|GO:0005634|GO:0016363|GO:0046872|GO:0005829|GO:0005739|GO:0035556|GO:0005737|GO:0005911|GO:0042100|GO:0043406|GO:…	NM_011103	Mm.2314
A_52_P425064	0.00160639	3.33914	1.73948	3.33914	up	1.79881	0.84704	1.79881	up	-1.85631	-0.892438	1.85631	down	184.569	212.575	75.0002	69.1763	58.1694	64.4211	69.6173	117.035	130.114	1.01613	0.942339	0.507803	-0.802522	-1.00253	-0.94711	-0.500594	0.425746	0	Lats2	Mus musculus large tumor suppressor 2 (Lats2), transcript variant B, mRNA [NM_153382]	58341298	chr14	58341239	-	FALSE	mm|14qC3	50523	NM_153382	large tumor suppressor 2	chr14:58341298-58341239	GO:0045736|GO:0005634|GO:0007243|GO:0046872|GO:0005737|GO:0000082|GO:0000166|GO:0016301|GO:0005856|GO:0090090|GO:0016772|GO:0035329|GO:0005524|GO:0016310|GO:0007067|GO:0007049|GO:0000922|GO:0004672|GO:0009755|GO:0004674|GO:0030216|GO:0006468|GO:0034613|GO:0016740|GO:0051301	NM_153382	Mm.347899
A_52_P617636	0.00886736	1.06987	0.097439	1.06987	up	-2.41767	-1.27362	2.41767	down	-2.5866	-1.37106	2.5866	down	69.834	47.4572	29.0586	33.8903	31.6298	38.9992	20.7129	43.2512	70.8822	0.384647	-0.517548	-0.235373	0	-0.268841	-0.391749	0.853224	1.67206	0.927306	Klf12	Mus musculus Kruppel-like factor 12 (Klf12), mRNA [NM_010636]	100270758	chr14	100270699	-	FALSE	mm|14qE2.3	16597	NM_010636	Kruppel-like factor 12	chr14:100270758-100270699	GO:0006355|GO:0003700|GO:0045944|GO:0005575|GO:0000122|GO:0003677|GO:0006351	NM_010636	Mm.458816
A_52_P243955	0.00970068	-1.50818	-0.592805	1.50818	down	-1.14538	-0.195822	1.14538	down	1.31675	0.396983	1.31675	up	26057.3	22386.2	20555.1	20152.7	23555.7	17550.8	11743.8	29039.8	28289.4	-0.27421	-0.32993	-0.13771	0.548368	0.33836	0.149837	-0.227786	0.0734033	0		Mus musculus, Similar to eukaryotic translation elongation factor 2, clone IMAGE:5039544, mRNA. [BC025885]	3049691	chr11	3049632	-	FALSE	mm|11qA1		BC025885		chr11:3049691-3049632			Mm.431431
A_52_P579517	0.00388576	2.04122	1.02943	2.04122	up	-1.41222	-0.497966	1.41222	down	-2.88265	-1.5274	2.88265	down	287.361	212.1	127.423	70.6943	84.3458	82.4381	156.007	151.679	553.662	-0.363748	0.718691	0	-0.741851	-0.937516	-1.05398	0.586903	0.527911	0.734028	Cox10	Mus musculus COX10 homolog, cytochrome c oxidase assembly protein, heme A: farnesyltransferase (yeast) (Cox10), nuclear gene encoding mitochondrial protein, mRNA [NM_178379]	63885128	chr11	63885069	-	FALSE	mm|11qB3	70383	NM_178379	COX10 homolog, cytochrome c oxidase assembly protein, heme A: farnesyltransferase (yeast)	chr11:63885128-63885069	GO:0018343|GO:0031966|GO:0000266|GO:0048034|GO:0008495|GO:0006784|GO:0004659|GO:0006783|GO:0005739|GO:0009060|GO:0045333|GO:0008535|GO:0016020|GO:0017004|GO:0007005|GO:0016021|GO:0004311|GO:0016740	NM_178379	Mm.340211
A_51_P268831	0.00161961	1.82114	0.864842	1.82114	up	-1.06427	-0.0898655	1.06427	down	-1.93819	-0.954708	1.93819	down	365.452	444.273	290.622	215.955	184.318	264.856	179.042	270.282	391.048	0.114036	-0.184567	0.0432076	-0.613883	-0.852087	-1.15588	0	0.210059	0.032214	Slc2a6	Mus musculus solute carrier family 2 (facilitated glucose transporter), member 6 (Slc2a6), transcript variant 1, mRNA [NM_172659]	26877207	chr2	26877148	-	FALSE	mm|2qA3	227659	NM_172659	solute carrier family 2 (facilitated glucose transporter), member 6	chr2:26877207-26877148	GO:0008150|GO:0003674|GO:0016020|GO:0006810|GO:0008643|GO:0016021|GO:0005575	NM_172659	Mm.41203
A_52_P123018	0.00402747	-1.03641	-0.0515963	1.03641	down	1.37085	0.455074	1.37085	up	1.42077	0.50667	1.42077	up	4754.01	3184.34	2105.42	2083.12	2981.7	2427.51	1973.09	3605.23	3884.68	0.11886	0.159321	-0.00827115	0	0.176062	0.248637	-0.203024	-0.425369	-0.466919	Ids	Mus musculus iduronate 2-sulfatase (Ids), transcript variant 1, mRNA [NM_010498]	67596449	chrX	67596390	-	FALSE	mm|XqA7.1	15931	NM_010498	iduronate 2-sulfatase	chrX:67596449-67596390	GO:0005515|GO:0016787|GO:0004423|GO:0008152|GO:0008484	NM_010498	Mm.233083
A_51_P378825	0.00209958	1.34532	0.427945	1.34532	up	1.37399	0.458376	1.37399	up	1.02132	0.0304317	1.02132	up	2332.71	1847.39	1394.92	1045.85	1323.47	1211.53	1033.81	1852.26	2175.25	0.316628	0.406471	0.439189	-0.176892	0.0613633	-0.0060159	-0.184243	-0.0285969	0	Actr8	Mus musculus ARP8 actin-related protein 8 homolog (S. cerevisiae) (Actr8), mRNA [NM_027493]	30804859	chr14	30804800	+	FALSE	mm|14qB	56249	NM_027493	ARP8 actin-related protein 8 homolog (S. cerevisiae)	chr14:30804800-30804859	GO:0006355|GO:0005694|GO:0005634|GO:0006310|GO:0006351|GO:0006974|GO:0003674|GO:0008150|GO:0031011|GO:0007049|GO:0007067|GO:0006281|GO:0051301	NM_027493	Mm.215110
A_51_P123216	0.00899292	1.38967	0.474746	1.38967	up	1.00888	0.0127539	1.00888	up	-1.37744	-0.461992	1.37744	down	1248.79	930.494	782.93	547.704	612.745	727.943	502.087	771.583	1064.04	0.0681516	0	0.0829735	-0.375612	-0.540647	-0.356854	-0.199546	0.0991449	0.213264	Zdhhc20	Mus musculus zinc finger, DHHC domain containing 20 (Zdhhc20), mRNA [NM_029492]	58455124	chr14	58455065	-	FALSE	mm|14qC3	75965	NM_029492	zinc finger, DHHC domain containing 20	chr14:58455124-58455065	GO:0008150|GO:0003674|GO:0016020|GO:0008270|GO:0016021|GO:0005575|GO:0046872|GO:0016740|GO:0008415	NM_029492	Mm.29044
A_52_P604618	0.00196618	2.37673	1.24898	2.37673	up	1.19509	0.257115	1.19509	up	-1.98875	-0.991865	1.98875	down	347.078	463.51	246.277	189.458	133.947	178.377	158.719	247.551	321.935	0.350406	0.497519	0.200288	-1.00508	-0.554282	-1.13936	0.392381	0	-0.115511	Sbf1	Mus musculus SET binding factor 1 (Sbf1), transcript variant 1, mRNA [NM_001170561]	89120162	chr15	89120103	-	FALSE	mm|15qE3	77980	NM_001170561	SET binding factor 1	chr15:89120162-89120103	GO:0016791|GO:0001691|GO:0016311|GO:0005634|GO:0007283|GO:0005575|GO:0043086|GO:0001558	NM_001170561	Mm.35483
A_52_P417620	0.000533318	-1.79364	-0.842891	1.79364	down	1.06608	0.0923096	1.06608	up	1.91216	0.9352	1.91216	up	747.878	664.522	426.042	482.352	641.988	423.825	362.896	645.77	645.332	0	-0.141443	0.139965	0.859097	1.05495	0.613147	-0.105223	-0.0491972	-0.123986	Pacs1	Mus musculus phosphofurin acidic cluster sorting protein 1 (Pacs1), mRNA [NM_153129]	5134317	chr19	5134258	-	FALSE	mm|19qA	107975	NM_153129	phosphofurin acidic cluster sorting protein 1	chr19:5134317-5134258	GO:0048471|GO:0005794|GO:0030137|GO:0034613|GO:0032092|GO:0005829|GO:0000042	NM_153129	Mm.234923
A_52_P36190	0.000251676	-1.1837	-0.243306	1.1837	down	2.32113	1.21483	2.32113	up	2.74753	1.45814	2.74753	up	414.657	401.672	264.81	307.1	237.307	247.125	157.019	296.573	336.791	-0.0469181	0.0727929	0	0.469409	0.0879049	0.19848	-1.29281	-0.887999	-1.43781	Fbxo2	Mus musculus F-box protein 2 (Fbxo2), mRNA [NM_176848]	147539153	chr4	147539022	+	FALSE	mm|4qE2	230904	NM_176848	F-box protein 2	chr4:147539022-147539153	GO:0005515|GO:0005792|GO:0006511|GO:0008285|GO:0016567|GO:0005783|GO:0005529|GO:0031146|GO:0030433|GO:0005829|GO:0030163|GO:0005737|GO:0001540|GO:0001948|GO:0043197|GO:0016020|GO:0030246|GO:0006516|GO:0031396|GO:0019005	NM_176848	Mm.262287
A_52_P244030	0.00222922	-1.00702	-0.0100989	1.00702	down	1.16825	0.224353	1.16825	up	1.17646	0.234451	1.17646	up	2252.46	1772.57	1089.76	1182.46	1087.23	1162.78	886.306	1465.84	1685.16	0.0429457	0.0670631	-0.00270092	0.128917	0	0.00868785	-0.144301	-0.209587	-0.211862	Zfp516	Mus musculus zinc finger protein 516 (Zfp516), transcript variant 1, mRNA [NM_183033]	83172746	chr18	83172687	+	FALSE	mm|18qE3	329003	NM_183033	zinc finger protein 516	chr18:83172687-83172746	GO:0005622|GO:0008150|GO:0003674|GO:0006355|GO:0008270|GO:0005634|GO:0003676|GO:0003677|GO:0046872|GO:0006351	NM_183033	Mm.326526
A_52_P577388	0.000602384	-1.29642	-0.37453	1.29642	down	1.17569	0.233505	1.17569	up	1.52418	0.608034	1.52418	up	5473.28	3081.54	2543.08	3038.96	5444.5	2948.84	2892.73	5004.01	5253.85	-0.198622	0.0321262	0	0.216937	0.352508	0.387648	-0.264651	-0.344124	-0.258234	Epdr1	Mus musculus ependymin related protein 1 (zebrafish) (Epdr1), mRNA [NM_134065]	19683822	chr13	19683763	-	FALSE	mm|13qA2	105298	NM_134065	ependymin related protein 1 (zebrafish)	chr13:19683822-19683763	GO:0008150|GO:0003674|GO:0007160|GO:0005509|GO:0005576|GO:0005764	NM_134065	Mm.275054
A_51_P142206	0.00530212	-1.28193	-0.358322	1.28193	down	1.03303	0.0468842	1.03303	up	1.32428	0.405207	1.32428	up	18651.2	11476.3	24020.9	20520.6	30629	19920.6	6315.46	15293.3	18085.6	0	-0.157314	0.138381	0.322167	0.433399	0.300468	-0.0103979	-0.127335	-0.0218534	1600029O15Rik	Mus musculus RIKEN cDNA 1600029O15 gene (1600029O15Rik), non-coding RNA [NR_033522]	58056159	chr9	58056100	+	FALSE	mm|9qB	665268	NR_033522	ribosomal protein L17 pseudogene	chr9:58056100-58056159		NR_033522	Mm.451475
A_52_P56876	0.00367051	1.27146	0.346489	1.27146	up	1.83512	0.875873	1.83512	up	1.44331	0.529385	1.44331	up	28.8986	34.3406	15.2655	18.0736	32.2788	21.9266	41.8788	28.3714	73.203	0.076458	0.681687	0.277205	0.0830193	0	-0.0871358	-0.511133	-0.603048	-0.478089		Mus musculus 16 days neonate cerebellum cDNA, RIKEN full-length enriched library, clone:9630028D01 product:hypothetical Tyrosine-rich region profile containing protein, full insert sequence. [AK036030]	111578130	chr5	111578071	+	FALSE	mm|5qF		AK036030		chr5:111578071-111578130
A_51_P320930	0.00639631	1.00025	0.000366345	1.00025	up	-1.46841	-0.554258	1.46841	down	-1.46879	-0.554624	1.46879	down	33.6134	46.4359	23.06	44.284	23.7736	35.5074	30.646	23.0944	42.0682	-0.0535077	0	-0.241809	-0.197836	0.130455	-0.229035	0.402565	0.592661	0.37223	Trat1	T cell receptor associated transmembrane adaptor 1 [Source:MGI Symbol;Acc:MGI:1924897] [ENSMUST00000099715]	48732046	chr16	48732023	-	FALSE	mm|16qB5	77647	AK030807	T cell receptor associated transmembrane adaptor 1	chr16:48732046-48732023	GO:0016020|GO:0005886|GO:0046934|GO:0042101|GO:0001920|GO:0016021|GO:0050862|GO:0051051|GO:0050850		Mm.167298
A_52_P426692	0.00670016	1.4387	0.524766	1.4387	up	1.12822	0.174049	1.12822	up	-1.27519	-0.350717	1.27519	down	1633.93	1430.54	957.302	653.376	736.649	850.974	691.745	1162.79	1352.27	0.109153	0.217872	0.147284	-0.50115	-0.478184	-0.120656	-0.0561639	0.00832566	0	Rybp	Mus musculus RING1 and YY1 binding protein (Rybp), mRNA [NM_019743]	100179086	chr6	100179027	-	FALSE	mm|6qD3	56353	NM_019743	RING1 and YY1 binding protein	chr6:100179086-100179027	GO:0005515|GO:0035518|GO:0006355|GO:0003714|GO:0006915|GO:0005634|GO:0000122|GO:0003677|GO:0046872|GO:0006351|GO:0005622|GO:0005737|GO:0005654|GO:0008270	NM_019743	Mm.321633
A_52_P523532	0.00474022	1.18009	0.238897	1.18009	up	-1.83229	-0.873646	1.83229	down	-2.16227	-1.11254	2.16227	down	141.824	100.202	76.6773	92.55	87.79	81.1151	116.622	131.425	188.615	0.329812	-0.153806	-0.195629	-0.285327	-0.450987	0	1.15772	0.806003	0.63759		Mus musculus 8 days embryo whole body cDNA, RIKEN full-length enriched library, clone:5730466E06 product:unclassifiable, full insert sequence. [AK030738]	54981370	chr14	54981311	+	FALSE	mm|14qC2		AK030738		chr14:54981311-54981370			Mm.182340
A_52_P352512	0.00388588	1.66745	0.737646	1.66745	up	-1.24714	-0.318618	1.24714	down	-2.07954	-1.05626	2.07954	down	406.685	313.515	233.779	161.671	252.606	208.996	240.437	445.347	409.193	0	0.104946	-0.145114	-1.05887	-0.583852	-0.610381	0.192574	0.62184	0.101272		RIKEN cDNA 1700056N10 gene [Source:MGI Symbol;Acc:MGI:1920642] [ENSMUST00000141875]	17049017	chr16	17048958	+	FALSE	mm|16qA3		AK006816		chr16:17048958-17049017
A_51_P404353	0.00528197	1.04127	0.0583404	1.04127	up	1.17298	0.230177	1.17298	up	1.12649	0.171836	1.12649	up	7453.6	6073.93	4124.18	3784.46	4355.87	4414.46	3554.29	5294.89	6384.77	0.069433	0.072216	0.0714654	-0.0453083	0.0834014	0	-0.237323	-0.134518	-0.105575	Gtf2e2	Mus musculus general transcription factor II E, polypeptide 2 (beta subunit) (Gtf2e2), transcript variant 2, mRNA [NM_026584]	34887261	chr8	34887202	+	FALSE	mm|8qA4	68153	NM_026584	general transcription factor II E, polypeptide 2 (beta subunit)	chr8:34887202-34887261	GO:0005515|GO:0006368|GO:0006355|GO:0006367|GO:0005654|GO:0005634|GO:0005673|GO:0003677|GO:0006351	NM_026584	Mm.286104
A_51_P469510	0.000819368	2.22479	1.15367	2.22479	up	2.05046	1.03595	2.05046	up	-1.08502	-0.117721	1.08502	down	20.144	25.5509	24.63	15.963	13.7693	13.8142	20.0024	16.8766	18.0019	0.81482	0.892005	1.08034	-0.452414	-0.221424	0	-0.312966	-0.155938	0.148228	1700074P13Rik	Mus musculus RIKEN cDNA 1700074P13 gene (1700074P13Rik), mRNA [NM_028550]	40879486	chr6	40878667	-	FALSE	mm|6qB1	73481	NM_028550	RIKEN cDNA 1700074P13 gene	chr6:40879486-40878667	GO:0008150|GO:0003674|GO:0005794	NM_028550	Mm.333010
A_51_P160272	0.00387681	1.25506	0.327762	1.25506	up	-1.7211	-0.783331	1.7211	down	-2.16009	-1.11109	2.16009	down	29.2071	45.7265	25.2972	44.1455	27.6497	36.5762	21.7303	20.3187	19.2515	0.283212	0	-0.154015	-0.312941	-0.159011	-0.382136	0.625344	0.627446	1.2264		predicted gene 13399 [Source:MGI Symbol;Acc:MGI:3652314] [ENSMUST00000150024]	27001440	chr2	27001381	-	FALSE	mm|2qA3		AK032445		chr2:27001440-27001381			Mm.247664
A_52_P1125218	0.00462524	2.22029	1.15075	2.22029	up	-1.09911	-0.136336	1.09911	down	-2.44034	-1.28708	2.44034	down	404.895	339.772	129.273	121.811	101.596	117.274	184.019	294.917	466.842	0.667268	0.296826	-0.0211272	-0.853019	-0.892204	-0.764055	0.519487	0	0.832488	Dda1	Mus musculus DET1 and DDB1 associated 1 (Dda1), mRNA [NM_025600]	73995992	chr8	73993224	+	FALSE	mm|8qB3.3	66498	NM_025600	DET1 and DDB1 associated 1	chr8:73993224-73995992	GO:0008150|GO:0003674|GO:0005575	NM_025600	Mm.260360
A_52_P368532	0.00327594	1.04834	0.0681115	1.04834	up	1.67659	0.745528	1.67659	up	1.59927	0.677416	1.59927	up	1632.97	1239.98	794.255	623.454	754.1	811.48	432.19	781.554	849.41	0.383973	0.0307122	0	-0.0965548	0.21884	0.0880661	-0.491271	-0.574966	-0.755662	Spry2	Mus musculus sprouty homolog 2 (Drosophila) (Spry2), mRNA [NM_011897]	106291444	chr14	106291385	-	FALSE	mm|14qE2.3	24064	NM_011897	sprouty homolog 2 (Drosophila)	chr14:106291444-106291385	GO:0005515|GO:0051897|GO:0008285|GO:0071902|GO:0005886|GO:0030324|GO:0060425|GO:0007605|GO:0042995|GO:0005829|GO:0046580|GO:0005737|GO:0033138|GO:0060541|GO:0043407|GO:0060437|GO:0070373|GO:0070374|GO:0005856|GO:0034261|GO:0043066|GO:0042472|GO:0005874|GO:0007275|GO:0009966|GO:0051387|GO:0010628|GO:0045165|GO:0016020|GO:0040037|GO:0048754|GO:0043539	NM_011897	Mm.89982
A_52_P755470	0.00856019	2.03098	1.02218	2.03098	up	1.31593	0.396079	1.31593	up	-1.54338	-0.626097	1.54338	down	221.741	167.817	112.499	90.8602	95.6139	87.2027	106.861	117.091	247.332	0.386406	0.539993	0.253142	-0.334502	-0.902071	-0.650412	-0.325968	0	0.317273		Mus musculus 12 days embryo spinal ganglion cDNA, RIKEN full-length enriched library, clone:D130066C13 product:unclassifiable, full insert sequence. [AK051697]	129730196	chr3	129730137	-	FALSE	mm|3qG3		AK051697		chr3:129730196-129730137			Mm.406192
A_51_P465436	0.00255224	-1.09271	-0.127907	1.09271	down	-1.90376	-0.928851	1.90376	down	-1.74224	-0.800944	1.74224	down	39.4907	43.1215	43.8005	49.9038	37.2261	48.3429	34.4231	28.1018	46.2207	-0.553025	0	-0.156746	0.0561428	-0.0741469	-0.308045	0.610951	0.722896	0.742936	Ifna2	Mus musculus interferon alpha 2 (Ifna2), mRNA [NM_010503]	88329373	chr4	88329314	-	FALSE	mm|4qC4	15965	NM_010503	interferon alpha 2	chr4:88329373-88329314	GO:0009615|GO:0005615|GO:0005125	NM_010503	Mm.14091
A_52_P1131944	0.00867203	-1.4694	-0.555226	1.4694	down	-2.57291	-1.3634	2.57291	down	-1.75099	-0.808175	1.75099	down	59.7206	72.8713	69.2117	56.3025	53.5008	65.5527	55.7455	72.7164	75.6393	-0.548953	-0.0411575	-0.803327	0.372278	0	-0.100038	0.517811	1.29725	0.881706	A130019P10Rik	Mus musculus 16 days neonate thymus cDNA, RIKEN full-length enriched library, clone:A130019P10 product:unclassifiable, full insert sequence. [AK037456]	60904235	chr10	60904176	-	FALSE	mm|10qB4	399617	AK037456	RIKEN cDNA A130019P10 gene	chr10:60904235-60904176	GO:0008150|GO:0003674|GO:0005575		Mm.442927
A_52_P461105	0.00545595	1.0589	0.0825667	1.0589	up	-2.17772	-1.12282	2.17772	down	-2.30599	-1.20539	2.30599	down	34.9293	55.4045	25.8671	50.7994	26.5004	39.4897	24.3783	17.2458	64.8694	0	-0.0556149	-0.299189	-0.368268	0.0546404	-0.288876	0.591303	0.916732	1.50562	Gpr31c	Mus musculus G protein-coupled receptor 31, D17Leh66c region (Gpr31c), mRNA [NM_001013832]	7520089	chr17	7520030	-	FALSE	mm|17qA1	436440	NM_001013832	G protein-coupled receptor 31, D17Leh66c region	chr17:7520089-7520030	GO:0008150|GO:0003674|GO:0005575	NM_001013832	Mm.390936
A_52_P11563	0.00677562	1.86917	0.902395	1.86917	up	1.05624	0.0789324	1.05624	up	-1.76965	-0.823463	1.76965	down	24.4947	30.7539	21.7076	32.7367	24.3181	29.9668	20.1962	17.0583	55.6754	0.18909	0.607947	-0.09434	-0.85316	-0.581876	-0.569453	0	0.153837	0.312063	A930011G23Rik	Mus musculus RIKEN cDNA A930011G23 gene (A930011G23Rik), non-coding RNA [NR_030692]	99726524	chr5	99726465	-	FALSE	mm|5qE3	319818	NR_030692	RIKEN cDNA A930011G23 gene	chr5:99726524-99726465	GO:0008150|GO:0003674|GO:0005575	NR_030692	Mm.295233
A_52_P626756	0.00179304	1.44327	0.529341	1.44327	up	-1.0367	-0.0520013	1.0367	down	-1.49624	-0.581342	1.49624	down	1975.53	1265.77	986.858	746.56	853.219	755.103	826.009	1523.07	1610.88	0.299475	-0.0801114	0	-0.398565	-0.481875	-0.488218	0.138621	0.134423	0.102323	Trnt1	Mus musculus tRNA nucleotidyl transferase, CCA-adding, 1 (Trnt1), nuclear gene encoding mitochondrial protein, transcript variant 2, mRNA [NM_027296]	106732161	chr6	106732102	+	FALSE	mm|6qE1	70047	NM_027296	tRNA nucleotidyl transferase, CCA-adding, 1	chr6:106732102-106732161	GO:0006396|GO:0009022|GO:0000049|GO:0003723|GO:0016779|GO:0004810|GO:0005524|GO:0008033|GO:0042780|GO:0005622|GO:0005739|GO:0000166|GO:0016740	NM_027296	Mm.196332
A_51_P232649	0.0021216	1.33124	0.412776	1.33124	up	-1.54403	-0.626703	1.54403	down	-2.05548	-1.03948	2.05548	down	31.4279	43.8565	22.0649	46.8046	32.1394	38.1657	24.6384	17.2398	44.2056	0	0.11976	-0.416	-0.538167	-0.451002	-0.545399	0.299548	0.656669	0.627652	Olfr706	Mus musculus olfactory receptor 706 (Olfr706), mRNA [NM_146353]	114029590	chr7	114029531	-	FALSE	mm|7qE3	258350	NM_146353	olfactory receptor 706	chr7:114029590-114029531	GO:0007608|GO:0004984|GO:0007186|GO:0004872|GO:0016021	NM_146353	Mm.377447
A_51_P239654	0.00406474	-1.03109	-0.04417	1.03109	down	2.20251	1.13915	2.20251	up	2.27098	1.18332	2.27098	up	21246.3	17362.4	11368.9	11592.9	15466.8	12951.3	5414.6	8535.34	14227.5	0.0564206	0.190448	0	-0.0687943	0.291849	0.156324	-1.22144	-1.41421	-0.534934	Nr4a1	Mus musculus nuclear receptor subfamily 4, group A, member 1 (Nr4a1), mRNA [NM_010444]	101105130	chr15	101105071	+	FALSE	mm|15qF2	15370	NM_010444	nuclear receptor subfamily 4, group A, member 1	chr15:101105071-101105130	GO:0005515|GO:0003700|GO:0003707|GO:0005634|GO:0042803|GO:0046872|GO:0051789|GO:0010035|GO:0045944|GO:0043401|GO:0004872|GO:0004879|GO:0043154|GO:0005667|GO:0006355|GO:0046982|GO:0006915|GO:0006917|GO:0003677|GO:0006351|GO:0043565|GO:0001077|GO:0005654|GO:0008270|GO:0045893|GO:0030522	NM_010444	Mm.119
A_52_P462013	0.00171928	2.46557	1.30192	2.46557	up	-1.42303	-0.508968	1.42303	down	-3.50858	-1.81089	3.50858	down	213.996	145.716	118.671	83.0323	91.0053	92.681	139.782	196.416	226.173	0.674844	0	-0.314088	-0.97249	-1.03237	-1.54015	0.689752	0.571226	0.626681	Cln8	Mus musculus ceroid-lipofuscinosis, neuronal 8 (Cln8), mRNA [NM_012000]	14897021	chr8	14896962	+	FALSE	mm|8qA1.1	26889	NM_012000	ceroid-lipofuscinosis, neuronal 8	chr8:14896962-14897021	GO:0044265|GO:0008219|GO:0008344|GO:0008361|GO:0060041|GO:0005783|GO:0006672|GO:0045494|GO:0050881|GO:0050884|GO:0050885|GO:0007628|GO:0044257|GO:0008203|GO:0008306|GO:0060052|GO:0005793|GO:0021523|GO:0043066|GO:0021522|GO:0051348|GO:0007399|GO:0016020|GO:0035176|GO:0051935|GO:0007006|GO:0016021|GO:0006644|GO:0007601|GO:0007040|GO:0044267|GO:0001306	NM_012000	Mm.254027
A_51_P349961	0.00361761	-1.3366	-0.418568	1.3366	down	-1.80711	-0.853681	1.80711	down	-1.35202	-0.435112	1.35202	down	38.6385	56.3743	39.0426	58.9277	35.9917	44.6	43.5154	38.8245	78.8034	-0.636286	-0.604687	-0.123113	0	0.0671441	-0.175525	0.406829	0.421101	0.369026	Gc	Mus musculus group specific component (Gc), mRNA [NM_008096]	89864558	chr5	89864029	-	FALSE	mm|5qE1	14473	NM_008096	group specific component	chr5:89864558-89864029	GO:0051180|GO:0030424|GO:0048471|GO:0051183|GO:0042359|GO:0006810|GO:0005576|GO:0005499|GO:0003779|GO:0005615|GO:0008202|GO:0005829	NM_008096	Mm.196595
A_51_P150835	0.00853149	-1.3092	-0.388681	1.3092	down	-1.58307	-0.662726	1.58307	down	-1.20919	-0.274044	1.20919	down	32.8976	36.7288	22.8434	28.0367	20.4862	19.6094	23.3079	23.8185	51.2419	-0.536923	-0.0447937	-0.541456	0.044148	0	-0.00127658	0.348943	0.234946	0.281116	1700014B07Rik	Mus musculus adult male testis cDNA, RIKEN full-length enriched library, clone:1700014B07 product:hypothetical protein, full insert sequence. [AK005972]	6243541	chr2	6243482	-	FALSE	mm|2qA1	72248	AK005972	RIKEN cDNA 1700014B07 gene	chr2:6243541-6243482	GO:0008150|GO:0003674|GO:0005575		Mm.40673
A_51_P137188	0.00323787	1.44572	0.531787	1.44572	up	-1.56449	-0.645691	1.56449	down	-2.26181	-1.17748	2.26181	down	27.503	50.5905	23.1345	46.9888	34.9898	42.4127	20.4773	26.2065	19.8361	0.547487	0	-0.232912	-0.404604	-0.386789	-0.489393	0.654093	0.695715	0.90184	Vmn1r37	Mus musculus vomeronasal 1 receptor 37 (Vmn1r37), mRNA [NM_134165]	66681593	chr6	66681534	+	FALSE	mm|6qC1	171183	NM_134165	vomeronasal 1 receptor 37	chr6:66681534-66681593	GO:0005550|GO:0016503|GO:0007186|GO:0005887|GO:0004872|GO:0019236	NM_134165	Mm.377164
A_52_P611557	0.00476307	-1.27057	-0.345471	1.27057	down	-1.82611	-0.868775	1.82611	down	-1.43724	-0.523304	1.43724	down	38.7496	43.615	35.81	43.7642	36.776	43.9776	25.9922	26.7972	85.2138	-0.390622	-0.703892	-0.0818843	0.0494596	-0.189446	0	0.51478	0.408664	0.506481			87227269	chr17	87227210	-	FALSE	mm|17qE4				chr17:087227269-087227210
A_51_P509389	0.0072868	-1.203	-0.266634	1.203	down	1.12478	0.169643	1.12478	up	1.35311	0.436277	1.35311	up	22443.6	22085.1	14082.5	15683.6	13287.1	14266.5	8993.23	17001.2	20696.3	-0.121354	0	0.0628785	0.363194	0.206367	0.171866	-0.322165	-0.172169	-0.0730695	Ppp1ca	Mus musculus protein phosphatase 1, catalytic subunit, alpha isoform (Ppp1ca), mRNA [NM_031868]	4195164	chr19	4195105	+	FALSE	mm|19qA	19045	NM_031868	protein phosphatase 1, catalytic subunit, alpha isoform	chr19:4195105-4195164	GO:0005515|GO:0043005|GO:0030324|GO:0005634|GO:0046872|GO:0005829|GO:0008599|GO:0005737|GO:0006470|GO:0043197|GO:0000164|GO:0043025|GO:0043204|GO:0004721|GO:0004722|GO:0005979|GO:0005975|GO:0009987|GO:0005977|GO:0006417|GO:0042587|GO:0007049|GO:0016787|GO:0070688|GO:0016311|GO:0008152|GO:0043021|GO:0005654|GO:0048754|GO:0007143|GO:0072357|GO:0051301|GO:0005981	NM_031868	Mm.1970
A_51_P180505	0.00764324	-1.60163	-0.679539	1.60163	down	-1.77556	-0.828277	1.77556	down	-1.1086	-0.148738	1.1086	down	58.777	73.8522	60.973	74.128	60.5965	53.4139	64.7218	73.5746	84.3934	-0.933152	-0.527099	-0.478531	0.284289	-0.184455	0	0.352909	0.155816	0.0373235		Mus musculus 12 days embryo spinal ganglion cDNA, RIKEN full-length enriched library, clone:D130011K04 product:unclassifiable, full insert sequence. [AK083797]	117915015	chr4	117914956	-	FALSE	mm|4qD2.1		AK083797		chr4:117915015-117914956
A_51_P279583	0.00666992	1.2593	0.332627	1.2593	up	-1.46957	-0.555394	1.46957	down	-1.85064	-0.88802	1.85064	down	28.6361	55.673	42.765	47.0747	34.473	50.7754	21.7443	22.2703	42.0195	0.424761	0	-0.215937	-0.33485	-0.142943	-0.311263	0.738766	0.453636	0.682604	Olfr1245	Mus musculus olfactory receptor 1245 (Olfr1245), mRNA [NM_146788]	89415475	chr2	89415416	-	FALSE	mm|2qE1	258784	NM_146788	olfactory receptor 1245	chr2:89415475-89415416	GO:0007608|GO:0007165|GO:0004984|GO:0007186|GO:0004930|GO:0004872|GO:0016021|GO:0004871	NM_146788	Mm.377688
A_51_P467837	0.00461696	1.44118	0.527253	1.44118	up	-1.22963	-0.298227	1.22963	down	-1.77212	-0.82548	1.77212	down	317.235	313.233	210.789	169.205	202.647	188.678	191.42	289.613	362.639	0	0.306992	-0.0922414	-0.66356	-0.371928	-0.33152	0.328775	0.554479	0.226178	Ap3m2	Mus musculus adaptor-related protein complex 3, mu 2 subunit (Ap3m2), transcript variant 2, mRNA [NM_029505]	23898113	chr8	23898054	-	FALSE	mm|8qA2	64933	NM_029505	adaptor-related protein complex 3, mu 2 subunit	chr8:23898113-23898054	GO:0030131|GO:0005794|GO:0016020|GO:0006810|GO:0031410|GO:0016192|GO:0015031|GO:0006886	NM_029505	Mm.390023
A_51_P476820	0.00651772	-1.54589	-0.628436	1.54589	down	-2.12709	-1.08888	2.12709	down	-1.37596	-0.460442	1.37596	down	44.5076	64.3698	51.0613	53.8556	43.1117	53.33	44.3089	42.5137	61.8914	-0.83072	-0.73759	-0.304485	0.252285	0	-0.239771	0.504945	0.188995	0.6999	Calr3	Mus musculus calreticulin 3 (Calr3), transcript variant 1, mRNA [NM_028500]	74948521	chr8	74948462	-	FALSE	mm|8qB3.3	73316	NM_028500	calreticulin 3	chr8:74948521-74948462	GO:0008150|GO:0003674|GO:0006457|GO:0005783|GO:0005509|GO:0051082|GO:0005575	NM_028500	Mm.196315
A_51_P151038	0.00944718	-1.08347	-0.115657	1.08347	down	-1.39956	-0.484969	1.39956	down	-1.29174	-0.369311	1.29174	down	7038.35	5431.94	3979.65	3626.12	4230.26	4653.08	4075.82	5762.77	6707.2	0	-0.132917	-0.315248	0.10699	-0.117844	-0.0903397	0.456563	0.298115	0.252062	Pmpcb	Mus musculus peptidase (mitochondrial processing) beta (Pmpcb), nuclear gene encoding mitochondrial protein, mRNA [NM_028431]	21262491	chr5	21262432	+	FALSE	mm|5qA3	73078	NM_028431	peptidase (mitochondrial processing) beta	chr5:21262432-21262491	GO:0005739|GO:0008150|GO:0003674|GO:0016787|GO:0006508|GO:0005743|GO:0008270|GO:0008233|GO:0004222|GO:0003824|GO:0046872|GO:0008237	NM_028431	Mm.301655
A_52_P241508	0.00474955	1.60509	0.682653	1.60509	up	-1.04545	-0.0641202	1.04545	down	-1.67803	-0.746773	1.67803	down	59.8836	106.323	74.609	87.0235	53.0438	62.4168	48.504	53.175	94.6722	-0.113336	0.44771	0	-0.543642	-0.492898	-0.677044	0.108889	0.267612	0.150234	Zbtb46	Mus musculus zinc finger and BTB domain containing 46 (Zbtb46), transcript variant 2, mRNA [NM_028125]	181146463	chr2	181146404	-	FALSE	mm|2qH4	72147	NM_028125	zinc finger and BTB domain containing 46	chr2:181146463-181146404	GO:0005622|GO:0008150|GO:0003674|GO:0006355|GO:0008270|GO:0005634|GO:0005575|GO:0003676|GO:0046872|GO:0006351	NM_028125	Mm.307728
A_52_P487156	0.000253144	-1.70774	-0.772086	1.70774	down	-1.28077	-0.357007	1.28077	down	1.33337	0.415079	1.33337	up	1325.49	736.115	616.809	556.406	1103.01	623.161	667.571	1386.63	1298.02	-0.32415	-0.507434	-0.417863	0.338115	0.428022	0.300673	-0.21133	0	0.0329046	Gm13157	Mus musculus predicted gene 13157 (Gm13157), mRNA [NM_001127189]	147129872	chr4	147129813	-	FALSE	mm|4qE2	100041677	NM_001127189	predicted gene 13157	chr4:147129872-147129813	GO:0008150|GO:0003674|GO:0005575|GO:0046872	NM_001127189	Mm.327194
A_51_P273833	0.000190665	-1.02424	-0.0345595	1.02424	down	1.24639	0.317757	1.24639	up	1.27661	0.352316	1.27661	up	5099.5	3511.22	2777.03	3114.45	3914.29	3016.2	2172.2	4155.85	4799.48	-0.00720811	0.134498	0	0.0607584	0.0908793	0.0793303	-0.255566	-0.289173	-0.281241	Immp1l	Mus musculus IMP1 inner mitochondrial membrane peptidase-like (S. cerevisiae) (Immp1l), nuclear gene encoding mitochondrial protein, mRNA [NM_028260]	105805508	chr2	105805449	+	FALSE	mm|2qE3	66541	NM_028260	IMP1 inner mitochondrial membrane peptidase-like (S. cerevisiae)	chr2:105805449-105805508	GO:0005739|GO:0008150|GO:0003674|GO:0016787|GO:0016020|GO:0006508|GO:0005743|GO:0008236|GO:0008233	NM_028260	Mm.272253
A_51_P346871	0.00914839	-1.22001	-0.286888	1.22001	down	-1.359	-0.442546	1.359	down	-1.11393	-0.155658	1.11393	down	5044.88	3517.8	3407.68	2570.74	3386.09	3568.69	2829.54	4453.25	4562.82	-0.157918	-0.384104	-0.175451	0.17272	-0.0295287	0	0.0974283	0.317963	0.194775	Ift20	Mus musculus intraflagellar transport 20 homolog (Chlamydomonas) (Ift20), mRNA [NM_018854]	78353539	chr11	78353480	+	FALSE	mm|11qB5	55978	NM_018854	intraflagellar transport 20 homolog (Chlamydomonas)	chr11:78353480-78353539	GO:0005929|GO:0005813|GO:0005737|GO:0005794|GO:0005814|GO:0030030|GO:0030992|GO:0042995|GO:0005856	NM_018854	Mm.358671
A_52_P84800	0.0045414	-1.07435	-0.103467	1.07435	down	-1.80044	-0.848351	1.80044	down	-1.67584	-0.744884	1.67584	down	51.9226	74.0183	63.5342	68.6443	53.549	63.0391	41.3537	30.0878	100.845	-0.440527	0	-0.141412	-0.21204	-0.0869384	0.0274404	0.569682	0.457497	0.935936		immunoglobulin kappa chain variable 13-84 [Source:MGI Symbol;Acc:MGI:96514] [ENSMUST00000103339]	68889914	chr6	68889855	+	FALSE	mm|6qC1		U22906		chr6:68889855-68889914			Mm.453046
A_51_P400752	0.00687272	-1.23842	-0.308499	1.23842	down	-1.3827	-0.467487	1.3827	down	-1.1165	-0.158988	1.1165	down	5981.48	6744.43	3787.77	3444.2	2632.87	3891.94	2701.56	5412.25	6645.74	-0.192372	-0.372674	-0.25016	0.113872	-0.003582	0	0.0308753	0.35859	0.19779	H2-Q5	Mus musculus histocompatibility 2, Q region locus 5 (H2-Q5), mRNA [NM_010393]					FALSE		15016	NM_010393	histocompatibility 2, Q region locus 5			NM_010393	Mm.439675
A_52_P585233	0.00790736	-1.30327	-0.382137	1.30327	down	-1.78608	-0.836798	1.78608	down	-1.37046	-0.454661	1.37046	down	1792.14	1236.45	1031.76	850.006	1051.19	1201.9	1182.34	1294.07	1482.47	-0.110774	-0.543429	-0.640123	0.0144558	0	-0.162372	0.637602	0.327084	0.251382	Ccpg1	Mus musculus cell cycle progression 1 (Ccpg1), transcript variant 1, mRNA [NM_001114328]	72861117	chr9	72861058	+	FALSE	mm|9qD	72278	NM_001114328	cell cycle progression 1	chr9:72861058-72861117	GO:0008150|GO:0003674|GO:0007049|GO:0016020|GO:0016021|GO:0005575	NM_001114328	Mm.268475
A_51_P490997	0.00990991	-1.382	-0.466758	1.382	down	1.335	0.416838	1.335	up	1.84497	0.883596	1.84497	up	876.741	486.918	850.13	1190.74	1204.5	844.198	275.502	789.687	961.664	-0.023165	0	0.538483	0.761232	0.376295	0.778064	-0.228898	-0.33985	-0.16645	Gas2l1	M.musculus mRNA polyA site sequence. [M89786]					FALSE		78926	M89786	growth arrest-specific 2 like 1		GO:0008150|GO:0003674|GO:0005737|GO:0007050|GO:0005575|GO:0005856		Mm.44591
A_51_P152866	0.00826254	-1.33509	-0.416941	1.33509	down	-2.09609	-1.0677	2.09609	down	-1.57	-0.650762	1.57	down	45.479	65.5611	44.4765	73.8176	41.5879	47.6822	26.0714	27.3686	77.6298	-0.306354	-0.0213615	-0.598908	0.422229	0	-0.0980287	0.931557	0.47775	0.867181	Vmn1r-ps103	Mus musculus vomeronasal 1 receptor, pseudogene 103 (Vmn1r-ps103), mRNA [NM_134211]	22533685	chr13	22533626	+	FALSE	mm|13qA3.1	171245	NM_134211	vomeronasal 1 receptor, pseudogene 103	chr13:22533626-22533685		NM_134211	Mm.377201
A_52_P270145	0.00542387	1.14121	0.190567	1.14121	up	-1.61898	-0.695085	1.61898	down	-1.8476	-0.885652	1.8476	down	1478.9	1154.57	789.304	683.753	851.817	795.47	766.577	1387.52	1603.09	0.135396	0	-0.320924	-0.138264	-0.0855971	-0.533368	0.4849	0.794764	0.620063	Zfp329	Mus musculus zinc finger protein 329 (Zfp329), mRNA [NM_026046]	13391639	chr7	13391580	-	FALSE	mm|7qA1	67230	NM_026046	zinc finger protein 329	chr7:13391639-13391580	GO:0005622|GO:0008150|GO:0003674|GO:0006355|GO:0008270|GO:0005634|GO:0005575|GO:0003676|GO:0003677|GO:0046872|GO:0006351	NM_026046	Mm.333574
A_51_P391466	0.00488423	1.35353	0.43673	1.35353	up	1.07369	0.102575	1.07369	up	-1.26064	-0.334155	1.26064	down	2116.06	1366.8	1039.15	697.22	950.933	780.166	902.853	1375.84	1622.78	0.100956	0	0.116341	-0.440185	-0.204138	-0.448572	0.0400286	-0.136129	0.0056715	Pfn2	Mus musculus profilin 2 (Pfn2), mRNA [NM_019410]	57646097	chr3	57646038	-	FALSE	mm|3qD	18645	NM_019410	profilin 2	chr3:57646097-57646038	GO:0005515|GO:0005737|GO:0030833|GO:0030036|GO:0030838|GO:0043195|GO:2000300|GO:0030837|GO:0007010|GO:0003779|GO:0015629|GO:0005856	NM_019410	Mm.271744
A_51_P390937	0.00519855	-1.15039	-0.202117	1.15039	down	-1.84604	-0.884435	1.84604	down	-1.60472	-0.682318	1.60472	down	34.2776	47.1479	42.4343	64.8519	47.0568	50.6575	30.9428	33.5772	79.5631	-0.515714	-0.491216	0	0.0175375	-0.139609	-0.278507	0.743405	0.455545	0.447424		predicted gene, 16939 [Source:MGI Symbol;Acc:MGI:4439863] [ENSMUST00000103320]	68206830	chr6	68206771	+	FALSE	mm|6qC1		M57280		chr6:68206771-68206830			Mm.333117
A_52_P39096	0.00122979	-1.04752	-0.0669805	1.04752	down	-2.55402	-1.35277	2.55402	down	-2.43815	-1.28579	2.43815	down	46.6464	83.9619	42.6453	68.0298	49.5981	54.8394	30.9903	66.5964	64.1511	-0.171436	0.215867	-0.46934	0	-0.0819341	-0.142034	0.875335	1.41849	1.33958							FALSE
A_51_P103000	0.00925473	1.20363	0.267389	1.20363	up	-1.19589	-0.258086	1.19589	down	-1.43941	-0.525475	1.43941	down	8263.37	7717.67	4240.13	4085.45	3630.47	4719.04	3939.82	6903.82	8709.09	0	0.0998698	-0.145535	-0.0928773	-0.266266	-0.48869	0.256118	0.253881	0.218594	Pitpnm1	Mus musculus phosphatidylinositol transfer protein, membrane-associated 1 (Pitpnm1), transcript variant 1, mRNA [NM_008851]	4113948	chr19	4113889	+	FALSE	mm|19qA	18739	NM_008851	phosphatidylinositol transfer protein, membrane-associated 1	chr19:4113889-4113948	GO:0005811|GO:0005622|GO:0005737|GO:0005794|GO:0005543|GO:0016020|GO:0005783|GO:0006810|GO:0015031|GO:0046872	NM_008851	Mm.1860
A_51_P289796	0.000506277	1.27822	0.354136	1.27822	up	2.00013	1.0001	2.00013	up	1.56478	0.64596	1.56478	up	3020.51	2819.5	1240.12	1544.1	1289.24	1451.36	1077.13	1861.9	2650.25	0.238386	0.475457	0.3175	-0.150388	0	0.119322	-0.765952	-0.759479	-0.443514	Arl4c	Mus musculus ADP-ribosylation factor-like 4C (Arl4c), mRNA [NM_177305]	90596861	chr1	90596802	-	FALSE	mm|1qD	320982	NM_177305	ADP-ribosylation factor-like 4C	chr1:90596861-90596802	GO:0005737|GO:0016020|GO:0005886|GO:0000166|GO:0043014|GO:0032456|GO:0006810|GO:0042995|GO:0005525	NM_177305	Mm.27968
A_51_P321033	0.00453395	-1.03051	-0.0433534	1.03051	down	1.33532	0.417185	1.33532	up	1.37606	0.460538	1.37606	up	1830.92	1183.04	855.82	966.551	1133.41	900.679	697.487	1239.17	1567.88	0.0168647	-0.0564069	0.0459443	0.0760994	0	0.060363	-0.204031	-0.546768	-0.494353	N6amt1	Mus musculus N-6 adenine-specific DNA methyltransferase 1 (putative) (N6amt1), transcript variant 1, mRNA [NM_026366]	87367885	chr16	87367826	+	FALSE	mm|16qC3.3	67768	NM_026366	N-6 adenine-specific DNA methyltransferase 1 (putative)	chr16:87367826-87367885	GO:0043234|GO:0030307|GO:0008168|GO:0006479|GO:0008276|GO:0032259|GO:0016740	NM_026366	Mm.296532
A_51_P513764	0.00440798	-1.39347	-0.478684	1.39347	down	-2.68146	-1.42302	2.68146	down	-1.9243	-0.944334	1.9243	down	39.1357	38.444	43.09	45.6348	34.8749	38.957	25.5779	28.3009	150.246	-0.894508	-0.197668	-0.332811	0.211561	0	-0.200498	0.833055	0.659739	1.35127	Iqcf4	Mus musculus IQ motif containing F4 (Iqcf4), mRNA [NM_026090]	106472891	chr9	106471070	-	FALSE	mm|9qF1	67320	NM_026090	IQ motif containing F4	chr9:106472891-106471070	GO:0008150|GO:0003674|GO:0005575	NM_026090	Mm.335431
A_52_P640686	0.00933304	-1.64795	-0.720675	1.64795	down	-1.8227	-0.866078	1.8227	down	-1.10604	-0.145403	1.10604	down	132.045	167.006	100.291	117.517	92.4694	107.156	114.095	149.92	178.458	-0.505739	-0.676611	-0.494068	0.526074	0	-0.0404668	0.278081	0.569099	0.0746366	Cit	Mus musculus rho/rac-interacting citron kinase (Crik) mRNA, complete cds. [AF086824]	116358727	chr5	116358669	+	FALSE	mm|5qF	12704	AF086824	citron	chr5:116358669-116358727	GO:0005515|GO:0005886|GO:0007283|GO:0015629|GO:0046872|GO:0000910|GO:0005737|GO:0000166|GO:0016301|GO:0000086|GO:0007030|GO:0043025|GO:0007091|GO:0005773|GO:0031985|GO:0005624|GO:0005524|GO:0001726|GO:0016358|GO:0016310|GO:0000070|GO:0045665|GO:0004674|GO:0008064|GO:0050774|GO:0017048|GO:0016740		Mm.8321
A_52_P433864	0.00525069	3.51501	1.81353	3.51501	up	1.62068	0.696599	1.62068	up	-2.16885	-1.11693	2.16885	down	483.083	318.791	220.687	182.161	208.488	191.815	186.133	359.383	470.322	0.557252	0.772072	0.109815	-0.929675	-1.64935	-1.42242	-0.818693	0	0.168035	Naa16	Mus musculus N(alpha)-acetyltransferase 16, NatA auxiliary subunit (Naa16), mRNA [NM_025832]	79734393	chr14	79734334	-	FALSE	mm|14qD3	66897	NM_025832	N(alpha)-acetyltransferase 16, NatA auxiliary subunit	chr14:79734393-79734334	GO:0008150|GO:0003674|GO:0005488|GO:0005575	NM_025832	Mm.24425
A_52_P371154	0.00726919	1.65668	0.728293	1.65668	up	1.11757	0.160372	1.11757	up	-1.48239	-0.567922	1.48239	down	594.137	542.581	415.559	275.123	274.54	294.578	246.501	396.632	605.22	0	0.219161	0.516111	-0.571855	-0.375004	-0.502749	0.0558323	-0.0677358	0.266061	Sgms1	Mus musculus sphingomyelin synthase 1 (Sgms1), transcript variant 2, mRNA [NM_144792]	32198825	chr19	32198766	-	FALSE	mm|19qC1	208449	NM_144792	sphingomyelin synthase 1	chr19:32198825-32198766	GO:0006629|GO:0006665|GO:0033188|GO:0043066|GO:0005794|GO:0005886|GO:0005783|GO:0006686|GO:0006915|GO:0005634|GO:0003824|GO:0047493|GO:0010628|GO:0016310|GO:0030173|GO:0006954|GO:0016020|GO:0016301|GO:0000138|GO:0008152|GO:0016049|GO:0016021|GO:0016740	NM_144792	Mm.329810
A_51_P261718	0.0027408	1.33714	0.419149	1.33714	up	-1.37885	-0.463461	1.37885	down	-1.84371	-0.88261	1.84371	down	878.91	822.955	610.401	426.999	489.585	548.199	481.941	590.967	839.898	-0.0884361	0.181074	0	-0.667201	-0.264769	-0.23284	0.636448	0.473493	0.373081	Acly	Mus musculus ATP citrate lyase (Acly), transcript variant 2, mRNA [NM_134037]	100338575	chr11	100338517	-	FALSE	mm|11qD	104112	NM_134037	ATP citrate lyase	chr11:100338575-100338517	GO:0005515|GO:0044262|GO:0046912|GO:0016874|GO:0005634|GO:0003824|GO:0046872|GO:0005829|GO:0005739|GO:0005622|GO:0006101|GO:0005737|GO:0000166|GO:0008815|GO:0019432|GO:0006633|GO:0008610|GO:0003878|GO:0005625|GO:0006085|GO:0005524|GO:0006084|GO:0016829|GO:0005488|GO:0008152|GO:0004775|GO:0016740	NM_134037	Mm.282039
A_52_P234343	0.00607837	1.07657	0.106448	1.07657	up	-1.58666	-0.665997	1.58666	down	-1.70816	-0.772445	1.70816	down	52.9442	73.07	42.0538	67.1456	43.1043	52.6953	36.3472	25.426	56.1871	0.338087	-0.196124	-0.137005	-0.216802	0	-0.0975851	0.585813	0.586921	0.830214	Dnajc24	Mus musculus 13 days embryo lung cDNA, RIKEN full-length enriched library, clone:D430044L19 product:unclassifiable, full insert sequence. [AK085151]	105801085	chr2	105801026	-	FALSE	mm|2qE3	99349	AK085151	DnaJ (Hsp40) homolog, subfamily C, member 24	chr2:105801085-105801026	GO:0006457|GO:0031072|GO:0051082|GO:0046872		Mm.401286
A_52_P98160	0.00611596	1.6835	0.751463	1.6835	up	1.27563	0.351204	1.27563	up	-1.31974	-0.400258	1.31974	down	642.199	447.272	369.939	237.207	325.054	254.105	323.262	625.676	653.711	0.05262	0.478625	0.498352	-0.604706	-0.269801	-0.350284	-0.0417785	0	0.0177622			35253743	chr14	35253684	-	FALSE	mm|14qB				chr14:035253743-035253684
A_51_P455356	0.00421318	-1.18947	-0.250313	1.18947	down	-1.90903	-0.932839	1.90903	down	-1.60495	-0.682526	1.60495	down	77.8473	54.6372	71.5891	73.5514	54.7568	61.1621	48.6179	39.5187	151.454	0	-0.282163	-0.543109	0.168574	-0.0489088	-0.193998	0.614446	0.517467	0.841332	St8sia1	Mus musculus ST8 alpha-N-acetyl-neuraminide alpha-2,8-sialyltransferase 1 (St8sia1), mRNA [NM_011374]	142825235	chr6	142825176	-	FALSE	mm|6qG3	20449	NM_011374	ST8 alpha-N-acetyl-neuraminide alpha-2,8-sialyltransferase 1	chr6:142825235-142825176	GO:0034605|GO:0008373|GO:0008284|GO:0005794|GO:0016020|GO:0016757|GO:0008152|GO:0006486|GO:0016021|GO:0016740	NM_011374	Mm.260838
A_52_P79196	0.0058614	-1.04008	-0.0566973	1.04008	down	-1.74496	-0.803193	1.74496	down	-1.67771	-0.746496	1.67771	down	65.8531	45.9637	34.6304	47.6521	36.4528	40.9465	27.0952	27.9965	106.354	0.0788173	-0.395114	-0.462899	0	-0.213774	-0.395329	0.62741	0.469267	0.533707	Bend3	Mus musculus BEN domain containing 3 (Bend3), mRNA [NM_199028]	43231715	chr10	43231656	+	FALSE	mm|10qB2	331623	NM_199028	BEN domain containing 3	chr10:43231656-43231715	GO:0008150|GO:0003674|GO:0005575	NM_199028	Mm.26897
A_52_P634930	0.0057531	-1.01813	-0.0259281	1.01813	down	-1.72591	-0.787355	1.72591	down	-1.69517	-0.761427	1.69517	down	31.5385	35.0185	18.029	36.5345	16.3227	19.101	39.9222	21.8627	130.825	-0.345662	-0.204019	0	-0.33109	0.122081	-0.262888	0.79322	0.389972	0.629192	Olfr303	Mus musculus olfactory receptor 303 (Olfr303), mRNA [NM_146619]	93543225	chr7	93543166	-	FALSE	mm|7qD3	258612	NM_146619	olfactory receptor 303	chr7:93543225-93543166	GO:0007608|GO:0007165|GO:0004984|GO:0007186|GO:0004930|GO:0004872|GO:0016021|GO:0004871	NM_146619	Mm.377593
A_52_P55053	0.00452859	-1.10273	-0.141082	1.10273	down	-1.54064	-0.623532	1.54064	down	-1.39711	-0.48245	1.39711	down	3156.52	2056.47	1495.85	1382.55	1979.9	1758.46	1833.99	2577.08	2724.27	0	-0.20442	-0.359143	-0.163911	0.134755	-0.111162	0.479613	0.479077	0.348343	Ssbp1	Mus musculus single-stranded DNA binding protein 1 (Ssbp1), nuclear gene encoding mitochondrial protein, transcript variant 2, mRNA [NM_028358]	40424688	chr6	40422098	+	FALSE	mm|6qB1	381760	NM_028358	single-stranded DNA binding protein 1	chr6:40422098-40424688	GO:0042645|GO:0006260|GO:0005739|GO:0003674|GO:0070584|GO:0003697|GO:0051096|GO:0003677	NM_028358	Mm.276356
A_51_P464149	0.00777971	1.31193	0.391696	1.31193	up	-1.39231	-0.477485	1.39231	down	-1.82663	-0.869181	1.82663	down	863.818	568.917	433.38	375.943	442.682	437.661	463.46	629.375	754.213	0.462969	0	-0.0765943	-0.282526	-0.439824	-0.0663633	0.756562	0.475002	0.587264	Fam45a	Mus musculus family with sequence similarity 45, member A (Fam45a), transcript variant 1, mRNA [NM_026437]	60911970	chr19	60911911	+	FALSE	mm|19qD3	67894	NM_026437	family with sequence similarity 45, member A	chr19:60911911-60911970	GO:0008150|GO:0003674|GO:0005575	NM_026437	Mm.485112
A_52_P54486	0.00240725	1.27117	0.346157	1.27117	up	-1.57688	-0.657077	1.57688	down	-2.00449	-1.00323	2.00449	down	447.843	300.673	343.485	191.018	380.955	317.605	321.805	448.208	521.499	0.0651826	-0.130529	0	-0.716944	-0.140289	-0.246584	0.783402	0.562901	0.559582	Nfat5	nuclear factor of activated T-cells 5 [Source:MGI Symbol;Acc:MGI:1859333] [ENSMUST00000149972]	109851860	chr8	109851801	+	FALSE	mm|8qD3	54446	AK052632	nuclear factor of activated T-cells 5	chr8:109851801-109851860	GO:0006355|GO:0005737|GO:0003700|GO:0045944|GO:0005634|GO:0001816|GO:0003677|GO:0006351		Mm.390057
A_51_P244993	0.00375968	-1.08229	-0.114084	1.08229	down	-1.63992	-0.713627	1.63992	down	-1.51524	-0.599543	1.51524	down	529.848	361.472	296.488	237.4	260.342	290.007	258.626	778.393	705.692	0	-0.179384	-0.182685	0.1274	-0.0837684	-0.063449	0.323902	0.776354	0.678557	Rap2a	Mus musculus adult male thymus cDNA, RIKEN full-length enriched library, clone:5830461H18 product:hypothetical Ras small GTPase, Rab type/Ras small GTPase, Ras type/Ras small GTPase, Rho type containing protein, full insert sequence. [AK018024]	120878955	chr14	120878896	+	FALSE	mm|14qE4	76108	AK018024	RAS related protein 2a	chr14:120878896-120878955	GO:0005515|GO:0030336|GO:0032486|GO:0031532|GO:0007264|GO:0003924|GO:0005525|GO:0045184|GO:0005829|GO:0048814|GO:0046328|GO:0006184|GO:0007165|GO:0000166|GO:0016020|GO:0034613|GO:0055037|GO:0055038|GO:0005768|GO:0031954		Mm.261448
A_51_P181297	0.00345356	1.0172	0.0245981	1.0172	up	2.1088	1.07642	2.1088	up	2.07315	1.05182	2.07315	up	2294.62	1554.74	1447.24	1129.43	1169.99	1309.65	661.004	1391.55	1428.9	0.127787	-0.301656	0.444487	0.143553	0	0.0532702	-1.21138	-0.738763	-1.00851	Serpinb1a	Mus musculus serine (or cysteine) peptidase inhibitor, clade B, member 1a (Serpinb1a), mRNA [NM_025429]	32934781	chr13	32934722	-	FALSE	mm|13qA3.2	66222	NM_025429	serine (or cysteine) peptidase inhibitor, clade B, member 1a	chr13:32934781-32934722	GO:0030162|GO:0010951|GO:0005737|GO:0042176|GO:0004867|GO:0010466|GO:0030414|GO:0005615	NM_025429	Mm.20144
A_51_P244558	0.000814861	1.08006	0.111107	1.08006	up	-1.5597	-0.641269	1.5597	down	-1.68457	-0.752376	1.68457	down	893.149	857.716	482.209	448.761	351.455	550.407	487.87	672.616	869.475	0.0556231	-0.203554	0	-0.114899	-0.193661	-0.172693	0.783332	0.553113	0.439431	Rab3gap2	Mus musculus RAB3 GTPase activating protein subunit 2 (Rab3gap2), mRNA [NM_001163754]	187107843	chr1	187107784	+	FALSE	mm|1qH5	98732	NM_001163754	RAB3 GTPase activating protein subunit 2	chr1:187107784-187107843	GO:0008150|GO:0003674|GO:0005737|GO:0005575|GO:0005096	NM_001163754	Mm.275841
A_52_P81693	0.00581093	-1.25226	-0.324537	1.25226	down	-1.62659	-0.701848	1.62659	down	-1.29892	-0.377311	1.29892	down	45.5898	58.5166	47.7295	59.7344	34.664	44.6249	28.7737	18.3472	92.4025	-0.358377	-0.206675	-0.323374	0.153994	-0.0688104	0	0.11868	0.544982	0.553455	LOC100502592	predicted gene 4736 [Source:MGI Symbol;Acc:MGI:3647826] [ENSMUST00000100870]	132064684	chr6	132064622	-	FALSE	mm|6qG1	100502592	XM_003084652	hypothetical protein LOC100502592	chr6:132064684-132064622		XM_003084652	Mm.483903
A_52_P71075	0.00193085	1.38085	0.46556	1.38085	up	-1.84177	-0.88109	1.84177	down	-2.54321	-1.34665	2.54321	down	28.1348	40.1446	23.6695	44.5772	30.6892	33.7829	28.5038	17.2436	43.3879	-0.142351	0.101287	0	-0.632473	-0.395679	-0.409591	1.32289	0.533115	0.746198	Tnik	Mus musculus adult male corpus striatum cDNA, RIKEN full-length enriched library, clone:C030033H18 product:TRAF2 and NCK interacting kinase, full insert sequence. [AK140732]	28566368	chr3	28566309	+	FALSE	mm|3qA3	665113	AK140732	TRAF2 and NCK interacting kinase	chr3:28566309-28566368	GO:0005515|GO:0048471|GO:0005634|GO:0007243|GO:0005737|GO:0005083|GO:0046777|GO:0000166|GO:0016301|GO:0007010|GO:0005856|GO:0016055|GO:0016772|GO:0031532|GO:0006950|GO:0007256|GO:0005524|GO:0007399|GO:0048814|GO:0016310|GO:0004672|GO:0004674|GO:0006468|GO:0055037|GO:0016740|GO:0005768		Mm.126193
A_51_P104681	0.00105524	1.76054	0.816021	1.76054	up	1.06607	0.0922954	1.06607	up	-1.65144	-0.723726	1.65144	down	24.3792	30.953	14.1662	32.2423	28.3243	31.5892	20.36	17.2026	20.8136	0.0801923	0.393964	0	-0.532379	-0.653941	-0.787587	0.0293972	0.169209	-0.00133634	Krtap16-8	Mus musculus keratin associated protein 16-8 (Krtap16-8), mRNA [NM_130856]	89047752	chr16	89047693	-	FALSE	mm|16qC3.3	68484	NM_130856	keratin associated protein 16-8	chr16:89047752-89047693	GO:0005882|GO:0008150|GO:0003674|GO:0005575	NM_130856	Mm.46209
A_52_P86353	0.00871472	2.30321	1.20365	2.30321	up	1.1822	0.241475	1.1822	up	-1.94824	-0.962174	1.94824	down	18.2123	34.6035	21.4828	40.7514	30.2062	32.7596	19.5167	16.6959	17.7874	0.97492	0	0.212268	-0.982167	-0.756044	-0.685548	-0.0256645	0.180702	0.307724	Cacng5	Mus musculus calcium channel, voltage-dependent, gamma subunit 5 (Cacng5), transcript variant 2, mRNA [NM_080644]	107736322	chr11	107736263	-	FALSE	mm|11qE1	140723	NM_080644	calcium channel, voltage-dependent, gamma subunit 5	chr11:107736322-107736263	GO:0005262|GO:0005244|GO:0030054|GO:0005886|GO:2000311|GO:0045202|GO:0014069|GO:0016020|GO:0045211|GO:0032281|GO:0070588|GO:0006810|GO:0006816|GO:0034765|GO:0016021|GO:0005216|GO:0006811	NM_080644	Mm.87663
A_51_P107599	0.00164779	-1.15146	-0.203466	1.15146	down	-1.33985	-0.42207	1.33985	down	-1.16361	-0.218604	1.16361	down	2986.06	2463.27	1541.64	1744.9	1792.07	1796.94	1609.73	2973.84	3307.26	-0.308279	-0.114268	-0.264463	0.0259495	0	-0.102561	0.151228	0.173758	0.254214	Smad5	Mus musculus MAD homolog 5 (Drosophila) (Smad5), transcript variant 1, mRNA [NM_008541]	56843616	chr13	56843557	+	FALSE	mm|13qB1	17129	NM_008541	MAD homolog 5 (Drosophila)	chr13:56843557-56843616	GO:0005515|GO:0003700|GO:0005634|GO:0007281|GO:0060048|GO:0030154|GO:0005829|GO:0005622|GO:0005737|GO:0045944|GO:0001880|GO:0007179|GO:0031625|GO:0005667|GO:0006355|GO:0002051|GO:0007275|GO:0001525|GO:0030509|GO:0006351|GO:0045669|GO:0071407|GO:0030218|GO:0005654|GO:0006468	NM_008541	Mm.272920
A_51_P175784	0.00749058	-1.40869	-0.494351	1.40869	down	-2.16011	-1.11111	2.16011	down	-1.53342	-0.616756	1.53342	down	57.1518	80.0797	44.289	68.734	44.3871	54.9592	36.2255	34.9211	106.357	-0.73383	-0.36364	-0.413035	0	0.099309	-0.126761	0.679962	0.160352	0.982504	Neurog3	Mus musculus neurogenin 3 (Neurog3), mRNA [NM_009719]	61596629	chr10	61596570	+	FALSE	mm|10qB4	11925	NM_009719	neurogenin 3	chr10:61596570-61596629	GO:0006355|GO:0003700|GO:0003713|GO:0005634|GO:0007275|GO:0003677|GO:0006351|GO:0030154|GO:0007399|GO:0051091|GO:0005737|GO:0003690|GO:0045666|GO:0045944|GO:0030855|GO:0044424	NM_009719	Mm.57236
A_51_P226527	0.00405234	-1.03544	-0.0502426	1.03544	down	-2.50327	-1.32381	2.50327	down	-2.41759	-1.27357	2.41759	down	31.247	53.7033	36.2403	59.0592	37.7973	47.0553	20.1382	23.3209	18.7506	0.195222	-0.164208	-0.502171	-0.0233565	0	-0.297072	1.09914	0.790806	1.61034	Vmn1r85	Mus musculus vomeronasal 1 receptor 85 (Vmn1r85), mRNA [NM_145847]	13670166	chr7	13670107	-	FALSE	mm|7qA1	252909	NM_145847	vomeronasal 1 receptor 85	chr7:13670166-13670107	GO:0008150|GO:0003674|GO:0004872|GO:0005575	NM_145847	Mm.377268
A_51_P427953	0.00378512	-1.49872	-0.583727	1.49872	down	3.83686	1.93993	3.83686	up	5.75036	2.52365	5.75036	up	39.5359	65.7744	75.7943	107.084	89.1376	150.021	21.7164	33.3715	16.5169	0.107889	0.760837	-0.579916	0	0.725903	1.31409	-2.02574	-1.50956	-1.99567	Olfr869	Mus musculus olfactory receptor 869 (Olfr869), mRNA [NM_146557]	19942425	chr9	19942366	+	FALSE	mm|9qA3	258550	NM_146557	olfactory receptor 869	chr9:19942366-19942425	GO:0007608|GO:0007165|GO:0004984|GO:0007186|GO:0004930|GO:0004872|GO:0016021|GO:0004871	NM_146557	Mm.334988
A_52_P1028096	0.00917992	-1.17307	-0.230288	1.17307	down	-2.18878	-1.13012	2.18878	down	-1.86585	-0.899836	1.86585	down	30.4688	36.2669	24.8273	26.4579	27.0223	31.4186	20.2366	17.9725	18.911	-0.322428	0	-0.507485	0.371457	-0.106671	-0.403835	0.59511	0.86292	1.10243		Mus musculus 10 days neonate cerebellum cDNA, RIKEN full-length enriched library, clone:B930007M20 product:unclassifiable, full insert sequence. [AK046956]	121468511	chr2	121468452	-	FALSE	mm|2qE5		AK046956		chr2:121468511-121468452
A_52_P185876	0.0066983	-1.33489	-0.416716	1.33489	down	-2.15463	-1.10744	2.15463	down	-1.61409	-0.690722	1.61409	down	552.664	364.185	345.529	322.435	413.322	335.967	394.343	716.203	679.755	-0.216584	-0.427175	-0.153053	0.573115	0	-0.11978	0.655862	1.12015	0.749489	Trps1	trichorhinophalangeal syndrome I (human) [Source:MGI Symbol;Acc:MGI:1927616] [ENSMUST00000080683]	50651350	chr15	50651291	-	FALSE	mm|15qC	83925	AK036590	trichorhinophalangeal syndrome I (human)	chr15:50651350-50651291	GO:0005515|GO:0005634|GO:0000122|GO:0045892		Mm.30466
A_51_P378677	0.00846418	-1.01386	-0.019856	1.01386	down	-1.60238	-0.680218	1.60238	down	-1.58048	-0.660362	1.58048	down	26.3061	29.0544	17.8475	29.5927	21.7622	24.6203	20.5261	18.5738	21.7176	-0.37816	0	-0.220449	0.00955713	-0.11273	-0.435867	0.34712	0.659955	0.434971	Psg27	Mus musculus pregnancy-specific glycoprotein 27 (Psg27), mRNA [NM_001037168]	19150558	chr7	19150499	-	FALSE	mm|7qA3	545925	NM_001037168	pregnancy-specific glycoprotein 27	chr7:19150558-19150499	GO:0008150|GO:0003674|GO:0007565|GO:0005575	NM_001037168	Mm.440302
A_51_P460004	0.00689897	-1.39535	-0.480623	1.39535	down	-1.77267	-0.825923	1.77267	down	-1.27041	-0.3453	1.27041	down	197.871	185.08	129.996	120.475	104.586	131.882	132.461	146.8	249.909	-0.230458	-0.805893	-0.408976	0.130436	0	-0.133895	0.193539	0.431044	0.407857	Tnfsf9	Mus musculus tumor necrosis factor (ligand) superfamily, member 9 (Tnfsf9), mRNA [NM_009404]	57246579	chr17	57246520	+	FALSE	mm|17qD	21950	NM_009404	tumor necrosis factor (ligand) superfamily, member 9	chr17:57246520-57246579	GO:0005164|GO:0006955|GO:0016020|GO:0005886|GO:0042127|GO:0005102|GO:0016021|GO:0005615|GO:0005125	NM_009404	Mm.41171
A_52_P199747	0.00893537	-1.38654	-0.471485	1.38654	down	-1.72137	-0.783558	1.72137	down	-1.24149	-0.312073	1.24149	down	69.473	73.0118	44.2904	50.0556	34.4206	42.1857	45.7069	34.3191	128.973	-0.769647	-0.541145	-0.338923	0.129263	0	-0.364522	0.133441	0.231825	0.335694	Zscan18	Mus musculus zinc finger and SCAN domain containing 18 (Zscan18), mRNA [NM_001017955]	13355000	chr7	13354941	-	FALSE	mm|7qA1	232875	NM_001017955	zinc finger and SCAN domain containing 18	chr7:13355000-13354941	GO:0008150|GO:0003674|GO:0006355|GO:0005634|GO:0005575|GO:0046872|GO:0006351	NM_001017955	Mm.333573
A_52_P19753	0.00477606	-1.61387	-0.690521	1.61387	down	-2.83153	-1.50158	2.83153	down	-1.7545	-0.811061	1.7545	down	52.0913	75.4955	61.5055	88.7037	56.4325	62.9667	53.3711	68.2325	98.9274	-0.925482	-0.816658	-0.282312	0.239549	0	-0.192437	0.565286	1.31327	0.601739	E130309D02Rik	Mus musculus 15 days embryo head cDNA, RIKEN full-length enriched library, clone:D930037O15 product:unclassifiable, full insert sequence. [AK086571]					FALSE		231868	AK086571	RIKEN cDNA E130309D02 gene		GO:0008150|GO:0003674|GO:0005575		Mm.440105
A_52_P290051	0.0096024	4.64303	2.21507	4.64303	up	2.62906	1.39455	2.62906	up	-1.76604	-0.82052	1.76604	down	59.6623	105.023	83.3888	36.6357	47.479	36.2608	24.239	45.8072	30.5403	0.927571	2.08565	1.04515	-0.386495	-1.19825	-1.0021	0	0.591994	-0.717272	Coq10b	Mus musculus 2 days neonate thymus thymic cells cDNA, RIKEN full-length enriched library, clone:E430037E14 product:unclassifiable, full insert sequence. [AK089038]	55110403	chr1	55110344	+	FALSE	mm|1qC1.2	67876	AK089038	coenzyme Q10 homolog B (S. cerevisiae)	chr1:55110344-55110403	GO:0005739|GO:0008150|GO:0003674|GO:0016020|GO:0005743		Mm.281019
A_51_P206849	0.00474197	-1.00251	-0.00361153	1.00251	down	-1.43908	-0.525146	1.43908	down	-1.43548	-0.521535	1.43548	down	3694.5	2521.09	1637.81	1639.44	2050.34	1735.58	1898.33	3232.17	3263.17	0.143213	-0.0470427	-0.257225	-0.0784149	-0.0718049	0	0.34297	0.565916	0.505499	Gm14435	Mus musculus predicted gene 14435 (Gm14435), mRNA [NM_001199307]	175109499	chr2	175109440	+	FALSE	mm|2qH4	100302432	NM_001199307	predicted gene 14435	chr2:175109440-175109499	GO:0008150|GO:0003674|GO:0005575	NM_001199307	Mm.455970
A_51_P157698	0.00978828	-1.79933	-0.847456	1.79933	down	-2.69297	-1.4292	2.69297	down	-1.49665	-0.581741	1.49665	down	75.2608	55.9651	43.0663	58.0286	32.7928	35.588	40.5383	22.4663	207.855	-1.06722	-0.956914	-0.33617	0.423167	0	-0.241097	0.227477	1.00531	0.694511	Oaz3	Mus musculus ornithine decarboxylase antizyme 3 (Oaz3), mRNA [NM_016901]	94240427	chr3	94240368	-	FALSE	mm|3qF2.1	53814	NM_016901	ornithine decarboxylase antizyme 3	chr3:94240427-94240368	GO:0005515|GO:0004857|GO:0008073|GO:0005737|GO:0006595|GO:0005634|GO:0043086	NM_016901	Mm.440422
A_52_P575217	0.00366517	-1.56352	-0.644795	1.56352	down	-1.48899	-0.574339	1.48899	down	1.05005	0.0704561	1.05005	up	946.892	910.071	483.525	590.308	537.978	568.468	575.625	867.174	1079.19	-0.506672	-0.404682	-0.567569	0.418019	0.0467768	-0.00933461	0.174379	0	0.0697136	Mylk	Mus musculus myosin, light polypeptide kinase (Mylk), mRNA [NM_139300]	34996898	chr16	34996839	+	FALSE	mm|16qB3	107589	NM_139300	myosin, light polypeptide kinase	chr16:34996839-34996898	GO:0005516|GO:0060414|GO:0003779|GO:0005524|GO:0046872|GO:0005829|GO:0016310|GO:0005737|GO:0004672|GO:0006936|GO:0000166|GO:0004674|GO:0016301|GO:0004687|GO:0006468|GO:0019899|GO:0016740|GO:0016772	NM_139300	Mm.33360
A_52_P643762	0.00797375	3.50575	1.80972	3.50575	up	2.88457	1.52836	2.88457	up	-1.21535	-0.281366	1.21535	down	13.3474	59.9724	74.1827	51.3374	28.4949	38.6708	20.3805	26.2182	34.4149	0.845762	1.91646	1.3435	-0.357036	-0.21099	-0.755419	0.330123	0	-0.809469							FALSE
A_51_P205564	0.00493661	-1.40495	-0.490518	1.40495	down	-1.57308	-0.65359	1.57308	down	-1.11967	-0.163073	1.11967	down	3240.02	2563.52	2286.76	1565.27	2169.66	2151.76	1373.78	2803.39	2805.73	-0.230902	-0.560909	-0.618606	0.109343	0	-0.0482074	0.240748	0.290858	0.0187474	Eid1	Mus musculus EP300 interacting inhibitor of differentiation 1 (Eid1), mRNA [NM_025613]	125500220	chr2	125500161	+	FALSE	mm|2qF1	58521	NM_025613	EP300 interacting inhibitor of differentiation 1	chr2:125500161-125500220	GO:0005515|GO:0035035|GO:0006355|GO:0035034|GO:0003714|GO:0005634|GO:0035065|GO:0000122|GO:0006351|GO:0030154|GO:0005737|GO:0007049|GO:0045892	NM_025613	Mm.425101
A_52_P172910	0.00668917	-2.46672	-1.30259	2.46672	down	2.31852	1.2132	2.31852	up	5.71915	2.5158	5.71915	up	338.539	536.161	314.429	686.562	370.655	639.569	147.523	215.723	261.634	-1.26413	0.629368	0	1.04017	1.12811	1.10473	-1.3729	-1.04023	-1.86125	Serpinb12	Mus musculus serine (or cysteine) peptidase inhibitor, clade B (ovalbumin), member 12 (Serpinb12), transcript variant 1, mRNA [NM_027971]	108846238	chr1	108846179	+	FALSE	mm|1qE2.1	71869	NM_027971	serine (or cysteine) peptidase inhibitor, clade B (ovalbumin), member 12	chr1:108846179-108846238	GO:0030162|GO:0010951|GO:0005737|GO:0004867|GO:0010466|GO:0005575|GO:0030414	NM_027971	Mm.321740
A_51_P257175	0.00269411	-1.03469	-0.0491999	1.03469	down	-1.96743	-0.976313	1.96743	down	-1.90147	-0.927113	1.90147	down	21.3891	29.2249	30.9652	48.9168	25.7131	29.6429	20.1933	18.6907	37.3258	-0.190406	-0.415823	0	-0.12119	0.022458	-0.359898	0.647897	1.06999	0.604822	Krt76	Mus musculus keratin 76 (Krt76), mRNA [NM_001033177]	101715113	chr15	101715054	-	FALSE	mm|15qF3	77055	NM_001033177	keratin 76	chr15:101715113-101715054	GO:0005882|GO:0008150|GO:0003674|GO:0005198|GO:0005575|GO:0045095	NM_001033177	Mm.195788
A_51_P235415	0.000616329	-1.32974	-0.411146	1.32974	down	-2.6383	-1.39961	2.6383	down	-1.98407	-0.988461	1.98407	down	28.7392	36.8578	34.385	46.9105	33.1048	25.7587	20.515	19.0382	35.953	-0.581422	-0.548233	-0.0950145	0.0839629	-0.0751938	0	0.871925	1.28245	0.819775	Olfm2	Mus musculus olfactomedin 2 (Olfm2), mRNA [NM_173777]	20472697	chr9	20472638	-	FALSE	mm|9qA3	244723	NM_173777	olfactomedin 2	chr9:20472697-20472638	GO:0008150|GO:0003674|GO:0005575	NM_173777	Mm.293552
A_52_P267651	0.00360643	1.58567	0.665093	1.58567	up	-1.49764	-0.582695	1.49764	down	-2.37477	-1.24779	2.37477	down	705.668	520.595	447.269	266.497	253.338	383.937	335.452	441.84	790.952	0.0216246	-0.487551	0	-0.620398	-1.1657	-0.67511	0.421455	0.233588	0.627117	Arntl	Mus musculus aryl hydrocarbon receptor nuclear translocator-like (Arntl), mRNA [NM_007489]	120457037	chr7	120456978	+	FALSE	mm|7qF1	11865	NM_007489	aryl hydrocarbon receptor nuclear translocator-like	chr7:120456978-120457037	GO:0005515|GO:0005667|GO:0006355|GO:0003700|GO:0042176|GO:0051879|GO:0005634|GO:0003677|GO:0006351|GO:0007165|GO:0045944|GO:0007623|GO:0004872|GO:0017162|GO:0004871|GO:0000060|GO:0008134	NM_007489	Mm.440371
A_51_P140263	0.00960324	1.03767	0.0533532	1.03767	up	-1.38738	-0.472364	1.38738	down	-1.43965	-0.525717	1.43965	down	32.8859	57.9463	30.4253	56.963	36.5424	44.5312	26.9749	26.0817	25.7092	0	-0.164156	-0.00930223	-0.180768	0.0349782	-0.187729	0.654349	0.306307	0.282977	Olfr655	Mus musculus olfactory receptor 655 (Olfr655), mRNA [NM_146820]	111745096	chr7	111745037	-	FALSE	mm|7qE3	258817	NM_146820	olfactory receptor 655	chr7:111745096-111745037	GO:0007608|GO:0004984|GO:0007186|GO:0016021	NM_146820	Mm.377706
A_51_P478544	0.00208026	1.19535	0.257434	1.19535	up	1.13569	0.183564	1.13569	up	-1.05254	-0.0738705	1.05254	down	3718.5	2886.36	2589.93	1937.42	2305.32	2503.36	1516.76	2824.12	3460.64	0.176313	0.0971298	0.19442	-0.137374	-0.0949705	-0.0720967	-0.0994472	0.0166178	0							FALSE
A_52_P764573	0.000528384	1.01269	0.0181892	1.01269	up	-2.49887	-1.32128	2.49887	down	-2.53058	-1.33947	2.53058	down	153.95	117.175	91.0014	109.263	114.025	97.8055	135.307	190.145	300.502	0.236008	-0.423382	-0.158997	-0.0234667	-0.377471	0	1.1755	1.20846	1.2335		vr92d12.y1 Barstead mouse irradiated colon MPLRB7 Mus musculus cDNA clone IMAGE:1136183 5'. [AI592835]	87461756	chr3	87461697	+	FALSE	mm|3qF1		AI592835		chr3:87461697-87461756			Mm.443090
A_52_P149364	0.00737774	1.35069	0.4337	1.35069	up	1.07268	0.101223	1.07268	up	-1.25917	-0.332477	1.25917	down	534.976	503.34	342.913	262.696	222.795	229.138	254.659	466.258	591.542	-0.018289	0.181122	0.315205	-0.238172	-0.221853	-0.363038	0	0.0612111	0.113157	Armcx6	Mus musculus armadillo repeat containing, X-linked 6 (Armcx6), mRNA [NM_001007578]	131283143	chrX	131283084	-	FALSE	mm|XqE3	278097	NM_001007578	armadillo repeat containing, X-linked 6	chrX:131283143-131283084	GO:0008150|GO:0003674|GO:0016020|GO:0016021|GO:0005575	NM_001007578	Mm.113272
A_51_P316199	0.00429129	-1.02707	-0.0385375	1.02707	down	-1.88002	-0.910748	1.88002	down	-1.83047	-0.872211	1.83047	down	25.6915	37.2805	39.5135	56.2874	38.9112	38.9468	20.8984	25.3652	27.5118	0.028923	-0.191889	-0.376445	0	-0.136898	-0.2869	1.0122	0.772827	0.407805	Olfr73	Mus musculus olfactory receptor 73 (Olfr73), mRNA [NM_054090]	87874572	chr2	87874513	-	FALSE	mm|2qD	117004	NM_054090	olfactory receptor 73	chr2:87874572-87874513	GO:0007608|GO:0007165|GO:0004984|GO:0007186|GO:0005887|GO:0004930|GO:0005549|GO:0004872|GO:0016021|GO:0004871	NM_054090	Mm.196680
A_52_P99341	0.000209926	3.17573	1.66709	3.17573	up	1.18889	0.24962	1.18889	up	-2.67116	-1.41747	2.67116	down	71.4237	70.0113	45.0671	46.5804	31.4708	37.2366	52.459	45.8943	86.806	0.304764	0.193546	0.34812	-1.42376	-1.24943	-1.48164	0	-0.313831	0.411402	Meg3	Mus musculus maternally expressed 3 (Meg3), transcript variant 1, non-coding RNA [NR_003633]	110797231	chr12	110797172	+	FALSE	mm|12qF1	17263	NR_003633	maternally expressed 3	chr12:110797172-110797231	GO:0008285|GO:0034337|GO:0048286|GO:0003713|GO:0005634|GO:0009791|GO:0001701|GO:0008340|GO:0001889|GO:0005737|GO:0035264|GO:0032274|GO:2000279|GO:0045893|GO:0045892	NR_003633	Mm.289645
A_52_P1048	0.00155237	2.62034	1.38975	2.62034	up	1.91059	0.934019	1.91059	up	-1.37148	-0.455733	1.37148	down	20.6716	22.8821	23.2132	34.5902	28.4557	23.2849	20.1236	17.0813	27.9892	0.503377	0.969855	0.987052	-0.561326	-0.628387	-0.519261	0	0.15943	-0.501205	Prickle3	prickle homolog 3 (Drosophila) [Source:MGI Symbol;Acc:MGI:1859635] [ENSMUST00000141876]	7237572	chrX	7237513	+	FALSE	mm|XqA1.1	54630	AK079845	prickle homolog 3 (Drosophila)	chrX:7237513-7237572	GO:0008270|GO:0046872
A_52_P507382	0.00700424	-1.15026	-0.20196	1.15026	down	-1.26139	-0.335015	1.26139	down	-1.09661	-0.133055	1.09661	down	2125.49	2395.54	1365.78	1190.5	1089.62	1730.86	831.257	1424.3	1679.44	-0.0930776	-0.155448	-0.254961	0	0.134621	-0.0322276	0.107932	0.252166	0.141461	Unc93b1	Mus musculus unc-93 homolog B1 (C. elegans) (Unc93b1), transcript variant 1, mRNA [NM_019449]	3949140	chr19	3949081	+	FALSE	mm|19qA	54445	NM_019449	unc-93 homolog B1 (C. elegans)	chr19:3949081-3949140	GO:0034154|GO:0019886|GO:0005783|GO:0002224|GO:0034138|GO:0034162	NM_019449	Mm.262094
A_52_P525725	0.000639145	1.62666	0.701912	1.62666	up	-1.06091	-0.0853039	1.06091	down	-1.72574	-0.787216	1.72574	down	24.6	34.4075	30.3128	39.0456	30.8037	35.8813	20.2446	17.1597	20.99	-0.0592545	0.0288149	0.175853	-0.556843	-0.591578	-0.811902	0.122532	0.278793	0	Olfr519	Mus musculus olfactory receptor 519 (Olfr519), mRNA [NM_207160]	116037498	chr7	116037439	-	FALSE	mm|7qE3	277935	NM_207160	olfactory receptor 519	chr7:116037498-116037439	GO:0007608|GO:0007165|GO:0004984|GO:0007186|GO:0004930|GO:0004872|GO:0016021|GO:0004871	NM_207160	Mm.377873
A_52_P46419	0.0062287	1.06029	0.084459	1.06029	up	-1.24119	-0.311724	1.24119	down	-1.31602	-0.396183	1.31602	down	1519.16	1637.49	1040.6	707.396	703.888	963.73	634.427	1196.25	1525.64	0.0302334	-0.166792	0	-0.266012	-0.0543394	-0.0695837	0.333216	0.202843	0.262556	Grk6	Mus musculus G protein-coupled receptor kinase 6 (Grk6), transcript variant 1, mRNA [NM_001038018]	55561985	chr13	55561926	+	FALSE	mm|13qB1	26385	NM_001038018	G protein-coupled receptor kinase 6	chr13:55561926-55561985	GO:0005625|GO:0005626|GO:0005524|GO:0016310|GO:0007165|GO:0004672|GO:0004703|GO:0000166|GO:0016020|GO:0016301|GO:0004674|GO:0002029|GO:0004872|GO:0006468|GO:0004871|GO:0016740|GO:0016772	NM_001038018	Mm.10193
A_51_P413803	0.000247087	-1.02046	-0.0292224	1.02046	down	-2.26981	-1.18257	2.26981	down	-2.2243	-1.15335	2.2243	down	30.9337	56.2947	23.1648	49.5339	30.0039	35.1367	20.1797	17.6972	18.4928	-0.0878759	-0.00298791	-0.0848804	0	0.124841	-0.212918	0.880527	1.1215	1.36994		RIKEN cDNA D530049N12 gene [Source:MGI Symbol;Acc:MGI:1925973] [ENSMUST00000133334]	143994948	chr4	143994889	+	FALSE	mm|4qE1		XM_001472113		chr4:143994889-143994948		XM_001472113	Mm.462991
A_52_P17493	0.00447031	1.31719	0.39746	1.31719	up	-1.33582	-0.417724	1.33582	down	-1.75952	-0.815183	1.75952	down	28.0738	40.5696	28.3527	55.0623	37.058	37.4265	25.8202	26.4861	65.257	-0.0898045	0.100164	0	-0.570506	-0.323556	-0.287958	0.319082	0.23184	0.712608			123355719	chr14	123355660	+	FALSE	mm|14qE5				chr14:123355660-123355719
A_51_P251849	0.00791439	2.08094	1.05724	2.08094	up	-1.18156	-0.240697	1.18156	down	-2.45877	-1.29794	2.45877	down	417.087	247.781	145.211	148.16	179.755	155.208	210.231	239.822	483.675	0.225242	0.194292	-0.335568	-1.45021	-1.03791	-0.599631	0.256394	0	0.549664	Zfp317	Mus musculus zinc finger protein 317 (Zfp317), mRNA [NM_172918]	19452657	chr9	19452598	+	FALSE	mm|9qA3	244713	NM_172918	zinc finger protein 317	chr9:19452598-19452657	GO:0008150|GO:0003674|GO:0005575|GO:0046872	NM_172918	Mm.67366
A_52_P580813	0.000281052	-1.39957	-0.484981	1.39957	down	-1.95016	-0.963594	1.95016	down	-1.3934	-0.478614	1.3934	down	51.6069	72.855	44.3638	65.0913	50.4689	46.9111	39.4532	30.3106	110.176	-0.685066	-0.367938	-0.372509	0.0540768	-0.0246475	0	0.539656	0.352461	0.573154			163500033	chrX	163499974	-	FALSE	mm|XqF5				chrX:163500033-163499974
A_51_P463159	0.0060667	1.32242	0.403185	1.32242	up	-1.41421	-0.499996	1.41421	down	-1.87018	-0.903181	1.87018	down	16.9529	27.3293	29.4246	44.2221	37.4975	27.3988	20.4636	24.9967	71.5263	0.425788	-2.72095e-05	0	-0.0561576	-0.426298	-0.301339	0.63367	0.443424	0.848655	Casp14	Mus musculus caspase 14 (Casp14), mRNA [NM_009809]	78175073	chr10	78175014	-	FALSE	mm|10qC1	12365	NM_009809	caspase 14	chr10:78175073-78175014	GO:0004197|GO:0005737|GO:0016787|GO:0008152|GO:0006508|GO:0006915|GO:0008233|GO:0005634|GO:0008234|GO:0006917|GO:0045095|GO:0030154	NM_009809	Mm.20940
A_51_P104125	0.00628413	1.53378	0.617091	1.53378	up	-1.17048	-0.227105	1.17048	down	-1.79526	-0.844196	1.79526	down	1410.9	1290.25	707.441	550.178	589.947	773.031	769.745	1052.65	1208.56	0.120619	0	-0.43758	-0.871226	-0.733533	-0.563475	0.281696	0.0576734	0.0249842	Fam76b	Mus musculus family with sequence similarity 76, member B (Fam76b), mRNA [NM_176836]	13650717	chr9	13650658	+	FALSE	mm|9qA1	72826	NM_176836	family with sequence similarity 76, member B	chr9:13650658-13650717	GO:0008150|GO:0003674|GO:0005575	NM_176836	Mm.246174
A_52_P165824	0.00308381	3.11435	1.63893	3.11435	up	1.8674	0.901035	1.8674	up	-1.66774	-0.737896	1.66774	down	109.86	131.858	184.775	139.738	136.569	109.378	76.8328	72.7669	88.3781	0.34747	1.06731	0.849994	-0.611349	-1.1615	-0.879167	0.121863	-0.560196	0	Etnk2	ethanolamine kinase 2 [Source:MGI Symbol;Acc:MGI:2443760] [ENSMUST00000147909]	135270819	chr1	135270760	+	FALSE	mm|1qE4	214253	AK031665	ethanolamine kinase 2	chr1:135270760-135270819	GO:0004305|GO:0006646|GO:0001890|GO:0005575|GO:0008654|GO:0009791|GO:0001701|GO:0005524|GO:0003674|GO:0016310|GO:0035264|GO:0000166|GO:0016301|GO:0016773|GO:0016740|GO:0016772
A_51_P412895	0.00461996	-1.13472	-0.18234	1.13472	down	-1.98281	-0.987546	1.98281	down	-1.7474	-0.805206	1.7474	down	26.7429	38.5096	40.4336	49.0104	33.4461	38.3604	20.8341	24.4786	25.0523	-0.0133248	-0.212861	-0.571591	0.0791815	0	-0.329938	0.931893	0.689108	0.54386	Olfr1101	Mus musculus olfactory receptor 1101 (Olfr1101), mRNA [NM_146591]	86829317	chr2	86829258	-	FALSE	mm|2qD	258584	NM_146591	olfactory receptor 1101	chr2:86829317-86829258	GO:0007608|GO:0007165|GO:0004984|GO:0007186|GO:0004930|GO:0004872|GO:0016021|GO:0004871	NM_146591	Mm.377579
A_51_P471458	0.0011305	-1.35156	-0.434621	1.35156	down	-1.90381	-0.928892	1.90381	down	-1.40861	-0.494271	1.40861	down	103.084	109.24	75.8932	105.012	76.1975	80.1114	80.8255	87.7705	177.379	-0.590362	-0.526292	-0.256333	-0.0806767	0	0.0115545	0.296015	0.423265	0.694411	Sult5a1	Mus musculus sulfotransferase family 5A, member 1 (Sult5a1), mRNA [NM_020564]	125667010	chr8	125666951	-	FALSE	mm|8qE1	57429	NM_020564	sulfotransferase family 5A, member 1	chr8:125667010-125666951	GO:0008150|GO:0003674|GO:0005575|GO:0016740	NM_020564	Mm.6562
A_51_P167597	0.0011039	1.01936	0.0276642	1.01936	up	-1.84339	-0.882358	1.84339	down	-1.87907	-0.910022	1.87907	down	30.4023	33.1838	23.3033	50.0672	32.2661	28.0898	22.3614	17.9958	21.6366	-0.183404	0.266785	-0.0784378	-0.0394535	0	-0.0385957	0.739311	1.1011	0.811607		GB	76853819	chr15	76853760	-	FALSE	mm|15qD3				chr15:076853819-076853760
A_52_P392314	0.00134148	-1.4295	-0.515515	1.4295	down	-2.01103	-1.00793	2.01103	down	-1.4068	-0.492418	1.4068	down	38.3313	45.5611	49.5991	60.1565	43.2976	43.0546	39.9359	35.5694	80.4371	-0.752093	-0.467236	-0.301175	0.188223	0	-0.162181	0.538508	0.379159	0.585629	Cpne4	Mus musculus copine IV (Cpne4), mRNA [NM_028719]	104935147	chr9	104935088	+	FALSE	mm|9qF1	74020	NM_028719	copine IV	chr9:104935088-104935147	GO:0008150|GO:0003674|GO:0005575	NM_028719	Mm.326240
A_52_P279599	0.00251907	1.50012	0.585075	1.50012	up	1.16556	0.221024	1.16556	up	-1.28703	-0.364051	1.28703	down	1829.62	1177.92	1108.41	742.316	1081.96	929.845	835.943	1245.31	1488.07	0.344813	0.0930605	0.136858	-0.456067	-0.332672	-0.391754	0.0925417	-0.180881	0	Ube2k	Mus musculus ubiquitin-conjugating enzyme E2K (UBC1 homolog, yeast) (Ube2k), mRNA [NM_016786]	65986897	chr5	65986838	+	FALSE	mm|5qC3.1	53323	NM_016786	ubiquitin-conjugating enzyme E2K (UBC1 homolog, yeast)	chr5:65986838-65986897	GO:0005737|GO:0004842|GO:0016567|GO:0016881|GO:0000166|GO:0016874|GO:0034450|GO:0008152|GO:0005575|GO:0070936|GO:0005524|GO:0031625	NM_016786	Mm.319512
A_51_P351970	0.00218983	1.77405	0.827045	1.77405	up	-1.37319	-0.457527	1.37319	down	-2.4361	-1.28457	2.4361	down	1108.43	985.67	758.327	415.747	547.455	765.295	597.911	678.439	954.599	0.163653	0	-0.442795	-0.901099	-1.05756	-0.801612	0.215526	0.197994	0.679921	Hells	Mus musculus helicase, lymphoid specific (Hells), mRNA [NM_008234]	39039973	chr19	39039914	+	FALSE	mm|19qC3	15201	NM_008234	helicase, lymphoid specific	chr19:39039914-39039973	GO:0031508|GO:0006355|GO:0006342|GO:0006346|GO:0001655|GO:0004386|GO:0007275|GO:0006916|GO:0005634|GO:0003676|GO:0003677|GO:0005524|GO:0006351|GO:0006306|GO:0010216|GO:0007067|GO:0007049|GO:0005721|GO:0016787|GO:0000166|GO:0003682|GO:0030098|GO:0000775|GO:0051301	NM_008234	Mm.57223
A_52_P117892	0.00430985	1.60693	0.684308	1.60693	up	-1.00152	-0.00219537	1.00152	down	-1.60938	-0.686504	1.60938	down	1159.77	927.99	599.025	528.033	630.415	426.29	659.686	1009.78	1065.01	-0.0131492	0.338127	0.0559511	-0.563925	-0.410159	-0.697912	0.346833	0.0406818	0	Pde7a	Mus musculus phosphodiesterase 7A (Pde7a), transcript variant 1, mRNA [NM_008802]	19129755	chr3	19129696	-	FALSE	mm|3qA2	18583	NM_008802	phosphodiesterase 7A	chr3:19129755-19129696	GO:0007165|GO:0008081|GO:0016787|GO:0004115|GO:0004114|GO:0008152|GO:0004112|GO:0003824|GO:0046872	NM_008802	Mm.355614
A_52_P413756	0.00228232	-3.97652	-1.99151	3.97652	down	1.81655	0.861199	1.81655	up	7.22354	2.85271	7.22354	up	132.328	190.858	183.192	206.214	191.02	242.15	108.202	124.896	175.551	-0.259566	0	0.999928	2.16398	2.18222	2.36869	-0.399926	-1.41755	-0.0257632	Pi16	Mus musculus peptidase inhibitor 16 (Pi16), mRNA [NM_023734]	29465665	chr17	29465606	+	FALSE	mm|17qA3.3	74116	NM_023734	peptidase inhibitor 16	chr17:29465606-29465665	GO:0016020|GO:0010466|GO:0005576|GO:0016021|GO:0030414	NM_023734	Mm.30950
A_52_P1027847	0.00718307	3.62938	1.85972	3.62938	up	3.58464	1.84183	3.58464	up	-1.01248	-0.0178969	1.01248	down	32.3596	34.2575	62.8169	16.3532	33.8919	24.9464	26.8116	23.0929	37.8173	0.973995	1.71817	1.39766	0.325985	-0.909912	-0.905421	-0.74191	-0.693747	0		Mus musculus adult male urinary bladder cDNA, RIKEN full-length enriched library, clone:9530030B13 product:unclassifiable, full insert sequence. [AK079207]	72419709	chr1	72419650	+	FALSE	mm|1qC3		AK079207		chr1:72419650-72419709
A_52_P150236	0.00956664	-1.61778	-0.694016	1.61778	down	-1.91264	-0.935563	1.91264	down	-1.18226	-0.241547	1.18226	down	59.6729	67.0616	51.163	81.0487	46.9032	53.7206	51.5049	44.7428	53.5834	-1.11015	-0.662807	-0.38309	0	0.106197	-0.180196	0.420281	0.0502228	0.180139	Apom	Mus musculus apolipoprotein M (Apom), mRNA [NM_018816]	35267106	chr17	35267047	-	FALSE	mm|17qB1	55938	NM_018816	apolipoprotein M	chr17:35267106-35267047	GO:0033344|GO:0043691|GO:0034366|GO:0005576|GO:0005615|GO:0034361|GO:0034384|GO:0034365|GO:0005488|GO:0034364|GO:0034380|GO:0006869|GO:0034362|GO:0034375|GO:0042157|GO:0034445|GO:0006810|GO:0005319	NM_018816	Mm.2161
A_52_P448435	0.00397228	2.5821	1.36855	2.5821	up	-1.06632	-0.0926466	1.06632	down	-2.75336	-1.46119	2.75336	down	405.587	330.766	218.459	136.179	145.658	147.996	157.377	349.478	481.839	0.316084	0.253592	0	-1.16457	-1.05592	-1.31548	-0.382696	0.583612	0.646699		Mus musculus 0 day neonate eyeball cDNA, RIKEN full-length enriched library, clone:E130103H07 product:inferred: ADP-ribosylation factor-directed GTPase activating protein isoform b {Mus musculus}, full insert sequence. [AK053501]	63949884	chr15	63949825	-	FALSE	mm|15qD1		AK053501		chr15:63949884-63949825			Mm.277236
A_52_P95831	0.00578764	-1.11282	-0.154224	1.11282	down	-2.05986	-1.04254	2.05986	down	-1.85102	-0.88832	1.85102	down	31.0066	42.5818	44.4907	62.2414	35.6618	47.7556	20.7515	40.1934	40.6953	-0.127625	-0.012712	-0.534762	0	0.139749	-0.352177	1.11206	0.612883	0.727587	Olfr1165-ps	Mus musculus olfactory receptor 1165, pseudogene (Olfr1165-ps), mRNA [NM_146648]	87941683	chr2	87941624	-	FALSE	mm|2qD	258642	NM_146648	olfactory receptor 1165, pseudogene	chr2:87941683-87941624		NM_146648	Mm.432464
A_51_P469531	0.00116064	-2.00477	-1.00344	2.00477	down	1.66564	0.736073	1.66564	up	3.33922	1.73951	3.33922	up	417.792	370.109	167.611	272.596	206.185	248.29	163.795	249.319	371.279	0	0.156223	-0.57851	1.00389	0.669802	0.914335	-1.15404	-0.914997	-0.561468	Asna1	Mus musculus arsA arsenite transporter, ATP-binding, homolog 1 (bacterial) (Asna1), mRNA [NM_019652]	87549077	chr8	87549018	-	FALSE	mm|8qC3	56495	NM_019652	arsA arsenite transporter, ATP-binding, homolog 1 (bacterial)	chr8:87549077-87549018	GO:0046685|GO:0006200|GO:0005783|GO:0015446|GO:0005634|GO:0005524|GO:0046872|GO:0005737|GO:0034220|GO:0000166|GO:0016787|GO:0006810|GO:0015700|GO:0006812	NM_019652	Mm.41475
A_51_P412526	0.00765573	-1.0579	-0.0812025	1.0579	down	-1.81494	-0.859919	1.81494	down	-1.7156	-0.778716	1.7156	down	1288.09	1126.25	623.604	671.33	709.832	842.129	715.937	1363.49	1623.52	-0.331372	0	-0.585222	-0.432817	-0.276265	0.0360946	0.394433	0.695096	0.573632	4921513D23Rik	Mus musculus adult male urinary bladder cDNA, RIKEN full-length enriched library, clone:9530092L19 product:LIMKAIN B1 (FRAGMENT) homolog [Homo sapiens], full insert sequence. [AK035704]	14141297	chr16	14141238	-	FALSE	mm|16qA1	223989	AK035704	RIKEN cDNA 4921513D23 gene	chr16:14141297-14141238	GO:0008150|GO:0003674|GO:0005575		Mm.85442
A_51_P183275	0.00441279	-1.14951	-0.201023	1.14951	down	-1.38404	-0.468889	1.38404	down	-1.20403	-0.267866	1.20403	down	3675.57	3711.91	2109.16	2182.67	1610.47	2513.44	1709.59	3322.93	3965.2	-0.0515043	-0.267565	-0.305113	0.0678376	0	-0.0889512	0.269699	0.343544	0.169243	Sympk	Mus musculus symplekin (Sympk), mRNA [NM_026605]	19639842	chr7	19639783	+	FALSE	mm|7qA3	68188	NM_026605	symplekin	chr7:19639783-19639842	GO:0008150|GO:0003674|GO:0005737|GO:0005654	NM_026605	Mm.130902
A_52_P352362	0.00535728	1.001	0.00144103	1.001	up	-2.04997	-1.0356	2.04997	down	-2.05201	-1.03704	2.05201	down	678.542	501.794	517.865	418.564	569.63	363.539	604.336	1191.44	1060.09	-0.236358	-0.14523	0	0.300067	-0.154187	-0.531791	0.742473	1.13075	0.851987	Gm7265	PREDICTED: Mus musculus predicted gene 7265 (Gm7265), miscRNA [XR_105293]	72542764	chr9	72542705	+	FALSE	mm|9qD	639396	XR_105293	predicted gene 7265	chr9:72542705-72542764	GO:0008150|GO:0003674|GO:0005575	XR_105293	Mm.483483
A_52_P1051947	0.0096866	-1.42861	-0.514617	1.42861	down	-2.15193	-1.10563	2.15193	down	-1.5063	-0.591012	1.5063	down	55.2977	52.9631	44.9744	49.8762	39.9119	43.7248	49.517	54.0917	66.4132	-0.587385	-0.364431	-0.681682	0.166242	0	-0.25589	0.0764381	0.832187	0.774764		Mus musculus adult male urinary bladder cDNA, RIKEN full-length enriched library, clone:9530084C23 product:unclassifiable, full insert sequence. [AK035671]	32964830	chr16	32964771	+	FALSE	mm|16qB3		AK035671		chr16:32964771-32964830			Mm.446359
A_51_P425944	0.00511446	-2.29898	-1.20099	2.29898	down	2.13485	1.09414	2.13485	up	4.90799	2.29513	4.90799	up	237.987	389.754	293.248	240.284	452.663	386.761	101.065	203.8	169.401	-0.954562	0.0704014	0	0.402805	1.18136	1.13466	-1.21503	-0.944867	-2.00668	Kpna6	Mus musculus karyopherin (importin) alpha 6 (Kpna6), mRNA [NM_008468]	129328917	chr4	129328858	-	FALSE	mm|4qD2.2	16650	NM_008468	karyopherin (importin) alpha 6	chr4:129328917-129328858	GO:0005515|GO:0005737|GO:0005643|GO:0005488|GO:0008565|GO:0006810|GO:0005634|GO:0015031|GO:0006606|GO:0006886	NM_008468	Mm.202358
A_52_P21822	0.00314511	1.75456	0.811112	1.75456	up	-1.07492	-0.104225	1.07492	down	-1.88601	-0.915337	1.88601	down	871.288	607.033	407.506	233.363	379.962	284.39	458.891	816.646	895.857	0.0123405	0.0473014	-0.0686263	-1.1756	-0.504861	-0.76186	0.211626	0.092064	0	Tia1	Mus musculus cytotoxic granule-associated RNA binding protein 1 (Tia1), transcript variant 1, mRNA [NM_011585]	86381548	chr6	86381489	+	FALSE	mm|6qD1	21841	NM_011585	cytotoxic granule-associated RNA binding protein 1	chr6:86381489-86381548	GO:0042036|GO:0017148|GO:0048024|GO:0005737|GO:0000166|GO:0003723|GO:0017091|GO:0006915|GO:0005634|GO:0003676	NM_011585	Mm.333219
A_52_P569539	0.00327806	2.18008	1.12438	2.18008	up	-1.74215	-0.800868	1.74215	down	-3.79803	-1.92525	3.79803	down	300.718	245.111	145.918	117.568	116.126	136.867	188.589	366.696	335.561	0.455429	0	-0.73218	-1.13984	-1.28337	-1.22669	0.518082	1.11715	0.490624	Nfkb1	Mus musculus 16 days embryo head cDNA, RIKEN full-length enriched library, clone:C130067K17 product:inferred: nuclear factor of kappa light chain gene enhancer in B-cells 1, p105, full insert sequence. [AK048506]	135274234	chr3	135274175	-	FALSE	mm|3qG3	18033	AK048506	nuclear factor of kappa light polypeptide gene enhancer in B-cells 1, p105	chr3:135274234-135274175	GO:0005515|GO:0003700|GO:0044212|GO:0031293|GO:0090263|GO:0005634|GO:0001818|GO:0042803|GO:0048535|GO:0005829|GO:0005739|GO:0002756|GO:0005737|GO:0003690|GO:0045944|GO:0002755|GO:0031072|GO:0046983|GO:0006979|GO:0006355|GO:0006915|GO:0006916|GO:0003677|GO:0006351|GO:0043565|GO:0007165|GO:0043234|GO:0045083|GO:0005654|GO:0045893|GO:0045892|GO:0010956		Mm.256765
A_51_P411909	0.00173627	3.31532	1.72915	3.31532	up	-1.05729	-0.0803757	1.05729	down	-3.50526	-1.80952	3.50526	down	599.749	371.884	353.167	214.205	297.301	267.571	309.212	385.501	475.21	0.620878	-0.0373783	0.210401	-1.24339	-1.15482	-1.99533	0.640941	0	0.394088	Sirt5	Mus musculus sirtuin 5 (silent mating type information regulation 2 homolog) 5 (S. cerevisiae) (Sirt5), mRNA [NM_178848]	43490410	chr13	43490351	+	FALSE	mm|13qA4	68346	NM_178848	sirtuin 5 (silent mating type information regulation 2 homolog) 5 (S. cerevisiae)	chr13:43490351-43490410	GO:0005739|GO:0005515|GO:0005758|GO:0006355|GO:0006342|GO:0016787|GO:0016811|GO:0005759|GO:0070403|GO:0008270|GO:0006476|GO:0046872	NM_178848	Mm.35325
A_52_P373480	0.000343708	2.47915	1.30984	2.47915	up	-1.06497	-0.0908191	1.06497	down	-2.64023	-1.40066	2.64023	down	323.191	257.232	265.031	126.109	127.624	116.991	153.95	194.133	477.226	0.0911249	-0.00680011	0.350791	-0.960363	-1.18129	-1.35276	0	0.198071	0.509502		Mus musculus adult male corpora quadrigemina cDNA, RIKEN full-length enriched library, clone:B230345H22 product:unclassifiable, full insert sequence. [AK046154]	80317779	chr10	80317720	-	FALSE	mm|10qC1		AK046154		chr10:80317779-80317720			Mm.379101
A_51_P299309	0.00303101	-1.48756	-0.572945	1.48756	down	-1.2399	-0.310219	1.2399	down	1.19974	0.262726	1.19974	up	853.115	732.981	545.83	442.983	482.453	528.247	368.746	695.667	871.762	-0.192523	-0.463951	-0.266957	0.210275	0.428985	0.156144	-0.0312041	0	0.0384311	Abhd12	Mus musculus abhydrolase domain containing 12 (Abhd12), mRNA [NM_024465]	150660062	chr2	150658865	-	FALSE	mm|2qG3	76192	NM_024465	abhydrolase domain containing 12	chr2:150660062-150658865	GO:0008150|GO:0003674|GO:0016787|GO:0016020|GO:0047372|GO:0016021|GO:0005575	NM_024465	Mm.112632
A_51_P157255	0.00938891	1.08852	0.122368	1.08852	up	1.1926	0.254115	1.1926	up	1.09562	0.131747	1.09562	up	5199.24	3216.94	2234.84	1996.06	2755.01	2154.46	2241.7	3906.64	3972.5	0.180059	0.0546626	0.17587	-0.0545701	0	0.0980558	-0.0688658	-0.153503	-0.129386	Sdc2	Mus musculus syndecan 2 (Sdc2), mRNA [NM_008304]	32964263	chr15	32964204	+	FALSE	mm|15qB3.1	15529	NM_008304	syndecan 2	chr15:32964204-32964263	GO:0008092|GO:0005515|GO:0016020|GO:0043025|GO:0045202|GO:0016021|GO:0030165	NM_008304	Mm.234266
A_52_P684087	0.00119706	-1.5134	-0.597796	1.5134	down	-2.60678	-1.38227	2.60678	down	-1.72246	-0.784471	1.72246	down	36.7526	48.116	40.489	46.7681	25.4499	40.6655	22.6885	23.4379	74.9348	-0.591859	-0.779649	-0.669124	0	0.257401	-0.504645	0.709378	0.588659	0.808133		Mus musculus adult male cerebellum cDNA, RIKEN full-length enriched library, clone:1500011J09 product:atonal homolog 7 (Drosophila), full insert sequence. [AK005214]	62563548	chr10	62563489	+	FALSE	mm|10qB4		AK005214		chr10:62563489-62563548			Mm.228661
A_51_P430555	0.00289735	-1.26305	-0.33691	1.26305	down	-1.04416	-0.0623389	1.04416	down	1.20963	0.274571	1.20963	up	3436.34	2806.69	1787.17	2019.15	2056.44	1840.33	1684.22	3148.3	3331.22	-0.0256701	-0.00759426	-0.0199365	0.408682	0.271335	0.277511	0.158728	0	-0.0249119	G6pc3	Mus musculus glucose 6 phosphatase, catalytic, 3 (G6pc3), mRNA [NM_175935]	102055291	chr11	102055232	+	FALSE	mm|11qD	68401	NM_175935	glucose 6 phosphatase, catalytic, 3	chr11:102055232-102055291	GO:0016787|GO:0016020|GO:0005783|GO:0016311|GO:0004346|GO:0006094|GO:0015760|GO:0016021|GO:0006796|GO:0003824|GO:0051156	NM_175935	Mm.22385
A_52_P739394	0.00879676	-1.71722	-0.780072	1.71722	down	-2.39395	-1.25939	2.39395	down	-1.39409	-0.47932	1.39409	down	104.413	127.58	105.219	94.109	110.917	117.961	100.182	137.419	151.411	-1.10334	-0.432353	-0.285919	0.560506	0	-0.0418981	0.52564	0.729624	0.701305	LOC100503209	PREDICTED: Mus musculus hypothetical LOC100503209 (LOC100503209), partial miscRNA [XR_104810]	104303726	chr3	104303667	-	FALSE	mm|3qF2.2	100503209	XR_104810	hypothetical LOC100503209	chr3:104303726-104303667		XR_104810	Mm.440722
A_51_P280030	0.00737656	1.11822	0.1612	1.11822	up	-1.98726	-0.990779	1.98726	down	-2.22219	-1.15198	2.22219	down	22.0221	36.9917	28.0181	47.7885	31.9539	35.8932	20.697	18.1652	18.7607	0.53872	-0.187998	-0.257746	-0.0414261	0	-0.349198	0.7903	1.03249	1.24253			147554642	chr7	147554583	+	FALSE	mm|7qF4				chr7:147554583-147554642
A_51_P390949	0.00799489	1.17002	0.226528	1.17002	up	-1.85076	-0.888117	1.85076	down	-2.16542	-1.11465	2.16542	down	20.4842	29.4132	29.382	51.6714	27.3774	33.4816	21.1526	19.0335	19.295	0.394931	-0.112849	-0.371442	-0.285674	0	-0.483271	0.626708	0.879453	1.06883	Mrgprb5	Mus musculus MAS-related GPR, member B5 (Mrgprb5), mRNA [NM_207538]	55423825	chr7	55423766	-	FALSE	mm|7qB4	404239	NM_207538	MAS-related GPR, member B5	chr7:55423825-55423766	GO:0008150|GO:0007165|GO:0003674|GO:0016020|GO:0007186|GO:0004930|GO:0004872|GO:0016021|GO:0005575|GO:0004871	NM_207538	Mm.377927
A_51_P309556	0.000250517	1.6623	0.733183	1.6623	up	-1.21313	-0.278739	1.21313	down	-2.0166	-1.01192	2.0166	down	49.9596	86.6511	46.2586	46.7622	32.5472	37.0299	20.2512	18.0117	109.247	-0.0253834	0.0377173	0	-0.667847	-0.591672	-0.927696	0.164208	0.454155	0.230188	4933425L06Rik	Mus musculus RIKEN cDNA 4933425L06 gene (4933425L06Rik), mRNA [NM_025751]	105911507	chr13	105911448	+	FALSE	mm|13qD1	66763	NM_025751	RIKEN cDNA 4933425L06 gene	chr13:105911448-105911507	GO:0008150|GO:0003674|GO:0005575	NM_025751	Mm.109093
A_51_P246387	0.00415497	-1.17153	-0.228394	1.17153	down	-1.46869	-0.554531	1.46869	down	-1.25365	-0.326136	1.25365	down	1967.27	1844.8	1126.03	1102	994.154	1101.61	1038.56	2016.61	2178.01	-0.277976	-0.111628	-0.187781	0.209729	0	-0.101932	0.274597	0.487734	0.323875	Nktr	Mus musculus natural killer tumor recognition sequence (Nktr), mRNA [NM_010918]	121665528	chr9	121665469	+	FALSE	mm|9qF4	18087	NM_010918	natural killer tumor recognition sequence	chr9:121665469-121665528	GO:0042277|GO:0006457|GO:0003755|GO:0016853	NM_010918	Mm.32842
A_52_P38559	0.00553143	1.52308	0.606995	1.52308	up	1.03206	0.0455214	1.03206	up	-1.47578	-0.561474	1.47578	down	1161.97	996.963	825.625	537.316	595.715	589.411	507.36	797.541	904.967	-0.0191461	0.128301	0.222413	-0.273631	-0.736859	-0.478928	0	0.0550861	0.139917	Plekha3	Mus musculus pleckstrin homology domain-containing, family A (phosphoinositide binding specific) member 3 (Plekha3), mRNA [NM_031256]	76534253	chr2	76534194	+	FALSE	mm|2qC3	83435	NM_031256	pleckstrin homology domain-containing, family A (phosphoinositide binding specific) member 3	chr2:76534194-76534253	GO:0005545|GO:0005737|GO:0005543|GO:0016020|GO:0008289	NM_031256	Mm.41636
A_51_P188135	0.0014615	-1.16673	-0.222473	1.16673	down	-1.20663	-0.270988	1.20663	down	-1.0342	-0.0485151	1.0342	down	1156.55	1192.8	709.017	697.149	599.529	716.615	585.964	1115.62	1235.26	-0.210195	-0.20151	-0.163249	0.0744857	0.0358933	-0.0179148	0.141817	0.0961924	0	Fbxo7	Mus musculus F-box protein 7 (Fbxo7), mRNA [NM_153195]	85510824	chr10	85510765	+	FALSE	mm|10qC1	69754	NM_153195	F-box protein 7	chr10:85510765-85510824	GO:0043234|GO:0003674|GO:0031647	NM_153195	Mm.44236
A_52_P454921	0.000595894	-1.40583	-0.491419	1.40583	down	-1.78407	-0.83517	1.78407	down	-1.26905	-0.343751	1.26905	down	42.5551	65.3114	46.1278	69.1413	46.1752	48.0901	40.2454	34.9225	44.7182	-0.516858	-0.571826	-0.42806	0	0.0791922	-0.12168	0.509829	0.146184	0.332752		RIKEN cDNA 2310006M14 gene [Source:MGI Symbol;Acc:MGI:1923672] [ENSMUST00000133030]	138078493	chr1	138078434	-	FALSE	mm|1qE4		XR_033650		chr1:138078493-138078434		XR_033650	Mm.159735
A_51_P419768	3.50908e-05	1.05035	0.0708669	1.05035	up	1.9007	0.926529	1.9007	up	1.80959	0.855662	1.80959	up	4931.87	3592.64	2829.21	2020.64	3140.73	2883.99	1553.09	2583.46	3000.7	0.202284	0.103197	0	-0.00756073	0.0249205	0.0755206	-0.881415	-0.908628	-0.684063	Rgs2	Mus musculus regulator of G-protein signaling 2 (Rgs2), mRNA [NM_009061]	145848352	chr1	145848293	-	FALSE	mm|1qF	19735	NM_009061	regulator of G-protein signaling 2	chr1:145848352-145848293	GO:0007049|GO:0005737|GO:0016020|GO:0007186|GO:0005886|GO:0050873|GO:0009898|GO:0005634|GO:0009968|GO:0004871|GO:0006417|GO:0005096	NM_009061	Mm.28262
A_52_P524912	0.00463439	-1.06138	-0.0859459	1.06138	down	-1.93885	-0.955201	1.93885	down	-1.82672	-0.869255	1.82672	down	31.3635	43.7054	36.7321	61.2493	37.3066	51.5618	27.4668	26.6428	52.9639	-0.0550189	-0.125503	-0.272421	0	0.171559	-0.366663	0.795042	0.526586	1.09103		Mus musculus adult male spinal cord cDNA, RIKEN full-length enriched library, clone:A330031M04 product:unclassifiable, full insert sequence. [AK138477]	71634569	chr8	71634510	+	FALSE	mm|8qB3.3		AK138477		chr8:71634510-71634569			Mm.367592
A_51_P421984	0.00742389	1.17183	0.228758	1.17183	up	1.30905	0.388518	1.30905	up	1.1171	0.15976	1.1171	up	3875.02	3178.44	1916.12	1481.7	1464.95	1733.31	1560.03	2867.76	3527.55	0.114964	0.20604	0.395198	0	-0.0460501	0.0759791	-0.192708	-0.174278	-0.082366	Timm22	Mus musculus translocase of inner mitochondrial membrane 22 homolog (yeast) (Timm22), nuclear gene encoding mitochondrial protein, transcript variant 1, mRNA [NM_019818]	76227910	chr11	76227851	+	FALSE	mm|11qB5	56322	NM_019818	translocase of inner mitochondrial membrane 22 homolog (yeast)	chr11:76227851-76227910	GO:0005739|GO:0005515|GO:0016020|GO:0008565|GO:0006810|GO:0005743|GO:0016021|GO:0015031|GO:0055085	NM_019818	Mm.18803
A_51_P485542	0.00367294	1.31684	0.397083	1.31684	up	-1.04007	-0.0566852	1.04007	down	-1.36961	-0.453768	1.36961	down	5349.34	4071.17	2873.65	2210.88	2672.74	2919.67	2445.43	3651.68	4195.49	0.13577	0.0743635	-0.116717	-0.457032	-0.352343	-0.288458	0.187342	0	0.0761299	Ctps2	Mus musculus cytidine 5'-triphosphate synthase 2 (Ctps2), transcript variant 1, mRNA [NM_018737]	159469145	chrX	159469086	+	FALSE	mm|XqF5	55936	NM_018737	cytidine 5'-triphosphate synthase 2	chrX:159469086-159469145	GO:0005739|GO:0008150|GO:0003674|GO:0000166|GO:0016874|GO:0006221|GO:0005524|GO:0003883|GO:0006541	NM_018737	Mm.2065
A_51_P138548	0.00985899	1.08281	0.114782	1.08281	up	-1.27803	-0.353921	1.27803	down	-1.38386	-0.468703	1.38386	down	3516.98	3184.39	2059.95	1475.82	1653.97	1957.56	1773.31	2743.13	2791.95	0.122074	-0.0442744	-0.140238	0	-0.207846	-0.198939	0.205999	0.469692	0.323632	Hmgb3	Mus musculus high mobility group box 3 (Hmgb3), mRNA [NM_008253]	68813563	chrX	68813504	+	FALSE	mm|XqA7.2	15354	NM_008253	high mobility group box 3	chrX:68813504-68813563	GO:0045578|GO:0045638|GO:0005694|GO:0005634|GO:0003677	NM_008253	Mm.336087
A_51_P418325	0.00996342	-1.46028	-0.546248	1.46028	down	-2.27931	-1.18859	2.27931	down	-1.56087	-0.642347	1.56087	down	60.4472	71.9823	56.0761	107.595	53.0929	57.1078	39.7135	46.4979	97.4182	-0.182131	-0.947052	-0.369604	0.389519	0	-0.249562	0.715062	0.508796	0.843139	Chrm4	Mus musculus cholinergic receptor, muscarinic 4 (Chrm4), mRNA [NM_007699]	91768837	chr2	91768778	+	FALSE	mm|2qE1	12672	NM_007699	cholinergic receptor, muscarinic 4	chr2:91768778-91768837	GO:0030054|GO:0005886|GO:0004930|GO:0045202|GO:0005624|GO:0007197|GO:0007268|GO:0014069|GO:0032279|GO:0042383|GO:0005085|GO:0004981|GO:0007165|GO:0007186|GO:0016020|GO:0045211|GO:0043025|GO:0044424|GO:0043679|GO:0004872|GO:0016021|GO:0004871	NM_007699	Mm.330405
A_51_P257371	0.00404155	3.19004	1.67357	3.19004	up	2.49475	1.31889	2.49475	up	-1.2787	-0.35468	1.2787	down	134.371	199.475	88.3814	79.8633	60.7035	51.5879	60.3159	46.7934	171.973	0.866968	1.96822	1.1014	-0.268186	-0.416192	-0.399753	0	-0.324551	0.30446	Itgb3bp	Mus musculus integrin beta 3 binding protein (beta3-endonexin) (Itgb3bp), mRNA [NM_026348]	99433209	chr4	99433150	-	FALSE	mm|4qC6	67733	NM_026348	integrin beta 3 binding protein (beta3-endonexin)	chr4:99433209-99433150	GO:0008624|GO:0003674|GO:0006355|GO:0007229|GO:0005694|GO:0006915|GO:0005654|GO:0005634|GO:0006351|GO:0000775|GO:0005829	NM_026348	Mm.257094
A_51_P451498	0.00444105	-1.35649	-0.439881	1.35649	down	-1.65449	-0.726386	1.65449	down	-1.21968	-0.286505	1.21968	down	43.4963	54.4042	45.6219	63.078	55.365	47.4398	56.296	69.1134	75.4326	-0.540282	-0.311006	-0.192754	0.277619	-0.00201935	0	0.339405	0.253774	0.541936		Mus musculus 12 days embryo spinal ganglion cDNA, RIKEN full-length enriched library, clone:D130060I10 product:unclassifiable, full insert sequence. [AK051618]	109476493	chr3	109476434	+	FALSE	mm|3qF3		AK051618		chr3:109476434-109476493			Mm.449577
A_51_P481325	0.00668045	-1.02499	-0.0356102	1.02499	down	1.81169	0.857339	1.81169	up	1.85697	0.892949	1.85697	up	8762.41	6699.83	3785.3	3293.93	3825.53	4228.59	2438.63	3894.3	4879.13	0.542495	0.139373	-0.102772	0	0.211921	0.474006	-0.654093	-0.792798	-0.546031	Ier2	Mus musculus immediate early response 2 (Ier2), mRNA [NM_010499]	87185245	chr8	87185211	-	FALSE	mm|8qC3	15936	NM_010499	immediate early response 2	chr8:87185245-87185211	GO:0008150|GO:0003674|GO:0005737	NM_010499	Mm.399
A_52_P275904	0.00705205	-1.81391	-0.859099	1.81391	down	-3.01295	-1.59118	3.01295	down	-1.66103	-0.732079	1.66103	down	70.9136	75.4811	80.7974	89.2322	65.7932	70.9805	63.5405	43.3336	173.912	-1.35081	-0.785274	-0.553045	0.116495	0	-0.228324	0.472564	0.341893	1.26995		GB	69994286	chr6	69994227	-	FALSE	mm|6qC1				chr6:069994286-069994227
A_52_P252180	0.000255788	1.00174	0.00250629	1.00174	up	-2.70161	-1.43382	2.70161	down	-2.7063	-1.43632	2.7063	down	39.0917	93.5532	51.3477	65.2106	38.9402	51.7175	21.2566	19.2295	20.4348	-0.0599618	-0.294795	-0.0469484	0	0.0707955	-0.480019	1.12451	1.47278	1.30246	Lce1a1	Mus musculus late cornified envelope 1A1 (Lce1a1), mRNA [NM_025984]	92450548	chr3	92450489	-	FALSE	mm|3qF1	67127	NM_025984	late cornified envelope 1A1	chr3:92450548-92450489		NM_025984	Mm.41969
A_51_P246305	0.00938599	-1.21435	-0.280182	1.21435	down	-1.79124	-0.840962	1.79124	down	-1.47507	-0.560781	1.47507	down	86.2596	60.3687	44.7861	64.3816	49.1042	43.0621	42.4661	32.8041	158.693	-0.0107075	-0.446658	-0.319512	0.102852	0	-0.0391832	0.490165	0.336224	0.919621			36423545	chr7	36423486	-	FALSE	mm|7qB2				chr7:036423545-036423486
A_51_P187832	0.00833853	-1.3788	-0.463415	1.3788	down	-2.10763	-1.07562	2.10763	down	-1.5286	-0.612207	1.5286	down	37.3402	49.593	32.4834	50.7318	30.8709	36.2644	31.6219	17.4293	83.8562	-0.564481	-0.425695	-0.28797	0	0.251914	-0.139817	0.445151	1.11546	0.388113	Olfr460	Mus musculus olfactory receptor 460 (Olfr460), mRNA [NM_146383]	40522248	chr6	40522189	+	FALSE	mm|6qB1	258381	NM_146383	olfactory receptor 460	chr6:40522189-40522248	GO:0007608|GO:0007165|GO:0004984|GO:0007186|GO:0004930|GO:0004872|GO:0016021|GO:0004871	NM_146383	Mm.377469
A_52_P181468	0.00814386	2.91234	1.54218	2.91234	up	-1.0075	-0.0107751	1.0075	down	-2.93417	-1.55295	2.93417	down	714.303	706.469	603.236	310.078	368.927	311.675	465.616	561.056	955.611	-0.252005	0.657797	0.805522	-0.905127	-0.989855	-1.52024	0.809467	0	0.434172	Setd8	Mus musculus SET domain containing (lysine methyltransferase) 8 (Setd8), mRNA [NM_030241]	124900704	chr5	124897355	+	FALSE	mm|5qF	67956	NM_030241	SET domain containing (lysine methyltransferase) 8	chr5:124897355-124900704	GO:0006355|GO:0005694|GO:0003714|GO:0008168|GO:0034968|GO:0005634|GO:0000122|GO:0032259|GO:0018026|GO:0016279|GO:0006351|GO:0018024|GO:0002039|GO:0007049|GO:0007067|GO:0043516|GO:0045892|GO:0016740|GO:0051301|GO:0016568	NM_030241	Mm.137966
A_52_P151528	0.00121137	-1.45879	-0.544776	1.45879	down	-2.37704	-1.24916	2.37704	down	-1.62945	-0.704388	1.62945	down	36.7335	52.4367	60.4762	70.4921	49.2504	51.064	38.346	33.8117	80.1621	-0.691786	-0.854079	-0.240201	0.0959321	0	-0.247672	0.718769	0.553388	0.689266	Catsperg1	Mus musculus cation channel, sperm-associated, gamma 1 (Catsperg1), mRNA [NM_001164658]	29982123	chr7	29982064	-	FALSE	mm|7qB1	320225	NM_001164658	cation channel, sperm-associated, gamma 1	chr7:29982123-29982064	GO:0008150|GO:0003674|GO:0005575	NM_001164658	Mm.349382
A_51_P132760	0.00345583	1.22419	0.291832	1.22419	up	-1.48937	-0.574705	1.48937	down	-1.82328	-0.866537	1.82328	down	21.7592	28.3787	23.5272	39.8111	31.3066	30.414	20.7712	18.5772	24.4234	0.25321	0	-0.291992	-0.18155	-0.258366	-0.474362	0.469957	0.615672	0.599704	Pcdh15	Mus musculus protocadherin 15 (Pcdh15), transcript variant A, mRNA [NM_023115]	74095330	chr10	74095271	+	FALSE	mm|10qB5.3	11994	NM_023115	protocadherin 15	chr10:74095271-74095330	GO:0005515|GO:0008344|GO:0005886|GO:0007605|GO:0060088|GO:0045202|GO:0045494|GO:0005615|GO:0001964|GO:0005737|GO:0035264|GO:0007628|GO:0007015|GO:0007626|GO:0007155|GO:0007156|GO:0048839|GO:0042491|GO:0005509|GO:0032420|GO:0035058|GO:0016020|GO:0050910|GO:0050973|GO:0050957|GO:0016021|GO:0007601|GO:0002009|GO:0060013|GO:0050953|GO:0001750	NM_023115	Mm.338933
A_52_P553316	0.00855168	1.32775	0.408987	1.32775	up	1.06402	0.0895296	1.06402	up	-1.24786	-0.319457	1.24786	down	2261.61	1838.67	1235.9	1032.88	989.589	886.271	983.052	1926.33	2104.11	0.000526428	0.150413	0.144032	-0.136794	-0.372736	-0.422458	-0.0583249	0	0.0847082	Snrk	Mus musculus SNF related kinase (Snrk), transcript variant 1, mRNA [NM_133741]	122076760	chr9	122076701	+	FALSE	mm|9qF4	20623	NM_133741	SNF related kinase	chr9:122076701-122076760	GO:0016310|GO:0004672|GO:0000287|GO:0000166|GO:0016301|GO:0004674|GO:0006468|GO:0005634|GO:0005524|GO:0046872|GO:0016740|GO:0016772	NM_133741	Mm.257989
A_52_P631568	0.00180563	-1.01401	-0.0200771	1.01401	down	1.30067	0.379258	1.30067	up	1.3189	0.399336	1.3189	up	1895.33	1569.03	1143.09	932.507	1014.69	937.247	691.911	1363.37	1670.85	0.0523168	-0.00836837	0.0864402	0.0506556	0.139964	0	-0.293481	-0.468239	-0.245667	Thoc6	Mus musculus THO complex 6 homolog (Drosophila) (Thoc6), mRNA [NM_001008425]	23805799	chr17	23805740	-	FALSE	mm|17qA3.3	386612	NM_001008425	THO complex 6 homolog (Drosophila)	chr17:23805799-23805740	GO:0008380|GO:0006397|GO:0003674|GO:0000347|GO:0006406|GO:0003723|GO:0000346|GO:0006810|GO:0000445|GO:0051028|GO:0046784	NM_001008425	Mm.328831
A_51_P518163	0.00458475	-1.37278	-0.457098	1.37278	down	1.09006	0.124405	1.09006	up	1.49641	0.581504	1.49641	up	1549.67	1365.79	903.98	807.337	783.016	881.24	571.917	1166.76	1461.57	0.238898	-0.148034	0	0.426382	0.441331	0.594446	-0.192812	-0.0890704	-0.000469267	Rrp9	Mus musculus RRP9, small subunit (SSU) processome component, homolog (yeast) (Rrp9), mRNA [NM_145620]	106387461	chr9	106386845	+	FALSE	mm|9qF1	27966	NM_145620	RRP9, small subunit (SSU) processome component, homolog (yeast)	chr9:106386845-106387461	GO:0008150|GO:0003674|GO:0030529|GO:0006364|GO:0003723|GO:0005634|GO:0005575	NM_145620	Mm.239997
A_52_P451570	0.00453169	2.74673	1.45772	2.74673	up	1.64997	0.722441	1.64997	up	-1.66471	-0.735274	1.66471	down	18.7706	20.2423	16.6694	69.0712	42.0531	28.6532	21.7298	21.9738	21.0296	0.48141	1.03447	0.735877	-1.17683	-0.720001	-0.224557	0.151671	-0.0672356	0	Ehmt1	euchromatic histone methyltransferase 1 [Source:MGI Symbol;Acc:MGI:1924933] [ENSMUST00000139000]	24691490	chr2	24691431	-	FALSE	mm|2qA3	77683	AK054555	euchromatic histone methyltransferase 1	chr2:24691490-24691431	GO:0005515|GO:0008168|GO:0005634|GO:0009790|GO:0032259|GO:0046872|GO:0002039|GO:0051567|GO:0070734|GO:0018022|GO:0005694|GO:0016571|GO:0034968|GO:0018027|GO:0000122|GO:0016279|GO:0018026|GO:0018024|GO:0006306|GO:0046974|GO:0008270|GO:0045892|GO:0016740|GO:0046976|GO:0016568		Mm.24176
A_51_P324450	0.0061779	4.34534	2.11947	4.34534	up	2.42529	1.27816	2.42529	up	-1.79168	-0.84131	1.79168	down	379.637	275.262	147.592	75.4575	97.7188	85.5985	93.4316	182.704	369.161	1.37258	1.42317	0.556401	-1.60395	-0.700287	-0.702016	-0.731174	0	0.248847	Pbp2	Mus musculus phosphatidylethanolamine binding protein 2 (Pbp2), mRNA [NM_029595]	135259269	chr6	135259210	-	FALSE	mm|6qG1	76400	NM_029595	phosphatidylethanolamine binding protein 2	chr6:135259269-135259210	GO:0008150|GO:0003674|GO:0005575	NM_029595	Mm.293018
A_51_P308898	0.00386609	3.29098	1.71852	3.29098	up	2.27222	1.1841	2.27222	up	-1.44835	-0.534411	1.44835	down	260.486	425.947	165.967	147.499	94.5195	107.256	104.116	117.097	252.633	0.836162	1.72172	1.46062	-0.589991	-0.234466	-0.312588	0	-0.181545	0.647732	Camk1g	Mus musculus calcium/calmodulin-dependent protein kinase I gamma (Camk1g), mRNA [NM_144817]	195172777	chr1	195172718	-	FALSE	mm|1qH6	215303	NM_144817	calcium/calmodulin-dependent protein kinase I gamma	chr1:195172777-195172718	GO:0043005|GO:0005516|GO:0005794|GO:0005886|GO:0003824|GO:0005524|GO:0012505|GO:0016310|GO:0005737|GO:0004672|GO:0016020|GO:0000166|GO:0016301|GO:0004674|GO:0008152|GO:0006468|GO:0004683|GO:0016740|GO:0016772|GO:0005954	NM_144817	Mm.40329
A_52_P723574	0.00122107	1.30027	0.378815	1.30027	up	-2.0183	-1.01314	2.0183	down	-2.62434	-1.39196	2.62434	down	19.952	22.4438	46.8084	86.0561	34.1001	42.661	22.1275	19.8857	21.7122	0.107944	0	-0.322101	-0.683917	-0.0720199	-0.594666	0.826805	1.12854	0.869916		Mus musculus 12 days embryo spinal ganglion cDNA, RIKEN full-length enriched library, clone:D130011M08 product:unclassifiable, full insert sequence. [AK083799]	24666732	chr4	24666673	-	FALSE	mm|4qA3		AK083799		chr4:24666732-24666673
A_51_P454691	0.00130307	1.55109	0.633279	1.55109	up	-1.18595	-0.246046	1.18595	down	-1.83951	-0.879325	1.83951	down	921.87	852.564	435.135	402.222	346.952	489.764	383.894	582.963	725.621	0.335555	0	-0.126147	-0.617188	-0.466939	-0.606303	0.282045	0.437063	0.228437	4930430F08Rik	Mus musculus RIKEN cDNA 4930430F08 gene (4930430F08Rik), mRNA [NM_175128]	100035169	chr10	100035110	-	FALSE	mm|10qD1	68281	NM_175128	RIKEN cDNA 4930430F08 gene	chr10:100035169-100035110	GO:0008150|GO:0003674|GO:0005575	NM_175128	Mm.268474
A_51_P199089	0.00137435	-1.33091	-0.412418	1.33091	down	-2.09339	-1.06584	2.09339	down	-1.57289	-0.653421	1.57289	down	37.8626	50.8945	34.1356	52.5461	33.1518	38.2701	22.4514	23.5778	74.2463	-0.510203	-0.33286	-0.117377	0	0.303982	-0.0271683	0.916899	0.542149	0.778029	Lypd5	Mus musculus adult male stomach cDNA, RIKEN full-length enriched library, clone:2210003I03 product:weakly similar to METASTASIS-ASSOCIATED GPI-ANCHORED PROTEIN [Rattus norvegicus], full insert sequence. [AK008654]	25139017	chr7	25138958	+	FALSE	mm|7qA3	76942	AK008654	Ly6/Plaur domain containing 5	chr7:25138958-25139017	GO:0008150|GO:0003674|GO:0016020|GO:0005886|GO:0031225|GO:0005575		Mm.261468
A_52_P198802	0.00361035	-1.05474	-0.0768934	1.05474	down	-2.16363	-1.11346	2.16363	down	-2.05133	-1.03656	2.05133	down	25.9064	43.4504	34.1446	57.441	39.5707	40.567	20.3936	17.1705	17.7684	0	-0.448286	-0.516136	0.0866221	-0.325143	-0.495221	0.607315	0.755959	1.01267	4930539E08Rik	Mus musculus adult male testis cDNA, RIKEN full-length enriched library, clone:4930539E08 product:unclassifiable, full insert sequence. [AK019726]	21806416	chr19	21804923	+	FALSE	mm|19qB	207819	AK019726	RIKEN cDNA 4930539E08 gene	chr19:21804923-21806416	GO:0008150|GO:0003674|GO:0005575		Mm.248931
A_52_P670812	0.0010774	1.62616	0.701466	1.62616	up	1.72717	0.788407	1.72717	up	1.06212	0.0869411	1.06212	up	1956.63	1455.02	1063.69	864.959	903.318	805.729	788.707	1458.39	1664.13	0.518068	0.760168	0.859227	-0.0766039	-0.0883331	0.198004	-0.0623618	0	-0.165395	LOC100616095	Mus musculus hypothetical LOC100616095 (LOC100616095), non-coding RNA [NR_038186]	32170422	chr15	32170363	-	FALSE	mm|15qB3.1	100616095	NR_038186	hypothetical LOC100616095	chr15:32170422-32170363		NR_038186	Mm.391938
A_51_P499122	0.00333897	-1.14584	-0.196404	1.14584	down	1.10906	0.149338	1.10906	up	1.2708	0.345742	1.2708	up	27136.2	28431.3	42346.1	54259.1	52969	48504.7	12580.6	26267.1	29145.9	-0.135842	0.0040617	0	0.205539	0.0674534	0.18444	-0.202332	-0.251315	-0.126146							FALSE
A_52_P497534	0.00784097	1.01338	0.0191781	1.01338	up	-1.29146	-0.369005	1.29146	down	-1.30874	-0.388183	1.30874	down	3330.13	2360.96	1893.5	1482.31	2238.28	1700.61	1900.94	3151	3891.61	-0.0624131	0.0497192	-0.221198	-0.244048	-0.0473783	0	0.304308	0.270486	0.298328	Wipi1	Mus musculus WD repeat domain, phosphoinositide interacting 1 (Wipi1), mRNA [NM_145940]	109435199	chr11	109435140	-	FALSE	mm|11qE1	52639	NM_145940	WD repeat domain, phosphoinositide interacting 1	chr11:109435199-109435140	GO:0005802|GO:0005794|GO:0000421|GO:0016236|GO:0030331|GO:0080025|GO:0005102|GO:0006914|GO:0050681|GO:0032266|GO:0000407|GO:0031410|GO:0070772|GO:0005829|GO:0034045|GO:0005737|GO:0048203|GO:0010008|GO:0005768	NM_145940	Mm.35817
A_51_P396879	0.000113563	-1.64873	-0.721357	1.64873	down	-1.08656	-0.119763	1.08656	down	1.51739	0.601594	1.51739	up	8570.41	6252.04	6477	3936.51	5932.09	6249.96	4563.45	7331.81	8034.85	-0.164005	-0.288364	0.000960328	0.56262	0.587273	0.562768	-0.0750675	0	-0.0170536	E130201H02Rik	Mus musculus RIKEN cDNA E130201H02 gene (E130201H02Rik), non-coding RNA [NR_024324]	127741593	chr7	127741534	+	FALSE	mm|7qF2	78552	NR_024324	Y box protein 1 pseudogene	chr7:127741534-127741593		NR_024324	Mm.289190
A_51_P138378	0.00639904	-1.24068	-0.311131	1.24068	down	1.97854	0.984437	1.97854	up	2.45474	1.29557	2.45474	up	2487.95	2375.47	1646.89	1194.61	2069.39	1625.59	630.073	806.305	1089.16	-0.223262	0.10881	0.318595	0	0.495773	0.641763	-0.709869	-1.32467	-0.714626	Fosb	Mus musculus FBJ osteosarcoma oncogene B (Fosb), mRNA [NM_008036]	19888536	chr7	19888477	-	FALSE	mm|7qA3	14282	NM_008036	FBJ osteosarcoma oncogene B	chr7:19888536-19888477	GO:0043565|GO:0006355|GO:0003700|GO:0003690|GO:0006366|GO:0071277|GO:0046983|GO:0005634|GO:0003677	NM_008036	Mm.248335
A_51_P400480	0.00305223	1.25719	0.330207	1.25719	up	-1.45541	-0.541426	1.45541	down	-1.82973	-0.871633	1.82973	down	18.2903	18.8651	25.9993	31.6045	41.1878	26.7861	22.513	19.8855	20.0287	0.0566019	0	-0.0405925	-0.062247	-0.344541	-0.567823	0.348452	0.595911	0.695923		Mus musculus 10 days neonate cerebellum cDNA, RIKEN full-length enriched library, clone:B930006E16 product:unclassifiable, full insert sequence. [AK080995]	49590437	chr4	49590378	-	FALSE	mm|4qB1		AK080995		chr4:49590437-49590378			Mm.149871
A_52_P146263	0.00128055	1.78619	0.836888	1.78619	up	1.49554	0.580668	1.49554	up	-1.19435	-0.25622	1.19435	down	3133.39	1841.71	1577.18	1054.45	1713.86	1228.93	1355.15	2348.26	2623.48	0.486758	0.75663	0.43856	-0.424732	-0.294496	-0.109488	0.0813921	-0.141448	0	Atl3	Mus musculus atlastin GTPase 3 (Atl3), transcript variant 1, mRNA [NM_001163505]	7613092	chr19	7613033	+	FALSE	mm|19qA	109168	NM_001163505	atlastin GTPase 3	chr19:7613033-7613092	GO:0016787|GO:0016020|GO:0000166|GO:0005783|GO:0003924|GO:0051260|GO:0016021|GO:0005525|GO:0007029|GO:0042802	NM_001163505	Mm.264016
A_52_P680710	0.008539	1.43845	0.524515	1.43845	up	-1.03962	-0.0560516	1.03962	down	-1.49544	-0.580566	1.49544	down	1840.89	1568.93	869.459	740.831	745.921	910.819	754.321	1239.01	1258.68	0.296353	0.0663147	-0.058609	-0.329591	-0.558095	-0.381799	0	0.35315	0.119064	Kpna3	Mus musculus karyopherin (importin) alpha 3 (Kpna3), mRNA [NM_008466]	61984523	chr14	61984464	-	FALSE	mm|14qD1	16648	NM_008466	karyopherin (importin) alpha 3	chr14:61984523-61984464	GO:0005737|GO:0005643|GO:0005488|GO:0008565|GO:0006810|GO:0005634|GO:0015031|GO:0008022|GO:0006606|GO:0006886	NM_008466	Mm.25548
A_51_P236267	0.00137797	-2.14333	-1.09986	2.14333	down	1.41958	0.505466	1.41958	up	3.04264	1.60532	3.04264	up	740.66	475.182	369.314	486.816	796.121	535.804	399.209	564.861	628.452	0.285117	-0.0260859	-0.0405836	1.04899	1.45359	1.01544	0	-0.509846	-0.788105	St8sia4	Mus musculus ST8 alpha-N-acetyl-neuraminide alpha-2,8-sialyltransferase 4 (St8sia4), transcript variant 1, mRNA [NM_009183]	97484390	chr1	97484331	-	FALSE	mm|1qD	20452	NM_009183	ST8 alpha-N-acetyl-neuraminide alpha-2,8-sialyltransferase 4	chr1:97484390-97484331	GO:0003828|GO:0030173|GO:0008373|GO:0005794|GO:0016020|GO:0016757|GO:0008152|GO:0006486|GO:0016021|GO:0016740	NM_009183	Mm.306228
A_51_P226499	0.00597606	-1.43356	-0.519604	1.43356	down	-2.89921	-1.53566	2.89921	down	-2.02238	-1.01605	2.02238	down	26.3401	40.6027	39.7906	38.5628	26.9946	41.4507	22.5841	21.0791	20.036	-0.665099	-1.19288	-0.352147	0	0.0735882	-0.724903	0.651703	0.753332	0.991814		expressed sequence AW495222 [Source:MGI Symbol;Acc:MGI:2145435] [ENSMUST00000149839]	94485469	chr13	94485410	-	FALSE	mm|13qC3		XR_105594		chr13:94485469-94485410		XR_105594	Mm.443795
A_52_P1100524	0.000943161	1.10348	0.142054	1.10348	up	-1.68098	-0.749299	1.68098	down	-1.85492	-0.891353	1.85492	down	32.2708	41.1613	53.2314	101.466	63.6857	57.4766	34.93	33.0224	27.1266	0.0173591	0	-0.205163	-0.335379	-0.11281	-0.165778	0.903058	0.474259	0.682775		Mus musculus 12 days embryo spinal ganglion cDNA, RIKEN full-length enriched library, clone:D130079N20 product:unclassifiable, full insert sequence. [AK084052]	151576710	chr5	151576651	+	FALSE	mm|5qG3		AK084052		chr5:151576651-151576710			Mm.438202
A_52_P359431	0.00313016	-1.29985	-0.37835	1.29985	down	-1.98214	-0.987062	1.98214	down	-1.5249	-0.608712	1.5249	down	30.3362	43.0642	30.9352	54.1039	32.52	34.6337	20.8585	23.5166	20.7681	-0.431593	-0.606521	-0.291905	0.111262	0	-0.306232	0.711659	0.273382	0.646127	Sybu	syntabulin (syntaxin-interacting) [Source:MGI Symbol;Acc:MGI:2442392] [ENSMUST00000059651]	44596128	chr15	44596069	-	FALSE	mm|15qB3.2	319613	AK049811	syntabulin (syntaxin-interacting)	chr15:44596128-44596069	GO:0008150|GO:0003674|GO:0005794|GO:0016020|GO:0016021|GO:0005575		Mm.207715
A_51_P338206	0.00503792	-1.19038	-0.251425	1.19038	down	-1.72579	-0.787261	1.72579	down	-1.44978	-0.535836	1.44978	down	24.5258	38.3494	29.9078	33.4607	28.6231	25.8101	22.3343	17.3769	21.4385	0	-0.482226	-0.386692	-0.00647637	0.0113982	-0.119565	0.462095	0.686169	0.344602	Pde1c	Mus musculus phosphodiesterase 1C (Pde1c), transcript variant 1, mRNA [NM_011054]	56032069	chr6	56032010	-	FALSE	mm|6qB3	18575	NM_011054	phosphodiesterase 1C	chr6:56032069-56032010	GO:0005516|GO:0008081|GO:0048101|GO:0004115|GO:0004114|GO:0004117|GO:0046069|GO:0003824|GO:0046872|GO:0005829|GO:0051592|GO:0007165|GO:0030552|GO:0016787|GO:0043025|GO:0046676|GO:0006198	NM_011054	Mm.5145
A_52_P567791	0.00979425	1.83695	0.877309	1.83695	up	1.09444	0.130195	1.09444	up	-1.67843	-0.747114	1.67843	down	18.8539	19.7672	20.5996	35.2819	24.4095	32.7259	20.2557	17.0963	17.3898	0	0.545779	0.0614101	-0.854788	-0.408302	-0.76165	-0.114169	0.0553148	0.275459	Klhl13	Mus musculus mRNA for mKIAA1309 protein. [AK122491]	22862549	chrX	22862490	-	FALSE	mm|XqA2	67455	AK122491	kelch-like 13 (Drosophila)	chrX:22862549-22862490	GO:0003674|GO:0000910|GO:0007067|GO:0007049|GO:0016567|GO:0031463|GO:0051301		Mm.224306
A_51_P138760	0.00315698	-1.00752	-0.0108145	1.00752	down	-1.27761	-0.353442	1.27761	down	-1.26806	-0.342628	1.26806	down	3111.27	2320.77	1614.94	1312.4	1909.59	1728.27	1585.3	2838.64	3090.76	-0.160411	0.0868442	-0.0841524	-0.112722	-0.0125534	0	0.298861	0.270438	0.333308	Abcd4	Mus musculus ATP-binding cassette, sub-family D (ALD), member 4 (Abcd4), mRNA [NM_008992]	85943831	chr12	85943772	-	FALSE	mm|12qD1	19300	NM_008992	ATP-binding cassette, sub-family D (ALD), member 4	chr12:85943831-85943772	GO:0017111|GO:0016020|GO:0000166|GO:0006810|GO:0042626|GO:0016021|GO:0055085|GO:0016887|GO:0005524|GO:0005777	NM_008992	Mm.229109
A_51_P314679	0.00414602	1.23277	0.301908	1.23277	up	1.33673	0.418706	1.33673	up	1.08433	0.116798	1.08433	up	5876.12	4025.39	3691.76	2266.87	3505.94	3113.73	2374.93	4979.87	5212.22	0.208116	0.377248	0.386843	-0.0324393	-0.0366268	0.135549	-0.160246	0	-0.123665	Rrn3	Mus musculus RRN3 RNA polymerase I transcription factor homolog (yeast) (Rrn3), mRNA [NM_001039521]	13814820	chr16	13814761	+	FALSE	mm|16qA1	106298	NM_001039521	RRN3 RNA polymerase I transcription factor homolog (yeast)	chr16:13814761-13814820	GO:0006352|GO:0006355|GO:0043066|GO:0008283|GO:0042254|GO:0006361|GO:0005634|GO:0001701|GO:0006351|GO:0048872|GO:0007000|GO:2000142|GO:0005654|GO:0070063|GO:0045893|GO:0007028	NM_001039521	Mm.288606
A_52_P609319	0.00137927	1.88941	0.917936	1.88941	up	-1.61944	-0.695498	1.61944	down	-3.05979	-1.61343	3.05979	down	342.018	248.317	200.052	136.023	164.266	183.744	193.397	316.301	349.509	0.240082	-0.154427	0	-1.37376	-0.708303	-0.586087	0.613485	0.912404	0.646262	Nrip1	nuclear receptor interacting protein 1 [Source:MGI Symbol;Acc:MGI:1315213] [ENSMUST00000145649]	76352077	chr16	76352018	-	FALSE	mm|16qC3.1	268903	AK020076	nuclear receptor interacting protein 1	chr16:76352077-76352018	GO:0005515|GO:0006355|GO:0042826|GO:0019915|GO:0003714|GO:0003713|GO:0030331|GO:0005102|GO:0035257|GO:0005634|GO:0035259|GO:0000122|GO:0001543|GO:0042974|GO:0006351|GO:0046965|GO:0000118|GO:0045944|GO:0004872|GO:0030728
A_51_P122481	0.00635823	-1.08014	-0.111218	1.08014	down	-2.45231	-1.29414	2.45231	down	-2.27037	-1.18293	2.27037	down	28.7744	54.5432	32.9432	54.2658	32.4513	45.8908	20.6875	17.3004	17.9328	0	-0.935999	-0.326151	-0.395933	0.0190711	-0.551634	0.701386	0.833152	1.08574	1700010L04Rik	Mus musculus adult male testis cDNA, RIKEN full-length enriched library, clone:1700010L04 product:hypothetical protein, full insert sequence. [AK005840]	90008311	chr7	90008252	+	FALSE	mm|7qD3	619808	AK005840	RIKEN cDNA 1700010L04 gene	chr7:90008252-90008311	GO:0008150|GO:0003674|GO:0005575		Mm.443250
A_51_P461684	0.00937353	-1.80046	-0.848365	1.80046	down	1.11111	0.152001	1.11111	up	2.00051	1.00037	2.00051	up	1716.28	1856.67	1122.37	1215.81	1155.56	1413.51	718.307	1278.45	1429.99	-0.522124	-0.169357	0.246935	0.624456	0.651299	0.824792	0	-0.377366	-0.523185	Gprc5a	Mus musculus G protein-coupled receptor, family C, group 5, member A (Gprc5a), mRNA [NM_181444]	135034561	chr6	135034502	+	FALSE	mm|6qG1	232431	NM_181444	G protein-coupled receptor, family C, group 5, member A	chr6:135034502-135034561	GO:0008150|GO:0003674|GO:0005794|GO:0005886	NM_181444	Mm.477015
A_51_P102339	0.00274675	2.67445	1.41924	2.67445	up	-1.18769	-0.248164	1.18769	down	-3.17643	-1.66741	3.17643	down	994.229	849.316	652.428	328.562	330.091	545.794	422.417	397.377	534.209	0.422923	-0.25406	0.120925	-1.45619	-1.57877	-0.932983	0.788464	0	0.245818	Vrk1	Mus musculus vaccinia related kinase 1 (Vrk1), transcript variant 3, mRNA [NM_001029844]	107297880	chr12	107296900	+	FALSE	mm|12qF1	22367	NM_001029844	vaccinia related kinase 1	chr12:107296900-107297880	GO:0005730|GO:0005634|GO:0005524|GO:0016310|GO:0005737|GO:0004672|GO:0046777|GO:0000166|GO:0004674|GO:0016301|GO:0006468|GO:0016740|GO:0016772	NM_001029844	Mm.2981
A_52_P515336	0.00167857	3.37791	1.75613	3.37791	up	1.41635	0.502182	1.41635	up	-2.38494	-1.25395	2.38494	down	271.825	221.89	149.332	111.884	127.283	110.917	133.671	241.402	321.136	0.638363	0.935488	0.31346	-0.729198	-1.43666	-1.21523	0	-0.111582	0.49235	Atp6v0a1	Mus musculus adult male corpora quadrigemina cDNA, RIKEN full-length enriched library, clone:B230316H04 product:unclassifiable, full insert sequence. [AK045877]	100881015	chr11	100880956	+	FALSE	mm|11qD	11975	AK045877	ATPase, H+ transporting, lysosomal V0 subunit A1	chr11:100880956-100881015	GO:0005515|GO:0033177|GO:0005794|GO:0005886|GO:0015078|GO:0005634|GO:0031410|GO:0043231|GO:0033572|GO:0005737|GO:0016020|GO:0006810|GO:0015991|GO:0051117|GO:0016021|GO:0010008|GO:0006811|GO:0015992		Mm.475829
A_51_P351306	0.00362856	1.98453	0.988794	1.98453	up	1.51977	0.603854	1.51977	up	-1.30581	-0.38494	1.30581	down	16.5464	19.7689	16.9293	25.6154	34.1536	20.5295	20.5032	17.2061	21.324	0.653132	0.624866	0.41602	-0.383378	-0.714397	-0.174588	0	0.149309	-0.266853	Olfr1458	olfactory receptor 1458 [Source:MGI Symbol;Acc:MGI:3031292] [ENSMUST00000076729]	13177291	chr19	13177232	-	FALSE	mm|19qA	667271	XM_001475614	olfactory receptor 1458	chr19:13177291-13177232	GO:0007608|GO:0007165|GO:0004984|GO:0007186|GO:0004930|GO:0004872|GO:0016021|GO:0004871	XM_001475614	Mm.391157
A_51_P298688	0.00910855	-2.56442	-1.35863	2.56442	down	2.67898	1.42168	2.67898	up	6.87002	2.78032	6.87002	up	75.5872	97.2212	187.919	165.268	147.276	296.262	33.9872	37.6713	30.3337	0	-0.0102106	1.55335	1.37982	1.62127	2.61793	-1.22557	-1.21111	-0.28524	Fastkd1	FAST kinase domains 1 [Source:MGI Symbol;Acc:MGI:2444596] [ENSMUST00000140776]	69543398	chr2	69543339	-	FALSE	mm|2qC2	320720	AK030411	FAST kinase domains 1	chr2:69543398-69543339	GO:0005739|GO:0003674|GO:0045333|GO:0004672|GO:0006915|GO:0005524		Mm.289566
A_52_P607393	0.00316931	1.41172	0.497455	1.41172	up	-1.41312	-0.498888	1.41312	down	-1.99494	-0.996343	1.99494	down	20.125	33.6733	28.1104	46.1651	37.4127	35.1243	20.5783	18.0188	17.9273	0.292326	-0.285323	0	-0.642352	-0.444391	-0.39862	0.382046	0.429147	0.692474		Mus musculus 16 days neonate male medulla oblongata cDNA, RIKEN full-length enriched library, clone:G630022A01 product:unclassifiable, full insert sequence. [AK090226]	103324923	chr5	103324864	+	FALSE	mm|5qE5		AK090226		chr5:103324864-103324923			Mm.440191
A_52_P244463	0.00712032	2.30002	1.20165	2.30002	up	-1.09893	-0.136099	1.09893	down	-2.52756	-1.33775	2.52756	down	577.092	383.756	238.562	161.339	181.529	201.864	225.636	514.311	525.998	0.69167	0.184711	0	-0.830432	-0.959311	-0.938823	-0.143225	0.81074	0.617162	D16Ertd472e	Mus musculus DNA segment, Chr 16, ERATO Doi 472, expressed (D16Ertd472e), mRNA [NM_025967]	78540790	chr16	78540731	-	FALSE	mm|16qC3.1	67102	NM_025967	DNA segment, Chr 16, ERATO Doi 472, expressed	chr16:78540790-78540731	GO:0008150|GO:0003674|GO:0005575	NM_025967	Mm.37332
A_51_P446192	0.00761399	1.15273	0.20506	1.15273	up	1.59657	0.674972	1.59657	up	1.38502	0.469912	1.38502	up	3437.58	2513.05	1313.64	1268.14	1603.61	1461.59	1624.52	2817.61	3317.33	0.0559148	0.357995	0.0421314	-0.299823	0	0.140683	-0.607356	-0.468674	-0.492845	Esf1	Mus musculus ESF1, nucleolar pre-rRNA processing protein, homolog (S. cerevisiae) (Esf1), mRNA [NM_001081090]	139980627	chr2	139980568	-	FALSE	mm|2qF3	66580	NM_001081090	ESF1, nucleolar pre-rRNA processing protein, homolog (S. cerevisiae)	chr2:139980627-139980568	GO:0008150|GO:0003674|GO:0006355|GO:0005634|GO:0005575|GO:0006351	NM_001081090	Mm.21228
A_52_P43578	0.00532135	1.85258	0.88954	1.85258	up	1.13699	0.185215	1.13699	up	-1.62938	-0.704325	1.62938	down	17.1614	20.789	17.1666	31.1392	27.4814	26.8826	20.7885	17.2443	17.8634	0.621618	0.300733	0	-0.581446	-0.492367	-0.672455	-0.0372264	0.075642	0.328292	D130017N08Rik	Mus musculus 10 days neonate cerebellum cDNA, RIKEN full-length enriched library, clone:B930002F20 product:unclassifiable, full insert sequence. [AK046914]	144528515	chr5	144528456	+	FALSE	mm|5qG2	320064	AK046914	RIKEN cDNA D130017N08 gene	chr5:144528456-144528515	GO:0008150|GO:0003674|GO:0005575		Mm.394666
A_52_P330224	0.0060914	2.24962	1.16968	2.24962	up	1.77037	0.824054	1.77037	up	-1.27071	-0.345629	1.27071	down	15.7528	18.9604	17.8118	39.8494	35.0075	19.6662	22.4049	21.041	28.3051	0.783916	0.733414	0.72653	-0.792031	-0.600625	0.127466	0	-0.151049	-0.0772537	Slc12a6	Mus musculus adult male urinary bladder cDNA, RIKEN full-length enriched library, clone:9530023I19 product:unclassifiable, full insert sequence. [AK020568]	112156635	chr2	112156576	+	FALSE	mm|2qE3	107723	AK020568	solute carrier family 12, member 6	chr2:112156576-112156635	GO:0005515|GO:0030424|GO:0005215|GO:0006821|GO:0005886|GO:0015379|GO:0015377|GO:0071477|GO:0055085|GO:0016323|GO:0016324|GO:0016020|GO:0006810|GO:0016021|GO:0006814|GO:0006813|GO:0006811|GO:0015293
A_52_P684563	0.00506161	-1.12234	-0.166508	1.12234	down	-2.06227	-1.04424	2.06227	down	-1.83748	-0.877729	1.83748	down	22.0493	28.0821	31.8663	32.453	27.0859	31.7846	22.8497	19.6516	19.9737	-0.240748	-0.639283	-0.117649	0.0287246	0	-0.526882	0.550052	0.72969	0.855287	4932435O22Rik	Mus musculus RIKEN cDNA 4932435O22 gene (4932435O22Rik), non-coding RNA [NR_027643]	114275511	chr11	114275452	-	FALSE	mm|11qE2	319819	NR_027643	RIKEN cDNA 4932435O22 gene	chr11:114275511-114275452	GO:0008150|GO:0003674|GO:0005575	NR_027643	Mm.50754
A_51_P234397	0.00681292	-1.63253	-0.707105	1.63253	down	-3.03512	-1.60176	3.03512	down	-1.85916	-0.89465	1.85916	down	42.8884	49.8064	35.9756	41.4311	28.3269	44.8157	27.9384	18.37	150.058	-1.10339	-1.04867	-0.240949	0	0.260164	-0.531855	0.531399	0.955299	0.925561	4930447K03Rik	Mus musculus adult male testis cDNA, RIKEN full-length enriched library, clone:4930447K03 product:weakly similar to BETA-TUBULIN (FRAGMENT) [Cryptosporidium parvum], full insert sequence. [AK015408]	34176343	chr13	34176284	-	FALSE	mm|13qA3.3	432745	AK015408	RIKEN cDNA 4930447K03 gene	chr13:34176343-34176284	GO:0008150|GO:0003674|GO:0005575		Mm.159104
A_52_P700200	0.00402852	-2.69597	-1.4308	2.69597	down	1.22377	0.291336	1.22377	up	3.29926	1.72214	3.29926	up	179.075	194.816	220.931	285.004	265.113	244.717	126.955	144.029	193.197	-0.571742	0	0.457365	1.88084	1.25248	1.04472	-0.141558	-0.445025	-0.401802			28451128	chr7	28451069	-	FALSE	mm|7qA3				chr7:028451128-028451069
A_52_P25932	0.000839286	1.47183	0.557611	1.47183	up	-1.06107	-0.085516	1.06107	down	-1.56171	-0.643127	1.56171	down	816.562	587.783	451.242	321.115	413.963	411.903	439.694	802.737	786.216	0.0404417	0.166993	-0.0404481	-0.585061	-0.503899	-0.416887	0.283589	0.139946	0		Q66LN2_MOUSE (Q66LN2) Cytoskeleton associated protein 2, partial (14%) [TC1660846]	23285422	chr8	23285363	-	FALSE	mm|8qA2				chr8:023285422-023285363
A_52_P23616	0.00963569	1.35423	0.43747	1.35423	up	-1.08202	-0.113724	1.08202	down	-1.4653	-0.551194	1.4653	down	660.223	681.265	399.294	360.844	297.93	453.505	289.829	423.395	560.08	0.407714	-0.0425006	0	-0.254563	-0.374592	-0.318043	0.257702	0.170371	0.278311	Commd1	Mus musculus COMM domain containing 1 (Commd1), mRNA [NM_144514]	22882243	chr11	22882184	-	FALSE	mm|11qA3.2	17846	NM_144514	COMM domain containing 1	chr11:22882243-22882184	GO:0055070|GO:0030054|GO:0005507|GO:0005730|GO:0005634|GO:0032088|GO:0032434|GO:0046872|GO:0042803|GO:0042802|GO:0005737|GO:0006878|GO:0019871|GO:0031398|GO:0031462	NM_144514	Mm.259903
A_52_P114141	0.00529122	1.12754	0.173175	1.12754	up	-1.07667	-0.106581	1.07667	down	-1.21399	-0.279756	1.21399	down	79894.6	79202.7	58608.5	49137	46890.9	56235.3	47578.8	79277.1	89705.8	-0.0249863	0	0.159769	-0.114349	-0.146826	-0.123568	0.187747	0.169559	0.0972194							FALSE
A_52_P376135	0.00724441	-1.08765	-0.121216	1.08765	down	-1.38032	-0.465005	1.38032	down	-1.26909	-0.343789	1.26909	down	14517.3	12411.8	8338.74	6529.56	7326.44	9226.1	6300.42	11454.4	13227.6	0	-0.266758	-0.266795	-0.129777	0.0942365	-0.134364	0.291776	0.317448	0.252239	Mknk2	Mus musculus MAP kinase-interacting serine/threonine kinase 2 (Mknk2), mRNA [NM_021462]	80128218	chr10	80128159	-	FALSE	mm|10qC1	17347	NM_021462	MAP kinase-interacting serine/threonine kinase 2	chr10:80128218-80128159	GO:0005515|GO:0005524|GO:0006417|GO:0007243|GO:0046872|GO:0016310|GO:0004672|GO:0000166|GO:0004674|GO:0016301|GO:0006468|GO:0016740|GO:0016772	NM_021462	Mm.42126
A_51_P161315	0.00511006	1.14703	0.197901	1.14703	up	-1.65918	-0.730467	1.65918	down	-1.90312	-0.928369	1.90312	down	16.9228	18.7196	56.2	58.722	44.1718	41.7495	17.1522	16.625	32.6102	0.456962	-0.16247	0	-0.0852917	-0.0755066	-0.138413	0.78588	0.641219	1.0588	4930448F12Rik	Mus musculus adult male testis cDNA, RIKEN full-length enriched library, clone:4930448F12 product:hypothetical protein, full insert sequence. [AK015417]	18176905	chr13	18176846	-	FALSE	mm|13qA2	73992	AK015417	RIKEN cDNA 4930448F12 gene	chr13:18176905-18176846	GO:0008150|GO:0003674|GO:0005575		Mm.159110
A_51_P219028	0.00523628	1.13872	0.187416	1.13872	up	-1.24406	-0.315062	1.24406	down	-1.41664	-0.502478	1.41664	down	2748.64	1897.34	1642.62	1097.32	1592.53	1681.79	1275.27	2212.27	2520.68	0.174384	0	-0.121209	-0.32332	-0.104914	-0.0808402	0.350816	0.345667	0.301878	Wdr53	Mus musculus WD repeat domain 53 (Wdr53), transcript variant 1, mRNA [NM_026898]	32257066	chr16	32257007	+	FALSE	mm|16qB2	68980	NM_026898	WD repeat domain 53	chr16:32257007-32257066	GO:0008150|GO:0003674|GO:0005575	NM_026898	Mm.159860
A_52_P590392	0.00285587	1.32546	0.406493	1.32546	up	1.33843	0.420545	1.33843	up	1.00979	0.0140521	1.00979	up	6666.85	3407.23	4034.68	2291.56	4275.81	3052.64	2789.08	5275.29	5505.39	0.341478	0.362949	0.434196	-0.154403	-0.0713348	0.144882	-0.0330544	-0.0899573	0	Rab10	Mus musculus RAB10, member RAS oncogene family (Rab10), mRNA [NM_016676]	3247817	chr12	3247758	-	FALSE	mm|12qA1.1	19325	NM_016676	RAB10, member RAS oncogene family	chr12:3247817-3247758	GO:0005515|GO:0005802|GO:0048471|GO:0005794|GO:0005886|GO:0007264|GO:0005624|GO:0005625|GO:0005525|GO:0015031|GO:0006886|GO:0000166|GO:0016020|GO:0006810	NM_016676	Mm.378993
A_51_P224272	0.00794981	-1.15134	-0.203315	1.15134	down	-1.89177	-0.919737	1.89177	down	-1.6431	-0.716422	1.6431	down	39.0865	43.547	31.5899	46.9167	37.1661	33.7845	31.9157	17.5153	125.475	-0.326587	-0.575624	0.00853544	-0.171506	0	-0.112223	0.39001	0.939704	0.535822		olfactory receptor 718, pseudogene 1 [Source:MGI Symbol;Acc:MGI:3030552] [ENSMUST00000164536]	143899071	chr5	143899012	-	FALSE	mm|5qG2				chr5:143899071-143899012
A_51_P271136	0.00234437	-1.07592	-0.105572	1.07592	down	-2.25013	-1.17001	2.25013	down	-2.09135	-1.06444	2.09135	down	24.8667	30.7717	33.7769	39.2454	31.6297	39.1333	22.8483	19.1361	19.6747	-0.295808	-0.588538	0	-0.0751174	0.0301356	-0.522649	0.742647	0.860504	1.02253	Vmn1r40	Mus musculus vomeronasal 1 receptor 40 (Vmn1r40), mRNA [NM_053228]	89664691	chr6	89664632	+	FALSE	mm|6qD1	113855	NM_053228	vomeronasal 1 receptor 40	chr6:89664632-89664691	GO:0007165|GO:0016503|GO:0016020|GO:0007186|GO:0005886|GO:0004930|GO:0007606|GO:0004872|GO:0016021|GO:0005575|GO:0004871|GO:0019236	NM_053228	Mm.377152
A_51_P493037	0.00487284	2.05516	1.03925	2.05516	up	-1.12022	-0.163788	1.12022	down	-2.30224	-1.20304	2.30224	down	512.298	458.935	345.126	214.725	211.764	255.655	211.382	385.751	523.919	0.34129	0.207555	0	-0.951689	-0.766924	-0.850291	-0.197376	0.595742	0.641844	Dclre1a	Mus musculus DNA cross-link repair 1A, PSO2 homolog (S. cerevisiae) (Dclre1a), mRNA [NM_018831]	56605787	chr19	56605728	-	FALSE	mm|19qD2	55947	NM_018831	DNA cross-link repair 1A, PSO2 homolog (S. cerevisiae)	chr19:56605787-56605728	GO:0007067|GO:0007049|GO:0006281|GO:0016787|GO:0005634|GO:0006289|GO:0006974|GO:0051301	NM_018831	Mm.2805
A_51_P268094	0.00152619	-1.75991	-0.815498	1.75991	down	1.65389	0.725861	1.65389	up	2.91068	1.54136	2.91068	up	1595.79	852.048	356.954	401.485	562.164	488.655	363.589	826.246	1108.36	-0.663536	0.23292	0	0.545439	0.769585	0.700854	-0.813063	-0.910876	-0.884259	Serpine2	Mus musculus serine (or cysteine) peptidase inhibitor, clade E, member 2 (Serpine2), mRNA [NM_009255]	79796093	chr1	79793476	-	FALSE	mm|1qC4	20720	NM_009255	serine (or cysteine) peptidase inhibitor, clade E, member 2	chr1:79796093-79793476	GO:0010544|GO:0030308|GO:0061108|GO:0031594|GO:0008285|GO:0004867|GO:0010466|GO:0060291|GO:0045879|GO:0005539|GO:0005615|GO:0030154|GO:0042628|GO:0005829|GO:0010766|GO:0043025|GO:0031091|GO:0033363|GO:0008201|GO:0051966|GO:0048505|GO:0042177|GO:0021683|GO:0090331|GO:0009611|GO:0005102|GO:0005624|GO:0007275|GO:0005576|GO:0014067|GO:0030414|GO:0031232|GO:0061110|GO:0045861|GO:0007399|GO:0060384|GO:…	NM_009255	Mm.3093
A_52_P655925	0.00467123	1.7136	0.77703	1.7136	up	1.1875	0.247925	1.1875	up	-1.44303	-0.529105	1.44303	down	390.752	281.388	229.152	177.107	227.533	184.335	194.422	306.902	375.143	0.401596	0.0906563	0.227452	-0.315483	-0.570247	-0.725657	-0.178287	0	0.154217	Sfmbt2	Mus musculus Scm-like with four mbt domains 2 (Sfmbt2), transcript variant 1, mRNA [NM_177386]	10516294	chr2	10516235	+	FALSE	mm|2qA1	353282	NM_177386	Scm-like with four mbt domains 2	chr2:10516235-10516294	GO:0008150|GO:0003674|GO:0005575	NM_177386	Mm.329991
A_51_P260871	0.00129327	-1.07427	-0.103355	1.07427	down	1.16958	0.225986	1.16958	up	1.25644	0.32934	1.25644	up	18017.5	12831.5	10997	8918.68	13162.6	12052.7	8826.09	13958.1	16483.9	0	0.00946607	-0.0534917	0.115077	0.05978	0.0911816	-0.343734	-0.211857	-0.166392	Sdhd	Mus musculus succinate dehydrogenase complex, subunit D, integral membrane protein (Sdhd), nuclear gene encoding mitochondrial protein, mRNA [NM_025848]	50404689	chr9	50404630	-	FALSE	mm|9qA5.3	66925	NM_025848	succinate dehydrogenase complex, subunit D, integral membrane protein	chr9:50404689-50404630	GO:0005739|GO:0006099|GO:0016020|GO:0005506|GO:0006810|GO:0005743|GO:0000104|GO:0016021|GO:0005740|GO:0022900|GO:0046872|GO:0020037	NM_025848	Mm.10406
A_52_P435016	0.00569891	-1.33014	-0.411581	1.33014	down	-1.17682	-0.234899	1.17682	down	1.13028	0.176682	1.13028	up	4347.99	4330.96	2652.33	2750.83	2507.52	2573.19	1978.3	4008.24	4649.12	-0.326463	-0.142906	-0.218854	0.236014	0.285174	0.0253315	0	0.0233947	-0.00692172	Hdac7	Mus musculus histone deacetylase 7 (Hdac7), transcript variant 4, mRNA [NM_019572]	97623501	chr15	97623442	-	FALSE	mm|15qF1	56233	NM_019572	histone deacetylase 7	chr15:97623501-97623442	GO:0005515|GO:0046970|GO:0005634|GO:0032129|GO:0005737|GO:0006954|GO:0070491|GO:0005080|GO:0030183|GO:0090050|GO:0004407|GO:0033613|GO:0046969|GO:0032041|GO:0032703|GO:0006355|GO:0003714|GO:0000122|GO:0006351|GO:0045843|GO:0007399|GO:0031078|GO:0042113|GO:0045668|GO:0000118|GO:0016787|GO:0003682|GO:0007043|GO:0034739|GO:0045892|GO:0001570|GO:0008134|GO:0016568	NM_019572	Mm.384027
A_51_P485479	0.000591852	-1.29404	-0.371884	1.29404	down	-1.11825	-0.161249	1.11825	down	1.1572	0.210635	1.1572	up	3198.45	3023.71	2121.8	1827	1973.81	1759.1	1399.56	2755.28	3258.52	-0.164763	-0.163436	-0.11697	0.311713	0.196273	0.162498	0.0700416	-0.0314626	0	Prrc2a	Mus musculus proline-rich coiled-coil 2A (Prrc2a), transcript variant 1, mRNA [NM_020027]	35286854	chr17	35286681	-	FALSE	mm|17qB1	53761	NM_020027	proline-rich coiled-coil 2A	chr17:35286854-35286681	GO:0008150|GO:0003674|GO:0005737|GO:0005634|GO:0005575	NM_020027	Mm.272462
A_52_P623226	0.00344724	-1.16872	-0.224934	1.16872	down	-1.76732	-0.821565	1.76732	down	-1.51218	-0.596632	1.51218	down	28.8735	33.499	39.9547	38.144	31.4398	36.0554	28.5942	17.2497	36.9051	-0.287306	-0.0960288	-0.117418	0	0.248373	-0.0743242	0.526578	0.929354	0.508012	Fut2	Mus musculus fucosyltransferase 2 (Fut2), mRNA [NM_018876]	52904731	chr7	52904672	-	FALSE	mm|7qB4	14344	NM_018876	fucosyltransferase 2	chr7:52904731-52904672	GO:0005794|GO:0016020|GO:0016757|GO:0005975|GO:0008417|GO:0008107|GO:0006486|GO:0016021|GO:0016740	NM_018876	Mm.290046
A_51_P208603	0.0051985	4.28894	2.10062	4.28894	up	1.52668	0.610396	1.52668	up	-2.80933	-1.49023	2.80933	down	232.444	189.32	122.293	66.9563	49.8105	53.4329	87.9466	190.629	154.059	0.738918	0.881481	0.816913	-0.42029	-1.67391	-1.77035	-0.0588861	0.665011	0	Dio2	Mus musculus deiodinase, iodothyronine, type II (Dio2), mRNA [NM_010050]	91963294	chr12	91963235	-	FALSE	mm|12qD3	13371	NM_010050	deiodinase, iodothyronine, type II	chr12:91963294-91963235	GO:0005886|GO:0009409|GO:0070460|GO:0004800|GO:0042403|GO:0016020|GO:0016491|GO:0042446|GO:0006590|GO:0016021|GO:0031625|GO:0042404|GO:0055114	NM_010050	Mm.21389
A_51_P487244	0.00257448	2.0146	1.0105	2.0146	up	1.13011	0.176468	1.13011	up	-1.78266	-0.834029	1.78266	down	624.562	598.594	352.994	230.131	203.761	240.12	223.185	430.533	784.526	0.0606346	0.525235	0.171411	-0.824914	-0.90593	-0.543366	-0.0844846	0	0.312362	Adamts7	Mus musculus a disintegrin-like and metallopeptidase (reprolysin type) with thrombospondin type 1 motif, 7 (Adamts7), mRNA [NM_001003911]	90094761	chr9	90094702	+	FALSE	mm|9qE3.1	108153	NM_001003911	a disintegrin-like and metallopeptidase (reprolysin type) with thrombospondin type 1 motif, 7	chr9:90094702-90094761	GO:0016787|GO:0009986|GO:0006508|GO:0008233|GO:0046872|GO:0008237	NM_001003911	Mm.102141
A_51_P219312	0.00872503	2.04384	1.03128	2.04384	up	1.28494	0.361703	1.28494	up	-1.59061	-0.669578	1.59061	down	86.6427	78.4985	101.622	95.9378	66.9379	69.9674	46.8974	36.4462	77.5376	0.729657	0.00253427	0.55199	-0.748307	-0.58713	-0.474225	0.316221	0	-0.117147	Ttn	titin [Source:MGI Symbol;Acc:MGI:98864] [ENSMUST00000099980]	76752214	chr2	76752155	-	FALSE	mm|2qC3	22138	AK010153	titin	chr2:76752214-76752155	GO:0005515|GO:0045859|GO:0005516|GO:0030018|GO:0043621|GO:0030017|GO:0007512|GO:0042802|GO:0005622|GO:0006936|GO:0051015|GO:0000166|GO:0016301|GO:0055002|GO:0055003|GO:0005859|GO:0008307|GO:0005089|GO:0055008|GO:0016772|GO:0005509|GO:0031433|GO:0045214|GO:0001701|GO:0031430|GO:0051592|GO:0016310|GO:0048739|GO:0051393|GO:0031672|GO:0031674|GO:0030240|GO:0035023|GO:0005634|GO:0046872|GO:0005829|GO:…		Mm.446279
A_52_P527931	0.00343021	-1.39426	-0.479499	1.39426	down	-1.0036	-0.00518705	1.0036	down	1.38926	0.474312	1.38926	up	1089.79	439.077	468.53	458.512	919.152	471.367	651.616	1533.39	1370.74	-0.231599	0.132976	-0.105798	0.474864	0.373494	0.385717	-0.10277	0	-0.0860901	Ano8	Mus musculus anoctamin 8 (Ano8), mRNA [NM_001164679]	73999997	chr8	73999938	-	FALSE	mm|8qB3.3	382014	NM_001164679	anoctamin 8	chr8:73999997-73999938	GO:0008150|GO:0006821|GO:0003674|GO:0016020|GO:0034707|GO:0006810|GO:0016021|GO:0005575|GO:0005254|GO:0005216|GO:0006811	NM_001164679	Mm.475713
A_52_P269384	0.00481747	2.5715	1.36261	2.5715	up	1.87092	0.903748	1.87092	up	-1.37446	-0.458863	1.37446	down	188.184	151.212	159.687	99.3524	108.421	108.9	105.684	115.613	177.335	1.31662	0.642586	1.08814	-0.190251	-0.430826	-0.419405	0	-0.216253	0.55236	1110018G07Rik	Mus musculus RIKEN cDNA 1110018G07 gene (1110018G07Rik), mRNA [NM_178065]	86260317	chr12	86260258	-	FALSE	mm|12qD2	68497	NM_178065	RIKEN cDNA 1110018G07 gene	chr12:86260317-86260258	GO:0005622|GO:0004842|GO:0042787|GO:0016881|GO:0016020|GO:0016021|GO:0005575|GO:0006464	NM_178065	Mm.24446
A_52_P110068	0.000549249	2.93887	1.55526	2.93887	up	-1.31099	-0.390657	1.31099	down	-3.85283	-1.94592	3.85283	down	385.638	295.774	261.004	142.962	174.82	179.68	188.629	280.154	326.998	0.395791	-0.362597	0	-1.72281	-1.34181	-1.56796	0.0323669	0.560753	0.612044	Rqcd1	Mus musculus rcd1 (required for cell differentiation) homolog 1 (S. pombe) (Rqcd1), mRNA [NM_021383]	74576801	chr1	74576742	+	FALSE	mm|1qC3	58184	NM_021383	rcd1 (required for cell differentiation) homolog 1 (S. pombe)	chr1:74576742-74576801	GO:0005515|GO:0006355|GO:0005737|GO:0005488|GO:0000932|GO:0019221|GO:0005634|GO:0006351	NM_021383	Mm.291708
A_52_P489295	0.000902142	-1.13519	-0.182929	1.13519	down	1.6181	0.694303	1.6181	up	1.83685	0.877232	1.83685	up	2619.46	2048.56	1260.01	1307.75	1516.45	1338.33	1179.43	1927.92	1795.66	-0.0307789	0.222777	0	0.294847	0.149862	0.296078	-0.423996	-0.630541	-0.836372	Adamts1	Mus musculus a disintegrin-like and metallopeptidase (reprolysin type) with thrombospondin type 1 motif, 1 (Adamts1), mRNA [NM_009621]	85795103	chr16	85795044	-	FALSE	mm|16qC3.3	11504	NM_009621	a disintegrin-like and metallopeptidase (reprolysin type) with thrombospondin type 1 motif, 1	chr16:85795103-85795044	GO:0005515|GO:0001822|GO:0005578|GO:0001542|GO:0005576|GO:0031410|GO:0046872|GO:0005604|GO:0060347|GO:0031012|GO:0016787|GO:0016525|GO:0008152|GO:0006508|GO:0008233|GO:0008270|GO:0004222|GO:0008201|GO:0008237	NM_009621	Mm.1421
A_52_P436318	0.0006541	2.0401	1.02864	2.0401	up	1.0382	0.0540871	1.0382	up	-1.96503	-0.974553	1.96503	down	322.788	263.368	165.289	122.423	117.26	130.829	188.258	316.674	376.768	0.424844	0.120599	-0.0549069	-1.0347	-0.800313	-0.760375	0.239662	0.0886125	0	Rps25	Mus musculus ribosomal protein S25 (Rps25), mRNA [NM_024266]	44218306	chr9	44218247	+	FALSE	mm|9qA5.2	75617	NM_024266	ribosomal protein S25	chr9:44218247-44218306	GO:0005737|GO:0003735|GO:0022627|GO:0030529|GO:0015935|GO:0005730|GO:0005840|GO:0006414|GO:0005829|GO:0000028	NM_024266	Mm.292027
A_52_P477269	0.00473179	1.11199	0.153147	1.11199	up	1.48605	0.57148	1.48605	up	1.33638	0.418332	1.33638	up	396.854	494.186	484.464	562.173	336.722	386.551	143.712	261.137	362.952	0.222845	0.217922	0.146209	-0.135611	0	0.263145	-0.425961	-0.440932	-0.26057			55478645	chrX	55478586	+	FALSE	mm|XqA6				chrX:055478586-055478645
A_52_P612058	0.00586608	-1.33205	-0.413646	1.33205	down	-1.15345	-0.20596	1.15345	down	1.15483	0.207686	1.15483	up	747.314	814.051	1207.2	1479.63	1447.4	1021.83	283.827	571.534	730.803	-0.306693	-0.16381	-0.164775	0.121932	0.348004	0.135724	0	-0.082126	0.0647282	Cdca2	cell division cycle associated 2 [Source:MGI Symbol;Acc:MGI:1919787] [ENSMUST00000155312]	68317356	chr14	68317297	-	FALSE	mm|14qD1	108912	AK031083	cell division cycle associated 2	chr14:68317356-68317297	GO:0008150|GO:0003674|GO:0007067|GO:0007049|GO:0005737|GO:0005634|GO:0051301
A_52_P931995	0.00401598	1.59259	0.671375	1.59259	up	1.08079	0.11208	1.08079	up	-1.47355	-0.559295	1.47355	down	16.6718	17.1385	17.6703	28.4499	26.8466	21.1035	22.5364	18.3882	19.1417	0.400216	0	0.253817	-0.333308	-0.471671	-0.555112	-0.00358498	0.0568191	0.26456		Mus musculus 0 day neonate cerebellum cDNA, RIKEN full-length enriched library, clone:C230028L04 product:unclassifiable, full insert sequence. [AK082248]	48654236	chr7	48654177	+	FALSE	mm|7qB3		AK082248		chr7:48654177-48654236			Mm.127408
A_51_P428297	0.00604425	1.28062	0.356846	1.28062	up	-1.44632	-0.532386	1.44632	down	-1.85219	-0.889232	1.85219	down	41.5746	49.4221	55.2506	60.2982	52.5348	47.2161	38.2133	27.9873	24.8913	0.269635	-0.41	0	-0.318894	-0.352044	-0.539966	0.504445	0.429194	0.523154	1700084M14Rik	PREDICTED: Mus musculus RIKEN cDNA 1700084M14 gene (1700084M14Rik), miscRNA [XR_001621]	88820654	chrX	88820595	-	FALSE	mm|XqC1	73487	XR_001621	RIKEN cDNA 1700084M14 gene	chrX:88820654-88820595	GO:0008150|GO:0003674|GO:0005575	XR_001621	Mm.296811
A_51_P518488	0.000296456	1.05891	0.0825843	1.05891	up	1.55691	0.638689	1.55691	up	1.47029	0.556105	1.47029	up	46849.8	34178.3	27222.3	28684.4	26256.6	25133.8	16402.1	30364.5	36135.2	0.0809594	0.0183029	0.180288	0.136066	0	-0.104269	-0.593301	-0.575943	-0.467273	Atpif1	Mus musculus ATPase inhibitory factor 1 (Atpif1), nuclear gene encoding mitochondrial protein, mRNA [NM_007512]	132086566	chr4	132086507	-	FALSE	mm|4qD2.3	11983	NM_007512	ATPase inhibitory factor 1	chr4:132086566-132086507	GO:0005739|GO:0009986|GO:0051346|GO:0043532|GO:0001937|GO:0051117|GO:0042030	NM_007512	Mm.2171
A_52_P144839	0.00013739	2.80964	1.49039	2.80964	up	1.3325	0.41414	1.3325	up	-2.10854	-1.07625	2.10854	down	376.327	370.297	263.509	183.25	151.831	186.063	188.207	275.865	402.67	0.45288	0.0877519	0.658091	-1.10495	-0.977008	-1.19048	0	-0.0599069	0.0162102	Nme6	Mus musculus non-metastatic cells 6, protein expressed in (nucleoside-diphosphate kinase) (Nme6), mRNA [NM_018757]	109744571	chr9	109744512	+	FALSE	mm|9qF2	54369	NM_018757	non-metastatic cells 6, protein expressed in (nucleoside-diphosphate kinase)	chr9:109744512-109744571	GO:0006241|GO:0030308|GO:0004550|GO:0005524|GO:0046872|GO:0005739|GO:0006165|GO:0006228|GO:0045839|GO:0006183|GO:0016310|GO:0000166|GO:0016301|GO:0009117|GO:0016740	NM_018757	Mm.12951
A_51_P142057	0.00649481	-1.52443	-0.608274	1.52443	down	-1.0234	-0.0333692	1.0234	down	1.48958	0.574905	1.48958	up	791.816	774.121	504.493	591.427	555.032	501.737	255.024	515.566	604.074	0	-0.167401	-0.204351	0.572048	0.648404	0.232618	-0.180106	0.0708762	-0.162415	Ap2a1	Mus musculus adaptor protein complex AP-2, alpha 1 subunit (Ap2a1), transcript variant 1, mRNA [NM_007458]	52156486	chr7	52156427	-	FALSE	mm|7qB4	11771	NM_007458	adaptor protein complex AP-2, alpha 1 subunit	chr7:52156486-52156427	GO:0005515|GO:0030131|GO:0005886|GO:0008022|GO:0015031|GO:0006886|GO:0030117|GO:0050690|GO:0005829|GO:0006897|GO:0030666|GO:0043234|GO:0016323|GO:0016324|GO:0005905|GO:0016020|GO:0005488|GO:0008565|GO:0006810|GO:0030141|GO:0016192	NM_007458	Mm.6877
A_51_P456657	0.00301045	1.39115	0.476277	1.39115	up	1.3084	0.387801	1.3084	up	-1.06325	-0.0884761	1.06325	down	2487.59	2171.71	1663.64	1183.07	1360.17	1617.36	1117.68	1783.43	2243.15	0.233283	0.424108	0.325867	-0.255713	-0.189861	0	-0.144937	0.00114909	-0.036358	Tgif2	Mus musculus TGFB-induced factor homeobox 2 (Tgif2), mRNA [NM_173396]	156681218	chr2	156681159	+	FALSE	mm|2qH1	228839	NM_173396	TGFB-induced factor homeobox 2	chr2:156681159-156681218	GO:0043565|GO:0003674|GO:0006355|GO:0003700|GO:0060041|GO:0045666|GO:0005634|GO:0005575|GO:0003677|GO:0006351	NM_173396	Mm.485431
A_52_P196232	0.00626645	1.83538	0.876081	1.83538	up	1.08882	0.122764	1.08882	up	-1.68566	-0.753317	1.68566	down	17.9733	17.8783	32.7698	24.5824	34.8286	23.2179	21.5534	21.3786	19.7328	0.237464	0.247865	0.451664	-0.423228	-0.752706	-0.515317	0	0.57096	-0.00226021	Txndc16	thioredoxin domain containing 16 [Source:MGI Symbol;Acc:MGI:1917811] [ENSMUST00000128484]	45788480	chr14	45788421	-	FALSE	mm|14qC1	70561	AK034025	thioredoxin domain containing 16	chr14:45788480-45788421	GO:0008150|GO:0003674|GO:0045454|GO:0005576|GO:0005575
A_51_P406519	0.00470905	-1.33842	-0.420535	1.33842	down	1.01862	0.0266202	1.01862	up	1.36335	0.447155	1.36335	up	3195.07	2436.1	2000.96	1858.75	2362.95	1813.94	1627.63	2981.97	3430.03	-0.142866	-0.178886	0.149256	0.350887	0.357856	0.380366	0	-0.13508	-0.117277	Rapgef1	Mus musculus Rap guanine nucleotide exchange factor (GEF) 1 (Rapgef1), transcript variant 1, mRNA [NM_001039087]	29595553	chr2	29595494	+	FALSE	mm|2qB	107746	NM_001039087	Rap guanine nucleotide exchange factor (GEF) 1	chr2:29595494-29595553	GO:0005515|GO:0005085|GO:0050790|GO:0016337|GO:0001568|GO:0005070|GO:0048008|GO:0004871|GO:0005829|GO:0005768	NM_001039087	Mm.298274
A_51_P125062	0.00895899	-1.70216	-0.767368	1.70216	down	6.26217	2.64666	6.26217	up	10.6592	3.41403	10.6592	up	143.492	106.673	167.399	236.469	113.515	188.551	30.8214	33.0773	118.757	-0.389348	0	1.34762	0.990141	0.34279	1.92744	-2.58407	-3.20277	-1.19487	Oxct2a	Mus musculus 3-oxoacid CoA transferase 2A (Oxct2a), mRNA [NM_022033]	122999855	chr4	122999796	-	FALSE	mm|4qD2.2	64059	NM_022033	3-oxoacid CoA transferase 2A	chr4:122999855-122999796	GO:0005739|GO:0046952|GO:0006104|GO:0046950|GO:0008152|GO:0008410|GO:0008260|GO:0016740	NM_022033	Mm.270287
A_52_P92659	0.00790934	1.53284	0.616206	1.53284	up	-1.9679	-0.976657	1.9679	down	-3.01647	-1.59286	3.01647	down	228.506	139.965	120.658	94.1092	109.881	102.174	150.051	171.238	274.133	0.904829	-0.0555187	-0.0955898	0	-0.482773	-0.612126	1.48403	1.18635	1.01331	Snf8	SNF8, ESCRT-II complex subunit, homolog (S. cerevisiae) [Source:MGI Symbol;Acc:MGI:1343161] [ENSMUST00000145749]	95908437	chr11	95908378	+	FALSE	mm|11qD	27681	BC030490	SNF8, ESCRT-II complex subunit, homolog (S. cerevisiae)	chr11:95908378-95908437	GO:0005667|GO:0006355|GO:0006357|GO:0005634|GO:0015031|GO:0006351|GO:0005829|GO:0005737|GO:0016020|GO:0006810|GO:0016044|GO:0005768|GO:0008134		Mm.372235
A_52_P21506	0.00596415	2.40349	1.26513	2.40349	up	-1.3703	-0.454492	1.3703	down	-3.2935	-1.71962	3.2935	down	544.093	382.983	290.846	190.709	186.049	234.956	227.513	501.837	621.54	0.542816	0	-0.226349	-1.50261	-1.2331	-0.743201	0.0288115	0.717821	0.933312	Ctnna1	Mus musculus adult male small intestine cDNA, RIKEN full-length enriched library, clone:2010005H04 product:unclassifiable, full insert sequence. [AK008121]	35342279	chr18	35342220	+	FALSE	mm|18qB1	12385	AK008121	catenin (cadherin associated protein), alpha 1	chr18:35342220-35342279	GO:0005515|GO:0030054|GO:0005886|GO:0008013|GO:0016342|GO:0016264|GO:0015629|GO:0051291|GO:0007406|GO:0043297|GO:0071681|GO:0045880|GO:0005915|GO:0005737|GO:0051015|GO:0005913|GO:0005912|GO:0005911|GO:0042127|GO:0007155|GO:0005856|GO:0043066|GO:0045296|GO:0001669|GO:0045295|GO:0030027|GO:0051149|GO:0007163|GO:0016020|GO:0005198|GO:0017166		Mm.18962
A_52_P185109	0.00876986	2.07113	1.05042	2.07113	up	-1.22025	-0.287178	1.22025	down	-2.5273	-1.3376	2.5273	down	543.676	423.071	275.186	208.243	196.862	278.132	243.046	412.707	491.276	0.547286	0	-0.451801	-1.02564	-1.31977	-0.710359	0.19034	0.558965	0.207715	Rg9mtd3	Mus musculus RNA (guanine-9-) methyltransferase domain containing 3 (Rg9mtd3), mRNA [NM_027266]	45328004	chr4	45327945	+	FALSE	mm|4qB1	69934	NM_027266	RNA (guanine-9-) methyltransferase domain containing 3	chr4:45327945-45328004	GO:0008150|GO:0003674|GO:0008168|GO:0005575|GO:0032259|GO:0016740	NM_027266	Mm.46761
A_52_P601569	0.00597466	3.08085	1.62333	3.08085	up	1.26302	0.336873	1.26302	up	-2.43928	-1.28645	2.43928	down	371.328	291.155	232.299	203.364	241.377	204.702	180.032	332.15	440.486	0.131038	0.700818	0	-1.20962	-1.63191	-1.19659	-0.664535	0.358942	0.126829	Heatr5a	Mus musculus 3 days neonate thymus cDNA, RIKEN full-length enriched library, clone:A630022N19 product:unclassifiable, full insert sequence. [AK080280]	53071564	chr12	53071505	-	FALSE	mm|12qC1	320487	AK080280	HEAT repeat containing 5A	chr12:53071564-53071505	GO:0008150|GO:0003674|GO:0005575
A_51_P221062	0.00991057	1.45846	0.544446	1.45846	up	1.43052	0.516544	1.43052	up	-1.01953	-0.0279027	1.01953	down	5612.79	5280.76	2955.55	2597.27	2552.18	3144.03	1992.59	3645.42	4950.75	0.273485	0.558434	0.320165	-0.297748	-0.183507	0	-0.316478	-0.116978	0.0359087	Prkar2b	Mus musculus protein kinase, cAMP dependent regulatory, type II beta (Prkar2b), mRNA [NM_011158]	32643450	chr12	32643391	-	FALSE	mm|12qA3	19088	NM_011158	protein kinase, cAMP dependent regulatory, type II beta	chr12:32643450-32643391	GO:0045859|GO:0048471|GO:0005886|GO:0008603|GO:0008283|GO:0005743|GO:0005829|GO:0005737|GO:0030552|GO:0000166|GO:0071377|GO:0006631|GO:0009887|GO:0007612|GO:0034199|GO:0005952|GO:0005813|GO:0000267|GO:0019904|GO:0005625|GO:0005626|GO:0007165|GO:0042325|GO:0050790|GO:0006468|GO:0001932|GO:0045121	NM_011158	Mm.25594
A_51_P113722	0.001848	1.25271	0.325048	1.25271	up	-1.26088	-0.334435	1.26088	down	-1.57952	-0.659484	1.57952	down	4540.82	3656	2664.58	2112.52	2370.44	2231.6	1986.55	3074.2	3376.3	0	-0.0278893	0.18326	-0.312285	-0.155506	-0.351983	0.219199	0.497248	0.442228	Fbxl14	Mus musculus F-box and leucine-rich repeat protein 14 (Fbxl14), mRNA [NM_133940]	119432331	chr6	119432272	+	FALSE	mm|6qF1	101358	NM_133940	F-box and leucine-rich repeat protein 14	chr6:119432272-119432331	GO:0008150|GO:0003674|GO:0005737|GO:0005575	NM_133940	Mm.125477
A_51_P180747	0.00131883	1.68284	0.750899	1.68284	up	1.79428	0.843403	1.79428	up	1.06622	0.0925047	1.06622	up	1423.53	1123.44	912.636	638.934	698.24	736.16	535.927	830.368	1207.37	0.667044	0.599099	0.578146	-0.22849	0	-0.179916	-0.32408	-0.416672	0.0548315	Ctla2a	Mus musculus cytotoxic T lymphocyte-associated protein 2 alpha (Ctla2a), transcript variant 1, mRNA [NM_007796]	61036740	chr13	61036380	-	FALSE	mm|13qB2	13024	NM_007796	cytotoxic T lymphocyte-associated protein 2 alpha	chr13:61036740-61036380	GO:0008150|GO:0003674|GO:0005576|GO:0008234|GO:0005575	NM_007796	Mm.482089
A_52_P544052	0.0056293	1.73742	0.796946	1.73742	up	-1.10549	-0.144684	1.10549	down	-1.9207	-0.94163	1.9207	down	822.216	503.021	505.067	291.201	362.916	292.888	393.385	759.366	703.884	0.0341863	-0.290154	0.186077	-0.557836	-0.812696	-1.0902	0	0.342658	0.0215025	Baz2b	Mus musculus bromodomain adjacent to zinc finger domain, 2B (Baz2b), mRNA [NM_001001182]	59737644	chr2	59737585	-	FALSE	mm|2qC1.1	407823	NM_001001182	bromodomain adjacent to zinc finger domain, 2B	chr2:59737644-59737585	GO:0008150|GO:0003674|GO:0005575|GO:0046872	NM_001001182	Mm.228071
A_52_P301304	0.00443752	1.94267	0.958041	1.94267	up	-1.76908	-0.822998	1.76908	down	-3.43674	-1.78104	3.43674	down	281.189	198.02	105.05	96.013	108.287	99.7232	193.478	320.514	421.783	0	0.0226208	-0.898981	-1.13015	-0.902524	-1.7178	0.521356	0.659524	0.411755	Tmco3	Mus musculus transmembrane and coiled-coil domains 3, mRNA (cDNA clone IMAGE:30008098), complete cds. [BC053487]	13297359	chr8	13297300	+	FALSE	mm|8qA1.1	234076	BC053487	transmembrane and coiled-coil domains 3	chr8:13297300-13297359	GO:0008150|GO:0003674|GO:0015297|GO:0016020|GO:0015299|GO:0006810|GO:0016021|GO:0005575|GO:0055085|GO:0006812|GO:0006811		Mm.219813
A_51_P246092	0.00668678	1.12075	0.164469	1.12075	up	-2.02416	-1.01733	2.02416	down	-2.26859	-1.1818	2.26859	down	57.0573	67.5537	55.5411	53.1137	41.2318	48.7135	24.634	19.6892	69.8863	0	-0.579961	0.187114	-0.298602	-0.0279084	-0.559745	1.02153	1.02124	0.616368	1700025F22Rik	Mus musculus RIKEN cDNA 1700025F22 gene (1700025F22Rik), mRNA [NM_027074]	11214236	chr19	11214177	-	FALSE	mm|19qA	69416	NM_027074	RIKEN cDNA 1700025F22 gene	chr19:11214236-11214177	GO:0008150|GO:0003674|GO:0005575	NM_027074	Mm.72491
A_51_P141110	0.00438372	1.22445	0.292134	1.22445	up	-1.14781	-0.198888	1.14781	down	-1.40544	-0.491022	1.40544	down	4539.18	3350.22	3030.85	1949.83	2751.83	2744.49	2115.96	3249.38	3631.63	0.136311	0	-0.123959	-0.219576	-0.239685	-0.404791	0.108408	0.293009	0.207598	Dock7	Mus musculus dedicator of cytokinesis 7 (Dock7), mRNA [NM_026082]	98603881	chr4	98603822	-	FALSE	mm|4qC6	67299	NM_026082	dedicator of cytokinesis 7	chr4:98603881-98603822	GO:0000226|GO:0007275|GO:0007409|GO:0042995|GO:0045200|GO:0005525|GO:0032863|GO:0030154|GO:0031175|GO:0007399|GO:0005085|GO:0048365|GO:0033138|GO:0051020|GO:0043473	NM_026082	Mm.260623
A_51_P436254	0.000652404	3.14827	1.65456	3.14827	up	-1.20632	-0.270608	1.20632	down	-3.79781	-1.92517	3.79781	down	455.014	312.381	258.931	170.898	221.518	205.406	225.039	315.598	360.353	0.74754	0	-0.117953	-1.65444	-1.21506	-1.4646	0.293615	0.453875	0.69392	Dnajb14	DnaJ (Hsp40) homolog, subfamily B, member 14 [Source:MGI Symbol;Acc:MGI:1917854] [ENSMUST00000090178]	137579089	chr3	137579030	+	FALSE	mm|3qG3	70604	AK003775	DnaJ (Hsp40) homolog, subfamily B, member 14	chr3:137579030-137579089	GO:0008150|GO:0003674|GO:0016020|GO:0006457|GO:0031072|GO:0051082|GO:0016021|GO:0005575		Mm.392730
A_52_P120803	0.00991602	1.30016	0.378688	1.30016	up	1.50756	0.592219	1.50756	up	1.15952	0.213532	1.15952	up	5229.54	3633.68	3159.1	1942.62	2819.4	2358.91	1752.03	3222.57	3410.08	0.54867	0.3687	0.332354	0	0.224204	-0.110543	-0.375353	-0.113481	-0.0381012	Ankrd1	Mus musculus ankyrin repeat domain 1 (cardiac muscle) (Ankrd1), mRNA [NM_013468]	36186868	chr19	36186809	-	FALSE	mm|19qC2	107765	NM_013468	ankyrin repeat domain 1 (cardiac muscle)	chr19:36186868-36186809	GO:0005515|GO:0005667|GO:0005737|GO:0006357|GO:0003714|GO:0010976|GO:0005634|GO:0000122|GO:0031674|GO:0008134	NM_013468	Mm.10279
A_51_P407866	0.0040137	1.67403	0.743322	1.67403	up	-1.0908	-0.125381	1.0908	down	-1.82602	-0.868702	1.82602	down	420.807	344.654	348.61	204.383	219.087	220.957	170.084	287.523	413.025	0.21704	-0.210431	0.160593	-0.912895	-0.486159	-0.663709	0	0.29392	0.249425	1700020D05Rik	Mus musculus RIKEN cDNA 1700020D05 gene (1700020D05Rik), mRNA [NM_023781]	5503032	chr19	5502973	-	FALSE	mm|19qA	75555	NM_023781	RIKEN cDNA 1700020D05 gene	chr19:5503032-5502973	GO:0008150|GO:0003674|GO:0005575	NM_023781	Mm.440432
A_51_P386376	0.00572993	1.42858	0.514583	1.42858	up	1.70883	0.773007	1.70883	up	1.19617	0.258424	1.19617	up	16.0956	19.6923	27.6387	20.7007	24.9721	24.7853	40.4827	22.1818	27.3507	0.811797	0.260232	0.334316	0	0.00864095	-0.146046	-0.355623	-0.232766	-0.324288		Mus musculus 0 day neonate thymus cDNA, RIKEN full-length enriched library, clone:A430027A11 product:unclassifiable, full insert sequence. [AK079717]	95554780	chr15	95554721	-	FALSE	mm|15qF1		AK079717		chr15:95554780-95554721
A_51_P143103	0.00799462	1.20556	0.269704	1.20556	up	-1.19335	-0.25502	1.19335	down	-1.43866	-0.524725	1.43866	down	3437.82	2362.66	1996.45	1500.61	1578.4	1677.5	1523.88	3061.52	3197.55	0.103542	-0.165456	0	-0.196045	-0.434072	-0.24091	0.0851555	0.331728	0.286263	Pprc1	Mus musculus peroxisome proliferative activated receptor, gamma, coactivator-related 1 (Pprc1), mRNA [NM_001081214]	46147142	chr19	46147083	+	FALSE	mm|19qC3	226169	NM_001081214	peroxisome proliferative activated receptor, gamma, coactivator-related 1	chr19:46147083-46147142	GO:0005515|GO:0006355|GO:0000166|GO:0003723|GO:0005634|GO:0003676|GO:0006351	NM_001081214	Mm.2415
A_51_P498922	0.0082527	2.30329	1.2037	2.30329	up	-1.01709	-0.0244434	1.01709	down	-2.34265	-1.22814	2.34265	down	326.674	195.841	185.073	117.535	126.939	145.042	190.296	187.821	231.989	0.890161	-0.212676	0	-0.862689	-1.04258	-1.02834	0.383149	0.088957	0.278709	Dr1	Mus musculus down-regulator of transcription 1 (Dr1), mRNA [NM_026106]	108707908	chr5	108707849	+	FALSE	mm|5qF	13486	NM_026106	down-regulator of transcription 1	chr5:108707849-108707908	GO:0043565|GO:0005622|GO:0005515|GO:0006355|GO:0043966|GO:0017025|GO:0005671|GO:0005634|GO:0003677|GO:0006351	NM_026106	Mm.303534
A_51_P154717	0.00253883	-1.5065	-0.591197	1.5065	down	3.87917	1.95575	3.87917	up	5.84395	2.54694	5.84395	up	116.57	136.116	51.3771	128.542	166.261	161.945	25.3499	28.8791	123.749	0.0448351	0.00847006	-0.345362	0	0.869692	0.611841	-2.81585	-2.07142	-1.27203			86253393	chr2	86253335	-	FALSE	mm|2qD				chr2:086253393-086253335
A_51_P286411	0.00450898	-1.35139	-0.434441	1.35139	down	-1.05789	-0.0811898	1.05789	down	1.27744	0.353251	1.27744	up	5722.43	4712.24	3297.89	3571.47	4109.34	3756.81	2499.3	5064.05	5742.24	-0.138614	-0.0959197	-0.0680991	0.348401	0.495207	0.157084	0	-0.0666333	0.00757027	Ubap2	Mus musculus ubiquitin-associated protein 2 (Ubap2), mRNA [NM_026872]	41141581	chr4	41141522	-	FALSE	mm|4qA5	68926	NM_026872	ubiquitin-associated protein 2	chr4:41141581-41141522	GO:0008150|GO:0003674|GO:0005575	NM_026872	Mm.41864
A_51_P481721	0.00980628	1.25125	0.323371	1.25125	up	-1.84745	-0.885535	1.84745	down	-2.31162	-1.20891	2.31162	down	23.41	27.365	33.5463	52.1596	34.5079	44.0721	23.0267	17.7707	18.9035	-0.085052	-0.496626	0.364559	-0.591144	0	-0.596088	0.776835	0.704703	0.957947	Sult1d1	Mus musculus sulfotransferase family 1D, member 1 (Sult1d1), mRNA [NM_016771]	87984717	chr5	87984658	-	FALSE	mm|5qE1	53315	NM_016771	sulfotransferase family 1D, member 1	chr5:87984717-87984658	GO:0004062|GO:0000103|GO:0016740	NM_016771	Mm.6824
A_51_P427476	0.00895586	-1.45821	-0.5442	1.45821	down	-1.03501	-0.0496484	1.03501	down	1.40888	0.494551	1.40888	up	5663.62	3939.06	3329.06	3371.3	3461.88	3030.7	2238.07	6024.12	5660.31	-0.383744	-0.193053	0	0.415029	0.274088	0.366685	-0.258669	-0.222939	0.0537549	Mxra8	Mus musculus matrix-remodelling associated 8 (Mxra8), mRNA [NM_024263]	155217747	chr4	155217688	+	FALSE	mm|4qE2	74761	NM_024263	matrix-remodelling associated 8	chr4:155217688-155217747	GO:0008150|GO:0003674|GO:0016020|GO:0016021|GO:0005575	NM_024263	Mm.159028
A_52_P32502	0.000230569	1.6171	0.693407	1.6171	up	-1.65171	-0.723962	1.65171	down	-2.67098	-1.41737	2.67098	down	318.473	206.633	174.911	187.771	217.457	164.677	251.614	350.846	446.906	-0.0959834	0	0.0242273	-0.483036	-0.888845	-0.780098	0.815839	0.441602	0.842689	Ccdc58	Mus musculus 0 day neonate cortex cDNA, RIKEN full-length enriched library, clone:G630098G22 product:hypothetical protein, full insert sequence. [AK144564]	36072824	chr16	36072765	+	FALSE	mm|16qB3	381045	AK144564	coiled-coil domain containing 58	chr16:36072765-36072824	GO:0005739|GO:0008150|GO:0003674		Mm.447302
A_52_P287419	0.00902692	1.67676	0.745673	1.67676	up	1.0743	0.103402	1.0743	up	-1.56078	-0.642271	1.56078	down	133.695	139.654	66.0467	85.5713	74.6713	71.5113	77.0027	87.0884	160.929	0.127501	0.380177	0.0749669	-0.671524	-0.25112	-0.731729	-0.0292631	0	0.301703	Coro7	Mus musculus adult male spinal cord cDNA, RIKEN full-length enriched library, clone:A330066N18 product:hypothetical Trp-Asp (WD) repeats profile/Trp-Asp (WD) repeats circular profile/G-protein beta WD-40 repeats containing protein, full insert sequence. [AK039585]	4652704	chr16	4652645	-	FALSE	mm|16qA1	78885	AK039585	coronin 7	chr16:4652704-4652645	GO:0008150|GO:0003674|GO:0005737|GO:0005794|GO:0016020|GO:0000299|GO:0005625|GO:0031410		Mm.325512
A_52_P660100	0.00109149	1.29892	0.377318	1.29892	up	-1.38218	-0.466947	1.38218	down	-1.79535	-0.844265	1.79535	down	88.0069	104.69	68.3044	82.4996	61.5611	63.6081	48.7649	42.4405	181.898	0	0.11988	-0.14646	-0.509199	-0.206831	-0.442502	0.393765	0.365919	0.614579	Bcl2l14	Mus musculus BCL2-like 14 (apoptosis facilitator) (Bcl2l14), mRNA [NM_025778]	134387870	chr6	134387811	+	FALSE	mm|6qG1	66813	NM_025778	BCL2-like 14 (apoptosis facilitator)	chr6:134387811-134387870	GO:0003674|GO:0005737|GO:0043229|GO:0006915|GO:0042981|GO:0005829	NM_025778	Mm.474472
A_51_P159194	0.00556515	1.05255	0.0738878	1.05255	up	2.16441	1.11397	2.16441	up	2.05635	1.04008	2.05635	up	43466.4	28562.4	21902.5	20885.6	37574	23306.3	17503	28583.1	36886.2	0	0.606793	0.0918255	-0.0835133	0.240086	0.320383	-1.02128	-1.09962	-0.522399	Junb	Mus musculus Jun-B oncogene (Junb), mRNA [NM_008416]	87500902	chr8	87500843	-	FALSE	mm|8qC3	16477	NM_008416	Jun-B oncogene	chr8:87500902-87500843	GO:0046022|GO:0006355|GO:0003700|GO:0006366|GO:0033687|GO:0009987|GO:0045597|GO:0060136|GO:0030316|GO:0005634|GO:0001829|GO:0001701|GO:0003677|GO:0001649|GO:0006351|GO:0043565|GO:0046697|GO:0003690|GO:0071277|GO:0060716|GO:0051726|GO:0046983|GO:0001570	NM_008416	Mm.1167
A_51_P303238	0.00892716	1.14803	0.19916	1.14803	up	1.38271	0.467497	1.38271	up	1.20442	0.268337	1.20442	up	7226.21	5968.15	3048.86	3890.38	3044.36	3837.38	3119.25	4992.41	6442.18	0.0295542	0.339702	0.0796967	0.0292893	-0.177815	0	-0.25529	-0.350659	-0.347589	Tmed10	Mus musculus transmembrane emp24-like trafficking protein 10 (yeast) (Tmed10), mRNA [NM_026775]	86681665	chr12	86681606	-	FALSE	mm|12qD2	68581	NM_026775	transmembrane emp24-like trafficking protein 10 (yeast)	chr12:86681665-86681606	GO:0005792|GO:0005801|GO:0005793|GO:0005794|GO:0070765|GO:0030137|GO:0015031|GO:0051259|GO:0006886|GO:0032403|GO:0042589|GO:0016020|GO:0006810|GO:0007030|GO:0016021|GO:0016192	NM_026775	Mm.379159
A_52_P623738	0.0019358	-1.16577	-0.221281	1.16577	down	1.20781	0.272399	1.20781	up	1.40803	0.493679	1.40803	up	578.729	481.951	284.356	319.37	352.426	301.618	246.782	476.382	586.723	-0.182471	0.0669327	0	0.0918246	0.188629	0.26785	-0.29088	-0.28376	-0.358094	Otud7b	Mus musculus OTU domain containing 7B (Otud7b), transcript variant 1, mRNA [NM_001025613]	95963338	chr3	95963279	+	FALSE	mm|3qF2.1	229603	NM_001025613	OTU domain containing 7B	chr3:95963279-95963338	GO:0016579|GO:0005737|GO:0015630|GO:0005634|GO:0004221|GO:0043124	NM_001025613
A_51_P268798	0.000265447	2.63745	1.39914	2.63745	up	1.41647	0.5023	1.41647	up	-1.86199	-0.896842	1.86199	down	15.8718	28.3635	25.9355	41.6328	33.0331	28.522	21.6624	16.5105	17.8278	0.436937	0.590903	0.615583	-1.14454	-0.717856	-0.691607	0	-0.0988838	0.235408	Vmn1r202	Mus musculus vomeronasal 1 receptor 202 (Vmn1r202), mRNA [NM_134224]	22593381	chr13	22593322	-	FALSE	mm|13qA3.1	171258	NM_134224	vomeronasal 1 receptor 202	chr13:22593381-22593322	GO:0005550|GO:0016503|GO:0007186|GO:0005887|GO:0004872|GO:0019236	NM_134224	Mm.377212
A_52_P31543	0.00314278	-1.15335	-0.205835	1.15335	down	1.35584	0.439191	1.35584	up	1.56377	0.645025	1.56377	up	4959.83	3347.98	2631.38	2468.42	2455.78	2582.66	1568.76	2338.38	2221.66	0.0650471	-0.272219	0.0368939	0.203569	0	0.243657	-0.431601	-0.501714	-0.554535	Btg2	Mus musculus B-cell translocation gene 2, anti-proliferative (Btg2), mRNA [NM_007570]	135972153	chr1	135972094	-	FALSE	mm|1qE4	12227	NM_007570	B-cell translocation gene 2, anti-proliferative	chr1:135972153-135972094	GO:0005515|GO:0008306|GO:0021542|GO:0006355|GO:0043066|GO:2000178|GO:0021954|GO:0060213|GO:0045768|GO:0009952|GO:0006351|GO:0006974|GO:0031175|GO:0001077|GO:0045944|GO:0030182|GO:0006479	NM_007570	Mm.392646
A_52_P664853	0.00144033	-1.80796	-0.854359	1.80796	down	1.15711	0.210525	1.15711	up	2.092	1.06488	2.092	up	232.21	314.094	190.83	382.229	249.731	240.526	88.8563	142.577	197.799	-0.174604	0	-0.0654689	0.802365	0.830698	0.689941	-0.413044	0.0819736	-0.540575	Csf2rb	Mus musculus colony stimulating factor 2 receptor, beta, low-affinity (granulocyte-macrophage) (Csf2rb), mRNA [NM_007780]	78177118	chr15	78176856	+	FALSE	mm|15qE1	12983	NM_007780	colony stimulating factor 2 receptor, beta, low-affinity (granulocyte-macrophage)	chr15:78176856-78177118	GO:0005886	NM_007780	Mm.235324
A_51_P204664	0.00720466	-1.94365	-0.958766	1.94365	down	2.01084	1.0078	2.01084	up	3.90837	1.96657	3.90837	up	129.186	171.287	75.0917	214.86	151.42	138.677	71.6359	68.6074	118.683	0	0.579868	-0.0336689	0.611822	1.28512	1.52555	-0.365215	-1.49427	-0.617722		Mus musculus adult male spinal cord cDNA, RIKEN full-length enriched library, clone:A330048G02 product:unclassifiable, full insert sequence. [AK039475]	81508096	chr5	81508037	+	FALSE	mm|5qD		AK039475		chr5:81508037-81508096
A_51_P349912	0.00977247	-1.21805	-0.284569	1.21805	down	1.76776	0.821922	1.76776	up	2.15321	1.10649	2.15321	up	678.686	660.771	442.961	681.489	456.394	431.62	225.046	424.598	552.094	0.123783	0	0.0828751	0.663975	0.576499	-0.180108	-1.01019	-0.642632	-0.606288	Fmn1	Mus musculus formin 1 (Fmn1), transcript variant 1, mRNA [NM_010230]	113549798	chr2	113549739	+	FALSE	mm|2qE4	14260	NM_010230	formin 1	chr2:113549739-113549798	GO:0035137|GO:0005515|GO:0035136|GO:0010467|GO:0017124|GO:0030054|GO:0030036|GO:0005886|GO:0048705|GO:0003779|GO:0005634|GO:0015629|GO:0003677|GO:0005737|GO:0030838|GO:0005912|GO:0016020|GO:0051127|GO:0005856|GO:0016043	NM_010230	Mm.4938
A_52_P320711	0.00548923	-1.29074	-0.368194	1.29074	down	1.00766	0.0110086	1.00766	up	1.30062	0.379203	1.30062	up	22648.3	12936.9	11557.2	14598	20089.3	11812.5	13570.8	27667.1	24776	-0.208473	-0.123122	0.0300501	0.249485	0.272902	0.28065	-0.0915729	0	-0.242998	Dynlt1b	Mus musculus dynein light chain Tctex-type 1D (Dynlt1b), mRNA [NM_009342]	6435422	chr17	6435363	+	FALSE	mm|17qA1	21648	NM_009342	dynein light chain Tctex-type 1D	chr17:6435363-6435422	GO:0032314|GO:0019060|GO:0005794|GO:0051493|GO:0048812|GO:0005858|GO:0005868|GO:0007017|GO:0042802	NM_009342	Mm.1948
A_52_P500002	0.00401195	1.63246	0.707044	1.63246	up	1.16839	0.224527	1.16839	up	-1.39718	-0.482517	1.39718	down	15.364	16.9828	30.3615	25.4346	24.0425	23.0077	21.375	16.1405	17.6312	0.421708	0.145197	0.226715	-0.595604	-0.340794	-0.391115	0	-0.125381	0.245421	Tspyl5	Mus musculus testis-specific protein, Y-encoded-like 5 (Tspyl5), mRNA [NM_001085421]	33614007	chr15	33613948	-	FALSE	mm|15qB3.1	239364	NM_001085421	testis-specific protein, Y-encoded-like 5	chr15:33614007-33613948	GO:0051897|GO:0003674|GO:0008284|GO:0031398|GO:0006334|GO:0005634|GO:0071480|GO:0005575|GO:0040008	NM_001085421	Mm.60794
A_51_P149623	0.00995887	-3.71593	-1.89372	3.71593	down	1.56324	0.644537	1.56324	up	5.80887	2.53826	5.80887	up	130.085	80.0784	92.073	170.496	116.633	120.174	72.5284	54.1751	183.878	-0.523291	-0.848082	0.805378	1.97512	1.57925	1.5608	-0.952125	-1.54748	0	Gabrd	Mus musculus gamma-aminobutyric acid (GABA) A receptor, subunit delta (Gabrd), mRNA [NM_008072]	154759089	chr4	154759071	-	FALSE	mm|4qE2	14403	NM_008072	gamma-aminobutyric acid (GABA) A receptor, subunit delta	chr4:154759089-154759071	GO:0006821|GO:0005230|GO:0030054|GO:0005886|GO:0004890|GO:0034707|GO:0045202|GO:0007268|GO:0005254|GO:0016020|GO:0045211|GO:0006810|GO:0004872|GO:0016021|GO:0005216|GO:0006811	NM_008072	Mm.388925
A_51_P182174	0.00589975	-1.11258	-0.153908	1.11258	down	-1.0815	-0.113038	1.0815	down	1.02873	0.0408699	1.02873	up	1290.51	927.874	698.055	706.539	894.071	699.821	633.686	1268.29	1343.94	-0.132125	-0.121889	-0.134285	0.000518844	0.0729075	0	0.0163641	0.00719285	-0.0727405	Zmym3	Mus musculus zinc finger, MYM-type 3 (Zmym3), transcript variant 1, mRNA [NM_019831]	98599888	chrX	98599829	-	FALSE	mm|XqD	56364	NM_019831	zinc finger, MYM-type 3	chrX:98599888-98599829	GO:0008270|GO:0005634|GO:0046872	NM_019831	Mm.23458
A_51_P446914	0.00498765	2.69249	1.42894	2.69249	up	2.64779	1.40479	2.64779	up	-1.01688	-0.0241505	1.01688	down	122.519	79.0662	33.7318	38.0846	34.9545	28.6853	51.0755	29.9342	68.8147	1.41698	0.909887	1.16288	-0.321392	-0.0304938	-0.445181	0	0.14799	-0.872606		Mus musculus 16 days neonate cerebellum cDNA, RIKEN full-length enriched library, clone:9630048C11 product:unclassifiable, full insert sequence. [AK036244]	99582335	chr7	99582276	+	FALSE	mm|7qE1		AK036244		chr7:99582276-99582335
A_51_P265219	0.00361314	1.72987	0.790666	1.72987	up	-1.76027	-0.815797	1.76027	down	-3.04504	-1.60646	3.04504	down	256.679	175.951	159.483	128.558	148.103	144.769	180.959	296.531	319.289	0.398828	0	-0.590749	-0.640428	-0.872951	-1.05054	0.686005	1.02439	0.545074	Ppm1k	Mus musculus protein phosphatase 1K (PP2C domain containing) (Ppm1k), nuclear gene encoding mitochondrial protein, mRNA [NM_175523]	57456949	chr6	57456890	-	FALSE	mm|6qB3	243382	NM_175523	protein phosphatase 1K (PP2C domain containing)	chr6:57456949-57456890	GO:0005739|GO:0008287|GO:0006470|GO:0016787|GO:0004721|GO:0004722|GO:0003824|GO:0046872	NM_175523	Mm.396893
A_52_P244132	0.0023205	1.5715	0.652146	1.5715	up	1.27092	0.345876	1.27092	up	-1.23651	-0.30627	1.23651	down	1702.78	1203.46	760.034	772.609	889.455	761.337	751.424	1257.61	1589.38	0.330091	0.415048	0.384952	-0.429388	-0.186339	-0.210621	-0.12183	0	0.214293	Isoc1	Mus musculus isochorismatase domain containing 1 (Isoc1), mRNA [NM_025478]	58838504	chr18	58838445	+	FALSE	mm|18qD3	66307	NM_025478	isochorismatase domain containing 1	chr18:58838445-58838504	GO:0008150|GO:0003674|GO:0008152|GO:0003824|GO:0005777	NM_025478	Mm.182574
A_52_P644692	0.00307931	2.38516	1.25408	2.38516	up	-1.52672	-0.610431	1.52672	down	-3.64145	-1.86451	3.64145	down	323.532	212.316	150.977	108.937	136.69	133.84	189.093	325.06	381.41	0.0657677	0	-0.912231	-1.15733	-1.50681	-1.94458	0.305758	0.257435	0.421637	Atxn2	Mus musculus 16 days neonate cerebellum cDNA, RIKEN full-length enriched library, clone:9630045M23 product:spinocerebellar ataxia 2 homolog (human), full insert sequence. [AK036209]	122256391	chr5	122256332	+	FALSE	mm|5qF	20239	AK036209	ataxin 2	chr5:122256332-122256391	GO:0005802|GO:0048471|GO:0005794|GO:0033962|GO:0010494|GO:0005634|GO:0008022|GO:0050692|GO:0050905|GO:0048872|GO:0005737|GO:0034063|GO:0040015|GO:0021702|GO:0048812|GO:0030529|GO:0005844		Mm.260900
A_51_P510567	0.00762757	3.83156	1.93793	3.83156	up	1.21687	0.283177	1.21687	up	-3.1487	-1.65476	3.1487	down	375.645	140.157	89.6886	67.6827	67.0476	64.9715	110.927	202.007	214.421	1.48164	0.531645	-0.201201	-1.29861	-1.35971	-1.3434	0	0.605756	0.356794	Zfyve28	Mus musculus zinc finger, FYVE domain containing 28 (Zfyve28), mRNA [NM_001015039]	34537758	chr5	34537699	-	FALSE	mm|5qB2	231125	NM_001015039	zinc finger, FYVE domain containing 28	chr5:34537758-34537699	GO:0005737|GO:0016020|GO:0031901|GO:0007175|GO:0042059|GO:0032266|GO:0046872|GO:0005829|GO:0005768	NM_001015039	Mm.113388
A_51_P509384	0.00597384	-1.08095	-0.112305	1.08095	down	1.83726	0.877554	1.83726	up	1.98599	0.989859	1.98599	up	185.496	260.164	135.268	226.32	112.099	118.923	62.0535	69.4863	157.388	-0.0117196	0.344549	0	0.235211	0.166201	0.268333	-1.21631	-0.540997	-0.542527	Aldh8a1	Mus musculus aldehyde dehydrogenase 8 family, member A1 (Aldh8a1), mRNA [NM_178713]	21116165	chr10	21116106	+	FALSE	mm|10qA3	237320	NM_178713	aldehyde dehydrogenase 8 family, member A1	chr10:21116106-21116165	GO:0005622|GO:0005737|GO:0001758|GO:0042574|GO:0042573|GO:0042904|GO:0016620|GO:0008152|GO:0016491|GO:0055114	NM_178713	Mm.90181
A_51_P369998	0.000280226	3.45559	1.78893	3.45559	up	3.6368	1.86267	3.6368	up	1.05244	0.0737377	1.05244	up	130.162	98.2077	58.4663	39.1343	38.8588	37.8582	39.1781	41.0276	47.9761	1.70849	1.43219	1.76314	-0.264186	-0.0554578	-0.143335	0.0480762	0	-0.732268	Sntg2	Mus musculus syntrophin, gamma 2 (Sntg2), mRNA [NM_172951]	30886143	chr12	30880458	-	FALSE	mm|12qA2	268534	NM_172951	syntrophin, gamma 2	chr12:30886143-30880458	GO:0005737|GO:0016020|GO:0005886|GO:0003779|GO:0030165|GO:0005856	NM_172951	Mm.279765
A_51_P286488	0.00234053	1.02673	0.0380538	1.02673	up	1.69235	0.759027	1.69235	up	1.64829	0.720973	1.64829	up	12115.2	8850.96	5426.58	3195.32	4400.71	5197.91	3774.66	6542.56	8142.43	0.269567	0	0.0111388	-0.151397	0.232782	0.0851602	-0.694863	-0.800871	-0.500641	Ier3	Mus musculus immediate early response 3 (Ier3), mRNA [NM_133662]	35959587	chr17	35959528	+	FALSE	mm|17qB1	15937	NM_133662	immediate early response 3	chr17:35959528-35959587		NM_133662	Mm.25613
A_52_P24783	0.00969465	1.53651	0.619657	1.53651	up	-1.09862	-0.135697	1.09862	down	-1.68805	-0.755354	1.68805	down	1277.86	1002.24	612.495	408.433	486.699	571.704	461.474	853.722	850.814	0.404856	0.0526695	-0.122749	-0.515803	-0.426018	-0.582374	0	0.458262	0.283606	Pds5b	Mus musculus PDS5, regulator of cohesion maintenance, homolog B (S. cerevisiae) (Pds5b), mRNA [NM_175310]	151610850	chr5	151610791	+	FALSE	mm|5qG3	100710	NM_175310	PDS5, regulator of cohesion maintenance, homolog B (S. cerevisiae)	chr5:151610791-151610850	GO:0007067|GO:0007049|GO:0008285|GO:0005488|GO:0042127|GO:0005634|GO:0003677|GO:0000785|GO:0051301|GO:0042802|GO:0007064	NM_175310	Mm.32959
A_51_P467798	0.00879509	3.1766	1.66748	3.1766	up	1.22863	0.297056	1.22863	up	-2.58547	-1.37043	2.58547	down	807.374	519.25	433.399	223.376	243.037	300.782	295.596	596.175	696.448	0.347674	0	0.69939	-1.41999	-1.36214	-1.17325	-0.722127	0.268747	0.609275	Fam129a	Mus musculus family with sequence similarity 129, member A (Fam129a), mRNA [NM_022018]	153566153	chr1	153566094	+	FALSE	mm|1qG2	63913	NM_022018	family with sequence similarity 129, member A	chr1:153566094-153566153	GO:0003674|GO:0034976|GO:0005737|GO:0005886|GO:0006950|GO:0001934|GO:0001933|GO:0045727|GO:0005634|GO:0006417	NM_022018	Mm.482559
A_51_P420400	0.00890085	1.66937	0.739305	1.66937	up	-1.01272	-0.0182341	1.01272	down	-1.6906	-0.757539	1.6906	down	411.95	429.678	248.306	232.802	216.588	237.59	229.348	375.967	439.43	0.141927	0.203753	0	-0.494473	-0.388104	-0.989658	0.12106	0.319665	-0.0403419	Lef1	Mus musculus lymphoid enhancer binding factor 1 (Lef1), mRNA [NM_010703]	130926012	chr3	130907851	+	FALSE	mm|3qG3	16842	NM_010703	lymphoid enhancer binding factor 1	chr3:130907851-130926012	GO:0005515|GO:0003700|GO:0044212|GO:0008013|GO:0006366|GO:0030111|GO:0030307|GO:0046632|GO:0001756|GO:0003705|GO:0032714|GO:0032713|GO:0030879|GO:0021861|GO:0032993|GO:0016055|GO:0043027|GO:0001944|GO:0021542|GO:0022407|GO:0022408|GO:0022409|GO:0030335|GO:0045295|GO:0033153|GO:0030331|GO:0000122|GO:0030509|GO:0021873|GO:0043923|GO:0035326|GO:0045843|GO:0043392|GO:0043966|GO:0043967|GO:0045893|GO:…	NM_010703	Mm.255219
A_51_P400773	0.000711507	1.13922	0.188052	1.13922	up	-1.0473	-0.066674	1.0473	down	-1.19311	-0.254726	1.19311	down	4893.96	4861.03	2813.14	2405.32	2182.3	2944.99	2092.67	4155.66	5385.38	0	0.0473223	-0.0282774	-0.214055	-0.147653	-0.183402	0.0460215	0.041567	0.131478	Hdgfrp2	Mus musculus hepatoma-derived growth factor, related protein 2 (Hdgfrp2), mRNA [NM_008233]	56239880	chr17	56239821	+	FALSE	mm|17qD	15193	NM_008233	hepatoma-derived growth factor, related protein 2	chr17:56239821-56239880	GO:0008150|GO:0003674|GO:0005634|GO:0005575|GO:0003677|GO:0006351	NM_008233	Mm.279188
A_51_P234044	0.00638035	1.09128	0.126016	1.09128	up	1.57009	0.650844	1.57009	up	1.43876	0.524829	1.43876	up	2072.16	1621.45	943.318	1003.8	923.062	929.155	676.953	1420.88	1782.05	0	0.171584	0.103771	0.0951671	-0.298364	0.100505	-0.553697	-0.708625	-0.414856	1190005I06Rik	Mus musculus RIKEN cDNA 1190005I06 gene (1190005I06Rik), mRNA [NM_197988]	123132584	chr8	123132525	-	FALSE	mm|8qE1	68918	NM_197988	RIKEN cDNA 1190005I06 gene	chr8:123132584-123132525	GO:0008150|GO:0003674|GO:0005575	NM_197988	Mm.473736
A_51_P473242	0.00404108	1.54832	0.630704	1.54832	up	-1.08646	-0.119634	1.08646	down	-1.68219	-0.750339	1.68219	down	801.575	581.56	376.268	220.28	212.317	267.537	462.097	831.765	840.533	0.152525	-0.162427	0	-0.4363	-0.893096	-0.572619	0.00156116	0.225617	0.121822	Zfp426	Mus musculus zinc finger protein 426 (Zfp426), transcript variant 1, mRNA [NM_146221]	20274351	chr9	20274292	-	FALSE	mm|9qA3	235028	NM_146221	zinc finger protein 426	chr9:20274351-20274292	GO:0005622|GO:0008150|GO:0003674|GO:0006355|GO:0008270|GO:0005634|GO:0005575|GO:0003676|GO:0003677|GO:0046872|GO:0006351	NM_146221	Mm.297660
A_51_P376321	0.00598002	3.21205	1.68349	3.21205	up	1.01388	0.019893	1.01388	up	-3.16806	-1.6636	3.16806	down	662.493	687.525	468.064	234.464	227.796	341.35	332.309	467.721	701.04	0.0763111	0	0.365984	-1.92304	-1.9872	-0.697948	0.394579	-0.05649	0.044527	Xylt2	Mus musculus xylosyltransferase II (Xylt2), mRNA [NM_145828]	94525647	chr11	94525588	-	FALSE	mm|11qD	217119	NM_145828	xylosyltransferase II	chr11:94525647-94525588	GO:0008375|GO:0005794|GO:0016020|GO:0016757|GO:0005783|GO:0030158|GO:0016021|GO:0016740	NM_145828	Mm.100638
A_52_P638312	0.00584574	2.41032	1.26922	2.41032	up	1.14856	0.199827	1.14856	up	-2.09855	-1.06939	2.09855	down	155.999	141.51	108.401	93.6599	83.2675	80.4606	90.9618	134.111	131.963	0.126508	0.042173	0.346198	-0.952326	-1.14233	-1.19813	0	0.472641	-0.557244							FALSE
A_51_P278745	0.00501382	3.15358	1.65699	3.15358	up	1.89522	0.922366	1.89522	up	-1.66397	-0.734626	1.66397	down	32.2311	26.6493	29.0823	24.2422	32.9054	25.1443	35.4229	17.9361	67.4442	1.21646	1.03741	1.26912	-0.21334	-0.289816	-0.944831	0	-0.0726252	0.828515		Mus musculus 13 days embryo lung cDNA, RIKEN full-length enriched library, clone:D430001G21 product:unclassifiable, full insert sequence. [AK084849]	82042638	chr4	82042579	-	FALSE	mm|4qC3		AK084849		chr4:82042638-82042579			Mm.453195
A_51_P285997	0.00165809	1.26728	0.341736	1.26728	up	-1.17966	-0.23837	1.17966	down	-1.49496	-0.580106	1.49496	down	2362.3	2262.48	1371.02	1217.74	1198.18	1388.09	1063.6	1730.37	2080.69	-0.107232	0	0.0113173	-0.462405	-0.183581	-0.475135	0.182927	0.267097	0.169172	Dhx32	Mus musculus DEAH (Asp-Glu-Ala-His) box polypeptide 32 (Dhx32), mRNA [NM_133941]	140912922	chr7	140912863	-	FALSE	mm|7qF3	101437	NM_133941	DEAH (Asp-Glu-Ala-His) box polypeptide 32	chr7:140912922-140912863	GO:0005739|GO:0008150|GO:0003674|GO:0016787|GO:0000166|GO:0004386|GO:0005634|GO:0005575|GO:0005524	NM_133941	Mm.199223
A_51_P442458	0.00269793	3.09228	1.62867	3.09228	up	3.58558	1.84221	3.58558	up	1.15953	0.213536	1.15953	up	77.4843	106.697	113.405	51.8044	54.4519	56.0091	69.779	48.5436	57.8622	1.10891	1.27172	2.17377	0	-0.0318413	-0.299769	0.0398664	-0.698752	-0.313331	Brd8	bromodomain containing 8 [Source:MGI Symbol;Acc:MGI:1925906] [ENSMUST00000127159]	34782908	chr18	34782849	-	FALSE	mm|18qB1	78656	AK014475	bromodomain containing 8	chr18:34782908-34782849	GO:0005739|GO:0003674|GO:0006355|GO:0043967|GO:0043968|GO:0035267|GO:0005634|GO:0040008|GO:0006351|GO:0016568		Mm.45602
A_52_P32345	0.0090613	1.59034	0.669336	1.59034	up	1.65541	0.727191	1.65541	up	1.04092	0.0578548	1.04092	up	16.2512	16.0201	32.6188	26.286	24.9389	23.9523	20.6697	17.1493	19.9597	0.34243	0.667895	0.721221	-0.0654051	-0.211056	0	0.0990152	-0.444398	-0.104642	Myt1l	Mus musculus myelin transcription factor 1-like (Myt1l), transcript variant 1, mRNA [NM_001093775]	30606708	chr12	30606649	+	FALSE	mm|12qA2	17933	NM_001093775	myelin transcription factor 1-like	chr12:30606649-30606708	GO:0005515|GO:0006355|GO:0003700|GO:0008270|GO:0007275|GO:0005634|GO:0003677|GO:0046872|GO:0030154|GO:0006351|GO:0007399	NM_001093775	Mm.253067
A_51_P236945	0.000699731	2.28708	1.19351	2.28708	up	1.55248	0.634578	1.55248	up	-1.47317	-0.558928	1.47317	down	380.01	268.745	170.745	117.217	123.534	162.435	126.766	181.282	288.847	0.957145	0.468445	0.796887	-0.386372	-0.447076	-0.524593	0	-0.010618	0.32936	Lin52	Mus musculus lin-52 homolog (C. elegans) (Lin52), mRNA [NM_173756]	85872246	chr12	85872187	+	FALSE	mm|12qD1	217708	NM_173756	lin-52 homolog (C. elegans)	chr12:85872187-85872246	GO:0008150|GO:0003674|GO:0005575	NM_173756	Mm.311904
A_52_P3276	0.00364226	1.09402	0.129641	1.09402	up	-1.31183	-0.391577	1.31183	down	-1.43517	-0.521218	1.43517	down	2314.41	1561.03	1226.85	855.211	1188.99	1083.7	1189.52	2271.49	2028.47	0.0849714	0	-0.25435	-0.209043	-0.240269	-0.10899	0.303837	0.410387	0.291128	6330406I15Rik	Mus musculus RIKEN cDNA 6330406I15 gene (6330406I15Rik), mRNA [NM_027519]	150233504	chr5	150233445	+	FALSE	mm|5qG3	70717	NM_027519	RIKEN cDNA 6330406I15 gene	chr5:150233445-150233504	GO:0008150|GO:0003674|GO:0005575	NM_027519	Mm.252139
A_51_P210403	0.00743664	-2.51548	-1.33083	2.51548	down	1.12366	0.168208	1.12366	up	2.82655	1.49904	2.82655	up	93.4182	58.3329	231.97	84.675	373.847	184.927	54.7725	82.5639	165.251	-0.141919	-0.297322	0.0505985	1.74514	1.26655	0.592171	-0.688098	-0.20517	0	4930403L05Rik	Mus musculus RIKEN cDNA 4930403L05 gene (4930403L05Rik), non-coding RNA [NR_033171]	14687941	chrX	14687882	-	FALSE	mm|XqA1.1	67395	NR_033171	protein phosphatase 1 regulatory subunit 2 pseudogene	chrX:14687941-14687882	GO:0008150|GO:0003674|GO:0005575	NR_033171	Mm.50369
A_52_P255224	0.00827935	2.57418	1.36411	2.57418	up	-1.12116	-0.16499	1.12116	down	-2.88607	-1.5291	2.88607	down	265.14	140.667	89.8026	84.1897	87.9791	81.3996	114.603	183.035	278.306	0.670277	0.080646	-0.641825	-1.17108	-1.42645	-1.38572	0	0.0679645	0.536104	Gm5784	Mus musculus 12 days embryo male wolffian duct includes surrounding region cDNA, RIKEN full-length enriched library, clone:6720413P18 product:hypothetical Alanine-rich region containing protein, full insert sequence. [AK032716]	19396089	chr12	19396030	+	FALSE	mm|12qA1.2	544848	AK032716	predicted gene 5784	chr12:19396030-19396089	GO:0008150|GO:0003674|GO:0005575
A_51_P248959	0.00999641	3.13214	1.64715	3.13214	up	1.4079	0.493546	1.4079	up	-2.22469	-1.1536	2.22469	down	627.541	435.24	323.436	203.138	227.488	283.762	221.11	423.414	523.565	0.94053	0.258326	0	-1.08398	-1.35272	-1.30588	-0.758814	0.220984	0.256047	Stxbp5	Mus musculus syntaxin binding protein 5 (tomosyn) (Stxbp5), mRNA [NM_001081344]	9480655	chr10	9480596	-	FALSE	mm|10qA1	78808	NM_001081344	syntaxin binding protein 5 (tomosyn)	chr10:9480655-9480596	GO:0019905|GO:0005515|GO:0017075|GO:0006887|GO:0005892	NM_001081344	Mm.331751
A_52_P121761	0.0017942	1.55723	0.638979	1.55723	up	1.02134	0.0304589	1.02134	up	-1.52469	-0.60852	1.52469	down	273.627	182.502	163.353	153.064	191.413	164.279	171.527	247.303	285.119	0.075771	0	0.0633035	-0.477294	-0.847566	-0.453001	-0.0465608	0.0261618	0.0680966	Prmt3	Mus musculus 0 day neonate cerebellum cDNA, RIKEN full-length enriched library, clone:C230012J03 product:unclassifiable, full insert sequence. [AK082136]	57116506	chr7	57116447	+	FALSE	mm|7qB5	71974	AK082136	protein arginine N-methyltransferase 3	chr7:57116447-57116506	GO:0005515|GO:0019919|GO:0008168|GO:0016274|GO:0032259|GO:0046872|GO:0035242|GO:0005829|GO:0005622|GO:0005737|GO:0006479|GO:0005840|GO:0008270|GO:0008276|GO:0016740		Mm.349442
A_51_P479352	0.00792318	2.95254	1.56196	2.95254	up	-1.26271	-0.336529	1.26271	down	-3.72821	-1.89848	3.72821	down	101.952	64.0529	35.4923	44.1917	41.1573	28.5591	36.8229	97.5678	141.05	0.76506	0.173544	0	-1.22743	-1.44978	-1.07006	-0.217648	1.00908	1.15676	Klhdc9	Mus musculus kelch domain containing 9 (Klhdc9), mRNA [NM_001033039]	173288930	chr1	173288871	-	FALSE	mm|1qH3	68874	NM_001033039	kelch domain containing 9	chr1:173288930-173288871	GO:0008150|GO:0003674|GO:0005575	NM_001033039	Mm.330288
A_51_P123047	0.00625655	1.26319	0.337069	1.26319	up	1.49143	0.5767	1.49143	up	1.18069	0.239631	1.18069	up	9249.8	6844.55	3373.69	4367.84	4140.34	4060.85	3556.1	6128.47	7192.7	0.449504	0.540784	0.337305	-0.0347062	0	0.351091	-0.1593	-0.143255	-0.0999517	Smc1a	Mus musculus structural maintenance of chromosomes 1A (Smc1a), mRNA [NM_019710]	148496486	chrX	148496427	+	FALSE	mm|XqF3	24061	NM_019710	structural maintenance of chromosomes 1A	chrX:148496427-148496486	GO:0042770|GO:0008380|GO:0005737|GO:0007126|GO:0046982|GO:0030893|GO:0003682|GO:0032876|GO:0007062|GO:0000776|GO:0000075|GO:0005634	NM_019710	Mm.482095
A_51_P434198	0.00345114	1.06355	0.0888843	1.06355	up	1.31811	0.398466	1.31811	up	1.23935	0.309582	1.23935	up	12885.1	9593.74	8035.38	7114.95	9322.48	7937.89	6627.71	11120.9	11798.8	0	0.228056	0.19649	0.0633143	-0.0316888	0.126267	-0.302353	-0.219127	-0.249373	Anapc4	Mus musculus anaphase promoting complex subunit 4 (Anapc4), mRNA [NM_024213]	53257915	chr5	53257856	+	FALSE	mm|5qC1	52206	NM_024213	anaphase promoting complex subunit 4	chr5:53257856-53257915	GO:0019903|GO:0051437|GO:0005634|GO:0051436|GO:0031145|GO:0005829|GO:0007049|GO:0007067|GO:0070979|GO:0005680|GO:0005654|GO:0030071|GO:0051301	NM_024213	Mm.272568
A_52_P646979	0.00605256	3.36749	1.75167	3.36749	up	1.14164	0.191105	1.14164	up	-2.9497	-1.56057	2.9497	down	477.096	409.377	197.876	160.518	148	178.483	181.528	245.871	437.614	0.839106	0.78008	-0.286037	-0.919841	-1.32444	-1.67759	0	0.223553	0.536283	D16Ertd472e	Mus musculus DNA segment, Chr 16, ERATO Doi 472, expressed (D16Ertd472e), mRNA [NM_025967]	78547863	chr16	78546797	-	FALSE	mm|16qC3.1	67102	NM_025967	DNA segment, Chr 16, ERATO Doi 472, expressed	chr16:78547863-78546797	GO:0008150|GO:0003674|GO:0005575	NM_025967	Mm.37332
A_52_P1169238	0.00663883	-1.09919	-0.136445	1.09919	down	2.63305	1.39673	2.63305	up	2.89423	1.53318	2.89423	up	265.632	599.015	512.697	386.287	282.186	410.723	161.656	234.57	213.852	-0.217145	0	0.789356	0.160704	0.641063	0.179779	-0.777202	-1.50702	-1.33377	Gm364	Mus musculus predicted gene 364 (Gm364), mRNA [NM_001128625]	54717550	chrX	54717491	+	FALSE	mm|XqA5	245423	NM_001128625	predicted gene 364	chrX:54717491-54717550	GO:0008150|GO:0003674|GO:0016021|GO:0005575	NM_001128625	Mm.79079
A_52_P370453	0.000387597	2.29758	1.20012	2.29758	up	1.96403	0.973815	1.96403	up	-1.16983	-0.226301	1.16983	down	100.143	132.852	61.1106	88.5944	69.8072	58.4739	70.1784	111.738	111.513	1.03294	1.28911	0.898149	-0.195996	0	-0.18415	0.342648	-0.0325411	-0.0113491	Urb1	URB1 ribosome biogenesis 1 homolog (S. cerevisiae) [Source:MGI Symbol;Acc:MGI:2146468] [ENSMUST00000140942]	90800146	chr16	90800087	-	FALSE	mm|16qC3.3	207932	AK017495	URB1 ribosome biogenesis 1 homolog (S. cerevisiae)	chr16:90800146-90800087	GO:0008150|GO:0003674|GO:0005730|GO:0005634		Mm.328688
A_52_P434769	0.00858285	1.83479	0.875616	1.83479	up	1.24909	0.320883	1.24909	up	-1.4689	-0.554733	1.4689	down	1129.9	683.923	504.876	410.59	647.023	448.779	502.571	935.361	917.434	0.466872	0.34448	0.117973	-0.926369	-0.309712	-0.46144	0.113317	0	-0.146641	Camta1	Mus musculus calmodulin binding transcription activator 1 (Camta1), transcript variant 3, mRNA [NM_001195565]	151166447	chr4	151166388	-	FALSE	mm|4qE2	100072	NM_001195565	calmodulin binding transcription activator 1	chr4:151166447-151166388	GO:0008150|GO:0005516|GO:0003674|GO:0006355|GO:0005737|GO:0005634|GO:0005575|GO:0006351	NM_001195565	Mm.318846
A_51_P197415	0.00613215	1.88824	0.917041	1.88824	up	1.12106	0.164866	1.12106	up	-1.68433	-0.752174	1.68433	down	586.115	583.875	371.092	249.378	196.447	324.195	220.565	324.172	496.749	0.185214	0.182687	0.43027	-0.737085	-0.876011	-0.339855	0.386942	0	-0.0833703	Dnajc17	Mus musculus adult male testis cDNA, RIKEN full-length enriched library, clone:1700025B16 product:CDNA FLJ10634 FIS, CLONE NT2RP2005654, WEAKLY SIMILAR TO CYSTEINE STRING PROTEIN (HYPOTHETICAL 34.7 KDA PROTEIN) homolog [Homo sapiens], full insert sequence. [AK006322]	118999946	chr2	118998369	-	FALSE	mm|2qE5	69408	AK006322	DnaJ (Hsp40) homolog, subfamily C, member 17	chr2:118999946-118998369	GO:0008150|GO:0003674|GO:0000166|GO:0006457|GO:0031072|GO:0003723|GO:0051082|GO:0005575|GO:0003676		Mm.222241
A_51_P452016	0.00720212	1.73106	0.791657	1.73106	up	1.9594	0.970413	1.9594	up	1.13191	0.178756	1.13191	up	151.52	86.441	44.9104	68.4724	51.9963	38.5546	73.4618	57.6013	130.24	0.388668	0.742446	1.09657	-0.163197	0.0425922	-0.0266857	0	-0.469578	-0.21398	Cnnm4	Mus musculus cyclin M4 (Cnnm4), mRNA [NM_033570]	36563554	chr1	36563495	+	FALSE	mm|1qB	94220	NM_033570	cyclin M4	chr1:36563495-36563554	GO:0008150|GO:0003674|GO:0016020|GO:0005886|GO:0006810|GO:0016021|GO:0005575|GO:0031214|GO:0007601|GO:0050896|GO:0006811	NM_033570	Mm.485154
A_51_P187121	0.000214544	2.92613	1.54899	2.92613	up	1.13874	0.187441	1.13874	up	-2.56961	-1.36155	2.56961	down	262.675	263.539	161.344	118.027	107.847	122.187	135.021	175.039	302.799	0.320762	0.307984	0.408896	-0.936555	-1.31601	-1.35677	0.484607	-0.00928834	0	Gjb4	Mus musculus gap junction protein, beta 4 (Gjb4), mRNA [NM_008127]	127028656	chr4	127028597	-	FALSE	mm|4qD2.2	14621	NM_008127	gap junction protein, beta 4	chr4:127028656-127028597	GO:0007608|GO:0030054|GO:0007154|GO:0016020|GO:0005886|GO:0042048|GO:0005921|GO:0005922|GO:0016021	NM_008127	Mm.56906
A_52_P448796	0.00288612	2.08593	1.06069	2.08593	up	1.10003	0.13754	1.10003	up	-1.89625	-0.92315	1.89625	down	273.531	219.798	142.006	130.271	146.822	128.287	138.257	238.371	301.021	0.353608	0.250916	0	-0.595054	-0.796949	-1.18554	-0.113773	0.0155877	0.290089	Notch2	Mus musculus Notch gene homolog 2 (Drosophila) (Notch2), mRNA [NM_010928]	97952902	chr3	97952843	+	FALSE	mm|3qF2.2	18129	NM_010928	Notch gene homolog 2 (Drosophila)	chr3:97952843-97952902	GO:0005515|GO:0007368|GO:0008285|GO:0005886|GO:0046579|GO:0005634|GO:0030326|GO:0030154|GO:0046849|GO:0007219|GO:0009887|GO:0007050|GO:0004872|GO:0006355|GO:0043065|GO:0051059|GO:0009986|GO:0002011|GO:0001709|GO:0005509|GO:0045672|GO:0007275|GO:0006351|GO:0016020|GO:0005887|GO:0050793|GO:0042060|GO:0016049|GO:0016021	NM_010928	Mm.485843
A_51_P399300	0.0028447	2.54174	1.34582	2.54174	up	1.19999	0.263025	1.19999	up	-2.11813	-1.08279	2.11813	down	142.658	154.413	80.7659	81.0235	68.192	69.8769	59.2384	67.392	198.729	-0.0349325	0.81711	0.23318	-0.948389	-0.803543	-1.27017	0	0.0836319	0.142651	L1Md-Tf30	Mus musculus 12 days embryo embryonic body between diaphragm region and neck cDNA, RIKEN full-length enriched library, clone:9430076C16 product:L1 repeat, Tf subfamily, member 30, full insert sequence. [AK035032]	117499766	chr7	117499707	-	FALSE	mm|7qF1	16736	AK035032	L1 repeat, Tf subfamily, member 30	chr7:117499766-117499707
A_52_P148069	0.00817323	1.57541	0.655729	1.57541	up	2.58804	1.37186	2.58804	up	1.64277	0.716133	1.64277	up	69.3062	61.8584	32.4547	16.5011	20.3174	12.1128	28.9576	11.4127	109.576	0.552017	0.609752	0.111212	0.0575927	-0.751798	0	-1.1937	-1.00479	-0.644112	Cap2	Mus musculus CAP, adenylate cyclase-associated protein, 2 (yeast) (Cap2), mRNA [NM_026056]	46741937	chr13	46735475	+	FALSE	mm|13qA5	67252	NM_026056	CAP, adenylate cyclase-associated protein, 2 (yeast)	chr13:46735475-46741937	GO:0000902|GO:0016020|GO:0005886|GO:0005488|GO:0007010|GO:0003779	NM_026056	Mm.44529
A_52_P673304	0.00277463	1.39025	0.475347	1.39025	up	1.83821	0.878302	1.83821	up	1.32221	0.402955	1.32221	up	64.7634	74.2783	40.3477	52.1994	39.8719	43.0568	40.6809	41.4591	85.0723	0.434888	0.277978	0.668458	0.18759	-0.232308	0	-0.328723	-0.539838	-0.385021	Maz	Mus musculus MYC-associated zinc finger protein (purine-binding transcription factor) (Maz), mRNA [NM_010772]	134168832	chr7	134168409	-	FALSE	mm|7qF3	17188	NM_010772	MYC-associated zinc finger protein (purine-binding transcription factor)	chr7:134168832-134168409		NM_010772	Mm.378964
A_52_P296382	0.00303318	3.16164	1.66067	3.16164	up	1.58435	0.663889	1.58435	up	-1.99555	-0.996783	1.99555	down	219.895	180.632	129.146	123.564	130.29	100.712	116.12	147.312	263.074	0.758029	0.914797	0.748225	-0.682365	-0.941786	-0.936817	-0.340881	0	0.770263	Elf1	Mus musculus E74-like factor 1, mRNA (cDNA clone IMAGE:30067070). [BC053914]	79938521	chr14	79938462	+	FALSE	mm|14qD3	13709	BC053914	E74-like factor 1	chr14:79938462-79938521	GO:0043565|GO:0006355|GO:0005737|GO:0003700|GO:0045944|GO:0005634|GO:0045893|GO:0003677|GO:0001817|GO:0050860|GO:0006351		Mm.20938
A_51_P494196	0.00496953	2.75857	1.46392	2.75857	up	1.3532	0.436371	1.3532	up	-2.03856	-1.02755	2.03856	down	316.401	262.426	209.668	161.721	173.245	170.073	128.898	226.914	310.037	0.23375	0.394277	0.239978	-1.23404	-1.52125	-0.768472	-0.644698	0	0.203589	Arnt	Mus musculus aromatic hydrocarbon receptor nuclear translocator Arnt (ARNT) mRNA, complete cds. [U14333]	95299492	chr3	95299433	+	FALSE	mm|3qF2.1	11863	U14333	aryl hydrocarbon receptor nuclear translocator	chr3:095299433-095299492	GO:0001666|GO:0005667|GO:0006355|GO:0003700|GO:0046982|GO:0003713|GO:0009636|GO:0001892|GO:0043619|GO:0005634|GO:0010575|GO:0003677|GO:0030154|GO:0006351|GO:0043565|GO:0007165|GO:0005737|GO:0046886|GO:0045944|GO:0004872|GO:0017162|GO:0045893|GO:0008134		Mm.250265
A_51_P462428	0.00105331	2.38049	1.25126	2.38049	up	-1.52309	-0.607005	1.52309	down	-3.62571	-1.85826	3.62571	down	183.25	164.442	83.2223	83.651	76.9826	84.3126	123.464	143.759	260.646	0	0.138346	-0.56466	-1.09687	-1.36578	-1.71745	0.471545	0.725256	0.1979	Galntl2	UDP-N-acetyl-alpha-D-galactosamine:polypeptide N-acetylgalactosaminyltransferase-like 2 [Source:MGI Symbol;Acc:MGI:1926004] [ENSMUST00000022460]	32875369	chr14	32875310	+	FALSE	mm|14qB	78754	AK019470	UDP-N-acetyl-alpha-D-galactosamine:polypeptide N-acetylgalactosaminyltransferase-like 2	chr14:32875310-32875369	GO:0030133|GO:0008150|GO:0003674|GO:0004653|GO:0005794|GO:0016020|GO:0016757|GO:0005529|GO:0016021|GO:0016740		Mm.40681
A_51_P355416	0.000324241	-1.01155	-0.0165739	1.01155	down	-1.30927	-0.388764	1.30927	down	-1.29432	-0.37219	1.29432	down	14460.2	13278.6	8218.33	7366.31	7713.89	9889.1	8061.86	13880.2	17205.7	-0.0150442	0.0151577	-0.162618	-0.0715817	0	-0.0412005	0.339807	0.313718	0.350263	Nisch	Mus musculus nischarin mRNA, complete cds. [AF315344]	31984313	chr14	31984255	-	FALSE	mm|14qB	64652	AF315344	nischarin	chr14:31984313-31984255	GO:0030336|GO:0030036|GO:0005886|GO:0005624|GO:0006915|GO:0005829|GO:0016601|GO:0005737|GO:0005178|GO:0007154|GO:0016020|GO:0032228|GO:0008217|GO:0006006|GO:0004872|GO:0035091|GO:0008227|GO:0048243|GO:0005768		Mm.298728
A_51_P101588	0.00266834	2.93968	1.55566	2.93968	up	1.4726	0.558365	1.4726	up	-1.99625	-0.997293	1.99625	down	318.283	278.488	144.981	106.277	89.0558	104.192	95.6082	159.858	314.778	0.612773	0.335097	0.389029	-1.10187	-0.966484	-1.26172	-0.666084	0	0.32789	Adamtsl5	Mus musculus ADAMTS-like 5 (Adamtsl5), transcript variant 2, mRNA [NM_025629]	79805630	chr10	79805571	-	FALSE	mm|10qC1	66548	NM_025629	ADAMTS-like 5	chr10:79805630-79805571	GO:0008150|GO:0003674|GO:0005575	NM_025629	Mm.268527
A_52_P525249	0.00992916	2.11289	1.07921	2.11289	up	1.04831	0.0680637	1.04831	up	-2.01552	-1.01115	2.01552	down	188.094	198.96	124.774	145.722	116.727	121.383	102.279	161.357	204.4	0.783716	0.254502	-0.0178857	-0.626602	-0.539928	-1.05078	0	0.468466	0.347675	Trim65	tripartite motif-containing 65 [Source:MGI Symbol;Acc:MGI:2442815] [ENSMUST00000106440]	115983951	chr11	115983892	-	FALSE	mm|11qE2	338364	BC057094	tripartite motif-containing 65	chr11:115983951-115983892	GO:0008150|GO:0003674|GO:0005575		Mm.439976
A_51_P483329	0.00646904	1.1889	0.249626	1.1889	up	-1.26765	-0.342157	1.26765	down	-1.50711	-0.591783	1.50711	down	3231.69	2288.83	1570.46	1411.33	1830.29	1798.27	1617.36	2869.8	3331.6	-0.102112	0.143127	0	-0.203903	-0.425906	-0.0780554	0.264808	0.492046	0.310631	Sdad1	Mus musculus SDA1 domain containing 1 (Sdad1), mRNA [NM_172713]	92713192	chr5	92713133	-	FALSE	mm|5qE2	231452	NM_172713	SDA1 domain containing 1	chr5:92713192-92713133	GO:0008150|GO:0003674|GO:0005488|GO:0042254|GO:0006810|GO:0005730|GO:0005634|GO:0015031	NM_172713	Mm.86564
A_51_P520412	0.0098538	-1.51823	-0.60239	1.51823	down	1.06851	0.0955956	1.06851	up	1.62224	0.697986	1.62224	up	1557.85	1376.19	1291.03	1161.73	1408.65	1244.91	918.077	1475.92	1721.05	-0.414968	-0.165851	0	0.429116	0.362882	0.434354	0.00585189	-0.354708	-0.51875	B230208H17Rik	Mus musculus RIKEN cDNA B230208H17 gene (B230208H17Rik), mRNA [NM_001024616]	25440857	chr2	25440435	-	FALSE	mm|2qA3	227624	NM_001024616	RIKEN cDNA B230208H17 gene	chr2:25440857-25440435	GO:0005622|GO:0005737|GO:0000166|GO:0007264|GO:0005634|GO:0005525	NM_001024616	Mm.29600
A_51_P325318	0.00397897	3.24529	1.69835	3.24529	up	1.35464	0.437912	1.35464	up	-2.39568	-1.26044	2.39568	down	236.564	244.502	133.874	123.264	100.307	102.539	88.9088	181.874	255.565	0.617608	0.394857	0	-1.21202	-1.17574	-1.69482	-0.674875	0.286273	0.0873308	Serinc2	Mus musculus serine incorporator 2 (Serinc2), mRNA [NM_172702]	129930882	chr4	129930823	-	FALSE	mm|4qD2.2	230779	NM_172702	serine incorporator 2	chr4:129930882-129930823	GO:0003674|GO:0016020|GO:0051347|GO:0016021|GO:0005575|GO:0006658	NM_172702	Mm.45132
A_52_P15197	0.00564236	1.38611	0.471044	1.38611	up	1.19951	0.262443	1.19951	up	-1.15557	-0.208602	1.15557	down	1901.95	1339.27	1119.64	851.702	1376.84	925.31	1033.82	1702.84	1818.49	0.121924	0.336416	0.282451	-0.375244	-0.141632	-0.155466	0.0566865	0	-0.103224	Dcun1d2	Mus musculus DCN1, defective in cullin neddylation 1, domain containing 2 (S. cerevisiae) (Dcun1d2), transcript variant 1, mRNA [NM_001024504]	13256110	chr8	13256051	-	FALSE	mm|8qA1.1	102323	NM_001024504	DCN1, defective in cullin neddylation 1, domain containing 2 (S. cerevisiae)	chr8:13256110-13256051	GO:0008150|GO:0003674|GO:0005575	NM_001024504	Mm.368890
A_52_P533809	0.00182964	1.31725	0.397528	1.31725	up	2.24339	1.16568	2.24339	up	1.70309	0.768151	1.70309	up	15428	9797.89	13065.4	6503.69	10868.7	8539.91	4489.24	9260.99	9770.15	0.355275	0.369791	0.640048	0	-0.0925608	0.26509	-1.04912	-0.51511	-0.567695	Id1	Mus musculus inhibitor of DNA binding 1 (Id1), mRNA [NM_010495]	152563105	chr2	152563046	+	FALSE	mm|2qH1	15901	NM_010495	inhibitor of DNA binding 1	chr2:152563046-152563105	GO:0005515|GO:0060426|GO:0003700|GO:0060425|GO:0005634|GO:0043433|GO:0007507|GO:0031648|GO:0005737|GO:0051789|GO:0043408|GO:0046677|GO:0006355|GO:0006915|GO:0045765|GO:0007275|GO:0005625|GO:0030509|GO:0000122|GO:0006351|GO:0043392|GO:0045668|GO:0001886|GO:0032963|GO:0045892	NM_010495	Mm.444
A_51_P157214	0.00864672	1.51396	0.598332	1.51396	up	-1.09395	-0.129545	1.09395	down	-1.6562	-0.727877	1.6562	down	1529.08	1373.29	883.189	630.813	688.612	798.52	656.837	1051.66	1054.75	0.230128	0.0201702	-0.0786458	-0.442941	-0.562952	-0.61745	0.0397015	0.520586	0	Hiat1	Mus musculus hippocampus abundant gene transcript 1 (Hiat1), mRNA [NM_008246]	116334428	chr3	116334369	-	FALSE	mm|3qG1	15247	NM_008246	hippocampus abundant gene transcript 1	chr3:116334428-116334369	GO:0005215|GO:0016020|GO:0005886|GO:0006810|GO:0016021|GO:0055085	NM_008246	Mm.280077
A_52_P573552	0.00111247	1.09543	0.131496	1.09543	up	1.35041	0.433398	1.35041	up	1.23277	0.301901	1.23277	up	2389.8	2186.96	1373.14	1200.89	1247.55	1337.69	1035.88	1675.99	2040.82	0.0591755	0.20721	0.0888099	-0.0807058	0.0414124	0	-0.221687	-0.386173	-0.337137	Trib1	Mus musculus tribbles homolog 1 (Drosophila) (Trib1), mRNA [NM_144549]	59487721	chr15	59487662	+	FALSE	mm|15qD1	211770	NM_144549	tribbles homolog 1 (Drosophila)	chr15:59487662-59487721	GO:0032436|GO:0007254|GO:0031434|GO:0048662|GO:0005634|GO:0005524|GO:0043433|GO:0014912|GO:0005737|GO:0004672|GO:0043405|GO:0008152|GO:0032496|GO:0004860|GO:0055106|GO:0051443|GO:0006468|GO:0031665|GO:0006469|GO:0031625|GO:0008134|GO:0016772	NM_144549	Mm.40298
A_52_P350038	0.00138213	7.21067	2.85013	7.21067	up	3.50408	1.80903	3.50408	up	-2.05779	-1.0411	2.05779	down	42.1298	200.607	39.1049	36.4784	16.1938	25.7747	26.0605	24.7797	55.7401	1.52363	1.84561	1.22408	-1.4269	-0.949665	-1.58052	-1.1376	0	0.303819			54460800	chr11	54460741	+	FALSE	mm|11qB1.3				chr11:054460741-054460800
A_51_P159201	0.00963517	-1.22572	-0.293627	1.22572	down	1.94467	0.959524	1.94467	up	2.38361	1.25315	2.38361	up	39774.8	37451.3	27523.7	29491.1	46035	30635	15756	27295.8	36383.5	-0.448609	0.41854	0.243756	0	0.591193	0.503376	-0.94718	-1.0423	-0.675401	Junb	Mus musculus Jun-B oncogene (Junb), mRNA [NM_008416]	87500940	chr8	87500881	-	FALSE	mm|8qC3	16477	NM_008416	Jun-B oncogene	chr8:87500940-87500881	GO:0046022|GO:0006355|GO:0003700|GO:0006366|GO:0033687|GO:0009987|GO:0045597|GO:0060136|GO:0030316|GO:0005634|GO:0001829|GO:0001701|GO:0003677|GO:0001649|GO:0006351|GO:0043565|GO:0046697|GO:0003690|GO:0071277|GO:0060716|GO:0051726|GO:0046983|GO:0001570	NM_008416	Mm.1167
A_52_P646705	0.00843813	-1.26026	-0.333718	1.26026	down	1.0539	0.0757382	1.0539	up	1.32819	0.409457	1.32819	up	6146.67	5498.46	3340.08	4195.14	4454.16	4067.53	3069.23	6013.21	6747.65	-0.237154	0.130431	0	0.287252	0.331819	0.275362	-0.134349	-0.0802077	-0.119381	Commd7	Mus musculus COMM domain containing 7 (Commd7), transcript variant 1, mRNA [NM_133850]	153444752	chr2	153444693	-	FALSE	mm|2qH1	99311	NM_133850	COMM domain containing 7	chr2:153444752-153444693	GO:0051059|GO:0032088|GO:0005575|GO:0045892|GO:0033209	NM_133850	Mm.294478
A_51_P132592	0.00629692	-1.30905	-0.388519	1.30905	down	-1.42711	-0.513101	1.42711	down	-1.09019	-0.124582	1.09019	down	1202.08	858.3	705.384	601.001	906.847	708.649	634.59	1173.85	1133.82	-0.404356	-0.336936	-0.252545	-0.0672607	0.238979	0	0.166701	0.319015	0.0597498	6030458C11Rik	Mus musculus RIKEN cDNA 6030458C11 gene (6030458C11Rik), transcript variant 2, mRNA [NM_029998]	12738388	chr15	12738329	-	FALSE	mm|15qA1	77877	NM_029998	RIKEN cDNA 6030458C11 gene	chr15:12738388-12738329	GO:0008150|GO:0003674|GO:0005575	NM_029998	Mm.207311
A_51_P376384	0.006543	1.33551	0.417388	1.33551	up	-1.5024	-0.587272	1.5024	down	-2.00647	-1.00466	2.00647	down	37.631	36.5909	21.193	30.2943	23.6744	33.0918	17.0664	13.7716	71.0409	0	0.0870132	-0.199631	-0.209598	-0.406187	-0.748998	0.308161	0.480948	0.860089	Olfr448	Mus musculus olfactory receptor 448 (Olfr448), mRNA [NM_146273]	42846883	chr6	42846824	+	FALSE	mm|6qB2.1	258270	NM_146273	olfactory receptor 448	chr6:42846824-42846883	GO:0007608|GO:0007165|GO:0004984|GO:0007186|GO:0004930|GO:0004872|GO:0016021|GO:0004871	NM_146273	Mm.377404
A_51_P277454	0.00160577	1.79551	0.844393	1.79551	up	-1.24623	-0.317566	1.24623	down	-2.23761	-1.16196	2.23761	down	34.688	30.3715	25.4031	45.6728	31.9122	36.1643	17.4808	14.3283	20.4925	0	0.270981	-0.442083	-0.846406	-0.908785	-0.949091	0.187934	0.382411	0.211251	Fbxw14	Mus musculus F-box and WD-40 domain protein 14 (Fbxw14), mRNA [NM_015793]	109187820	chr9	109181408	-	FALSE	mm|9qF2	50757	NM_015793	F-box and WD-40 domain protein 14	chr9:109187820-109181408	GO:0008150|GO:0003674|GO:0005575	NM_015793	Mm.296059
A_51_P285749	0.00511232	1.2794	0.355472	1.2794	up	-1.86455	-0.898825	1.86455	down	-2.38551	-1.2543	2.38551	down	36.707	47.1403	28.1056	48.6476	23.7535	35.9805	24.1925	16.162	62.8008	0.412327	0	-0.158101	-0.531713	-0.0909606	-0.189517	0.587265	1.1279	1.23554	Olfr1175-ps	PREDICTED: Mus musculus olfactory receptor 1175, pseudogene (Olfr1175-ps), mRNA [XM_621555]	88166327	chr2	88163774	-	FALSE	mm|2qD	546770	XM_621555	olfactory receptor 1175, pseudogene	chr2:88166327-88163774		XM_621555
A_52_P30641	0.00819033	1.10153	0.139512	1.10153	up	-1.66914	-0.739108	1.66914	down	-1.83862	-0.87862	1.83862	down	40.9815	59.0716	26.8829	37.3881	27.4335	33.9756	24.3555	22.6386	56.6848	0.314782	-0.267953	-0.121937	-0.268823	-0.224822	0	0.624739	0.534799	0.982677		immunoglobulin kappa variable 4-86 [Source:MGI Symbol;Acc:MGI:2685305] [ENSMUST00000103337]	68860445	chr6	68860405	-	FALSE	mm|6qC1		DQ372749		chr6:68860445-68860405			Mm.333124
A_52_P533040	0.00665275	1.53006	0.613591	1.53006	up	-1.53121	-0.614676	1.53121	down	-2.34286	-1.22827	2.34286	down	28.9047	38.3037	25.06	45.3009	24.3177	30.2207	19.0299	16.3515	20.847	0.579984	0	-0.266864	-0.778828	-0.390232	-0.358594	0.556637	0.80975	0.790762	Olfr805	Mus musculus olfactory receptor 805 (Olfr805), mRNA [NM_146555]	129160414	chr10	129160355	-	FALSE	mm|10qD3	258548	NM_146555	olfactory receptor 805	chr10:129160414-129160355	GO:0007608|GO:0007165|GO:0004984|GO:0007186|GO:0004930|GO:0004872|GO:0016021|GO:0004871	NM_146555	Mm.391456
A_52_P656455	0.0083068	1.27759	0.353427	1.27759	up	-2.21231	-1.14556	2.21231	down	-2.82643	-1.49898	2.82643	down	33.5864	57.7489	26.0998	55.109	25.7998	39.9695	24.2562	16.8309	19.7673	0.40157	-0.441493	0	-0.680179	-0.130842	-0.289183	0.659573	1.16251	1.57466	Sec14l3	Mus musculus SEC14-like 3 (S. cerevisiae) (Sec14l3), mRNA [NM_001029937]	3977525	chr11	3977466	+	FALSE	mm|11qA1	380683	NM_001029937	SEC14-like 3 (S. cerevisiae)	chr11:3977466-3977525	GO:0008150|GO:0003674|GO:0005575	NM_001029937	Mm.296806
A_52_P194623	0.00843299	1.59619	0.674633	1.59619	up	-1.24623	-0.317576	1.24623	down	-1.98923	-0.992209	1.98923	down	29.4646	39.4059	14.4481	33.1061	22.7185	27.3483	25.1206	17.3136	61.8985	0.25987	-0.298653	0.0423751	-0.873635	-0.66742	-0.479252	0	0.527768	0.428551			17417251	chr7	17417192	+	FALSE	mm|7qA2				chr7:017417192-017417251
A_51_P248687	0.00194099	1.76827	0.82234	1.76827	up	1.73296	0.79324	1.73296	up	-1.02038	-0.0291003	1.02038	down	25.4759	33.6377	13.4756	18.5043	19.3718	26.1925	29.6046	17.407	46.0385	0.706736	0.632825	0.609346	-0.30677	-0.164911	-0.0464326	-0.456338	0.025525	0	Hormad2	HORMA domain containing 2 [Source:MGI Symbol;Acc:MGI:1923078] [ENSMUST00000109948]	4246222	chr11	4246163	-	FALSE	mm|11qA1	75828	AK015939	HORMA domain containing 2	chr11:4246222-4246163	GO:0008150|GO:0003674|GO:0007067|GO:0007126|GO:0005694|GO:0005634		Mm.159592
A_52_P397313	0.00476752	2.43526	1.28407	2.43526	up	2.04137	1.02954	2.04137	up	-1.19295	-0.254535	1.19295	down	20.3492	33.5958	26.8211	42.1138	32.8474	34.0764	19.8482	20.4749	24.6425	1.20951	0.573791	1.03671	-0.670334	-0.342041	-0.0198247	0.112241	0	-0.380835	Epb4.1	erythrocyte protein band 4.1 [Source:MGI Symbol;Acc:MGI:95401] [ENSMUST00000151746]	131492294	chr4	131492235	-	FALSE	mm|4qD2.3	269587	AK019923	erythrocyte protein band 4.1	chr4:131492294-131492235	GO:0008092|GO:0030036|GO:0005794|GO:0005886|GO:0008360|GO:0030507|GO:0003779|GO:0005634|GO:0015629|GO:0043231|GO:0032092|GO:0043234|GO:0005545|GO:0005737|GO:0016020|GO:0030866|GO:0005198|GO:0005488|GO:0030863|GO:0005856|GO:0019898		Mm.30038
A_51_P236548	0.00424641	2.25887	1.1756	2.25887	up	3.12392	1.64336	3.12392	up	1.38296	0.467758	1.38296	up	13.2649	39.6594	18.9206	24.852	25.7363	28.0125	16.8284	23.3565	29.9479	1.00446	1.00202	0.960315	-0.401188	-0.246291	0.0874769	0	-0.804468	-1.15881		Mus musculus 0 day neonate thymus cDNA, RIKEN full-length enriched library, clone:A430016N05 product:unclassifiable, full insert sequence. [AK079692]	35410679	chr15	35410620	+	FALSE	mm|15qB3.1		AK079692		chr15:35410620-35410679
A_52_P4660	0.00808876	1.6317	0.706375	1.6317	up	3.01618	1.59272	3.01618	up	1.84849	0.886345	1.84849	up	14.9999	16.0443	22.3226	21.6864	17.1794	15.3389	26.8423	22.5567	39.6585	0.455579	0.46135	1.28387	0.145168	0	-0.0634987	-0.293783	-1.18201	-1.10157	Naa25	N(alpha)-acetyltransferase 25, NatB auxiliary subunit [Source:MGI Symbol;Acc:MGI:2442563] [ENSMUST00000131598]	121875660	chr5	121875601	+	FALSE	mm|5qF	231713	AK052060	N(alpha)-acetyltransferase 25, NatB auxiliary subunit	chr5:121875601-121875660	GO:0008150|GO:0003674|GO:0005737|GO:0005488|GO:0005575		Mm.33919
