# Supplementary material for: Over-Expression of Either MECP2_e1 or MECP2_e2 in Neuronally Differentiated Cells Results in Different Patterns of Gene Expression
Source: PLoS One. 2014 Apr 3;9(4):e91742. doi: 10.1371/journal.pone.0091742 (PMC3974668; doi:10.1371/journal.pone.0091742)
Supplement: Table S3 — Gene expression microarray results for differentiated SK-N-SH cells with over-expression of MECP2_e1 compared to cells infected with eGFP (uncorrected t-test). (XLS) [file pone.0091742.s006.xls]

## Sheet: Sheet1
	# Notes : Created from Advanced Analysis operation: significance Analysis.
	#Entitylist : Filtered on Expression (20.0 - 100.0)th Percentile in the Raw Data
	#Interpretation : group
	#Experiment: humanMECP2_e1_VS_eGFP
	#corrected p-value cut-off:0.05
	#Selected Test : T Test unpaired
	#p-value computation: Asymptotic
	#Multiple Testing Correction: No Correction
	#
	# Technology : Agilent.TwoColor.14850
	# Owner : gxuser
	# Created On : Wed Jun 09 12:35:35 EDT 2010
GeneSymbol	ProbeName	p-value	regulation	FCAbsolute	SKNSH eGFP replicate1:redProcessedSignal(raw)	SKNSH eGFP replicate1:greenProcessedSignal(raw)	SKNSH eGFP replicate2:redProcessedSignal(raw)	SKNSH eGFP replicate2:greenProcessedSignal(raw)	SKNSH eGFP replicate3:redProcessedSignal(raw)	SKNSH eGFP replicate3:greenProcessedSignal(raw)	SKNSH MECP2_e1 replicate1:redProcessedSignal(raw)	SKNSH MECP2_e1 replicate1:greenProcessedSignal(raw)	SKNSH MECP2_e1 replicate2:redProcessedSignal(raw)	SKNSH MECP2_e1 replicate2:greenProcessedSignal(raw)	SKNSH MECP2_e1 replicate3:redProcessedSignal(raw)	SKNSH MECP2_e1 replicate3:greenProcessedSignal(raw)	SKNSH eGFP replicate1:cy5ByCy3Signal(normalized)	SKNSH eGFP replicate2:cy5ByCy3Signal(normalized)	SKNSH eGFP replicate3:cy5ByCy3Signal(normalized)	SKNSH MECP2_e1 replicate1:cy5ByCy3Signal(normalized)	SKNSH MECP2_e1 replicate2:cy5ByCy3Signal(normalized)	SKNSH MECP2_e1 replicate3:cy5ByCy3Signal(normalized)	Common name	GeneSymbol	Description	GenbankAccession	ControlType	Dbid	GO biological process	Chromosome Strand(Avadis)	Map	Chromosome Number(Avadis)	EnsemblID	Chromosome Start Index(Avadis)	EntrezGene	Cytoband	GO cellular component	GO(Avadis)	RefSeq	UniGene	TIGRID	Sequence	GO molecular function	Chromosome End Index(Avadis)
FLG	A_32_P387648	0.00235597	down	15.7946	733.287	362.043	13.0939	3.47627	11.2179	6.55288	148.848	7.0123	175.813	4.70482	226.078	3.48472	-2.14233	-1.24726	-2.38494	1.24726	2.06321	2.85909	NM_002016	FLG	Homo sapiens filaggrin (FLG), mRNA [NM_002016]	NM_002016	false	ref:NM_002016;ens:ENST00000368799;gb:M60502;thc:THC2475852	GO:0007275(multicellular organismal development);GO:0030154(cell differentiation)	0	chr1:150541542..150541483	chr1	ENST00000368799	150541483	2312	1q21.3	GO:0005856(cytoskeleton);GO:0005882(intermediate filament);GO:0016023(cytoplasmic membrane-bound vesicle)	GO:0007275|GO:0030154|GO:0005198|GO:0005509|GO:0005856|GO:0005882|GO:0016023	NM_002016	Hs.654510	THC2475852	GGAGATTCTGGGTCAAGTAATGTTTTATGTTTTTGAAAGTTTAAGTTTTAGACACTCCCC	GO:0005198(structural molecule activity);GO:0005509(calcium ion binding)	150541542
FLG	A_24_P34199	0.00126725	down	15.0006	213.84	140.922	20.6937	5.92099	14.8879	6.5074	209.668	7.5211	248.005	4.52348	284.425	10.6146	-2.67298	-1.46933	-2.08062	1.52641	2.50218	1.46933	NM_002016	FLG	Homo sapiens filaggrin (FLG), mRNA [NM_002016]	NM_002016	false	ref:NM_002016;ens:ENST00000368799;ens:ENST00000271820;gb:L01090	GO:0007275(multicellular organismal development);GO:0030154(cell differentiation)	0	chr1:150553815..150553756	chr1	ENST00000368799	150553756	2312	1q21.3	GO:0005856(cytoskeleton);GO:0005882(intermediate filament);GO:0016023(cytoplasmic membrane-bound vesicle)	GO:0007275|GO:0030154|GO:0005198|GO:0005509|GO:0005856|GO:0005882|GO:0016023	NM_002016	Hs.654510	THC2601215	CATGGATCACTTGGATATAGACCACAACAAGAAAATTGACTTCACTGAGTTTCTTCTGAT	GO:0005198(structural molecule activity);GO:0005509(calcium ion binding)	150553815
CCL2	A_23_P89431	7.758239E-5	down	13.8725	233.583	1243.39	109.735	760.42	220.779	912.676	2967.69	1262.61	3466.86	1317.78	3872.7	1367.79	-2.00499	-2.38549	-1.64021	1.64021	1.8028	1.90877	NM_002982	CCL2	Homo sapiens chemokine (C-C motif) ligand 2 (CCL2), mRNA [NM_002982]	NM_002982	false	ref:NM_002982;ens:ENST00000225831;gb:S69738;gb:M24545	GO:0006468(protein amino acid phosphorylation);GO:0006874(calcium ion homeostasis);GO:0006916(anti-apoptosis);GO:0006935(chemotaxis);GO:0006954(inflammatory response);GO:0006959(humoral immune response);GO:0007155(cell adhesion);GO:0007187(G-protein signaling, coupled to cyclic nucleotide second messenger);GO:0007259(JAK-STAT cascade);GO:0007267(cell-cell signaling);GO:0009887(organ morphogenesis…	0	chr17:29608163..29608222	chr17	ENST00000225831	29608163	6347	17q12	GO:0005576(extracellular region);GO:0005615(extracellular space);GO:0016020(membrane)	GO:0006468|GO:0006874|GO:0006916|GO:0006935|GO:0006954|GO:0006959|GO:0007155|GO:0007187|GO:0007259|GO:0007267|GO:0009887|GO:0019079|GO:0001664|GO:0004672|GO:0004871|GO:0008009|GO:0005576|GO:0005615|GO:0016020	NM_002982	Hs.303649	THC2489756	GAAATTGCTTTTCCTCTTGAACCACAGTTCTACCCCTGGGATGTTTTGAGGGTCTTTGCA	GO:0001664(G-protein-coupled receptor binding);GO:0004672(protein kinase activity);GO:0004871(signal transducer activity);GO:0008009(chemokine activity)	29608222
C3orf41	A_23_P69154	0.00654571	up	12.3242	254.775	151.004	32.0669	27.0058	115.557	21.3477	11.7451	49.2261	8.02144	46.4653	8.34899	59.3578	1.66441	1.15759	3.34622	-1.15759	-1.62445	-1.91999	AL117530	C3orf41	Homo sapiens mRNA; cDNA DKFZp434B172 (from clone DKFZp434B172). [AL117530]	AL117530	false	gb:AL117530;thc:THC2607164	GO:0006355(regulation of transcription, DNA-dependent)	0	chr3:43073140..43073199	chr3		43073140	26172	3p22.1	GO:0005622(intracellular)	GO:0006355|GO:0003676|GO:0005622		Hs.646840	THC2607164	AACTGTAAAAATGTGTGATGCACGTGCATATGCAGAGTGGGAGAACTTTGTGTGTGTGTA	GO:0003676(nucleic acid binding)	43073199
CRH	A_23_P31755	0.0162287	down	11.4573	35.6458	53.9368	11.0894	8.40449	17.278	23.218	249.267	11.9852	386.734	120.218	351.136	24.0712	-1.64035	-0.642866	-1.46912	3.33555	0.642866	2.82383	NM_000756	CRH	Homo sapiens corticotropin releasing hormone (CRH), mRNA [NM_000756]	NM_000756	false	ref:NM_000756;ens:ENST00000276571;gb:BC011031;gb:AK075431	GO:0006954(inflammatory response);GO:0006955(immune response);GO:0007165(signal transduction);GO:0007268(synaptic transmission);GO:0007565(pregnancy);GO:0007567(parturition);GO:0007611(learning and/or memory)	0	chr8:67251374..67251315	chr8	ENST00000276571	67251315	1392	8q13.1	GO:0005576(extracellular region);GO:0005625(soluble fraction)	GO:0006954|GO:0006955|GO:0007165|GO:0007268|GO:0007565|GO:0007567|GO:0007611|GO:0005184|GO:0005576|GO:0005625	NM_000756	Hs.75294	THC2463478	AGAAGTCACTCAATTGTTTTTGTTGTGGTCTGAGCCAAAGAGAATGCCATTCTCTTGGGT	GO:0005184(neuropeptide hormone activity)	67251374
BCL11A	A_23_P218584	0.00554306	up	11.4201	673.226	365.842	62.1785	55.5158	43.2791	72.6319	11.2476	66.1059	7.34556	93.1045	7.89871	128.585	2.53092	1.81457	0.904117	-0.904117	-2.01286	-2.37392	NM_022893	BCL11A	Homo sapiens B-cell CLL/lymphoma 11A (zinc finger protein) (BCL11A), transcript variant 1, mRNA [NM_022893]	NM_022893	false	ref:NM_022893;gb:AJ404611;ens:ENST00000335712;ens:ENST00000356326	GO:0006350(transcription);GO:0006355(regulation of transcription, DNA-dependent);GO:0030097(hemopoiesis)	0	chr2:60539999..60539940	chr2	ENST00000335712	60539940	53335	2p16.1	GO:0005622(intracellular);GO:0005634(nucleus);GO:0005737(cytoplasm)	GO:0006350|GO:0006355|GO:0030097|GO:0003676|GO:0008270|GO:0046872|GO:0005622|GO:0005634|GO:0005737	NM_022893	Hs.370549	THC2477298	GTGCAAAAGCCCTGGAACGCAATTAAATACACTAGTAAGGAGTTCATTTTATGAAGATAT	GO:0003676(nucleic acid binding);GO:0008270(zinc ion binding);GO:0046872(metal ion binding)	60539999
THC2770350	A_32_P34844	0.00310644	up	11.3326	1713.49	174.935	35.5485	13.0533	38.7787	9.77148	10.9986	27.0306	7.61266	17.2409	6.6311	16.3793	3.15904	1.31237	1.8556	-1.43028	-1.31237	-1.43757	THC2770350	THC2770350	ATS18_HUMAN (Q8TE60) ADAMTS-18 precursor (A disintegrin and metalloproteinase with thrombospondin motifs 18) (ADAM-TS 18) (ADAM-TS18) , partial (82%) [THC2770350]		false	thc:THC2770350;thc:THC2608344		0	chr16:75873924..75873865	chr16		75873865		16q23.1					THC2770350	GTTAAATTTAGCAGCATACTTCGTTCCCATTCTAATTAAAGTCATGAGTTCTTGAATCCC		75873924
THBD	A_23_P91390	0.0145974	down	10.5797	436.11	749.349	28.3499	338.505	77.1035	428.02	965.134	511.37	1498.57	567.987	1392.42	666.855	-0.848654	-3.64547	-2.54052	0.848654	1.33195	0.994445	NM_000361	THBD	Homo sapiens thrombomodulin (THBD), mRNA [NM_000361]	NM_000361	false	ref:NM_000361;ens:ENST00000377103;gb:M16552;gb:AK123557	GO:0007565(pregnancy);GO:0007596(blood coagulation);GO:0009790(embryonic development)	0	chr20:22974866..22974807	chr20	ENST00000377103	22974807	7056	20p11.21	GO:0005887(integral to plasma membrane);GO:0016020(membrane)	GO:0007565|GO:0007596|GO:0009790|GO:0004888|GO:0005509|GO:0005515|GO:0005529|GO:0005887|GO:0016020	NM_000361	Hs.2030	THC2468227	ACAGGGTCTGCAAGGTCTTTGGTTCAGCTAAGCTAGGAATGAAATCCTGCTTCAGTGTAT	GO:0004888(transmembrane receptor activity);GO:0005509(calcium ion binding);GO:0005515(protein binding);GO:0005529(sugar binding)	22974866
PRLR	A_24_P40737	8.0348505E-4	up	10.5445	2158.89	779.463	43.1229	9.78991	43.0809	6.42767	11.4396	29.0049	8.10549	18.1574	7.23824	18.272	1.31666	1.98601	2.5916	-1.49534	-1.31666	-1.48899	AF492470	PRLR	Homo sapiens prolactin receptor delta 7/11 mRNA, complete cds. [AF492470]	AF492470	false	gb:AF492470;gb:AF416619;gb:AF416618;ens:ENST00000231423	GO:0006694(steroid biosynthetic process);GO:0006916(anti-apoptosis);GO:0007166(cell surface receptor linked signal transduction);GO:0007171(transmembrane receptor protein tyrosine kinase activation (dimerization));GO:0007566(embryo implantation);GO:0007595(lactation);GO:0042110(T cell activation);GO:0042977(tyrosine phosphorylation of JAK2 protein)	0	chr5:35085251..35085192	chr5	ENST00000231423	35085192	5618	5p13.2	GO:0009986(cell surface);GO:0016020(membrane);GO:0016021(integral to membrane)	GO:0006694|GO:0006916|GO:0007166|GO:0007171|GO:0007566|GO:0007595|GO:0042110|GO:0042977|GO:0004872|GO:0004925|GO:0005515|GO:0042803|GO:0042978|GO:0009986|GO:0016020|GO:0016021		Hs.368587	THC2619455	TGCCTCTCATTACAAAAATCTCAAATCTTACAGACCAAGAAAAATCTCAAGTCAAGGAAG	GO:0004872(receptor activity);GO:0004925(prolactin receptor activity);GO:0005515(protein binding);GO:0042803(protein homodimerization activity);GO:0042978(ornithine decarboxylase activator activity)	35085251
AMOT	A_23_P171232	0.00331029	up	10.3174	992.259	74.2528	30.1984	3.98855	35.2753	6.31987	9.63363	7.99402	6.70328	7.54175	6.01158	12.5227	2.36527	1.54561	1.10577	-1.10577	-1.54496	-2.43365	ENST00000304758	AMOT	Angiomotin. [Source:Uniprot/SWISSPROT;Acc:Q4VCS5] [ENST00000304758]		false	ens:ENST00000304758;gb:AF286598	GO:0030036(actin cytoskeleton organization and biogenesis);GO:0045766(positive regulation of angiogenesis)	0	chrX:111904714..111904655	chrX	ENST00000304758	111904655	154796	Xq23	GO:0005884(actin filament);GO:0005923(tight junction);GO:0030027(lamellipodium);GO:0031410(cytoplasmic vesicle)	GO:0030036|GO:0045766|GO:0005884|GO:0005923|GO:0030027|GO:0031410				TTGTGCTGTATCAGTGATTACTTTCAATTCAGTATGCAGTGAAATTGCCTTTCAAGGGCA		111904714
ENST00000375672	A_24_P101800	6.892275E-4	up	10.2944	122.888	157.006	59.5218	51.5672	55.2634	58.22	11.2052	79.3926	7.93285	97.0985	7.37913	108.243	1.23568	1.79612	1.51396	-1.23568	-2.02439	-2.28552	ENST00000375672	ENST00000375672	Uncharacterized protein C20orf112. [Source:Uniprot/SWISSPROT;Acc:Q96MY1] [ENST00000375672]		false	ens:ENST00000375672;gb:BC065483;gb:BC023657;thc:THC2496256	GO:0007017(microtubule-based process)	0	chr20:30600080..30600021	chr20	ENST00000375672	30600021		20q11.21	GO:0005874(microtubule)	GO:0007017|GO:0005525|GO:0005874		Hs.516978	THC2496256	TTCGTGTGATGACCGAGGTTACTGTATATTGAGCATTCAGTGTATGCTGGCACTGTGCAT	GO:0005525(GTP binding)	30600080
FGB	A_23_P136125	0.0367341	up	10.261	1087.62	918.044	45.9658	320.512	46.8935	401.281	14.6848	415.81	10.5692	472.025	19.4642	837.497	4.20488	1.15859	0.86319	-0.86319	-1.52058	-1.46685	NM_005141	FGB	Homo sapiens fibrinogen beta chain (FGB), mRNA [NM_005141]	NM_005141	false	ref:NM_005141;ens:ENST00000302068;gb:J00129;gb:BC107766	GO:0007165(signal transduction);GO:0008217(blood pressure regulation);GO:0008284(positive regulation of cell proliferation);GO:0030168(platelet activation);GO:0051258(protein polymerization)	0	chr4:155711479..155711538	chr4	ENST00000302068	155711479	2244	4q32.1	GO:0005576(extracellular region);GO:0005577(fibrinogen complex);GO:0005625(soluble fraction)	GO:0007165|GO:0008217|GO:0008284|GO:0030168|GO:0051258|GO:0005102|GO:0030674|GO:0005576|GO:0005577|GO:0005625	NM_005141	Hs.300774	THC2551586	GAGTTGGTGTTCATAATTTCAGTTCTAGTTGATTGCGAGAATTTTCAAATAAGGAAGAGG	GO:0005102(receptor binding);GO:0030674(protein binding, bridging)	155711538
CTTNBP2	A_23_P215744	0.00328358	up	10.1464	149.737	435.946	45.3583	206.092	51.4614	271.484	11.7754	277.646	7.84852	336.544	7.13098	514.14	1.93763	1.2955	1.08005	-1.08005	-1.94288	-2.69257	NM_033427	CTTNBP2	Homo sapiens cortactin binding protein 2 (CTTNBP2), mRNA [NM_033427]	NM_033427	false	ref:NM_033427;gb:BC106000;gb:AB051545;ens:ENST00000160373		0	chr7:117138378..117138319	chr7	ENST00000160373	117138319	83992	7q31.2			NM_033427	Hs.592285	THC2617126	TTTATGTTCACTTGATGGGGAATGACTAGAATGGGGCAATAACAAATCATTTCTAAACAG		117138378
CD46	A_24_P282597	0.00350095	up	10.0746	36.5002	15.5742	37.8201	13.7911	41.3138	33.6996	10.3679	40.3831	14.6305	54.8266	11.5214	102.438	2.03475	2.26142	1.09989	-1.15562	-1.09989	-2.34636	NM_002389	CD46	Homo sapiens CD46 molecule, complement regulatory protein (CD46), transcript variant a, mRNA [NM_002389]	NM_002389	false	ref:NM_002389;ref:NM_172354;ref:NM_172351;ref:NM_172355	GO:0006958(complement activation, classical pathway);GO:0007338(single fertilization);GO:0045087(innate immune response)	0	chr1:206035218..206035277	chr1	ENST00000358170	206035218	4179	1q32.2	GO:0005886(plasma membrane);GO:0005887(integral to plasma membrane)	GO:0006958|GO:0007338|GO:0045087|GO:0004872|GO:0005886|GO:0005887	NM_002389	Hs.510402	NP590794	CAAATTTAATATTTATATTAGAGATCTATATATGTATAAATATGTATTTTGTCAAATTTG	GO:0004872(receptor activity)	206035277
LOC441774	A_24_P238386	6.5954955E-4	up	9.83811	75.3035	121.156	43.952	51.9839	46.5016	68.4741	11.0217	100.737	7.42991	143.364	12.4977	189.081	1.25305	1.69699	1.38085	-1.25305	-2.33107	-1.98014	XR_018247	LOC441774	PREDICTED: Homo sapiens similar to 40S ribosomal protein S4, Y isoform 1 (LOC441774), mRNA [XR_018247]	XR_018247	false	gb:XR_018247;ref:XR_017088		0	chr16:73784146..73784087	chr16		73784087	441774	16q23.1			XR_017088	Hs.647382		ATAATCAACTTTATCAAATTCCACACAGGCAATGCGTGTATGGTGATTGGCGGAGCCAGC		73784146
AW365443	A_32_P136063	8.6110516E-4	up	9.66384	39.1578	29.4706	31.3735	18.1658	29.7034	22.8626	10.6034	56.7305	7.06229	76.0632	15.5125	81.4914	1.41781	1.79611	1.38543	-1.41181	-2.4212	-1.38543	AW365443	AW365443	AW365443 MR0-HT0072-051099-002-f02 HT0072 Homo sapiens cDNA, mRNA sequence [AW365443]	AW365443	false	gb:AW365443;gb:AW365434;gb:AW365447;gb:AW365188		0	chr12:31297436..31297377	chr12		31297377		12p11.21				Hs.568356		TTTACAGAGTTTGCACTTCTGATTTCAGGTTAAACGCTAACTTGTTTTTAGTCTGCTTAG		31297436
FLJ13769	A_24_P381379	9.2412694E-4	up	9.43147	366.481	209.923	53.6549	28.8529	52.8477	33.6454	11.4659	40.0573	8.30059	47.0749	8.08002	67.0944	1.38052	1.47163	1.22807	-1.22807	-1.92703	-2.47712	AK023831	FLJ13769	Homo sapiens cDNA FLJ13769 fis, clone PLACE4000222. [AK023831]	AK023831	false	gb:AK023831;thc:THC2483342		0	chr12:122138096..122138037	chr12		122138037	80079	12q24.31				Hs.677248	THC2483342	CCTAAGAGAGTCATTAGTTAAGAGATTTGTAGTAGGCATTTTTTAGAAAGTTGCATTGAG		122138096
IL8	A_32_P87013	0.00808873	down	9.21988	19.4146	400.894	37.5374	175.448	48.0888	326.573	297.521	331.282	370.142	326.484	559.226	476.168	-3.17815	-1.03479	-1.57378	1.03479	1.37092	1.42182	NM_000584	IL8	Homo sapiens interleukin 8 (IL8), mRNA [NM_000584]	NM_000584	false	ref:NM_000584;ens:ENST00000307407;gb:Y00787;gb:AK131067	GO:0001525(angiogenesis);GO:0006928(cell motility);GO:0006935(chemotaxis);GO:0006954(inflammatory response);GO:0006955(immune response);GO:0007050(cell cycle arrest);GO:0007186(G-protein coupled receptor protein signaling pathway);GO:0007242(intracellular signaling cascade);GO:0007267(cell-cell signaling);GO:0008285(negative regulation of cell proliferation);GO:0019722(calcium-mediated signaling)…	0	chr4:74828129..74828188	chr4	ENST00000307407	74828129	3576	4q13.3	GO:0005576(extracellular region);GO:0005615(extracellular space)	GO:0001525|GO:0006928|GO:0006935|GO:0006954|GO:0006955|GO:0007050|GO:0007186|GO:0007242|GO:0007267|GO:0008285|GO:0019722|GO:0030155|GO:0030593|GO:0042119|GO:0045091|GO:0050930|GO:0005153|GO:0005515|GO:0008009|GO:0005576|GO:0005615	NM_000584	Hs.624	THC2470330	TAGATTCTTATAATATTATTTAAATGACTGCATTTTTAAATACAAGGCTTTATATTTTTA	GO:0005153(interleukin-8 receptor binding);GO:0005515(protein binding);GO:0008009(chemokine activity)	74828188
CXorf57	A_23_P96369	0.00242501	up	9.03262	175.073	371.298	59.3151	131.33	45.8131	166.209	10.6278	159.556	7.2731	158.295	6.86478	263.765	1.79904	1.73693	1.02449	-1.02449	-1.56024	-2.38024	NM_018015	CXorf57	Homo sapiens chromosome X open reading frame 57 (CXorf57), mRNA [NM_018015]	NM_018015	false	ref:NM_018015;gb:AK024253;gb:BC070110;ens:ENST00000372548		0	chrX:105809173..105809232	chrX	ENST00000372548	105809173	55086	Xq22.3			NM_018015	Hs.274267	THC2464208	GTTGAGCAGCCTATGAACCTAAAGACATACTGCAGTTTGTTCATAAATGTATTCAGTCTT		105809232
PTGS2	A_24_P77008	0.0465635	up	8.95123	63.9077	301.198	343.6	208.858	44.9843	204.166	15.2295	162.5	11.4194	264.493	10.4841	395.603	0.589425	3.54429	0.643827	-0.589425	-1.70759	-2.4117	NM_000963	PTGS2	Homo sapiens prostaglandin-endoperoxide synthase 2 (prostaglandin G/H synthase and cyclooxygenase) (PTGS2), mRNA [NM_000963]	NM_000963	false	ref:NM_000963;gb:AY151286;gb:L15326;ens:ENST00000367468	GO:0001516(prostaglandin biosynthetic process);GO:0006633(fatty acid biosynthetic process);GO:0006928(cell motility);GO:0008217(blood pressure regulation);GO:0019371(cyclooxygenase pathway);GO:0030216(keratinocyte differentiation);GO:0042640(anagen);GO:0050727(regulation of inflammatory response)	0	chr1:184909789..184909731	chr1	ENST00000367468	184909731	5743	1q31.1	GO:0005634(nucleus);GO:0005737(cytoplasm);GO:0016020(membrane)	GO:0001516|GO:0006633|GO:0006928|GO:0008217|GO:0019371|GO:0030216|GO:0042640|GO:0050727|GO:0004601|GO:0004666|GO:0005506|GO:0016491|GO:0016702|GO:0046872|GO:0005634|GO:0005737|GO:0016020	NM_000963	Hs.196384	NP097723	GTCACAAGATGGCAAAATGCTGAAAGTTTTTACACTGTCGATGTTTCCAATGCATCTTCC	GO:0004601(peroxidase activity);GO:0004666(prostaglandin-endoperoxide synthase activity);GO:0005506(iron ion binding);GO:0016491(oxidoreductase activity);GO:0016702(oxidoreductase activity, acting on single donors with incorporation of molecular oxygen, incorporation of two atoms of oxygen);GO:0046872(metal ion binding)	184909789
ENST00000303697	A_23_P413862	0.00420127	down	8.92286	232.9	155.263	13.9485	10.6013	26.1373	21.0555	169.576	17.0418	116.345	4.74774	108.344	15.1791	-1.12524	-1.31437	-1.39832	1.60456	2.9048	1.12524	ENST00000303697	ENST00000303697	doublecortin domain containing 5 [Source:RefSeq_peptide;Acc:NP_940864] [ENST00000303697]		false	ens:ENST00000303697;gb:AB040926;gb:CV569749;thc:THC2727493	GO:0007242(intracellular signaling cascade)	0	chr11:30841869..30841810	chr11	ENST00000303697	30841810		11p14.1		GO:0007242		Hs.690460	THC2727493	TTTAAGGTGTGGGGGATACGTAATCTGGACTTCTCAAATGGATGATTTCTAAATACGCGT		30841869
PGK2	A_23_P331063	0.0104639	up	8.88328	3116.21	117.169	28.763	3.49949	36.5646	6.36205	10.2771	8.00231	7.42923	7.83686	6.18648	4.20258	3.19276	1.49863	0.98252	-1.17941	-1.61743	-0.98252	NM_138733	PGK2	Homo sapiens phosphoglycerate kinase 2 (PGK2), mRNA [NM_138733]	NM_138733	false	ref:NM_138733;ens:ENST00000304801;gb:BC038843;thc:THC2470720	GO:0006096(glycolysis);GO:0016310(phosphorylation)	0	chr6:49862058..49861999	chr6	ENST00000304801	49861999	5232	6p12.3	GO:0005829(cytosol)	GO:0006096|GO:0016310|GO:0000166|GO:0004618|GO:0005524|GO:0016740|GO:0005829	NM_138733	Hs.367727	THC2470720	GATATCATGGCCAAAGCACAAAAGAATGGTGTAAGGATTACTTTTCCTGTTGATTTTGTT	GO:0000166(nucleotide binding);GO:0004618(phosphoglycerate kinase activity);GO:0005524(ATP binding);GO:0016740(transferase activity)	49862058
MYPN	A_24_P376120	0.00219442	up	8.69998	778.618	459.418	40.4362	48.0978	49.473	67.9034	12.1932	80.7052	8.4702	69.4337	7.56006	88.3853	2.35282	1.34139	1.13487	-1.13487	-1.44345	-1.95562	NM_032578	MYPN	Homo sapiens myopalladin (MYPN), mRNA [NM_032578]	NM_032578	false	ref:NM_032578;gb:AK027343;gb:AL832379;ens:ENST00000358913		0	chr10:69588318..69588377	chr10	ENST00000358913	69588318	84665	10q21.3	GO:0005634(nucleus)	GO:0003779|GO:0005634	NM_032578	Hs.55205	THC2697256	TCTCCTAAGGTTGAGTGGTATAGAGAAGGGACTTTAATAGAAGATTCTCCAGATTTTAGG	GO:0003779(actin binding)	69588377
THC2655900	A_32_P208173	0.0269372	up	8.69373	1203.11	110.262	34.2168	13.3992	36.7956	6.82176	18.69	36.6368	8.61972	28.8629	25.418	16.9303	2.47835	0.383159	1.46191	-1.94043	-2.71291	-0.383159	THC2655900	THC2655900	ALU1_HUMAN (P39188) Alu subfamily J sequence contamination warning entry, partial (7%) [THC2655900]		false	thc:THC2655900		0	chr6:31553692..31553751	chr6		31553692		6p21.33					THC2655900	CACAGTGGAGATCTGGGAGGGAGACCCTGTAACCCTTTCATTCCAAGAAAAGAAAGGTCG		31553751
ENST00000332902	A_24_P350261	0.00360221	up	8.65283	263.455	270.785	85.4895	87.1943	40.2371	86.3044	15.1017	108.619	11.2175	132.406	10.0392	172.26	1.93411	1.94522	0.872794	-0.872794	-1.58744	-2.12716	ENST00000332902	ENST00000332902			false	ens:ENST00000332902;thc:THC2542544;thc:THC2576542		0	chr9:139185699..139185391	chr9	ENST00000332902	139185391		9q34.3					THC2542544	AAGTGGACAACAGGTTGGTGGAGAATTTTGGGGTCCAGGAAGATCTCATGGACCTGCACC		139185699
FLJ20054	A_24_P943283	0.00836617	up	8.56799	306.147	422.128	33.8011	106.209	28.9112	150.627	11.4776	207.164	7.89398	168.49	7.81849	288.137	2.81413	1.62582	0.896303	-0.896303	-1.13818	-1.92614	AL831839	FLJ20054	Homo sapiens mRNA; cDNA DKFZp547O0715 (from clone DKFZp547O0715). [AL831839]	AL831839	false	gb:AL831839;thc:THC2567652		0	chr1:195841336..195841277	chr1		195841277	54530	1q31.3				Hs.657779	THC2567652	ATAGAATCCCAACTTTTAAGAATGCTTTCCTTATATGCATGTACTTCCTACCGTTAATGC		195841336
PLXNC1	A_24_P196351	0.0187103	up	8.50526	1589.78	769.794	39.5851	98.0872	55.3027	90.93	13.8661	91.3977	10.2329	112.358	9.40777	157.777	3.06113	0.705742	1.29744	-0.705742	-1.44197	-2.05304	AB208934	PLXNC1	Homo sapiens mRNA for plexin C1 variant protein. [AB208934]	AB208934	false	gb:AB208934;gb:AF035307;thc:THC2602062	GO:0007155(cell adhesion);GO:0007275(multicellular organismal development)	0	chr12:93224788..93224847	chr12		93224788	10154	12q22	GO:0005886(plasma membrane);GO:0016021(integral to membrane)	GO:0007155|GO:0007275|GO:0004872|GO:0005102|GO:0005886|GO:0016021		Hs.584845	THC2602062	ACCTCAAACAAACAAAACTACCAAATAGATGACAGATCAGAATAAAGGTGAGAGGTCTGG	GO:0004872(receptor activity);GO:0005102(receptor binding)	93224847
PTPLAD2	A_23_P83175	0.00268346	up	8.46678	185.109	139.084	60.6023	45.9764	37.3306	49.3251	9.74998	48.8143	6.8512	50.4743	6.63267	82.2047	1.77531	1.76138	0.960934	-0.960935	-1.51822	-2.26866	NM_001010915	PTPLAD2	Homo sapiens protein tyrosine phosphatase-like A domain containing 2 (PTPLAD2), mRNA [NM_001010915]	NM_001010915	false	ref:NM_001010915;ens:ENST00000380233;ens:ENST00000342195;gb:BC114215		0	chr9:21005992..21005933	chr9	ENST00000380233	21005933	401494	9p21.3			NM_001010915	Hs.136247	THC2626826	CATCCTTTTTGTGGTGATCACCAGTCAAGAGGAAGTCCAAGAGAAATATGTGGTGTGTGT		21005992
FLVCR2	A_23_P140373	0.00484239	up	8.38461	69.4425	71.3139	37.5159	29.9475	42.2685	20.8285	11.473	45.429	7.98149	42.8326	7.22978	81.0146	0.973502	1.33694	2.03289	-0.973502	-1.41211	-2.47429	NM_017791	FLVCR2	Homo sapiens chromosome 14 open reading frame 58 (C14orf58), mRNA [NM_017791]	NM_017791	false	ref:NM_017791;ens:ENST00000238667;gb:AY260577;gb:AK000378	GO:0006810(transport)	0	chr14:75183509..75183568	chr14	ENST00000238667	75183509	55640	14q24.3	GO:0016020(membrane);GO:0016021(integral to membrane)	GO:0006810|GO:0005215|GO:0016020|GO:0016021	NM_017791	Hs.509966	THC2461845	ACTAATCTTGATTCATTCTACTCTGAAAATCCAAAGGTGCTTCTGAGAGATAAGAGGGAA	GO:0005215(transporter activity)	75183568
CFHR1	A_24_P336510	0.00375957	up	8.34554	341.671	123.849	28.2492	3.68568	34.5544	6.32223	10.0788	12.172	6.95868	13.1508	6.09715	13.4361	0.868135	2.34232	1.85447	-0.868135	-1.51416	-1.7358	NM_002113	CFHR1	Homo sapiens complement factor H-related 1 (CFHR1), mRNA [NM_002113]	NM_002113	false	ref:NM_002113;ens:ENST00000320493;ens:ENST00000367424;gb:DQ892762	GO:0006956(complement activation)	0	chr1:195061328..195061387	chr1	ENST00000320493	195061328	3078	1q31.3	GO:0005615(extracellular space)	GO:0006956|GO:0005615	NM_002113	Hs.363396	THC2550822	TACTCCTGTGAATATAATTTTGTGTCTCCTTCAAAATCATTTTGGACTCGCATAACATGC		195061387
CRCT1	A_23_P12155	5.442578E-5	down	8.33555	55.5604	28.5016	9.20312	3.50621	15.2167	6.38261	1645.31	100.107	1745.53	84.4134	1846.39	88.8185	-1.75246	-1.32327	-1.46204	1.32327	1.65457	1.66223	NM_019060	CRCT1	Homo sapiens cysteine-rich C-terminal 1 (CRCT1), mRNA [NM_019060]	NM_019060	false	ref:NM_019060;ens:ENST00000368790;gb:AJ243662;thc:THC2479401		0	chr1:150755014..150755073	chr1	ENST00000368790	150755014	54544	1q21.3		GO:0005515	NM_019060	Hs.110196	THC2479401	TCTACACGGGCTTGCACACAGCAGGTGCTCAGCAAATGCCTATTGATTTGATTGTCTTTT	GO:0005515(protein binding)	150755073
THC2667205	A_24_P896765	1.84727E-4	up	8.2517	151.101	411.666	41.7792	186.228	80.5379	264.041	14.1254	352.202	9.95213	283.584	11.0353	347.447	1.95217	1.24191	1.68511	-1.24191	-1.4345	-1.57847	THC2667205	THC2667205			false	thc:THC2667205		0	chr14:100503000..100503059	chr14		100503000		14q32.31					THC2667205	CCCAATGTTTGAGTGATTCTGTATACTGATAGGGAATATCAAGAGTGTTACTGGGTTTTG		100503059
A_24_P464238	A_24_P464238	0.0179205	up	8.21026	281.161	225.663	57.7674	66.4322	55.6011	69.848	11.2585	35.6122	8.36441	90.6531	7.80806	146.158	1.31246	0.793603	0.666123	-0.666123	-2.44279	-3.23119	A_24_P464238	A_24_P464238			false			0	chr8:092239501..092239560	chr8		92239501		8q21.3						AGAGTTCTACATTTATTCCAGCATTACCAGGTGAAACTCTCACTTACCTATGGAAAATCC		92239560
DNAH11	A_32_P224253	0.00412505	up	8.20971	362.877	192.46	41.547	54.63	47.3466	59.1065	11.1164	70.0348	7.57685	88.8333	12.9008	84.1357	2.44009	1.13021	1.20511	-1.13021	-2.02627	-1.1801	NM_003777	DNAH11	Homo sapiens dynein, axonemal, heavy chain 11 (DNAH11), mRNA [NM_003777]	NM_003777	false	ref:NM_003777;gb:AK095018;gb:AJ320497;ens:ENST00000328843	GO:0001539(ciliary or flagellar motility);GO:0007018(microtubule-based movement);GO:0007368(determination of left/right symmetry)	0	chr7:21551226..21551285	chr7	ENST00000328843	21551226	8701	7p15.3	GO:0005858(axonemal dynein complex);GO:0005874(microtubule);GO:0005929(cilium)	GO:0001539|GO:0007018|GO:0007368|GO:0000166|GO:0003777|GO:0005524|GO:0016887|GO:0005858|GO:0005874|GO:0005929	NM_003777	Hs.655326	THC2482732	TCAAGTGGTTTTATTTGGAGAGTTACCTGCGTTGTCTCTTGGACATGTATCTGCTTTCCT	GO:0000166(nucleotide binding);GO:0003777(microtubule motor activity);GO:0005524(ATP binding);GO:0016887(ATPase activity)	21551285
BX372426	A_24_P216505	0.0169034	up	8.16163	212.519	141.769	25.5356	3.50854	37.8184	6.39871	12.8371	35.9101	21.4063	30.6407	7.86538	16.5615	0.550728	2.83025	2.52992	-1.51738	-0.550728	-1.10756	BX372426	BX372426	BX372426 BX372426 Homo sapiens B CELLS (RAMOS CELL LINE) COT 25-NORMALIZED Homo sapiens cDNA clone CS0DL011YE06 3-PRIME, mRNA sequence [BX372426]	BX372426	false	gb:BX372426		0	chr11:63838849..63838792	chr11		63838792		11q13.1				Hs.110849		GCATAGAGCTTCTCAGGCTCAACCACCAGCAGATGAGACACCAGTGCATTCACTGGGGCT		63838849
NR0B1	A_23_P73632	1.20315E-4	down	8.12652	135.401	224.533	40.4566	104.704	63.5464	120.43	552.166	144.693	669.904	149.865	579.701	149.865	-1.3309	-1.97307	-1.52352	1.3309	1.55909	1.35044	NM_000475	NR0B1	Homo sapiens nuclear receptor subfamily 0, group B, member 1 (NR0B1), mRNA [NM_000475]	NM_000475	false	ref:NM_000475;ens:ENST00000378970;gb:BC011564;gb:S74720	GO:0006350(transcription);GO:0006694(steroid biosynthetic process);GO:0007530(sex determination);GO:0008406(gonad development);GO:0030325(adrenal gland development);GO:0045892(negative regulation of transcription, DNA-dependent)	0	chrX:30232619..30232560	chrX	ENST00000378970	30232560	190	Xp21.2	GO:0005624(membrane fraction);GO:0005634(nucleus);GO:0042788(polysomal ribosome)	GO:0006350|GO:0006694|GO:0007530|GO:0008406|GO:0030325|GO:0045892|GO:0003700|GO:0003706|GO:0003707|GO:0003723|GO:0005515|GO:0017163|GO:0005624|GO:0005634|GO:0042788	NM_000475	Hs.268490	THC2662223	TAAAGTCATGTGGGCCACACAAGTGCAGTAGTGCAGTTCACCATGAGGGAAGAATAAAGA	GO:0003700(transcription factor activity);GO:0003706(ligand-regulated transcription factor activity);GO:0003707(steroid hormone receptor activity);GO:0003723(RNA binding);GO:0005515(protein binding);GO:0017163(negative regulator of basal transcription activity)	30232619
AI382143	A_24_P929246	0.0168125	up	8.11392	505.364	230.488	43.835	3.65036	31.6685	6.47765	9.89758	23.2995	7.64117	11.1871	6.26409	7.54265	0.700298	3.15364	1.85717	-1.66749	-0.982302	-0.700298	AI382143	AI382143	AI382143 te30c06.x1 Soares_NFL_T_GBC_S1 Homo sapiens cDNA clone IMAGE:2087434 3', mRNA sequence [AI382143]	AI382143	false	gb:AI382143;gb:AA400323		0	chr1:94383161..94383220	chr1		94383161		1p22.1				Hs.183041		GTTGCTATGGTGGACTCAATTCAATTCTAAGCAGATTTCTTTAATCCTTGTTTCTAAGTG		94383220
GRAP	A_23_P392962	0.00470463	up	8.09509	148.098	123.425	48.5683	17.6214	44.1973	13.9096	11.0557	40.2931	7.86801	41.8813	13.7167	35.6926	0.8213	2.02107	2.22626	-1.30736	-1.85385	-0.8213	NM_006613	GRAP	Homo sapiens GRB2-related adaptor protein (GRAP), mRNA [NM_006613]	NM_006613	false	ref:NM_006613;ens:ENST00000284154;gb:CR541966;gb:BT019981	GO:0007242(intracellular signaling cascade);GO:0007265(Ras protein signal transduction);GO:0007267(cell-cell signaling)	0	chr17:18976684..18976743	chr17	ENST00000284154	18976684	10750	17p11.2	GO:0005737(cytoplasm)	GO:0007242|GO:0007265|GO:0007267|GO:0005070|GO:0005737	NM_006613	Hs.567416	THC2726741	TGAACATGGAGGATGACCAGAACTGGTACAAGGCCGAGCTCCGGGGTGTCGAGGGATTTA	GO:0005070(SH3/SH2 adaptor activity)	18976743
ECM2	A_23_P303671	1.2258303E-4	up	7.77573	334.395	215.088	43.1204	25.0236	39.7174	21.2688	10.1699	35.8692	7.06058	37.6896	8.75494	43.6997	1.22753	1.37599	1.49194	-1.22753	-1.8254	-1.72855	NM_001393	ECM2	Homo sapiens extracellular matrix protein 2, female organ and adipocyte specific (ECM2), mRNA [NM_001393]	NM_001393	false	ref:NM_001393;gb:BC105958;gb:BC107493;ens:ENST00000344604	GO:0007160(cell-matrix adhesion)	0	chr9:94298094..94298035	chr9	ENST00000344604	94298035	1842	9q22.31	GO:0005578(proteinaceous extracellular matrix)	GO:0007160|GO:0005178|GO:0005515|GO:0005578	NM_001393	Hs.117060	THC2488995	ACTGGTGTTAGCTGAGAACTCTGTAAGTCCCTTTAAAAATTATGTATCTTTTGGTTCAAG	GO:0005178(integrin binding);GO:0005515(protein binding)	94298094
LRIG3	A_23_P47885	0.0380973	up	7.75667	1215.41	810.219	42.8883	210.711	52.1753	264.436	12.695	250.454	14.987	278.595	17.0757	360.691	3.86399	0.982322	0.937451	-1.02328	-0.937451	-1.12182	NM_153377	LRIG3	Homo sapiens leucine-rich repeats and immunoglobulin-like domains 3 (LRIG3), mRNA [NM_153377]	NM_153377	false	ref:NM_153377;gb:AY358295;ens:ENST00000320743;ens:ENST00000379141		0	chr12:57552628..57552569	chr12	ENST00000320743	57552569	121227	12q14.1	GO:0016020(membrane);GO:0016021(integral to membrane)	GO:0005515|GO:0016020|GO:0016021	NM_153377	Hs.253736	THC2787794	ACACATAGACTGAATGAGACCAAAGGAAAAGCTTAACATACTACCTCAAGTGAACTTTTA	GO:0005515(protein binding)	57552628
LOC92196	A_23_P165598	1.3367434E-4	down	7.74885	109.878	74.136	40.445	38.072	65.2773	39.2066	679.455	58.3026	600.63	57.7585	477.469	47.441	-1.46569	-1.94611	-1.29786	1.5094	1.34503	1.29786	NM_001017920	LOC92196	Homo sapiens death-associated protein-like 1 (LOC92196), mRNA [NM_001017920]	NM_001017920	false	ref:NM_001017920;ens:ENST00000309950;gb:AF086541;gb:AY324399		0	chr2:159380647..159380706	chr2	ENST00000309950	159380647	92196	2q24.1			NM_001017920	Hs.59761	THC2520102	AAAGCTTTCCATAGGCGTGCTGCACTTGCTTGGTAAATTAAACAGCTTTTGTATCTTCCC		159380706
TMPRSS3	A_23_P80162	0.00332196	up	7.68517	222.733	263.494	44.5945	135.009	56.8803	119.174	13.7029	144.664	9.88961	176.47	10.6737	192.985	2.25668	0.901018	1.43207	-0.901018	-1.65823	-1.67722	NM_032405	TMPRSS3	Homo sapiens transmembrane protease, serine 3 (TMPRSS3), transcript variant D, mRNA [NM_032405]	NM_032405	false	ref:NM_032405;gb:BC074846;gb:AB038160;gb:AF267741	GO:0006508(proteolysis);GO:0006883(sodium ion homeostasis);GO:0007605(sensory perception of sound)	0	chr21:42675348..42675289	chr21	ENST00000291532	42675289	64699	21q22.3	GO:0005783(endoplasmic reticulum);GO:0005789(endoplasmic reticulum membrane);GO:0016020(membrane);GO:0016021(integral to membrane)	GO:0006508|GO:0006883|GO:0007605|GO:0004252|GO:0005044|GO:0008233|GO:0017080|GO:0005783|GO:0005789|GO:0016020|GO:0016021	NM_032405	Hs.208600	NP370840	CCATCCCACTTGGTGGAGAAGATTGTCTACCACAGCAAGTACAAGCCAAAGAGGCTGGGC	GO:0004252(serine-type endopeptidase activity);GO:0005044(scavenger receptor activity);GO:0008233(peptidase activity);GO:0017080(sodium channel regulator activity)	42675348
FAM110C	A_32_P47643	0.00193537	up	7.59603	104.033	321.593	50.6609	140.364	42.0944	181.992	10.8025	189.272	7.08592	162.481	6.59194	266.286	1.49341	1.65138	1.00943	-1.00943	-1.39757	-2.21453	AL137761	FAM110C	Homo sapiens mRNA; cDNA DKFZp586L2424 (from clone DKFZp586L2424). [AL137761]	AL137761	false	gb:AL137761;gb:CR601458;thc:THC2601838		0	chr2:28915..28856	chr2		28856	642273	2p25.3				Hs.8379	THC2601838	TGGCAGTTTCTAAACAGAGCTTTTTCTATACACTATTTGCAACTGGAGTGCAATATTGTA		28915
LMX1B	A_24_P141227	0.0158776	up	7.55422	237.157	170.508	51.9709	14.3594	39.0456	6.82818	10.795	36.9355	25.9842	36.514	6.91456	21.5367	0.483409	1.86312	2.52299	-1.76724	-0.483409	-1.63168	NM_002316	LMX1B	Homo sapiens LIM homeobox transcription factor 1, beta (LMX1B), mRNA [NM_002316]	NM_002316	false	ref:NM_002316;gb:BC112120;ens:ENST00000355497;ens:ENST00000373474	GO:0001701(in utero embryonic development);GO:0006355(regulation of transcription, DNA-dependent);GO:0007275(multicellular organismal development);GO:0009953(dorsal/ventral pattern formation);GO:0030182(neuron differentiation);GO:0030326(embryonic limb morphogenesis)	0	chr9:128493100..128493159	chr9	ENST00000355497	128493100	4010	9q33.3	GO:0005634(nucleus)	GO:0001701|GO:0006355|GO:0007275|GO:0009953|GO:0030182|GO:0030326|GO:0003700|GO:0005515|GO:0008270|GO:0046872|GO:0005634	NM_002316	Hs.133709	THC2602569	TGTGCAAGGGTGACTACGAGAAGGAGAAGGACCTGCTCAGCTCCGTGAGCCCCGACGAGT	GO:0003700(transcription factor activity);GO:0005515(protein binding);GO:0008270(zinc ion binding);GO:0046872(metal ion binding)	128493159
RIOK2	A_24_P234822	8.154086E-4	up	7.53496	345.859	186.71	48.0365	23.5395	41.9624	14.3245	11.0358	26.9372	8.00135	28.7338	11.056	48.7281	1.0884	1.22805	1.74962	-1.0884	-1.64542	-1.94091	ENST00000379841	RIOK2	Serine/threonine-protein kinase RIO2 (EC 2.7.11.1) (RIO kinase 2). [Source:Uniprot/SWISSPROT;Acc:Q9BVS4] [ENST00000379841]		false	ens:ENST00000379841;gb:AK001697;gb:CF456108;thc:THC2475019	GO:0006468(protein amino acid phosphorylation)	0	chr5:96523103..96523044	chr5	ENST00000379841	96523044	55781	5q15		GO:0006468|GO:0000166|GO:0004674|GO:0005524|GO:0016301|GO:0016740		Hs.27021	THC2475019	AGAAACTCAAGACAAACATGATTTTTACCTTTAATAGCCTAAGATTTCTTGTGGGCCAAG	GO:0000166(nucleotide binding);GO:0004674(protein serine/threonine kinase activity);GO:0005524(ATP binding);GO:0016301(kinase activity);GO:0016740(transferase activity)	96523103
GABRB1	A_23_P125435	6.863354E-4	up	7.41266	70.3703	239.16	64.5944	136.839	52.5572	152.28	11.5507	173.382	8.0825	206.33	7.52631	166.886	1.07148	1.75342	1.30165	-1.07148	-1.83759	-1.63435	NM_000812	GABRB1	Homo sapiens gamma-aminobutyric acid (GABA) A receptor, beta 1 (GABRB1), mRNA [NM_000812]	NM_000812	false	ref:NM_000812;gb:AK127001;ens:ENST00000295454;ens:ENST00000381586	GO:0006811(ion transport);GO:0007165(signal transduction)	0	chr4:47122855..47122914	chr4	ENST00000295454	47122855	2560	4p12	GO:0005887(integral to plasma membrane);GO:0045211(postsynaptic membrane)	GO:0006811|GO:0007165|GO:0004890|GO:0005216|GO:0005230|GO:0005254|GO:0030594|GO:0031404|GO:0005887|GO:0045211	NM_000812	Hs.27283	NP851208	TCCCCAACAGCGATACTGCTGTTTCTCGAGGTAAGAGATTCAGCCATCCAATTGGTTTTA	GO:0004890(GABA-A receptor activity);GO:0005216(ion channel activity);GO:0005230(extracellular ligand-gated ion channel activity);GO:0005254(chloride channel activity);GO:0030594(neurotransmitter receptor activity);GO:0031404(chloride ion binding)	47122914
SPG20	A_32_P12430	0.00531376	up	7.33559	325.229	324.507	38.9376	112.591	49.2976	138.543	12.1136	148.373	7.98937	129.779	13.1147	210.969	2.5764	1.04134	1.08245	-1.04134	-1.44863	-1.43457	NM_015087	SPG20	Homo sapiens spastic paraplegia 20, spartin (Troyer syndrome) (SPG20), mRNA [NM_015087]	NM_015087	false	ref:NM_015087;ens:ENST00000355182;gb:BX648004;gb:AB011182		0	chr13:35775573..35775514	chr13	ENST00000355182	35775514	23111	13q13.3			NM_015087	Hs.440414	THC2468493	TCAGGGTAAAGAATATGAAAACCTTAGACGTAATCCATGGTGGATAGGCATTATGGTTTC		35775573
THC2773657	A_23_P42595	2.2340353E-4	up	7.26694	128.6	85.082	38.391	28.7745	44.4005	30.8185	11.2755	42.5743	7.87617	44.3566	6.92405	43.009	1.34637	1.16638	1.27718	-1.16638	-1.74318	-1.88455	THC2773657	THC2773657			false	thc:THC2773657		0	chr7:150476065..150476030	chr7		150476030		7q36.1					THC2773657	CACCCCTGAGAGGGATTGGGAAAGTTGTTTCCTCAACCGTCAGCCAGAGTTCGTCTGTCC		150476065
CLEC7A	A_23_P2640	0.00522628	up	7.17857	283.277	157.044	45.9221	12.3379	38.2646	7.97262	10.9431	28.6208	7.81473	22.7071	6.98095	10.5456	0.7231	1.76815	2.13494	-1.51498	-1.66683	-0.7231	NM_197947	CLEC7A	Homo sapiens C-type lectin domain family 7, member A (CLEC7A), transcript variant 1, mRNA [NM_197947]	NM_197947	false	ref:NM_197947;ref:NM_197948;ref:NM_022570;ref:NM_197950	GO:0006910(phagocytosis, recognition);GO:0006954(inflammatory response);GO:0009756(carbohydrate mediated signaling);GO:0042110(T cell activation);GO:0042832(defense response to protozoan);GO:0045087(innate immune response);GO:0046803(reduction of virulence)	0	chr12:10162244..10162185	chr12	ENST00000353231	10162185	64581	12p13.2	GO:0016020(membrane);GO:0016021(integral to membrane)	GO:0006910|GO:0006954|GO:0009756|GO:0042110|GO:0042832|GO:0045087|GO:0046803|GO:0005529|GO:0008329|GO:0042287|GO:0016020|GO:0016021	NM_197947	Hs.143929	THC2490858	AGGTCAAGATAAATGCAGAAAATGTTTAGAGAGCTTGGCCAACTGTAATCTTAACCAAGA	GO:0005529(sugar binding);GO:0008329(pattern recognition receptor activity);GO:0042287(MHC protein binding)	10162244
C7orf45	A_32_P223210	0.00255988	up	7.12288	1627.43	532.936	25.8439	6.70634	37.768	10.5019	11.4064	28.857	22.4911	26.1871	6.62383	19.2018	0.915031	1.2507	1.15099	-2.0346	-0.915031	-2.23103	NM_145268	C7orf45	Homo sapiens chromosome 7 open reading frame 45 (C7orf45), mRNA [NM_145268]	NM_145268	false	ref:NM_145268;ens:ENST00000297819;gb:BC017587;gb:AK097635		0	chr7:129643449..129643508	chr7	ENST00000297819	129643449	136263	7q32.2	GO:0016020(membrane);GO:0016021(integral to membrane)	GO:0016020|GO:0016021	NM_145268	Hs.351816	THC2479667	ATTCCCGACAGAAGCCTTCAGTAACACCGCCAATGAAAAGAGACAGTCAAGAGGAAAGTT		129643508
TMEM92	A_23_P38388	0.0076095	up	7.1168	342.751	281.644	44.796	83.1101	48.7424	97.1163	20.4541	144.529	9.13707	160.187	14.9455	132.096	2.19101	1.01607	0.913183	-0.913183	-2.22416	-1.23608	NM_153229	TMEM92	Homo sapiens transmembrane protein 92 (TMEM92), mRNA [NM_153229]	NM_153229	false	ref:NM_153229;ens:ENST00000300433;gb:BC064507;gb:AK090637		0	chr17:45711945..45712004	chr17	ENST00000300433	45711945	162461	17q21.33	GO:0016020(membrane);GO:0016021(integral to membrane)	GO:0016020|GO:0016021	NM_153229	Hs.224630	THC2472853	AGAATGGGCTACTGTGAGGGGTAGTAAGAGCCCCATTTCTGGAGGTATGCGAATCTTGAC		45712004
AI133411	A_32_P142635	0.00259703	up	7.0313	160.606	309.097	54.4437	97.2395	42.0447	134.693	11.6716	250.348	10.1157	179.053	12.1858	122.864	1.56221	1.66996	0.827056	-1.91612	-1.63898	-0.827056	AI133411	AI133411	HA2019 Human fetal liver cDNA library Homo sapiens cDNA, mRNA sequence [AI133411]	AI133411	false	gb:AI133411;thc:THC2554702;thc:THC2470639;thc:THC2489387		0	chr8:11056237..11056296	chr8		11056237		8p23.1				Hs.673130	THC2554702	AAAGCCTATCCTTGAAAGCTCTGCATCATGGGCAGTGAGCTCAGTGGTATCTGGAGGACA		11056296
CA8	A_24_P282227	0.0441667	up	7.00878	456.361	206.539	27.7546	7.77167	85.88	5.78227	10.9323	16.9809	7.24038	5.43515	9.54462	24.0473	0.365007	1.05768	3.11386	-1.41407	-0.365007	-2.11187	BC015531	CA8	Homo sapiens carbonic anhydrase VIII, mRNA (cDNA clone IMAGE:3913757), with apparent retained intron. [BC015531]	BC015531	false	gb:BC015531;thc:THC2487561	GO:0006730(one-carbon compound metabolic process);GO:0048015(phosphoinositide-mediated signaling)	0	chr8:61340547..61340488	chr8		61340488	767	8q12.1	GO:0005737(cytoplasm)	GO:0006730|GO:0048015|GO:0004089|GO:0005515|GO:0008270|GO:0046872|GO:0005737			THC2487561	CCCCGACTTACGTTCTTAGTTAACTTCTGCTGTTTCTTTGATACGCAGTTGAAATCTTAT	GO:0004089(carbonate dehydratase activity);GO:0005515(protein binding);GO:0008270(zinc ion binding);GO:0046872(metal ion binding)	61340547
SDPR	A_23_P72668	0.00460528	up	6.98542	129.814	266.883	63.4672	110.797	46.0829	156.009	13.5036	148.319	13.9658	192.213	7.01456	192.179	1.56854	1.80446	0.848978	-0.848978	-1.17443	-2.16765	NM_004657	SDPR	Homo sapiens serum deprivation response (phosphatidylserine binding protein) (SDPR), mRNA [NM_004657]	NM_004657	false	ref:NM_004657;ens:ENST00000304141;gb:AK026943;gb:BC016475		0	chr2:192408406..192408347	chr2	ENST00000304141	192408347	8436	2q32.3	GO:0005624(membrane fraction);GO:0005829(cytosol);GO:0005901(caveola)	GO:0001786|GO:0005515|GO:0005624|GO:0005829|GO:0005901	NM_004657	Hs.26530	THC2461139	AGAAAACATCTACGAAAGGTAAAAAGAGATGATCAGTTGGTTGTTTACTTGCTAGAAACC	GO:0001786(phosphatidylserine binding);GO:0005515(protein binding)	192408406
GDF6	A_32_P140489	0.0271708	up	6.97408	468.425	1025.43	45.0947	440.179	60.2837	654.618	13.6239	651.813	9.81541	598.033	33.1632	895.443	2.96754	0.810823	0.657067	-1.48236	-1.83115	-0.657067	NM_001001557	GDF6	Homo sapiens growth differentiation factor 6 (GDF6), mRNA [NM_001001557]	NM_001001557	false	ref:NM_001001557;ens:ENST00000287020;gb:AJ537424;thc:THC2478555	GO:0040007(growth)	0	chr8:97223845..97223786	chr8	ENST00000287020	97223786	392255	8q22.1	GO:0005615(extracellular space)	GO:0040007|GO:0005125|GO:0008083|GO:0005615	NM_001001557	Hs.492277	THC2478555	CGCTAAAGTTACCAGAGGTCAATGAATAATCAAAACATTTTTTACAGTACACCTTTCCTG	GO:0005125(cytokine activity);GO:0008083(growth factor activity)	97223845
TBX1	A_23_P40527	0.017456	up	6.89139	222.094	121.6	38.6623	10.6171	32.7903	6.31383	9.08365	8.88168	6.5692	19.3045	5.86519	19.3412	0.418294	1.4138	1.92595	-0.418294	-2.00588	-2.17216	NM_080646	TBX1	Homo sapiens T-box 1 (TBX1), transcript variant A, mRNA [NM_080646]	NM_080646	false	ref:NM_080646;ref:NM_005992;ref:NM_080647;ens:ENST00000359500	GO:0006350(transcription);GO:0006357(regulation of transcription from RNA polymerase II promoter);GO:0007507(heart development);GO:0048538(thymus development)	0	chr22:18132546..18132605	chr22	ENST00000359500	18132546	6899	22q11.21	GO:0005634(nucleus)	GO:0006350|GO:0006357|GO:0007507|GO:0048538|GO:0003700|GO:0003702|GO:0042803|GO:0005634	NM_080646	Hs.173984	NP423180	AGATAGCGAGAAATATGCCGAGGAGAACTTCAAAACCTTTGTGTTCGAGGAGACACGATT	GO:0003700(transcription factor activity);GO:0003702(RNA polymerase II transcription factor activity);GO:0042803(protein homodimerization activity)	18132605
LIX1	A_24_P226241	0.0333357	up	6.85655	78.4795	120.249	186.625	47.4018	38.3595	55.8153	14.7038	64.6709	10.9531	69.6378	11.8208	77.1627	0.760645	3.35341	0.835206	-0.760645	-1.29225	-1.3303	NM_153234	LIX1	Homo sapiens Lix1 homolog (mouse) (LIX1), mRNA [NM_153234]	NM_153234	false	ref:NM_153234;ens:ENST00000274382;ens:ENST00000379856;gb:AK098400		0	chr5:96458343..96458284	chr5	ENST00000274382	96458284	167410	5q15		GO:0005198	NM_153234	Hs.656702	THC2470947	TGATGACCATTTTCCAACTATTGCACTGGAATGGAAGCCTAAAAGCCCTTCGTGAAACAA	GO:0005198(structural molecule activity)	96458343
MASP1	A_24_P41850	0.00122669	up	6.83842	128.998	135.413	52.5434	32.7685	54.3563	34.0387	11.7499	43.3508	8.51565	50.3543	7.79312	46.831	0.906701	1.65791	1.65198	-0.906701	-1.58722	-1.61048	NM_139125	MASP1	Homo sapiens mannan-binding lectin serine peptidase 1 (C4/C2 activating component of Ra-reactive factor) (MASP1), transcript variant 2, mRNA [NM_139125]	NM_139125	false	ref:NM_139125;ref:NM_001031849;ref:NM_001879;gb:BC106945	GO:0006508(proteolysis);GO:0006956(complement activation);GO:0006958(complement activation, classical pathway);GO:0045087(innate immune response)	0	chr3:188452145..188450782	chr3	ENST00000169293	188450782	5648	3q27.3	GO:0005576(extracellular region)	GO:0006508|GO:0006956|GO:0006958|GO:0045087|GO:0004252|GO:0005509|GO:0005529|GO:0008233|GO:0005576	NM_139125	Hs.89983	THC2478771	AGCTGTGACACAGGCTACAAAGTGCTGAAGGATAATGTGGAGATGGACACATTCCAGATT	GO:0004252(serine-type endopeptidase activity);GO:0005509(calcium ion binding);GO:0005529(sugar binding);GO:0008233(peptidase activity)	188452145
GRHL2	A_24_P35228	0.0243087	up	6.81075	29.0709	152.758	63.2704	76.0671	48.7259	105.034	10.9296	93.4433	7.7644	148.216	7.35513	193.89	0.351125	2.47898	1.63664	-0.351125	-1.50995	-1.97562	NM_024915	GRHL2	Homo sapiens grainyhead-like 2 (Drosophila) (GRHL2), mRNA [NM_024915]	NM_024915	false	ref:NM_024915;ens:ENST00000251808;gb:AK023844;gb:BQ016380	GO:0006350(transcription);GO:0006355(regulation of transcription, DNA-dependent)	0	chr8:102750748..102750807	chr8	ENST00000251808	102750748	79977	8q22.3	GO:0005634(nucleus)	GO:0006350|GO:0006355|GO:0003677|GO:0005634	NM_024915	Hs.661088	THC2474454	TGTTTAGAAGTTCGGACCAACAGAAAAATGCAGTCAGATGTCATCTTGGAATTGGTTTCT	GO:0003677(DNA binding)	102750807
ARHGAP30	A_23_P35045	8.153994E-4	up	6.74953	146.825	179.666	61.582	74.9482	39.6328	62.3817	10.5336	65.3619	8.10225	96.2411	9.65485	94.414	1.35272	1.36056	0.989514	-0.989515	-1.92632	-1.64573	NM_181720	ARHGAP30	Homo sapiens Rho GTPase activating protein 30 (ARHGAP30), transcript variant 2, mRNA [NM_181720]	NM_181720	false	ref:NM_181720;ref:NM_001025598;gb:AK126163;gb:BC053688	GO:0007165(signal transduction)	0	chr1:159283918..159283859	chr1	ENST00000368016	159283859	257106	1q23.3	GO:0005622(intracellular)	GO:0007165|GO:0005096|GO:0005622	NM_181720	Hs.389374	THC2601052	TTCCCAAGAAAGTCAACAAGATCTTGTTCCCAGGGAGTGGGTCATTGGCCAAAGGGAACA	GO:0005096(GTPase activator activity)	159283918
BM129308	A_32_P192842	0.00411066	down	6.72249	42.5015	760.042	31.6063	306.186	77.6717	520.893	388.311	746.639	305.498	518.952	363.718	425.847	-2.31613	-1.43176	-0.901163	0.901163	1.07992	1.61685	BM129308	BM129308	if20d02.x1 Melton Normalized Human Islet 4 N4-HIS 1 Homo sapiens cDNA clone IMAGE:5677082 3', mRNA sequence [BM129308]	BM129308	false	gb:BM129308;gb:AI476245;gb:CK819614;gb:BM129368		0	chr8:23755810..23755869	chr8		23755810		8p21.2				Hs.653792		GAGAAGCAAAAAACTAGCAACATTGTGAGAACTGCTTCTTTCTGTATGTGTAGATATATG		23755869
STAB1	A_23_P32500	0.0228986	up	6.72111	229.656	115.422	37.1997	4.1022	42.5328	6.42082	10.7162	9.84474	7.89789	9.80882	7.16451	15.9512	0.435098	2.62336	2.17028	-0.435098	-0.870077	-1.71218	NM_015136	STAB1	Homo sapiens stabilin 1 (STAB1), mRNA [NM_015136]	NM_015136	false	ref:NM_015136;ens:ENST00000321725;gb:AJ275213;gb:D87433	GO:0006898(receptor-mediated endocytosis);GO:0006954(inflammatory response);GO:0007155(cell adhesion);GO:0007267(cell-cell signaling);GO:0016525(negative regulation of angiogenesis);GO:0042742(defense response to bacterium)	0	chr3:52532723..52532782	chr3	ENST00000321725	52532723	23166	3p21.1	GO:0005887(integral to plasma membrane);GO:0016020(membrane)	GO:0006898|GO:0006954|GO:0007155|GO:0007267|GO:0016525|GO:0042742|GO:0004872|GO:0005041|GO:0005044|GO:0005515|GO:0005540|GO:0008367|GO:0015035|GO:0005887|GO:0016020	NM_015136	Hs.301989	THC2462110	GTGGTTAGCCGTATCATTGTGTGGGACATCATGGCCTTCAATGGCATCATCCATGCTCTG	GO:0004872(receptor activity);GO:0005041(low-density lipoprotein receptor activity);GO:0005044(scavenger receptor activity);GO:0005515(protein binding);GO:0005540(hyaluronic acid binding);GO:0008367(bacterial binding);GO:0015035(protein disulfide oxidoreductase activity)	52532782
LOC286528	A_24_P238510	0.0308271	up	6.65137	104.76	58.1968	39.2559	4.15997	43.9766	6.43897	10.6245	8.38899	8.1251	16.3133	7.14119	11.4254	0.253627	2.64382	2.17739	-0.253627	-1.60003	-1.27246	XM_210501	LOC286528	PREDICTED: Homo sapiens similar to Ssu72 RNA polymerase II CTD phosphatase homolog (LOC286528), mRNA [XM_210501]	XM_210501	false	ref:XM_210501;ref:XM_937399		0	chrX:113531676..113531735	chrX		113531676	286528	Xq23			XM_210501			CCAGGATTGCAAAGATGTGTTTGATCTGATCATCACTTGTGAAGAGAGCATTTATGACCA		113531735
ENST00000356197	A_32_P814853	0.00762193	up	6.64701	239.002	131.075	28.5702	9.47819	32.371	6.68153	11.4094	30.9315	7.21279	21.8874	5.98284	8.02062	0.644757	1.36995	2.05458	-1.66073	-1.82335	-0.644757	ENST00000356197	ENST00000356197	Homo sapiens clone PP1563 unknown mRNA. [AF217983]		false	ens:ENST00000356197;gb:AF217983		0	chr2:64648258..64648199	chr2	ENST00000356197	64648199		2p14						ACAAGTATGGAAGGAAAACATGCTTCGAAAATTCGCTCCAGGCGGTTTAATAAAGCTGTC		64648258
LOC643338	A_32_P183970	0.0198874	up	6.64687	121.95	70.2858	48.2196	10.0238	41.281	6.46579	10.2782	9.84843	7.82419	21.1082	7.02633	14.979	0.366683	1.83789	2.24628	-0.366684	-1.86009	-1.5204	ENST00000344320	LOC643338	Homo sapiens, clone IMAGE:5138712, mRNA. [BC027487]		false	ens:ENST00000344320;gb:BC027487;ref:XM_927997;ref:XM_938980		0	chr15:38851578..38851637	chr15	ENST00000344320	38851578	643338	15q15.1			XM_927997	Hs.631715	THC2606201	GCATTCAACAGCGAAGCGGCACAGCTGGTTTCCAGAACCGTCTCCCGGGATTAGACAGTT		38851637
BC015449	A_24_P851522	0.0181127	up	6.64521	357.864	198.775	42.2442	8.42352	43.8649	6.46925	11.206	17.1891	14.8294	16.2025	8.4178	24.0752	0.488014	1.966	2.40114	-0.977485	-0.488014	-1.8763	BC015449	BC015449	Homo sapiens, clone IMAGE:4427279, mRNA. [BC015449]	BC015449	false	gb:BC015449;thc:THC2609191		0	chr8:77599047..77599106	chr8		77599047		8q21.11				Hs.615028	THC2609191	CTCTGTTGTGTCACTCTACCAATAAACCTATACATCATACTGAGTGAAGTATGTTCACAG		77599106
AK094786	A_32_P101379	0.0311402	up	6.62714	575.17	414.594	34.5314	117.725	40.9244	175.386	11.869	164.459	7.71818	149.118	21.1749	242.458	3.2807	1.03897	0.708904	-0.984044	-1.46364	-0.708904	AK094786	AK094786	Homo sapiens cDNA FLJ37467 fis, clone BRAWH2011920. [AK094786]	AK094786	false	gb:AK094786;thc:THC2493023		0	chr12:124712780..124712839	chr12		124712780		12q24.32				Hs.616436	THC2493023	CTGTTGTGTATGTTCCACCGTATATTTAATGTCTCTGTAAAGGCACTTCCAAACATTTTG		124712839
A_24_P187355	A_24_P187355	0.00173363	up	6.62343	630.244	372.062	47.7248	55.5278	47.6266	52.7341	14.2908	107.66	33.2872	160.289	27.357	166.65	2.00342	1.02458	1.09609	-1.67028	-1.02458	-1.36378	A_24_P187355	A_24_P187355			false			0	chr9:030764080..030764144	chr9		30764080		9p21.1						GAACCATGAAGAGGAAGTAAAAGACCTGCAAGTCCAGATTGCAGCTTTAACAGTGGAGGT		30764144
PTPN22	A_23_P201181	0.00200902	up	6.61378	154.291	107.244	42.1818	25.3275	48.2886	29.6404	11.7477	44.2299	10.6723	30.5034	7.51201	51.7362	1.01992	1.23109	1.19929	-1.41747	-1.01992	-2.28873	NM_012411	PTPN22	Homo sapiens protein tyrosine phosphatase, non-receptor type 22 (lymphoid) (PTPN22), transcript variant 2, mRNA [NM_012411]	NM_012411	false	ref:NM_012411;ens:ENST00000354605;gb:AF001847;gb:AF077031	GO:0006470(protein amino acid dephosphorylation);GO:0007165(signal transduction);GO:0007275(multicellular organismal development)	0	chr1:114178513..114178454	chr1	ENST00000354605	114178454	26191	1p13.2		GO:0006470|GO:0007165|GO:0007275|GO:0004725|GO:0005515|GO:0016787|GO:0016791	NM_012411	Hs.535276	NP079320	TGGGGTGGAACATCTGAACCAAAGAAATTTGATGACTCTGTGATACTTAGACCAAGCAAG	GO:0004725(protein tyrosine phosphatase activity);GO:0005515(protein binding);GO:0016787(hydrolase activity);GO:0016791(phosphoric monoester hydrolase activity)	114178513
BX105574	A_32_P61313	0.00459007	up	6.56726	334.744	164.943	37.6879	7.67753	31.2895	6.29598	9.23899	20.1655	6.2552	12.0438	5.43404	7.39733	0.733035	2.00733	2.02512	-1.41414	-1.23321	-0.733035	BX105574	BX105574	BX105574 Soares_fetal_liver_spleen_1NFLS_S1 Homo sapiens cDNA clone IMAGp998N07974, mRNA sequence [BX105574]	BX105574	false	gb:BX105574;thc:THC2689974		0	chr10:124808409..124808468	chr10		124808409		10q26.13				Hs.141748	THC2689974	GATTGAGTAGAAAGCTACCAAGGTCACCCCTATAAAGAAATATTTCTTTACATCCATTAG		124808468
ENST00000307214	A_24_P237912	9.506403E-4	up	6.53058	209.152	133.442	37.886	24.3578	43.2831	27.5314	10.81	29.9489	7.57942	34.6505	6.70521	38.4716	1.06477	1.05371	1.06916	-1.05371	-1.77628	-2.10401	ENST00000307214	ENST00000307214	CDNA FLJ40722 fis, clone THYMU2028629. [Source:Uniprot/SPTREMBL;Acc:Q8N1I1] [ENST00000307214]		false	ens:ENST00000307214;ens:ENST00000388775;ens:ENST00000291129;gb:AK090395		0	chr7:143055521..143055580	chr7	ENST00000307214	143055521		7q35			XM_001127154	Hs.603748	THC2530704	CTGGCAGGATGAATCTATGGGTGAAGAAGTTCTCTGAAAAAGTGAAGAAGAATCTGGTTC		143055580
COL22A1	A_32_P405759	0.0205828	up	6.52854	1367.37	388.375	206.193	12.1128	151.455	10.1375	11.1026	7.64526	18.8241	12.9215	14.5071	9.53769	0.605415	2.87893	2.69065	-0.672209	-0.667659	-0.605415	NM_152888	COL22A1	Homo sapiens collagen, type XXII, alpha 1 (COL22A1), mRNA [NM_152888]	NM_152888	false	ref:NM_152888;ens:ENST00000303045;ens:ENST00000341807;gb:AX721208	GO:0006817(phosphate transport)	0	chr8:139670287..139670228	chr8	ENST00000303045	139670228	169044	8q24.23	GO:0005737(cytoplasm)	GO:0006817|GO:0005737	NM_152888	Hs.117169	THC2624229	GACCAGACACTTGGCAAATTTACCTCTTTCTTCAAAAGAAAAACTTTAAGAAAATGAGCC		139670287
SOD2	A_24_P935819	0.0326131	up	6.52419	36.2335	56.5923	160.241	55.8091	35.4781	48.5123	14.4938	50.8227	13.6272	72.9232	9.6417	106.137	0.583379	2.74833	0.775238	-0.583379	-1.19323	-2.23383	BC016934	SOD2	Homo sapiens superoxide dismutase 2, mitochondrial, mRNA (cDNA clone MGC:21350 IMAGE:4184203), complete cds. [BC016934]	BC016934	false	gb:BC016934;gb:AL050388;thc:THC2477318	GO:0000303(response to superoxide);GO:0001315(age-dependent response to reactive oxygen species);GO:0006357(regulation of transcription from RNA polymerase II promoter);GO:0006801(superoxide metabolic process);GO:0006979(response to oxidative stress)	0	chr6:160032604..160032545	chr6		160032545	6648	6q25.3	GO:0005739(mitochondrion);GO:0005743(mitochondrial inner membrane)	GO:0000303|GO:0001315|GO:0006357|GO:0006801|GO:0006979|GO:0004784|GO:0008383|GO:0016491|GO:0030145|GO:0046872|GO:0005739|GO:0005743		Hs.487046	THC2477318	GAAGATAATCGATAGTCATGTTTTTTAGACTCTCTGTATTGCTTGGTAAGCTACGTAGTA	GO:0004784(superoxide dismutase activity);GO:0008383(manganese superoxide dismutase activity);GO:0016491(oxidoreductase activity);GO:0030145(manganese ion binding);GO:0046872(metal ion binding)	160032604
PLAU	A_23_P24104	9.9735524E-5	down	6.51841	1432.58	2082.94	1028.3	2047.04	1331.83	2039.69	8637.24	2482.41	13569	3053.54	14126.8	3495.76	-1.16941	-1.62269	-1.24435	1.16941	1.52235	1.38534	NM_002658	PLAU	Homo sapiens plasminogen activator, urokinase (PLAU), mRNA [NM_002658]	NM_002658	false	ref:NM_002658;ens:ENST00000372762;ens:ENST00000372764;gb:A35395	GO:0006508(proteolysis);GO:0006935(chemotaxis);GO:0007165(signal transduction);GO:0007596(blood coagulation);GO:0042730(fibrinolysis)	0	chr10:75347056..75347115	chr10	ENST00000372762	75347056	5328	10q22.2	GO:0005615(extracellular space)	GO:0006508|GO:0006935|GO:0007165|GO:0007596|GO:0042730|GO:0004252|GO:0008233|GO:0008243|GO:0016301|GO:0005615	NM_002658	Hs.77274	THC2468085	CTGTGACCAGCACTGTCTCAGTTTCACTTTCACATAGATGTCCCTTTCTTGGCCAGTTAT	GO:0004252(serine-type endopeptidase activity);GO:0008233(peptidase activity);GO:0008243(plasminogen activator activity);GO:0016301(kinase activity)	75347115
NAV3	A_23_P13740	0.00822921	up	6.51224	279.442	282.864	45.9245	119.423	45.315	148.599	11.2651	159.217	16.0649	165.246	14.5752	239.003	2.52044	1.15926	0.824631	-1.28306	-0.824631	-1.49744	NM_014903	NAV3	Homo sapiens neuron navigator 3 (NAV3), mRNA [NM_014903]	NM_014903	false	ref:NM_014903;ens:ENST00000378640;ens:ENST00000266692;gb:AK022070		0	chr12:77130327..77130386	chr12	ENST00000378640	77130327	89795	12q21.2		GO:0000166|GO:0005524|GO:0017111	NM_014903	Hs.655301	NP843482	CAGTTTTCAGAGTGTCACAAAGTCAATAGGTCCTTACACGGTGCTATTGCCCTAAGGGAA	GO:0000166(nucleotide binding);GO:0005524(ATP binding);GO:0017111(nucleoside-triphosphatase activity)	77130386
GPR61	A_23_P326303	0.0216454	up	6.4848	422.286	223.083	31.9544	3.85324	34.2374	6.31323	9.95097	24.2598	13.1137	17.0529	5.64088	5.69966	0.467797	2.59903	1.98628	-1.7385	-0.831776	-0.467797	NM_031936	GPR61	Homo sapiens G protein-coupled receptor 61 (GPR61), mRNA [NM_031936]	NM_031936	false	ref:NM_031936;gb:AF258342;thc:THC2462180	GO:0007165(signal transduction);GO:0007186(G-protein coupled receptor protein signaling pathway);GO:0008150(biological_process)	0	chr1:109889750..109889809	chr1	ENST00000286603	109889750	83873	1p13.3	GO:0005575(cellular_component);GO:0016020(membrane);GO:0016021(integral to membrane)	GO:0007165|GO:0007186|GO:0008150|GO:0001584|GO:0004872|GO:0005575|GO:0016020|GO:0016021	NM_031936	Hs.514690	THC2462180	ACAGGGAATAACTGCAAACTGGACAGGACACCCATCTGGGACCACCTGTCCATCCTACTT	GO:0001584(rhodopsin-like receptor activity);GO:0004872(receptor activity)	109889809
LRAP	A_24_P342171	2.1027584E-4	up	6.45995	120.198	136.746	48.0881	59.7732	50.4291	53.1304	11.9202	66.8899	8.54509	72.6613	10.7703	90.6565	1.21502	1.08728	1.32582	-1.08728	-1.68692	-1.67225	NM_022350	LRAP	Homo sapiens leukocyte-derived arginine aminopeptidase (LRAP), mRNA [NM_022350]	NM_022350	false	ref:NM_022350;gb:BC017927;gb:AB163917;ens:ENST00000343361	GO:0006508(proteolysis);GO:0008217(blood pressure regulation);GO:0019885(antigen processing and presentation of endogenous peptide antigen via MHC class I)	0	chr5:96245384..96248167	chr5	ENST00000343361	96245384	64167	5q15	GO:0005788(endoplasmic reticulum lumen)	GO:0006508|GO:0008217|GO:0019885|GO:0004177|GO:0004179|GO:0008237|GO:0008270|GO:0051398|GO:0051399|GO:0005788	NM_022350	Hs.591249	THC2490614	GCCAAAGGTTAAGACAATTGAACTTGAAGGAGGTCTTTTGGAAGATCACTTTGAAACTAC	GO:0004177(aminopeptidase activity);GO:0004179(membrane alanyl aminopeptidase activity);GO:0008237(metallopeptidase activity);GO:0008270(zinc ion binding);GO:0051398(N-terminal lysine aminopeptidase activity);GO:0051399(N-terminal arginine aminopeptidase activity)	96248167
CST2	A_24_P237175	0.0178339	down	6.4542	317.247	383.305	24.8812	151.069	81.4072	161.112	678.666	245.614	758.434	318.336	884.413	314.394	-0.762678	-3.09187	-1.47463	0.976512	0.762678	1.00235	NM_001322	CST2	Homo sapiens cystatin SA (CST2), mRNA [NM_001322]	NM_001322	false	ref:NM_001322;ens:ENST00000304725;gb:BC062679;gb:BP333788		0	chr20:23755162..23755103	chr20	ENST00000304725	23755103	1470	20p11.21		GO:0004869	NM_001322	Hs.669305	THC2477714	CGTGCCCTTCACTTTGTCATCAGCGAGTATAACAAGGCCACTGAAGATGAGTACTACAGA	GO:0004869(cysteine protease inhibitor activity)	23755162
HEPACAM	A_24_P232545	0.0014373	up	6.45216	747.634	247.616	27.0478	18.7641	40.1617	23.8576	12.172	40.9176	9.90465	28.5997	7.68049	29.0092	2.09537	1.02868	1.25251	-1.24801	-1.02868	-1.4161	NM_152722	HEPACAM	Homo sapiens hepatocyte cell adhesion molecule (HEPACAM), mRNA [NM_152722]	NM_152722	false	ref:NM_152722;gb:AK122595;ens:ENST00000298251;ens:ENST00000374961		0	chr11:124298853..124298499	chr11	ENST00000298251	124298499	220296	11q24.2	GO:0016021(integral to membrane)	GO:0004872|GO:0016021	NM_152722	Hs.159863	NP852543	GTCAAGATCACCGTATACAGAAGAAGCTCCCTTTACATCATCTTGTCTACAGGAGGCATC	GO:0004872(receptor activity)	124298853
CD80	A_23_P155632	0.0291148	up	6.44807	127.464	64.125	38.3719	3.57068	44.174	6.44069	10.6418	8.18347	8.02027	10.9678	7.21105	12.5481	0.306087	2.74073	2.09286	-0.306087	-1.13659	-1.48424	NM_005191	CD80	Homo sapiens CD80 molecule (CD80), mRNA [NM_005191]	NM_005191	false	ref:NM_005191;ens:ENST00000264246;ens:ENST00000383669;gb:AY197777	GO:0006955(immune response);GO:0007242(intracellular signaling cascade);GO:0007267(cell-cell signaling);GO:0009967(positive regulation of signal transduction);GO:0042110(T cell activation);GO:0045086(positive regulation of interleukin-2 biosynthetic process);GO:0045425(positive regulation of granulocyte macrophage colony-stimulating factor biosynthetic process);GO:0045627(positive regulation of T…	0	chr3:120738745..120738686	chr3	ENST00000264246	120738686	941	3q13.33	GO:0005886(plasma membrane);GO:0016021(integral to membrane)	GO:0006955|GO:0007242|GO:0007267|GO:0009967|GO:0042110|GO:0045086|GO:0045425|GO:0045627|GO:0045941|GO:0050731|GO:0005102|GO:0015026|GO:0016563|GO:0005886|GO:0016021	NM_005191	Hs.838	NP1400369	CCAACCACAGCTTCATGTGTCTCATCAAGTATGGACATTTAAGAGTGAATCAGACCTTCA	GO:0005102(receptor binding);GO:0015026(coreceptor activity);GO:0016563(transcriptional activator activity)	120738745
AF044579	A_24_P926594	0.0160169	up	6.44793	261.232	163.399	43.4494	8.78383	44.6493	6.45918	11.4504	23.6255	8.20406	15.1119	7.22902	9.32771	0.522326	2.15181	2.63461	-1.19955	-1.03588	-0.522326	AF044579	AF044579	Homo sapiens translocation related non-coding gene (TNRG10) mRNA, complete sequence. [AF044579]	AF044579	false	gb:AF044579;thc:THC2523963		0	chr10:62872597..62872656	chr10		62872597		10q21.2				Hs.302714	THC2523963	GGCAAAGGCTTTCTGTTAGTGTGTAAGGGGAATATGATGACCAATATAACAACCTCAGTA		62872656
MFAP5	A_23_P87700	9.6135587E-4	up	6.41281	297.173	82.0863	24.2074	11.5105	34.8513	10.9984	11.6705	27.608	7.87109	21.3322	6.54593	11.1606	1.70471	0.921121	1.51254	-1.3936	-1.58978	-0.921121	NM_003480	MFAP5	Homo sapiens microfibrillar associated protein 5 (MFAP5), mRNA [NM_003480]	NM_003480	false	ref:NM_003480;ens:ENST00000359478;gb:U37283;gb:BC005901		0	chr12:8691917..8691858	chr12	ENST00000359478	8691858	8076	12p13.31	GO:0001527(microfibril);GO:0005578(proteinaceous extracellular matrix);GO:0005615(extracellular space)	GO:0005201|GO:0001527|GO:0005578|GO:0005615	NM_003480	Hs.512842	NP335905	TGAGAGGAAGGAGGATCTCCTTCTTCTCCAACCATTGACAGCTAACCCTTAGACAGTATT	GO:0005201(extracellular matrix structural constituent)	8691917
HPGD	A_24_P71904	8.515043E-4	up	6.38011	136.379	155.212	51.3983	35.0154	50.8991	36.5158	11.4894	55.9401	8.12876	54.5816	16.5003	72.9094	0.978502	1.71885	1.64423	-1.11846	-1.58219	-0.978502	NM_000860	HPGD	Homo sapiens hydroxyprostaglandin dehydrogenase 15-(NAD) (HPGD), mRNA [NM_000860]	NM_000860	false	ref:NM_000860;ens:ENST00000296522;ens:ENST00000296521;gb:J05594	GO:0006629(lipid metabolic process);GO:0006631(fatty acid metabolic process);GO:0006693(prostaglandin metabolic process);GO:0007179(transforming growth factor beta receptor signaling pathway);GO:0007565(pregnancy);GO:0007567(parturition);GO:0008152(metabolic process);GO:0019372(lipoxygenase pathway);GO:0045786(negative regulation of progression through cell cycle)	0	chr4:175648320..175648261	chr4	ENST00000296522	175648261	3248	4q34.1	GO:0005575(cellular_component);GO:0005829(cytosol)	GO:0006629|GO:0006631|GO:0006693|GO:0007179|GO:0007565|GO:0007567|GO:0008152|GO:0019372|GO:0045786|GO:0004957|GO:0016404|GO:0016491|GO:0042803|GO:0051287|GO:0005575|GO:0005829	NM_000860	Hs.655491	THC2623240	AGACAAAGTAGTGAACATCAATGAACATCTGATAGAGATAAACTGTAATCAGGCATAAGC	GO:0004957(prostaglandin E receptor activity);GO:0016404(15-hydroxyprostaglandin dehydrogenase (NAD+) activity);GO:0016491(oxidoreductase activity);GO:0042803(protein homodimerization activity);GO:0051287(NAD binding)	175648320
BHMT2	A_23_P92983	0.00362474	up	6.37127	243.566	302.813	40.6299	124.854	57.4336	147.096	13.6907	156.338	9.96053	172.425	17.0475	218.238	2.2524	0.946886	1.20972	-0.946886	-1.54709	-1.11177	NM_017614	BHMT2	Homo sapiens betaine-homocysteine methyltransferase 2 (BHMT2), mRNA [NM_017614]	NM_017614	false	ref:NM_017614;gb:BC020665;ens:ENST00000380307;ens:ENST00000255192		0	chr5:78420492..78420551	chr5	ENST00000380307	78420492	23743	5q14.1		GO:0008168|GO:0008270|GO:0008898|GO:0016740|GO:0046872|GO:0047150	NM_017614	Hs.114172	THC2508801	AAATAATCAGAAGTCACTGAGACCCAAAGCTAGTGAATAATTCAAGTGACTAAGCTAGAT	GO:0008168(methyltransferase activity);GO:0008270(zinc ion binding);GO:0008898(homocysteine S-methyltransferase activity);GO:0016740(transferase activity);GO:0046872(metal ion binding);GO:0047150(betaine-homocysteine S-methyltransferase activity)	78420551
BX337332	A_32_P29408	0.00484206	up	6.3694	42.5583	297.487	52.2631	137.897	43.9983	196.864	10.4099	217.121	6.95759	190.695	6.44245	240.319	0.788577	2.19416	1.43221	-0.788577	-1.18264	-1.62731	BX337332	BX337332	BX337332 Homo sapiens PLACENTA COT 25-NORMALIZED Homo sapiens cDNA clone CS0DI040YE21 5-PRIME, mRNA sequence [BX337332]	BX337332	false	gb:BX337332;thc:THC2607212		0	chr12:52759009..52758974	chr12		52758974		12q13.13				Hs.635297	THC2607212	TATAACTCTCTGTTTGGAGACACTGTGGCTCTATTGACAGACTGATATCTAGGAAATATT		52759009
NUDT9P1	A_32_P40463	7.5622613E-4	up	6.36855	143.931	168.441	46.4867	30.9277	57.2587	41.0556	12.6758	68.9531	8.94809	39.3564	8.18111	49.3079	0.95504	1.76983	1.66182	-1.26162	-0.95504	-1.40954	NR_002779	NUDT9P1	Homo sapiens nudix (nucleoside diphosphate linked moiety X)-type motif 9 pseudogene 1 (NUDT9P1) on chromosome 10 [NR_002779]	NR_002779	false	ref:NR_002779;gb:BC029544		0	chr10:92901804..92901745	chr10		92901745	119369	10q23.32			NR_002779	Hs.441287		GGGAAAAGTTCAATCTCTATTTTGGTCCACAAGGATCAAGTGCTTATGAACCAGACCAAA		92901804
ECAT8	A_32_P188825	0.0112075	up	6.35834	132.184	230.158	121.942	94.8727	34.8018	109.587	15.5655	138.035	11.4448	139.031	15.7244	160.055	1.60165	2.76386	0.746885	-0.746885	-1.20092	-0.945766	NM_001015890	ECAT8	Homo sapiens ES cell associated transcript 8 (ECAT8), mRNA [NM_001015890]	NM_001015890	false	ref:NM_001015890;ens:ENST00000311695;gb:AB211063;gb:BC049000		0	chr19:37956238..37959913	chr19	ENST00000311695	37956238	91646	19q13.11			NM_001015890	Hs.646351	THC2483906	GGCATAACCATATATGCTGATCCAGATGTACCAGAAGCAAGTGCTTTAAGTCAGAAGTCA		37959913
IL1B	A_23_P79518	0.0102016	down	6.31283	279.34	281.981	34.559	98.263	36.5313	132.23	384.271	154.402	376.378	132.561	628.403	183.376	-0.664504	-2.15852	-2.50677	0.664504	0.854598	1.12596	NM_000576	IL1B	Homo sapiens interleukin 1, beta (IL1B), mRNA [NM_000576]	NM_000576	false	ref:NM_000576;ens:ENST00000263341;gb:AX419978;gb:K02770	GO:0000074(regulation of progression through cell cycle);GO:0001660(fever);GO:0006915(apoptosis);GO:0006954(inflammatory response);GO:0006955(immune response);GO:0007165(signal transduction);GO:0007267(cell-cell signaling);GO:0008283(cell proliferation);GO:0008285(negative regulation of cell proliferation);GO:0030593(neutrophil chemotaxis);GO:0045080(positive regulation of chemokine biosynthetic …	0	chr2:113303959..113303900	chr2	ENST00000263341	113303900	3553	2q13	GO:0005576(extracellular region);GO:0005615(extracellular space)	GO:0000074|GO:0001660|GO:0006915|GO:0006954|GO:0006955|GO:0007165|GO:0007267|GO:0008283|GO:0008285|GO:0030593|GO:0045080|GO:0045410|GO:0050900|GO:0004871|GO:0005149|GO:0005515|GO:0005576|GO:0005615	NM_000576	Hs.126256	THC2469206	GGAATCAATTCAATTTGGACTGGTGTGCTCTCTTTAAATCAAGTCCTTTAATTAAGACTG	GO:0004871(signal transducer activity);GO:0005149(interleukin-1 receptor binding);GO:0005515(protein binding)	113303959
ABCB11	A_23_P39703	0.0383725	up	6.27349	147.087	87.2786	32.9574	5.14727	51.212	6.11226	10.5543	28.4889	25.5739	21.5356	9.29909	11.1725	0.252509	2.17826	2.56624	-1.93303	-0.252509	-0.765251	NM_003742	ABCB11	Homo sapiens ATP-binding cassette, sub-family B (MDR/TAP), member 11 (ABCB11), mRNA [NM_003742]	NM_003742	false	ref:NM_003742;ens:ENST00000263817;gb:AF091582;thc:THC2479770	GO:0006810(transport)	0	chr2:169487866..169487807	chr2	ENST00000263817	169487807	8647	2q24.3	GO:0005624(membrane fraction);GO:0005887(integral to plasma membrane);GO:0016020(membrane);GO:0046581(intercellular canaliculus)	GO:0006810|GO:0000166|GO:0005215|GO:0005524|GO:0008554|GO:0015432|GO:0016887|GO:0005624|GO:0005887|GO:0016020|GO:0046581	NM_003742	Hs.658439	THC2479770	AATTTGTCTTTCAAGTGAAACCAGCTTCCTTCATCTCTAAGGCTAAGGATAGGGAAAGGG	GO:0000166(nucleotide binding);GO:0005215(transporter activity);GO:0005524(ATP binding);GO:0008554(sodium-exporting ATPase activity, phosphorylative mechanism);GO:0015432(bile acid-exporting ATPase activity);GO:0016887(ATPase activity)	169487866
GPR174	A_23_P11070	1.2089881E-4	up	6.25483	264.622	218.786	51.6301	43.5874	39.7615	41.0134	9.78141	44.9025	8.50508	50.9826	6.85236	43.8721	1.39612	1.366	1.07698	-1.07698	-1.46191	-1.55693	NM_032553	GPR174	Homo sapiens G protein-coupled receptor 174 (GPR174), mRNA [NM_032553]	NM_032553	false	ref:NM_032553;ens:ENST00000276077;gb:BC104922;gb:BC104924	GO:0007165(signal transduction);GO:0007186(G-protein coupled receptor protein signaling pathway)	0	chrX:78313701..78313760	chrX	ENST00000276077	78313701	84636	Xq21.1	GO:0016020(membrane);GO:0016021(integral to membrane)	GO:0007165|GO:0007186|GO:0001584|GO:0004872|GO:0045028|GO:0016020|GO:0016021	NM_032553	Hs.326713	THC2486154	CAGTCCGTTGTTATGATGACCATTGGCGAGTTGATTGGGTTTGTAACTCCGCTTCTGATT	GO:0001584(rhodopsin-like receptor activity);GO:0004872(receptor activity);GO:0045028(purinergic nucleotide receptor activity, G-protein coupled)	78313760
AI470277	A_32_P68142	0.00112685	up	6.24705	449.65	235.528	36.6084	26.8632	51.3677	25.6582	12.8035	37.2075	9.5851	49.7234	8.51711	26.4444	1.47916	0.992797	1.5477	-0.992797	-1.8288	-1.08827	AI470277	AI470277	AI470277 tj18h01.x1 NCI_CGAP_Gas4 Homo sapiens cDNA clone IMAGE:2141905 3', mRNA sequence [AI470277]	AI470277	false	gb:AI470277;gb:AI581103;gb:AA460304;gb:W69656		0	chr16:83500368..83500309	chr16		83500309		16q24.1				Hs.513779		CCAGCACACGCTTTGGAATACGGTAGGGCAAAACTCCTAAGGAAGCCGAAAATGTTCATC		83500368
AK124173	A_32_P235358	1.5529872E-4	up	6.2153	130.685	157.7	31.1329	42.4636	45.6062	59.2574	12.3395	77.9516	8.30138	69.3293	9.91283	96.4749	1.28245	1.10575	1.17577	-1.10575	-1.5085	-1.72925	AK124173	AK124173	Homo sapiens cDNA FLJ42179 fis, clone THYMU2030796. [AK124173]	AK124173	false	gb:AK124173;thc:THC2504912		0	chr6:138186569..138186510	chr6		138186510		6q23.3				Hs.598050	THC2504912	TGCTTACATGTCTAAGGCCTGAAAAATTGGTAGTGACATCCCAAAATAAATGAAGGTTTT		138186569
THC2750782	A_32_P75559	0.00219374	up	6.21238	208.646	186.76	51.6532	58.8768	54.5881	83.0662	11.7773	68.1568	8.41054	92.2877	16.0268	93.9468	1.72914	1.38042	0.963589	-0.963589	-1.88661	-0.982098	THC2750782	THC2750782	Q7R1K8_GIALA (Q7R1K8) GLP_28_72799_73185, partial (8%) [THC2750782]		false	thc:THC2750782		0	chr19:17363508..17363449	chr19		17363449		19p13.11					THC2750782	GGTGAATCCTAGTTATCCAAACAAGCACAGTTGCAAACGTAATGCAAATAACACGGATAT		17363508
A_32_P188127	A_32_P188127	0.00333154	up	6.21	224.12	152.254	28.5311	31.6327	34.3524	46.0387	11.0114	45.0352	7.35716	56.6348	6.46968	49.6758	1.78504	1.07836	0.804811	-0.804811	-1.71722	-1.71353	A_32_P188127	A_32_P188127			false			0	chr5:148997534..148997475	chr5		148997475		5q33.1						TTAATGTCTGATGAAGGGATGATTAAAGTGACGATGCAGAAAGGGATTTCACAGGAAATA		148997534
THC2724145	A_32_P130734	0.00777466	up	6.20892	67.7724	88.4989	51.9489	36.3306	46.2215	44.8772	10.6537	52.7225	13.0023	49.9307	6.89822	77.0386	0.778097	1.67897	1.20564	-1.144	-0.778097	-2.31823	THC2724145	THC2724145	BF367219 RC3-GN0023-150900-015-a01 GN0023 Homo sapiens cDNA, mRNA sequence [BF367219]		false	thc:THC2724145;gb:BF367219		0	chr17_random:843580..843639	chr17_random		843580							THC2724145	TGTATATATGTATCATGTAAACACGACTTCCTACTGGCATATCTGACTGTAACCGACCAC		843639
THC2760410	A_32_P116233	0.003102	up	6.18642	172.892	111.256	37.7222	12.6452	30.9168	10.6663	9.73459	20.8363	6.50173	14.0441	5.94607	22.6607	0.866951	1.80779	1.76629	-0.866951	-0.880105	-1.69923	THC2760410	THC2760410			false	thc:THC2760410		0	chr14:093817066..093817007	chr14		93817007		14q32.13					THC2760410	TATCCACTAATTGTATGGCAAAACTGACTCATCTCCAGACTAAGATATTCAAGCTCAGGA		93817066
ELAVL3	A_23_P319626	0.0344933	down	6.15848	478.703	63.6972	496.074	25.6755	641.711	31.2441	1022.94	13.4752	948.638	4.38689	1421.72	33.5048	-1.97387	-0.611605	-0.523427	1.36258	2.87282	0.523427	NM_001420	ELAVL3	Homo sapiens ELAV (embryonic lethal, abnormal vision, Drosophila)-like 3 (Hu antigen C) (ELAVL3), transcript variant 1, mRNA [NM_001420]	NM_001420	false	ref:NM_001420;ref:NM_032281;ens:ENST00000359227;thc:THC2471754	GO:0007275(multicellular organismal development);GO:0007399(nervous system development);GO:0030154(cell differentiation)	0	chr19:11424156..11424097	chr19	ENST00000359227	11424097	1995	19p13.2		GO:0007275|GO:0007399|GO:0030154|GO:0000166|GO:0003723|GO:0003730	NM_001420	Hs.1701	THC2471754	CTTCATCCGGTTTGCAAGTTAAAGGAACGACAATGTTCTCTTTGTTTCTTTAAGTTTTGC	GO:0000166(nucleotide binding);GO:0003723(RNA binding);GO:0003730(mRNA 3'-UTR binding)	11424156
ACPP	A_24_P46130	0.00349983	up	6.14441	215.586	120.723	31.9793	17.6874	51.8705	18.9756	10.8903	19.4584	7.65286	27.0957	6.66729	27.7002	0.836958	0.854819	1.45117	-0.836958	-1.82359	-2.05432	NM_001099	ACPP	Homo sapiens acid phosphatase, prostate (ACPP), mRNA [NM_001099]	NM_001099	false	ref:NM_001099;ens:ENST00000336375;gb:M34840;gb:BC016344	GO:0000074(regulation of progression through cell cycle)	0	chr3:133560033..133560092	chr3	ENST00000336375	133560033	55	3q22.1	GO:0005576(extracellular region)	GO:0000074|GO:0003993|GO:0004725|GO:0016787|GO:0005576	NM_001099	Hs.433060	THC2478204	TGTGCTCTATTACCATTATGGATAAAGATGAGATGGTTTCTAGAGATGGTTTCTACTGGC	GO:0003993(acid phosphatase activity);GO:0004725(protein tyrosine phosphatase activity);GO:0016787(hydrolase activity)	133560092
F2RL1	A_23_P58835	0.0141218	up	6.1232	237.325	137.317	39.4006	19.5188	51.0316	26.8415	16.8027	23.101	8.81453	41.5566	8.16881	43.6214	0.624311	0.848304	0.761876	-0.624311	-2.40217	-2.58189	NM_005242	F2RL1	Homo sapiens coagulation factor II (thrombin) receptor-like 1 (F2RL1), mRNA [NM_005242]	NM_005242	false	ref:NM_005242;ens:ENST00000296677;gb:U34038;gb:BC012453	GO:0007165(signal transduction);GO:0007186(G-protein coupled receptor protein signaling pathway);GO:0007204(elevation of cytosolic calcium ion concentration);GO:0007596(blood coagulation)	0	chr5:76165394..76165453	chr5	ENST00000296677	76165394	2150	5q13.3	GO:0005794(Golgi apparatus);GO:0005886(plasma membrane);GO:0005887(integral to plasma membrane)	GO:0007165|GO:0007186|GO:0007204|GO:0007596|GO:0001584|GO:0004872|GO:0005102|GO:0015057|GO:0005794|GO:0005886|GO:0005887	NM_005242	Hs.154299	THC2464357	CCTCAGATGGGAATTGCACAGTAGGATGTGGAACCTGTTTAATGTTATGAGGACGTGTCT	GO:0001584(rhodopsin-like receptor activity);GO:0004872(receptor activity);GO:0005102(receptor binding);GO:0015057(thrombin receptor activity)	76165453
THC2693238	A_32_P61679	0.0273221	up	6.12217	154.123	85.9114	36.994	3.64257	35.8188	6.52619	10.2355	9.99849	7.62613	13.0898	6.95979	9.52505	0.404681	2.90578	2.01792	-0.404681	-1.2179	-0.891165	THC2693238	THC2693238	ALU1_HUMAN (P39188) Alu subfamily J sequence contamination warning entry, partial (9%) [THC2693238]		false	thc:THC2693238;thc:THC2695507		0	chr7:124865499..124865558	chr7		124865499		7q31.33					THC2693238	AAAGCCTTTCTGAAATGCCACAGAGGGTCAGGATTACAATCTGCCTATTCTGATTCTTCT		124865558
AV724325	A_32_P47265	0.00121107	up	6.10752	132.887	138.659	41.375	33.7587	44.3584	39.7253	10.6737	56.762	7.26828	59.5163	9.69697	38.68	0.967319	1.32216	1.18781	-1.3822	-2.00493	-0.967319	AV724325	AV724325	AV724325 HTB Homo sapiens cDNA clone HTBAYE05 5', mRNA sequence [AV724325]	AV724325	false	gb:AV724325;gb:BU686279;gb:BU677531;thc:THC2676667		0	chr8:119271267..119271326	chr8		119271267		8q24.12				Hs.653749	THC2676667	AAAGTGGATATCCAACAGAAAAGGCACTCTTGTTTTACCACATAACTTGATTGCCTCCTC		119271326
IVL	A_23_P353524	0.00992872	down	6.08629	49.5811	50.5924	17.5147	9.18842	21.3083	6.25687	236.138	19.3426	361.326	25.7567	394.028	47.0481	-2.44612	-1.48631	-0.649094	1.19278	1.39328	0.649094	NM_005547	IVL	Homo sapiens involucrin (IVL), mRNA [NM_005547]	NM_005547	false	ref:NM_005547;ens:ENST00000368764;gb:BC046391;thc:THC2474602	GO:0010224(response to UV-B);GO:0018149(peptide cross-linking);GO:0018153(isopeptide cross-linking via N6-(L-isoglutamyl)-L-lysine);GO:0030216(keratinocyte differentiation);GO:0031424(keratinization)	0	chr1:151150596..151150655	chr1	ENST00000368764	151150596	3713	1q21.3	GO:0001533(cornified envelope);GO:0005737(cytoplasm)	GO:0010224|GO:0018149|GO:0018153|GO:0030216|GO:0031424|GO:0005198|GO:0030674|GO:0001533|GO:0005737	NM_005547	Hs.516439	THC2474602	CTTCCTGTAGAGCACCAGCAGCAGAAGCAGGAGGTGCAGTGGCCACCCAAACATAAATAA	GO:0005198(structural molecule activity);GO:0030674(protein binding, bridging)	151150655
THC2657737	A_32_P40433	0.00190945	up	6.08168	353.609	317.219	36.5201	51.103	45.1054	87.2494	12.0466	100.784	12.4076	82.8895	13.6724	133.616	2.00258	1.36119	0.894063	-1.21867	-0.894062	-1.44285	THC2657737	THC2657737	NKG2D_HUMAN (P26718) NKG2-D type II integral membrane protein (NKG2-D-activating NK receptor) (NK cell receptor D) (Killer cell lectin-like receptor subfamily K member 1) (CD314 antigen), partial (14%) [THC2657737]		false	thc:THC2657737		0	chr12:010423691..010423750	chr12		10423691		12p13.2					THC2657737	GAAGCATAAAAGGTTTGGGTATCTTTGTATTTAATATAAATATTAGAGTTTTTTAAATGA		10423750
AK001007	A_24_P652174	0.0228499	up	6.05752	665.201	229.667	23.5612	9.79548	31.7666	8.3615	16.5964	13.5821	9.43909	22.8125	6.93509	29.4459	0.756558	0.488534	1.14799	-0.488534	-2.05079	-2.86377	AK001007	AK001007	Homo sapiens cDNA FLJ10145 fis, clone HEMBA1003322. [AK001007]	AK001007	false	gb:AK001007;thc:THC2522669		0	chr5:125861577..125861636	chr5		125861577		5q23.2				Hs.138760	THC2522669	GATGCAGGAGAGAAGTAGATTTGTTGGCTTCTAAAAGGAATATCTATACAGATTTGTCTA		125861636
TUBB1	A_24_P228550	0.0317464	up	6.04721	430.713	352.218	53.7848	82.5486	60.9315	105.879	12.6507	94.0032	26.2083	88.2311	8.40479	162.04	1.56447	0.656166	0.477052	-1.61929	-0.477052	-2.99478	NM_030773	TUBB1	Homo sapiens tubulin, beta 1 (TUBB1), mRNA [NM_030773]	NM_030773	false	ref:NM_030773;ens:ENST00000217133;gb:AJ292757;gb:BC033679	GO:0007018(microtubule-based movement);GO:0051258(protein polymerization)	0	chr20:57034639..57034698	chr20	ENST00000217133	57034639	81027	20q13.32	GO:0005874(microtubule);GO:0043234(protein complex)	GO:0007018|GO:0051258|GO:0000166|GO:0003924|GO:0005198|GO:0005525|GO:0005874|GO:0043234	NM_030773	Hs.592143	THC2472803	CACTTATGCATCACGAGGAAATAACTAAAATACATACCAAGAGAAAAATACCTTGCCATC	GO:0000166(nucleotide binding);GO:0003924(GTPase activity);GO:0005198(structural molecule activity);GO:0005525(GTP binding)	57034698
RGS13	A_23_P500093	0.00919049	down	6.03371	21.0041	7.45173	22.6106	3.49763	34.66	6.39216	123.57	6.97176	124.365	4.79736	170.436	3.60833	-1.92508	-0.727556	-0.981212	0.727556	1.27609	2.14165	NM_002927	RGS13	Homo sapiens regulator of G-protein signalling 13 (RGS13), transcript variant 1, mRNA [NM_002927]	NM_002927	false	ref:NM_002927;ref:NM_144766;ens:ENST00000247523;gb:BC016667	GO:0007186(G-protein coupled receptor protein signaling pathway);GO:0045744(negative regulation of G-protein coupled receptor protein signaling pathway)	0	chr1:190895805..190895864	chr1	ENST00000247523	190895805	6003	1q31.2	GO:0005634(nucleus);GO:0005829(cytosol);GO:0005886(plasma membrane)	GO:0007186|GO:0045744|GO:0004871|GO:0005515|GO:0016299|GO:0005634|GO:0005829|GO:0005886	NM_002927	Hs.497220	THC2481731	ATTAACAAACTTCTTTATCACATGTATCTTCTACATGTAAAACATTTCTGATGATTTTTT	GO:0004871(signal transducer activity);GO:0005515(protein binding);GO:0016299(regulator of G-protein signaling activity)	190895864
A_24_P921871	A_24_P921871	6.2126E-4	up	6.03059	873.667	346.13	34.4982	10.5564	35.0095	7.73022	10.1794	19.7038	11.9155	18.559	5.95443	11.5948	0.98753	1.36017	1.83092	-1.30106	-0.98753	-1.30968	A_24_P921871	A_24_P921871			false			0	chr3:162526045..162525986	chr3		162525986		3q26.1						AATTCTACAGAGAGCCCGACTAAAAACGACACCCATGGAAAGGGAAAGGTTCGTTAAAAG		162526045
NOV	A_23_P82929	4.0583668E-4	down	6.02687	44.5853	539.433	16.8749	293.518	19.8091	387.235	122.334	379.751	138.14	352.065	185.648	440.972	-0.981288	-1.50498	-1.67346	0.981287	1.26581	1.3674	NM_002514	NOV	Homo sapiens nephroblastoma overexpressed gene (NOV), mRNA [NM_002514]	NM_002514	false	ref:NM_002514;ens:ENST00000259526;gb:BC015028;gb:AY082381	GO:0001558(regulation of cell growth)	0	chr8:120505616..120505675	chr8	ENST00000259526	120505616	4856	8q24.12	GO:0005576(extracellular region)	GO:0001558|GO:0005520|GO:0008083|GO:0005576	NM_002514	Hs.235935	THC2467525	TAGGCTGCAAAATTAAATCTAGACATTCTTTTAATGCCACCACACGTGTTCCGCTTCTCT	GO:0005520(insulin-like growth factor binding);GO:0008083(growth factor activity)	120505675
LRAT	A_23_P167182	0.00857283	up	6.0158	100.388	42.5139	43.6431	9.07711	34.2594	6.3662	9.20605	8.22859	6.79165	12.9182	6.10222	12.7901	0.538821	1.56469	1.72724	-0.538821	-1.62833	-1.76838	NM_004744	LRAT	Homo sapiens lecithin retinol acyltransferase (phosphatidylcholine--retinol O-acyltransferase) (LRAT), mRNA [NM_004744]	NM_004744	false	ref:NM_004744;ens:ENST00000336356;gb:BC031053;gb:AF071510	GO:0006776(vitamin A metabolic process);GO:0007601(visual perception);GO:0050896(response to stimulus)	0	chr4:155891031..155891090	chr4	ENST00000336356	155891031	9227	4q32.1	GO:0005783(endoplasmic reticulum);GO:0016020(membrane);GO:0016021(integral to membrane)	GO:0006776|GO:0007601|GO:0050896|GO:0016740|GO:0047173|GO:0005783|GO:0016020|GO:0016021	NM_004744	Hs.658427	THC2479995	CCACAGCTAGACTTGCATTTCAGGTATTAAAATTGCTTTCTTAACTGTCAAGAATCACAA	GO:0016740(transferase activity);GO:0047173(phosphatidylcholine-retinol O-acyltransferase activity)	155891090
A_24_P930705	A_24_P930705	0.0181402	up	6.00166	571.578	279.337	29.0553	3.73463	42.4786	6.40404	12.184	14.5372	8.91248	8.36048	8.05494	14.7337	0.470351	2.39717	2.16709	-0.817353	-0.470351	-1.43377	A_24_P930705	A_24_P930705			false			0	chrX:019023113..019023054	chrX		19023054		Xp22.13						CTGTTTTTGTGTCCAGTTTCGTAGTTTTCAGAGGAGTCCATTCAGGCTGTCAATGGGAAC		19023113
CLEC4D	A_23_P25235	0.00485876	up	5.99829	255.241	170.568	45.6872	13.7758	44.1474	22.9921	10.7716	19.9027	7.94873	28.5258	7.35947	25.1362	0.733624	1.88176	1.0933	-0.733624	-1.69136	-1.61999	NM_080387	CLEC4D	Homo sapiens C-type lectin domain family 4, member D (CLEC4D), mRNA [NM_080387]	NM_080387	false	ref:NM_080387;ens:ENST00000299665;gb:DQ891244;gb:DQ894429	GO:0006955(immune response)	0	chr12:8564186..8565027	chr12	ENST00000299665	8564186	338339	12p13.31	GO:0016020(membrane);GO:0016021(integral to membrane)	GO:0006955|GO:0005529|GO:0016020|GO:0016021	NM_080387	Hs.351811	THC2479035	CATTTAACCCACGCAGAGTATTCTGGCATAAGAATGAACCCGACAACTCTCAGGGAGAAA	GO:0005529(sugar binding)	8565027
THC2658800	A_32_P189523	0.00460059	up	5.99132	902.28	484.541	29.7283	36.8428	85.9011	51.9613	13.5692	80.6193	9.78661	43.5099	8.88379	29.119	1.90809	0.701585	1.73637	-1.55966	-1.14133	-0.701585	THC2658800	THC2658800	Q32Q92_MOUSE (Q32Q92) Acyl-CoA thioesterase 6 , partial (17%) [THC2658800]		false	thc:THC2658800		0	chr14:73153402..73153343	chr14		73153343		14q24.3					THC2658800	ACAGTAAGCAAACAAGTTTTTGAAGCCAAGGAGATTGGGGGTAGAGAGATTGGCAGAGAA		73153402
CASP1	A_23_P202978	0.0229292	up	5.97107	363.309	650.386	36.5562	274.762	48.9777	364.291	13.2998	484.131	17.7924	464.456	26.2946	589.572	2.85831	0.788416	0.803518	-1.48751	-1.0078	-0.788416	NM_033292	CASP1	Homo sapiens caspase 1, apoptosis-related cysteine peptidase (interleukin 1, beta, convertase) (CASP1), transcript variant alpha, mRNA [NM_033292]	NM_033292	false	ref:NM_033292;ref:NM_001223;ref:NM_033293;ref:NM_033294	GO:0006508(proteolysis);GO:0007165(signal transduction);GO:0042981(regulation of apoptosis);GO:0043123(positive regulation of I-kappaB kinase/NF-kappaB cascade)	0	chr11:104402812..104402268	chr11	ENST00000260309	104402268	834	11q22.3	GO:0005622(intracellular)	GO:0006508|GO:0007165|GO:0042981|GO:0043123|GO:0004871|GO:0005515|GO:0008234|GO:0008656|GO:0030693|GO:0005622	NM_033292	Hs.2490	THC2463081	CTGTTCCTGTGATGTGGAGGAAATTTTCCGCAAGGTTCGATTTTCATTTGAGCAGCCAGA	GO:0004871(signal transducer activity);GO:0005515(protein binding);GO:0008234(cysteine-type peptidase activity);GO:0008656(caspase activator activity);GO:0030693(caspase activity)	104402812
TEX28	A_23_P257936	0.0215294	up	5.96849	143.36	85.0716	42.2015	7.82455	44.7485	6.44223	11.4884	23.0347	8.21145	14.1134	9.77599	9.55358	0.359846	2.03817	2.40316	-1.39668	-1.1744	-0.359846	NM_001586	TEX28	Homo sapiens testis expressed 28 (TEX28), mRNA [NM_001586]	NM_001586	false	ref:NM_001586;gb:BC026183;ens:ENST00000361930;ens:ENST00000369925	GO:0008150(biological_process)	0	chrX:153153367..153153308	chrX	ENST00000361930	153153308	1527	Xq28	GO:0016020(membrane);GO:0016021(integral to membrane)	GO:0008150|GO:0003674|GO:0016020|GO:0016021	NM_001586	Hs.115365	THC2482543	ACAGGTGAATGGTCGCCTGCAGGGACAGCTGAATGAGATTTACAACCTCAAACACAATCT	GO:0003674(molecular_function)	153153367
NAP1L2	A_23_P125705	0.0106565	up	5.96776	272.499	206.163	33.4945	58.659	50.0043	62.5166	14.0149	69.6225	12.3578	66.7142	9.65033	126.688	1.96298	0.752083	1.23832	-0.752083	-0.872055	-2.15404	NM_021963	NAP1L2	Homo sapiens nucleosome assembly protein 1-like 2 (NAP1L2), mRNA [NM_021963]	NM_021963	false	ref:NM_021963;ens:ENST00000373517;gb:AF136178;gb:AB027013	GO:0006334(nucleosome assembly)	0	chrX:72349456..72349397	chrX	ENST00000373517	72349397	4674	Xq13.2	GO:0005634(nucleus);GO:0005678(chromatin assembly complex)	GO:0006334|GO:0005634|GO:0005678	NM_021963	Hs.66180	THC2462019	ATAGTGTTGTGTAGCTTAATCCTTCTGAAGTCTTTTTGTCATGTAGCTATTAATCTGTGG		72349456
GPA33	A_24_P319374	0.0103321	up	5.94667	93.0393	85.6199	31.3505	25.1893	42.618	11.5198	13.4281	43.0723	9.92882	34.1805	8.99216	34.226	0.900699	1.09648	2.66815	-0.900699	-1.00267	-1.14755	NM_005814	GPA33	Homo sapiens glycoprotein A33 (transmembrane) (GPA33), mRNA [NM_005814]	NM_005814	false	ref:NM_005814;ens:ENST00000367868;gb:U79725;thc:THC2470986		0	chr1:165288876..165288817	chr1	ENST00000367868	165288817	10223	1q24.1	GO:0005886(plasma membrane);GO:0005887(integral to plasma membrane)	GO:0004872|GO:0005886|GO:0005887	NM_005814	Hs.651244	THC2470986	GGTCTCACCCAACTGCAGTTTACTATTGCTATCTTTTCTGGATGATCAGAAAAATAATTC	GO:0004872(receptor activity)	165288876
AI762428	A_32_P41396	5.9671154E-5	up	5.91469	168	182.893	33.679	43.3035	45.8039	58.0543	12.6182	83.6845	8.64667	56.4024	7.57632	64.2903	1.41154	1.17145	1.19216	-1.19536	-1.17145	-1.55094	AI762428	AI762428	AI762428 wh65h08.x1 NCI_CGAP_Kid11 Homo sapiens cDNA clone IMAGE:2385663 3', mRNA sequence [AI762428]	AI762428	false	gb:AI762428;gb:AI629013;gb:Z40861;gb:M85853		0	chrX:137541633..137541692	chrX		137541633		Xq26.3				Hs.6540		GGAAACCTAGCTAAGTCTTAAACACTTTTCCAGTAGCAAGTATAATATATGTTGTTGAGG		137541692
AF103312	A_24_P604784	0.00673688	up	5.90937	332.686	221.574	35.3257	22.0133	43.8774	10.9673	11.912	25.5492	8.78271	25.5405	8.14106	27.9415	0.843615	0.939581	2.25752	-0.843615	-1.28281	-1.52188	AF103312	AF103312	Homo sapiens clone Z117 immunoglobulin heavy chain variable region mRNA, partial cds. [AF103312]	AF103312	false	gb:AF103312;thc:NP075235		0	chr14:106282025..106281966	chr14		106281966		14q32.33				Hs.547404	NP075235	AATGAACAGCCTGAAAACCGAGGACACGGCCATGTATTACTGTACTAGCGCGCCAAATAT		106282025
GPR44	A_24_P115932	0.00609071	up	5.88894	152.259	120.97	26.879	29.8234	41.1134	37.4724	15.7884	46.0038	8.42221	57.3752	7.3215	60.5237	1.17831	0.69646	0.980207	-0.696459	-1.92173	-2.20086	NM_004778	GPR44	Homo sapiens G protein-coupled receptor 44 (GPR44), mRNA [NM_004778]	NM_004778	false	ref:NM_004778;ens:ENST00000332539;gb:AB008535;gb:AF144308	GO:0006935(chemotaxis);GO:0006955(immune response);GO:0007165(signal transduction);GO:0007186(G-protein coupled receptor protein signaling pathway);GO:0007193(G-protein signaling, adenylate cyclase inhibiting pathway);GO:0019722(calcium-mediated signaling);GO:0045745(positive regulation of G-protein coupled receptor protein signaling pathway)	0	chr11:60375363..60375304	chr11	ENST00000332539	60375304	11251	11q12.2	GO:0005886(plasma membrane);GO:0005887(integral to plasma membrane)	GO:0006935|GO:0006955|GO:0007165|GO:0007186|GO:0007193|GO:0019722|GO:0045745|GO:0001584|GO:0001785|GO:0004872|GO:0004956|GO:0004958|GO:0004982|GO:0005886|GO:0005887	NM_004778	Hs.299567	THC2473155	TGGATGAAATGTCAGTGGAAGAAGCAGATGAGAAACTCTTGAGATCTTGGTCCTGTGTTT	GO:0001584(rhodopsin-like receptor activity);GO:0001785(prostaglandin J receptor activity);GO:0004872(receptor activity);GO:0004956(prostaglandin D receptor activity);GO:0004958(prostaglandin F receptor activity);GO:0004982(N-formyl peptide receptor activity)	60375363
ENST00000370599	A_24_P85009	2.2939341E-4	up	5.88547	116.92	225.262	60.4683	110.638	52.6529	123.008	14.242	154.168	15.4202	158.701	7.81923	117.837	1.34771	1.4222	1.06962	-1.14249	-1.06962	-1.61983	ENST00000370599	ENST00000370599	Homo sapiens fibroblast growth factor homologous factor 2 isoform 1Z+1Y (FHF-2) mRNA, partial cds. [AF199613]		false	ens:ENST00000370599;gb:AF199613;gb:AF108756;gb:BQ889247		0	chrX:138113969..138113910	chrX	ENST00000370599	138113910		Xq27.1			XM_001126220	Hs.680374	THC2533039	TTCTGAGCGAACCTTGTCAAGCAAGCTGGGATCTATGAGTGGAAAGGTGACCAAGCCCAA		138113969
THC2750590	A_32_P117590	0.0365123	up	5.88258	630.361	312.324	37.8979	5.41118	45.6432	6.44107	11.9166	27.9407	8.42023	11.9844	7.126	4.33957	0.148798	1.94376	1.96069	-2.09374	-1.37356	-0.148798	THC2750590	THC2750590			false	thc:THC2750590		0	chr16:14195045..14193215	chr16		14193215		16p13.12					THC2750590	AGTATTTACCAATTAGAAGCAGCAATCAGAAAAGGAAGAGCAGCCTGAAGTGGCAGATGA		14195045
CNTN4	A_23_P144020	0.00539349	up	5.86112	121.465	72.7729	31.7626	9.11088	37.6095	8.19449	10.4326	17.209	7.20874	17.5076	6.15317	11.5797	0.730564	1.79317	2.18987	-0.730564	-1.28866	-0.920703	NM_175613	CNTN4	Homo sapiens contactin 4 (CNTN4), transcript variant 3, mRNA [NM_175613]	NM_175613	false	ref:NM_175613;gb:AK097633;gb:AK057278;gb:BC026119	GO:0007155(cell adhesion);GO:0007158(neuron adhesion);GO:0007399(nervous system development);GO:0007411(axon guidance);GO:0007413(axonal fasciculation);GO:0007420(brain development);GO:0031175(neurite development);GO:0045665(negative regulation of neuron differentiation);GO:0048167(regulation of synaptic plasticity)	0	chr3:3070585..3070644	chr3	ENST00000273113	3070585	152330	3p26.3	GO:0005886(plasma membrane);GO:0030424(axon)	GO:0007155|GO:0007158|GO:0007399|GO:0007411|GO:0007413|GO:0007420|GO:0031175|GO:0045665|GO:0048167|GO:0005515|GO:0048503|GO:0005886|GO:0030424	NM_175613	Hs.298705	THC2471958	TAATAGAAATTAAGCCATTCAGCGACGGAGGAGATGGCAGCAGCAGTGAACAAATTCGAA	GO:0005515(protein binding);GO:0048503(GPI anchor binding)	3070644
SFTPA1	A_24_P223874	0.0399755	down	5.83214	44.8341	81.6903	59.0976	50.0244	17.6853	7.60522	315.303	20.6954	63.6382	15.5964	47.4357	9.85923	-2.48865	-1.38262	-0.405594	2.30627	0.405594	0.643343	NM_005411	SFTPA1	Homo sapiens surfactant, pulmonary-associated protein A1 (SFTPA1), mRNA [NM_005411]	NM_005411	false	ref:NM_005411;gb:BC111571;gb:BC111570;gb:K03475	GO:0006817(phosphate transport);GO:0007585(respiratory gaseous exchange);GO:0050828(regulation of liquid surface tension)	0	chr10:81043807..81043866	chr10	ENST00000372308	81043807	6435	10q22.3	GO:0005737(cytoplasm)	GO:0006817|GO:0007585|GO:0050828|GO:0005319|GO:0005509|GO:0005529|GO:0005737	NM_005411	Hs.645340	THC2515236	ATGTACACAGATGGGCAGTGGAATGACAGGAACTGCCTGTACTCCCGACTGACCATCTGT	GO:0005319(lipid transporter activity);GO:0005509(calcium ion binding);GO:0005529(sugar binding)	81043866
A_24_P910504	A_24_P910504	0.0451927	up	5.83181	252.006	172.359	38.4923	4.92784	33.7937	10.6166	22.4632	19.3936	6.71521	20.8104	5.78426	11.7952	0.16803	2.58553	1.29042	-0.16803	-2.01181	-1.40801	A_24_P910504	A_24_P910504			false															CTATCAAAGGGAAAAGAGACCAGAAGGAAATGTTGGATGTGTTTGGTATCTAGCCATGCC
THC2624202	A_32_P83556	0.0359789	up	5.82425	194.436	146.731	24.6182	22.8954	134.362	21.7668	12.838	28.9666	9.64684	26.7637	9.06851	32.5427	0.94077	0.639314	3.16057	-0.639314	-0.937502	-1.30875	THC2624202	THC2624202			false	thc:THC2624202;thc:THC2639355		0	chr10:106103055..106102996	chr10		106102996		10q25.1					THC2624202	ACCACAGACGCTGTCTTCAAAGGGTTTAATCTAATATTAGTGATGAGAAAAATAGGGTGC		106103055
HS3ST1	A_23_P121657	0.00202609	up	5.82349	131.808	248.514	64.0077	103.272	42.4241	115.622	10.3797	118.569	7.51367	125.15	19.5102	167.892	1.36096	1.58572	0.82939	-1.23804	-1.78215	-0.82939	NM_005114	HS3ST1	Homo sapiens heparan sulfate (glucosamine) 3-O-sulfotransferase 1 (HS3ST1), mRNA [NM_005114]	NM_005114	false	ref:NM_005114;ens:ENST00000002596;gb:AF019386;gb:BC057803		0	chr4:11009827..11009768	chr4	ENST00000002596	11009768	9957	4p15.33	GO:0005796(Golgi lumen);GO:0016021(integral to membrane)	GO:0008467|GO:0016740|GO:0005796|GO:0016021	NM_005114	Hs.507348	THC2611067	GGCAGAACATTTGACTGGCACTGATTTGCAATAAGCTAAGCTCAGAAACTTTCCTACTGT	GO:0008467(heparin-glucosamine 3-O-sulfotransferase activity);GO:0016740(transferase activity)	11009827
C14orf81	A_24_P153558	0.0164489	up	5.79387	372.043	276.797	51.7277	39.3352	42.5363	29.9191	10.1885	33.8655	18.6551	43.2417	6.70139	67.3187	0.835507	0.803984	0.916495	-1.32401	-0.803984	-2.91961	AK056731	C14orf81	Homo sapiens cDNA FLJ32169 fis, clone PLACE6000523. [AK056731]	AK056731	false	gb:AK056731;gb:CB243257;thc:THC2487753		0	chr14:105145338..105145279	chr14		105145279	153514	14q32.33				Hs.650220	THC2487753	GACCAAACCCGAATCTTGGTTCACATACTCTGCAAAGAAATGACTAAGACTAGTTCTTCC		105145338
KLK6	A_24_P236935	0.00214697	down	5.77763	104.249	161.808	12.0615	38.5712	10.6364	26.697	118.438	40.6739	138.358	71.9107	165.536	59.9088	-0.789196	-1.83205	-1.4826	1.38702	0.789196	1.31137	NM_001012964	KLK6	Homo sapiens kallikrein-related peptidase 6 (KLK6), transcript variant B, mRNA [NM_001012964]	NM_001012964	false	ref:NM_001012964;ref:NM_002774;ref:NM_001012965;ens:ENST00000310157	GO:0006508(proteolysis);GO:0007417(central nervous system development);GO:0009611(response to wounding);GO:0016540(protein autoprocessing);GO:0030574(collagen catabolic process);GO:0042246(tissue regeneration);GO:0042445(hormone metabolic process);GO:0042552(myelination);GO:0042982(amyloid precursor protein metabolic process);GO:0045595(regulation of cell differentiation)	0	chr19:56158596..56158537	chr19	ENST00000310157	56158537	5653	19q13.33	GO:0005576(extracellular region);GO:0005737(cytoplasm)	GO:0006508|GO:0007417|GO:0009611|GO:0016540|GO:0030574|GO:0042246|GO:0042445|GO:0042552|GO:0042982|GO:0045595|GO:0004252|GO:0004293|GO:0005515|GO:0008233|GO:0005576|GO:0005737	NM_001012964	Hs.79361	NP1162325	GAAGCATAACCTTCGGCAAAGGGAGAGTTCCCAGGAGCAGAGTTCTGTTGTCCGGGCTGT	GO:0004252(serine-type endopeptidase activity);GO:0004293(tissue kallikrein activity);GO:0005515(protein binding);GO:0008233(peptidase activity)	56158596
GJB2	A_23_P204941	0.0394195	up	5.75555	519.571	249.138	41.6874	21.1179	38.922	18.362	9.00201	8.09666	6.69002	26.6048	6.08436	37.1658	0.493344	0.414112	0.516827	-0.414112	-2.55864	-3.17783	NM_004004	GJB2	Homo sapiens gap junction protein, beta 2, 26kDa (GJB2), mRNA [NM_004004]	NM_004004	false	ref:NM_004004;ens:ENST00000382844;ens:ENST00000382848;gb:BC071703	GO:0006810(transport);GO:0007267(cell-cell signaling);GO:0007605(sensory perception of sound)	0	chr13:19660317..19660258	chr13	ENST00000382844	19660258	2706	13q12.11	GO:0005886(plasma membrane);GO:0005922(connexon complex);GO:0016021(integral to membrane)	GO:0006810|GO:0007267|GO:0007605|GO:0005515|GO:0015285|GO:0005886|GO:0005922|GO:0016021	NM_004004	Hs.591234	THC2462198	GTCATAGCACCTAACAACATTGTAGCCTCAATCGAGTGAGACAGACTAGAAGTTCCTAGT	GO:0005515(protein binding);GO:0015285(connexon channel activity)	19660317
GPR1	A_23_P154150	0.0157627	up	5.74783	113.465	57.0595	39.0254	6.28531	43.1942	14.0621	10.8952	17.4145	7.71703	8.43784	7.44317	21.3247	0.560266	2.20292	1.18759	-1.10804	-0.560266	-1.94997	NM_005279	GPR1	Homo sapiens G protein-coupled receptor 1 (GPR1), mRNA [NM_005279]	NM_005279	false	ref:NM_005279;ens:ENST00000358706;gb:BC058005;gb:BC067833	GO:0007165(signal transduction);GO:0007186(G-protein coupled receptor protein signaling pathway)	0	chr2:206749568..206749509	chr2	ENST00000358706	206749509	2825	2q33.3	GO:0005887(integral to plasma membrane);GO:0016020(membrane)	GO:0007165|GO:0007186|GO:0001584|GO:0004872|GO:0005887|GO:0016020	NM_005279	Hs.184907	THC2472851	TTCCCTTTGCTAACAATGAGTATTTGCTACTTGTGTCTCATCTTCAAGGTGAAGAAGCGA	GO:0001584(rhodopsin-like receptor activity);GO:0004872(receptor activity)	206749568
OTOR	A_24_P271376	0.0162707	down	5.73183	195.517	132.415	56.0924	16.9023	25.2227	19.8567	86.5945	15.4152	89.3435	5.58322	106.703	8.18326	-1.54802	-0.379668	-1.76516	0.379668	1.88994	1.59454	NM_020157	OTOR	Homo sapiens otoraplin (OTOR), mRNA [NM_020157]	NM_020157	false	ref:NM_020157;ens:ENST00000246081;gb:BC101688;gb:BC101690	GO:0001502(cartilage condensation);GO:0007605(sensory perception of sound)	0	chr20:16677569..16677628	chr20	ENST00000246081	16677569	56914	20p12.1		GO:0001502|GO:0007605	NM_020157	Hs.41119	NP223882	TTAACGTTAAAAAAGGGCAGCAGATCTATGTGTACTCAAAGCTGGTAAAAGAAAATGGAG		16677628
CR936609	A_24_P604989	0.0029796	up	5.72457	204.746	341.009	45.3168	134.192	50.6517	185.801	11.5314	171.676	12.5582	238.669	29.7373	356.703	1.99375	1.16355	0.854651	-1.16632	-1.51858	-0.854651	CR936609	CR936609	Homo sapiens mRNA; cDNA DKFZp686D2330 (from clone DKFZp686D2330). [CR936609]	CR936609	false	gb:CR936609;gb:AF052109;gb:BC037321;thc:THC2666644		0	chr1:4751604..4751663	chr1		4751604		1p36.32				Hs.12473	THC2666644	TCTGGGCATTGGTATGGAATAAACAGGATACTCAGTGAAACATCCAAACTATTGACTGGA		4751663
ARHGAP29	A_24_P333571	0.0214474	up	5.70215	811.906	482.499	25.8645	65.3293	41.813	59.7459	12.8214	66.6167	10.7683	74.6248	9.13792	100.919	2.60783	0.520286	1.34216	-0.520286	-0.935815	-1.60814	BC022483	ARHGAP29	Homo sapiens Rho GTPase activating protein 29, mRNA (cDNA clone IMAGE:4795792), complete cds. [BC022483]	BC022483	false	gb:BC022483;ens:ENST00000370217;thc:THC2485330	GO:0007242(intracellular signaling cascade);GO:0007266(Rho protein signal transduction)	0	chr1:94440181..94440122	chr1	ENST00000370217	94440122	9411	1p22.1	GO:0005622(intracellular)	GO:0007242|GO:0007266|GO:0005100|GO:0005622		Hs.483238	THC2485330	GCTGTCCATTAAAATCAACTGCCTTTGAATCACTGACCAGAACAGATTAACTTCAGAAGT	GO:0005100(Rho GTPase activator activity)	94440181
MATN2	A_24_P179225	0.00555738	up	5.6698	200.37	112.87	27.0117	23.447	28.5523	13.0244	10.5593	23.606	7.06923	23.6421	6.32112	34.371	1.30623	0.682414	1.61062	-0.682414	-1.26351	-1.96471	NM_030583	MATN2	Homo sapiens matrilin 2 (MATN2), transcript variant 2, mRNA [NM_030583]	NM_030583	false	ref:NM_030583;ref:NM_002380;gb:AK075489;gb:AL833931	GO:0008150(biological_process)	0	chr8:99075957..99085074	chr8	ENST00000254898	99075957	4147	8q22.1	GO:0005578(proteinaceous extracellular matrix)	GO:0008150|GO:0003674|GO:0005509|GO:0005578	NM_030583	Hs.189445	NP1159433	CCACTGCCTGAAAGGCTTTACCCTGAATCCAGATAAGAAAACCTGCAGAAGGATCAACTA	GO:0003674(molecular_function);GO:0005509(calcium ion binding)	99085074
PSCD4	A_23_P155057	0.049132	up	5.65186	91.0548	132.703	351.796	84.8083	55.1506	72.7115	16.3194	106.171	35.4681	113.768	31.0772	124.539	0.569056	3.16491	0.713638	-1.58929	-0.569056	-0.890228	NM_013385	PSCD4	Homo sapiens pleckstrin homology, Sec7 and coiled-coil domains 4 (PSCD4), mRNA [NM_013385]	NM_013385	false	ref:NM_013385;gb:AK002145;gb:AK024428;ens:ENST00000248901		0	chr22:36041025..36041084	chr22	ENST00000248901	36041025	27128	22q13.1	GO:0005622(intracellular)	GO:0005086|GO:0005622	NM_013385	Hs.170944	THC2727714	ACCTTGTGGGACATCTGAGGACATCCGCAGATTCTTGTCAGCCTGTGAACTAGGCCCTGC	GO:0005086(ARF guanyl-nucleotide exchange factor activity)	36041084
KIR2DS2	A_23_P130815	0.0246868	up	5.63804	541.282	250.359	36.1508	3.65011	45.0431	6.45361	25.4952	19.9293	20.0437	21.3531	17.5641	25.2928	0.378523	2.57416	2.06927	-0.378523	-0.825152	-1.25995	NM_012312	KIR2DS2	Homo sapiens killer cell immunoglobulin-like receptor, two domains, short cytoplasmic tail, 2 (KIR2DS2), mRNA [NM_012312]	NM_012312	false	ref:NM_012312;ref:NM_012314;ref:NM_013289;ref:NM_015868	GO:0006955(immune response);GO:0030101(natural killer cell activation)	0	chr19_random:288210..288269	chr19_random	ENST00000291633	288210	3807		GO:0005887(integral to plasma membrane);GO:0016020(membrane);GO:0016021(integral to membrane)	GO:0006955|GO:0030101|GO:0004872|GO:0004888|GO:0005887|GO:0016020|GO:0016021	NM_012312	Hs.512572	NP084034	AACCTAACTAGCTTACTTCCTAGTCTACCTGAGGCTGCAATCACACTGAGGAACTCACAA	GO:0004872(receptor activity);GO:0004888(transmembrane receptor activity)	288269
FABP3	A_24_P62783	0.0089456	up	5.62782	249.968	220.911	50.8269	68.8456	41.8071	90.0789	10.0984	107.94	12.2194	112.994	11.9696	55.6738	1.84081	1.22476	0.555091	-1.75551	-1.54647	-0.555092	NM_004102	FABP3	Homo sapiens fatty acid binding protein 3, muscle and heart (mammary-derived growth inhibitor) (FABP3), mRNA [NM_004102]	NM_004102	false	ref:NM_004102;ens:ENST00000373713;gb:S67314;gb:BT006727	GO:0006810(transport);GO:0008285(negative regulation of cell proliferation)	0	chr1:31614853..31612904	chr1	ENST00000373713	31612904	2170	1p35.2	GO:0005625(soluble fraction);GO:0005737(cytoplasm)	GO:0006810|GO:0008285|GO:0005319|GO:0005504|GO:0005625|GO:0005737	NM_004102	Hs.657242	THC2536415	TCGATGAGACAACAGCAGATGACAGGAAGGTCAAGTCCATTGTGACACTGGATGGAGGGA	GO:0005319(lipid transporter activity);GO:0005504(fatty acid binding)	31614853
FAM84A	A_23_P306211	0.0114376	down	5.60237	706.206	292.518	40.0239	14.5442	78.2228	21.3677	173.908	6.98484	269.626	12.2158	311.392	40.0142	-1.14459	-0.955733	-0.543996	2.2218	2.04799	0.543996	NM_145175	FAM84A	Homo sapiens family with sequence similarity 84, member A (FAM84A), mRNA [NM_145175]	NM_145175	false	ref:NM_145175;ens:ENST00000295092;ens:ENST00000381456;ens:ENST00000381444		0	chr2:14693781..14693840	chr2	ENST00000295092	14693781	151354	2p24.3			NM_145175	Hs.260855	THC2463264	TGGTGGAGTTGTTAATTAATGTGTATATTGTACTGAATTTCTGTCAGTTAAGGGGTTCAC		14693840
CHRDL2	A_23_P13548	0.00101482	up	5.59796	71.1685	154.886	34.0575	74.3555	46.3724	117.22	12.2243	116.262	8.03964	96.3849	7.18362	132.743	1.17183	1.16726	0.955837	-0.955837	-1.28988	-1.91406	NM_015424	CHRDL2	Homo sapiens chordin-like 2 (CHRDL2), mRNA [NM_015424]	NM_015424	false	ref:NM_015424;gb:AY279092;gb:AY279090;ens:ENST00000263671	GO:0001503(ossification);GO:0007275(multicellular organismal development);GO:0030154(cell differentiation);GO:0051216(cartilage development)	0	chr11:74085197..74085138	chr11	ENST00000263671	74085138	25884	11q13.4		GO:0001503|GO:0007275|GO:0030154|GO:0051216	NM_015424	Hs.432379	NP1072916	GACCTAACAGTTGCAGATATGAGCTGTATAATTGTTGTTATTATATATTAATAAATAAGA		74085197
LOC220115	A_32_P48134	0.0029034	up	5.59693	1352.21	628.726	23.8209	21.482	37.5824	32.7996	14.6902	44.6043	9.13829	37.2573	7.8623	40.7495	1.83143	0.875714	0.922994	-0.875714	-1.30091	-1.64714	NR_002793	LOC220115	Homo sapiens TPTE pseudogene (LOC220115) on chromosome 13 [NR_002793]	NR_002793	false	ref:NR_002793;ref:XM_001127112;ref:XR_017466;gb:BC041889		0	chr13:52045524..52049207	chr13	ENST00000328758	52045524	220115	13q14.3			NR_002793	Hs.528448	THC2498677	AACGGCGAACAGATAAAACCAATGGCACTAAATATCAGGGAGTAGAAACTCCTTCTCAGA		52049207
PDGFC	A_23_P58396	0.00193926	down	5.58362	38.1078	1346.26	25.6244	678.497	19.5235	937.862	105.105	908.601	133.497	809.323	225.148	1108.94	-1.22344	-0.807465	-1.66681	0.807465	1.31937	1.61905	NM_016205	PDGFC	Homo sapiens platelet derived growth factor C (PDGFC), mRNA [NM_016205]	NM_016205	false	ref:NM_016205;ens:ENST00000274071;gb:AF091434;gb:BC051876	GO:0000074(regulation of progression through cell cycle);GO:0007417(central nervous system development);GO:0008283(cell proliferation)	0	chr4:157902408..157902349	chr4	ENST00000274071	157902349	56034	4q32.1	GO:0005576(extracellular region);GO:0016020(membrane)	GO:0000074|GO:0007417|GO:0008283|GO:0008083|GO:0005576|GO:0016020	NM_016205	Hs.570855	THC2601312	CATGGATATTTTTATGTACAGAAGTATGTCTCTTAACCAGTTCACTTATTGTACTCTGGC	GO:0008083(growth factor activity)	157902408
SOX5	A_24_P925186	0.0153551	up	5.5762	434.769	253.474	23.386	47.5132	38.0996	63.2325	13.2014	67.0144	9.08155	83.1078	11.197	82.1568	2.46164	0.660545	0.952339	-0.660545	-1.51074	-1.19203	NM_152989	SOX5	Homo sapiens SRY (sex determining region Y)-box 5 (SOX5), transcript variant 2, mRNA [NM_152989]	NM_152989	false	ref:NM_152989;ref:NM_006940;ref:NM_178010;gb:AB081588	GO:0006350(transcription);GO:0006355(regulation of transcription, DNA-dependent);GO:0006366(transcription from RNA polymerase II promoter)	0	chr12:23576492..23576481	chr12	ENST00000309359	23576481	6660	12p12.1	GO:0005634(nucleus)	GO:0006350|GO:0006355|GO:0006366|GO:0003700|GO:0005634	NM_152989	Hs.657542	THC2483632	ATTGGGATCTCACTGGAAAGCTATGACAAACCTAGAAAACAGCCATATATGAGGAGCAAG	GO:0003700(transcription factor activity)	23576492
RASA3	A_23_P385673	0.00281891	up	5.56332	331.426	160.264	37.8433	26.235	40.3413	15.4252	10.7773	38.0669	14.4376	27.3605	6.30803	20.7996	1.24509	0.725403	1.58383	-1.62368	-0.725403	-1.52444	X89399	RASA3	Homo sapiens mRNA for Ins(1,3,4,5)P4-binding protein. [X89399]	X89399	false	gb:X89399	GO:0007242(intracellular signaling cascade);GO:0051056(regulation of small GTPase mediated signal transduction)	0	chr13:113769316..113769257	chr13		113769257	22821	13q34	GO:0005622(intracellular);GO:0005886(plasma membrane)	GO:0007242|GO:0051056|GO:0005096|GO:0008270|GO:0046872|GO:0005622|GO:0005886		Hs.655219		GTTCGTCATTGACGACCCCCAGGAGACCTACAAGACGCTAAAGCAAGTCATCCGCTGGGT	GO:0005096(GTPase activator activity);GO:0008270(zinc ion binding);GO:0046872(metal ion binding)	113769316
DAO	A_23_P139635	0.00142177	up	5.56183	685.517	396.417	39.4066	12.974	43.0255	17.9898	10.7981	24.6398	14.837	28.3551	6.72541	21.1221	0.862291	1.67494	1.33013	-1.11809	-0.862291	-1.57894	NM_001917	DAO	Homo sapiens D-amino-acid oxidase (DAO), mRNA [NM_001917]	NM_001917	false	ref:NM_001917;gb:BX538210;gb:AX741655;ens:ENST00000228476	GO:0006118(electron transport)	0	chr12:107818735..107818794	chr12	ENST00000228476	107818735	1610	12q24.11	GO:0005777(peroxisome)	GO:0006118|GO:0003884|GO:0016491|GO:0005777	NM_001917	Hs.113227	THC2474910	TGCCCAGAGCCACAGAAAATGGAGGATAATTGAGGCTAAGTAACCTGATTACAAGTTGTA	GO:0003884(D-amino-acid oxidase activity);GO:0016491(oxidoreductase activity)	107818794
KCNIP2	A_24_P12998	0.0408555	up	5.56034	148.987	139.035	45.3879	10.2558	43.2767	6.43907	10.8391	14.0869	8.00826	17.191	7.10647	13.7387	0.238925	2.28507	2.88786	-0.238925	-0.962896	-0.811851	NM_173197	KCNIP2	Homo sapiens Kv channel interacting protein 2 (KCNIP2), transcript variant 7, mRNA [NM_173197]	NM_173197	false	ref:NM_173197;gb:DQ148482;gb:DQ148484;ens:ENST00000239117	GO:0005513(detection of calcium ion);GO:0006811(ion transport);GO:0006813(potassium ion transport);GO:0006936(muscle contraction);GO:0007165(signal transduction);GO:0007268(synaptic transmission);GO:0008016(regulation of heart contraction);GO:0045163(clustering of voltage-gated potassium channels)	0	chr10:103578436..103578377	chr10	ENST00000239117	103578377	30819	10q24.32	GO:0005737(cytoplasm);GO:0008076(voltage-gated potassium channel complex);GO:0016020(membrane)	GO:0005513|GO:0006811|GO:0006813|GO:0006936|GO:0007165|GO:0007268|GO:0008016|GO:0045163|GO:0005216|GO:0005244|GO:0005250|GO:0005267|GO:0005509|GO:0030955|GO:0046923|GO:0047485|GO:0005737|GO:0008076|GO:0016020	NM_173197	Hs.97044	NP1215170	CCAGCGGAATTGTCAATGAGGAGAACTTCAAGCAGATTTACTCCCAGTTCTTTCCTCAAG	GO:0005216(ion channel activity);GO:0005244(voltage-gated ion channel activity);GO:0005250(A-type (transient outward) potassium channel activity);GO:0005267(potassium channel activity);GO:0005509(calcium ion binding);GO:0030955(potassium ion binding);GO:0046923(ER retention sequence binding);GO:0047485(protein N-terminus binding)	103578436
APOL1	A_23_P17837	0.00925672	up	5.55262	210.831	259.812	28.0465	82.4613	97.0042	93.1193	13.6261	89.1802	10.1255	103.873	9.4974	84.2285	1.83175	0.577225	2.19209	-0.577225	-1.22564	-1.01558	NM_145343	APOL1	Homo sapiens apolipoprotein L, 1 (APOL1), transcript variant 2, mRNA [NM_145343]	NM_145343	false	ref:NM_145343;ref:NM_003661;gb:AF019225;ens:ENST00000319136	GO:0006629(lipid metabolic process);GO:0006869(lipid transport);GO:0008202(steroid metabolic process);GO:0008203(cholesterol metabolic process);GO:0042157(lipoprotein metabolic process)	0	chr22:34991550..34991609	chr22	ENST00000319136	34991550	8542	22q12.3	GO:0005576(extracellular region);GO:0005615(extracellular space)	GO:0006629|GO:0006869|GO:0008202|GO:0008203|GO:0042157|GO:0005319|GO:0008289|GO:0005576|GO:0005615	NM_145343	Hs.114309	NP1212023	ACGACCTGGTCATCAAAAGCCTTGACAAATTGAAGGAGGTGAAGGAGTTTTTGGGTGAGA	GO:0005319(lipid transporter activity);GO:0008289(lipid binding)	34991609
LOC643637	A_24_P229426	0.00210469	up	5.55155	193.789	119.689	32.6134	12.1134	39.375	17.2716	13.4284	48.1356	8.05149	20.8646	7.3503	13.623	0.792686	1.52635	1.28637	-1.74433	-1.27625	-0.792686	ENST00000378263	LOC643637	PREDICTED: Homo sapiens similar to glycine-N-acyltransferase-like 1 (LOC643637), mRNA [XM_926941]		false	ens:ENST00000378263;gb:XM_926941;ref:XM_937598		0	chr11:58574835..58574894	chr11	ENST00000378263	58574835	643637	11q12.1			XM_926941	Hs.632118		AGAGGCAACGCGACACGGATGATGGTGCGATACATGAAGTATCTGTGTCAGAAGAATATT		58574894
TSPY1	A_24_P221869	0.00486803	up	5.54445	335.562	266.504	34.5882	52.2244	47.278	56.3631	13.2113	55.2235	9.55702	58.3194	8.49903	81.1877	1.66139	0.734532	1.07539	-0.734532	-1.28037	-1.92692	AK093413	TSPY1	Homo sapiens cDNA FLJ36094 fis, clone TESTI2020717, highly similar to Human testis-specific protein (TSPY) mRNA. [AK093413]	AK093413	false	gb:AK093413;gb:M94893;gb:AX748111;ens:ENST00000383010	GO:0006334(nucleosome assembly);GO:0007275(multicellular organismal development);GO:0007283(spermatogenesis);GO:0007506(gonadal mesoderm development);GO:0007548(sex differentiation);GO:0008283(cell proliferation);GO:0030154(cell differentiation)	0	chrY:9277089..9277148	chrY	ENST00000383010	9277089	7258	Yp11.2	GO:0005575(cellular_component);GO:0005634(nucleus)	GO:0006334|GO:0007275|GO:0007283|GO:0007506|GO:0007548|GO:0008283|GO:0030154|GO:0003674|GO:0005575|GO:0005634		Hs.556121	NP096549	CCCTACTTCCAGAATAAAGTGATTACCAAGGAATATCTGGTGAACATCACAGGTGACAGG	GO:0003674(molecular_function)	9277148
GH2	A_24_P216014	0.0453857	up	5.54012	140.655	71.9299	34.3694	3.51684	27.0819	6.35614	8.76386	8.30641	6.3147	16.9604	5.27171	4.3247	0.340914	2.66219	1.46452	-0.549243	-2.05197	-0.340914	NM_022558	GH2	Homo sapiens growth hormone 2 (GH2), transcript variant 3, mRNA [NM_022558]	NM_022558	false	ref:NM_022558;ref:NM_002059;ref:NM_022556;ref:NM_022557		0	chr17:59312179..59312028	chr17	ENST00000359725	59312028	2689	17q23.3	GO:0005576(extracellular region)	GO:0005179|GO:0005576	NM_022558	Hs.406754	THC2564206	TCTGCTTCTCAGAGTCTATTCCAACACCTTCCAACAGGGTGAAAACGCAGCAGAAATCTA	GO:0005179(hormone activity)	59312179
EFEMP1	A_23_P501007	0.0111004	down	5.5375	162.164	794.474	35.3915	438.27	152.918	552.775	438.844	581.774	530.6	525.608	767.095	754.446	-1.1622	-2.5	-0.723594	0.723594	1.14398	1.15433	NM_004105	EFEMP1	Homo sapiens EGF-containing fibulin-like extracellular matrix protein 1 (EFEMP1), transcript variant 1, mRNA [NM_004105]	NM_004105	false	ref:NM_004105;ref:NM_001039348;ref:NM_001039349;gb:BC098561	GO:0007601(visual perception)	0	chr2:55947351..55947292	chr2	ENST00000355426	55947292	2202	2p16.1	GO:0005578(proteinaceous extracellular matrix)	GO:0007601|GO:0005509|GO:0005515|GO:0005578	NM_004105	Hs.76224	THC2768713	AGGCAGCCATCATAACCATTGAATAGCATGCAAGGGTAAGAATGAGTTTTTAACTGCTTT	GO:0005509(calcium ion binding);GO:0005515(protein binding)	55947351
GIMAP8	A_24_P132383	0.00287039	up	5.51205	139.809	146.678	32.8486	23.5665	49.5952	30.1481	13.2319	37.2984	9.97499	49.8618	9.02533	49.0804	0.712949	1.26124	1.50028	-0.712949	-1.53941	-1.66095	NM_175571	GIMAP8	Homo sapiens GTPase, IMAP family member 8 (GIMAP8), mRNA [NM_175571]	NM_175571	false	ref:NM_175571;ens:ENST00000307271;gb:AK098320;gb:AK057969		0	chr7:149806923..149806982	chr7	ENST00000307271	149806923	155038	7q36.1		GO:0005525	NM_175571	Hs.647121	THC2707774	TTCTTCTGGGTAGATACAGGATAAGATAGATACAGGGTAAAATGTTGAGCACTTTGTACA	GO:0005525(GTP binding)	149806982
PTCHD1	A_23_P303251	0.0424842	up	5.51191	30.1421	122.903	58.3073	49.1931	55.0103	68.522	11.4899	55.9942	8.29642	78.4774	7.82776	121.848	0.128623	2.40151	1.83943	-0.128623	-1.08542	-1.80405	NM_173495	PTCHD1	Homo sapiens patched domain containing 1 (PTCHD1), mRNA [NM_173495]	NM_173495	false	ref:NM_173495;ens:ENST00000297890;ens:ENST00000379361;gb:BC121061		0	chrX:23322173..23322232	chrX	ENST00000297890	23322173	139411	Xp22.11	GO:0016020(membrane);GO:0016021(integral to membrane)	GO:0008158|GO:0016020|GO:0016021	NM_173495	Hs.319503	THC2483173	ATGGTAGATATCGATAGTACCCGTGTGGTTGACCAAATTACAACAGTGTGATAATGTCTG	GO:0008158(hedgehog receptor activity)	23322232
TMEM144	A_23_P133120	4.470272E-4	up	5.50338	649.581	297.115	39.8836	29.8329	53.1029	28.8835	12.4186	35.8268	9.10468	32.9656	8.19843	24.345	1.68331	0.973714	1.43337	-0.973714	-1.30146	-1.01539	NM_018342	TMEM144	Homo sapiens transmembrane protein 144 (TMEM144), mRNA [NM_018342]	NM_018342	false	ref:NM_018342;ens:ENST00000296529;gb:BC026318;gb:BC054487		0	chr4:159394471..159394530	chr4	ENST00000296529	159394471	55314	4q32.1	GO:0016021(integral to membrane)	GO:0016021	NM_018342	Hs.176227	THC2522592	TATACAAAGAAGTTACAGTCCATATTTCTCACCTATTACCCCAGTGAAGTGAGGCAGAAA		159394530
CLIC6	A_23_P385067	4.8768218E-4	up	5.48714	74.3617	302.096	47.7861	139.445	49.6751	179.256	11.4928	187.775	7.79154	194.487	15.2015	263.439	1.00391	1.48125	1.17486	-1.00391	-1.61534	-1.08889	NM_053277	CLIC6	Homo sapiens chloride intracellular channel 6 (CLIC6), mRNA [NM_053277]	NM_053277	false	ref:NM_053277;gb:AF448439;ens:ENST00000349499;ens:ENST00000360731	GO:0006811(ion transport);GO:0006821(chloride transport)	0	chr21:35012022..35012081	chr21	ENST00000349499	35012022	54102	21q22.12	GO:0016020(membrane)	GO:0006811|GO:0006821|GO:0005247|GO:0031404|GO:0016020	NM_053277	Hs.693698	NP566224	TGCATTAACAGAAACTATCCTGGGATTAGGTGAAAAATGTCTAGCAAAAGAAACAAAGTC	GO:0005247(voltage-gated chloride channel activity);GO:0031404(chloride ion binding)	35012081
CTCFL	A_24_P387437	0.00644414	up	5.47624	68.0735	282.916	35.3237	182.889	51.7054	194.451	14.7258	203.562	10.8887	256.961	10.0683	410.172	1.02545	0.708396	1.16964	-0.708396	-1.47999	-2.26769	NM_080618	CTCFL	Homo sapiens CCCTC-binding factor (zinc finger protein)-like (CTCFL), mRNA [NM_080618]	NM_080618	false	ref:NM_080618;gb:AY071919;ens:ENST00000243914;ens:ENST00000371196	GO:0006350(transcription);GO:0006355(regulation of transcription, DNA-dependent);GO:0007049(cell cycle);GO:0045786(negative regulation of progression through cell cycle)	0	chr20:55506160..55506101	chr20	ENST00000243914	55506101	140690	20q13.31	GO:0005622(intracellular);GO:0005634(nucleus)	GO:0006350|GO:0006355|GO:0007049|GO:0045786|GO:0003677|GO:0008270|GO:0046872|GO:0005622|GO:0005634	NM_080618	Hs.131543	THC2475055	AAATCAGATAAGGCAAATGTGTACCTGTAAGGAATTTGTACTTTTTCATAATGCCCAGTG	GO:0003677(DNA binding);GO:0008270(zinc ion binding);GO:0046872(metal ion binding)	55506160
SRPX2	A_23_P136978	0.0435235	down	5.4432	202.208	367.63	18.3625	185.596	17.2121	183.895	225.702	249.267	259.768	274.189	288.65	301.439	-0.359573	-2.83449	-2.91454	0.359573	0.424894	0.440297	NM_014467	SRPX2	Homo sapiens sushi-repeat-containing protein, X-linked 2 (SRPX2), mRNA [NM_014467]	NM_014467	false	ref:NM_014467;ens:ENST00000373004;gb:AK075462;gb:AF060567		0	chrX:99812629..99812688	chrX	ENST00000373004	99812629	27286	Xq22.1			NM_014467	Hs.306339	THC2462468	ATATGCGAGTGAACTTGAGCCAGGGCATGGTTAAAGTCAAGGGAAAAGCTCCTCTAGTTA		99812688
GPR26	A_23_P415541	0.00296314	up	5.42528	700.567	270.231	34.4603	9.80416	35.4784	7.49666	10.0705	16.739	6.85098	14.2769	5.74809	6.14485	0.735313	1.17445	1.6036	-1.3721	-1.69831	-0.735313	NM_153442	GPR26	Homo sapiens G protein-coupled receptor 26 (GPR26), mRNA [NM_153442]	NM_153442	false	ref:NM_153442;ens:ENST00000284674;gb:AJ505757;thc:THC2709090	GO:0007165(signal transduction);GO:0007186(G-protein coupled receptor protein signaling pathway)	0	chr10:125443920..125443979	chr10	ENST00000284674	125443920	2849	10q26.13	GO:0016020(membrane);GO:0016021(integral to membrane)	GO:0007165|GO:0007186|GO:0001584|GO:0004872|GO:0016020|GO:0016021	NM_153442	Hs.12751	THC2709090	CCAGTGGGAGATGATAGAAGTCTTGAGGTTGGGAATATAAGAATTAGGTCTCTTTTAGAA	GO:0001584(rhodopsin-like receptor activity);GO:0004872(receptor activity)	125443979
MYO7B	A_23_P209799	6.020391E-4	up	5.42239	125.189	100.233	43.5999	35.0317	43.2936	33.3863	10.5663	42.9348	23.3555	76.8427	10.2502	60.6408	1.022	1.01691	1.07614	-1.32144	-1.01691	-1.8634	NM_001080527	MYO7B	Homo sapiens myosin VIIB (MYO7B), mRNA [NM_001080527]	NM_001080527	false	ref:NM_001080527;gb:BC035615;ens:ENST00000389524;ens:ENST00000376066		0	chr2:128110957..128111418	chr2	ENST00000389524	128110957	4648	2q14.3	GO:0005856(cytoskeleton);GO:0016459(myosin complex)	GO:0003774|GO:0005488|GO:0005524|GO:0005856|GO:0016459	NM_001080527	Hs.154578	THC2604874	TGGGCTATAAGATGGATGACCTGCTGACCTCATATGTGCAGCAGCTCCTGAGTGCCATGA	GO:0003774(motor activity);GO:0005488(binding);GO:0005524(ATP binding)	128111418
THC2624048	A_32_P230192	0.00567044	down	5.42034	14.3247	39.3928	28.6513	31.9619	17.6223	36.4758	33.1671	8.54542	57.2993	19.5172	75.8318	34.454	-1.94962	-0.647942	-1.53973	1.46634	1.06359	0.647942	THC2624048	THC2624048	Q964F8_PLAFA (Q964F8) Merozoite surface protein 8, partial (3%) [THC2624048]		false	thc:THC2624048		0	chr10:50333157..50333098	chr10		50333098		10q11.23					THC2624048	TATTTTGTGATGTTTATCATACGGAAGTTTTAAAATATAGTAAATTCAGTCTTTCCATTT		50333157
C14orf72	A_32_P176911	0.0127018	up	5.42031	582.094	441.498	51.0858	76.1336	46.7337	85.6329	10.8789	107.228	13.6825	117.665	30.7622	119.704	1.81582	0.841358	0.543267	-1.8841	-1.68732	-0.543267	XM_096733	C14orf72	PREDICTED: Homo sapiens chromosome 14 open reading frame 72 (C14orf72), mRNA [XM_096733]	XM_096733	false	gb:XM_096733;ref:XM_944937;thc:THC2704597;thc:THC2680859		0	chr14:101268469..101268528	chr14		101268469	145200	14q32.31			XM_096733	Hs.150840	THC2704597	GGACTCTGGAGATAAAACCTCATTGCAAGGCTACCTTTGCCACTGTATCTTAGCAGCTTT		101268528
HIST1H2AC	A_23_P167983	0.00256276	down	5.41343	45.5886	771.932	44.6644	513.109	24.3549	603.913	205.6	741.381	294.334	726.881	255.55	872.516	-1.39551	-0.835845	-1.94583	0.835845	1.38196	0.914645	ENST00000314088	HIST1H2AC	Histone H2A type 1-C. [Source:Uniprot/SWISSPROT;Acc:Q93077] [ENST00000314088]		false	ens:ENST00000314088;gb:BC050602;gb:BC085010;gb:U90551	GO:0006334(nucleosome assembly);GO:0007001(chromosome organization and biogenesis (sensu Eukaryota))	0	chr6:26246801..26246860	chr6	ENST00000314088	26246801	8334	6p22.1	GO:0000786(nucleosome);GO:0005634(nucleus);GO:0005694(chromosome)	GO:0006334|GO:0007001|GO:0003677|GO:0000786|GO:0005634|GO:0005694		Hs.622290	THC2508286	GCATTATGCAAATGCATTATATTTTATGTAACCTGTCCACTGTTGGTAGGCACTTGAGTT	GO:0003677(DNA binding)	26246860
HOXB7	A_23_P55281	4.4062885E-4	up	5.41203	83.0209	155.394	21.9911	58.028	38.0556	72.3886	13.5354	124.43	9.93555	120.148	9.62005	128.874	1.3958	0.90035	1.37253	-0.90035	-1.29589	-1.44359	NM_004502	HOXB7	Homo sapiens homeobox B7 (HOXB7), mRNA [NM_004502]	NM_004502	false	ref:NM_004502;ens:ENST00000239165;gb:M16937;gb:AK223249	GO:0006355(regulation of transcription, DNA-dependent);GO:0007275(multicellular organismal development)	0	chr17:44040047..44039988	chr17	ENST00000239165	44039988	3217	17q21.32	GO:0005634(nucleus)	GO:0006355|GO:0007275|GO:0003700|GO:0005515|GO:0005634	NM_004502	Hs.436181	THC2470833	GAGTTTAAAAACATTTTTTAAGGAGGGAGAAAGGAGAAATTTTGGTTTTTCAACACTGAA	GO:0003700(transcription factor activity);GO:0005515(protein binding)	44040047
THC2671299	A_32_P231641	0.0125763	up	5.39801	1067.95	505.035	27.8821	9.61986	40.0015	6.35341	12.2987	12.755	9.50067	17.609	8.61915	18.2771	0.566473	1.02133	2.14053	-0.566473	-1.40413	-1.59834	THC2671299	THC2671299	NM_102092 oxidoreductase/ zinc ion binding {Arabidopsis thaliana} (exp=-1; wgp=0; cg=0), partial (7%) [THC2671299]		false	thc:THC2671299		0	chr8:41775004..41775677	chr8		41775004		8p11.21					THC2671299	ACAATCTTAATAACACCAGGGCCAAAAATAACAACGTTCCTGGGAACCGAGCAGCTGGAG		41775677
AF314543	A_24_P196307	0.0220126	up	5.39705	164.982	85.1626	37.2375	5.28649	30.6318	9.16726	8.44227	8.20448	6.16575	15.3681	5.36231	7.63243	0.456399	2.31876	1.24285	-0.456399	-1.81521	-1.0069	AF314543	AF314543	Homo sapiens ovarian cancer-related protein 1 (OCR1) mRNA, complete cds. [AF314543]	AF314543	false	gb:AF314543;thc:NP313698		0	chr1:200766307..200766366	chr1		200766307		1q32.1				Hs.679412	NP313698	CCTTTATAATCTATTACCCTGAAATGAATTTCTGAGACTTAACATTCGTAACACTAGGGC		200766366
CA441361	A_24_P670942	0.0131429	up	5.39137	262.782	188.52	99.8527	32.7535	32.5756	40.5352	14.6875	51.891	10.8193	45.2424	9.16768	28.475	1.45437	2.58338	0.659843	-0.845676	-1.08884	-0.659843	CA441361	CA441361	CA441361 UI-H-DP0-avc-p-20-0-UI.s1 NCI_CGAP_Fs1 Homo sapiens cDNA clone UI-H-DP0-avc-p-20-0-UI 3', mRNA sequence [CA441361]	CA441361	false	gb:CA441361;gb:BM998247;gb:BM505392;gb:CB115262		0	chr3:150576027..150576177	chr3		150576027		3q25.1				Hs.351316		TGCAATTCCAATGAGAGCAGCCAATACAGAAGAAAGCATCGCACATCGTTTGCCACAGTT		150576177
DLGAP2	A_23_P392317	0.00543566	up	5.38092	1044.32	368.919	30.6562	5.88322	34.9418	6.32153	9.76755	7.96157	6.84391	9.30057	6.00224	10.3547	0.603119	1.48344	1.56855	-0.603119	-1.34056	-1.68477	NM_004745	DLGAP2	Homo sapiens discs, large (Drosophila) homolog-associated protein 2 (DLGAP2), mRNA [NM_004745]	NM_004745	false	ref:NM_004745;gb:AF119818;gb:AF119817;thc:THC2647180	GO:0007267(cell-cell signaling);GO:0007270(nerve-nerve synaptic transmission)	0	chr8:1643467..1643526	chr8		1643467	9228	8p23.3	GO:0005883(neurofilament);GO:0016020(membrane)	GO:0007267|GO:0007270|GO:0005515|GO:0005883|GO:0016020	NM_004745	Hs.113287	THC2647180	CTCTTTCTCACGCTTTTATGGTTCTTTTGATAAATTCTATTTAGTAGCATGCAGGATACC	GO:0005515(protein binding)	1643526
T82292	A_32_P84568	0.00336088	up	5.37727	93.2246	240.27	39.6564	55.3088	54.3017	122.446	13.7227	194.098	9.65065	116.189	8.33635	61.6952	0.7609	1.64682	0.953693	-1.69538	-1.46294	-0.7609	T82292	T82292	T82292 AS194 Subtracted human retina Homo sapiens cDNA clone AS194 3', mRNA sequence [T82292]	T82292	false	gb:T82292;gb:AA853917;gb:CA414399;gb:AA908304		0	chr10:124264207..124264148	chr10		124264148		10q26.13				Hs.501280		CTACGCATTGTATCGACTGCATTAGTTGGACTAAGATGATGACTCAGTTAAAGGAGGAGA		124264207
OMD	A_23_P94397	0.0025179	up	5.37083	308.155	151.385	27.8877	6.15761	38.0817	9.98617	10.9053	19.3451	7.42375	10.9456	8.76632	14.7703	0.79278	1.94654	1.69844	-1.05959	-0.79278	-0.985306	NM_005014	OMD	Homo sapiens osteomodulin (OMD), mRNA [NM_005014]	NM_005014	false	ref:NM_005014;ens:ENST00000375550;gb:AK225922;gb:AY358872	GO:0007155(cell adhesion)	0	chr9:94217438..94217379	chr9	ENST00000375550	94217379	4958	9q22.31	GO:0005578(proteinaceous extracellular matrix)	GO:0007155|GO:0005515|GO:0005578	NM_005014	Hs.94070	THC2472163	TTATGGTGAACAACGAAGCACTAATGGTCAAACAATACAACTAAAGACACAAGTTTTCAG	GO:0005515(protein binding)	94217438
THC2642249	A_32_P177667	0.0305612	up	5.35647	202.818	156.032	38.9812	10.1033	45.5196	6.42834	12.0786	24.9063	13.2152	20.8457	7.62822	10.1494	0.395158	1.96477	2.84078	-1.02725	-0.640731	-0.395158	THC2642249	THC2642249	Q45TJ7_BRAOB (Q45TJ7) Pectin methylesterase inhibitor, partial (6%) [THC2642249]		false	thc:THC2642249		0	chr15:24985753..24985694	chr15		24985694		15q12					THC2642249	ATGAACAGGACATTTGGGGAGCTGCTATCAAACATCAGAACTTCTGACACTGTGCACACA		24985753
TNFAIP8L2	A_23_P46356	0.00330115	up	5.35518	122.82	81.2211	34.1398	22.4073	43.1367	26.5273	11.5937	39.0509	8.15371	45.119	18.0931	39.792	0.86683	0.877695	0.971648	-1.4818	-2.198	-0.86683	NM_024575	TNFAIP8L2	Homo sapiens tumor necrosis factor, alpha-induced protein 8-like 2 (TNFAIP8L2), mRNA [NM_024575]	NM_024575	false	ref:NM_024575;ens:ENST00000368910;gb:BC012013;gb:AF271774		0	chr1:149398597..149398656	chr1	ENST00000368910	149398597	79626	1q21.2			NM_024575	Hs.432360	THC2477655	AAAGGTGAAGTGAAACTTGGATCTCTATTTCTCCCATAAGGGACTTCTGAAACAGGGAAG		149398656
THC2624002	A_32_P84049	0.00434186	up	5.30675	46.9727	123.195	51.4916	56.1124	56.7347	79.2616	12.2252	82.0951	8.64626	76.8451	7.80462	78.0322	0.678194	1.94526	1.58685	-0.678194	-1.08256	-1.25243	THC2624002	THC2624002	Q9BXR7_HUMAN (Q9BXR7) Interleukin 10 (Fragment), partial (93%) [THC2730601]		false	thc:THC2624002;thc:THC2730601;gb:BM931568		0	chr2:171265224..171265165	chr2		171265165		2q31.1				Hs.301715	THC2624002	CCAGACTGATGAAATTCCTTCCAGTTTCAGAAAAGATTATCACCAATCCCTACATTATAA		171265224
CATSPER1	A_23_P52676	0.00251757	up	5.29508	103.316	126.562	31.9924	39.6245	44.4081	40.8215	12.0654	66.1385	8.16971	73.9816	17.8337	74.3886	0.891796	0.875905	1.30606	-1.27005	-1.99424	-0.875905	NM_053054	CATSPER1	Homo sapiens cation channel, sperm associated 1 (CATSPER1), mRNA [NM_053054]	NM_053054	false	ref:NM_053054;ens:ENST00000312106;gb:AF407333;gb:BC032950	GO:0006811(ion transport)	0	chr11:65541149..65540947	chr11	ENST00000312106	65540947	117144	11q13.1	GO:0016020(membrane);GO:0016021(integral to membrane)	GO:0006811|GO:0005216|GO:0016020|GO:0016021	NM_053054	Hs.189105	THC2475550	CCAGGCAGCCGTCATCGATGAGATTGTGGACACCACATTTGAGGCTGGAGAAGAGGACTT	GO:0005216(ion channel activity)	65541149
AF279780	A_32_P896811	0.00608532	up	5.2711	144.868	143.831	45.25	35.6733	43.0673	65.8741	12.3933	42.4061	6.77153	49.1889	9.41339	66.4048	1.20428	1.53699	0.580798	-0.580798	-1.66686	-1.62458	AF279780	AF279780	Homo sapiens clone N11 NTera2D1 teratocarcinoma mRNA. [AF279780]	AF279780	false	gb:AF279780;gb:AY679731;gb:AY679732;thc:THC2657666		0	chr3:179726164..179726105	chr3		179726105		3q26.32				Hs.478363	THC2657666	CCAATAGGTCTTGTTTACTAAAGGAAGATTTGTTGAAAGAATCAAACAACTGATGGAGGC		179726164
COX7A1	A_23_P67661	0.0288915	up	5.26617	213.813	131.54	47.296	6.33057	28.5927	7.50317	9.32609	18.805	10.0536	9.43034	6.10814	10.1916	0.304263	2.50472	1.53348	-1.40836	-0.304263	-1.13517	NM_001864	COX7A1	Homo sapiens cytochrome c oxidase subunit VIIa polypeptide 1 (muscle) (COX7A1), mRNA [NM_001864]	NM_001864	false	ref:NM_001864;ens:ENST00000292907;gb:BT006924;gb:CR542120	GO:0006118(electron transport)	0	chr19:41334277..41334218	chr19	ENST00000292907	41334218	1346	19q13.12	GO:0005739(mitochondrion);GO:0005746(mitochondrial respiratory chain);GO:0016020(membrane);GO:0016021(integral to membrane)	GO:0006118|GO:0004129|GO:0009055|GO:0005739|GO:0005746|GO:0016020|GO:0016021	NM_001864	Hs.421621	THC2467522	CATCCCGTTGTACCTGAAGGGCGGCATCGTTGACAACATCCTGTACCGAGTGACAATGAC	GO:0004129(cytochrome-c oxidase activity);GO:0009055(electron carrier activity)	41334277
THC2535753	A_24_P506680	0.00475423	up	5.26264	424.48	210.222	45.1843	29.2362	39.6839	45.4703	9.68328	49.2676	10.5511	36.8773	11.1506	33.5565	1.9067	1.52098	0.69655	-1.45415	-0.912425	-0.69655	THC2535753	THC2535753	AA653580 ag61f08.s1 Gessler Wilms tumor Homo sapiens cDNA clone IMAGE:1127463 3' similar to contains Alu repetitive element;, mRNA sequence [AA653580]		false	thc:THC2535753;gb:AA653580;gb:AW052178;gb:BM990347		0	chr3:190081266..190081207	chr3		190081207		3q28				Hs.557980	THC2535753	CTTGGTAGAACATTCCATTCGTAGGGTAGAGAACTGATTTTAGAAGCTACATTCAGTGCC		190081266
THSD4	A_23_P65717	0.00499861	up	5.26184	117.846	56.4353	39.9457	10.6712	33.9462	13.1935	8.82309	10.5878	6.29389	16.6333	5.56979	12.7221	0.662637	1.50472	0.963833	-0.662637	-1.80164	-1.59123	AK023772	THSD4	Homo sapiens cDNA FLJ13710 fis, clone PLACE2000373, weakly similar to F-SPONDIN PRECURSOR. [AK023772]	AK023772	false	gb:AK023772		0	chr15:69856918..69856977	chr15		69856918	79875	15q23	GO:0031012(extracellular matrix)	GO:0004222|GO:0008233|GO:0031012		Hs.387057		CGTAGTACCCAGGGGCTTTTTACACAAGATGTTTGAAAGCCACAGTCAGTCCTTTAAGCA	GO:0004222(metalloendopeptidase activity);GO:0008233(peptidase activity)	69856977
IL22RA1	A_23_P62607	0.0112821	up	5.2595	274.119	371.118	27.8785	119.981	76.4337	114.575	15.3456	184.531	16.0416	165.362	21.8313	223.8	2.29458	0.62608	2.14765	-0.85631	-0.634076	-0.62608	NM_021258	IL22RA1	Homo sapiens interleukin 22 receptor, alpha 1 (IL22RA1), mRNA [NM_021258]	NM_021258	false	ref:NM_021258;ens:ENST00000270800;gb:AF286095;gb:AK226001	GO:0008150(biological_process)	0	chr1:24318878..24318835	chr1	ENST00000270800	24318835	58985	1p36.11	GO:0016020(membrane)	GO:0008150|GO:0004872|GO:0004904|GO:0016020	NM_021258	Hs.110915	THC2475049	ACCTACCTCATGGAGATTGTGGTGAAGATGAAATGAAGTCATGTCTTTAAAGTGCTTAAT	GO:0004872(receptor activity);GO:0004904(interferon receptor activity)	24318878
AIM2	A_32_P44394	0.00556231	up	5.24149	120.755	240.335	54.0585	89.2201	49.678	154.135	11.1397	133.653	15.972	116.762	6.93592	116.057	1.25877	1.52889	0.618216	-1.33297	-0.618216	-1.81287	NM_004833	AIM2	Homo sapiens absent in melanoma 2 (AIM2), mRNA [NM_004833]	NM_004833	false	ref:NM_004833;ens:ENST00000368130;ens:ENST00000368129;gb:AF024714	GO:0006955(immune response)	0	chr1:157299989..157299930	chr1	ENST00000368130	157299930	9447	1q23.1		GO:0006955	NM_004833	Hs.281898	THC2474709	GAAGGAGATAAGGTTCGACTTACATTCTTCACACTGTCAAAAAATGGAGAAAAACTACAG		157299989
C10orf82	A_23_P314876	0.0167374	up	5.23796	181	123.383	35.4712	21.1527	36.3778	23.947	10.0332	15.9835	6.94722	24.9558	6.32864	42.5288	0.612325	0.805283	0.662684	-0.612325	-1.78539	-2.689	ENST00000388884	C10orf82	Uncharacterized protein C10orf82. [Source:Uniprot/SWISSPROT;Acc:Q8WW14] [ENST00000388884]		false	ens:ENST00000388884;gb:AK097587;thc:THC2505316;thc:THC2531954		0	chr10:118414296..118413748	chr10	ENST00000388884	118413748	143379	10q25.3				Hs.121347	THC2505316	AGGGCCAAGAAGGCACATCTGAAACCATATGAAGAAATATATGGAGTTAGCTCCACAAAA		118414296
NPY1R	A_23_P69699	0.0137576	up	5.23236	66.371	125.273	25.594	59.6664	58.5483	62.5043	12.5513	66.5986	9.19112	73.7364	9.02129	142.606	0.897938	0.593271	1.72006	-0.593271	-1.18968	-2.16817	NM_000909	NPY1R	Homo sapiens neuropeptide Y receptor Y1 (NPY1R), mRNA [NM_000909]	NM_000909	false	ref:NM_000909;ens:ENST00000296533;gb:BC071720;gb:A26481	GO:0006006(glucose metabolic process);GO:0007165(signal transduction);GO:0007187(G-protein signaling, coupled to cyclic nucleotide second messenger);GO:0007193(G-protein signaling, adenylate cyclase inhibiting pathway);GO:0007218(neuropeptide signaling pathway);GO:0007626(locomotory behavior);GO:0007631(feeding behavior);GO:0008217(blood pressure regulation);GO:0019233(sensory perception of pain)…	0	chr4:164464885..164464826	chr4	ENST00000296533	164464826	4886	4q32.2	GO:0005887(integral to plasma membrane);GO:0016020(membrane);GO:0016021(integral to membrane)	GO:0006006|GO:0007165|GO:0007187|GO:0007193|GO:0007218|GO:0007626|GO:0007631|GO:0008217|GO:0019233|GO:0040014|GO:0001584|GO:0001601|GO:0001602|GO:0004872|GO:0004983|GO:0005515|GO:0005887|GO:0016020|GO:0016021	NM_000909	Hs.519057	THC2473322	AGGAATATTCACTTTACCTAGCAGGGAAAAGTACACAAAAACTGCAGATACTTCATATAG	GO:0001584(rhodopsin-like receptor activity);GO:0001601(peptide YY receptor activity);GO:0001602(pancreatic polypeptide receptor activity);GO:0004872(receptor activity);GO:0004983(neuropeptide Y receptor activity);GO:0005515(protein binding)	164464885
GJA1	A_23_P93591	0.0169292	up	5.22256	150.882	104.696	44.579	14.4711	45.9699	8.48793	11.6222	27.0911	11.6273	22.5261	7.3393	9.62834	0.45943	1.5554	2.36942	-1.28872	-1.02187	-0.45943	NM_000165	GJA1	Homo sapiens gap junction protein, alpha 1, 43kDa (GJA1), mRNA [NM_000165]	NM_000165	false	ref:NM_000165;ens:ENST00000282561;gb:AK223289;gb:X52947	GO:0006810(transport);GO:0006936(muscle contraction);GO:0007267(cell-cell signaling);GO:0007507(heart development);GO:0007605(sensory perception of sound);GO:0016264(gap junction assembly);GO:0043123(positive regulation of I-kappaB kinase/NF-kappaB cascade)	0	chr6:121810878..121810938	chr6	ENST00000282561	121810878	2697	6q22.31	GO:0005887(integral to plasma membrane);GO:0005922(connexon complex);GO:0016020(membrane)	GO:0006810|GO:0006936|GO:0007267|GO:0007507|GO:0007605|GO:0016264|GO:0043123|GO:0004871|GO:0005515|GO:0015075|GO:0015285|GO:0005887|GO:0005922|GO:0016020	NM_000165	Hs.74471	THC2518580	TGGAGAAGAAAAAAGGTGCTGTAGAAAGTGCACCAGGTGTTAATTTTGTCCGGTGGAGGT	GO:0004871(signal transducer activity);GO:0005515(protein binding);GO:0015075(ion transporter activity);GO:0015285(connexon channel activity)	121810938
KLHL4	A_23_P171150	0.0131085	up	5.20606	414.142	244.261	27.552	12.3615	35.124	6.39303	12.8254	31.3347	23.6599	33.7989	15.1311	29.4634	0.638117	1.03271	2.3343	-1.41234	-0.638117	-1.08499	NM_057162	KLHL4	Homo sapiens kelch-like 4 (Drosophila) (KLHL4), transcript variant 2, mRNA [NM_057162]	NM_057162	false	ref:NM_057162;ens:ENST00000373114;gb:AF284766;thc:THC2487321	GO:0030036(actin cytoskeleton organization and biogenesis)	0	chrX:86777249..86777308	chrX	ENST00000373114	86777249	56062	Xq21.31	GO:0005856(cytoskeleton)	GO:0030036|GO:0003779|GO:0005515|GO:0005856	NM_057162	Hs.49075	THC2487321	TTCCTGCCTCAAATCAATGGAATACTTTGACCCACACACTAACAAGTGGAGTTTGTGTGC	GO:0003779(actin binding);GO:0005515(protein binding)	86777308
A_32_P119949	A_32_P119949	0.0277033	up	5.19501	26.8244	149.464	57.0011	71.5961	58.6199	92.347	12.2493	105.493	8.68024	111.138	7.95577	111.53	0.314093	2.46338	2.1366	-0.314093	-0.886196	-1.01701	A_32_P119949	A_32_P119949			false			0	chr11:129236162..129236221	chr11		129236162		11q24.3						TAAGTGTACCATATTTTAAGAAAGAAAATGTACTATTTTCTCCAGAGTGAGGGGCTAAGG		129236221
LOC131873	A_32_P224525	0.0435388	up	5.19443	187.459	98.5659	39.0845	3.76649	43.9805	6.44204	11.0713	16.4344	7.8816	8.57862	6.75693	4.35033	0.146085	2.59398	1.98995	-1.35122	-0.903583	-0.146085	AL713792	LOC131873	Homo sapiens mRNA; cDNA DKFZp667J1615 (from clone DKFZp667J1615). [AL713792]	AL713792	false	gb:AL713792;gb:XM_067585;ens:ENST00000358511;ref:XM_940071	GO:0006817(phosphate transport)	0	chr3:131878455..131878514	chr3	ENST00000358511	131878455	131873	3q22.1	GO:0005737(cytoplasm)	GO:0006817|GO:0005737	XM_067585	Hs.591282	THC2604554	AGGGATTTTTCTAGTTAACTCTGAGTTAAGCACGAACTCCTTTCTTTTGTTAATTGTTGG		131878514
DLK1	A_24_P236251	0.00200002	up	5.18628	10090.5	6268.19	10321.4	7999.34	11559	7374.73	2232.6	7013.79	1900.09	10128.4	4285.82	10966.3	1.18075	0.861564	1.14223	-1.1576	-1.92039	-0.861564	NM_003836	DLK1	Homo sapiens delta-like 1 homolog (Drosophila) (DLK1), transcript variant 1, mRNA [NM_003836]	NM_003836	false	ref:NM_003836;ref:NM_001032997;ens:ENST00000341267;ens:ENST00000331224	GO:0007275(multicellular organismal development)	0	chr14:100270801..100270860	chr14	ENST00000341267	100270801	8788	14q32.2	GO:0005615(extracellular space);GO:0005625(soluble fraction);GO:0016020(membrane);GO:0016021(integral to membrane)	GO:0007275|GO:0003674|GO:0005515|GO:0005615|GO:0005625|GO:0016020|GO:0016021	NM_003836	Hs.533717	NP1464806	GGTATCGTCTTCCTCAACAAGTGCGAGACCTGGGTGTCCAACCTGCGCTACAACCACATG	GO:0003674(molecular_function);GO:0005515(protein binding)	100270860
THC2734459	A_32_P102247	0.0212052	up	5.1859	255.024	141.437	40.46	9.31939	36.3871	7.21552	20.5842	24.3142	7.723	21.8662	16.5119	17.443	0.464807	1.73252	1.94858	-0.625926	-1.88713	-0.464807	THC2734459	THC2734459			false	thc:THC2734459		0	chrX:18816409..18816350	chrX		18816350		Xp22.13					THC2734459	GAGGTAGGACAATTAATTACATGTTCTGTCTTTGGGTAGAAATGCTACTGAGCCATAGGG		18816409
A_23_P103951	A_23_P103951	0.0451092	down	5.17887	360.748	3509.95	47.9438	2169.79	43.2189	2619.95	436.205	2549.61	606.212	3092.21	748.662	4825.66	-0.297023	-2.51471	-2.93637	0.438164	0.634619	0.297023	A_23_P103951	A_23_P103951			false			0	chr1:205600064..205600118	chr1		205600064		1q32.2						ATTTTCATCTTTCCTTCGGGTTGGCAAAATATTTTAGGGGTAAAACATGCTGGTGCCCCG		205600118
AK023947	A_24_P247774	0.0040141	up	5.17851	555.229	272.93	40.5053	25.4601	35.531	32.0373	9.82432	21.8671	6.70731	26.036	8.72542	39.0718	1.52706	1.17237	0.651828	-0.651828	-1.4542	-1.66033	AK023947	AK023947	Homo sapiens cDNA FLJ13885 fis, clone THYRO1001541. [AK023947]	AK023947	false	gb:AK023947;thc:THC2483696		0	chr4:16353216..16353157	chr4		16353157		4p15.32					THC2483696	TCTCCCTTGTAGAAAAGGTAGACAAGTCTGAAAAAAGTGGGTTCAATTCTGTAAGCTACA		16353216
HOXB3	A_23_P316511	0.00162442	up	5.17839	284.962	197.315	28.1859	34.0903	40.2057	28.4039	12.3486	43.7814	8.48794	36.9832	7.32604	38.9621	1.58045	0.775791	1.55149	-0.775791	-1.0732	-1.36079	NM_002146	HOXB3	Homo sapiens homeobox B3 (HOXB3), mRNA [NM_002146]	NM_002146	false	ref:NM_002146;ens:ENST00000311626;gb:AK027609;thc:THC2473353	GO:0006355(regulation of transcription, DNA-dependent);GO:0007275(multicellular organismal development);GO:0030878(thyroid gland development)	0	chr17:43982360..43982301	chr17	ENST00000311626	43982301	3213	17q21.32	GO:0005634(nucleus)	GO:0006355|GO:0007275|GO:0030878|GO:0003700|GO:0005634	NM_002146	Hs.654560	THC2473353	ACATTTTAAAAACCAGACAAGATGGCTAGGCCATCACCAACCAACGGACTTACCTTACAT	GO:0003700(transcription factor activity)	43982360
THC2656099	A_32_P84707	0.0335461	up	5.17164	413.045	182.754	34.7811	25.6028	40.5052	30.6419	10.2272	13.4787	7.20069	26.5982	6.51637	45.6185	1.17423	0.439839	0.400432	-0.400432	-1.88729	-2.80964	THC2656099	THC2656099			false	thc:THC2656099		0	chr14:85140463..85140522	chr14		85140463		14q31.3					THC2656099	ATCGCCAATGTGCTCATTTTATTTACGTGACTAGATTACCAATTTACTAAGCACTCGAAT		85140522
FZD8	A_23_P396858	0.00271143	up	5.16634	67.8899	503.11	42.3972	223.189	57.9827	302.899	14.3025	303.3	10.3818	303.707	9.5063	430.634	0.758402	1.25179	1.26287	-0.758402	-1.22254	-1.85343	NM_031866	FZD8	Homo sapiens frizzled homolog 8 (Drosophila) (FZD8), mRNA [NM_031866]	NM_031866	false	ref:NM_031866;ens:ENST00000374694;gb:AB043703;thc:THC2471645	GO:0007186(G-protein coupled receptor protein signaling pathway);GO:0007275(multicellular organismal development);GO:0016055(Wnt receptor signaling pathway)	0	chr10:35967443..35967384	chr10	ENST00000374694	35967384	8325	10p11.21	GO:0016020(membrane);GO:0016021(integral to membrane)	GO:0007186|GO:0007275|GO:0016055|GO:0004872|GO:0004926|GO:0004930|GO:0017147|GO:0042813|GO:0016020|GO:0016021	NM_031866	Hs.302634	THC2471645	ACTGACCTTAGGCATGGAGAAAATTACTTGTTAAACTCTAGTTCTTAAGTTGTTAGCCAA	GO:0004872(receptor activity);GO:0004926(non-G-protein coupled 7TM receptor activity);GO:0004930(G-protein coupled receptor activity);GO:0017147(Wnt-protein binding);GO:0042813(Wnt receptor activity)	35967443
OLR1	A_24_P124624	0.00845806	up	5.16546	47.793	82.436	29.6001	33.6631	37.2817	54.1673	11.1529	45.1021	7.49376	60.7294	7.74353	92.8141	0.614648	1.21556	0.862168	-0.614648	-1.61751	-2.18216	NM_002543	OLR1	Homo sapiens oxidized low density lipoprotein (lectin-like) receptor 1 (OLR1), mRNA [NM_002543]	NM_002543	false	ref:NM_002543;ens:ENST00000309539;gb:AF035776;gb:AB010710	GO:0006508(proteolysis);GO:0006954(inflammatory response);GO:0006955(immune response);GO:0007155(cell adhesion);GO:0008015(circulation)	0	chr12:10202924..10202865	chr12	ENST00000309539	10202865	4973	12p13.2	GO:0005624(membrane fraction);GO:0005887(integral to plasma membrane);GO:0016020(membrane)	GO:0006508|GO:0006954|GO:0006955|GO:0007155|GO:0008015|GO:0004872|GO:0005041|GO:0005515|GO:0005529|GO:0005624|GO:0005887|GO:0016020	NM_002543	Hs.412484	THC2461760	TTGTAGATGAACTCTTCTCAACTCTGTTTTGCTATGCTATAATTCCGAAACATACAAGAC	GO:0004872(receptor activity);GO:0005041(low-density lipoprotein receptor activity);GO:0005515(protein binding);GO:0005529(sugar binding)	10202924
THC2705799	A_32_P190367	0.0418773	up	5.16517	22.3361	67.2759	51.8285	33.8074	46.8469	31.2111	11.2808	41.0509	8.16326	51.2151	9.00668	71.158	0.136419	2.34354	2.31303	-0.136419	-0.922221	-1.25483	THC2705799	THC2705799	ALU1_HUMAN (P39188) Alu subfamily J sequence contamination warning entry, partial (4%) [THC2705799]		false	thc:THC2705799		0	chr14:32502751..32502810	chr14		32502751		14q13.1					THC2705799	CTAAAGTTCTCTGTAAGTAGCAAGTAATATGATAATTGCATGGCATGAATGATCCTGATC		32502810
THC2516687	A_32_P58361	0.0201349	down	5.16251	22.6503	825.068	21.1376	267.717	48.6766	568.473	159.389	818.752	90.23	309.345	66.8115	148.562	-2.23358	-0.709499	-0.592459	0.592459	1.17579	1.80043	THC2516687	THC2516687	AI401097 th22c12.x1 NCI_CGAP_Pr28 Homo sapiens cDNA clone IMAGE:2119030 3', mRNA sequence [AI401097]		false	thc:THC2516687;gb:AI401097;gb:AI612743;gb:AI824516		0	chr1:85821818..85821759	chr1		85821759		1p22.3				Hs.8867	THC2516687	TGATTTCTGTTTGCAGTTTAGAGTGCAGATAGCTGCCTCTCACAGACACTCATGGAGTGT		85821818
THC2645398	A_32_P124728	0.00518611	down	5.16006	77.2394	23.6837	31.8164	17.0017	42.3903	17.6462	310.866	17.0393	285.89	20.3547	197.844	25.1681	-0.634627	-1.43598	-1.07569	1.84929	1.47195	0.634628	THC2645398	THC2645398			false	thc:THC2645398		0	chr13:66694504..66694445	chr13		66694445		13q21.32					THC2645398	ACTAAATTTTTCACAGATTATTTCTTACAAATTTTTGGAAGTGCGATTAGCCTTTATAGG		66694504
C22orf33	A_32_P93419	0.0491895	up	5.15846	218.399	117.748	42.5402	3.57415	30.0806	6.38042	8.72623	8.40298	6.40072	11.1604	5.57361	4.378	0.27146	2.95336	1.61731	-0.565343	-1.42189	-0.27146	NM_178552	C22orf33	Homo sapiens chromosome 22 open reading frame 33 (C22orf33), mRNA [NM_178552]	NM_178552	false	ref:NM_178552;gb:CR456416;ens:ENST00000330078;ens:ENST00000381821		0	chr22:35717205..35717146	chr22	ENST00000330078	35717146	339669	22q12.3			NM_178552	Hs.124502	THC2479341	ATATGGAGAAAACAGCAAATCCAAGAGCTCCAAGTACTAGTTTTGACACAGTAGAGGTGT		35717205
A_24_P932270	A_24_P932270	0.022514	up	5.15416	173.712	127.279	24.4247	11.7492	35.6109	6.31752	18.6455	42.6954	12.2689	17.9385	9.14344	23.3811	0.49838	1.10546	2.54457	-1.14557	-0.49838	-1.30485	A_24_P932270	A_24_P932270			false			0	chr17:034964084..034964025	chr17		34964025		17q12						TCCCAGGTGTCTGTTTCCAGAAAGGAGAGGACTGAGACCCAGCAGTTATCCTTCCAGGTT		34964084
CD34	A_23_P23829	0.00590227	up	5.1446	1101.99	344.743	26.0874	6.75069	35.3702	6.31782	10.4626	7.83546	7.46874	11.6505	9.60782	16.1928	0.62968	0.903407	1.4382	-0.62968	-1.6883	-1.79991	NM_001773	CD34	Homo sapiens CD34 molecule (CD34), transcript variant 2, mRNA [NM_001773]	NM_001773	false	ref:NM_001773;ref:NM_001025109;gb:M81104;gb:BX538076	GO:0007155(cell adhesion);GO:0016337(cell-cell adhesion);GO:0050900(leukocyte migration)	0	chr1:206127291..206127232	chr1	ENST00000367037	206127232	947	1q32.2	GO:0009897(external side of plasma membrane);GO:0016020(membrane);GO:0016021(integral to membrane)	GO:0007155|GO:0016337|GO:0050900|GO:0005515|GO:0030246|GO:0009897|GO:0016020|GO:0016021	NM_001773	Hs.374990	THC2562514	TCCCTGTATTTTCTTTCTCTACTTTGAGGAAACCAAAGTAACCTTTTGCACCTGCTCTCT	GO:0005515(protein binding);GO:0030246(carbohydrate binding)	206127291
C15orf43	A_23_P325593	0.0330482	up	5.13973	139.766	94.0932	23.7418	3.54862	35.6391	6.41479	11.6041	17.2261	7.9936	7.41428	8.87192	15.8451	0.231157	2.4024	2.13429	-0.909659	-0.231157	-1.17641	NM_152448	C15orf43	Homo sapiens chromosome 15 open reading frame 43 (C15orf43), mRNA [NM_152448]	NM_152448	false	ref:NM_152448;ens:ENST00000340827;gb:DQ890983;gb:DQ894158		0	chr15:43053406..43057998	chr15	ENST00000340827	43053406	145645	15q21.1			NM_152448	Hs.567701	THC2480682	TTCCCTCTACAGAATTACCCAGTTAACAACATGGTAACAGGTTATATATCAATTGATGCC		43057998
THC2694420	A_24_P772921	0.0468777	down	5.12277	121.444	53.2952	209.519	12.7492	261.28	34.8816	223.783	6.24605	148.518	4.61754	195.367	5.97017	-3.33477	-0.484381	-1.61793	0.640026	0.484382	0.509284	THC2694420	THC2694420	ALU7_HUMAN (P39194) Alu subfamily SQ sequence contamination warning entry, partial (9%) [THC2694420]		false	thc:THC2694420		0	chr9:131773435..131773494	chr9		131773435		9q34.11					THC2694420	TCTTTTCTCCTAGATACTTAAGTAGAAGTAGTAATCCTATTTTACAGTTAGATTTTTGTT		131773494
PDE1A	A_24_P102082	0.00873407	up	5.11543	483.548	342.689	41.5184	70.4493	54.9129	84.9109	12.3837	55.3671	8.99689	56.209	8.49241	75.6744	1.95847	0.698876	0.832904	-0.698876	-1.18159	-1.69385	AL110263	PDE1A	Homo sapiens mRNA; cDNA DKFZp586G0221 (from clone DKFZp586G0221). [AL110263]	AL110263	false	gb:AL110263;gb:AF110235;gb:AJ401610;gb:BQ721530	GO:0007165(signal transduction)	0	chr2:182999596..182837374	chr2		182837374	5136	2q32.1	GO:0005575(cellular_component)	GO:0007165|GO:0004117|GO:0005516|GO:0016787|GO:0005575		Hs.191046	THC2474578	GACCATGTCACAATCAGGAAGAAACATCTCCAAAGACCCATCTTTAGACTAAGATGCTTG	GO:0004117(calmodulin-dependent cyclic-nucleotide phosphodiesterase activity);GO:0005516(calmodulin binding);GO:0016787(hydrolase activity)	182999596
S81294	A_24_P937695	0.0492569	up	5.10324	515.117	254.601	37.1189	3.55928	43.7465	6.43066	11.2755	18.5527	7.94088	8.08964	7.77263	4.29346	0.0801984	2.44604	1.82967	-1.6549	-0.963238	-0.0801984	S81294	S81294	DCC=deleted in colorectal cancer {alternatively spliced, exon 1A} [human, brain tumor, tumor no. 245, mRNA Partial, 216 nt]. [S81294]	S81294	false	gb:S81294;thc:NP089826		0	chr18:48189562..48189621	chr18		48189562		18q21.2				Hs.650508	NP089826	CTCAGGCACAGGATATCACTACGTAAGAGCAAACATATTGGCAAGTAACAATATGGTGTA		48189621
ENST00000322370	A_23_P322632	0.00446683	up	5.10101	1120.57	524.207	36.9024	11.3065	47.9064	11.0745	30.6353	35.399	8.8637	20.0281	7.87007	13.2564	0.652266	1.26281	1.66922	-0.652266	-1.6198	-1.19599	ENST00000322370	ENST00000322370	Transmembrane protein 84. [Source:Uniprot/SWISSPROT;Acc:Q8NBB6] [ENST00000322370]		false	ens:ENST00000322370;gb:AK091087;gb:AX746773;gb:AK097560		0	chr15:67174284..67174343	chr15	ENST00000322370	67174284		15q23	GO:0016020(membrane);GO:0016021(integral to membrane)	GO:0016020|GO:0016021		Hs.177927	THC2478860	GGGAGCAGCAGACATACAGGCCGTAGGCACAGACATATAAAGACAGTCATGCAGATTGCA		67174343
FGFR2	A_23_P303149	1.895156E-4	up	5.0936	282.147	189.224	57.3037	27.4064	42.3143	20.8812	10.3113	25.2212	7.73856	22.6529	6.76701	19.7694	0.93338	1.42115	1.37597	-0.93338	-1.19253	-1.18965	NM_000141	FGFR2	Homo sapiens fibroblast growth factor receptor 2 (bacteria-expressed kinase, keratinocyte growth factor receptor, craniofacial dysostosis 1, Crouzon syndrome, Pfeiffer syndrome, Jackson-Weiss syndrome) (FGFR2), transcript variant 1, mRNA [NM_000141]	NM_000141	false	ref:NM_000141;ref:NM_022970;ens:ENST00000369060;ens:ENST00000358487	GO:0006468(protein amino acid phosphorylation);GO:0016049(cell growth)	0	chr10:123314047..123300946	chr10	ENST00000369060	123300946	2263	10q26.13	GO:0009986(cell surface);GO:0016020(membrane);GO:0016021(integral to membrane)	GO:0006468|GO:0016049|GO:0000166|GO:0004713|GO:0004872|GO:0005007|GO:0005515|GO:0005524|GO:0008201|GO:0016740|GO:0009986|GO:0016020|GO:0016021	NM_000141	Hs.533683	NP1155187	ATGGTGCGGAAGATTTTGTCAGTGAGAACAGTAACAACAAGAGAGCACCATACTGGACCA	GO:0000166(nucleotide binding);GO:0004713(protein-tyrosine kinase activity);GO:0004872(receptor activity);GO:0005007(fibroblast growth factor receptor activity);GO:0005515(protein binding);GO:0005524(ATP binding);GO:0008201(heparin binding);GO:0016740(transferase activity)	123314047
THC2617352	A_24_P776523	0.00865516	up	5.09017	165.61	130.009	33.4261	18.1547	59.8396	30.1206	11.1272	31.3039	13.5635	25.2572	6.79078	36.6903	0.623076	1.15453	1.26425	-1.21836	-0.623076	-2.15985	THC2617352	THC2617352			false	thc:THC2617352		0	chr5:44780446..44780387	chr5		44780387		5p12					THC2617352	AAAGTGCTTCAAAGATGTTTATTAAAAAGTTGTCATAAAAATGTGAAGTAGATGTAGCAT		44780446
KLK7	A_23_P39056	0.00478173	down	5.08655	1539.15	649.361	35.7091	12.7803	35.4348	6.32962	312.323	22.9496	313.274	15.7083	443.986	24.6966	-1.88069	-1.64336	-0.64076	0.64076	1.19209	1.04239	NM_005046	KLK7	Homo sapiens kallikrein-related peptidase 7 (KLK7), transcript variant 1, mRNA [NM_005046]	NM_005046	false	ref:NM_005046;ref:NM_139277;gb:AF411214;ens:ENST00000304045	GO:0006508(proteolysis);GO:0008544(epidermis development)	0	chr19:56172548..56172489	chr19	ENST00000304045	56172489	5650	19q13.33		GO:0006508|GO:0008544|GO:0004252	NM_005046	Hs.151254	NP525688	GACGCCGATGACCTATGAAGTCAAATTTGACTTTACCTTTCCTCAAAGATATATTTAAAC	GO:0004252(serine-type endopeptidase activity)	56172548
KRT77	A_24_P666035	0.0368027	up	5.08584	235.168	134.481	43.77	5.41237	27.5273	6.51929	9.76706	22.1476	23.9413	26.3883	14.6208	12.8874	0.312112	2.52143	1.5839	-1.67533	-0.634571	-0.312112	BC033366	KRT77	Homo sapiens keratin 1B, mRNA (cDNA clone IMAGE:4780346), partial cds. [BC033366]	BC033366	false	gb:BC033366	GO:0008150(biological_process)	0	chr12:51369739..51369683	chr12		51369683	374454	12q13.13	GO:0005575(cellular_component);GO:0005882(intermediate filament)	GO:0008150|GO:0005198|GO:0005575|GO:0005882		Hs.334989		AGTTGTACTGTCAAGGGGCAGCATTTCTGGTATTTCTATAATAAATTTTTCTGTGATCTC	GO:0005198(structural molecule activity)	51369739
ZNF275	A_24_P194748	4.371653E-4	down	5.08201	40.7571	127.875	24.1168	91.8001	19.4025	87.7801	150.911	137.041	215.313	156.942	215.988	134.33	-0.894351	-1.1732	-1.4224	0.894351	1.21146	1.44043	NM_001080485	ZNF275	Homo sapiens zinc finger protein 275 (ZNF275), mRNA [NM_001080485]	NM_001080485	false	ref:NM_001080485;ens:ENST00000095634;ens:ENST00000370249;ens:ENST00000370251	GO:0006350(transcription);GO:0006355(regulation of transcription, DNA-dependent)	0	chrX:152266992..152267051	chrX	ENST00000095634	152266992	10838	Xq28	GO:0005622(intracellular);GO:0005634(nucleus)	GO:0006350|GO:0006355|GO:0003676|GO:0003677|GO:0008270|GO:0046872|GO:0005622|GO:0005634	NM_001080485	Hs.348963	THC2607766	CATAATGTGATCCCAGCTTTCCTGAAGAGAACGTTGCCCTCATGATTTTTGGCCTACTTG	GO:0003676(nucleic acid binding);GO:0003677(DNA binding);GO:0008270(zinc ion binding);GO:0046872(metal ion binding)	152267051
IL1RAP	A_24_P180165	0.0176011	up	5.08146	888.201	506.332	65.5346	72.8707	48.3648	99.6499	10.9924	84.6655	24.7051	98.2307	17.1557	95.9964	2.32794	1.36405	0.474229	-1.42812	-0.474229	-0.967153	NM_002182	IL1RAP	Homo sapiens interleukin 1 receptor accessory protein (IL1RAP), transcript variant 1, mRNA [NM_002182]	NM_002182	false	ref:NM_002182;gb:AF538730;ens:ENST00000072516;ens:ENST00000342550	GO:0006461(protein complex assembly);GO:0006954(inflammatory response);GO:0006955(immune response)	0	chr3:191848948..191849007	chr3	ENST00000072516	191848948	3556	3q28	GO:0005887(integral to plasma membrane);GO:0016020(membrane)	GO:0006461|GO:0006954|GO:0006955|GO:0004888|GO:0004908|GO:0005515|GO:0005887|GO:0016020	NM_002182	Hs.478673	THC2481621	CTCTCGGGGCAACATCAACGTCATTTTAGTACAGTACAAAGCTGTGAAGGAAACGAAGGT	GO:0004888(transmembrane receptor activity);GO:0004908(interleukin-1 receptor activity);GO:0005515(protein binding)	191849007
AK057935	A_24_P58565	0.00417	up	5.07105	387.157	268.55	48.5121	46.5035	39.907	49.2896	14.3948	51.0536	10.6805	44.1631	9.61553	70.2188	1.59329	1.12656	0.760914	-0.760914	-0.982313	-1.80286	AK057935	AK057935	Homo sapiens cDNA FLJ25206 fis, clone REC05955. [AK057935]	AK057935	false	gb:AK057935;thc:THC2524368;thc:THC2541877		0	chr8:30359231..30359184	chr8		30359184		8p12					THC2524368	TAAACCAACTCTTGAAACTGCAACCCAAGACATTCAGAAGAGATAAGGCTACAGTGAATG		30359231
THC2550463	A_24_P814749	0.00451011	up	5.06518	745.125	339.076	42.5053	27.2664	41.1447	29.6371	12.4129	31.6384	6.85536	33.4919	11.3541	24.9149	1.46612	0.970765	0.803554	-1.01959	-1.95826	-0.803554	THC2550463	THC2550463	Q2KAS9_RHIEC (Q2KAS9) Probable two-component sensor histidine kinase protein, partial (4%) [THC2550463]		false	thc:THC2550463		0	chr1:200245922..200245863	chr1		200245863		1q32.1					THC2550463	AAATTCCAGAGATTCAGCAACAAAGAGGCCTAGTAGGGAGAGGAGTTACTAGGTTTAGGG		200245922
THC2746700	A_32_P30477	0.00381066	up	5.06412	190.006	148.689	48.5959	32.9103	52.9022	33.7948	13.8737	38.7759	17.1366	45.2615	7.63808	45.4929	0.877473	1.08602	1.17025	-0.959082	-0.877473	-2.05063	THC2746700	THC2746700			false	thc:THC2746700		0	chr11:130113690..130113749	chr11		130113690		11q24.3					THC2746700	ATCGTGGAGGTAACATGTCTGGACCGTTGTCTGATATTCAGTTTTTATAGCTGGGGAGAC		130113749
GRAP2	A_24_P10884	0.00386088	up	5.04329	521.374	321.167	34.7376	30.7123	48.1602	28.1317	13.012	28.3209	9.79301	38.5785	8.72094	41.5062	1.17117	0.649855	1.24781	-0.649855	-1.5058	-1.7786	NM_004810	GRAP2	Homo sapiens GRB2-related adaptor protein 2 (GRAP2), mRNA [NM_004810]	NM_004810	false	ref:NM_004810;gb:CR541849;gb:AF236120;gb:CR536524	GO:0007242(intracellular signaling cascade);GO:0007265(Ras protein signal transduction);GO:0007267(cell-cell signaling)	0	chr22:38692019..38692078	chr22	ENST00000344138	38692019	9402	22q13.1	GO:0005737(cytoplasm)	GO:0007242|GO:0007265|GO:0007267|GO:0005070|GO:0005515|GO:0005737	NM_004810	Hs.517499	THC2784092	TCCCTAAATAAGCTGGTAGACTACTACAGGACAAATTCCATCTCCAGACAGAAGCAGATC	GO:0005070(SH3/SH2 adaptor activity);GO:0005515(protein binding)	38692078
F13B	A_23_P46549	0.00498858	up	5.02625	313.045	143.625	43.3516	8.97627	33.5811	7.78175	13.4986	22.4855	14.5459	23.1771	5.70646	6.00982	0.599392	1.74723	1.58482	-1.26085	-1.19676	-0.599392	NM_001994	F13B	Homo sapiens coagulation factor XIII, B polypeptide (F13B), mRNA [NM_001994]	NM_001994	false	ref:NM_001994;ens:ENST00000367412;gb:M14057;thc:THC2478778	GO:0007596(blood coagulation)	0	chr1:195276329..195275160	chr1	ENST00000367412	195275160	2165	1q31.3	GO:0005576(extracellular region)	GO:0007596|GO:0005576	NM_001994	Hs.435782	THC2478778	GAATGCAATGTGACAGAGGGCAGTTAAAATATCCAAGATGTATTCCAAGACAAAGCACTC		195276329
C22orf37	A_24_P417267	0.00318864	up	5.01736	212.047	191.017	39.1531	42.7041	47.446	51.0086	19.0001	64.8799	8.31687	66.6317	12.7233	62.0495	1.09919	0.823259	0.844052	-0.823259	-2.05359	-1.33744	AK097861	C22orf37	Homo sapiens cDNA FLJ40542 fis, clone THYMU2000057. [AK097861]	AK097861	false	gb:AK097861;ens:ENST00000331140;thc:THC2475130		0	chr22:16641698..16641757	chr22	ENST00000331140	16641698	200298	22q11.21				Hs.517397	THC2475130	GAGGGTTTCTTTAGAGAGATATCTGGGGACCAAACTGTAGGGACAGAGCTCCCGTCTAAG		16641757
AQP6	A_23_P502060	4.0788722E-4	down	5.01595	60.0714	50.6003	15.0677	13.7828	70.5906	40.5384	138.631	20.1696	155.422	22.8355	212.078	34.7855	-1.45658	-1.57553	-0.903926	1.07688	1.06273	0.903926	NM_001652	AQP6	Homo sapiens aquaporin 6, kidney specific (AQP6), mRNA [NM_001652]	NM_001652	false	ref:NM_001652;ens:ENST00000357021;gb:BC065275;gb:AL137716	GO:0006810(transport);GO:0007588(excretion)	0	chr12:48656978..48657037	chr12	ENST00000357021	48656978	363	12q13.13	GO:0005887(integral to plasma membrane);GO:0016020(membrane);GO:0016021(integral to membrane)	GO:0006810|GO:0007588|GO:0005215|GO:0015250|GO:0005887|GO:0016020|GO:0016021	NM_001652	Hs.54505	THC2485104	GACTACCAAAATCTAAGTTGGTTTAATAGTTAAAAGCTGCTGTAGATTTATTCTGCCCAC	GO:0005215(transporter activity);GO:0015250(water channel activity)	48657037
ATP6V0D2	A_32_P121424	0.00522508	up	5.01447	47.9583	58.8577	28.8231	27.5024	39.8634	39.4164	11.553	44.0021	7.63837	31.7884	6.89516	63.5109	0.816923	1.18004	1.12864	-0.816923	-0.944787	-2.09097	NM_152565	ATP6V0D2	Homo sapiens ATPase, H+ transporting, lysosomal 38kDa, V0 subunit d2 (ATP6V0D2), mRNA [NM_152565]	NM_152565	false	ref:NM_152565;ens:ENST00000285393;gb:AK096027;gb:BC065207	GO:0006811(ion transport);GO:0015986(ATP synthesis coupled proton transport);GO:0015992(proton transport)	0	chr8:87235508..87235567	chr8	ENST00000285393	87235508	245972	8q21.3	GO:0016469(proton-transporting two-sector ATPase complex)	GO:0006811|GO:0015986|GO:0015992|GO:0016787|GO:0046872|GO:0046933|GO:0046961|GO:0016469	NM_152565	Hs.436360	THC2786250	AGTGTTAAATTTGTTAATAAATTTGCTTTTCACACCTTTCTTTAAATAAAAGGTATATCT	GO:0016787(hydrolase activity);GO:0046872(metal ion binding);GO:0046933(hydrogen ion transporting ATP synthase activity, rotational mechanism);GO:0046961(hydrogen ion transporting ATPase activity, rotational mechanism)	87235567
KIAA1622	A_23_P205367	0.0322428	up	4.99748	119.968	94.0753	30.1958	15.8751	39.9156	16.2226	17.64	20.2894	6.89858	22.7307	6.22338	34.3411	0.276317	0.853131	1.2245	-0.276317	-1.79472	-2.53862	NM_020958	KIAA1622	Homo sapiens KIAA1622 (KIAA1622), transcript variant 2, mRNA [NM_020958]	NM_020958	false	ref:NM_020958;ens:ENST00000328839;gb:BC002650;thc:THC2486546		0	chr14:93763737..93763796	chr14	ENST00000328839	93763737	57718	14q32.13		GO:0005488	NM_020958	Hs.259599	THC2486546	TCTCATGTTCTTCCTTTGTATAAAGTTTGCATACGTACAAAACCCAGGACTTTAATGACT	GO:0005488(binding)	93763796
CSF3	A_23_P501754	0.0196093	up	4.99742	144.989	105.061	39.8146	6.91759	26.1985	10.3936	9.78891	14.9784	7.02397	15.4073	7.98348	14.8275	0.539184	2.59943	1.40826	-0.539184	-1.05878	-0.818707	NM_000759	CSF3	Homo sapiens colony stimulating factor 3 (granulocyte) (CSF3), transcript variant 1, mRNA [NM_000759]	NM_000759	false	ref:NM_000759;ref:NM_172219;ref:NM_172220;gb:BC033245	GO:0006955(immune response);GO:0006968(cellular defense response);GO:0007267(cell-cell signaling);GO:0007275(multicellular organismal development);GO:0008284(positive regulation of cell proliferation);GO:0019221(cytokine and chemokine mediated signaling pathway);GO:0030851(granulocyte differentiation)	0	chr17:35427236..35427295	chr17	ENST00000331769	35427236	1440	17q21.1	GO:0005576(extracellular region);GO:0005615(extracellular space)	GO:0006955|GO:0006968|GO:0007267|GO:0007275|GO:0008284|GO:0019221|GO:0030851|GO:0005125|GO:0005130|GO:0005138|GO:0019899|GO:0005576|GO:0005615	NM_000759	Hs.2233	THC2475184	GGGTCCCACGAATTTGCTGGGGAATCTCGTTTTTCTTCTTAAGACTTTTGGGACATGGTT	GO:0005125(cytokine activity);GO:0005130(granulocyte colony-stimulating factor receptor binding);GO:0005138(interleukin-6 receptor binding);GO:0019899(enzyme binding)	35427295
RHOJ	A_23_P316012	0.04362	up	4.99219	1534.24	706.005	36.4951	88.2826	49.3158	104.697	13.7055	119.423	25.2886	133.778	27.731	176.884	2.95863	0.56443	0.752751	-1.2844	-0.56443	-0.83438	NM_020663	RHOJ	Homo sapiens ras homolog gene family, member J (RHOJ), mRNA [NM_020663]	NM_020663	false	ref:NM_020663;ens:ENST00000316754;gb:AK027351;gb:BC062575	GO:0007264(small GTPase mediated signal transduction);GO:0007266(Rho protein signal transduction);GO:0008360(regulation of cell shape);GO:0030036(actin cytoskeleton organization and biogenesis)	0	chr14:62828091..62828150	chr14	ENST00000316754	62828091	57381	14q23.2	GO:0005575(cellular_component);GO:0005622(intracellular);GO:0016020(membrane)	GO:0007264|GO:0007266|GO:0008360|GO:0030036|GO:0000166|GO:0003924|GO:0005515|GO:0005525|GO:0005575|GO:0005622|GO:0016020	NM_020663	Hs.656339	THC2461624	AGAACCAACACGTACCTCTGAATGCCCGATTATAAGAAGACATGAGAAGACTTTAAAAGT	GO:0000166(nucleotide binding);GO:0003924(GTPase activity);GO:0005515(protein binding);GO:0005525(GTP binding)	62828150
ZNF366	A_32_P6646	0.0221873	up	4.98444	572.047	335.67	33.9103	7.36434	27.5787	10.3191	10.5796	31.7051	25.3395	24.1965	6.92358	14.2861	0.351251	1.78525	1.0004	-2.00127	-0.351251	-1.46287	ENST00000380632	ZNF366	Zinc finger protein 366. [Source:Uniprot/SWISSPROT;Acc:Q8N895] [ENST00000380632]		false	ens:ENST00000380632;gb:AK090694;thc:THC2610153	GO:0006350(transcription);GO:0006355(regulation of transcription, DNA-dependent)	0	chr5:71771894..71771835	chr5	ENST00000380632	71771835	167465	5q13.2	GO:0005622(intracellular);GO:0005634(nucleus)	GO:0006350|GO:0006355|GO:0003677|GO:0008270|GO:0046872|GO:0005622|GO:0005634		Hs.224794	THC2610153	CCACCGGCCATGAGACTAAGGCTGACCTTTCATAAACCCACAAGAGTAACTGGTATATTT	GO:0003677(DNA binding);GO:0008270(zinc ion binding);GO:0046872(metal ion binding)	71771894
GPR34	A_23_P11201	0.00628672	up	4.97172	306.576	144.745	23.1392	4.73037	31.5092	6.30442	16.1773	20.9919	7.25974	11.9743	7.22989	8.01666	0.61588	1.82346	1.85449	-0.842718	-1.18881	-0.61588	NM_005300	GPR34	Homo sapiens G protein-coupled receptor 34 (GPR34), transcript variant 1, mRNA [NM_005300]	NM_005300	false	ref:NM_005300;ref:NM_001033514;ref:NM_001033513;gb:BC020678	GO:0007165(signal transduction);GO:0007186(G-protein coupled receptor protein signaling pathway)	0	chrX:41440881..41440940	chrX	ENST00000378142	41440881	2857	Xp11.4	GO:0005887(integral to plasma membrane);GO:0016020(membrane);GO:0016021(integral to membrane)	GO:0007165|GO:0007186|GO:0001584|GO:0004872|GO:0045028|GO:0005887|GO:0016020|GO:0016021	NM_005300	Hs.495989	NP1464354	AGTAGGAGTGAAAGCACTTCAGAATTTAAACCAGGATACTCCCTGCATGATACATCTGTG	GO:0001584(rhodopsin-like receptor activity);GO:0004872(receptor activity);GO:0045028(purinergic nucleotide receptor activity, G-protein coupled)	41440940
SAGE1	A_23_P21943	0.00538297	up	4.95978	131.417	144.815	29.2084	56.5997	45.6343	56.6383	14.067	64.7809	10.5668	71.1584	9.88336	103.051	1.43878	0.624423	1.26718	-0.624423	-1.17266	-1.80337	NM_018666	SAGE1	Homo sapiens sarcoma antigen 1 (SAGE1), mRNA [NM_018666]	NM_018666	false	ref:NM_018666;ens:ENST00000324447;ens:ENST00000370709;gb:AJ278111		0	chrX:134821661..134821720	chrX	ENST00000324447	134821661	55511	Xq26.3			NM_018666	Hs.195292	THC2481699	GTAATGTCTTTGGTGGAAACTGTGCCAAATACACCACAAATATCTCCTGCCATGGCAAAA		134821720
ZBED2	A_23_P113793	0.0293958	up	4.9572	172.383	132.531	24.8073	7.49367	34.3089	6.39188	13.03	36.6283	10.5542	13.3691	7.72218	11.4303	0.360192	1.70792	2.40517	-1.51022	-0.360192	-0.584879	NM_024508	ZBED2	Homo sapiens zinc finger, BED-type containing 2 (ZBED2), mRNA [NM_024508]	NM_024508	false	ref:NM_024508;gb:BC071956;ens:ENST00000317012;ens:ENST00000383685		0	chr3:112794594..112794535	chr3	ENST00000317012	112794535	79413	3q13.13		GO:0003677|GO:0008270|GO:0046872	NM_024508	Hs.136912	THC2476201	AGACCACCAGTATGAATAAAAGCTTGTTCTGTGTGACCCAGCAAGTGGAAGGACAAAGAA	GO:0003677(DNA binding);GO:0008270(zinc ion binding);GO:0046872(metal ion binding)	112794594
SGCD	A_23_P147647	0.0279868	up	4.94337	474.41	374.17	26.8517	101.852	41.9877	103.624	14.9452	125.117	11.1762	117.436	13.6184	138.076	2.8369	0.57107	1.19114	-0.57107	-0.898919	-0.847379	NM_000337	SGCD	Homo sapiens sarcoglycan, delta (35kDa dystrophin-associated glycoprotein) (SGCD), transcript variant 1, mRNA [NM_000337]	NM_000337	false	ref:NM_000337;gb:BC020740;gb:BX537948;ens:ENST00000337851	GO:0007010(cytoskeleton organization and biogenesis);GO:0007517(muscle development)	0	chr5:156119042..156119101	chr5	ENST00000337851	156119042	6444	5q33.3	GO:0005856(cytoskeleton);GO:0005886(plasma membrane);GO:0016012(sarcoglycan complex);GO:0016021(integral to membrane)	GO:0007010|GO:0007517|GO:0005856|GO:0005886|GO:0016012|GO:0016021	NM_000337	Hs.591727	THC2774691	TGCCAGCTATTTTTACTAGAACACAGAAAGCCTATCAAAGACCTTGTGTGTATGTGTACG		156119101
FLJ16237	A_23_P136116	0.00951474	up	4.93381	632.167	308.051	35.901	47.03	43.3184	43.4667	11.4262	60.3782	10.5837	50.8621	21.7288	65.8257	2.03143	0.604741	0.989371	-1.40738	-1.27044	-0.604741	NM_001004320	FLJ16237	Homo sapiens hypothetical protein LOC392636 (FLJ16237), mRNA [NM_001004320]	NM_001004320	false	ref:NM_001004320;ens:ENST00000389497;ens:ENST00000389498;ens:ENST00000342526		0	chr7:15371750..15371691	chr7	ENST00000389497	15371691	392636	7p21.1			NM_001004320	Hs.670634		GAAACTCTCCGTTGCTTGATGTTCTTAATGCTGTACCGATTTGGTCACCTGAAGCCTCTT		15371750
CD48	A_23_P74145	0.0119121	up	4.92777	29.8053	305.413	44.1377	193.998	58.2262	218.243	14.0879	271.111	10.1731	290.618	9.23253	339.238	0.454618	1.67578	1.90555	-0.454618	-1.02455	-1.38769	NM_001778	CD48	Homo sapiens CD48 molecule (CD48), mRNA [NM_001778]	NM_001778	false	ref:NM_001778;ens:ENST00000368046;gb:X06341;gb:M59904	GO:0006952(defense response)	0	chr1:158915394..158915335	chr1	ENST00000368046	158915335	962	1q23.3	GO:0005886(plasma membrane);GO:0005887(integral to plasma membrane)	GO:0006952|GO:0005515|GO:0048503|GO:0005886|GO:0005887	NM_001778	Hs.243564	THC2463932	CAGGACAGAGACTGTATAGGCTGACCAGAAGCATGCTGCTGAATTATCAACGAGGATTTT	GO:0005515(protein binding);GO:0048503(GPI anchor binding)	158915394
MEOX2	A_24_P106624	0.00890701	up	4.9255	192.202	156.327	29.763	37.4572	35.6083	54.5608	11.1122	41.1599	7.92556	41.7903	7.75768	74.4436	1.55043	0.920652	0.636723	-0.636723	-1.14621	-2.01008	NM_005924	MEOX2	Homo sapiens mesenchyme homeobox 2 (MEOX2), mRNA [NM_005924]	NM_005924	false	ref:NM_005924;ens:ENST00000262041;gb:BC017021;thc:THC2470587	GO:0001757(somite specification);GO:0006355(regulation of transcription, DNA-dependent);GO:0007275(multicellular organismal development);GO:0008015(circulation)	0	chr7:15617803..15617744	chr7	ENST00000262041	15617744	4223	7p21.1	GO:0005634(nucleus)	GO:0001757|GO:0006355|GO:0007275|GO:0008015|GO:0003700|GO:0005634	NM_005924	Hs.170355	THC2470587	GGACATATTCTTGTACCACAGACAAAACAAATCTTATGTTGCATTTACTATCAACTGCTG	GO:0003700(transcription factor activity)	15617803
A_24_P925966	A_24_P925966	0.0305603	up	4.90926	138.01	96.3498	49.0058	9.51172	36.6518	11.8306	9.97683	30.5666	10.6973	11.2106	6.15264	9.9166	0.293017	2.13977	1.40596	-1.8407	-0.293017	-0.914041	A_24_P925966	A_24_P925966			false			0	chr2:059522732..059522782	chr2		59522732		2p16.1						GCTACTTATAGTTTCTGAAGAACCAAGTTATATAGAAAGAAGAAGAAGGTAAAGGCTGTG		59522782
RASSF5	A_24_P336584	0.00103386	up	4.89856	94.5799	89.6617	25.5486	36.7798	38.5386	35.1015	12.5161	52.9243	8.48896	52.9432	11.0915	61.452	1.37995	0.777238	1.43768	-0.777238	-1.33788	-1.16709	NM_182664	RASSF5	Homo sapiens Ras association (RalGDS/AF-6) domain family 5 (RASSF5), transcript variant 2, mRNA [NM_182664]	NM_182664	false	ref:NM_182664;ref:NM_182663;ref:NM_182665;gb:BC004270	GO:0006915(apoptosis);GO:0007049(cell cycle);GO:0007165(signal transduction);GO:0007242(intracellular signaling cascade);GO:0045786(negative regulation of progression through cell cycle)	0	chr1:204824573..204824632	chr1	ENST00000367117	204824573	83593	1q32.1	GO:0005874(microtubule)	GO:0006915|GO:0007049|GO:0007165|GO:0007242|GO:0045786|GO:0005515|GO:0008270|GO:0019992|GO:0046872|GO:0005874	NM_182664	Hs.497579	THC2670578	AAGTTCATGGTTGTGGACAATCCCCAGAAGTTTGCACTTTTTAAGCGGATACACAAGGAC	GO:0005515(protein binding);GO:0008270(zinc ion binding);GO:0019992(diacylglycerol binding);GO:0046872(metal ion binding)	204824632
CAMK2N1	A_32_P57146	0.0198809	down	4.89217	41.909	85.5952	20.0842	36.379	15.8723	68.0408	78.0003	53.4069	46.1605	34.0813	55.7332	14.9325	-0.820588	-0.647362	-1.89021	0.756137	0.647362	2.10976	AF116637	CAMK2N1	Homo sapiens PRO1489 mRNA, complete cds. [AF116637]	AF116637	false	gb:AF116637;thc:THC2578926		0	chr1:20682339..20682398	chr1		20682339	55450	1p36.12	GO:0030425(dendrite);GO:0043025(cell soma)	GO:0008427|GO:0016301|GO:0019901|GO:0030425|GO:0043025			THC2578926	TGCCGCTTCATTAAGTGGTTCAAAATCCAGATCTATAATTGCGCAATATTCACCGTATAT	GO:0008427(calcium-dependent protein kinase inhibitor activity);GO:0016301(kinase activity);GO:0019901(protein kinase binding)	20682398
TMEM132B	A_32_P153812	0.00145396	up	4.8891	97.4891	303.284	31.2022	121.03	46.2281	161.456	15.0871	188.987	11.1008	179.538	10.033	243.914	1.16391	0.845628	0.996974	-0.845628	-1.21428	-1.80228	NM_052907	TMEM132B	Homo sapiens transmembrane protein 132B (TMEM132B), mRNA [NM_052907]	NM_052907	false	ref:NM_052907;gb:AB067493;gb:AK090767;gb:AX746606		0	chr12:124709287..124709346	chr12		124709287	114795	12q24.32	GO:0016020(membrane);GO:0016021(integral to membrane)	GO:0016020|GO:0016021	NM_052907	Hs.524838	THC2493023	ATTTGAGACCTAGTAACATCATGAAATGCACTGAATTTGGAATTCTGGCCTAGAAAGGCT		124709346
A_32_P132169	A_32_P132169	0.00135845	up	4.88724	213.757	115.553	45.6431	27.1214	33.0566	20.936	9.56962	33.6932	9.63143	33.3305	5.55265	10.8224	1.03933	0.902878	0.810865	-1.66401	-1.63911	-0.810865	A_32_P132169	A_32_P132169			false			0	chr10:020145522..020145463	chr10		20145463		10p12.32						GTTTAGGTTTGCGGGAAGGAGGTTGATGACGAAACCCTCCCGACAAGTTTTGCTTCTTTT		20145522
MYO15A	A_24_P335759	0.00265574	up	4.88273	1191.18	553.124	30.6888	14.4208	42.0909	15.0689	12.8375	31.9051	16.3538	21.9931	10.4934	28.5499	0.775646	0.758495	1.15087	-1.64449	-0.758495	-1.77507	NM_016239	MYO15A	Homo sapiens myosin XVA (MYO15A), mRNA [NM_016239]	NM_016239	false	ref:NM_016239;gb:AF144094;gb:AL713794;ens:ENST00000205890	GO:0007605(sensory perception of sound)	0	chr17:18023052..18023111	chr17	ENST00000205890	18023052	51168	17p11.2	GO:0005856(cytoskeleton);GO:0016459(myosin complex)	GO:0007605|GO:0000166|GO:0003774|GO:0003779|GO:0005198|GO:0005516|GO:0005524|GO:0005856|GO:0016459	NM_016239	Hs.462390	THC2478138	AAATCCCCAAGAACACAAGAAGACCCATCCTGAACTGGGATGGAATGGCAGCATGCAAAC	GO:0000166(nucleotide binding);GO:0003774(motor activity);GO:0003779(actin binding);GO:0005198(structural molecule activity);GO:0005516(calmodulin binding);GO:0005524(ATP binding)	18023111
PDK4	A_24_P243749	0.00428078	down	4.88189	33.8358	1101.39	28.7682	605.425	66.818	860.376	225.721	915.813	281.962	1140.88	399.184	1843.45	-2.07766	-1.44843	-0.739687	0.926461	0.930393	0.739687	NM_002612	PDK4	Homo sapiens pyruvate dehydrogenase kinase, isozyme 4 (PDK4), mRNA [NM_002612]	NM_002612	false	ref:NM_002612;ens:ENST00000005178;gb:AK096428;gb:AF334710	GO:0005975(carbohydrate metabolic process);GO:0006006(glucose metabolic process);GO:0016310(phosphorylation);GO:0018106(peptidyl-histidine phosphorylation)	0	chr7:95051302..95051243	chr7	ENST00000005178	95051243	5166	7q21.3	GO:0005739(mitochondrion);GO:0005743(mitochondrial inner membrane)	GO:0005975|GO:0006006|GO:0016310|GO:0018106|GO:0004673|GO:0004740|GO:0005524|GO:0005739|GO:0005743	NM_002612	Hs.8364	THC2468892	ATTTGACATTTGTGTGTAATTTCATGGTGGCCTAGTGTTGTGGTGCTTCTGGTAATGGTA	GO:0004673(protein histidine kinase activity);GO:0004740([pyruvate dehydrogenase (lipoamide)] kinase activity);GO:0005524(ATP binding)	95051302
AK124936	A_32_P83811	0.0396566	down	4.8808	220.966	94.6776	42.0582	24.7809	36.859	29.3586	155.972	6.94955	127.804	25.9755	197.074	37.6366	-0.537992	-0.997564	-1.43249	2.72751	0.537992	0.627811	AK124936	AK124936	Homo sapiens cDNA FLJ42946 fis, clone BRSTN2005721. [AK124936]	AK124936	false	gb:AK124936;gb:CR627383;ens:ENST00000339906;thc:NP1177388		0	chr4:77423841..77423900	chr4	ENST00000339906	77423841		4q21.1				Hs.109590	NP1177388	ACTTTATCACCCATGAGATCAATATTCACATGTAATCTTCTCATATTTTTGTGGCACGTG		77423900
HS3ST3A1	A_23_P66525	0.0437512	up	4.87765	223.149	223.848	29.8046	75.7261	197.313	104.865	13.2611	83.9145	9.21671	75.9242	53.3607	160.912	1.46433	0.123583	2.38079	-1.19288	-1.5734	-0.123583	NM_006042	HS3ST3A1	Homo sapiens heparan sulfate (glucosamine) 3-O-sulfotransferase 3A1 (HS3ST3A1), mRNA [NM_006042]	NM_006042	false	ref:NM_006042;ens:ENST00000284110;gb:AF105376;gb:CA419677		0	chr17:13340034..13339975	chr17	ENST00000284110	13339975	9955	17p12	GO:0016020(membrane);GO:0016021(integral to membrane)	GO:0008146|GO:0016740|GO:0016020|GO:0016021	NM_006042	Hs.462270	THC2473915	CGTCTAAACACTTTCAATTTTCAGTTTTTATTTTATGTTCTATATACCCAGTCATAAAGT	GO:0008146(sulfotransferase activity);GO:0016740(transferase activity)	13340034
COL3A1	A_23_P142533	0.00224029	down	4.87326	116.586	148.628	43.3606	103.771	56.7741	98.6133	234.54	97.2187	507.086	138.013	455.692	184.953	-0.810419	-1.71905	-1.25666	0.810419	1.41732	0.84079	NM_000090	COL3A1	Homo sapiens collagen, type III, alpha 1 (Ehlers-Danlos syndrome type IV, autosomal dominant) (COL3A1), mRNA [NM_000090]	NM_000090	false	ref:NM_000090;gb:BC028178;ens:ENST00000304636;ens:ENST00000317840	GO:0006817(phosphate transport);GO:0008015(circulation);GO:0009887(organ morphogenesis)	0	chr2:189583316..189583657	chr2	ENST00000304636	189583316	1281	2q32.2	GO:0005581(collagen);GO:0005586(collagen type III);GO:0005737(cytoplasm)	GO:0006817|GO:0008015|GO:0009887|GO:0005201|GO:0005581|GO:0005586|GO:0005737	NM_000090	Hs.443625	THC2586921	TCCATGGATGGTGGTTTTCAGTTTAGCTACGGCAATCCTGAACTTCCTGAAGATGTCCTT	GO:0005201(extracellular matrix structural constituent)	189583657
WDR21B	A_32_P890614	9.141351E-4	up	4.87123	168.393	115.947	25.4987	16.654	37.4041	19.9313	13.0041	37.9266	9.14242	21.3296	8.00343	32.5806	0.880287	0.956476	1.25008	-1.20232	-0.880287	-1.68341	AL122070	WDR21B	Homo sapiens mRNA; cDNA DKFZp434E0535 (from clone DKFZp434E0535). [AL122070]	AL122070	false	gb:AL122070;thc:THC2535078;thc:THC2554633		0	chr4:41681578..41681637	chr4		41681578	285429	4p13	GO:0005634(nucleus)	GO:0005634			THC2535078	CTGGTTAGACAATTGGAAAAGTTCATTGAAAGGAGAAATAATAAAAATGGCATCCATCCC		41681637
LOC647057	A_24_P238786	2.2645504E-4	up	4.86937	137.009	212.127	55.666	80.7899	56.5276	89.9699	20.5936	129.136	21.0167	146.668	13.1357	123.947	1.0289	1.12218	0.989068	-0.989068	-1.14339	-1.5786	XR_017430	LOC647057	PREDICTED: Homo sapiens similar to carbonic anhydrase VA, mitochondrial precursor (LOC647057), mRNA [XR_017430]	XR_017430	false	gb:XR_017430;ref:XR_015478		0	chr16:29537712..29537653	chr16		29537653	647057	16p11.2			XR_017430	Hs.592035		TGAAGAGAAGAAGATGACGGTGAACAACTATCGTCCACTTCAACCCCTGATGAACTGGAA		29537712
THC2726143	A_32_P182683	0.0232047	down	4.86488	45.9541	69.2681	12.3535	14.0961	8.07195	8.03863	61.6507	15.3934	29.046	14.8	35.3464	4.13311	-1.08135	-0.679727	-0.483385	1.51245	0.483385	2.60691	THC2726143	THC2726143			false	thc:THC2726143		0	chr17:006298865..006298924	chr17		6298865		17p13.2					THC2726143	GTGGCCATCTTGCCATAAGATCGCCAACCCCAAAATGGTGACCCAAACCACAGGAAGGGC		6298924
KCTD4	A_23_P48327	0.0473455	up	4.85165	220.191	115.713	36.8671	3.53397	36.7631	6.37811	9.6212	8.17278	7.09744	11.5995	5.96682	4.28962	0.226044	2.68082	1.8249	-0.466769	-1.41085	-0.226044	NM_198404	KCTD4	Homo sapiens potassium channel tetramerisation domain containing 4 (KCTD4), mRNA [NM_198404]	NM_198404	false	ref:NM_198404;ens:ENST00000379108;gb:BC018063;thc:THC2475165	GO:0006813(potassium ion transport)	0	chr13:44665809..44665750	chr13	ENST00000379108	44665750	386618	13q14.12	GO:0008076(voltage-gated potassium channel complex);GO:0016020(membrane)	GO:0006813|GO:0005249|GO:0005515|GO:0008076|GO:0016020	NM_198404	Hs.23406	THC2475165	GCTACTAATCAATTACTGTGAGCTAACGGTATGTAAATTCTATCGCTAAAGATGTCCTTC	GO:0005249(voltage-gated potassium channel activity);GO:0005515(protein binding)	44665809
KRT19P3	A_24_P118361	0.016175	up	4.83162	116.095	92.655	19.4448	44.2774	29.735	30.8807	13.4333	50.4736	12.603	86.9395	10.583	86.9194	1.87382	0.361264	1.49391	-0.361264	-1.23779	-1.48948	XR_018874	KRT19P3	PREDICTED: Homo sapiens similar to keratin 19 (LOC442114), mRNA [XR_018874]	XR_018874	false	gb:XR_018874;ref:XR_016738		0	chr4:111020151..111020092	chr4		111020092	442114	4q25			XR_016738	Hs.647970		ATTCGGCTCTGGGCGCTGATGCCACCAATATCCTGAGTGACATGCAGAGCCAATATGAGG		111020151
CXCL13	A_23_P121695	0.00455029	up	4.82002	176.106	86.0391	27.9732	5.48595	35.4121	9.06382	10.3317	13.8321	6.99083	10.5766	5.99279	8.12522	0.727159	2.04401	1.65983	-0.727159	-0.903554	-0.7454	NM_006419	CXCL13	Homo sapiens chemokine (C-X-C motif) ligand 13 (B-cell chemoattractant) (CXCL13), mRNA [NM_006419]	NM_006419	false	ref:NM_006419;ens:ENST00000286758;gb:AF044197;gb:BC012589	GO:0006935(chemotaxis);GO:0006954(inflammatory response);GO:0006955(immune response);GO:0007204(elevation of cytosolic calcium ion concentration);GO:0007267(cell-cell signaling);GO:0048535(lymph node development)	0	chr4:78751670..78751729	chr4	ENST00000286758	78751670	10563	4q21.1	GO:0005576(extracellular region);GO:0005615(extracellular space);GO:0005625(soluble fraction)	GO:0006935|GO:0006954|GO:0006955|GO:0007204|GO:0007267|GO:0048535|GO:0008009|GO:0005576|GO:0005615|GO:0005625	NM_006419	Hs.100431	THC2465087	CAAGAGGCAAAGGAATCCATGTAGTAGATATCCTCTGCTTAAAAACTCACTACGGAGGAG	GO:0008009(chemokine activity)	78751729
AK123431	A_32_P211956	0.0499623	down	4.81892	52.2618	67.0701	25.9528	14.5735	43.3018	13.3438	77.4773	16.0247	87.7863	5.15107	72.5992	11.8713	-2.34578	-1.15333	-0.287612	0.287612	2.10518	0.626603	AK123431	AK123431	Homo sapiens cDNA FLJ41437 fis, clone BRHIP2007928. [AK123431]	AK123431	false	gb:AK123431;thc:THC2608282		0	chr22:35287259..35287200	chr22		35287200		22q12.3				Hs.146766	THC2608282	AGCGAGCACTGTCTGAAGAGAAAAACTAGCTCCAGTTCTCCGAATTCTGGCAGAGCGTCT		35287259
ZNF750	A_23_P141191	0.0113509	up	4.80785	122.264	53.6522	81.5782	15.8902	25.2181	16.2261	14.2357	27.7499	10.3273	18.0691	19.3084	34.6032	1.27375	2.44551	0.721595	-0.877508	-0.721595	-0.756222	NM_024702	ZNF750	Homo sapiens zinc finger protein 750 (ZNF750), mRNA [NM_024702]	NM_024702	false	ref:NM_024702;ens:ENST00000269394;gb:BC109037;gb:BC109036		0	chr17:78381089..78381030	chr17	ENST00000269394	78381030	79755	17q25.3	GO:0005622(intracellular)	GO:0003676|GO:0008270|GO:0005622	NM_024702	Hs.653124	THC2470390	AACACCTGAATGACTCTAAGACTGATATGTATTTTCAAGTCTAAGCTGTCTTACAGAAGA	GO:0003676(nucleic acid binding);GO:0008270(zinc ion binding)	78381089
PAGE5	A_23_P22744	1.4828333E-4	down	4.80585	72.2549	259.542	30.8326	152.397	32.05	160.15	258.578	233.117	200.968	196.904	216.562	195.959	-0.937138	-1.39764	-1.41336	1.05721	0.937137	1.05189	NM_130467	PAGE5	Homo sapiens P antigen family, member 5 (prostate associated) (PAGE5), transcript variant 1, mRNA [NM_130467]	NM_130467	false	ref:NM_130467;ref:NM_001013435;ens:ENST00000289619;ens:ENST00000374955		0	chrX:55265869..55267168	chrX	ENST00000289619	55265869	90737	Xp11.21			NM_130467	Hs.668491	THC2476768	TGCCCACTTTTGATCCCACTAAAGTGCTGGAAGCAGGTGAAGGGCAACTATAGGTTTAAA		55267168
AK023571	A_24_P494194	0.00348799	up	4.79809	236.136	63.3427	36.2457	4.5158	29.4529	6.56461	9.7971	8.70971	7.06589	5.69825	6.69667	7.68558	0.794007	1.90039	1.06127	-0.934629	-0.794007	-1.30307	AK023571	AK023571	Homo sapiens cDNA FLJ13509 fis, clone PLACE1005108. [AK023571]	AK023571	false	gb:AK023571;thc:THC2499779		0	chr15:49360032..49359973	chr15		49359973		15q21.2				Hs.659348	THC2499779	GTGGCCAAAATGAGGTGTAGGACCTCATGTCCTAGAGGTCAAAGCTAAGAGTCCAAGGCA		49360032
ANKS4B	A_23_P385766	0.00814345	up	4.7947	79.1814	76.733	41.3687	23.7836	42.0841	16.34	11.039	34.9507	19.9528	40.4434	11.991	44.5521	0.532312	1.28557	1.85187	-1.17571	-0.532312	-1.40655	NM_145865	ANKS4B	Homo sapiens ankyrin repeat and sterile alpha motif domain containing 4B (ANKS4B), mRNA [NM_145865]	NM_145865	false	ref:NM_145865;gb:AK096138;thc:THC2479942		0	chr16:21170374..21170433	chr16		21170374	257629	16p12.2	GO:0005886(plasma membrane)	GO:0005515|GO:0005886	NM_145865	Hs.115959	THC2479942	GAATTCCAATTCTTTTTCTCTCCTTAGATCTATGACTTTGCCTAGTGGTAGAGACTAGAG	GO:0005515(protein binding)	21170433
ENST00000370378	A_24_P916256	0.00648018	down	4.78627	33.8636	76.7433	21.6643	63.492	40.124	51.5596	95.6546	38.9867	104.208	33.6491	97.849	57.8717	-1.37827	-1.74922	-0.559738	1.09689	1.43286	0.559738	ENST00000370378	ENST00000370378	Homo sapiens unknown protein mRNA, partial cds. [AF017090]		false	ens:ENST00000370378;gb:AF017090;gb:AB029030;thc:THC2605931		0	chr1:92415043..92415102	chr1	ENST00000370378	92415043		1p22.1				Hs.21554	THC2605931	TGTTGGAGTTATCTCTCTACTAATAAAAAGATGAAATCTGATGGATTAGGAGCATCTGGA		92415102
LOC654433	A_24_P709377	0.0324868	up	4.78114	1082.99	628.895	314.535	300.794	118.124	339.092	52.905	361.984	80.7943	454.804	122.55	554.371	2.63356	1.91387	0.328058	-0.925022	-0.643493	-0.328058	BC036699	LOC654433	Homo sapiens cDNA clone IMAGE:5266296. [BC036699]	BC036699	false	gb:BC036699;gb:AK001856;gb:AK056355;ens:ENST00000333145		0	chr2:113740718..113740777	chr2	ENST00000333145	113740718	654433	2q13				Hs.656660	THC2472587	GCAAAGAACGCCACAAAACAGTGAGCTCAACTTCTTGAAAGTCATAATGTGTTGCTAAGT		113740777
SLC46A3	A_23_P105856	0.0269658	up	4.7785	250.011	145.516	36.2938	16.6878	43.5196	13.3959	11.3337	11.2044	10.8045	23.3134	7.65742	32.2661	0.382127	0.722236	1.30118	-0.382127	-1.50822	-2.47378	NM_181785	SLC46A3	Homo sapiens hypothetical protein LOC283537 (LOC283537), mRNA [NM_181785]	NM_181785	false	ref:NM_181785;ens:ENST00000266943;gb:AK098426;gb:AK124604		0	chr13:28173603..28173544	chr13	ENST00000266943	28173544	283537	13q12.3			NM_181785	Hs.117167	NP1155018	GAATGCACATATCATATACCATGACTTCTGAAGACTATAAATGAATTCCACAATCAGTGC		28173603
AGXT	A_23_P83514	0.00296908	up	4.76249	42.6503	94.033	37.2223	51.4099	37.4048	52.6888	10.83	57.7554	7.18914	64.3802	6.42164	62.3023	0.637153	1.31188	1.28349	-0.637152	-1.38496	-1.50051	AF191687	AGXT	Homo sapiens alanine-glyoxylate aminotransferase homolog (TLH6) mRNA, complete cds. [AF191687]	AF191687	false	gb:AF191687;thc:THC2481125	GO:0006625(protein targeting to peroxisome);GO:0008152(metabolic process);GO:0046487(glyoxylate metabolic process)	0	chr2:241468465..241468524	chr2		241468465	189	2q37.3	GO:0005739(mitochondrion);GO:0005777(peroxisome)	GO:0006625|GO:0008152|GO:0046487|GO:0004760|GO:0005515|GO:0008453|GO:0008483|GO:0016740|GO:0030170|GO:0042803|GO:0005739|GO:0005777			THC2481125	TCTCATAAGCTATCGGCCGTTTGTAGATCTTCTGAAAAGTGTCAGTTCAAATATTTTGTT	GO:0004760(serine-pyruvate transaminase activity);GO:0005515(protein binding);GO:0008453(alanine-glyoxylate transaminase activity);GO:0008483(transaminase activity);GO:0016740(transferase activity);GO:0030170(pyridoxal phosphate binding);GO:0042803(protein homodimerization activity)	241468524
CD40LG	A_23_P62220	0.049831	up	4.75712	217.422	166.911	27.0308	6.69841	32.4306	6.75277	11.2975	33.8691	7.84477	13.946	13.5868	10.8712	0.0298667	1.66116	1.91225	-1.93552	-1.1816	-0.0298667	NM_000074	CD40LG	Homo sapiens CD40 ligand (TNF superfamily, member 5, hyper-IgM syndrome) (CD40LG), mRNA [NM_000074]	NM_000074	false	ref:NM_000074;ens:ENST00000370629;gb:AF529195;gb:X96710	GO:0006916(anti-apoptosis);GO:0006954(inflammatory response);GO:0006955(immune response);GO:0007159(leukocyte adhesion);GO:0007165(signal transduction);GO:0030168(platelet activation);GO:0042100(B cell proliferation);GO:0045190(isotype switching)	0	chrX:135566203..135568882	chrX	ENST00000370629	135566203	959	Xq26.3	GO:0005615(extracellular space);GO:0005625(soluble fraction);GO:0005887(integral to plasma membrane);GO:0016020(membrane)	GO:0006916|GO:0006954|GO:0006955|GO:0007159|GO:0007165|GO:0030168|GO:0042100|GO:0045190|GO:0005125|GO:0005164|GO:0005174|GO:0005615|GO:0005625|GO:0005887|GO:0016020	NM_000074	Hs.592244	THC2478066	GGCACATGTCATAAGTGAGGCCAGCAGTAAAACAACATCTGTGTTACAGTGGGCTGAAAA	GO:0005125(cytokine activity);GO:0005164(tumor necrosis factor receptor binding);GO:0005174(CD40 receptor binding)	135568882
THC2689491	A_32_P226941	0.00269572	up	4.74812	100.301	209.895	30.2539	82.9925	44.3026	96.0664	14.6391	107.129	10.7487	126.127	9.55093	148.205	1.09832	0.707795	1.04701	-0.707795	-1.38899	-1.79216	THC2689491	THC2689491			false	thc:THC2689491		0	chr6:3372092..3372033	chr6		3372033		6p25.2					THC2689491	ACACCTACTACAGCTGAGAACTACTATAGTTGAGTAACTTTGGGATGTGGAGTAGGCCCA		3372092
APOF	A_23_P87491	0.014944	up	4.74659	139.217	145.694	37.9234	43.3578	46.9484	52.8908	20.6083	50.6987	7.73536	56.2029	6.80094	54.8464	0.680363	0.55276	0.574022	-0.55276	-2.11514	-2.26563	NM_001638	APOF	Homo sapiens apolipoprotein F (APOF), mRNA [NM_001638]	NM_001638	false	ref:NM_001638;gb:BC026257;gb:CR936663;ens:ENST00000308170	GO:0006629(lipid metabolic process);GO:0006869(lipid transport);GO:0008202(steroid metabolic process);GO:0008203(cholesterol metabolic process)	0	chr12:55041186..55041127	chr12	ENST00000308170	55041127	319	12q13.2	GO:0005576(extracellular region);GO:0005615(extracellular space)	GO:0006629|GO:0006869|GO:0008202|GO:0008203|GO:0005102|GO:0005319|GO:0008035|GO:0015485|GO:0005576|GO:0005615	NM_001638	Hs.534302	THC2479265	GAAGGCTGTACAGTAAAACGTAAGAACGTAAATGTTTGGGTGTTGAAGTCACAGGGTTTG	GO:0005102(receptor binding);GO:0005319(lipid transporter activity);GO:0008035(high-density lipoprotein binding);GO:0015485(cholesterol binding)	55041186
THC2642694	A_32_P105397	0.0126418	up	4.73733	30.6329	225.953	53.1512	127.421	40.2629	158.759	10.3336	165.45	6.87358	183.366	15.7099	272.654	0.559057	2.1805	1.46262	-0.559057	-1.29559	-0.675389	THC2642694	THC2642694	Q6TDT1_HUMAN (Q6TDT1) Protein transactivated by hepatitis B virus E antigen, partial (11%) [THC2642694]		false	thc:THC2642694		0	chr12:58469273..58469332	chr12		58469273		12q14.1					THC2642694	TAAAATGCTACTACAGTATTCTACGATGCAGGCTGAATGTATATTACAGTAATTCTCTGG		58469332
BC012360	A_24_P631594	0.0103835	up	4.73491	91.8269	85.4482	47.1505	25.7503	51.7013	17.3095	12.22	45.1787	20.8968	45.7282	25.6347	57.2282	0.616833	1.38565	2.09161	-1.37343	-0.616833	-0.645659	BC012360	BC012360	Homo sapiens, clone IMAGE:4641261, mRNA. [BC012360]	BC012360	false	gb:BC012360;gb:BC015671;thc:THC2705275		0	chr14:38804673..38804640	chr14		38804640		14q21.1				Hs.509200	THC2705275	GTGGTTTGGTCAGAGTTTAACCTGTTCCCACGCAAGAGAACCTCGATCTGGTTTCCTCGC		38804673
BE926198	A_24_P730679	0.0266756	up	4.73437	196.23	74.5611	42.1448	3.66181	32.5638	6.51107	9.77258	11.7031	6.89721	5.62799	6.30118	4.51703	0.4579	2.58658	1.38415	-1.19823	-0.644757	-0.4579	BE926198	BE926198	BE926198 RC5-BN0192-010900-025-C03 BN0192 Homo sapiens cDNA, mRNA sequence [BE926198]	BE926198	false	gb:BE926198;gb:BE926199;gb:BE816076;gb:BE816096		0	chr8:131230617..131230676	chr8		131230617		8q24.21				Hs.656632		GGAACTGGTATTTTGAAATGAAAGCATCTTATACTGTGTTTAGAACATACTAGATGGTCC		131230676
LAYN	A_23_P127565	9.433845E-5	down	4.72704	152.021	342.817	82.2433	166.061	89.7895	184.164	459.679	244.667	600.032	255.056	779.227	304.525	-1.1212	-0.961778	-0.984401	0.961778	1.2862	1.40746	NM_178834	LAYN	Homo sapiens layilin (LAYN), mRNA [NM_178834]	NM_178834	false	ref:NM_178834;gb:AY358554;gb:AK055654;gb:BC025407		0	chr11:110936670..110936729	chr11		110936670	143903	11q23.1	GO:0001726(ruffle);GO:0005925(focal adhesion);GO:0009986(cell surface);GO:0016020(membrane);GO:0016021(integral to membrane)	GO:0005515|GO:0005529|GO:0005540|GO:0001726|GO:0005925|GO:0009986|GO:0016020|GO:0016021	NM_178834	Hs.503831	NP1198299	ACTTTTAAGGGACAGAGCTTTACCTGGCAGTGATAAAGATGGGCTGTGGAGCTTGGAAAA	GO:0005515(protein binding);GO:0005529(sugar binding);GO:0005540(hyaluronic acid binding)	110936729
CD28	A_23_P91095	0.0302899	up	4.71168	45.3234	356.135	117.886	198.497	38.9648	216.325	15.2685	273.848	11.0341	248.756	16.6766	316.887	0.595323	2.81769	1.09646	-0.595323	-0.925272	-0.678652	NM_006139	CD28	Homo sapiens CD28 molecule (CD28), mRNA [NM_006139]	NM_006139	false	ref:NM_006139;ens:ENST00000324106;ens:ENST00000374481;ens:ENST00000374478	GO:0006955(immune response);GO:0006959(humoral immune response);GO:0007166(cell surface receptor linked signal transduction);GO:0008624(induction of apoptosis by extracellular signals);GO:0031295(T cell costimulation);GO:0042089(cytokine biosynthetic process);GO:0042102(positive regulation of T cell proliferation);GO:0045060(negative thymic T cell selection);GO:0045070(positive regulation of vira…	0	chr2:204310695..204310754	chr2	ENST00000324106	204310695	940	2q33.2	GO:0005886(plasma membrane);GO:0005887(integral to plasma membrane);GO:0009897(external side of plasma membrane);GO:0016020(membrane)	GO:0006955|GO:0006959|GO:0007166|GO:0008624|GO:0031295|GO:0042089|GO:0042102|GO:0045060|GO:0045070|GO:0045086|GO:0045727|GO:0045768|GO:0045840|GO:0048304|GO:0015026|GO:0042802|GO:0005886|GO:0005887|GO:0009897|GO:0016020	NM_006139	Hs.591629	THC2658299	ATTTTTGATTGTGAGCTCACCTATTTGGGTTAAGCATGCCAATTTAAAGAGACCAAGTGT	GO:0015026(coreceptor activity);GO:0042802(identical protein binding)	204310754
C21orf63	A_23_P40433	0.00967543	up	4.70156	1021.7	513.444	58.8529	42.6148	38.0539	46.2174	15.2228	45.3669	21.3955	60.2131	9.20419	50.4044	1.87928	1.35234	0.606188	-0.688826	-0.606187	-1.56661	NM_058187	C21orf63	Homo sapiens chromosome 21 open reading frame 63 (C21orf63), mRNA [NM_058187]	NM_058187	false	ref:NM_058187;ens:ENST00000300255;ens:ENST00000382705;ens:ENST00000382699		0	chr21:32751887..32761921	chr21	ENST00000300255	32751887	59271	21q22.11	GO:0016020(membrane);GO:0016021(integral to membrane)	GO:0005529|GO:0016020|GO:0016021	NM_058187	Hs.208358	NP650911	AAATGCCAACCTAATGAATTAAAAAACAAAACCGTGTGTGAAGACCAGGAGCTGAAACTG	GO:0005529(sugar binding)	32761921
THC2703042	A_23_P161706	0.00678289	up	4.70139	59.6722	104.252	43.3058	48.4121	29.2844	58.6123	10.5913	54.7283	7.44848	49.6087	9.31921	109.996	0.880295	1.52443	0.68417	-0.68417	-1.05033	-1.87586	THC2703042	THC2703042	AF247167 AD031 {Homo sapiens} (exp=-1; wgp=0; cg=0), partial (95%) [THC2703042]		false	thc:THC2703042		0	chr11:100367741..100367800	chr11		100367741		11q22.1					THC2703042	TGCATGAACACAACCAGGTTTCTCAACAATGATTTGTCTGCTGACTCTTTTCAGAGATAG		100367800
TRIM48	A_23_P64306	0.0256962	up	4.6993	1425.32	668.245	23.2818	3.4928	34.5241	6.36422	12.1435	18.4419	8.09164	11.2665	6.53248	4.15689	0.220354	1.86426	1.56707	-1.47528	-1.35001	-0.220354	NM_024114	TRIM48	Homo sapiens tripartite motif-containing 48 (TRIM48), mRNA [NM_024114]	NM_024114	false	ref:NM_024114;gb:BC001862;ens:ENST00000279766;ens:ENST00000357530		0	chr11:54789126..54789185	chr11	ENST00000279766	54789126	79097	11q11	GO:0005622(intracellular)	GO:0005515|GO:0008270|GO:0046872|GO:0005622	NM_024114	Hs.195715	THC2477950	GACAATACAGCAGAGAAACCTCAAAACTAACATTCGATTGAAGAAGATGGCTTCCCTTGC	GO:0005515(protein binding);GO:0008270(zinc ion binding);GO:0046872(metal ion binding)	54789185
FAM84A	A_23_P306215	0.0179595	down	4.67368	100.131	76.172	36.5747	25.0258	108.657	31.0029	202.236	28.8152	276.783	19.0688	296.148	43.8899	-1.88728	-1.7344	-0.472525	0.529305	1.57763	0.472525	NM_145175	FAM84A	Homo sapiens family with sequence similarity 84, member A (FAM84A), mRNA [NM_145175]	NM_145175	false	ref:NM_145175;ens:ENST00000295092;ens:ENST00000381444;ens:ENST00000331243		0	chr2:14693517..14693576	chr2	ENST00000295092	14693517	151354	2p24.3			NM_145175	Hs.260855	THC2708894	CAGTTTTCCAACTATGTCAACAAAGCCTATCGTGTTGATGTTTTTATTGACCATTTTAGC		14693576
F2RL2	A_23_P144718	0.0267558	up	4.66938	445.792	278.838	39.3775	13.3846	38.8198	8.80293	10.2102	11.5112	11.9849	15.6179	6.67511	22.3002	0.424991	1.30485	1.88878	-0.424991	-0.633938	-1.99215	NM_004101	F2RL2	Homo sapiens coagulation factor II (thrombin) receptor-like 2 (F2RL2), mRNA [NM_004101]	NM_004101	false	ref:NM_004101;ens:ENST00000380449;ens:ENST00000296641;gb:BC095499	GO:0007165(signal transduction);GO:0007186(G-protein coupled receptor protein signaling pathway);GO:0007596(blood coagulation);GO:0009611(response to wounding)	0	chr5:75949238..75949179	chr5	ENST00000380449	75949179	2151	5q13.3	GO:0005886(plasma membrane);GO:0005887(integral to plasma membrane)	GO:0007165|GO:0007186|GO:0007596|GO:0009611|GO:0001584|GO:0004435|GO:0004872|GO:0015057|GO:0005886|GO:0005887	NM_004101	Hs.42502	THC2471015	TAGTTGCTTAGATCCATTCCTTTATTTTCTCATGTCAAAAACCAGAAATCACTCCACTGC	GO:0001584(rhodopsin-like receptor activity);GO:0004435(phosphoinositide phospholipase C activity);GO:0004872(receptor activity);GO:0015057(thrombin receptor activity)	75949238
CYP26B1	A_23_P210100	0.00143795	down	4.65991	69328.2	1661.03	37248.1	741.126	70216.8	1182.43	146826	642.615	134258	427.346	153628	874.859	-1.29079	-1.02278	-0.78209	1.16185	1.62131	0.78209	NM_019885	CYP26B1	Homo sapiens cytochrome P450, family 26, subfamily B, polypeptide 1 (CYP26B1), mRNA [NM_019885]	NM_019885	false	ref:NM_019885;ens:ENST00000001146;gb:AF252297;thc:THC2610586	GO:0006118(electron transport);GO:0009954(proximal/distal pattern formation);GO:0030326(embryonic limb morphogenesis);GO:0048384(retinoic acid receptor signaling pathway)	0	chr2:72210046..72209987	chr2	ENST00000001146	72209987	56603	2p13.3	GO:0005783(endoplasmic reticulum);GO:0005792(microsome);GO:0016020(membrane)	GO:0006118|GO:0009954|GO:0030326|GO:0048384|GO:0004497|GO:0005506|GO:0020037|GO:0046872|GO:0005783|GO:0005792|GO:0016020	NM_019885	Hs.91546	THC2610586	TTTGTTTTGATATGAAACTGGTACCGTGTGAGTGTTTTTGCTGTCGTGGTTTTAATCTGT	GO:0004497(monooxygenase activity);GO:0005506(iron ion binding);GO:0020037(heme binding);GO:0046872(metal ion binding)	72210046
GSTA1	A_23_P135417	0.0490901	up	4.65322	23.2941	86.411	53.9991	37.7243	55.2889	50.7829	11.7129	49.9598	8.48316	62.4939	11.1079	84.7804	0.100708	2.5094	2.11461	-0.100708	-0.889082	-0.940183	NM_145740	GSTA1	Homo sapiens glutathione S-transferase A1 (GSTA1), mRNA [NM_145740]	NM_145740	false	ref:NM_145740;ens:ENST00000334575;gb:BC053578;thc:THC2468058	GO:0006749(glutathione metabolic process);GO:0008152(metabolic process)	0	chr6:52764385..52764343	chr6	ENST00000334575	52764343	2938	6p12.1	GO:0005737(cytoplasm)	GO:0006749|GO:0008152|GO:0004364|GO:0016740|GO:0005737	NM_145740	Hs.446309	THC2468058	CCAATGTTCTAAAGTTTGCAACAATAAAGTACTTTACCTAAGTGTTGATTGTGCCTGTTG	GO:0004364(glutathione transferase activity);GO:0016740(transferase activity)	52764385
AF130053	A_24_P136911	0.023219	up	4.64645	289.36	142.4	34.5357	9.02706	28.6696	6.35608	9.32362	8.94588	6.64992	19.1347	5.54459	5.74522	0.481624	1.39447	1.63202	-0.481624	-2.06607	-0.592574	AF130053	AF130053	Homo sapiens clone FLB4228 PRO1095 mRNA, complete cds. [AF130053]	AF130053	false	gb:AF130053;thc:THC2489986		0	chr22:40359758..40359817	chr22		40359758		22q13.2				Hs.621363	THC2489986	AAATGTAGTGTTAGGTAGGAAGGAAATGAGACATTCATAGATGAGCACAATTTGATAACC		40359817
THC2503417	A_32_P188065	0.00909757	up	4.64191	224.353	107.546	23.0209	12.52	32.1489	6.32738	14.5992	23.7179	8.19384	15.763	8.32347	13.6678	0.971497	0.789398	2.25577	-0.789398	-1.03325	-0.804841	THC2503417	THC2503417	T63871 yc16f05.s1 Stratagene lung (#937210) Homo sapiens cDNA clone IMAGE:80865 3' similar to gb:J02761 PULMONARY SURFACTANT-ASSOCIATED PROTEIN B PRECURSOR (HUMAN);contains L1 repetitive element ;, mRNA sequence [T63871]		false	thc:THC2503417;gb:T63871;gb:BQ030420;gb:T92454		0	chr2:85739637..85739696	chr2		85739637		2p11.2				Hs.512690	THC2503417	AAGCTGGAAGTCCACCTTACAGAAAGACAAAAAGAAACCCCTTTTTATATCTTAACAAAG		85739696
CYP4B1	A_23_P114713	0.0136969	up	4.64036	1682.32	838.099	55.3469	37.3472	49.214	43.9834	10.7996	40.0593	7.63436	37.2733	36.2515	60.0912	1.28876	0.851004	0.445612	-1.60766	-2.00406	-0.445612	NM_000779	CYP4B1	Homo sapiens cytochrome P450, family 4, subfamily B, polypeptide 1 (CYP4B1), mRNA [NM_000779]	NM_000779	false	ref:NM_000779;ens:ENST00000271153;ens:ENST00000371923;gb:J02871	GO:0006118(electron transport)	0	chr1:47057343..47057402	chr1	ENST00000271153	47057343	1580	1p33	GO:0005783(endoplasmic reticulum);GO:0005792(microsome);GO:0016020(membrane)	GO:0006118|GO:0004497|GO:0005506|GO:0019825|GO:0020037|GO:0046872|GO:0050381|GO:0005783|GO:0005792|GO:0016020	NM_000779	Hs.436317	THC2601697	ATCTCCTATAATTGGCAAACTTAAAAATGCAGCAGAAACTTACATTCCAACCTTAGAGAC	GO:0004497(monooxygenase activity);GO:0005506(iron ion binding);GO:0019825(oxygen binding);GO:0020037(heme binding);GO:0046872(metal ion binding);GO:0050381(unspecific monooxygenase activity)	47057402
GSTA5	A_23_P93141	0.00160289	up	4.63885	24.0775	30.9871	31.6848	46.3408	41.6466	32.1269	12.8145	61.9982	8.95718	51.4956	14.7462	76.8428	1.04749	0.862982	1.78589	-0.862982	-1.11186	-0.9701	NM_153699	GSTA5	Homo sapiens glutathione S-transferase A5 (GSTA5), mRNA [NM_153699]	NM_153699	false	ref:NM_153699;ens:ENST00000284562;ens:ENST00000370989;thc:THC2489028	GO:0008152(metabolic process)	0	chr6:52805695..52805636	chr6	ENST00000284562	52805636	221357	6p12.1		GO:0008152|GO:0004364|GO:0016740	NM_153699	Hs.553652	THC2489028	CTGACATTCACCTGGTGGAACTTTTCTACTACGTGGAAGAGCTTGACTCGAGTCTTATCT	GO:0004364(glutathione transferase activity);GO:0016740(transferase activity)	52805695
ENST00000246000	A_23_P378713	0.0364713	up	4.62491	286.165	164.43	28.2678	7.00586	38.8962	6.39696	17.6087	37.3597	18.2734	28.5458	27.9592	19.545	0.141423	1.35458	1.94623	-1.74314	-1.30148	-0.141423	ENST00000246000	ENST00000246000	Uncharacterized protein C20orf91. [Source:Uniprot/SWISSPROT;Acc:Q5T1J6] [ENST00000246000]		false	ens:ENST00000246000;ens:ENST00000376398;gb:AK095693;thc:THC2478465		0	chr20:26012653..26012712	chr20	ENST00000246000	26012653		20p11.1				Hs.662381	THC2478465	GTCCAGCTGGAGCAAGATGTCCACCTGCAGCCTAAAACTTCACCTAAGGCCTGATGTTCC		26012712
MUC15	A_23_P24332	0.0246852	up	4.61378	224.231	163.204	19.7953	43.7075	30.8028	44.0335	14.2963	52.192	10.3692	63.7192	9.02272	90.7459	1.96376	0.362729	0.98991	-0.362729	-1.11398	-1.82475	NM_145650	MUC15	Homo sapiens mucin 15, cell surface associated (MUC15), mRNA [NM_145650]	NM_145650	false	ref:NM_145650;gb:AJ417818;gb:AJ507429;gb:BC058007		0	chr11:26539099..26539040	chr11	ENST00000303642	26539040	143662	11p14.2	GO:0016020(membrane);GO:0016021(integral to membrane)	GO:0016020|GO:0016021	NM_145650	Hs.407152	THC2488202	ACTGTCACGTGGATTTTGTCAAGGAGAATCATAAAAGCAGGAGACCAGTAGCAGAAATGT		26539099
THC2658864	A_24_P791913	0.0185985	up	4.61364	448.692	175.362	33.5893	3.52321	28.5421	6.35179	8.92849	8.24433	6.19019	7.46448	5.33386	4.29174	0.520887	2.41853	1.33335	-0.719491	-1.10456	-0.520887	THC2658864	THC2658864	ALU1_HUMAN (P39188) Alu subfamily J sequence contamination warning entry, partial (14%) [THC2658864]		false	thc:THC2658864		0	chr14:022857939..022857880	chr14		22857880		14q11.2					THC2658864	AAGCCAAAGAAGAATGTAAAATTGTACATAATATATAATTACAACTATATCTGATTTTTT		22857939
TTYH2	A_24_P99526	0.00436041	up	4.61048	585.078	299.006	44.4771	14.3008	50.6649	15.1485	11.6897	24.5231	8.43002	17.1684	12.4062	13.9815	0.570457	1.23897	1.34382	-1.46691	-1.42415	-0.570457	NM_032646	TTYH2	Homo sapiens tweety homolog 2 (Drosophila) (TTYH2), transcript variant 1, mRNA [NM_032646]	NM_032646	false	ref:NM_032646;ref:NM_052869;gb:BC107492;ens:ENST00000269346		0	chr17:69760091..69760854	chr17	ENST00000269346	69760091	94015	17q25.1			NM_032646	Hs.27935	THC2713008	TGGAAGCACTTCACCACCAGAAACAGAGACTACGATGACATTGATGATGATGACCCCTTT		69760854
NLRP7	A_23_P16384	0.0237666	up	4.59445	207.772	187.76	17.1877	63.1837	27.4254	66.8301	15.2473	114.414	10.7298	106.795	9.14713	96.1521	2.53902	0.514735	1.10793	-0.514734	-0.922237	-1.00102	NM_139176	NLRP7	Homo sapiens NLR family, pyrin domain containing 7 (NLRP7), transcript variant 1, mRNA [NM_139176]	NM_139176	false	ref:NM_139176;ref:NM_206828;gb:BC109125;gb:BC109124	GO:0006952(defense response)	0	chr19:60126909..60126850	chr19	ENST00000328092	60126850	199713	19q13.42		GO:0006952|GO:0000166|GO:0005515|GO:0005524	NM_139176	Hs.351118	THC2475204	ATCGCTCTACGAATTACACAGGAAGCGGGATTCGGGTCTCTAAGATGTCTTATGAATGCA	GO:0000166(nucleotide binding);GO:0005515(protein binding);GO:0005524(ATP binding)	60126909
THC2733540	A_24_P233406	0.00326814	down	4.59307	167.322	130.709	15.6001	24.1334	18.1422	15.3576	96.6481	25.4523	96.3952	17.3089	103.29	23.061	-0.784342	-1.77008	-0.900205	0.784341	1.33684	1.02256	THC2733540	THC2733540			false	thc:THC2733540		0	chr20:5423058..5422999	chr20		5422999		20p12.3					THC2733540	ATTACAAATATGCAAAGCTACTACCACACTTGATTTTGTAATTTATCATGAGGCCACGAC		5423058
ACSM1	A_23_P106933	0.0163028	up	4.59248	203.531	169.402	43.5063	29.9398	52.3429	20.6883	18.404	37.6388	17.8144	36.6897	9.0114	46.9124	0.648501	0.922859	1.72287	-0.648501	-0.658634	-1.99645	NM_052956	ACSM1	Homo sapiens acyl-CoA synthetase medium-chain family member 1 (ACSM1), mRNA [NM_052956]	NM_052956	false	ref:NM_052956;ens:ENST00000307493;ens:ENST00000219151;gb:BC125178	GO:0008152(metabolic process);GO:0015980(energy derivation by oxidation of organic compounds);GO:0018874(benzoate metabolic process);GO:0019395(fatty acid oxidation);GO:0019605(butyrate metabolic process)	0	chr16:20542389..20542330	chr16	ENST00000307493	20542330	116285	16p12.2	GO:0005759(mitochondrial matrix)	GO:0008152|GO:0015980|GO:0018874|GO:0019395|GO:0019605|GO:0003824|GO:0003996|GO:0047760|GO:0005759	NM_052956	Hs.306812	NP106199	TTTGTCTCAGAGCTGCCAAAAACCATCACTGGCAAGATTGAACGGAAGGAACTTCGGAAA	GO:0003824(catalytic activity);GO:0003996(acyl-CoA ligase activity);GO:0047760(butyrate-CoA ligase activity)	20542389
AK055529	A_32_P164971	0.00792934	up	4.59113	73.897	151.07	34.9645	87.9309	46.8814	70.6801	12.2743	88.3881	19.6521	131.054	9.17956	143.385	1.00232	0.703466	1.44165	-0.814261	-0.703466	-1.93138	AK055529	AK055529	Homo sapiens cDNA FLJ30967 fis, clone HEART2000309, weakly similar to PTB-ASSOCIATED SPLICING FACTOR. [AK055529]	AK055529	false	gb:AK055529		0	chr16:10944015..10944074	chr16		10944015		16p13.13				Hs.659355		GAATTCGCTCTGCGTATCGAATAGGGGGAGGTAAAAGAGACTGAACACAGTTCAAACCTA		10944074
EPHA3	A_23_P147046	0.00225681	up	4.59068	134.537	144.744	26.1683	43.3668	38.4887	35.8958	12.9915	54.6012	9.094	60.3854	7.70989	44.4438	1.29457	0.671295	1.50069	-0.671295	-1.33115	-1.12713	NM_005233	EPHA3	Homo sapiens EPH receptor A3 (EPHA3), transcript variant 1, mRNA [NM_005233]	NM_005233	false	ref:NM_005233;ens:ENST00000336596;gb:BC026247;gb:M83941	GO:0006468(protein amino acid phosphorylation);GO:0007165(signal transduction);GO:0007169(transmembrane receptor protein tyrosine kinase signaling pathway)	0	chr3:89582092..89582151	chr3	ENST00000336596	89582092	2042	3p11.1	GO:0005887(integral to plasma membrane);GO:0016020(membrane)	GO:0006468|GO:0007165|GO:0007169|GO:0000166|GO:0004713|GO:0004872|GO:0005003|GO:0005524|GO:0016740|GO:0005887|GO:0016020	NM_005233	Hs.123642	THC2474569	CTGGACTGCTGGCAGAAAGACAGGAACAACAGACCCAAGTTTGAGCAGATTGTTAGTATT	GO:0000166(nucleotide binding);GO:0004713(protein-tyrosine kinase activity);GO:0004872(receptor activity);GO:0005003(ephrin receptor activity);GO:0005524(ATP binding);GO:0016740(transferase activity)	89582151
BE926212	A_24_P578437	0.00125284	up	4.58756	646.037	281.881	44.3687	33.1606	38.1786	18.7409	15.0731	40.5912	18.5828	51.4707	17.5528	36.3695	1.51201	0.735552	1.34205	-1.11371	-1.1543	-0.735552	BE926212	BE926212	BE926212 RC5-BN0193-310800-034-A04 BN0193 Homo sapiens cDNA, mRNA sequence [BE926212]	BE926212	false	gb:BE926212		0	chr4:43085077..43085136	chr4		43085077		4p13						GTCCACCAACATGATTCATAATGAGACTAGACCTTCCAGATCCCAGTGATGCTGGAAATG		43085136
CX62	A_23_P416666	0.040605	up	4.58296	260.51	121.165	39.4479	4.71026	32.0049	6.54313	10.3747	20.2818	7.08977	5.66002	6.49056	4.54512	0.295171	2.25687	1.48105	-1.77631	-0.484262	-0.295171	NM_032602	CX62	Homo sapiens connexin 62 (CX62), mRNA [NM_032602]	NM_032602	false	ref:NM_032602;ens:ENST00000257809;ens:ENST00000369352;gb:AF296766	GO:0007154(cell communication)	0	chr6:90661759..90661818	chr6	ENST00000257809	90661759	84694	6q15	GO:0005922(connexon complex);GO:0016021(integral to membrane)	GO:0007154|GO:0015285|GO:0005922|GO:0016021	NM_032602	Hs.334499	NP362277	AAGCTAACAATCAACAGCAAGTCATTCGAGTTAATGTGCCAAAGTCTAAAACCATGTGGC	GO:0015285(connexon channel activity)	90661818
X94629	A_23_P255486	0.0352714	up	4.57508	196.646	92.1825	34.8903	4.14677	30.286	6.33023	17.2146	31.0642	18.9087	15.7534	15.9207	11.8095	0.33104	2.31077	1.49633	-1.61361	-0.498602	-0.33104	X94629	X94629	H.sapiens mRNA for metaphase chromosmal protein. [X94629]	X94629	false	gb:X94629;thc:THC2488363													THC2488363	ATTATTGGTCACCGGCTTGGGATAACCTTGATGGCATTGGTGGTGAGGTGAAATCTTATC
CHSY-2	A_23_P368886	0.0118278	up	4.57355	252.826	131.363	31.0814	16.9757	42.2368	15.681	10.6533	12.0544	10.652	33.566	15.2184	43.0189	0.597423	0.525419	1.08233	-0.525419	-2.00304	-1.84632	NM_175856	CHSY-2	Homo sapiens chondroitin synthase-2 (CHSY-2), mRNA [NM_175856]	NM_175856	false	ref:NM_175856;ens:ENST00000305031;gb:AB086062;gb:AY726604		0	chr5:129549207..129549266	chr5	ENST00000305031	129549207	337876	5q23.3	GO:0016020(membrane);GO:0016021(integral to membrane)	GO:0016740|GO:0046872|GO:0047238|GO:0050510|GO:0016020|GO:0016021	NM_175856	Hs.213137	THC2477580	CAAGAAGTAGGAGTGGTGCATATTTTCCATCCAGTTCATTGTGATCCTAACTTGGACCCT	GO:0016740(transferase activity);GO:0046872(metal ion binding);GO:0047238(glucuronosyl-N-acetylgalactosaminyl-proteoglycan 4-beta-N-acetylgalactosaminyltransferase activity);GO:0050510(N-acetylgalactosaminyl-proteoglycan 3-beta-glucuronosyltransferase activity)	129549266
USHBP1	A_23_P73135	0.0145594	up	4.57156	203.269	127.118	46.1817	10.9048	44.8617	10.3171	10.6688	14.1882	13.1597	26.9682	15.9866	19.0325	0.464413	1.86954	1.90764	-0.624104	-1.24795	-0.464413	NM_031941	USHBP1	Homo sapiens Usher syndrome 1C binding protein 1 (USHBP1), mRNA [NM_031941]	NM_031941	false	ref:NM_031941;gb:AK096028;gb:AB040046;gb:BC027910		0	chr19:17223446..17222220	chr19	ENST00000252597	17222220	83878	19p13.11		GO:0005515	NM_031941	Hs.512773	NP499213	CGAGCCAGACGGTCTCAGAGTGCCGAGCTGAACAGGGATTTATGCAAAGCCCACAGCGCC	GO:0005515(protein binding)	17223446
SCP2	A_24_P156922	0.016052	up	4.5678	988.564	481.06	33.3447	41.7042	47.7813	33.7296	13.4231	34.5775	10.2566	59.5826	35.0076	95.7915	1.88304	0.521189	1.34635	-0.521189	-1.69442	-0.608305	NM_001007098	SCP2	Homo sapiens sterol carrier protein 2 (SCP2), transcript variant 2, mRNA [NM_001007098]	NM_001007098	false	ref:NM_001007098;gb:BC067108;thc:THC2620117;thc:THC2752883	GO:0006694(steroid biosynthetic process);GO:0006869(lipid transport);GO:0008152(metabolic process)	0	chr1:53218709..53218768	chr1	ENST00000371509	53218709	6342	1p32.3	GO:0005739(mitochondrion);GO:0005777(peroxisome)	GO:0006694|GO:0006869|GO:0008152|GO:0005498|GO:0005515|GO:0008289|GO:0016491|GO:0016740|GO:0005739|GO:0005777	NM_001007098	Hs.476365	THC2620117	CCTGACACCAAATGATATTGACGTAATAGAACTTCACGATTGCTTTTCTACCAACGAACT	GO:0005498(sterol carrier activity);GO:0005515(protein binding);GO:0008289(lipid binding);GO:0016491(oxidoreductase activity);GO:0016740(transferase activity)	53218768
EGFL6	A_23_P22596	0.0223478	up	4.55672	525.109	223.791	29.3818	15.8462	35.5545	6.32758	22.7903	30.2167	12.1092	31.0096	19.7587	22.5226	0.879515	0.539838	2.13935	-0.757877	-1.70757	-0.539838	NM_015507	EGFL6	Homo sapiens EGF-like-domain, multiple 6 (EGFL6), mRNA [NM_015507]	NM_015507	false	ref:NM_015507;gb:AJ245671;ens:ENST00000361306;ens:ENST00000380602	GO:0007049(cell cycle)	0	chrX:13545803..13545862	chrX	ENST00000361306	13545803	25975	Xp22.2	GO:0005615(extracellular space);GO:0016020(membrane)	GO:0007049|GO:0005178|GO:0005509|GO:0005615|GO:0016020	NM_015507	Hs.12844	THC2467412	GAGCACCTGGTACCATCAAAGACAGAATCAAGAAGTTGCTTGCTCACAAAAACAGCATGA	GO:0005178(integrin binding);GO:0005509(calcium ion binding)	13545862
A_24_P16273	A_24_P16273	0.0365539	up	4.55104	183.413	133.964	109.31	16.2371	30.026	10.6294	15.5022	30.2999	26.4837	29.3908	8.63582	14.4135	0.301756	2.59956	1.34666	-1.11834	-0.301756	-0.890516	A_24_P16273	A_24_P16273			false			0	chrX:110564436..110564495	chrX		110564436		Xq23						TAAGAAGTGCTCAGAGAGATGGAAACCTGTCTGCAAAAGAGAAAAATTTGAAGACGTGGC		110564495
ANGPTL4	A_23_P159325	0.00791828	down	4.54294	122.404	589.154	230.086	495.398	193.32	391.126	945.842	725.85	1323.11	650.443	941.566	558.127	-1.94963	-0.789058	-0.699285	0.699285	1.34179	1.07183	NM_139314	ANGPTL4	Homo sapiens angiopoietin-like 4 (ANGPTL4), transcript variant 1, mRNA [NM_139314]	NM_139314	false	ref:NM_139314;ref:NM_001039667;ens:ENST00000301455;gb:AB056477	GO:0001525(angiogenesis);GO:0001666(response to hypoxia);GO:0007165(signal transduction);GO:0007275(multicellular organismal development);GO:0009267(cellular response to starvation);GO:0030154(cell differentiation);GO:0043066(negative regulation of apoptosis);GO:0045766(positive regulation of angiogenesis);GO:0045834(positive regulation of lipid metabolic process);GO:0051005(negative regulation o…	0	chr19:8345169..8345228	chr19	ENST00000301455	8345169	51129	19p13.2	GO:0005576(extracellular region);GO:0005615(extracellular space)	GO:0001525|GO:0001666|GO:0007165|GO:0007275|GO:0009267|GO:0030154|GO:0043066|GO:0045766|GO:0045834|GO:0051005|GO:0004857|GO:0005102|GO:0005576|GO:0005615	NM_139314	Hs.9613	THC2636237	TGTAGGTCCCCTGGGGACACAAGCAGGCGCCAATGGTATCTGGGCGGAGCTCACAGAGTT	GO:0004857(enzyme inhibitor activity);GO:0005102(receptor binding)	8345228
LRRTM3	A_24_P295465	0.0423656	up	4.53662	245.974	122.939	42.7685	13.2395	45.1817	8.60458	20.635	23.5384	31.8304	23.8877	7.50429	24.1167	0.293212	0.984349	1.68522	-0.897269	-0.293212	-2.39159	NM_178011	LRRTM3	Homo sapiens leucine rich repeat transmembrane neuronal 3 (LRRTM3), mRNA [NM_178011]	NM_178011	false	ref:NM_178011;ens:ENST00000361320;ens:ENST00000373722;gb:BC111492		0	chr10:68528532..68528591	chr10	ENST00000361320	68528532	347731	10q21.3	GO:0016020(membrane);GO:0016021(integral to membrane)	GO:0005515|GO:0016020|GO:0016021	NM_178011	Hs.652155	THC2472665	GGGAGTATAGTGCATAATAATTGTACAGTAGCAATTTTTATCCTAATTAACCCATAGCGG	GO:0005515(protein binding)	68528591
AK027541	A_24_P795230	0.00100775	up	4.52124	46.285	148.219	32.4499	81.9776	36.5755	104.122	11.4819	114.904	7.51538	130.763	11.3228	138.412	0.821937	1.16404	0.991719	-0.821937	-1.61991	-1.11062	AK027541	AK027541	Homo sapiens cDNA FLJ14635 fis, clone NT2RP2001196. [AK027541]	AK027541	false	gb:AK027541;thc:THC2616699		0	chr2:161812313..161812372	chr2		161812313		2q24.2				Hs.660929	THC2616699	ACAAGTTCTAGGAGTTTGAACTTTGGGTCAAGATGTTGATTCCTTTTAATGTGCGAGGGT		161812372
BC031342	A_24_P101282	0.0186475	down	4.51542	60.915	1499.17	97.8269	717.953	50.1576	1078.86	274.611	1142.25	325.951	1082.29	450.749	1377.2	-2.15522	-0.409582	-1.96089	0.409582	0.73464	0.854664	BC031342	BC031342	Homo sapiens, clone IMAGE:5019307, mRNA. [BC031342]	BC031342	false	gb:BC031342;thc:THC2548787;thc:THC2503759;thc:THC2564714		0	chr7:27106012..27106071	chr7		27106012		7p15.2				Hs.445239	THC2548787	TGGGTGTTTGAAACAAAAGTGTATAAACAAATGAATTGTTGATAACTTAGTTATTGACCT		27106071
RNF207	A_32_P190571	0.0291808	up	4.49725	128.883	120.279	40.8637	8.89268	53.3535	23.3716	11.8784	28.1055	8.5601	20.3108	7.41537	10.6882	0.313557	2.41401	1.4047	-1.02864	-1.03267	-0.313557	NM_207396	RNF207	Homo sapiens ring finger protein 207 (RNF207), mRNA [NM_207396]	NM_207396	false	ref:NM_207396;gb:AK127700;gb:AK128450;ens:ENST00000289214		0	chr1:6201989..6202048	chr1	ENST00000289214	6201989	388591	1p36.31	GO:0005622(intracellular)	GO:0005515|GO:0008270|GO:0046872|GO:0005622	NM_207396	Hs.515688	THC2713807	GATCATCACAGATCCAAACAGAAAAATGGGGGCGATGTCCCCACATGGAGGGAACACCCG	GO:0005515(protein binding);GO:0008270(zinc ion binding);GO:0046872(metal ion binding)	6202048
ITGA8	A_23_P46781	0.00291491	up	4.48898	23.1826	27.9972	31.534	23.247	42.4858	26.2424	12.3213	35.961	8.79332	36.4456	7.56899	31.1253	0.636519	1.34863	1.60384	-0.636519	-1.14251	-1.13115	NM_003638	ITGA8	Homo sapiens integrin, alpha 8 (ITGA8), mRNA [NM_003638]	NM_003638	false	ref:NM_003638;gb:L36531;thc:THC2601163;thc:THC2784688	GO:0007160(cell-matrix adhesion);GO:0007229(integrin-mediated signaling pathway);GO:0007613(memory);GO:0016337(cell-cell adhesion);GO:0030030(cell projection organization and biogenesis);GO:0030198(extracellular matrix organization and biogenesis);GO:0042472(inner ear morphogenesis)	0	chr10:15601370..15601311	chr10	ENST00000378076	15601311	8516	10p13	GO:0008305(integrin complex);GO:0016020(membrane);GO:0016021(integral to membrane);GO:0045177(apical part of cell)	GO:0007160|GO:0007229|GO:0007613|GO:0016337|GO:0030030|GO:0030198|GO:0042472|GO:0004872|GO:0005509|GO:0005515|GO:0008305|GO:0016020|GO:0016021|GO:0045177	NM_003638	Hs.171311	THC2601163	CCCATTATGGGTAATAATACTAGCAATACTTCTTGGATTGTTGGTTCTCGCCATTTTAAC	GO:0004872(receptor activity);GO:0005509(calcium ion binding);GO:0005515(protein binding)	15601370
FLJ26056	A_32_P173114	0.00349712	up	4.48345	856.577	422.064	24.2187	5.70896	36.0602	8.89968	12.423	18.5001	8.95888	12.2769	7.57812	9.5935	0.680669	1.74437	1.67813	-0.914977	-0.795009	-0.680669	ENST00000342888	FLJ26056	CDNA FLJ26056 fis, clone PRS03239. [Source:Uniprot/SPTREMBL;Acc:Q6ZPC6] [ENST00000342888]		false	ens:ENST00000342888;gb:AK129567;gb:XM_001128268;gb:XM_001126757		0	chr22:18968157..18968098	chr22	ENST00000342888	18968098	375127	22q11.21			XM_001128268	Hs.652126	NP852841	GCCATTGACACTGGAGAATGATACCTACCCTGAAATAACTCACTTCCTGAGGAAAAAACG		18968157
ITIH5	A_23_P104252	0.0034858	up	4.48342	143.054	188.704	40.2132	83.5989	54.392	79.5374	13.7982	92.8602	10.0827	104.111	21.6259	112.467	1.31768	0.661429	1.169	-1.03333	-1.65092	-0.661429	NM_030569	ITIH5	Homo sapiens inter-alpha (globulin) inhibitor H5 (ITIH5), transcript variant 1, mRNA [NM_030569]	NM_030569	false	ref:NM_030569;ref:NM_032817;ens:ENST00000298441;ens:ENST00000256861	GO:0030212(hyaluronan metabolic process)	0	chr10:7644511..7644452	chr10	ENST00000298441	7644452	80760	10p14		GO:0030212|GO:0004867	NM_030569	Hs.498586	THC2782536	CCATACATTTGATCGTTGTAAACCATGAAGTCTTTTCTTGCAAGACGTTTTTCTTCTGCT	GO:0004867(serine-type endopeptidase inhibitor activity)	7644511
THC2674836	A_32_P16138	0.0385469	up	4.47459	1045.12	476.941	41.6994	3.57936	37.9287	6.42049	9.66255	8.30143	7.01082	6.81306	6.1346	4.36505	0.320405	2.73088	1.75116	-0.59233	-0.770094	-0.320405	THC2674836	THC2674836			false	thc:THC2674836		0	chr5:45291087..45291028	chr5		45291028		5p12					THC2674836	AAACCACCTATGTTATAATTTTATCCTGGACCATCCAAAGTTTACTCTTGGTCACGCTGT		45291087
BC048109	A_32_P228612	0.0460495	up	4.4732	131.766	78.8001	24.4854	3.49324	35.2213	6.35124	11.0112	13.4406	7.826	13.388	6.29376	4.15049	0.0705343	2.13811	1.80016	-0.958803	-1.44577	-0.0705343	BC048109	BC048109	Homo sapiens cDNA clone IMAGE:4828925. [BC048109]	BC048109	false	gb:BC048109;gb:BC035192;thc:THC2604416;thc:THC2614008		0	chr20:5360743..5360684	chr20		5360684		20p12.3				Hs.599340	THC2604416	AGATGAGAATGATCATACCAGACTCAGGCAAGGTTGTTTGTGCATTAGTGAAATCAGACG		5360743
WNT5A	A_23_P211926	0.0315208	down	4.46769	22.4078	1689.12	40.098	799.783	52.4222	1113.35	122.211	1184.32	162.27	1042.73	254.599	1464.01	-2.43882	-0.520698	-0.611275	0.520698	1.11341	1.27369	NM_003392	WNT5A	Homo sapiens wingless-type MMTV integration site family, member 5A (WNT5A), mRNA [NM_003392]	NM_003392	false	ref:NM_003392;gb:BC064694;gb:AK090582;gb:AK021503	GO:0007165(signal transduction);GO:0007223(Wnt receptor signaling pathway, calcium modulating pathway);GO:0007254(JNK cascade);GO:0007267(cell-cell signaling);GO:0009653(anatomical structure morphogenesis);GO:0009790(embryonic development);GO:0030324(lung development);GO:0030326(embryonic limb morphogenesis)	0	chr3:55476752..55476693	chr3		55476693	7474	3p14.3	GO:0005576(extracellular region);GO:0005615(extracellular space);GO:0005625(soluble fraction)	GO:0007165|GO:0007223|GO:0007254|GO:0007267|GO:0009653|GO:0009790|GO:0030324|GO:0030326|GO:0004871|GO:0005102|GO:0005576|GO:0005615|GO:0005625	NM_003392	Hs.643085	THC2472222	CTGTCTTGCGTGATTTGTATATTTCACTGGTTTAAAAAACAAACATCGAAAGGCTTATGC	GO:0004871(signal transducer activity);GO:0005102(receptor binding)	55476752
CYP2E1	A_24_P394940	0.0057396	up	4.46659	113.345	63.2067	50.1531	16.5021	31.7957	18.0019	8.88887	19.367	13.8115	19.7163	5.79338	17.243	0.688991	1.45011	0.667103	-1.27711	-0.667103	-1.72711	NM_000773	CYP2E1	Homo sapiens cytochrome P450, family 2, subfamily E, polypeptide 1 (CYP2E1), mRNA [NM_000773]	NM_000773	false	ref:NM_000773;ens:ENST00000252945;gb:AJ877238;gb:AJ853939	GO:0006118(electron transport)	0	chr10:135196257..135196316	chr10	ENST00000252945	135196257	1571	10q26.3	GO:0005783(endoplasmic reticulum);GO:0005792(microsome);GO:0016020(membrane)	GO:0006118|GO:0004497|GO:0005506|GO:0019825|GO:0020037|GO:0046872|GO:0050381|GO:0005783|GO:0005792|GO:0016020	NM_000773	Hs.12907	NP1460390	TGAAGTAAAAGAGTATGTGTCTGAAAGGGTGAAGGAGCACCATCAATCTCTGGACCCCAA	GO:0004497(monooxygenase activity);GO:0005506(iron ion binding);GO:0019825(oxygen binding);GO:0020037(heme binding);GO:0046872(metal ion binding);GO:0050381(unspecific monooxygenase activity)	135196316
AMPH	A_24_P239234	0.0363696	up	4.46156	257.131	125.917	45.2116	4.40522	31.1658	6.46793	15.8445	17.592	6.66011	7.07188	6.00904	4.48238	0.303579	2.63296	1.54214	-0.87739	-0.812998	-0.303579	AF498096	AMPH	Homo sapiens amphiphysin I variant NC1 (AMPH) mRNA, partial cds; alternatively spliced. [AF498096]	AF498096	false	gb:AF498096;gb:AF498095;gb:AF498093;ens:ENST00000335675	GO:0006897(endocytosis);GO:0007268(synaptic transmission)	0	chr7:38435277..38435218	chr7	ENST00000335675	38435218	273	7p14.1	GO:0005737(cytoplasm);GO:0008021(synaptic vesicle);GO:0015629(actin cytoskeleton)	GO:0006897|GO:0007268|GO:0005515|GO:0005737|GO:0008021|GO:0015629		Hs.592182	NP510631	CAAAGAAAGTCATGAAGATATGAAGAAGTCAGATGAAGAGGAAGAGAAACAGAAGATAGA	GO:0005515(protein binding)	38435277
PLA1A	A_24_P294408	0.010612	up	4.46083	73.8671	144.106	47.9646	79.2817	46.0789	98.6248	10.7309	132.741	12.3368	136.439	19.3399	86.6084	0.66626	0.905367	0.532543	-1.99839	-1.83683	-0.532543	NM_015900	PLA1A	Homo sapiens phospholipase A1 member A (PLA1A), mRNA [NM_015900]	NM_015900	false	ref:NM_015900;gb:AF035269;gb:BC047703;ens:ENST00000273371	GO:0016042(lipid catabolic process)	0	chr3:120830937..120830996	chr3	ENST00000273371	120830937	51365	3q13.33		GO:0016042|GO:0016787	NM_015900	Hs.437451	THC2472529	TTACCTGAACCAGTGAACTTACAAGCAAGTGTGACTGTTTCCTGTGACCTGAAGATAGCC	GO:0016787(hydrolase activity)	120830996
FHL5	A_23_P42358	0.0429145	up	4.44713	1099.06	501.609	39.6622	5.51494	36.3829	6.3767	12.1002	8.06918	7.10296	14.3765	5.92294	4.29271	0.273549	1.98827	1.6543	-0.273549	-1.8753	-0.393656	NM_020482	FHL5	Homo sapiens four and a half LIM domains 5 (FHL5), mRNA [NM_020482]	NM_020482	false	ref:NM_020482;ens:ENST00000326771;gb:AF278541;gb:AK057611		0	chr6:97170567..97170626	chr6	ENST00000326771	97170567	9457	6q16.1	GO:0005634(nucleus)	GO:0003713|GO:0008270|GO:0046872|GO:0005634	NM_020482	Hs.632608	THC2471054	AATCACAAAGACAACTCTCCTTGCAAAATACTGCACTCTGCTGTTAGAAGCAGAGGAAAA	GO:0003713(transcription coactivator activity);GO:0008270(zinc ion binding);GO:0046872(metal ion binding)	97170626
AK056384	A_24_P718705	0.0290664	down	4.43314	49.5179	41.9741	29.1192	29.2497	122.151	32.5152	154.747	22.6249	105.646	10.7311	212.339	37.1953	-1.97288	-2.21778	-0.301848	0.562598	1.08803	0.301848	AK056384	AK056384	Homo sapiens cDNA FLJ31822 fis, clone NT2RP6000043. [AK056384]	AK056384	false	gb:AK056384;thc:THC2499066		0	chr21:33027032..33027091	chr21		33027032		21q22.11				Hs.657123	THC2499066	CAGTAGTACTAGTCACTCTTGACTGTGGTTTATGTTGTTTCAATAAAGTAGCTTTCCTTC		33027091
TCBA1	A_23_P170213	0.00388579	up	4.43195	192.354	114.028	31.476	11.8486	46.3498	14.1983	13.0009	32.027	15.4814	24.0647	8.31754	12.9257	0.695194	1.35035	1.64766	-1.35986	-0.695565	-0.695194	NM_001040214	TCBA1	Homo sapiens T-cell lymphoma breakpoint associated target 1 (TCBA1), mRNA [NM_001040214]	NM_001040214	false	ref:NM_001040214;gb:AB070452;ens:ENST00000368417;ens:ENST00000368416		0	chr6:124718176..125021073	chr6	ENST00000368417	124718176	154215	6q22.31	GO:0016020(membrane);GO:0016021(integral to membrane)	GO:0016020|GO:0016021	NM_001040214	Hs.656604	THC2650869	CTGGGGACCTCTCAAAGGAAACAGACCTTATCCTGACTTTTAATATATCAATGCACCGAT		125021073
A_24_P922314	A_24_P922314	0.00320606	up	4.42392	277.037	72.8117	30.0083	3.53188	33.8843	6.32681	9.54845	8.02103	6.5055	5.18949	5.59235	4.17338	0.752799	1.91182	1.24603	-0.923559	-0.848971	-0.752799	A_24_P922314	A_24_P922314			false			0	chr1:195816887..195816946	chr1		195816887		1q31.3						CAGCCATATGAGTAGTATCTTTGAGGATTCATCTGTGTTAGTTTTTTACCAATTGACTCT		195816946
AL833303	A_32_P107850	0.0472467	up	4.42004	453.728	255.247	49.2369	37.2139	52.8781	43.5213	10.8717	12.316	8.51261	50.4669	10.9044	49.0646	0.779439	0.353404	0.230457	-0.230457	-2.61816	-2.22027	AL833303	AL833303	Homo sapiens mRNA; cDNA DKFZp451M139 (from clone DKFZp451M139). [AL833303]	AL833303	false	gb:AL833303;thc:THC2605975		0	chr8:135875908..135875849	chr8		135875849		8q24.22				Hs.420459	THC2605975	CAAACAAAACATTACAAGGTATGAAGCGTTCGAGATAGGTAGAATAGAGCAGGTTATATT		135875908
FAM43A	A_23_P422144	0.0169211	down	4.41877	45.2163	51.6546	12.9949	51.6599	29.0489	45.7254	85.384	39.1157	152.948	69.7547	111.556	44.2389	-0.659135	-2.45818	-1.12159	0.659135	0.665601	0.867295	NM_153690	FAM43A	Homo sapiens family with sequence similarity 43, member A (FAM43A), mRNA [NM_153690]	NM_153690	false	ref:NM_153690;ens:ENST00000329759;gb:AK074503;gb:BC064989		0	chr3:195889904..195889963	chr3	ENST00000329759	195889904	131583	3q29			NM_153690	Hs.435080	THC2474157	TCGCAACTTATTAGCGACCTGGGCGAGCTCAGCTTCGGCAACGACGTGCGCACCCTGCAG		195889963
THC2660563	A_32_P189637	0.00586928	up	4.41758	411.809	243.238	40.6122	10.5141	49.5467	14.0251	11.397	14.9699	8.45358	15.3287	7.56367	11.8504	0.576508	1.76649	1.63768	-0.576508	-1.0417	-0.830879	THC2660563	THC2660563	Q8RB51_THETN (Q8RB51) Diacylglycerol kinase, partial (6%) [THC2660563]		false	thc:THC2660563		0	chr1:51205882..51205823	chr1		51205823		1p33					THC2660563	AGTGGTCAAAATGAAACCAAGCAAAAAATGACAAGTCTAATTAGAACCGGCCTTTGGCAA		51205882
OR1L4	A_23_P83244	0.0478487	up	4.41681	215.71	124.42	27.4714	3.52654	42.6817	6.60375	11.8443	7.93192	10.8278	16.2127	12.3231	12.1311	0.107711	2.27545	2.0061	-0.107711	-1.26854	-0.663501	NM_001005235	OR1L4	Homo sapiens olfactory receptor, family 1, subfamily L, member 4 (OR1L4), mRNA [NM_001005235]	NM_001005235	false	ref:NM_001005235;ens:ENST00000259466	GO:0007165(signal transduction);GO:0007186(G-protein coupled receptor protein signaling pathway);GO:0007608(sensory perception of smell);GO:0050896(response to stimulus)	0	chr9:124526331..124526390	chr9	ENST00000259466	124526331	254973	9q33.2	GO:0016020(membrane);GO:0016021(integral to membrane)	GO:0007165|GO:0007186|GO:0007608|GO:0050896|GO:0004872|GO:0004984|GO:0016020|GO:0016021	NM_001005235	Hs.626838		AGATGCTGGTGAATTTTCTATCAGAGACAAAGATTATCTCTTATGTGGGCTGCCTGATCC	GO:0004872(receptor activity);GO:0004984(olfactory receptor activity)	124526390
DOK5	A_23_P40217	0.0163029	down	4.41253	44.1129	199.867	26.8708	117.579	10.2812	138.805	109.066	159.02	125.195	170.075	132.418	208.283	-0.788281	-0.73804	-2.36348	0.847477	0.949497	0.73804	NM_018431	DOK5	Homo sapiens docking protein 5 (DOK5), mRNA [NM_018431]	NM_018431	false	ref:NM_018431;gb:BC008992;ens:ENST00000262593;ens:ENST00000371403		0	chr20:52700610..52700669	chr20	ENST00000262593	52700610	55816	20q13.2		GO:0005158	NM_018431	Hs.656582	THC2604556	ATTCTTAGTGTAATTGAAACGTGCTCTATAGATATTGACTCTGTGTTCCCTCTTTTACAG	GO:0005158(insulin receptor binding)	52700669
THC2631297	A_32_P203728	0.016707	up	4.41019	96.7125	100.998	32.7639	39.4465	41.1506	62.2177	11.0001	33.7658	7.39504	37.1945	6.71985	70.9734	1.04467	0.839438	0.510817	-0.510816	-1.22323	-2.29355	THC2631297	THC2631297			false	thc:THC2631297		0	chr3:109340086..109340145	chr3		109340086		3q13.12					THC2631297	TGATATCAATCACTATTACTGGAATCATTATCAACATATCAATAAATATTTTTAGAACAT		109340145
RGS22	A_32_P125771	0.0266174	up	4.40978	20.7766	33.4533	28.9773	19.9812	43.6387	20.9046	13.8959	54.0558	20.2355	45.8668	9.25127	47.8531	0.246686	1.47015	1.99566	-1.02591	-0.246686	-1.43701	NM_015668	RGS22	Homo sapiens regulator of G-protein signalling 22 (RGS22), mRNA [NM_015668]	NM_015668	false	ref:NM_015668;gb:AY009106;gb:AL117544;ens:ENST00000360863	GO:0009968(negative regulation of signal transduction)	0	chr8:101043839..101042583	chr8	ENST00000360863	101042583	26166	8q22.2		GO:0009968|GO:0004871|GO:0031072	NM_015668	Hs.120021	THC2488205	CATTCTTGTGAATGTTTACATCCTGCTGCTGATAGGTTCAAGGAATTCTTTAAACCAGAT	GO:0004871(signal transducer activity);GO:0031072(heat shock protein binding)	101043839
LOC645904	A_32_P183598	0.0133683	up	4.40625	39.0696	72.072	31.4561	42.8615	45.1487	51.4357	11.9731	48.223	8.10366	42.1636	7.27798	85.0793	0.563265	1.00031	1.25857	-0.563265	-0.932696	-2.10054	XM_928876	LOC645904	PREDICTED: Homo sapiens similar to Mitotic spindle assembly checkpoint protein MAD1 (Mitotic arrest deficient-like protein 1) (MAD1-like 1) (Mitotic checkpoint MAD1 protein-homolog) (HsMAD1) (hMAD1) (Tax-binding protein 181) (LOC645904), mRNA [XM_928876]	XM_928876	false	gb:XM_928876;ref:XM_938424;ref:XM_001131911;thc:THC2524341		0	chr22:22133428..22133487	chr22		22133428	645904	22q11.23			XM_928876	Hs.474344	THC2524341	ATTTCTCGAGTTGTAAAAAGGTGTATTTTAAACCTGTGTAAAGGTACCTGGAGATCATTG		22133487
THC2667587	A_32_P139219	0.0164072	up	4.40609	875.151	413.999	75.8113	50.6172	168.306	145.952	36.5542	89.1725	49.0529	87.4982	13.1425	70.7625	1.39457	0.897446	0.520253	-0.971897	-0.520253	-2.11408	THC2667587	THC2667587	ATFCA4 splicing factor like protein {Arabidopsis thaliana} (exp=0; wgp=1; cg=0), partial (3%) [THC2667587]		false	thc:THC2667587		0	chr4:24771670..24771729	chr4		24771670		4p15.2					THC2667587	ATTCACACGCAAGCCCAGTCAAGACCAATAGAATGGCCCAGTTGAGCCCTGTTCAAACTG		24771729
A_23_P123234	A_23_P123234	9.176007E-4	down	4.40565	363.783	2067.06	469.843	1755.86	492.166	1895.82	1813.84	2186.32	3257.1	2902.6	3585.41	3192.81	-1.42074	-0.816237	-0.85991	0.816237	1.25193	1.253	A_23_P123234	A_23_P123234			false			0	chr7:100567817..100567876	chr7		100567817		7q22.1						CTTACAAGGAGCTTTTGTGTGCCTGGTAGAAACTATTTCTGTTCCAGTCACATTGCATCA		100567876
C15orf49	A_23_P320858	0.0259213	up	4.37977	245.187	116.926	27.3735	5.19587	36.1279	6.31853	10.8111	19.8297	7.11673	7.43051	5.9152	4.10823	0.271189	1.60024	1.71835	-1.67225	-0.859347	-0.271189	BC069077	C15orf49	Homo sapiens chromosome 15 open reading frame 49, mRNA (cDNA clone MGC:95352 IMAGE:7216891), complete cds. [BC069077]	BC069077	false	gb:BC069077;gb:BC069299;gb:BC069090;ens:ENST00000327992	GO:0008150(biological_process)	0	chr15:22888444..22888385	chr15	ENST00000327992	22888385	63969	15q11.2	GO:0005575(cellular_component)	GO:0008150|GO:0003674|GO:0005575	XM_001126544	Hs.640307	THC2666256	CAAGGAGCTATCTACCTCTGGGGAACAAGGGAACCCAGAGCCAGCACTCAAGGACAAACC	GO:0003674(molecular_function)	22888444
AK025225	A_24_P915963	0.0269258	up	4.37736	407.501	239.437	42.1298	6.67209	33.7479	6.36427	9.12884	8.24085	11.3837	16.3716	10.4885	11.8911	0.309758	2.20123	1.94933	-0.309758	-0.98163	-0.638473	AK025225	AK025225	Homo sapiens cDNA: FLJ21572 fis, clone COL06651. [AK025225]	AK025225	false	gb:AK025225;thc:THC2701279		0	chr2:233584229..233584170	chr2		233584170		2q37.1				Hs.97316	THC2701279	AATTCCTTTACTCCTTCATAGATAATTGCTGTGCACAGTGTATGTGTGAGGCTTTGAAGT		233584229
BM508017	A_32_P164168	0.013935	up	4.37332	269.456	171.168	44.2634	8.45494	35.8539	15.0273	9.28406	15.7382	6.48163	10.141	5.83017	9.35072	0.650202	2.38382	1.25011	-0.765878	-0.650202	-0.685974	BM508017	BM508017	BM508017 ij38a01.x1 Human insulinoma Homo sapiens cDNA clone IMAGE:5633160 3', mRNA sequence [BM508017]	BM508017	false	gb:BM508017;gb:BQ024976;gb:BM978786;gb:BU782993		0	chr6:144304057..144304116	chr6		144304057		6q24.2				Hs.444975		GGTACAAAGCATGAACACTCAGGACAGATTGGCACAATACATGCAGTTCGAGAATTCTCT		144304116
UNQ5783	A_24_P272451	0.0190224	up	4.369	179.972	108.547	25.6696	6.79718	36.5776	9.76671	11.9175	30.8094	16.3555	21.9947	7.38858	7.55808	0.381086	1.56869	1.55665	-1.71865	-0.775743	-0.381086	AK057142	UNQ5783	Homo sapiens cDNA FLJ32580 fis, clone SPLEN2000270. [AK057142]	AK057142	false	gb:AK057142;thc:THC2484848		0	chr17:5057223..5057164	chr17		5057164	388325	17p13.2				Hs.462080	THC2484848	TATAAGGGTGTAAATTCATGTTCAAATCCCAGCTTGGAACATAAACAGAAAGAAACATGG		5057223
DKFZP564C196	A_23_P412789	0.0323472	up	4.36578	229.608	105.705	39.3386	18.9793	34.5327	19.756	9.41802	10.8724	12.0805	21.015	6.0918	32.0744	0.819878	0.752272	0.506424	-0.506424	-1.09799	-2.69573	AL050020	DKFZP564C196	Homo sapiens mRNA; cDNA DKFZp564C196 (from clone DKFZp564C196). [AL050020]	AL050020	false	gb:AL050020;thc:THC2608748		0	chr1:181706768..181706709	chr1		181706709	284649	1q25.3				Hs.127384	THC2608748	TAAAAGTCGTCATTCTGTGTCGTTGAGTTAGAGAGGAAAACATCGGATAAAAGAGGATCA		181706768
AK024927	A_32_P131347	0.0037668	up	4.36503	67.9856	221.847	30.2424	111.739	47.4902	150.788	13.1928	134.389	9.54782	129.518	9.22307	212.506	0.910777	0.731552	0.950226	-0.731552	-1.1448	-1.90907	AK024927	AK024927	Homo sapiens cDNA: FLJ21274 fis, clone COL01781. [AK024927]	AK024927	false	gb:AK024927;thc:THC2639002		0	chr6:54917393..54917451	chr6		54917393		6p12.1				Hs.152423	THC2639002	TCTGGATGAATTCAGCTTTACTCAAGATCCACATATTCAAGTATCATTCCACAGATATTC		54917451
7A5	A_32_P131031	0.0015767	up	4.36198	49.5774	86.395	23.968	40.873	36.4319	61.2645	12.3608	62.7856	8.33995	77.1903	10.3492	91.3024	0.771697	0.802925	0.823117	-0.771697	-1.63734	-1.56817	NM_182762	7A5	Homo sapiens putative binding protein 7a5 (7A5), mRNA [NM_182762]	NM_182762	false	ref:NM_182762;gb:AJ313524;gb:AK128850;ens:ENST00000332878		0	chr7:20160393..20147300	chr7	ENST00000332878	20147300	346389	7p15.3			NM_182762	Hs.567874	THC2478007	TGGAGGCATATGAAATTCCTCATCGAGGAAACACTGGAGATGTTGCTGTTGAGATGATGT		20160393
ATP10B	A_23_P311901	0.00604335	up	4.35779	171.846	144.397	28.4772	35.9096	44.4071	31.4319	13.0788	36.3739	9.81596	37.1668	9.26278	54.5944	1.15619	0.570556	1.40368	-0.570556	-1.0157	-1.65412	AB018258	ATP10B	Homo sapiens mRNA for KIAA0715 protein, partial cds. [AB018258]	AB018258	false	gb:AB018258;gb:AK024894;gb:BC018773;ens:ENST00000327245	GO:0006810(transport);GO:0015914(phospholipid transport)	0	chr5:159923203..159923144	chr5	ENST00000327245	159923144	23120	5q34	GO:0016020(membrane);GO:0016021(integral to membrane)	GO:0006810|GO:0015914|GO:0000166|GO:0000287|GO:0004012|GO:0005524|GO:0015662|GO:0016787|GO:0016020|GO:0016021	XM_927593	Hs.109358	THC2601751	CCCAGGCTTGACATAGGTATTAAGTCAAAATTACATGAAACCCAGTGGTAAAAAAGCCTC	GO:0000166(nucleotide binding);GO:0000287(magnesium ion binding);GO:0004012(phospholipid-translocating ATPase activity);GO:0005524(ATP binding);GO:0015662(ATPase activity, coupled to transmembrane movement of ions, phosphorylative mechanism);GO:0016787(hydrolase activity)	159923203
PRDM13	A_23_P256581	0.0327406	up	4.35658	69.488	166.534	21.9964	86.457	101.969	87.5974	13.6942	101.251	10.1607	106.658	15.949	137.5	1.16952	0.455793	2.64968	-0.455793	-0.961401	-0.677394	NM_021620	PRDM13	Homo sapiens PR domain containing 13 (PRDM13), mRNA [NM_021620]	NM_021620	false	ref:NM_021620;ens:ENST00000369215;ens:ENST00000369214;ens:ENST00000359773	GO:0006350(transcription);GO:0006355(regulation of transcription, DNA-dependent)	0	chr6:100170075..100170134	chr6	ENST00000369215	100170075	59336	6q16.3	GO:0005622(intracellular);GO:0005634(nucleus)	GO:0006350|GO:0006355|GO:0003676|GO:0003677|GO:0008270|GO:0046872|GO:0005622|GO:0005634	NM_021620	Hs.287386	THC2487854	TAATGACTGCTGTACAGTGGGTATAGTATTTTGGTTTTGGTTCCAGATTGTGCAATCTTT	GO:0003676(nucleic acid binding);GO:0003677(DNA binding);GO:0008270(zinc ion binding);GO:0046872(metal ion binding)	100170134
CILP	A_23_P151895	0.0233752	up	4.3559	181.221	102.089	40.1792	11.2331	34.9455	7.19786	9.68219	14.6904	6.86865	14.8688	12.4913	10.1966	0.267544	1.27832	1.71908	-1.16185	-1.67457	-0.267544	NM_003613	CILP	Homo sapiens cartilage intermediate layer protein, nucleotide pyrophosphohydrolase (CILP), mRNA [NM_003613]	NM_003613	false	ref:NM_003613;gb:AY358904;gb:AF035408;ens:ENST00000261883	GO:0006139(nucleobase, nucleoside, nucleotide and nucleic acid metabolic process)	0	chr15:63275726..63275667	chr15	ENST00000261883	63275667	8483	15q22.31	GO:0005576(extracellular region);GO:0005578(proteinaceous extracellular matrix)	GO:0006139|GO:0004721|GO:0005576|GO:0005578	NM_003613	Hs.442180	THC2463050	CACAGGACATAGGCAAGCCTTGATCATAGTTCATACATATAAATGGTGGTGAAATAAAGA	GO:0004721(phosphoprotein phosphatase activity)	63275726
A_32_P136614	A_32_P136614	0.0458747	down	4.3435	76.8361	75.0292	15.9138	18.0918	18.7755	7.03612	79.4304	24.5765	57.1395	4.85068	33.8002	6.53301	-1.51988	-1.73926	-0.138207	0.138207	2.00402	0.817002	A_32_P136614	A_32_P136614			false			0	chr2:210306976..210306917	chr2		210306917		2q34						AAATGCCTTTCTATGGTAACAGGCTCTAGAATTATCAGAAGAAAGAAACCCCCCACAGAT		210306976
AK023660	A_32_P217261	5.963469E-4	down	4.33931	45.3652	1201.66	17.6249	517.177	19.6908	774.108	102.793	881.91	108.608	687.48	140.364	966.593	-0.813205	-0.960873	-1.38285	0.813205	1.2519	1.13035	AK023660	AK023660	Homo sapiens cDNA FLJ13598 fis, clone PLACE1009921. [AK023660]	AK023660	false	gb:AK023660;gb:BC071719;thc:THC2779204;thc:THC2605696		0	chr16:79189418..79189359	chr16		79189359		16q23.2				Hs.60257	THC2779204	TGTAACGTGTATGAACACATTTCTGGGTGCCTTAGAAGTTGTATTTTTCATGTGTGCTAA		79189418
A_24_P1873	A_24_P1873	0.0403913	up	4.33435	1692.24	712.469	31.8817	7.17872	43.6191	14.1375	12.112	30.0691	63.7079	35.3855	7.35212	13.34	0.19986	1.10276	0.577253	-2.36001	-0.19986	-1.9077	A_24_P1873	A_24_P1873			false															AACAACACCCAGACAGACGGCAACATACCAATCAGACATGAATCATCCAACCTGGAACAC
LDLRAD1	A_24_P491397	0.00189374	up	4.32922	355.686	269.695	29.7472	38.5852	45.6925	44.702	14.3093	73.9897	15.2164	50.9277	9.34947	42.1778	1.45834	0.683763	1.09068	-1.31131	-0.683763	-1.11447	NM_001010978	LDLRAD1	Homo sapiens low density lipoprotein receptor class A domain containing 1 (LDLRAD1), mRNA [NM_001010978]	NM_001010978	false	ref:NM_001010978;ens:ENST00000371360;ens:ENST00000371362;thc:THC2483289		0	chr1:54247159..54247100	chr1	ENST00000371360	54247100	388633	1p32.3		GO:0004872	NM_001010978	Hs.439583	THC2483289	GGCAGGAAGCAGCCTTTGAAATGGGATCTACACATCATTTCTGAATAGGAATTTTCTCTC	GO:0004872(receptor activity)	54247159
EPSTI1	A_24_P943205	7.639585E-4	up	4.32801	234.265	192.181	26.628	36.3275	42.9032	45.0494	14.292	63.1525	10.5944	44.5165	9.72274	49.8899	1.54526	0.811461	1.18916	-0.884045	-0.811461	-1.09973	ENST00000313624	EPSTI1	epithelial stromal interaction 1 isoform 2 [Source:RefSeq_peptide;Acc:NP_150280] [ENST00000313624]		false	ens:ENST00000313624;gb:AL831953;thc:THC2649314		0	chr13:42358844..42358785	chr13	ENST00000313624	42358785	94240	13q14.11				Hs.546467	THC2649314	AACCAAATATCTATGTAGGCAGAGGTAACCAGGAGAGAAGCAAGACTTGCTGCCTAAAGG		42358844
ADORA3	A_23_P137931	0.0295335	up	4.32274	107.815	47.1076	36.3958	3.50086	27.3889	6.29701	8.23432	8.26377	5.75761	5.34567	5.11691	4.28618	0.469473	2.65294	1.3958	-0.730204	-0.617954	-0.469473	NM_000677	ADORA3	Homo sapiens adenosine A3 receptor (ADORA3), transcript variant 2, mRNA [NM_000677]	NM_000677	false	ref:NM_000677;ens:ENST00000241356;gb:AY136749;gb:DQ892449	GO:0006954(inflammatory response);GO:0007165(signal transduction);GO:0007186(G-protein coupled receptor protein signaling pathway);GO:0007190(adenylate cyclase activation);GO:0008016(regulation of heart contraction)	0	chr1:111844312..111844253	chr1	ENST00000241356	111844253	140	1p13.2	GO:0005887(integral to plasma membrane);GO:0016020(membrane)	GO:0006954|GO:0007165|GO:0007186|GO:0007190|GO:0008016|GO:0001584|GO:0001613|GO:0004872|GO:0005887|GO:0016020	NM_000677	Hs.281342	THC2473213	CTATCATCAACTGCATCATCTACTTTAATGGTGAGGTACCACAGCTTGTGCTGTACATGG	GO:0001584(rhodopsin-like receptor activity);GO:0001613(A3 adenosine receptor activity, G-protein coupled);GO:0004872(receptor activity)	111844312
C9orf79	A_23_P427180	0.0430609	up	4.31988	138.271	112.547	23.8349	7.57348	35.881	6.34546	22.9168	35.1361	10.169	23.4658	8.65701	9.02208	0.178281	1.53536	2.38074	-0.735238	-1.32508	-0.178281	NM_178828	C9orf79	Homo sapiens chromosome 9 open reading frame 79 (C9orf79), mRNA [NM_178828]	NM_178828	false	ref:NM_178828;gb:AL834438;ens:ENST00000325643;ens:ENST00000375892		0	chr9:89693166..89693225	chr9	ENST00000325643	89693166	286234	9q22.1	GO:0016020(membrane);GO:0016021(integral to membrane)	GO:0016020|GO:0016021	NM_178828	Hs.130672	THC2478303	AAGCCTGGACCATCAGCAGAGTTGTGGGACAAATCCTGGTGGACAAACTGGGGCTTCAGT		89693225
CCDC83	A_23_P356667	4.551264E-4	up	4.31921	126.179	132.248	25.8715	33.2263	40.379	41.1756	12.5358	50.812	8.55406	51.5211	14.1642	64.1687	1.12227	0.829075	1.16185	-0.829075	-1.40044	-0.989587	NM_173556	CCDC83	Homo sapiens coiled-coil domain containing 83 (CCDC83), mRNA [NM_173556]	NM_173556	false	ref:NM_173556;gb:AK124113;gb:AK093405;gb:BC040280		0	chr11:85308378..85308437	chr11	ENST00000280245	85308378	220047	11q14.2		GO:0016301	NM_173556	Hs.567774	THC2490825	ATGAGTGACCAAAACGGAAGCACGCTTTGTATTTCTACACTGAAGTATTCAGAAGCATGA	GO:0016301(kinase activity)	85308437
MCTP2	A_24_P244944	0.0484519	up	4.31779	477.597	248.795	48.7841	32.759	55.5562	39.2521	11.1027	11.301	9.40536	31.9858	7.8379	45.0482	0.703016	0.336701	0.263361	-0.263361	-2.00369	-2.76075	NM_018349	MCTP2	Homo sapiens multiple C2 domains, transmembrane 2 (MCTP2), mRNA [NM_018349]	NM_018349	false	ref:NM_018349;gb:AK090622;gb:AX746539;gb:BC131527	GO:0019722(calcium-mediated signaling)	0	chr15:92728264..92728323	chr15	ENST00000357742	92728264	55784	15q26.2	GO:0005624(membrane fraction);GO:0016021(integral to membrane)	GO:0019722|GO:0005509|GO:0005544|GO:0005624|GO:0016021	NM_018349	Hs.592017	THC2630774	ACCCATTTTGCTTGTTGGAGTTAGGCAATGACCGACTTCAGACGCATACCGTCTACAAAA	GO:0005509(calcium ion binding);GO:0005544(calcium-dependent phospholipid binding)	92728323
EIF2C1	A_24_P96749	0.0292066	down	4.3094	47.5864	53.3156	13.912	45.4987	12.4705	52.5329	56.3261	26.3495	54.6247	43.9513	64.5146	33.059	-0.238828	-1.78431	-2.14952	1.02121	0.238828	0.889763	NM_012199	EIF2C1	Homo sapiens eukaryotic translation initiation factor 2C, 1 (EIF2C1), mRNA [NM_012199]	NM_012199	false	ref:NM_012199;gb:BC063275;ens:ENST00000373204;ens:ENST00000373206	GO:0006412(translation);GO:0006446(regulation of translational initiation)	0	chr1:36152135..36152376	chr1	ENST00000373204	36152135	26523	1p34.3	GO:0005850(eukaryotic translation initiation factor 2 complex)	GO:0006412|GO:0006446|GO:0003743|GO:0005515|GO:0005850	NM_012199	Hs.22867	THC2472696	TCAAGATCAATGTCAAACTTGGTGGCATTAACAACATCCTAGTCCCACACCAGCGCTCTG	GO:0003743(translation initiation factor activity);GO:0005515(protein binding)	36152376
ABLIM3	A_24_P123408	0.0258375	up	4.30858	28.8806	70.5804	41.8899	45.5764	47.381	42.6283	11.4216	37.3473	8.25516	70.6191	10.4468	71.4592	0.210037	1.37752	1.6517	-0.210037	-1.59749	-1.27485	NM_014945	ABLIM3	Homo sapiens actin binding LIM protein family, member 3 (ABLIM3), mRNA [NM_014945]	NM_014945	false	ref:NM_014945;gb:AB020650;ens:ENST00000309868;ens:ENST00000356541	GO:0007010(cytoskeleton organization and biogenesis)	0	chr5:148606282..148607576	chr5	ENST00000309868	148606282	22885	5q33.1	GO:0005737(cytoplasm)	GO:0007010|GO:0003779|GO:0008270|GO:0046872|GO:0005737	NM_014945	Hs.49688	NP706950	TTTGACCGCAGCATGCACAAGCTCCAAAGTGGAATTGGCCGGCTGATTCTGAAGGAAGAA	GO:0003779(actin binding);GO:0008270(zinc ion binding);GO:0046872(metal ion binding)	148607576
C21orf82	A_32_P737256	0.00687823	up	4.30352	120.618	95.1812	35.0131	12.9803	25.0369	13.6117	10.0941	19.5659	7.15653	13.909	7.01563	23.6067	0.648266	1.73813	1.18577	-0.648266	-0.652122	-1.44399	AF426258	C21orf82	Homo sapiens C21orf82 protein (C21orf82) mRNA, complete cds. [AF426258]	AF426258	false	gb:AF426258;thc:THC2480336		0	chr21:34477250..34477309	chr21		34477250	114036	21q22.11				Hs.655054	THC2480336	AAGATGCCCAAGACTTGTTAAACCCGTGGAATGTCTTTGGGTATGTGTGACATCAACAAG		34477309
THC2669961	A_32_P183047	0.0145371	up	4.30054	474.881	304.85	62.382	45.4232	39.6478	55.6611	14.9668	82.6449	20.8494	47.9643	12.85	52.7969	1.48516	1.3034	0.356266	-1.61947	-0.356266	-1.193	THC2669961	THC2669961			false	thc:THC2669961		0	chr5:39406596..39406537	chr5		39406537		5p13.1					THC2669961	GTGTACAAGAGGCGGACATTCCTTTCAGTGCAGTCGGAACTACTGTTGATCAAGCAGAGA		39406596
KLK12	A_23_P500010	0.0318845	up	4.29616	227.713	173.328	24.2898	13.2366	33.9261	9.23763	14.1798	47.4791	8.57237	21.0131	15.6692	17.0973	0.259775	0.741881	1.74286	-1.87739	-1.42747	-0.259775	NM_145894	KLK12	Homo sapiens kallikrein-related peptidase 12 (KLK12), transcript variant 2, mRNA [NM_145894]	NM_145894	false	ref:NM_145894;ref:NM_019598;ref:NM_145895;gb:BC035385	GO:0006508(proteolysis)	0	chr19:56224231..56224172	chr19	ENST00000319590	56224172	43849	19q13.33	GO:0005576(extracellular region);GO:0005625(soluble fraction)	GO:0006508|GO:0004252|GO:0008233|GO:0005576|GO:0005625	NM_145894	Hs.411572	THC2631284	CCCTTCTAAGACCCACGAGCGGGGTGAGAGAAGTGTGCAATAGTCTGGAATAAATATAAA	GO:0004252(serine-type endopeptidase activity);GO:0008233(peptidase activity)	56224231
ALPPL2	A_23_P68183	0.0156212	up	4.29341	438.959	199.67	26.0287	4.75933	35.3702	6.35014	10.574	7.92291	7.61628	8.33171	6.56179	9.4606	0.360028	1.67483	1.70123	-0.360028	-0.905971	-1.30429	NM_031313	ALPPL2	Homo sapiens alkaline phosphatase, placental-like 2 (ALPPL2), mRNA [NM_031313]	NM_031313	false	ref:NM_031313;ens:ENST00000295453;gb:M13077;gb:AK075432	GO:0008152(metabolic process);GO:0016310(phosphorylation)	0	chr2:232982328..232982387	chr2	ENST00000295453	232982328	251	2q37.1	GO:0016020(membrane)	GO:0008152|GO:0016310|GO:0000287|GO:0004035|GO:0008270|GO:0016787|GO:0048503|GO:0016020	NM_031313	Hs.333509		TCCTCCTATACGGAAACGGTCCAGGCTATGTGCTCAAGGACGGCGCCCGGCCGGATGTTA	GO:0000287(magnesium ion binding);GO:0004035(alkaline phosphatase activity);GO:0008270(zinc ion binding);GO:0016787(hydrolase activity);GO:0048503(GPI anchor binding)	232982387
KLB	A_23_P69531	0.0421738	up	4.28579	258.204	501.468	33.3038	237.387	39.3906	284.866	20.254	340.048	22.713	338.057	13.7479	433.588	2.41737	0.541535	0.520656	-0.694439	-0.520656	-1.60402	ENST00000381889	KLB	Beta klotho (BetaKlotho) (Klotho beta-like protein). [Source:Uniprot/SWISSPROT;Acc:Q86Z14] [ENST00000381889]		false	ens:ENST00000381889;gb:BC033021	GO:0005975(carbohydrate metabolic process)	0	chr4:39126813..39126872	chr4	ENST00000381889	39126813	152831	4p14	GO:0016020(membrane);GO:0016021(integral to membrane)	GO:0005975|GO:0003824|GO:0015926|GO:0043169|GO:0016020|GO:0016021		Hs.90756		ACCAAGGTGATGACAATTGTCTCTGCTGTGTGGTTCAAAGAACATTCCCTTAGGTGTTGA	GO:0003824(catalytic activity);GO:0015926(glucosidase activity);GO:0043169(cation binding)	39126872
ENST00000311208	A_24_P153035	0.0025898	up	4.28549	93.2978	125.31	32.5228	39.9531	49.5869	42.2294	23.3102	91.4381	20.1302	84.9233	9.01107	60.2199	0.773124	0.901857	1.43043	-0.773124	-0.878088	-1.54176	ENST00000311208	ENST00000311208	MGC5.2.1.1.1.B03.F.1 NIH_MGC_331 Homo sapiens cDNA clone MGC5.2.1.1.1.B03, mRNA sequence [DR007925]		false	ens:ENST00000311208;ens:ENST00000300992;gb:DR007925;gb:BM926140		0	chr17:16686101..16686042	chr17	ENST00000311208	16686042		17p11.2				Hs.579266	THC2525546	AGCAGCAGAACCAGGAGTACAAGATCCTCCTGGACATGAAGATGCGGCTGGAGCTGGAGA		16686101
AK026304	A_24_P915734	0.01195	up	4.28158	217.584	122.459	51.1371	21.6087	47.4208	23.1239	10.271	12.2246	7.74678	28.1468	14.8056	31.1645	0.540239	0.953726	0.747098	-0.540238	-2.15033	-1.36279	AK026304	AK026304	Homo sapiens cDNA: FLJ22651 fis, clone HSI07429. [AK026304]	AK026304	false	gb:AK026304;gb:BC049848;thc:THC2700964;thc:THC2601800		0	chr2:233450767..233450826	chr2		233450767		2q37.1				Hs.657509	THC2700964	CTAATTGGTTAACTGACTTCATCTCACATAACCTTGAGTAACCAAAGCCTTCATCAGAGC		233450826
FLJ46111	A_24_P489690	0.0238276	up	4.28084	64.546	75.0618	28.7958	31.4636	16.0564	26.238	19.3829	48.7009	13.7017	102.991	12.5245	108.023	0.801088	0.89101	0.310326	-0.310326	-1.89125	-2.08968	BC112006	FLJ46111	Homo sapiens FLJ46111 protein, mRNA (cDNA clone MGC:138211 IMAGE:8327474), complete cds. [BC112006]	BC112006	false	gb:BC112006;gb:BC093663;gb:AK127993;ens:ENST00000340455		0	chr11:9073498..9073557	chr11	ENST00000340455	9073498	283102	11p15.4	GO:0005882(intermediate filament)	GO:0005198|GO:0005882		Hs.689472	THC2485360	ATGACCTGCGTTATGCAAAGATGGAGATCTCTGAGATTAATAGGAACATCAGCCGGCTCC	GO:0005198(structural molecule activity)	9073557
THC2751803	A_32_P50846	0.0109646	up	4.27766	43.7177	94.5519	51.5993	60.1502	57.2044	68.0826	19.2406	78.8377	8.85012	86.7117	20.8743	122.124	0.460921	1.35259	1.32265	-0.460921	-1.71865	-0.974732	THC2751803	THC2751803			false	thc:THC2751803		0	chrX:45530460..45530401	chrX		45530401		Xp11.3					THC2751803	CTGCTTCTCAGTTTTAATTGTGACATGTGCTTTAGTTACCTGGAAAATCACTGCCTTCTT		45530460
AF193050	A_24_P333216	0.00409192	up	4.27727	2209.13	866.762	48.1489	15.889	39.0712	9.0905	15.222	29.1068	27.471	33.9987	27.1469	27.0416	0.672081	0.921781	1.42598	-1.61289	-0.985264	-0.672081	AF193050	AF193050	Homo sapiens PP2672 mRNA, complete cds. [AF193050]	AF193050	false	gb:AF193050;thc:NP423014		0	chr1:232960189..232960130	chr1		232960130		1q42.3				Hs.617350	NP423014	GTCCCCAAATGTCTTTCATCCAGTTACTAGGACTTGTAGCCTTTTTGCAAATAGGTATCT		232960189
LHX6	A_23_P32177	0.018115	up	4.27603	42.596	131.902	33.4597	94.2259	46.5648	93.1434	12.2156	67.0324	8.42553	129.671	13.3415	215.445	0.412727	0.549711	1.04319	-0.412728	-1.90054	-1.96992	NM_014368	LHX6	Homo sapiens LIM homeobox 6 (LHX6), transcript variant 1, mRNA [NM_014368]	NM_014368	false	ref:NM_014368;ref:NM_199160;ens:ENST00000340587;ens:ENST00000373756	GO:0006355(regulation of transcription, DNA-dependent);GO:0007420(brain development)	0	chr9:124005367..124005308	chr9	ENST00000340587	124005308	26468	9q33.2	GO:0005634(nucleus)	GO:0006355|GO:0007420|GO:0003700|GO:0008270|GO:0046872|GO:0005634	NM_014368	Hs.103137	THC2645905	GGTTTCAGAGTTCAAATGCTTGACGTTGGCACTTAACATGAAAGCCTATAGGTCATTCTT	GO:0003700(transcription factor activity);GO:0008270(zinc ion binding);GO:0046872(metal ion binding)	124005367
C8orf47	A_23_P333029	0.00349921	down	4.26948	104.282	96.5113	34.1914	28.1214	17.6025	22.9512	99.2161	15.844	66.0018	18.7628	117.767	33.0822	-0.936569	-0.766336	-1.43109	1.59834	0.766336	0.783509	NM_173549	C8orf47	Homo sapiens chromosome 8 open reading frame 47 (C8orf47), mRNA [NM_173549]	NM_173549	false	ref:NM_173549;ens:ENST00000318528;gb:AK096872;gb:BC062359		0	chr8:99174833..99174892	chr8	ENST00000318528	99174833	203111	8q22.2			NM_173549	Hs.171455	THC2778730	TTTTCTGTAAGGAGTGTGGTTATAGAGAGACTGTTGGAACCATGAGAAGGATGTTTCTGT		99174892
CTNNA3	A_24_P153831	0.0480023	up	4.26611	126.656	87.9565	25.5599	4.07246	38.8074	6.39056	12.7724	18.8567	9.35638	10.9857	7.93043	6.47206	0.116439	2.2403	2.19271	-0.971659	-0.641222	-0.116439	BC022004	CTNNA3	Homo sapiens catenin (cadherin-associated protein), alpha 3, mRNA (cDNA clone IMAGE:4823848), complete cds. [BC022004]	BC022004	false	gb:BC022004;gb:BC030646;ens:ENST00000327748;thc:THC2481463	GO:0007155(cell adhesion);GO:0016337(cell-cell adhesion)	0	chr10:68605471..68605412	chr10	ENST00000327748	68605412	29119	10q21.3	GO:0005916(fascia adherens);GO:0015629(actin cytoskeleton)	GO:0007155|GO:0016337|GO:0005198|GO:0005515|GO:0045296|GO:0005916|GO:0015629		Hs.660362	THC2481463	GTTAATATTCAGGTGATACATGACTATAGGGGATTATTAGAACTGAGTGAGAGATAATGC	GO:0005198(structural molecule activity);GO:0005515(protein binding);GO:0045296(cadherin binding)	68605471
A_32_P73413	A_32_P73413	0.0264647	up	4.26516	170.116	244.743	47.3167	95.326	45.2324	130.185	22.6185	182.283	26.1729	123.491	6.53859	111.302	1.35694	0.871177	0.356561	-1.1289	-0.356561	-2.20766	A_32_P73413	A_32_P73413			false			0	chr22:019648856..019648915	chr22		19648856		22q11.21						CTCCTGGAGGAGGAGGCACAACATCAGGGTGCACTGTGATTTCTGGAGACCCAAGGAGTT		19648915
TRPM3	A_24_P343529	0.0424234	up	4.26139	101.43	107.287	35.4118	7.87864	39.6937	14.8583	10.1161	16.0002	11.2389	30.6839	6.12328	9.66664	0.288854	2.53807	1.78749	-0.291582	-1.07912	-0.288854	NM_206948	TRPM3	Homo sapiens transient receptor potential cation channel, subfamily M, member 3 (TRPM3), transcript variant 7, mRNA [NM_206948]	NM_206948	false	ref:NM_206948;ref:NM_001007470;ens:ENST00000361823;gb:BC134414	GO:0006811(ion transport);GO:0006812(cation transport);GO:0006816(calcium ion transport)	0	chr9:72647759..72632716	chr9	ENST00000361823	72632716	80036	9q21.11	GO:0016020(membrane);GO:0016021(integral to membrane)	GO:0006811|GO:0006812|GO:0006816|GO:0004872|GO:0005216|GO:0005262|GO:0005509|GO:0016020|GO:0016021	NM_206948	Hs.47288	NP1456723	GAGGACCTCATTGGAAGAGATGTTGTCCGGCCATACCAGACCATGTCCAATCCCATGAGC	GO:0004872(receptor activity);GO:0005216(ion channel activity);GO:0005262(calcium channel activity);GO:0005509(calcium ion binding)	72647759
AF091089	A_24_P410320	0.00157543	down	4.26023	38.0867	81.4914	17.6209	50.4596	14.7959	60.7781	143.976	102.871	115.462	78.6281	87.5299	58.5564	-0.791172	-1.21166	-1.73217	0.791172	0.860493	0.886136	AF091089	AF091089	Homo sapiens clone 666 unknown mRNA, partial sequence. [AF091089]	AF091089	false	gb:AF091089;gb:BE858320		0	chr1:159337229..159338476	chr1		159337229		1q23.3				Hs.492516		CTTTGCCTGAAGCTGCTGTGTCAGTGTCTCAATGATCTTCTGTATCTGCTCCTTGTTGTT		159338476
AK097214	A_24_P350557	0.0400025	up	4.25943	395.827	187.899	39.1084	3.53829	27.3321	6.32826	8.29804	8.34459	5.84803	5.40725	5.24203	4.33222	0.399949	2.79139	1.43575	-0.683037	-0.561909	-0.399949	AK097214	AK097214	Homo sapiens cDNA FLJ39895 fis, clone SPLEN2016922. [AK097214]	AK097214	false	gb:AK097214;thc:THC2487197		0	chr5:169639293..169639234	chr5		169639234		5q35.1					THC2487197	AAACAAACAATTTCATCAGTGTCAAGAATAGCAGGATTTATTTCACAAGCTTTTTGGATG		169639293
THC2741486	A_23_P209251	0.00192846	down	4.25816	53.3009	128.13	22.7366	74.5589	28.1696	88.1293	283.916	255.928	302.744	217.081	441.153	218.013	-0.707552	-1.15554	-1.08766	0.707552	1.03769	1.5747	THC2741486	THC2741486			false	thc:THC2741486		0	chr2:043960502..043960561	chr2		43960502		2p21					THC2741486	TGTCTGCTAGGCTTCTCCACAGCCAAGTTACTATTTTCCCTCCCTTTATAATTAATAAGC		43960561
BHLHB3	A_23_P139500	0.0144147	down	4.25537	94.6294	706.08	27.4193	385.483	19.8462	474.5	139.146	537.575	203.403	577.031	270.001	801.818	-0.4748	-1.38873	-2.1548	0.4748	0.920361	0.85436	NM_030762	BHLHB3	Homo sapiens basic helix-loop-helix domain containing, class B, 3 (BHLHB3), mRNA [NM_030762]	NM_030762	false	ref:NM_030762;gb:BC025968;gb:AY665467;ens:ENST00000242728	GO:0006355(regulation of transcription, DNA-dependent);GO:0008283(cell proliferation);GO:0009887(organ morphogenesis);GO:0030154(cell differentiation)	0	chr12:26164958..26164899	chr12	ENST00000242728	26164899	79365	12p12.1	GO:0005634(nucleus)	GO:0006355|GO:0008283|GO:0009887|GO:0030154|GO:0003700|GO:0005634	NM_030762	Hs.177841	THC2461728	ACAACAGTCTGACTATGAGTGAGGAAAATATCTGGGTCTTTTCGTCAGTTTGGTGCATTT	GO:0003700(transcription factor activity)	26164958
BC043261	A_24_P902042	0.00681382	up	4.25502	616.384	196.996	27.9994	3.55772	31.5922	6.33257	9.62689	7.98835	6.59948	6.72274	5.59819	4.1531	0.607447	1.93815	1.28049	-0.769045	-1.06492	-0.607447	BC043261	BC043261	Homo sapiens cDNA clone IMAGE:5296679. [BC043261]	BC043261	false	gb:BC043261;thc:THC2606393		0	chr5:61029539..61029208	chr5		61029208		5q12.1				Hs.662309	THC2606393	ACTTGGCTTTTATTCTAAATACACTGGGAAGATTTTCGAGGACTCTTGCTTGTTTTTCGA		61029539
CKM	A_23_P50250	0.0363235	up	4.25473	290.655	82.6229	347.335	38.2079	115.806	45.1965	57.6365	65.4689	27.5906	39.4766	86.6005	50.0863	0.740998	2.11069	0.283735	-1.25752	-1.59052	-0.283735	NM_001824	CKM	Homo sapiens creatine kinase, muscle (CKM), mRNA [NM_001824]	NM_001824	false	ref:NM_001824;ens:ENST00000221476;gb:AK129878;gb:BC007462	GO:0046314(phosphocreatine biosynthetic process)	0	chr19:50501571..50501512	chr19	ENST00000221476	50501512	1158	19q13.32	GO:0005737(cytoplasm)	GO:0046314|GO:0000166|GO:0004111|GO:0005524|GO:0005737	NM_001824	Hs.334347	THC2465497	ACACTCGGAGCTTGTGCTTTGTCTCCACGCAAAGCGATAAATAAAAGCATTGGTGGCCTT	GO:0000166(nucleotide binding);GO:0004111(creatine kinase activity);GO:0005524(ATP binding)	50501571
BX091899	A_32_P86289	0.00988726	up	4.25432	1317.12	547.314	22.7258	8.06102	32.5527	6.38691	13.2851	22.9497	9.71134	14.6193	8.03363	6.87905	0.521552	0.749899	1.60419	-1.53407	-1.33552	-0.521552	BX091899	BX091899	BX091899 Soares placenta Nb2HP Homo sapiens cDNA clone IMAGp998O18186 ; IMAGE:133097, mRNA sequence [BX091899]	BX091899	false	gb:BX091899;thc:THC2641622		0	chr15:49287603..49287545	chr15		49287545		15q21.2				Hs.260074	THC2641622	GACTGAATCTCTCACCTATTCTTGCAGAAAGACATACTAATTAAACCTTGTCAAAGTAGT		49287603
THC2682510	A_32_P140211	0.0179919	up	4.24935	295.101	147.514	37.1425	10.3681	37.6116	21.0822	9.58379	13.675	6.4396	8.12787	5.9679	19.8867	0.750736	1.59129	0.585531	-0.7625	-0.585531	-1.98614	THC2682510	THC2682510	AY081706 At1g69690/T6C23_11 {Arabidopsis thaliana} (exp=-1; wgp=0; cg=0), partial (5%) [THC2682510]		false	thc:THC2682510;thc:THC2717025		0	chr1:246928834..246928893	chr1		246928834		1q44					THC2682510	GCAAAGAGACGATAACTTCTTAGATGGGTTTTCCAATTGCTAACAAGAGTAGAAATTGCA		246928893
EPSTI1	A_23_P105794	0.0021842	up	4.2482	202.858	204.512	60.8927	56.6291	48.4725	63.286	12.8725	74.1617	12.7706	65.0581	31.0511	99.2887	1.01914	1.13558	0.646132	-1.49552	-1.31805	-0.646132	NM_033255	EPSTI1	Homo sapiens epithelial stromal interaction 1 (breast) (EPSTI1), transcript variant 2, mRNA [NM_033255]	NM_033255	false	ref:NM_033255;ref:NM_001002264;ens:ENST00000313640;gb:DQ892268		0	chr13:42426115..42398538	chr13	ENST00000313640	42398538	94240	13q14.11			NM_033255	Hs.546467	THC2769616	AGAAGAGAAGCATTTAGAGAGCATCAGCAATACAAAACCGCTGAGTTCTTGAGCAAACTG		42426115
SYN3	A_23_P80295	0.0017589	up	4.24715	1161.25	448.812	28.106	17.3037	38.1722	12.8448	22.527	47.165	22.3744	38.8822	18.7902	31.679	1.39836	0.726669	1.5982	-1.03919	-0.770386	-0.726669	NM_003490	SYN3	Homo sapiens synapsin III (SYN3), transcript variant IIIa, mRNA [NM_003490]	NM_003490	false	ref:NM_003490;ref:NM_133633;gb:AB209684;gb:BC117460	GO:0007269(neurotransmitter secretion)	0	chr22:31239571..31239512	chr22		31239512	8224	22q12.3	GO:0008021(synaptic vesicle);GO:0045202(synapse)	GO:0007269|GO:0000166|GO:0003824|GO:0005509|GO:0005524|GO:0008021|GO:0045202	NM_003490	Hs.658998	THC2712405	GAACATACTTTCTAAATGCCTTTGACCCAGGAACCGATTATCTATATTTGTTCCCATTTT	GO:0000166(nucleotide binding);GO:0003824(catalytic activity);GO:0005509(calcium ion binding);GO:0005524(ATP binding)	31239571
PCOLCE2	A_23_P57709	6.2873686E-4	down	4.23704	49.1857	1486.76	49.5427	931.511	42.5019	1104.59	225.268	1439.85	260.219	1450.67	312.378	1702.35	-1.46327	-0.77831	-1.24532	0.77831	0.975598	1.00835	NM_013363	PCOLCE2	Homo sapiens procollagen C-endopeptidase enhancer 2 (PCOLCE2), mRNA [NM_013363]	NM_013363	false	ref:NM_013363;ens:ENST00000295992;gb:AK075478;gb:AY358557		0	chr3:144019662..144019603	chr3	ENST00000295992	144019603	26577	3q23		GO:0008201	NM_013363	Hs.8944	THC2785340	TATCTGATTGGAAACCTGCCGACTTAGTGCGGTGATAGGAAGCTAAAAGTGTCAAGCGTT	GO:0008201(heparin binding)	144019662
USP43	A_24_P310009	0.00321504	up	4.23333	124.017	138.834	44.6527	39.0543	43.867	52.3971	10.2648	48.3489	7.00895	43.4649	6.00255	18.2335	0.766817	1.12291	0.673296	-1.30613	-1.70294	-0.673296	NM_153210	USP43	Homo sapiens ubiquitin specific peptidase 43 (USP43), mRNA [NM_153210]	NM_153210	false	ref:NM_153210;gb:AK090821;ens:ENST00000285199;ens:ENST00000325381	GO:0006511(ubiquitin-dependent protein catabolic process);GO:0006512(ubiquitin cycle)	0	chr17:9572967..9573026	chr17	ENST00000285199	9572967	124739	17p13.1		GO:0006511|GO:0006512|GO:0004221|GO:0008234	NM_153210	Hs.232270	THC2481600	CAGAGAGTCAAATATCACACTCTTTCTTTAGGTCGAAAGAAAACCTTACCGGAGTCCAGC	GO:0004221(ubiquitin thiolesterase activity);GO:0008234(cysteine-type peptidase activity)	9573026
CALCB	A_24_P198178	0.00187343	down	4.22985	42.8768	7.95038	17.093	3.48467	34.9962	5.88039	163.186	6.99603	242.777	7.73973	166.435	10.2206	-0.86821	-1.00501	-0.726095	1.24452	1.67189	0.726095	NM_000728	CALCB	Homo sapiens calcitonin-related polypeptide, beta (CALCB), mRNA [NM_000728]	NM_000728	false	ref:NM_000728;ref:NM_001033953;gb:M64486;ens:ENST00000361010	GO:0006874(calcium ion homeostasis);GO:0007165(signal transduction)	0	chr11:15055491..15055550	chr11	ENST00000361010	15055491	797	11p15.2	GO:0005576(extracellular region);GO:0005625(soluble fraction)	GO:0006874|GO:0007165|GO:0005184|GO:0005576|GO:0005625	NM_000728	Hs.534305	THC2487956	TGGTGAAGAACAACTTTGTGCCCACCAATGTGGGTTCCAAAGCCTTTGGCAGGCGCCGCA	GO:0005184(neuropeptide hormone activity)	15055550
AK095831	A_24_P639679	0.00979464	up	4.22344	116.208	103.396	30.0519	56.62	42.6527	58.6307	11.9701	46.4658	8.19806	68.5171	15.0629	80.5987	1.60382	0.521442	0.976279	-0.521442	-1.62781	-0.984462	AK095831	AK095831	Homo sapiens cDNA FLJ38512 fis, clone HCHON2000503. [AK095831]	AK095831	false	gb:AK095831;thc:THC2606406;thc:THC2608488;thc:THC2619267		0	chr5:9602609..9602668	chr5		9602609		5p15.2				Hs.34447	THC2606406	CCCAGACAGGTTTCTTTTGTCAGGTTCTTTTGATGGATTAGGAACCTACAAGTGGGGAGA		9602668
SLFN12	A_23_P118536	0.00569972	up	4.21958	299.699	244.101	57.6656	50.015	45.3139	54.1489	10.5292	67.6297	22.1402	71.5271	34.5693	105.656	1.23043	1.13974	0.677417	-1.74886	-0.757429	-0.677417	NM_018042	SLFN12	Homo sapiens schlafen family member 12 (SLFN12), mRNA [NM_018042]	NM_018042	false	ref:NM_018042;ens:ENST00000304905;gb:AK001122;gb:BX647081		0	chr17:30762573..30762514	chr17	ENST00000304905	30762514	55106	17q12			NM_018042	Hs.663548	THC2475350	GAGACCAGTTTTCCTTTGCAGAAAATCTATACCAGATAATCGGTATAGATTGCTTTCAGA		30762573
ENST00000340444	A_24_P932646	0.030019	up	4.21056	459.441	210.396	32.8596	4.16333	32.988	8.44293	9.22592	8.12391	6.49244	10.5452	5.45423	4.22742	0.379586	2.23332	1.21894	-0.563666	-1.44693	-0.379586	ENST00000340444	ENST00000340444	AILT5830. [Source:Uniprot/SPTREMBL;Acc:Q6UY13] [ENST00000340444]		false	ens:ENST00000340444;ens:ENST00000381824;gb:AY358123;gb:AY358741		0	chr2:10061255..10061196	chr2	ENST00000340444	10061196		2p25.1				Hs.526504	NP1214322	AAACGTCTCCAACATGACTTTCAGCAACGGAAAACTAAGAGTCAAAGGCATTTATTACCG		10061255
CCDC69	A_23_P213810	0.039994	up	4.20727	208.671	198.53	183.07	37.6978	263.029	84.0667	48.5255	90.6976	35.8894	72.1843	38.0116	47.1518	0.191371	2.39935	1.76512	-0.782819	-0.888624	-0.191371	NM_015621	CCDC69	Homo sapiens coiled-coil domain containing 69 (CCDC69), mRNA [NM_015621]	NM_015621	false	ref:NM_015621;gb:BC016647;gb:BC013053;ens:ENST00000355417		0	chr5:150542731..150542672	chr5	ENST00000355417	150542672	26112	5q33.1			NM_015621	Hs.655336	THC2462819	TGGTGGGGGGACTGGTCAAAGGACTCTTATGCCACTGCAGTGGCCCATTCTAGGATTGTC		150542731
DRAM	A_24_P355816	0.00204841	down	4.19314	351.138	1845.42	293.534	1099.71	408.121	1321.04	1103.33	1335.79	1193.47	1146.36	2297.65	1707.99	-1.40862	-0.920303	-0.709387	0.709387	1.04332	1.41308	NM_018370	DRAM	Homo sapiens damage-regulated autophagy modulator (DRAM), mRNA [NM_018370]	NM_018370	false	ref:NM_018370;ens:ENST00000258534;gb:AK094923;gb:AK002121		0	chr12:100841459..100841518	chr12	ENST00000258534	100841459	55332	12q23.2			NM_018370	Hs.525634	THC2462922	ATAATATAGAATGGGATTTACTCTGCTTTACCAGTTAGTTTCATAATAAACAAATAGTCT		100841518
CDYL2	A_23_P371865	0.0219593	up	4.17557	27.4835	143.907	37.5552	74.2544	47.4801	74.8783	12.3517	108.116	8.49143	117.165	12.965	127.599	0.370646	1.77568	2.10192	-0.370646	-1.02725	-0.539775	NM_152342	CDYL2	Homo sapiens chromodomain protein, Y-like 2 (CDYL2), mRNA [NM_152342]	NM_152342	false	ref:NM_152342;gb:AX781670;gb:AK096185;ens:ENST00000299564	GO:0006333(chromatin assembly or disassembly);GO:0008152(metabolic process)	0	chr16:79195375..79195316	chr16	ENST00000299564	79195316	124359	16q23.2	GO:0000785(chromatin);GO:0005634(nucleus)	GO:0006333|GO:0008152|GO:0003682|GO:0003824|GO:0000785|GO:0005634	NM_152342	Hs.657681	THC2477170	TTAGATCGGGTGTCAGAGGACGACCAATCTTAGGGAATTTCCAGACCAATGAGCAAAATG	GO:0003682(chromatin binding);GO:0003824(catalytic activity)	79195375
FRRS1	A_23_P865	0.00774132	up	4.16686	349.369	286.556	62.562	67.944	50.7661	105.101	26.8453	123.505	16.4254	100.126	13.0016	61.8547	1.91177	1.50678	0.575993	-0.575993	-0.981988	-0.624355	NM_001013660	FRRS1	Homo sapiens ferric-chelate reductase 1 (FRRS1), mRNA [NM_001013660]	NM_001013660	false	ref:NM_001013660;ens:ENST00000287474;ens:ENST00000370176;gb:AK131302	GO:0006548(histidine catabolic process)	0	chr1:99946854..99946847	chr1	ENST00000287474	99946847	391059	1p21.2		GO:0006548|GO:0000293|GO:0004500	NM_001013660	Hs.454779	THC2478171	GGTCATGTCTGTAGAGGAATTCTGAAGTCCAGCCTTTAGAGAACAACATTCGAAGAGGGT	GO:0000293(ferric-chelate reductase activity);GO:0004500(dopamine beta-monooxygenase activity)	99946854
C18orf1	A_23_P207939	0.0120793	up	4.16347	39.4391	284.76	62.3685	157.073	56.569	204.138	14.6774	201.907	11.3731	226.287	17.5255	303.239	0.464988	1.98449	1.46557	-0.464988	-0.997421	-0.795895	NM_181482	C18orf1	Homo sapiens chromosome 18 open reading frame 1 (C18orf1), transcript variant a2, mRNA [NM_181482]	NM_181482	false	ref:NM_181482;ref:NM_001003674;ref:NM_001003675;ref:NM_181481	GO:0008150(biological_process)	0	chr18:13636503..13636562	chr18	ENST00000359446	13636503	753	18p11.21	GO:0016020(membrane);GO:0016021(integral to membrane)	GO:0008150|GO:0003674|GO:0016020|GO:0016021	NM_181482	Hs.149363	THC2473073	GGAAGATTAAGTTCCAGCATTTCTGACTTGTTATTTTGAGTTACTCTGCTACTCTTAGGC	GO:0003674(molecular_function)	13636562
HS6ST3	A_23_P422911	4.7609028E-5	down	4.16085	50.7317	285.319	30.8243	145.954	37.194	189.489	171.253	209.036	177.424	199.635	178.02	244.117	-1.14216	-0.893918	-0.999524	1.06183	1.17928	0.893918	NM_153456	HS6ST3	Homo sapiens heparan sulfate 6-O-sulfotransferase 3 (HS6ST3), mRNA [NM_153456]	NM_153456	false	ref:NM_153456;gb:AK091343;gb:AX746922;gb:BC037795		0	chr13:96289649..96289708	chr13		96289649	266722	13q32.1	GO:0016020(membrane);GO:0016021(integral to membrane)	GO:0016740|GO:0016020|GO:0016021	NM_153456	Hs.171001	THC2473662	TCTGTACAATAATATGTATGAACTCAGTTACTAGGGGACTGTATTGTGACATTATCAACC	GO:0016740(transferase activity)	96289708
LCT	A_23_P79217	0.00572039	up	4.15911	971.218	396.107	91.2984	67.2273	109.768	76.8992	61.8626	106.865	36.1689	115.32	47.9214	131.696	1.46746	0.615097	0.686974	-0.615097	-1.49927	-1.28492	NM_002299	LCT	Homo sapiens lactase (LCT), mRNA [NM_002299]	NM_002299	false	ref:NM_002299;ens:ENST00000264162;gb:X07994;thc:THC2477016	GO:0005975(carbohydrate metabolic process);GO:0008152(metabolic process)	0	chr2:136262416..136262357	chr2	ENST00000264162	136262357	3938	2q21.3	GO:0005624(membrane fraction);GO:0005887(integral to plasma membrane);GO:0016020(membrane)	GO:0005975|GO:0008152|GO:0000016|GO:0015926|GO:0017042|GO:0043169|GO:0005624|GO:0005887|GO:0016020	NM_002299	Hs.551506	THC2477016	AAGGGAAAACACAACGAAGCCAACAGGAATTGAGCCCGGTGTCTTCATTCTGATGAGTTA	GO:0000016(lactase activity);GO:0015926(glucosidase activity);GO:0017042(glycosylceramidase activity);GO:0043169(cation binding)	136262416
PLXNA2	A_23_P307544	0.0264593	down	4.15814	46.5073	48.6328	13.1537	10.1698	33.2228	17.2414	33.522	7.06639	98.9835	8.92942	93.7246	28.7633	-1.38972	-0.954069	-0.378952	0.920816	2.1453	0.378952	NM_025179	PLXNA2	Homo sapiens plexin A2 (PLXNA2), mRNA [NM_025179]	NM_025179	false	ref:NM_025179;gb:AK055196;gb:AK094259;ens:ENST00000367033	GO:0007275(multicellular organismal development)	0	chr1:206262956..206262897	chr1	ENST00000367033	206262897	5362	1q32.2	GO:0016020(membrane);GO:0016021(integral to membrane)	GO:0007275|GO:0004872|GO:0016020|GO:0016021	NM_025179	Hs.497626	THC2471189	CCCCATGAATGAGGGATAAAGTTTCACTCTTGGTATTTTCTAACTAGTGCTAGGGAAAGT	GO:0004872(receptor activity)	206262956
LOC643652	A_23_P24688	2.2953449E-4	up	4.15554	622.813	332.027	27.7722	14.2235	36.3014	15.5324	11.2142	26.2388	9.13458	15.6648	7.44063	15.5456	0.842808	0.900671	1.16006	-1.29106	-0.842808	-1.1277	ENST00000378260	LOC643652	PREDICTED: Homo sapiens similar to glycine-N-acyltransferase-like 1 (LOC643652), mRNA [XM_926959]		false	ens:ENST00000378260;ens:ENST00000378263;gb:XM_926959;gb:XM_926941		0	chr11:58617704..58618041	chr11	ENST00000378260	58617704	643652	11q12.1			XM_926959	Hs.502677	THC2683852	GGTTTTCAAGAAAGTTTAGGTGAGGGGATAAGAGCAGCTGCATTTTCAAATTCAGTGAAG		58618041
TMEM106A	A_23_P435521	0.0124744	up	4.15124	87.0175	103.035	54.3065	59.2489	48.9679	59.3979	12.2902	65.7171	8.6696	69.5806	33.4218	87.302	0.588141	0.706236	0.553324	-1.58686	-2.17275	-0.553324	NM_145041	TMEM106A	Homo sapiens transmembrane protein 106A (TMEM106A), mRNA [NM_145041]	NM_145041	false	ref:NM_145041;ens:ENST00000331615;gb:BC012139;gb:AK056132		0	chr17:38726213..38726272	chr17	ENST00000331615	38726213	113277	17q21.31	GO:0016020(membrane);GO:0016021(integral to membrane)	GO:0016020|GO:0016021	NM_145041	Hs.567647		GACTCTTTTCAAGTTTTCTACCCTCTGATAAGAAAATTTGGGGATATCCAGTGCCATCTC		38726272
UBE2U	A_23_P379657	0.0162122	up	4.14194	1204.27	474.676	26.1176	3.49569	35.9454	6.3322	10.2231	7.92722	7.13062	5.20878	6.21218	7.24261	0.445029	2.00326	1.60692	-0.53116	-0.445029	-1.11952	NM_152489	UBE2U	Homo sapiens ubiquitin-conjugating enzyme E2U (putative) (UBE2U), mRNA [NM_152489]	NM_152489	false	ref:NM_152489;ens:ENST00000371076;ens:ENST00000371077;ens:ENST00000371078	GO:0006464(protein modification process);GO:0006512(ubiquitin cycle)	0	chr1:64459161..64470873	chr1	ENST00000371076	64459161	148581	1p31.3		GO:0006464|GO:0006512|GO:0004842|GO:0016874	NM_152489	Hs.388746	THC2482493	CCCACGTAAATGTATCAGACCAATTAAAACAACCTCATTTAGTGATTACTACCAGACATG	GO:0004842(ubiquitin-protein ligase activity);GO:0016874(ligase activity)	64470873
A_32_P17672	A_32_P17672	0.0364572	up	4.1393	453.733	655.991	457.496	420.619	136.761	515.836	57.8381	487.609	76.2606	669.052	185.025	889.491	1.55843	2.2115	0.175002	-0.985375	-1.04285	-0.175002	A_32_P17672	A_32_P17672			false			0	chr8:128289231..128289172	chr8		128289172		8q24.21						CAAAATTACTGTTGAAGGGATGTGTGAGTCCTAATTGAAATGAGGCCTCTTAAGGGAATT		128289231
BC014452	A_23_P345445	0.00728067	up	4.12927	31.3719	41.1249	27.1987	30.5612	20.9288	36.6252	9.75339	35.4856	6.41282	37.0605	5.8442	50.4435	0.944763	1.16713	0.527957	-0.527957	-1.19555	-1.77429	BC014452	BC014452	Homo sapiens cDNA clone IMAGE:4903661, complete cds. [BC014452]	BC014452	false	gb:BC014452;gb:BC007739;gb:AK026321;thc:THC2492994		0	chr1:234753148..234753089	chr1		234753089		1q43				Hs.677376	THC2492994	TTTAAGCAGTATGGAGCACAATTCTGTGCCTATTAGATGCTCTTAAATACCCGACTTCTC		234753148
NAP5	A_24_P298224	0.0108115	up	4.12711	276.704	425.406	50.2682	165.177	61.1753	239.104	18.7172	262.816	18.3275	202.883	24.5994	219.667	1.94212	0.846324	0.596003	-1.249	-0.905942	-0.596002	NM_207481	NAP5	Homo sapiens Nck-associated protein 5 (NAP5), transcript variant 2, mRNA [NM_207481]	NM_207481	false	ref:NM_207481;ref:NM_207363;gb:AK092189;ens:ENST00000358991	GO:0008150(biological_process)	0	chr2:133604023..133468227	chr2	ENST00000358991	133468227	344148	2q21.2	GO:0005575(cellular_component)	GO:0008150|GO:0003674|GO:0005575	NM_207481	Hs.537329	THC2607765	CCAGGATGGAAGAAACAGTACGAAATCTATTGCAGAGTCAAGGATCTCCAGAGCAGAAAA	GO:0003674(molecular_function)	133604023
THC2704192	A_32_P88880	0.046947	up	4.12452	154.266	111.332	23.2363	16.9394	27.2434	11.3361	10.2797	10.675	7.22025	21.1833	6.43102	32.4231	0.269771	0.255219	1.06421	-0.255219	-1.75359	-2.53468	THC2704192	THC2704192			false	thc:THC2704192		0	chr10:32022159..32022100	chr10		32022100		10p11.22					THC2704192	GGCAACAAAATCTTGCCAAAATAAGTACCAAAATAAGTGTTCCAATGGTTTTATTTGGGG		32022159
C10orf10	A_23_P35597	0.00490404	up	4.12295	69.1037	79.1381	51.2398	70.7341	39.3844	56.0803	9.71375	62.6086	23.1571	77.4919	10.8468	79.3408	0.930624	0.661092	0.616362	-1.56203	-0.616362	-1.74456	NM_007021	C10orf10	Homo sapiens chromosome 10 open reading frame 10 (C10orf10), mRNA [NM_007021]	NM_007021	false	ref:NM_007021;ens:ENST00000298295;gb:DQ892061;gb:DQ895254		0	chr10:44792996..44792937	chr10	ENST00000298295	44792937	11067	10q11.21	GO:0005739(mitochondrion)	GO:0005739	NM_007021	Hs.93675	THC2617425	AAGACCACCGCAGGATGGGCAGCAGAGCTCTGACCTAAGAAGCTGGACTTTTGGGCAGTC		44792996
THC2657355	A_24_P637651	0.0220305	up	4.12178	30.0164	600.708	54.57	294.325	45.7764	395.282	10.7216	480.243	10.1396	416.284	15.9092	564.643	0.413282	2.30489	1.62591	-0.749053	-0.623375	-0.413282	THC2657355	THC2657355			false	thc:THC2657355		0	chr7:106336460..106336519	chr7		106336460		7q22.3					THC2657355	AGAAAGTAAGTTTCCAGAGCAAATCTGACCTAGCATTTGGTATGCTAGGCTCTGCTTTTC		106336519
BF978194	A_24_P461881	0.0493328	up	4.12088	346.807	160.465	37.9601	3.56709	56.1556	6.27933	10.6664	8.1717	7.78864	5.41913	6.79816	4.3391	0.232063	2.53185	2.28094	-0.495442	-0.356499	-0.232063	BF978194	BF978194	602148135F1 NIH_MGC_62 Homo sapiens cDNA clone IMAGE:4306953 5', mRNA sequence [BF978194]	BF978194	false	gb:BF978194		0	chr12:64327792..64327851	chr12		64327792		12q14.3				Hs.569176		AGCTGGAGGATGCAATTCATTGATGTATAGAAAGTTTTAAAAAGTAAAAACTGAAATACA		64327851
CCDC54	A_23_P109964	0.0304639	up	4.11864	131.443	66.9024	22.8804	3.50177	35.6512	6.39253	12.1054	7.89891	9.33541	11.675	7.97131	9.53243	0.179193	1.91284	1.68437	-0.179194	-1.11776	-1.05315	NM_032600	CCDC54	Homo sapiens coiled-coil domain containing 54 (CCDC54), mRNA [NM_032600]	NM_032600	false	ref:NM_032600;ens:ENST00000261058;gb:DQ890829;gb:DQ890830		0	chr3:108579917..108579976	chr3	ENST00000261058	108579917	84692	3q13.12			NM_032600	Hs.164799	THC2474499	GCTACCAAGTTAGAAGAATTCATCCAGTGGCTTCTTTCTAGGCCAACCATTCTTCCTGAG		108579976
HIP1	A_32_P923734	0.00981324	up	4.11728	227.8	144.894	54.4523	18.6542	40.8618	18.8062	10.2522	23.1396	20.8196	24.4529	10.5079	27.7456	0.442417	1.33514	0.909197	-1.38478	-0.442417	-1.61113	AK094866	HIP1	Homo sapiens cDNA FLJ37547 fis, clone BRCAN2027513. [AK094866]	AK094866	false	gb:AK094866;thc:THC2480620	GO:0006897(endocytosis);GO:0006919(caspase activation);GO:0042981(regulation of apoptosis);GO:0048268(clathrin cage assembly)	0	chr7:75205469..75205410	chr7		75205410	3092	7q11.23	GO:0005624(membrane fraction);GO:0005737(cytoplasm);GO:0005794(Golgi apparatus);GO:0005856(cytoskeleton)	GO:0006897|GO:0006919|GO:0042981|GO:0048268|GO:0003779|GO:0005200|GO:0005543|GO:0030276|GO:0005624|GO:0005737|GO:0005794|GO:0005856			THC2480620	ATGTAGGAAATGCAAAGTGTGGCCACTTTGTGGGAAAATTACTTTGGGGGCTAAAGTGGA	GO:0003779(actin binding);GO:0005200(structural constituent of cytoskeleton);GO:0005543(phospholipid binding);GO:0030276(clathrin binding)	75205469
C6orf97	A_23_P93514	0.0118092	up	4.11227	41.2544	86.0888	31.4084	35.624	43.3277	38.5459	12.1096	46.8714	8.36284	41.3929	7.35403	56.2091	0.445638	1.32522	1.67563	-0.445638	-0.800402	-1.42728	NM_025059	C6orf97	Homo sapiens chromosome 6 open reading frame 97 (C6orf97), mRNA [NM_025059]	NM_025059	false	ref:NM_025059;gb:BC060803;ens:ENST00000367290;ens:ENST00000239374		0	chr6:151978346..151978405	chr6	ENST00000367290	151978346	80129	6q25.1			NM_025059	Hs.660044	NP1246461	AAAGCTGAGAAAAAGCTCATGTCTGTCAAGTCAGAACTGGATACCACAGAACATGAGGCT		151978405
ACTL8	A_32_P176018	4.4014084E-4	up	4.11219	76.9459	1641.89	34.9673	1010.13	85.453	2047.49	21.6715	2457.66	18.6529	2039.41	15.4437	1279.23	1.19688	0.759862	1.02967	-1.2131	-1.16036	-0.759862	NM_030812	ACTL8	Homo sapiens actin-like 8 (ACTL8), mRNA [NM_030812]	NM_030812	false	ref:NM_030812;ens:ENST00000235799;ens:ENST00000375406;ens:ENST00000325482		0	chr1:18025977..18026036	chr1	ENST00000235799	18025977	81569	1p36.13		GO:0005515	NM_030812	Hs.2149	THC2475997	TAGGAGTCCCAATTATTTTTGACTAGGGGATGGGGGACAGTTGACATTTCTGGTCCTACA	GO:0005515(protein binding)	18026036
GALR1	A_23_P153155	0.0396561	up	4.10771	283.27	120.35	33.525	3.56103	45.4878	6.43217	11.5607	13.237	8.29086	5.3948	7.28892	4.32712	0.241323	2.24125	1.82848	-1.18896	-0.373669	-0.241323	NM_001480	GALR1	Homo sapiens galanin receptor 1 (GALR1), mRNA [NM_001480]	NM_001480	false	ref:NM_001480;ens:ENST00000299727;thc:THC2481083	GO:0006811(ion transport);GO:0007165(signal transduction);GO:0007194(negative regulation of adenylate cyclase activity);GO:0007218(neuropeptide signaling pathway);GO:0007268(synaptic transmission);GO:0007586(digestion)	0	chr18:73110845..73110904	chr18	ENST00000299727	73110845	2587	18q23	GO:0005886(plasma membrane);GO:0016021(integral to membrane)	GO:0006811|GO:0007165|GO:0007194|GO:0007218|GO:0007268|GO:0007586|GO:0001584|GO:0004872|GO:0004966|GO:0005886|GO:0016021	NM_001480	Hs.272191	THC2481083	AAATCATGGGACTGAATATACCTGGGGTATCCTATCTTGTACAAATGCATGCTTTTTCAT	GO:0001584(rhodopsin-like receptor activity);GO:0004872(receptor activity);GO:0004966(galanin receptor activity)	73110904
CD22	A_23_P209055	0.0292437	up	4.1023	129.828	84.3273	41.6267	10.6501	47.0814	10.5098	10.9816	9.19477	8.28119	12.4892	7.41657	15.0418	0.183159	1.52727	1.72406	-0.183159	-1.03214	-1.45952	NM_001771	CD22	Homo sapiens CD22 molecule (CD22), mRNA [NM_001771]	NM_001771	false	ref:NM_001771;gb:BC109306;gb:X59350;ens:ENST00000085219	GO:0006955(immune response);GO:0007155(cell adhesion);GO:0016337(cell-cell adhesion)	0	chr19:40529395..40529454	chr19	ENST00000085219	40529395	933	19q13.12	GO:0005887(integral to plasma membrane);GO:0016020(membrane);GO:0016021(integral to membrane)	GO:0006955|GO:0007155|GO:0016337|GO:0005515|GO:0005529|GO:0005887|GO:0016020|GO:0016021	NM_001771	Hs.652118	THC2486527	GCCTCAGGCACAAGAAAATGTGGACTATGTGATCCTCAAACATTGACACTGGATGGGCTG	GO:0005515(protein binding);GO:0005529(sugar binding)	40529454
HORMAD1	A_32_P199884	0.0330561	up	4.10173	195.685	141.399	22.2798	24.8627	31.888	16.5694	13.1289	21.2678	9.71515	28.5357	8.54881	51.9497	0.895845	0.268836	1.37158	-0.268836	-1.12737	-2.17623	NM_032132	HORMAD1	Homo sapiens HORMA domain containing 1 (HORMAD1), mRNA [NM_032132]	NM_032132	false	ref:NM_032132;gb:AK098633;gb:AL136755;gb:BC033014		0	chr1:148943259..148942476	chr1	ENST00000361824	148942476	84072	1q21.2	GO:0005634(nucleus)	GO:0005634	NM_032132	Hs.298312	THC2746368	AGGTCTAAAGAAAGTCCAGATCTTTCTATTTCTCATTCTCAGGTTGAGCAGTTAGTCAAT		148943259
KIAA1913	A_23_P391906	0.0255619	down	4.07907	120.902	186.122	14.7457	74.0812	18.1556	74.2232	100.875	108.726	124.028	90.7632	169.41	100.059	-0.257141	-1.96354	-1.66618	0.257141	0.815761	1.12495	BC044246	KIAA1913	Homo sapiens KIAA1913, mRNA (cDNA clone MGC:50847 IMAGE:5760073), complete cds. [BC044246]	BC044246	false	gb:BC044246;thc:THC2471157		0	chr6:130806019..130806078	chr6		130806019	114801	6q23.1				Hs.591341	THC2471157	TTGTGGAAGAGCAGAAGGAGGATACATTTGTTTGTGTTGCTCCCCAAAATTCCACCTTGC		130806078
KCNK18	A_23_P115932	0.0463761	up	4.07154	158.786	72.8885	42.3227	3.62172	39.4583	6.48033	10.031	8.41312	7.26613	5.53074	6.51208	4.44168	0.285654	2.70902	1.76852	-0.583916	-0.443956	-0.285654	NM_181840	KCNK18	Homo sapiens potassium channel, subfamily K, member 18 (KCNK18), mRNA [NM_181840]	NM_181840	false	ref:NM_181840;ens:ENST00000334549;gb:AB087138;thc:THC2603741	GO:0006811(ion transport);GO:0006813(potassium ion transport)	0	chr10:118959713..118959772	chr10	ENST00000334549	118959713	338567	10q25.3	GO:0016020(membrane);GO:0016021(integral to membrane)	GO:0006811|GO:0006813|GO:0005216|GO:0005267|GO:0016020|GO:0016021	NM_181840	Hs.449650	THC2603741	GTTGGTGCAAAACAGGCTGATTGACATATACAAAAATGTTATGCTATTCTTTGCAAAAGG	GO:0005216(ion channel activity);GO:0005267(potassium channel activity)	118959772
THC2687713	A_32_P14222	0.00966871	up	4.06584	203.55	121.161	30.739	8.55839	45.4498	13.6038	12.8615	27.4415	9.19812	11.0032	12.3235	16.0981	0.503483	1.59969	1.49529	-1.33827	-0.503483	-0.630452	THC2687713	THC2687713			false	thc:THC2687713;thc:THC2629762		0	chr4:171440567..171440626	chr4		171440567		4q33					THC2687713	AGAGGCTGTAGAAACGATGTGATAATGACATCTCCTGAGTTGCAGGTCCATATTAGAAGT		171440626
ELAVL4	A_24_P930317	0.0325685	down	4.06452	813.516	208.186	49.029	11.4035	192.809	15.3184	234.348	6.68479	319.112	19.7286	325.174	12.9857	-1.86848	-1.73062	-0.180929	1.29685	0.18093	0.811445	S73887	ELAVL4	HuD= paraneoplastic encephalomyelitis antigen {5' region, alternatively spliced} [human, lung cancer cell line, mRNA Partial, 105 nt]. [S73887]	S73887	false	gb:S73887;thc:THC2732580	GO:0006397(mRNA processing)	0	chr1:50380067..50380126	chr1		50380067	1996	1p33		GO:0006397|GO:0000166|GO:0003723|GO:0003730		Hs.213050	THC2732580	GAAAATTCTGGTGATGGGAGAAGTGGAGCCACTTAAATTACTTACATGATGATAATTAGC	GO:0000166(nucleotide binding);GO:0003723(RNA binding);GO:0003730(mRNA 3'-UTR binding)	50380126
BX104982	A_24_P548866	0.0434601	down	4.0616	36.1669	102.566	30.0917	57.7323	24.943	53.1459	208.53	45.8547	56.506	46.9726	88.9984	84.2386	-1.07345	-0.509655	-0.660968	2.61547	0.696941	0.509656	BX104982	BX104982	BX104982 Soares_multiple_sclerosis_2NbHMSP Homo sapiens cDNA clone IMAGp998A14644, mRNA sequence [BX104982]	BX104982	false	gb:BX104982;thc:THC2747371		0	chr3:042799466..042799407	chr3		42799407		3p22.1				Hs.192124	THC2747371	GCTAGATAATACAATTCTCAGTTCATATTTTTCTTTGGAATATTAAAGTATTGCTATAGA		42799466
TSHR	A_24_P42557	0.0422192	up	4.05149	179.419	92.3588	34.7447	3.47767	28.5908	6.28494	8.34317	8.21103	5.78299	5.29685	5.09794	4.25981	0.349444	2.71203	1.57701	-0.585536	-0.481887	-0.349444	NM_001018036	TSHR	Homo sapiens thyroid stimulating hormone receptor (TSHR), transcript variant 2, mRNA [NM_001018036]	NM_001018036	false	ref:NM_001018036;ens:ENST00000342443;gb:S49816;gb:BC141970	GO:0007165(signal transduction);GO:0007186(G-protein coupled receptor protein signaling pathway);GO:0007187(G-protein signaling, coupled to cyclic nucleotide second messenger);GO:0007189(G-protein signaling, adenylate cyclase activating pathway);GO:0007267(cell-cell signaling);GO:0008284(positive regulation of cell proliferation);GO:0008344(adult locomotory behavior);GO:0040012(regulation of loco…	0	chr14:80627217..80628663	chr14	ENST00000342443	80627217	7253	14q31.1	GO:0005886(plasma membrane);GO:0005887(integral to plasma membrane);GO:0016020(membrane);GO:0016021(integral to membrane)	GO:0007165|GO:0007186|GO:0007187|GO:0007189|GO:0007267|GO:0008284|GO:0008344|GO:0040012|GO:0040018|GO:0004872|GO:0004996|GO:0005515|GO:0016500|GO:0005886|GO:0005887|GO:0016020|GO:0016021	NM_001018036	Hs.160411	THC2566557	TTCCACTGATATATTCTTTATACTTGAAATTACAGACAACCCTTACATGACGTCAATCCC	GO:0004872(receptor activity);GO:0004996(thyroid-stimulating hormone receptor activity);GO:0005515(protein binding);GO:0016500(protein-hormone receptor activity)	80628663
AK095046	A_24_P463891	4.2014188E-4	down	4.0447	453.611	196.294	34.3361	12.4997	50.5901	21.5433	119.951	12.4216	118.764	9.60635	234.981	28.4412	-1.04373	-0.794326	-1.02055	1.01936	1.3758	0.794326	AK095046	AK095046	Homo sapiens cDNA FLJ37727 fis, clone BRHIP2019972. [AK095046]	AK095046	false	gb:AK095046;gb:AL833558;gb:AL080093;gb:NM_006581		0	chr6:96769722..96769781	chr6		96769722		6q16.1				Hs.49117	THC2601283	AACATAACACTTTAAGGCAGCTAAGCAAATATTTTAATAAGCCATGAAAGGCAAGATGCC		96769781
TAL1	A_23_P63371	0.0283004	up	4.03968	592.89	358.282	609.834	102.714	401.046	119.924	109.046	120.979	87.6895	160.799	202.838	200.048	0.353346	2.19646	1.36833	-0.523141	-1.24811	-0.353346	NM_003189	TAL1	Homo sapiens T-cell acute lymphocytic leukemia 1 (TAL1), mRNA [NM_003189]	NM_003189	false	ref:NM_003189;gb:M61108;gb:M29038;ens:ENST00000294339	GO:0006355(regulation of transcription, DNA-dependent);GO:0007275(multicellular organismal development);GO:0008283(cell proliferation);GO:0030097(hemopoiesis);GO:0030218(erythrocyte differentiation);GO:0045165(cell fate commitment);GO:0045449(regulation of transcription)	0	chr1:47455064..47455005	chr1	ENST00000294339	47455005	6886	1p33	GO:0005634(nucleus)	GO:0006355|GO:0007275|GO:0008283|GO:0030097|GO:0030218|GO:0045165|GO:0045449|GO:0003677|GO:0005515|GO:0030528|GO:0005634	NM_003189	Hs.525198	THC2722598	ACAAAACAAAACAACATTTTGAGAACAAAGATGACCATAACCACTGAAGGGAATCACATC	GO:0003677(DNA binding);GO:0005515(protein binding);GO:0030528(transcription regulator activity)	47455064
AY358732	A_24_P926155	0.0215075	up	4.03836	300.005	104.74	24.7611	6.24398	34.9302	6.31851	11.0094	13.8381	7.58869	11.915	22.3876	11.8979	0.303091	0.772458	1.25174	-1.54499	-1.86594	-0.303091	AY358732	AY358732	Homo sapiens clone DNA135173 KVVM3106 (UNQ3106) mRNA, complete cds. [AY358732]	AY358732	false	gb:AY358732;thc:THC2489675													THC2489675	TTTTGACTTTCCCCTTTGATCAGTAATATGGAAGACGTTGTTGAAACCTGAAGTATAGTT
C21orf62	A_23_P132079	0.00809943	up	4.03112	1249.23	476.61	35.2812	9.53652	34.9901	6.32417	17.1655	23.367	21.4469	25.9528	28.6878	21.2634	0.479046	0.976255	1.55689	-1.35607	-1.18624	-0.479046	NM_019596	C21orf62	Homo sapiens chromosome 21 open reading frame 62 (C21orf62), mRNA [NM_019596]	NM_019596	false	ref:NM_019596;gb:BC069689;ens:ENST00000290186;ens:ENST00000382373	GO:0008150(biological_process)	0	chr21:33088030..33087971	chr21	ENST00000290186	33087971	56245	21q22.11	GO:0005575(cellular_component)	GO:0008150|GO:0003674|GO:0005575	NM_019596	Hs.517235	NP1175813	ATTGCCAACAACTTTCCTGACTTTTCTTACTTTAGAACCTTCCCAATGCCAAGCAACAAA	GO:0003674(molecular_function)	33088030
LOC200383	A_23_P376014	0.0265314	up	4.02775	710.707	312.538	29.2401	3.50339	37.0395	6.36988	10.3637	8.0114	7.38703	5.30227	9.81343	10.4715	0.353419	2.22932	1.70792	-0.460394	-0.353419	-0.925445	BC015442	LOC200383	Homo sapiens similar to Dynein heavy chain at 16F, mRNA (cDNA clone IMAGE:4424085), complete cds. [BC015442]	BC015442	false	gb:BC015442;ens:ENST00000272375;thc:THC2485168	GO:0007018(microtubule-based movement)	0	chr2:84778388..84778447	chr2	ENST00000272375	84778388	200383	2p11.2	GO:0030286(dynein complex)	GO:0007018|GO:0000166|GO:0003777|GO:0005524|GO:0016887|GO:0030286		Hs.249972	THC2485168	GGCTTTATCACAAAAACGTTTCTTCACCTTTTATTTAACCATTCATTGATTGCCTGAAGG	GO:0000166(nucleotide binding);GO:0003777(microtubule motor activity);GO:0005524(ATP binding);GO:0016887(ATPase activity)	84778447
CTGF	A_23_P19663	0.00100745	down	4.02192	237.789	1145.04	178.466	765.213	219.553	918.179	557.707	796.813	1186.36	987.914	1431.76	1597.2	-0.978167	-0.810743	-0.774737	0.774737	1.55355	1.13172	NM_001901	CTGF	Homo sapiens connective tissue growth factor (CTGF), mRNA [NM_001901]	NM_001901	false	ref:NM_001901;gb:AY395801;gb:AY550024;ens:ENST00000367976	GO:0001502(cartilage condensation);GO:0001503(ossification);GO:0001525(angiogenesis);GO:0001558(regulation of cell growth);GO:0006260(DNA replication);GO:0007155(cell adhesion);GO:0007160(cell-matrix adhesion);GO:0007229(integrin-mediated signaling pathway);GO:0008543(fibroblast growth factor receptor signaling pathway);GO:0008544(epidermis development);GO:0009611(response to wounding);GO:0016477…	0	chr6:132311882..132311823	chr6	ENST00000367976	132311823	1490	6q23.2	GO:0005576(extracellular region);GO:0005578(proteinaceous extracellular matrix);GO:0005615(extracellular space);GO:0005625(soluble fraction);GO:0005886(plasma membrane)	GO:0001502|GO:0001503|GO:0001525|GO:0001558|GO:0006260|GO:0007155|GO:0007160|GO:0007229|GO:0008543|GO:0008544|GO:0009611|GO:0016477|GO:0030154|GO:0005178|GO:0005515|GO:0005520|GO:0008201|GO:0005576|GO:0005578|GO:0005615|GO:0005625|GO:0005886	NM_001901	Hs.591346	NP095144	TGGAACTACATTAGTACACAGCACCAGAATGTATATTAAGGTGTGGCTTTAGGAGCAGTG	GO:0005178(integrin binding);GO:0005515(protein binding);GO:0005520(insulin-like growth factor binding);GO:0008201(heparin binding)	132311882
G6PC	A_23_P207371	0.00635321	up	4.0114	37.3828	75.2818	23.791	32.0666	37.7676	36.2223	12.9285	54.5756	8.83353	48.4919	8.2331	59.7009	0.533889	1.11316	1.60409	-0.533889	-0.912867	-1.31443	NM_000151	G6PC	Homo sapiens glucose-6-phosphatase, catalytic subunit (G6PC), mRNA [NM_000151]	NM_000151	false	ref:NM_000151;ens:ENST00000253801;gb:BC130478;gb:U01120	GO:0005978(glycogen biosynthetic process)	0	chr17:38317288..38317346	chr17	ENST00000253801	38317288	2538	17q21.31	GO:0005783(endoplasmic reticulum);GO:0005792(microsome);GO:0016020(membrane);GO:0016021(integral to membrane)	GO:0005978|GO:0004346|GO:0016787|GO:0005783|GO:0005792|GO:0016020|GO:0016021	NM_000151	Hs.212293	THC2764703	CATTTTATCTTTGAATGGTCTTCTGCCAGCGTCATTTTGAGGGCAGAGGTGCTGTCAGCT	GO:0004346(glucose-6-phosphatase activity);GO:0016787(hydrolase activity)	38317346
TRAT1	A_23_P212568	0.0194901	up	4.01042	293.806	208.791	20.3174	41.9754	31.2941	52.0755	12.7608	56.5968	8.66284	65.7405	15.9957	74.892	2.09071	0.551086	0.863197	-0.551086	-1.32596	-0.629218	NM_016388	TRAT1	Homo sapiens T cell receptor associated transmembrane adaptor 1 (TRAT1), mRNA [NM_016388]	NM_016388	false	ref:NM_016388;ens:ENST00000295756;gb:BC025713;gb:AF161547	GO:0001920(negative regulation of receptor recycling);GO:0006955(immune response);GO:0006968(cellular defense response);GO:0007165(signal transduction);GO:0050850(positive regulation of calcium-mediated signaling);GO:0050862(positive regulation of T cell receptor signaling pathway);GO:0051051(negative regulation of transport)	0	chr3:110055438..110055497	chr3	ENST00000295756	110055438	50852	3q13.13	GO:0005886(plasma membrane);GO:0005887(integral to plasma membrane);GO:0042101(T cell receptor complex)	GO:0001920|GO:0006955|GO:0006968|GO:0007165|GO:0050850|GO:0050862|GO:0051051|GO:0005068|GO:0005886|GO:0005887|GO:0042101	NM_016388	Hs.138701	NP174928	ATTTGGCTCCTATTGAAGATGGCTTCTAAGAAAACAAGATGCACAGAGGACACAGAAGGA	GO:0005068(transmembrane receptor protein tyrosine kinase adaptor protein activity)	110055497
AF221846	A_24_P67881	0.00239348	up	4.00587	25.0573	25.8763	32.4834	28.3864	41.5506	23.3771	11.9381	36.2919	10.5795	40.3775	15.6095	43.9095	0.722853	0.96376	1.59903	-0.834824	-1.16303	-0.722853	AF221846	AF221846	Homo sapiens uncharacterized gastric protein ZG12P mRNA, complete cds. [AF221846]	AF221846	false	gb:AF221846;gb:AW256030;thc:THC2486994		0	chr7:43598033..43598092	chr7		43598033		7p13				Hs.673627	THC2486994	GTAATAAGTAGTTTTTTACTTACTGCACAGTACTTTATTGCTTTGAATGTCAGGTGTGGC		43598092
ACVRL1	A_24_P324783	0.0243065	up	4.00555	167.643	72.4884	39.0183	7.77109	32.3015	12.9034	9.89763	10.2154	11.403	27.2926	9.77629	8.7496	0.524751	1.64314	0.639024	-0.730413	-1.94392	-0.524751	NM_000020	ACVRL1	Homo sapiens activin A receptor type II-like 1 (ACVRL1), transcript variant 1, mRNA [NM_000020]	NM_000020	false	ref:NM_000020;ref:NM_001077401;ens:ENST00000388921;ens:ENST00000388922	GO:0001525(angiogenesis);GO:0006468(protein amino acid phosphorylation);GO:0007162(negative regulation of cell adhesion);GO:0007165(signal transduction);GO:0007179(transforming growth factor beta receptor signaling pathway);GO:0008217(blood pressure regulation);GO:0008285(negative regulation of cell proliferation);GO:0030336(negative regulation of cell migration);GO:0035313(wound healing, spreadi…	0	chr12:50594562..50594621	chr12	ENST00000388921	50594562	94	12q13.13	GO:0005887(integral to plasma membrane);GO:0009986(cell surface);GO:0016020(membrane)	GO:0001525|GO:0006468|GO:0007162|GO:0007165|GO:0007179|GO:0008217|GO:0008285|GO:0030336|GO:0035313|GO:0045941|GO:0000166|GO:0000287|GO:0004872|GO:0005524|GO:0016361|GO:0016740|GO:0030145|GO:0046332|GO:0048185|GO:0050431|GO:0005887|GO:0009986|GO:0016020	NM_000020	Hs.591026	THC2787107	CGAGGGATGAACAGTCCTGGTTCCGGGAGACTGAGATCTATAACACAGTATTGCTCAGAC	GO:0000166(nucleotide binding);GO:0000287(magnesium ion binding);GO:0004872(receptor activity);GO:0005524(ATP binding);GO:0016361(activin receptor activity, type I);GO:0016740(transferase activity);GO:0030145(manganese ion binding);GO:0046332(SMAD binding);GO:0048185(activin binding);GO:0050431(transforming growth factor beta binding)	50594621
POF1B	A_23_P159764	0.0105469	up	4.00506	322.349	216.957	55.1984	19.4466	38.1014	28.2499	18.5089	36.1309	16.8453	29.4055	6.39966	21.2116	0.757287	1.69118	0.61767	-0.778945	-0.61767	-1.54272	NM_024921	POF1B	Homo sapiens premature ovarian failure, 1B (POF1B), mRNA [NM_024921]	NM_024921	false	ref:NM_024921;gb:AF309774;gb:AK026445;gb:AK025039		0	chrX:84419446..84419387	chrX	ENST00000262753	84419387	79983	Xq21.1		GO:0003779	NM_024921	Hs.267038	NP286844	CCAAAATACTTAAAAATAATAGTGTCAAAAATTCAGGGGCAGTTAAGGAGTCATGGATGG	GO:0003779(actin binding)	84419446
GPNMB	A_24_P933908	0.00522679	up	4.00317	61.8963	128.199	54.2611	75.0746	53.2763	73.8455	11.6382	50.7778	8.47687	77.0441	24.5404	157.693	0.537438	1.11949	1.11688	-0.537438	-1.59619	-1.096	BC011595	GPNMB	Homo sapiens glycoprotein (transmembrane) nmb, mRNA (cDNA clone IMAGE:3345861), complete cds. [BC011595]	BC011595	false	gb:BC011595;gb:AJ505015;gb:AA463344;thc:THC2476370	GO:0008285(negative regulation of cell proliferation)	0	chr7:23263470..23263529	chr7		23263470	10457	7p15.3	GO:0016020(membrane);GO:0016021(integral to membrane)	GO:0008285|GO:0016020|GO:0016021		Hs.190495	THC2476370	TTTTTTCTACCTAAAACCATAACAAGAAAAAATGCTAACACTTATTTATTTGAATGGCAC		23263529
CHL1	A_23_P212241	0.0355819	up	3.9954	813.076	363.762	26.2755	4.99475	40.5693	6.36503	12.2821	11.2963	9.32843	5.28618	8.48089	13.8477	0.170493	1.40533	1.68225	-0.869197	-0.170493	-1.69726	NM_006614	CHL1	Homo sapiens cell adhesion molecule with homology to L1CAM (close homolog of L1) (CHL1), mRNA [NM_006614]	NM_006614	false	ref:NM_006614;ens:ENST00000256509;gb:AF002246;thc:THC2742794	GO:0001764(neuron migration);GO:0007155(cell adhesion);GO:0007165(signal transduction);GO:0007275(multicellular organismal development);GO:0007399(nervous system development);GO:0007411(axon guidance);GO:0007610(behavior);GO:0030154(cell differentiation);GO:0031175(neurite development)	0	chr3:425130..425189	chr3	ENST00000256509	425130	10752	3p26.3	GO:0005578(proteinaceous extracellular matrix);GO:0016020(membrane);GO:0016021(integral to membrane);GO:0030425(dendrite);GO:0045177(apical part of cell)	GO:0001764|GO:0007155|GO:0007165|GO:0007275|GO:0007399|GO:0007411|GO:0007610|GO:0030154|GO:0031175|GO:0005515|GO:0005578|GO:0016020|GO:0016021|GO:0030425|GO:0045177	NM_006614	Hs.148909	THC2742794	CAAACTCTCTCAACTCTAAAGTGCTAATAATAATCTCAGTTACCTTATCTTTGTCACAGG	GO:0005515(protein binding)	425189
A_24_P925818	A_24_P925818	0.0225957	up	3.99389	398.176	194.445	23.2385	7.06906	33.2584	6.35004	15.1032	15.1636	8.26612	17.215	6.64331	5.74092	0.411714	1.09459	1.76655	-0.628099	-1.68072	-0.411714	A_24_P925818	A_24_P925818			false			0	chr1:119852215..119852274	chr1		119852215		1p12						TCCTTTGTGAGGGCAAAATAAAAGGAAGTTAAGGTAAAGATGAGTGTATAAGTGGGTGTG		119852274
RNASE1	A_24_P403959	0.0309539	up	3.99279	213.163	157.735	20.0196	23.9042	86.5768	25.3211	17.838	37.427	14.7456	42.0191	13.7501	37.8294	1.09694	0.406637	2.43613	-0.406637	-0.848269	-0.797579	NM_198232	RNASE1	Homo sapiens ribonuclease, RNase A family, 1 (pancreatic) (RNASE1), transcript variant 3, mRNA [NM_198232]	NM_198232	false	ref:NM_198232;ref:NM_198235;ref:NM_198234;ref:NM_002933		0	chr14:20339901..20339842	chr14	ENST00000340900	20339842	6035	14q11.2	GO:0005576(extracellular region)	GO:0003723|GO:0004519|GO:0004522|GO:0016787|GO:0005576	NM_198232	Hs.78224	THC2594713	AAATGATGAGGCGCCGGAATATGACACAGGGGCGGTGCAAACCAGTGAACACCTTTGTGC	GO:0003723(RNA binding);GO:0004519(endonuclease activity);GO:0004522(pancreatic ribonuclease activity);GO:0016787(hydrolase activity)	20339901
A_32_P5205	A_32_P5205	0.00842416	up	3.9853	107.557	113.411	55.7604	47.1807	55.7465	62.5457	11.9672	80.0418	22.493	80.4146	33.1261	87.7768	0.709491	1.027	0.61992	-1.95571	-1.05203	-0.61992	A_32_P5205	A_32_P5205			false			0	chr8:102542922..102542863	chr8		102542863		8q22.3						TGGACTATGGTTTATCCTCTCTTCTGGTCGTAAAACACCATCAGGTTGTAATTGTTCAGA		102542922
TRIM38	A_23_P93236	0.0332325	up	3.97412	34.6929	98.3056	31.8737	63.6111	48.2459	60.3684	13.8815	54.9733	10.5526	85.6452	9.82268	135.73	0.241468	0.747189	1.42072	-0.241468	-1.27668	-2.04438	NM_006355	TRIM38	Homo sapiens tripartite motif-containing 38 (TRIM38), mRNA [NM_006355]	NM_006355	false	ref:NM_006355;ens:ENST00000357085;gb:DQ894918;gb:BC026930	GO:0043123(positive regulation of I-kappaB kinase/NF-kappaB cascade)	0	chr6:26081447..26091384	chr6	ENST00000357085	26081447	10475	6p22.2	GO:0005575(cellular_component);GO:0005622(intracellular)	GO:0043123|GO:0004871|GO:0005515|GO:0008270|GO:0046872|GO:0005575|GO:0005622	NM_006355	Hs.584851	THC2493487	TCCAAGCTTTACTTCGATGTGAAGAAAATGTTAAGGAGTCATCAAGTTAGTGTGACTCTG	GO:0004871(signal transducer activity);GO:0005515(protein binding);GO:0008270(zinc ion binding);GO:0046872(metal ion binding)	26091384
A_24_P688872	A_24_P688872	0.028478	up	3.96948	130.97	44.4201	26.514	3.52101	41.3582	6.38634	12.5744	17.0074	9.00174	5.32029	7.78927	4.23864	0.341034	1.69377	1.47619	-1.6546	-0.460221	-0.341034	A_24_P688872	A_24_P688872			false			0	chr21:017645926..017645985	chr21		17645926		21q21.1						ATCAAATGACCTATTTTACATTCCTATCAAAGATGCATTTAAATACTTCCTATTGACTCA		17645985
ANKRD30A	A_23_P12533	0.0453185	up	3.96839	579.089	269.391	38.9745	3.55749	39.6572	6.41072	9.9691	8.20661	7.16959	5.40852	6.26154	4.32531	0.285184	2.6347	1.81013	-0.538221	-0.412241	-0.285184	NM_052997	ANKRD30A	Homo sapiens ankyrin repeat domain 30A (ANKRD30A), mRNA [NM_052997]	NM_052997	false	ref:NM_052997;ens:ENST00000374660;ens:ENST00000361713;ens:ENST00000277669	GO:0006355(regulation of transcription, DNA-dependent);GO:0006508(proteolysis)	0	chr10:37560575..37561452	chr10	ENST00000374660	37560575	91074	10p11.21	GO:0005634(nucleus)	GO:0006355|GO:0006508|GO:0003700|GO:0004190|GO:0005515|GO:0005634	NM_052997	Hs.373787	THC2479168	ACAGACATAAAATAACAGTGTGAAGAATTACTTGTTCACGAATTGCATAAAGCTGCACAG	GO:0003700(transcription factor activity);GO:0004190(aspartic-type endopeptidase activity);GO:0005515(protein binding)	37561452
THC2639372	A_32_P113954	0.0107828	up	3.96817	1136.69	515.83	32.0548	5.1218	24.6029	6.60149	9.75734	10.1235	22.4737	22.2657	19.9146	23.5521	0.56323	2.06917	1.32132	-0.629801	-0.563231	-0.81867	THC2639372	THC2639372			false	thc:THC2639372		0	chr10:037804995..037804936	chr10		37804936		10p11.21					THC2639372	GTTCCTTGTGTGTTTGAATTCCTTAAAATATATTTTTCATTAATGTGTATTTCTATGAAT		37804995
AI348443	A_32_P235145	0.0381287	down	3.96662	460.894	192.053	27.756	10.9206	37.2374	10.5464	100.489	9.9136	109.667	20.1893	146.763	6.01213	-0.86781	-0.78499	-0.310733	1.21074	0.310733	2.47873	AI348443	AI348443	AI348443 qo24g01.x1 NCI_CGAP_Lu5 Homo sapiens cDNA clone IMAGE:1909488 3', mRNA sequence [AI348443]	AI348443	false	gb:AI348443;gb:BG222846;gb:BU739235;gb:BM694520		0	chr16:54948576..54948517	chr16		54948517		16q13				Hs.654647		GGTTTGGGTATTAGTCAAAGTAGAAATGACATAGGATTGGTCATGAAAACGGCGGCTTTA		54948576
BG259015	A_24_P945188	0.00747326	up	3.96554	691.837	223.502	25.0832	3.57016	31.3073	6.31889	10.0979	10.7606	12.449	10.2792	13.4288	8.83261	0.512863	1.69538	1.19148	-1.20899	-0.840975	-0.512863	BG259015	BG259015	602379048F1 NIH_MGC_92 Homo sapiens cDNA clone IMAGE:4509947 5', mRNA sequence [BG259015]	BG259015	false	gb:BG259015												Hs.449186		TTACTCCGAGAATACTTCCTCACGACAAAACATCTGACACCTCTCAATAACACAAATATG
AF007131	A_24_P497318	0.0077842	up	3.96043	213.696	111.413	27.6698	10.1526	37.8227	10.0436	11.0992	17.9119	12.224	23.8738	12.7642	12.7793	0.470675	0.977501	1.44401	-1.15942	-1.43468	-0.470675	AF007131	AF007131	Homo sapiens clone 23963 mRNA sequence. [AF007131]	AF007131	false	gb:AF007131;thc:THC2611633		0	chr15:50284956..50285015	chr15		50284956		15q21.2				Hs.569494	THC2611633	GGAAATTAAGGAAAGTACACAAGAATTCGAATGGGGCTTTAGGATTTCAAAAATACTTGG		50285015
F03017	A_24_P676878	0.0362128	up	3.96	259.628	127.521	29.6272	3.59123	37.4954	6.4801	10.5538	8.29992	7.71605	5.49094	7.23005	8.25461	0.267452	2.28611	1.77436	-0.411661	-0.267452	-0.949454	F03017	F03017	HSC1JF102 normalized infant brain cDNA Homo sapiens cDNA clone c-1jf10 3', mRNA sequence [F03017]	F03017	false	gb:F03017		0	chr2:101329087..101329146	chr2		101329087		2q11.2				Hs.595077		AGGCATATTGAAATAAGTAACATCAGAATTATACTCTATGTCAAAATCATGGATATATAT		101329146
THC2719609	A_32_P27636	9.025981E-4	down	3.95528	47.8383	107.346	22.9289	47.563	40.1754	55.2478	301.822	141.717	289.229	128.099	184.264	91.6609	-1.43993	-1.32657	-0.733499	0.816788	0.901066	0.733499	THC2719609	THC2719609			false	thc:THC2719609;thc:THC2728984		0	chr1:031184633..031184692	chr1		31184633		1p35.2					THC2719609	AGACTTCTGCTATGTTCCACCAAAGAGAAGTGCCCTCCACTCCTGTTTTAGTGCAGTTAA		31184692
BC041389	A_32_P6653	0.0185605	down	3.9523	82.9357	102.27	30.8418	44.0623	119.069	59.2218	169.263	51.1555	178.742	33.385	304.218	76.4892	-1.66927	-1.88161	-0.359356	0.359356	1.05365	0.624826	BC041389	BC041389	Homo sapiens cDNA clone IMAGE:5276307. [BC041389]	BC041389	false	gb:BC041389;gb:BX102845;thc:THC2492905;thc:THC2543217		0	chr2:203810526..203810467	chr2		203810467		2q33.2				Hs.471148	THC2492905	TCCAGATTGCATTTTACAGCTTCTATGATAAATGACTGTTACATAAGCAGGAAACATACC		203810526
EPS8	A_23_P136347	0.0214377	down	3.94469	30.1399	2251.37	40.5838	1009.83	27.4853	1667.8	140.042	1489.13	59.2882	1003.76	86.9186	887.121	-1.86369	-0.27777	-1.56385	0.948753	0.27777	1.0079	NM_004447	EPS8	Homo sapiens epidermal growth factor receptor pathway substrate 8 (EPS8), mRNA [NM_004447]	NM_004447	false	ref:NM_004447;ens:ENST00000281172;gb:U12535;gb:BC030010	GO:0007165(signal transduction);GO:0007173(epidermal growth factor receptor signaling pathway);GO:0008283(cell proliferation)	0	chr12:15665502..15665443	chr12	ENST00000281172	15665443	2059	12p12.3		GO:0007165|GO:0007173|GO:0008283|GO:0005070|GO:0005515	NM_004447	Hs.591160	THC2468128	TTAAACTCCATTGTTTTTGGCATTATTCCAACATGCTTTGTTTTAAGAAGCCTTGAAGGG	GO:0005070(SH3/SH2 adaptor activity);GO:0005515(protein binding)	15665502
MPP7	A_23_P384663	5.1447016E-4	up	3.93873	116.431	156.155	33.11	49.9081	48.4632	56.8986	13.9075	58.4374	10.2823	58.7412	9.12919	55.1564	0.908011	0.739513	1.10001	-0.739513	-1.18269	-1.26345	NM_173496	MPP7	Homo sapiens membrane protein, palmitoylated 7 (MAGUK p55 subfamily member 7) (MPP7), mRNA [NM_173496]	NM_173496	false	ref:NM_173496;ens:ENST00000337532;ens:ENST00000375732;ens:ENST00000375719		0	chr10:28385539..28385480	chr10	ENST00000337532	28385480	143098	10p11.23		GO:0005515	NM_173496	Hs.499159	THC2477316	CACTAGAATTTAAGCCCTATGTGATATTTATAAAGCCTCCATCAATAGAGCGTTTGAGAG	GO:0005515(protein binding)	28385539
AA232904	A_24_P629543	0.0140097	up	3.93322	418.974	239.087	21.762	27.0057	35.5158	40.6004	13.1057	31.3388	9.41403	40.0413	8.02381	38.8598	1.59393	0.473153	0.591576	-0.473153	-1.304	-1.49131	AA232904	AA232904	AA232904 zr46c03.s1 Soares_NhHMPu_S1 Homo sapiens cDNA clone IMAGE:666436 3', mRNA sequence [AA232904]	AA232904	false	gb:AA232904;gb:AA055449;gb:AI523941;gb:BE464819		0	chr19:19655014..19654955	chr19		19654955		19p13.11				Hs.63187		TTCCCCATAATAAAGGAAAGTGGAATACATATGATGGGTGAGGAATATGCAGAATCTGCC		19655014
AK025173	A_24_P554331	0.0116287	down	3.9331	419.554	266.119	17.3771	23.2514	27.5008	22.8161	101.041	15.8695	109.591	23.9537	61.4509	20.7165	-0.455936	-1.53284	-0.8433	1.55789	1.08109	0.455936	AK025173	AK025173	Homo sapiens cDNA: FLJ21520 fis, clone COL05874. [AK025173]	AK025173	false	gb:AK025173;thc:THC2539964		0	chr1:22926155..22926214	chr1		22926155		1p36.12				Hs.677330	THC2539964	TGACATTGGAAGCAGTAGGAAGCCACTGAAAGGAATCAAAAGGAGGGAAAGGTTCAGGAA		22926214
KITLG	A_24_P133253	0.0309102	down	3.93221	402.594	526.364	50.1115	159.324	41.8728	227.248	321.138	244.229	386.188	246.687	525.619	401.457	-0.387753	-1.66977	-2.4412	0.393942	0.645602	0.387753	NM_000899	KITLG	Homo sapiens KIT ligand (KITLG), transcript variant b, mRNA [NM_000899]	NM_000899	false	ref:NM_000899;ref:NM_003994;gb:CR749222;ens:ENST00000228280	GO:0007155(cell adhesion);GO:0007165(signal transduction);GO:0008283(cell proliferation);GO:0009887(organ morphogenesis);GO:0030097(hemopoiesis)	0	chr12:87410843..87410784	chr12	ENST00000228280	87410784	4254	12q21.32	GO:0005886(plasma membrane);GO:0016020(membrane);GO:0016021(integral to membrane)	GO:0007155|GO:0007165|GO:0008283|GO:0009887|GO:0030097|GO:0005173|GO:0005515|GO:0008083|GO:0005886|GO:0016020|GO:0016021	NM_000899	Hs.1048	THC2720820	GTGATGTGTATGTGTATATACTGTATGTGTACTTTTTAAAATAGGTGTATGTCCCAACCC	GO:0005173(stem cell factor receptor binding);GO:0005515(protein binding);GO:0008083(growth factor activity)	87410843
KLHL6	A_24_P944253	0.00681065	up	3.93113	242.179	213.104	38.8282	71.6828	50.881	85.6609	19.8989	128.031	19.843	120.415	33.817	143.906	1.67143	0.602394	0.735405	-1.19882	-1.1144	-0.602394	NM_130446	KLHL6	Homo sapiens kelch-like 6 (Drosophila) (KLHL6), mRNA [NM_130446]	NM_130446	false	ref:NM_130446;gb:AK097976;gb:BX648370;thc:THC2483274		0	chr3:184691571..184691512	chr3		184691512	89857	3q27.1		GO:0005515	NM_130446	Hs.659147	THC2483274	CCTGGCTCATTTCTTGTTTCGGCAAGTCTGCTAAAAGATTCACTCAGCACAGCAGGGAAA	GO:0005515(protein binding)	184691571
FLJ36848	A_23_P344655	0.0120354	up	3.92973	241.895	136.957	51.6828	16.6774	29.3124	20.506	9.05032	11.7607	8.91675	22.8828	8.02856	18.6734	0.75189	1.56302	0.446698	-0.446698	-1.42844	-1.28654	AK094167	FLJ36848	Homo sapiens cDNA FLJ36848 fis, clone ASTRO2013802. [AK094167]	AK094167	false	gb:AK094167;ref:XM_930136;ref:XM_941733;thc:THC2479915		0	chr2:63920702..63920643	chr2		63920643	647115	2p15			XM_930136	Hs.694232	THC2479915	TGGGCAGCACTAATCAACCAAGGTAAAGTGAGAATTTTTTAATGACTCATTGTCTAAACA		63920702
THC2617409	A_24_P643776	0.0312685	up	3.92647	300.362	329.832	50.9146	114.596	51.1267	139.532	11.6646	161.321	36.7426	181.526	40.9294	244.6	1.74152	0.706142	0.428099	-1.91317	-0.428099	-0.702663	THC2617409	THC2617409	Q6F0E0_MESFL (Q6F0E0) Recombination protein, partial (8%) [THC2617409]		false	thc:THC2617409		0	chr8:121454458..121454517	chr8		121454458		8q24.12					THC2617409	TGACTAGGGTGTGTAATCAGTTGCTTCTTATTCTGTGTCTCAGATTTCCTAGTCCATGAC		121454517
PROX2	A_23_P387624	0.028702	up	3.92643	417.098	184.75	32.3498	3.51937	32.4116	6.32971	9.20368	8.11822	6.28548	5.2373	5.4498	4.22406	0.403618	2.42918	1.58511	-0.590144	-0.50799	-0.403618	AK094068	PROX2	Homo sapiens cDNA FLJ36749 fis, clone UTERU2016902, moderately similar to HOMEOBOX PROSPERO-LIKE PROTEIN PROX1. [AK094068]	AK094068	false	gb:AK094068;gb:AX748438;thc:THC2485111	GO:0007275(multicellular organismal development);GO:0045449(regulation of transcription)	0	chr14:74389779..74389720	chr14		74389720	283571	14q24.3	GO:0005634(nucleus)	GO:0007275|GO:0045449|GO:0003677|GO:0030528|GO:0005634		Hs.675293	THC2485111	CCCTCTATCCAGAGTGACATTACATACCTAAGTTAGACATACAGGGGAAACAAGTTCACA	GO:0003677(DNA binding);GO:0030528(transcription regulator activity)	74389779
CR627415	A_24_P203442	0.0217228	up	3.92625	121.768	54.6362	24.2147	9.15612	39.089	6.2748	12.0467	12.2714	9.2943	16.243	8.21392	7.60553	0.522595	0.769462	2.00551	-0.660285	-1.43901	-0.522594	CR627415	CR627415	Homo sapiens mRNA; cDNA DKFZp686G19280 (from clone DKFZp686G19280). [CR627415]	CR627415	false	gb:CR627415;gb:XR_016554;thc:THC2750866		0	chr1:119789630..119789689	chr1		119789630		1p12			XR_016554	Hs.658661	THC2750866	ACTCTGAAAAATGGTGATACCTTGTACACTTGTGCCTTAAGACCCATGTATATCTATGGG		119789689
SIX4	A_23_P326885	0.0180604	up	3.91585	365.974	227.285	37.4401	31.7779	47.9758	16.7474	14.7271	42.7788	37.2066	51.4652	19.0684	52.4349	0.802976	0.352299	1.63411	-1.42269	-0.352299	-1.3436	NM_017420	SIX4	Homo sapiens sine oculis homeobox homolog 4 (Drosophila) (SIX4), mRNA [NM_017420]	NM_017420	false	ref:NM_017420;ens:ENST00000216513;ens:ENST00000381711;gb:BC098135	GO:0006355(regulation of transcription, DNA-dependent);GO:0007275(multicellular organismal development);GO:0007519(striated muscle development);GO:0042472(inner ear morphogenesis);GO:0045941(positive regulation of transcription);GO:0048538(thymus development);GO:0051451(myoblast migration)	0	chr14:60250249..60250190	chr14	ENST00000216513	60250190	51804	14q23.1	GO:0005634(nucleus)	GO:0006355|GO:0007275|GO:0007519|GO:0042472|GO:0045941|GO:0048538|GO:0051451|GO:0003700|GO:0005634	NM_017420	Hs.97849	THC2704389	ACTAACTATGCAACTCTTCAGAACTGCTCCCTTATTACTGGTCAAGACCTATTGTCAGTC	GO:0003700(transcription factor activity)	60250249
UNC5C	A_24_P42624	0.0352691	down	3.91522	82.7688	43.7676	50.1042	11.5426	34.0444	18.79	75.5406	14.1079	79.7116	4.734	86.3839	8.72511	-1.35013	-0.151391	-1.4119	0.151391	1.8043	1.03817	NM_003728	UNC5C	Homo sapiens unc-5 homolog C (C. elegans) (UNC5C), mRNA [NM_003728]	NM_003728	false	ref:NM_003728;gb:BC041156;ens:ENST00000331502;ens:ENST00000380169	GO:0006915(apoptosis);GO:0007165(signal transduction);GO:0007275(multicellular organismal development);GO:0007411(axon guidance);GO:0007420(brain development)	0	chr4:96360247..96360188	chr4	ENST00000331502	96360188	8633	4q22.3	GO:0016020(membrane);GO:0016021(integral to membrane)	GO:0006915|GO:0007165|GO:0007275|GO:0007411|GO:0007420|GO:0004872|GO:0005042|GO:0005515|GO:0016020|GO:0016021	NM_003728	Hs.584831	THC2486033	GAATCATCGTGACTTTGAGTCAGATATTATTGACTCTTCGGCACTCAATGGGGGCTTTCA	GO:0004872(receptor activity);GO:0005042(netrin receptor activity);GO:0005515(protein binding)	96360247
CK300666	A_32_P182991	0.0224312	up	3.9087	263.385	116.912	25.1009	3.5552	33.5964	6.31527	10.0821	7.86264	6.85299	5.11051	6.01701	7.30159	0.374241	2.02223	1.61388	-0.4388	-0.374241	-1.07667	CK300666	CK300666	CK300666 UI-E-EJ1-ajz-n-17-0-UI.s1 UI-E-EJ1 Homo sapiens cDNA clone UI-E-EJ1-ajz-n-17-0-UI 3', mRNA sequence [CK300666]	CK300666	false	gb:CK300666;gb:BU742204;gb:BU685068;gb:AA906862		0	chr2:242314087..242314028	chr2		242314028		2q37.3				Hs.645460		CGAGTTTCCTAGCTTCATTCCAGAACTGCTATTGTGGCACAACAAATTCACAACAAATTC		242314087
AK092744	A_24_P937231	0.0231606	up	3.90767	46.5947	43.2685	17.8473	39.0008	20.6145	35.4902	10.8563	39.591	7.21828	42.5037	6.44374	62.5541	1.60406	0.36942	0.713449	-0.36942	-1.06065	-1.78192	AK092744	AK092744	Homo sapiens cDNA FLJ35425 fis, clone SMINT2001615, highly similar to FERRITIN LIGHT CHAIN. [AK092744]	AK092744	false	gb:AK092744;gb:AX747703;thc:THC2510426		0	chr6:138809792..138809733	chr6		138809733		6q23.3					THC2510426	GGAGAATGACTACAGCTTTTTGTTTTATGCTGTTAGCATTTCATTGCTACATCAAAGGTG		138809792
MT4	A_23_P152398	0.00483802	up	3.90623	331.342	127.701	30.7833	5.49623	37.9661	12.2004	9.99337	12.1541	6.74234	7.51972	5.77187	5.60836	0.667043	1.77713	0.929283	-0.990905	-0.865933	-0.667043	NM_032935	MT4	Homo sapiens metallothionein 4 (MT4), mRNA [NM_032935]	NM_032935	false	ref:NM_032935;ens:ENST00000219162;gb:BC113442;gb:BC113444	GO:0006875(metal ion homeostasis);GO:0008150(biological_process)	0	chr16:55159179..55160262	chr16	ENST00000219162	55159179	84560	16q13	GO:0005737(cytoplasm)	GO:0006875|GO:0008150|GO:0005507|GO:0008270|GO:0046872|GO:0005737	NM_032935	Hs.567624	NP363653	GTGGAGACAACTGCAAATGCACAACCTGCAACTGTAAAACATGTCGGAAGAGCTGCTGTC	GO:0005507(copper ion binding);GO:0008270(zinc ion binding);GO:0046872(metal ion binding)	55160262
AK095544	A_24_P76586	0.0245462	up	3.90189	1830.48	773.867	33.8328	3.82793	34.394	6.3371	9.33988	8.10736	6.56433	5.30501	5.67548	4.23575	0.409969	2.31169	1.60817	-0.627922	-0.524801	-0.409969	AK095544	AK095544	Homo sapiens cDNA FLJ38225 fis, clone FCBBF2003528. [AK095544]	AK095544	false	gb:AK095544;thc:THC2486575		0	chr1:99385934..99385993	chr1		99385934		1p21.3				Hs.588631	THC2486575	ACCTAACAAACACTCCAAAATCAGTAGCATACAACAATAGGCATTTAGTCACTTGCTTGC		99385993
PRRG2	A_23_P67355	0.0249751	up	3.90136	98.2668	92.114	46.3203	27.1615	35.9575	42.3233	25.6199	44.8315	9.76533	42.5906	5.66728	28.5286	0.614486	1.29129	0.286045	-0.286045	-1.60359	-1.81048	NM_000951	PRRG2	Homo sapiens proline rich Gla (G-carboxyglutamic acid) 2 (PRRG2), mRNA [NM_000951]	NM_000951	false	ref:NM_000951;gb:BC026032;gb:AF009243;ens:ENST00000246794		0	chr19:54785509..54785568	chr19	ENST00000246794	54785509	5639	19q13.33	GO:0005576(extracellular region);GO:0005887(integral to plasma membrane);GO:0016020(membrane)	GO:0005179|GO:0005509|GO:0005515|GO:0005576|GO:0005887|GO:0016020	NM_000951	Hs.35101	THC2474207	GGATTCCGGAAGCCGCTAGGCCTCATAGACGCCGAAGCTGGACTTGGAGTGGGGAATGGT	GO:0005179(hormone activity);GO:0005509(calcium ion binding);GO:0005515(protein binding)	54785568
AK074181	A_24_P162145	0.0118985	up	3.89593	378.27	149.795	28.7579	5.15304	36.2967	6.31835	9.99582	7.92217	6.86856	5.16386	6.75991	8.28664	0.462435	1.60647	1.64823	-0.538563	-0.462435	-1.16778	AK074181	AK074181	Homo sapiens mRNA for FLJ00254 protein. [AK074181]	AK074181	false	gb:AK074181		0	chr1:94399525..94399466	chr1		94399466		1p22.1				Hs.681802		CACATCCCAACTCCAATGTAACTTTTAGTGTGTATGTATAAAAGTTTATTCATTTAATTA		94399525
AI359055	A_24_P556937	0.00685585	up	3.8896	216.658	120.226	32.8567	7.60731	38.8832	12.753	10.0846	15.1835	6.74258	7.89202	6.76044	9.51248	0.538382	1.79944	1.29703	-0.90164	-0.538382	-0.803993	AI359055	AI359055	AI359055 qy20d06.x1 NCI_CGAP_Brn23 Homo sapiens cDNA clone IMAGE:2012555 3' similar to gb:X53793 MULTIFUNCTIONAL PROTEIN (HUMAN);, mRNA sequence [AI359055]	AI359055	false	gb:AI359055;gb:AI282027;gb:BG152383;gb:BF724944		0	chr9:37869605..37869665	chr9		37869605		9p13.2				Hs.645492		AACAAAAACTATTTGCAACGTAATTAAAACAGGTAAGTGCTGTGAAAAATAGAAACATGG		37869665
A_32_P177595	A_32_P177595	0.00537483	down	3.88681	20.3897	145.778	19.9638	90.1995	29.3145	94.4263	93.8794	107.714	88.4282	127.207	87.1408	93.5558	-1.73177	-1.06964	-0.581487	0.90776	0.581487	1.00361	A_32_P177595	A_32_P177595			false			0	chr5:127552225..127552166	chr5		127552166		5q23.3						AAATAATAACGTTATAGATGTCTATCAAGATTCATGAAAACCAGCCAGGCGCAGTGGCTC		127552225
CD300LF	A_23_P55020	0.0239549	up	3.88651	876.52	386.86	23.2065	5.64776	34.2431	7.38282	13.8187	25.8002	15.9579	18.3535	6.52004	4.12799	0.260266	1.11907	1.29386	-1.82047	-1.12149	-0.260266	NM_139018	CD300LF	Homo sapiens CD300 molecule-like family member f (CD300LF), mRNA [NM_139018]	NM_139018	false	ref:NM_139018;gb:AK092757;gb:BC028199;ens:ENST00000326165		0	chr17:70202396..70202337	chr17	ENST00000326165	70202337	146722	17q25.1	GO:0016020(membrane);GO:0016021(integral to membrane)	GO:0004872|GO:0016020|GO:0016021	NM_139018	Hs.567706	THC2489457	GGGACAGTGCAGATGTATGTAAGTTAAGGACTTTGAGATAGAGAGGTTATTCTTGCTGAT	GO:0004872(receptor activity)	70202396
CCBE1	A_23_P55544	0.00384669	down	3.88398	240.037	89.5905	81.6801	32.5204	174.636	36.163	359.157	24.3987	468.827	40.1481	513.66	46.3729	-1.44877	-1.54197	-0.598846	1.00913	0.67504	0.598846	NM_133459	CCBE1	Homo sapiens collagen and calcium binding EGF domains 1 (CCBE1), mRNA [NM_133459]	NM_133459	false	ref:NM_133459;gb:BX640826;gb:AB075863;gb:AK055243	GO:0006817(phosphate transport)	0	chr18:55253070..55253011	chr18		55253011	147372	18q21.32	GO:0005737(cytoplasm)	GO:0006817|GO:0005509|GO:0005737	NM_133459	Hs.34333	THC2580981	ATTTTTTCTCCTTGGGTATTACAAGTTTTTGTCTGGAGCCAACCAAGCTTGCCACCAACA	GO:0005509(calcium ion binding)	55253070
CRB2	A_24_P326398	0.00741503	up	3.88316	393.445	278.02	30.8165	14.4003	36.0387	11.3093	11.0355	20.5397	24.8134	35.4693	7.44423	16.9768	0.508213	1.10484	1.67927	-0.88902	-0.508213	-1.18213	NM_173689	CRB2	Homo sapiens crumbs homolog 2 (Drosophila) (CRB2), mRNA [NM_173689]	NM_173689	false	ref:NM_173689;ens:ENST00000373631;gb:AK095783;gb:AK124819	GO:0007601(visual perception);GO:0050896(response to stimulus)	0	chr9:125180013..125180072	chr9	ENST00000373631	125180013	286204	9q33.2	GO:0016020(membrane);GO:0016021(integral to membrane)	GO:0007601|GO:0050896|GO:0005509|GO:0016020|GO:0016021	NM_173689	Hs.568340	THC2480973	GTGGGGAAAGAATCTGGAAGTCTTCAACTGCCGTCTGATGGGAAGGACCGTCTGGGTGTC	GO:0005509(calcium ion binding)	125180072
AA465699	A_24_P809964	0.0208406	down	3.8817	122.968	138.006	27.804	51.4391	14.3123	55.7225	231.949	135.6	263.412	127.136	200.447	98.1852	-0.47045	-1.19158	-2.26501	0.47045	0.746942	0.725635	AA465699	AA465699	AA465699 aa31h04.s1 NCI_CGAP_GCB1 Homo sapiens cDNA clone IMAGE:814903 3' similar to contains Alu repetitive element;, mRNA sequence [AA465699]	AA465699	false	gb:AA465699;gb:AW293963;gb:AW135412;gb:AW977111		0	chr1:222618391..222618332	chr1		222618332		1q42.11				Hs.445890		TGGTTTACTGACTTTCAACCAAGTCCTCTGTTTTTTGTCTCTTCCCTCCTTAACGATATG		222618391
A_24_P922401	A_24_P922401	0.0236881	up	3.88142	109.546	46.4747	29.9505	3.5082	35.6363	6.3162	9.5863	8.00009	6.59837	5.50957	5.63495	4.16487	0.400443	2.2572	1.65964	-0.575617	-0.576404	-0.400443	A_24_P922401	A_24_P922401			false			0	chr11:050141232..050141173	chr11		50141173		11p11.12						CTTGCAAAGTCACTAAACATTAACGATATGCTGTACCTTTTAAAGTAGCTAAGATGCTTG		50141232
A_23_P12373	A_23_P12373	0.0494654	up	3.8792	422.439	230.568	34.174	3.60168	41.8308	8.07189	10.5929	8.31517	7.88207	7.94444	7.07102	5.79099	0.262136	2.63474	1.76217	-0.262136	-0.622786	-0.323306	A_23_P12373	A_23_P12373			false			0	chr1:246788421..246788362	chr1		246788362		1q44						TCTCTACCCATCAGATACTTAGGATTTTATCCCTGTTATTCCTTAGACTCTCATACAATG		246788421
THC2786072	A_24_P74997	0.00632894	up	3.87899	60.0289	77.351	17.6673	36.4084	26.4756	42.463	16.1571	65.7411	12.568	92.7444	11.4659	94.9234	1.16814	0.490719	0.852362	-0.490719	-1.3496	-1.5155	THC2786072	THC2786072	ASSY_RAT (P09034) Argininosuccinate synthase (Citrulline--aspartate ligase) , partial (39%) [THC2786072]		false	thc:THC2786072		0	chr7:110838780..110838839	chr7		110838780		7q31.1					THC2786072	GGCTGTATTGACATTATGGAGAACTGCTTCATTAGAATAAAGTCCAGAGGTATCTACAAG		110838839
NAG18	A_24_P376029	0.0188579	up	3.87343	832.367	350.647	33.7474	4.27195	32.7969	6.30512	8.97145	8.10421	6.22841	5.26307	5.40242	4.21664	0.444844	2.17945	1.57661	-0.655687	-0.559397	-0.444844	NR_002568	NAG18	Homo sapiens NAG18 protein (NAG18) on chromosome 19 [NR_002568]	NR_002568	false	ref:NR_002568;gb:AF210651		0	chr19:63140013..63140072	chr19		63140013	57051	19q13.43			NR_002568	Hs.659675		ACTTATTACCAACGACTATCTAATAACTGCGATGACAGAAATAGGTCAATTGAACCATGA		63140072
AK095964	A_24_P187859	0.0038521	up	3.87291	174.774	67.068	23.5769	8.72017	33.4615	6.58686	11.3392	14.9599	11.2005	12.8789	25.1792	26.9389	0.739625	0.792783	1.70268	-1.04194	-0.843605	-0.739625	AK095964	AK095964	Homo sapiens cDNA FLJ38645 fis, clone HHDPC2005794. [AK095964]	AK095964	false	gb:AK095964;thc:THC2621883		0	chr5:71637582..71637523	chr5		71637523		5q13.2				Hs.482491	THC2621883	TGGGCTTTCCTACTTCAATCAGATTTCAACTTTTGATTGTTTCTGTACTGGGCTTCCCTT		71637582
CYR61	A_23_P46426	0.0304173	down	3.86111	95.5366	2976.89	199.324	2095.09	237.78	2186.51	690.73	3403.41	1000.17	3085.44	749.508	2579.9	-2.21075	-0.642971	-0.450071	0.450071	1.12563	0.967556	NM_001554	CYR61	Homo sapiens cysteine-rich, angiogenic inducer, 61 (CYR61), mRNA [NM_001554]	NM_001554	false	ref:NM_001554;ens:ENST00000360431;ens:ENST00000271019;gb:Z98053	GO:0001558(regulation of cell growth);GO:0001569(patterning of blood vessels);GO:0006935(chemotaxis);GO:0007155(cell adhesion);GO:0008283(cell proliferation);GO:0009653(anatomical structure morphogenesis)	0	chr1:85821759..85821818	chr1	ENST00000360431	85821759	3491	1p22.3	GO:0005576(extracellular region)	GO:0001558|GO:0001569|GO:0006935|GO:0007155|GO:0008283|GO:0009653|GO:0005520|GO:0008201|GO:0005576	NM_001554	Hs.8867	NP077848	ACACTCCATGAGTGTCTGTGAGAGGCAGCTATCTGCACTCTAAACTGCAAACAGAAATCA	GO:0005520(insulin-like growth factor binding);GO:0008201(heparin binding)	85821818
APOBEC3H	A_32_P347617	0.0323163	up	3.86099	278.504	145.936	27.5363	10.9777	35.3143	6.33033	11.3471	22.6484	7.61247	10.416	6.24173	4.92593	0.295406	0.689797	1.84294	-1.63404	-1.08932	-0.295406	NM_181773	APOBEC3H	Homo sapiens apolipoprotein B mRNA editing enzyme, catalytic polypeptide-like 3H (APOBEC3H), mRNA [NM_181773]	NM_181773	false	ref:NM_181773;gb:BC069023;ens:ENST00000342641;ens:ENST00000348946		0	chr22:37827920..37827979	chr22	ENST00000342641	37827920	164668	22q13.1		GO:0008270|GO:0016787|GO:0016814	NM_181773	Hs.440515	THC2477080	TCAACCCCTATAAGATGTTAGAGGAGCTAGATAAAAACAGTCGAGCCATAAAGCGACGGC	GO:0008270(zinc ion binding);GO:0016787(hydrolase activity);GO:0016814(hydrolase activity, acting on carbon-nitrogen (but not peptide) bonds, in cyclic amidines)	37827979
KRT26	A_23_P27186	0.0226723	up	3.85948	182.776	75.7385	30.9313	3.53661	31.9907	6.33692	9.36783	8.0832	6.3716	5.21721	5.50744	4.20575	0.440977	2.29863	1.5058	-0.61721	-0.541622	-0.440977	NM_181539	KRT26	Homo sapiens keratin 26 (KRT26), mRNA [NM_181539]	NM_181539	false	ref:NM_181539;ens:ENST00000335552;gb:BC132951;gb:AJ564205		0	chr17:36177419..36176441	chr17	ENST00000335552	36176441	353288	17q21.2	GO:0005882(intermediate filament)	GO:0005198|GO:0005882	NM_181539	Hs.592133	NP1461682	CACATGTTACAAATCAAAAGGATACAGGCCTGTGAATTCTGGAAATCAAGCCAAAGACTC	GO:0005198(structural molecule activity)	36177419
ARL8A	A_32_P212446	0.0108043	up	3.85333	299.447	255.157	32.5005	71.4055	48.9423	86.4127	14.409	89.8072	10.5547	66.5547	19.6761	94.6809	1.93201	0.565529	0.880939	-0.938756	-0.955554	-0.565529	AL050068	ARL8A	Homo sapiens mRNA; cDNA DKFZp566A1446 (from clone DKFZp566A1446). [AL050068]	AL050068	false	gb:AL050068;gb:AI453510;gb:AI521563;thc:THC2692614	GO:0007059(chromosome segregation);GO:0007264(small GTPase mediated signal transduction)	0	chr1:200369274..200369333	chr1		200369274	127829	1q32.1	GO:0005622(intracellular);GO:0005737(cytoplasm);GO:0016020(membrane);GO:0030496(midbody);GO:0051233(spindle midzone)	GO:0007059|GO:0007264|GO:0000166|GO:0003924|GO:0005525|GO:0043014|GO:0048487|GO:0005622|GO:0005737|GO:0016020|GO:0030496|GO:0051233		Hs.604697	THC2692614	AAAGGAAGAGGAACATCACTTTACAAATCATTAAATTAAACAAATAAACAAACAGAACCC	GO:0000166(nucleotide binding);GO:0003924(GTPase activity);GO:0005525(GTP binding);GO:0043014(alpha-tubulin binding);GO:0048487(beta-tubulin binding)	200369333
AW977527	A_32_P169550	0.0213583	up	3.85299	402.747	330.764	21.0867	57.1839	35.918	74.6974	14.3037	92.3285	14.6637	104.532	14.8925	85.7461	2.26645	0.543104	0.926029	-0.708004	-0.85124	-0.543104	AW977527	AW977527	EST389636 MAGE resequences, MAGO Homo sapiens cDNA, mRNA sequence [AW977527]	AW977527	false	gb:AW977527;gb:BX099371;gb:BQ774260;gb:AW384104		0	chr6:106663424..106663365	chr6		106663365		6q21				Hs.611098		GATAAGACATCATTTCCTGCACTACTGGACACACTCAATGAGGTAACTGTTGTTGAACAA		106663424
KIF12	A_23_P386356	0.02058	up	3.85008	199.383	93.9214	38.6244	10.2816	32.2689	6.49754	9.30777	17.577	6.15712	5.92695	5.3278	4.22324	0.375412	1.19885	1.60158	-1.62778	-0.655637	-0.375412	NM_138424	KIF12	Homo sapiens kinesin family member 12 (KIF12), mRNA [NM_138424]	NM_138424	false	ref:NM_138424;ens:ENST00000357728;ens:ENST00000374118;ens:ENST00000259410	GO:0007018(microtubule-based movement)	0	chr9:115896339..115896072	chr9	ENST00000357728	115896072	113220	9q32	GO:0005874(microtubule);GO:0005875(microtubule associated complex)	GO:0007018|GO:0000166|GO:0003777|GO:0005524|GO:0005874|GO:0005875	NM_138424	Hs.28149	THC2473885	CCCAGCGGAACCTGTACGGGATGCTACAGGAGTTCATGCTAGAGAATGAGAGGCTCAGGA	GO:0000166(nucleotide binding);GO:0003777(microtubule motor activity);GO:0005524(ATP binding)	115896339
KIAA1109	A_24_P179577	0.0438311	down	3.84593	26.0691	56.0152	23.227	47.118	22.7255	52.7033	131.35	29.3794	58.1565	54.6034	62.8091	53.1477	-0.638716	-0.555712	-0.74882	2.6253	0.555712	0.705728	DQ335469	KIAA1109	Homo sapiens fragile site-associated protein (FSA) mRNA, complete cds. [DQ335469]	DQ335469	false	gb:DQ335469;gb:AB029032;ens:ENST00000388738;ens:ENST00000264501	GO:0006508(proteolysis)	0	chr4:123485022..123485081	chr4	ENST00000388738	123485022	84162	4q27		GO:0006508|GO:0004190	XM_371706	Hs.408142	THC2722176	CGAAAAGATTCACTCAGTATAAACCTTGAGTTTGTAAAAGTGAGTTTGTCACGGATCAGG	GO:0004190(aspartic-type endopeptidase activity)	123485081
GABRA2	A_23_P167121	0.0139438	up	3.84518	48.5345	106.242	26.1816	23.2921	41.1018	44.3421	12.0698	46.2811	8.08119	36.921	7.09532	48.376	0.404379	1.70336	1.42518	-0.404379	-0.657151	-1.2347	NM_000807	GABRA2	Homo sapiens gamma-aminobutyric acid (GABA) A receptor, alpha 2 (GABRA2), mRNA [NM_000807]	NM_000807	false	ref:NM_000807;gb:BC022488;ens:ENST00000336012;ens:ENST00000381620	GO:0001505(regulation of neurotransmitter levels);GO:0006811(ion transport);GO:0006821(chloride transport);GO:0007214(gamma-aminobutyric acid signaling pathway)	0	chr4:45958777..45958718	chr4	ENST00000336012	45958718	2555	4p12	GO:0005887(integral to plasma membrane);GO:0045211(postsynaptic membrane)	GO:0001505|GO:0006811|GO:0006821|GO:0007214|GO:0004890|GO:0005216|GO:0005230|GO:0005254|GO:0008503|GO:0031404|GO:0005887|GO:0045211	NM_000807	Hs.116250	THC2634462	CTAATTGAATTTGCAACTGTTAATTACTTCACCAAAAGAGGATGGACTTGGGATGGGAAG	GO:0004890(GABA-A receptor activity);GO:0005216(ion channel activity);GO:0005230(extracellular ligand-gated ion channel activity);GO:0005254(chloride channel activity);GO:0008503(benzodiazepine receptor activity);GO:0031404(chloride ion binding)	45958777
ARSE	A_23_P256084	0.0203644	up	3.84174	127.304	231.5	21.3105	121.526	33.217	101.939	15.1302	137.66	11.4678	164.962	11.0821	152.793	1.98588	0.336987	1.2309	-0.336987	-0.997861	-0.936664	NM_000047	ARSE	Homo sapiens arylsulfatase E (chondrodysplasia punctata 1) (ARSE), mRNA [NM_000047]	NM_000047	false	ref:NM_000047;ens:ENST00000381134;ens:ENST00000361512;ens:ENST00000044768	GO:0001501(skeletal development);GO:0008152(metabolic process)	0	chrX:2864805..2863195	chrX	ENST00000381134	2863195	415	Xp22.33		GO:0001501|GO:0008152|GO:0004065|GO:0005509|GO:0016787	NM_000047	Hs.386975	THC2464700	AGCCAGGTGGCATCAACGGGACAGAGGAACAATGTGGAAAGTCCACTTTGTGACGCCTGT	GO:0004065(arylsulfatase activity);GO:0005509(calcium ion binding);GO:0016787(hydrolase activity)	2864805
KIAA1751	A_24_P383267	0.00975262	up	3.8316	137.253	50.5924	35.5103	4.86834	26.1949	6.36809	8.79396	8.32343	6.00758	5.34461	5.28186	4.33486	0.577392	2.00428	1.1779	-0.78312	-0.693755	-0.577392	NM_001080484	KIAA1751	Homo sapiens KIAA1751 (KIAA1751), mRNA [NM_001080484]	NM_001080484	false	ref:NM_001080484;ens:ENST00000270720;gb:BC139754;gb:AB051538		0	chr1:1885156..1885097	chr1	ENST00000270720	1885097	85452	1p36.33			NM_001080484	Hs.232092	THC2492079	TTGGCAAAGTGTACAAGAAAAAGATCACGTTGGTAAACACCACCTACACGATCAACTACT		1885156
THC2730181	A_32_P184558	0.00193007	up	3.83123	319.241	177.855	36.8603	13.9154	43.9717	31.0113	10.5123	22.1541	14.5853	27.5986	17.1591	35.8933	1.0521	1.61353	0.711931	-0.867339	-0.711931	-0.856593	THC2730181	THC2730181			false	thc:THC2730181		0	chr11:85454408..85454467	chr11		85454408		11q14.2					THC2730181	CAACTCTTTCACACTAGGGATGCTAGTCAACACTATTATCCACTAACACCTACAGTATAA		85454467
HECW2	A_23_P50974	0.0226538	up	3.82504	795.323	395.66	37.0387	39.808	50.3255	27.3887	13.4382	57.2813	28.7758	46.6015	21.4391	50.5764	1.40706	0.295747	1.27748	-1.69195	-0.295747	-0.838445	NM_020760	HECW2	Homo sapiens HECT, C2 and WW domain containing E3 ubiquitin protein ligase 2 (HECW2), mRNA [NM_020760]	NM_020760	false	ref:NM_020760;gb:AB037722;gb:CR749424;ens:ENST00000260983	GO:0006464(protein modification process);GO:0006512(ubiquitin cycle)	0	chr2:196773973..196773914	chr2	ENST00000260983	196773914	57520	2q32.3	GO:0005622(intracellular)	GO:0006464|GO:0006512|GO:0004842|GO:0016874|GO:0005622	NM_020760	Hs.654742	THC2474526	GACAAAGATGAACCCATACATGATCAGCTCCACGGTAATTTTTAGGGACTCAGGAGAATC	GO:0004842(ubiquitin-protein ligase activity);GO:0016874(ligase activity)	196773973
BX095252	A_32_P172545	0.0302653	up	3.82203	663.051	443.621	73.9464	58.2827	324.467	72.2655	71.8322	115.729	66.7591	122.119	55.9439	124.477	0.752108	0.515728	2.33901	-0.515728	-0.698931	-0.981511	BX095252	BX095252	BX095252 Soares placenta Nb2HP Homo sapiens cDNA clone IMAGp998I12199, mRNA sequence [BX095252]	BX095252	false	gb:BX095252;thc:THC2640304		0	chr5:172364364..172364423	chr5		172364364		5q35.2				Hs.687208	THC2640304	TGGCAGGGGAGAGGGTTTTGGCAGTTAGGCATGACTGCTTCTGAAGGTTGTAGGCACTAA		172364423
THC2643762	A_32_P377008	0.00721662	up	3.81718	418.956	272.282	24.4175	10.7384	36.0063	13.5338	12.8536	35.3991	8.87831	13.4511	7.47726	10.7078	0.569889	1.13333	1.35987	-1.51335	-0.651179	-0.569889	THC2643762	THC2643762	Q4KGN0_PSEF5 (Q4KGN0) Bll7817, partial (5%) [THC2643762]		false	thc:THC2643762		0	chrX:70802177..70801532	chrX		70801532		Xq13.1					THC2643762	TGGCGAGAGAAGATAATGACCCAAATAGAGATGAGGTCCCAAGGGCCCAACTTCCCACAC		70802177
CB049726	A_24_P569812	0.0465492	up	3.81469	172.675	91.4137	32.7288	3.48657	33.0285	6.30317	8.98436	8.10151	6.20368	5.24865	5.38047	4.21348	0.282428	2.59553	1.75441	-0.485923	-0.393969	-0.282428	CB049726	CB049726	CB049726 NISC_gj12g03.x1 NCI_CGAP_Pr28 Homo sapiens cDNA clone IMAGE:3271493 3', mRNA sequence [CB049726]	CB049726	false	gb:CB049726;gb:AW337616;gb:N22351;gb:AU158709		0	chr12:13264100..13264041	chr12		13264041		12p13.1				Hs.594584		AGATTACAGAAGTCTTTTTAGCCCATATCATAAATAAAATAGTTCTGAATTTTTCGTATG		13264100
TMEM16D	A_23_P409093	0.00254483	up	3.81201	119.26	164.019	27.7557	60.9842	45.3407	72.8093	13.5913	91.4009	17.044	84.2586	13.9651	112.911	1.26086	0.584955	1.03729	-1.02892	-0.584955	-1.29468	NM_178826	TMEM16D	Homo sapiens transmembrane protein 16D (TMEM16D), mRNA [NM_178826]	NM_178826	false	ref:NM_178826;gb:AK092596;ens:ENST00000281268;ens:ENST00000299222		0	chr12:100046015..100046074	chr12	ENST00000281268	100046015	121601	12q23.2			NM_178826	Hs.58785	THC2472217	TATGGGCAGTTACATTCTCAAGTTTTTAAAATCAAGGGGAACTTGTATACTGGGCCTGTT		100046074
A_24_P705701	A_24_P705701	0.0150925	up	3.808	1703.34	670.334	43.2055	11.1904	31.8742	6.33596	9.25832	15.7516	29.5573	27.6606	20.4061	14.3394	0.4182	1.02174	1.40354	-1.69389	-0.831531	-0.4182	A_24_P705701	A_24_P705701			false			0	chr6:100110518..100110577	chr6		100110518		6q16.3						ACCTCAAAACACATTTCTGACTCTTCTTAAATCCCTTCTTTTTATAAGAACTGCTGACTC		100110577
GRM8	A_32_P8221	0.00357669	down	3.80774	60.1576	41.2548	11.7308	15.5	17.4802	20.2694	108.407	25.0668	72.7935	22.6298	107.646	28.5002	-0.5707	-1.51685	-1.32847	0.997716	0.5707	0.802366	NM_000845	GRM8	Homo sapiens glutamate receptor, metabotropic 8 (GRM8), mRNA [NM_000845]	NM_000845	false	ref:NM_000845;gb:U92459;thc:THC2471426	GO:0007165(signal transduction);GO:0007186(G-protein coupled receptor protein signaling pathway);GO:0007194(negative regulation of adenylate cyclase activity);GO:0007268(synaptic transmission);GO:0007601(visual perception);GO:0007608(sensory perception of smell);GO:0030818(negative regulation of cAMP biosynthetic process);GO:0050896(response to stimulus)	0	chr7:125866027..125865968	chr7		125865968	2918	7q31.33	GO:0005887(integral to plasma membrane);GO:0016020(membrane)	GO:0007165|GO:0007186|GO:0007194|GO:0007268|GO:0007601|GO:0007608|GO:0030818|GO:0050896|GO:0004872|GO:0008067|GO:0005887|GO:0016020	NM_000845	Hs.449625	THC2471426	AAGACAATGAGTCTGTTTCTTGTAATGGCTGACCAGATTGAAGCCCTGGGTTGTGCTAAA	GO:0004872(receptor activity);GO:0008067(metabotropic glutamate, GABA-B-like receptor activity)	125866027
CD1E	A_23_P201160	0.0487211	up	3.80761	36.1368	361.63	61.5901	167.433	43.7296	248.242	10.4863	247.058	7.14622	222.07	23.5439	274.151	0.109285	1.98944	0.927192	-1.12601	-1.52544	-0.109285	NM_030893	CD1E	Homo sapiens CD1e molecule (CD1E), transcript variant 1, mRNA [NM_030893]	NM_030893	false	ref:NM_030893;ref:NM_001042583;ref:NM_001042584;ref:NM_001042585	GO:0006955(immune response)	0	chr1:156593683..156593742	chr1	ENST00000368160	156593683	913	1q23.1	GO:0005887(integral to plasma membrane);GO:0016020(membrane);GO:0016021(integral to membrane)	GO:0006955|GO:0005887|GO:0016020|GO:0016021	NM_030893	Hs.249217	THC2603344	AGGATTTAGGTATTGGTGTCTGTATTCATGACCAAAAATCTTATCTGAATTCAGGGCCAG		156593742
ADH1A	A_23_P58359	0.03561	up	3.80578	101.151	49.1326	35.0372	4.32006	33.2468	6.32705	9.70975	10.3737	33.6598	22.1305	9.58174	8.57009	0.218382	2.19639	1.57024	-0.918791	-0.218382	-0.662396	NM_000667	ADH1A	Homo sapiens alcohol dehydrogenase 1A (class I), alpha polypeptide (ADH1A), mRNA [NM_000667]	NM_000667	false	ref:NM_000667;ens:ENST00000209668;gb:BT019812;gb:BC074738	GO:0006066(alcohol metabolic process)	0	chr4:100420370..100419732	chr4	ENST00000209668	100419732	124	4q23	GO:0005737(cytoplasm)	GO:0006066|GO:0004024|GO:0008270|GO:0016491|GO:0046872|GO:0005737	NM_000667	Hs.654433	THC2593059	TATGCTGCTACTGACTGGACGTACCTGGAAGGGAGCTATTCTTGGTGGCTTTAAAAGTAA	GO:0004024(alcohol dehydrogenase activity, zinc-dependent);GO:0008270(zinc ion binding);GO:0016491(oxidoreductase activity);GO:0046872(metal ion binding)	100420370
AK057935	A_32_P35506	0.00432065	up	3.79823	348.18	215.164	39.8015	35.4444	42.7891	43.0147	11.2891	36.7771	18.995	42.8005	14.7375	60.8609	1.28419	0.757062	0.582211	-1.11408	-0.582211	-1.45623	AK057935	AK057935	Homo sapiens cDNA FLJ25206 fis, clone REC05955. [AK057935]	AK057935	false	gb:AK057935;thc:THC2524368;thc:THC2541877		0	chr8:30359207..30359184	chr8		30359184		8p12					THC2524368	ACAAACATGTATCCTGGATGAAAATAAACCAACTCTTGAAACTGCAACCCAAGACATTCA		30359207
SYTL3	A_23_P168188	0.00114657	down	3.78965	62.3165	174.436	28.1072	124.016	32.0415	131.786	137.768	149.014	146.646	150.107	197.944	166.872	-0.685902	-1.3424	-1.24107	0.685902	0.765456	1.04547	NM_001009991	SYTL3	Homo sapiens synaptotagmin-like 3 (SYTL3), mRNA [NM_001009991]	NM_001009991	false	ref:NM_001009991;ens:ENST00000360448;ens:ENST00000297239;gb:AK055750	GO:0006886(intracellular protein transport)	0	chr6:159105782..159105841	chr6	ENST00000360448	159105782	94120	6q25.3		GO:0006886|GO:0005515|GO:0008270|GO:0017137	NM_001009991	Hs.436977	THC2475675	CTGTGTATATTTACGTTAAACACAATTATGTTACCTAAGCCTCTGGTGGGTTATCTCCTC	GO:0005515(protein binding);GO:0008270(zinc ion binding);GO:0017137(Rab GTPase binding)	159105841
THC2651501	A_23_P153958	0.00226841	up	3.78963	157.83	280.271	44.1497	147.111	57.2569	163.697	27.8047	254.055	21.4491	215.309	29.7101	298.228	1.63564	0.727654	0.948576	-0.727654	-0.863341	-0.863305	THC2651501	THC2651501			false	thc:THC2651501		0	chr2:120825582..120825641	chr2		120825582		2q14.2					THC2651501	GGCCTGCCAACGTTTCAGGGTATGAATGGATTTTGTTTATTCGGTTTGATGTGTCTTTTC		120825641
NETO1	A_24_P5653	0.0424933	up	3.78015	26.8501	84.1931	46.7232	41.3346	39.6057	37.9904	9.61587	36.3066	6.65804	49.205	5.88709	30.3247	0.133984	1.95955	1.84283	-0.133984	-1.10288	-0.582111	NM_138999	NETO1	Homo sapiens neuropilin (NRP) and tolloid (TLL)-like 1 (NETO1), transcript variant 1, mRNA [NM_138999]	NM_138999	false	ref:NM_138999;ref:NM_138966;ref:NM_153181;ens:ENST00000327305		0	chr18:68677178..68677119	chr18	ENST00000327305	68677119	81832	18q22.3	GO:0016020(membrane);GO:0016021(integral to membrane)	GO:0004872|GO:0016020|GO:0016021	NM_138999	Hs.465407	THC2483512	CTCCAATAATTGGACGTTTCTGTGGACAACAAAATCCACCTGTCATAAAATCCAGTGGAA	GO:0004872(receptor activity)	68677178
TBC1D3	A_32_P24372	0.00329317	down	3.77949	32.2165	128.188	27.5336	108.219	60.2605	133.783	271.986	197.667	271.446	264.962	264.086	239.407	-1.43453	-1.41683	-0.592749	1.01832	0.592748	0.699408	NM_032258	TBC1D3	Homo sapiens TBC1 domain family, member 3 (TBC1D3), mRNA [NM_032258]	NM_032258	false	ref:NM_032258;ref:NM_001001417;ref:NM_001001418;gb:AX775949		0	chr17:33369069..33369127	chr17	ENST00000343881	33369069	84218	17q12	GO:0005622(intracellular)	GO:0005096|GO:0005097|GO:0005622	NM_032258	Hs.105891	NP1083288	TGTTAAACTTATGAGAATGTATTAAGAAAGAGTGCAGCTCGAGAGACATTCAGAGATGGA	GO:0005096(GTPase activator activity);GO:0005097(Rab GTPase activator activity)	33369127
LRRN3	A_24_P187766	0.0425758	down	3.76856	578.372	236.071	51.4364	13.7569	83.7736	8.43835	159.613	13.4966	280.03	13.464	195.854	9.8973	-2.14491	-1.53505	-0.126225	0.126225	0.940717	0.868917	NM_018334	LRRN3	Homo sapiens leucine rich repeat neuronal 3 (LRRN3), mRNA [NM_018334]	NM_018334	false	ref:NM_018334;ens:ENST00000308478;gb:AK001991;gb:CR457397		0	chr7:110550655..110550714	chr7	ENST00000308478	110550655	54674	7q31.1	GO:0016020(membrane);GO:0016021(integral to membrane)	GO:0005515|GO:0016020|GO:0016021	NM_018334	Hs.3781	THC2495409	AAATCCAATTATCAGAATCAAAGACATGAACTTTAAGCCTCTTATCAATCTTCGCAGCCT	GO:0005515(protein binding)	110550714
ENST00000285383	A_24_P170253	0.0145468	down	3.76531	71.332	160.144	17.2685	94.3362	39.1881	87.2072	210.204	212.885	286.022	211.868	259.122	176.596	-0.580593	-1.86351	-0.567873	0.567873	1.01912	1.13933	ENST00000285383	ENST00000285383	Homo sapiens partial mRNA for UNC-93B protein (HMUNC-93B gene). [AJ422142]		false	ens:ENST00000285383;gb:AJ422142;gb:XM_001129638;gb:XM_001131453		0	chr11:067239937..067239878	chr11	ENST00000285383	67239878		11q13.2			XM_001129638	Hs.502989	THC2652246	CGGTGCCCCTCATGGCTGGAGCAGGGGTGCACCTGCTCCTCACCTTCATCCTCTTTTTCT		67239937
ZNF121	A_23_P89960	0.0198559	up	3.76408	101.229	211.963	99.9141	106.894	84.3235	108.089	28.0782	108.313	14.5812	139.223	78.6674	327.082	0.440747	1.40952	1.14873	-0.440747	-1.74828	-0.548879	NM_001008727	ZNF121	Homo sapiens zinc finger protein 121 (ZNF121), mRNA [NM_001008727]	NM_001008727	false	ref:NM_001008727;ens:ENST00000320451;thc:THC2557171	GO:0006350(transcription);GO:0006355(regulation of transcription, DNA-dependent)	0	chr19:9537458..9537399	chr19	ENST00000320451	9537399	7675	19p13.2	GO:0005622(intracellular);GO:0005634(nucleus)	GO:0006350|GO:0006355|GO:0003677|GO:0008270|GO:0046872|GO:0005622|GO:0005634	NM_001008727	Hs.501537	THC2557171	CATACTCTATGTGTCCCCTATAAATTTTAGGAATGTTAGGGAGCCAATGGAATCTTTTTT	GO:0003677(DNA binding);GO:0008270(zinc ion binding);GO:0046872(metal ion binding)	9537458
N4BP3	A_24_P140666	0.0375042	up	3.76118	42.662	80.2164	46.7071	29.8088	55.2586	29.0141	12.338	46.6227	13.9249	54.0061	25.6039	58.569	0.141412	1.70027	1.98181	-0.865559	-0.903092	-0.141412	NM_015111	N4BP3	Homo sapiens Nedd4 binding protein 3 (N4BP3), mRNA [NM_015111]	NM_015111	false	ref:NM_015111;ens:ENST00000274605;gb:AB002339		0	chr5:177485197..177485256	chr5	ENST00000274605	177485197	23138	5q35.3	GO:0005737(cytoplasm);GO:0016020(membrane)	GO:0005737|GO:0016020	NM_015111	Hs.101761	THC2500776	GAAAAAGAATGATGCTTCTTGCAACAAAAACAAAAGTGATTATGTCACGAGAGGAGAGGC		177485256
A_24_P585198	A_24_P585198	0.0435251	up	3.75978	142.268	69.4368	33.6593	3.51016	35.6675	6.35415	9.5868	8.10582	6.77787	5.3215	5.84789	4.24536	0.286403	2.51296	1.74041	-0.506342	-0.399436	-0.286403	A_24_P585198	A_24_P585198			false			0	chr21:017743296..017743237	chr21		17743237		21q21.1						CCATATCATTGTTATACTAGAGCTTAACTTCTTATCTCAAAATATAATTCCTTATTTTTC		17743296
KCNA1	A_23_P48229	0.0280781	up	3.75954	156.829	73.4864	33.8366	5.27595	37.9118	6.97753	10.108	8.06188	7.40201	9.64133	6.16233	4.23849	0.276858	1.8643	1.62508	-0.490477	-1.1981	-0.276858	NM_000217	KCNA1	Homo sapiens potassium voltage-gated channel, shaker-related subfamily, member 1 (episodic ataxia with myokymia) (KCNA1), mRNA [NM_000217]	NM_000217	false	ref:NM_000217;gb:BC112180;gb:L02750;ens:ENST00000228858	GO:0006811(ion transport);GO:0006813(potassium ion transport);GO:0006936(muscle contraction);GO:0007268(synaptic transmission)	0	chr12:4892171..4892230	chr12	ENST00000228858	4892171	3736	12p13.32	GO:0005624(membrane fraction);GO:0008076(voltage-gated potassium channel complex);GO:0016020(membrane);GO:0016021(integral to membrane)	GO:0006811|GO:0006813|GO:0006936|GO:0007268|GO:0005251|GO:0005515|GO:0015079|GO:0030955|GO:0005624|GO:0008076|GO:0016020|GO:0016021	NM_000217	Hs.416139	THC2479111	GAGATCGAAGAGGATATGAATAATAGCATAGCCCATTATAGACAGGTCAATATCAGAACT	GO:0005251(delayed rectifier potassium channel activity);GO:0005515(protein binding);GO:0015079(potassium ion transporter activity);GO:0030955(potassium ion binding)	4892230
A_24_P930842	A_24_P930842	0.0451289	up	3.75376	154.159	69.0107	36.599	3.51425	31.2598	6.32891	8.78037	8.21468	8.4549	5.27705	5.42815	4.27904	0.239734	2.46073	1.38449	-0.823712	-0.239734	-0.576615	A_24_P930842	A_24_P930842			false			0	chr15:076028733..076028674	chr15		76028674		15q24.3						CCAGACACAGTACATTTCTTAATGATCCTGACACTTTTATAACTGGTTACAGCTGGGTCA		76028733
ZNF341	A_23_P17570	0.0213513	up	3.75274	218.589	146.765	47.3024	19.453	47.6195	9.82743	11.1341	12.9947	15.4514	26.4113	20.4656	30.8949	0.398829	1.10603	2.10078	-0.398829	-0.949308	-0.770059	NM_032819	ZNF341	Homo sapiens zinc finger protein 341 (ZNF341), mRNA [NM_032819]	NM_032819	false	ref:NM_032819;ens:ENST00000342427;ens:ENST00000375200;ens:ENST00000375196	GO:0006350(transcription);GO:0006355(regulation of transcription, DNA-dependent)	0	chr20:31821574..31821633	chr20	ENST00000342427	31821574	84905	20q11.22	GO:0005622(intracellular);GO:0005634(nucleus)	GO:0006350|GO:0006355|GO:0003676|GO:0003677|GO:0008270|GO:0045735|GO:0046872|GO:0005622|GO:0005634	NM_032819	Hs.516989	NP1134329	CTGTGCCCAGACGTTCCCAAAGCTCGACACATTTCTGGAGCACATCAAGAGCCACCAGGA	GO:0003676(nucleic acid binding);GO:0003677(DNA binding);GO:0008270(zinc ion binding);GO:0045735(nutrient reservoir activity);GO:0046872(metal ion binding)	31821633
MAGEA11	A_23_P113553	0.0302395	up	3.75209	241.303	162.357	44.0333	20.5073	47.6704	25.9022	11.7714	52.5361	27.7675	35.1151	25.4183	40.5044	0.455186	0.985969	0.76353	-2.27451	-0.455186	-0.788701	NM_005366	MAGEA11	Homo sapiens melanoma antigen family A, 11 (MAGEA11), transcript variant 1, mRNA [NM_005366]	NM_005366	false	ref:NM_005366;ref:NM_001011544;gb:BC004479;ens:ENST00000333104		0	chrX:148576315..148576256	chrX	ENST00000333104	148576256	4110	Xq28	GO:0005634(nucleus)	GO:0005515|GO:0005634	NM_005366	Hs.670252	THC2475263	TGATAATAGTCCTGGGTGTAATCTTCATGGAGGGGAACTGCATCCCTGAAGAGGTTATGT	GO:0005515(protein binding)	148576315
AK131023	A_24_P467073	0.0223105	up	3.7519	1131.53	490.498	47.6579	46.5721	40.2472	48.9317	13.8778	59.7717	13.8537	37.9971	16.7165	38.4909	1.94852	0.775808	0.460681	-1.36412	-0.713058	-0.460681	AK131023	AK131023	Homo sapiens cDNA FLJ27513 fis, clone TST08509. [AK131023]	AK131023	false	gb:AK131023;gb:BC062771		0	chr17:71155576..71155635	chr17		71155576		17q25.1				Hs.662541		CAGCCAGCAATTTCACAAATCCTTGACAGAGAAAGACACAACCAAATGAAATAAAAATTC		71155635
PPP2R1B	A_24_P98762	0.011875	up	3.74674	276.393	138.877	26.3625	8.21082	25.9843	6.32631	9.57489	7.90213	6.61922	9.81603	5.77847	9.46185	0.35795	1.04792	1.40324	-0.35795	-1.20344	-1.3464	NM_002716	PPP2R1B	Homo sapiens protein phosphatase 2 (formerly 2A), regulatory subunit A, beta isoform (PPP2R1B), transcript variant 1, mRNA [NM_002716]	NM_002716	false	ref:NM_002716;ens:ENST00000341980;gb:AF163473;thc:THC2767088	GO:0000074(regulation of progression through cell cycle);GO:0000188(inactivation of MAPK activity);GO:0006275(regulation of DNA replication);GO:0006461(protein complex assembly);GO:0006470(protein amino acid dephosphorylation);GO:0006672(ceramide metabolic process);GO:0006917(induction of apoptosis);GO:0008380(RNA splicing);GO:0010033(response to organic substance);GO:0019932(second-messenger-med…	0	chr11:111113929..111113870	chr11	ENST00000341980	111113870	5519	11q23.1	GO:0000159(protein phosphatase type 2A complex);GO:0005625(soluble fraction);GO:0005634(nucleus);GO:0005739(mitochondrion);GO:0005829(cytosol);GO:0015630(microtubule cytoskeleton);GO:0016020(membrane)	GO:0000074|GO:0000188|GO:0006275|GO:0006461|GO:0006470|GO:0006672|GO:0006917|GO:0008380|GO:0010033|GO:0019932|GO:0030111|GO:0030155|GO:0030308|GO:0040008|GO:0042518|GO:0045449|GO:0045595|GO:0000158|GO:0003823|GO:0005488|GO:0005515|GO:0008601|GO:0046982|GO:0000159|GO:0005625|GO:0005634|GO:0005739|GO:0005829|GO:0015630|GO:0016020	NM_002716	Hs.584790	THC2767088	CGTTCAGTTGGGATGGAAATCTTCCGGAGGACGAATAGAGTTTAATTACTCATTGCGTCG	GO:0000158(protein phosphatase type 2A activity);GO:0003823(antigen binding);GO:0005488(binding);GO:0005515(protein binding);GO:0008601(protein phosphatase type 2A regulator activity);GO:0046982(protein heterodimerization activity)	111113929
ARHGAP8	A_24_P85117	0.0379208	up	3.74514	137.803	77.649	41.5498	20.9621	38.8045	20.7405	9.07493	8.09292	6.776	26.4044	11.2319	25.7973	0.331169	0.490665	0.407378	-0.331169	-2.45867	-1.69601	BC059382	ARHGAP8	Homo sapiens Rho GTPase activating protein 8, mRNA (cDNA clone IMAGE:30336727), partial cds. [BC059382]	BC059382	false	gb:BC059382;gb:AK022305;thc:THC2483997	GO:0007165(signal transduction)	0	chr22:43624310..43624369	chr22		43624310	23779	22q13.31	GO:0005622(intracellular)	GO:0007165|GO:0005622		Hs.102336	THC2483997	GCTCGGTTAAGATATCGTAAAGACAAATCTTGAATCTTAAAATCAATGTTTCTACCCCAC		43624369
AK091978	A_23_P387312	0.0270725	up	3.73845	212.402	120.393	33.3919	6.83287	38.2326	14.9532	9.73295	11.3743	6.79555	14.6195	5.66122	5.33706	0.366987	1.83688	0.9023	-0.676886	-1.55728	-0.366987	AK091978	AK091978	Homo sapiens cDNA FLJ34659 fis, clone KIDNE2018863. [AK091978]	AK091978	false	gb:AK091978;gb:AX747287;ens:ENST00000358816;thc:THC2481959		0	chr16:20408320..20408379	chr16	ENST00000358816	20408320		16p12.3				Hs.656497	THC2481959	GGCCAATGAGTTGGAGACATTTTAGAGTATGCCATAACTGAGAAACTATGGATATAGAGG		20408379
PCDH15	A_23_P161331	0.0420343	up	3.73581	285.312	151.852	28.8486	3.57278	22.3461	6.39937	8.99571	8.26446	6.1876	8.16925	5.30133	4.30146	0.304174	2.40768	1.19832	-0.483384	-1.00652	-0.304174	NM_033056	PCDH15	Homo sapiens protocadherin 15 (PCDH15), mRNA [NM_033056]	NM_033056	false	ref:NM_033056;gb:AY388963;gb:AY029205;ens:ENST00000361849	GO:0007156(homophilic cell adhesion)	0	chr10:55251717..55251658	chr10	ENST00000361849	55251658	65217	10q21.1	GO:0016020(membrane)	GO:0007156|GO:0005509|GO:0016020	NM_033056	Hs.672170	NP1073251	TATGGAAATCACATCTGAACAAAACAAGGGGAGTTTGAACAATATTGTCGAGGGAACTGA	GO:0005509(calcium ion binding)	55251717
THC2709990	A_32_P213650	0.0203199	up	3.7342	360.116	155.057	26.0044	3.49881	36.0765	6.32815	13.8489	10.545	17.3122	14.2285	17.9589	15.1848	0.411227	2.08938	1.70676	-0.411227	-0.521435	-0.562365	THC2709990	THC2709990			false	thc:THC2709990		0	chr20:37031911..37031852	chr20		37031852		20q11.23					THC2709990	GTGTATATGTCAACTGTGTCCATCTGTACTGGAGAATTATTGCTAGCCATAAATGAACAG		37031911
LOC387911	A_23_P105886	0.00161107	up	3.73413	194.349	116.6	45.5701	18.724	48.7425	19.5491	11.0767	17.4294	8.06207	17.4755	12.8212	19.3506	0.665468	1.21158	1.24647	-0.725605	-1.18772	-0.665468	NM_001007537	LOC387911	Homo sapiens similar to hypothetical protein MGC48915 (LOC387911), mRNA [NM_001007537]	NM_001007537	false	ref:NM_001007537;ref:NM_178540;ens:ENST00000382140;ens:ENST00000382141		0	chr13:23363654..23363595	chr13	ENST00000382140	23363595	387911	13q12.12			NM_001007537	Hs.642624	THC2746417	CCAGGAATGTTCAGGTGTCTTTGGTCAAAAACGGAGTAAAAATACTGCACACCAGAGATG		23363654
C8orf5	A_23_P431505	0.0309349	down	3.73299	42.3195	28.6533	94.6249	20.4518	23.2856	16.5586	65.6664	7.2203	111.103	12.9975	188.996	29.3922	-1.8848	-0.237429	-1.95557	0.737603	0.648168	0.237429	AB073660	C8orf5	Homo sapiens primary neuroblastoma cDNA, clone:Nbla00437, full insert sequence. [AB073660]	AB073660	false	gb:AB073660;gb:AJ305312;thc:THC2476883		0	chr8:11003300..11003241	chr8		11003241	203080	8p23.1	GO:0016020(membrane);GO:0016021(integral to membrane)	GO:0016020|GO:0016021		Hs.657083	THC2476883	TTACAGCGTAACATGTGTACTTCAAATTGTAGTAGTGACTGGAAATTTAGGATTCTGTTG		11003300
AK095251	A_24_P25278	0.00483071	up	3.72792	98.4001	50.8809	45.1748	14.2892	37.0554	9.15792	9.75333	14.7751	23.5372	27.581	5.98792	7.06415	0.590131	1.29919	1.65519	-0.960607	-0.590131	-0.599863	AK095251	AK095251	Homo sapiens cDNA FLJ37932 fis, clone CTONG2004941. [AK095251]	AK095251	false	gb:AK095251		0	chr7:889673..889614	chr7		889614		7p22.3				Hs.107387		CAATCTAGCTGATTTTGCTCTTCTCTTACAAAAACATTAAAAAGCAGAACACAGAAACGC		889673
KIAA2022	A_32_P169505	0.015963	up	3.72761	241.089	163.439	22.0004	42.2736	34.6334	51.4621	12.9167	64.6792	8.60287	44.9152	19.6696	75.4274	2.00149	0.498448	0.869329	-0.883392	-0.94364	-0.498448	NM_001008537	KIAA2022	Homo sapiens KIAA2022 protein (KIAA2022), mRNA [NM_001008537]	NM_001008537	false	ref:NM_001008537;ens:ENST00000055682;ens:ENST00000373468;gb:AY563507	GO:0006139(nucleobase, nucleoside, nucleotide and nucleic acid metabolic process)	0	chrX:73870197..73870138	chrX	ENST00000055682	73870138	340533	Xq13.3		GO:0006139|GO:0000166|GO:0003676|GO:0003887	NM_001008537	Hs.124128	THC2609774	GTCATAATGTTACCTAGCTGAGTTTTGTTATTGTTTATGAAATAAATAAAAAGAAAAGTT	GO:0000166(nucleotide binding);GO:0003676(nucleic acid binding);GO:0003887(DNA-directed DNA polymerase activity)	73870197
BM677097	A_24_P914918	0.0142069	down	3.7268	90.0928	101.501	11.9641	9.33427	24.8137	10.3157	33.7478	7.61685	44.9955	6.7567	54.9553	11.4471	-1.87892	-1.34881	-0.440616	0.440616	1.02848	0.55637	BM677097	BM677097	BM677097 UI-E-EO1-aic-e-03-0-UI.s1 UI-E-EO1 Homo sapiens cDNA clone UI-E-EO1-aic-e-03-0-UI 3', mRNA sequence [BM677097]	BM677097	false	gb:BM677097;gb:BM669731;gb:BU688220		0	chr19:62511229..62511170	chr19		62511170		19q13.43				Hs.595320		CTTCTAATTGAGCAGAATAATAGATATGCTATACTCCAATACCAACACTCAATGACATCC		62511229
IKZF3	A_23_P376060	0.0134959	up	3.72186	936.733	414.027	34.0883	9.18328	47.1684	10.7201	11.412	8.01565	8.79869	11.2137	7.96698	12.417	0.334129	1.04841	1.29371	-0.334129	-1.19368	-1.484	NM_012481	IKZF3	Homo sapiens IKAROS family zinc finger 3 (Aiolos) (IKZF3), transcript variant 1, mRNA [NM_012481]	NM_012481	false	ref:NM_012481;ref:NM_183229;ref:NM_183230;ref:NM_183228		0	chr17:35175496..35175437	chr17	ENST00000293068	35175437	22806	17q12	GO:0005622(intracellular);GO:0005634(nucleus)	GO:0003676|GO:0008270|GO:0046872|GO:0005622|GO:0005634	NM_012481	Hs.444388	NP1241561	TGCTCTCAAAACATACTCAGTTCCAAACTTCTTTTCATACCATTTTTAGCTGTGTTCACA	GO:0003676(nucleic acid binding);GO:0008270(zinc ion binding);GO:0046872(metal ion binding)	35175496
MYCL1	A_24_P156757	0.0397322	up	3.72104	166.634	145.771	17.0786	36.5132	20.8181	58.0493	10.8413	44.1036	7.60946	50.0156	6.39839	64.2948	1.94488	0.655676	0.272462	-0.272462	-0.964615	-1.57702	NM_005376	MYCL1	Homo sapiens v-myc myelocytomatosis viral oncogene homolog 1, lung carcinoma derived (avian) (MYCL1), transcript variant 3, mRNA [NM_005376]	NM_005376	false	ref:NM_005376;ens:ENST00000372815;gb:BC011864;thc:THC2478537	GO:0006355(regulation of transcription, DNA-dependent)	0	chr1:40138159..40138100	chr1	ENST00000372815	40138100	4610	1p34.2	GO:0005634(nucleus)	GO:0006355|GO:0003700|GO:0005634	NM_005376	Hs.437922	THC2478537	GTAGACTGTGGCTAGTGACAAATAAATTAGGACCAAGAAAGCTCACTGTAGCTTTTAGGA	GO:0003700(transcription factor activity)	40138159
LMO7	A_24_P301146	0.00578766	down	3.72048	48.2592	757.392	56.8151	483.333	67.2385	536.931	206.971	706.057	319.646	735.484	306.223	807.667	-1.5883	-0.704804	-0.613512	0.613512	1.18165	0.98469	NM_005358	LMO7	Homo sapiens LIM domain 7 (LMO7), mRNA [NM_005358]	NM_005358	false	ref:NM_005358;ens:ENST00000341547;ens:ENST00000321797;ens:ENST00000358860	GO:0016567(protein ubiquitination);GO:0031032(actomyosin structure organization and biogenesis)	0	chr13:75330710..75330769	chr13	ENST00000341547	75330710	4008	13q22.2	GO:0000151(ubiquitin ligase complex);GO:0005634(nucleus);GO:0005737(cytoplasm)	GO:0016567|GO:0031032|GO:0003779|GO:0004842|GO:0005515|GO:0008270|GO:0046872|GO:0000151|GO:0005634|GO:0005737	NM_005358	Hs.207631	THC2525298	CATTAATGAAAAATAACCATGGTTTGTATACTAGAAGTCTTCTTCAGAAACTGGTGAGCC	GO:0003779(actin binding);GO:0004842(ubiquitin-protein ligase activity);GO:0005515(protein binding);GO:0008270(zinc ion binding);GO:0046872(metal ion binding)	75330769
A_24_P936067	A_24_P936067	0.0176821	up	3.71712	141.865	75.6429	30.2581	6.44875	33.5384	7.92978	9.70759	7.96618	8.36964	12.4887	5.79261	6.52815	0.31101	1.63399	1.48423	-0.31101	-1.17362	-0.768694	A_24_P936067	A_24_P936067			false															AGTCCCAGCTTTTATTGAAGATATCACTGAGCAACTCAGAGGAACTGGGACTGAGCAGGG
PRRX1	A_23_P502731	0.013722	up	3.70901	206.769	202.997	46.4406	61.0442	53.897	55.6797	12.5735	76.1416	35.7445	81.1661	17.7113	87.6148	0.815373	0.394344	0.741866	-1.80949	-0.394344	-1.51769	NM_006902	PRRX1	Homo sapiens paired related homeobox 1 (PRRX1), transcript variant pmx-1a, mRNA [NM_006902]	NM_006902	false	ref:NM_006902;ref:NM_022716;ens:ENST00000367760;ens:ENST00000239461	GO:0006355(regulation of transcription, DNA-dependent);GO:0007275(multicellular organismal development)	0	chr1:168973245..168973304	chr1	ENST00000367760	168973245	5396	1q24.2	GO:0005634(nucleus)	GO:0006355|GO:0007275|GO:0003700|GO:0003713|GO:0005634	NM_006902	Hs.283416	THC2514337	GAATTGCAGTTAGAGAGAGTAAGGAATACCATTTAGTCATCTATCCGTTCTTCACTTAGC	GO:0003700(transcription factor activity);GO:0003713(transcription coactivator activity)	168973304
APOD	A_23_P136777	0.0159497	up	3.70791	148.799	178.511	48.6965	50.1578	40.0963	53.3913	14.3339	63.4177	14.5566	109.913	32.013	80.3799	0.608011	0.828001	0.457521	-1.27479	-2.04597	-0.457521	NM_001647	APOD	Homo sapiens apolipoprotein D (APOD), mRNA [NM_001647]	NM_001647	false	ref:NM_001647;ens:ENST00000343267;gb:CR541773;gb:BT019860	GO:0006629(lipid metabolic process);GO:0006810(transport)	0	chr3:196782056..196779513	chr3	ENST00000343267	196779513	347	3q29	GO:0005576(extracellular region);GO:0005615(extracellular space)	GO:0006629|GO:0006810|GO:0005319|GO:0005501|GO:0005515|GO:0008035|GO:0008289|GO:0005576|GO:0005615	NM_001647	Hs.522555	THC2506267	TCACTAATGGAAAACGGAAAGATCAAAGTGTTAAACCAGGAGTTGAGAGCTGATGGAACT	GO:0005319(lipid transporter activity);GO:0005501(retinoid binding);GO:0005515(protein binding);GO:0008035(high-density lipoprotein binding);GO:0008289(lipid binding)	196782056
LHFPL1	A_23_P327499	0.0327557	up	3.70351	140.66	96.8756	41.6113	11.5372	24.2172	12.4785	9.24237	9.80449	6.76755	10.4826	6.71079	20.4129	0.311594	1.62427	0.73017	-0.311594	-0.857706	-1.83134	NM_178175	LHFPL1	Homo sapiens lipoma HMGIC fusion partner-like 1 (LHFPL1), mRNA [NM_178175]	NM_178175	false	ref:NM_178175;gb:AY358208;gb:BC100785;ens:ENST00000371968		0	chrX:111790560..111761476	chrX	ENST00000371968	111761476	340596	Xq23	GO:0016020(membrane);GO:0016021(integral to membrane)	GO:0016020|GO:0016021	NM_178175	Hs.297420	THC2478322	CCCGGAGATAATGCAAACATGTGGGAATGTCTCCAATCAATTTCAGTTAGGTACCTGTCG		111790560
AW856073	A_32_P38436	0.0119677	up	3.69576	227.825	263.285	40.2792	75.7911	37.1809	105.613	11.3553	80.8474	9.97566	85.0132	30.5229	156.85	1.72509	1.02179	0.427636	-0.898045	-1.15741	-0.427635	AW856073	AW856073	AW856073 RC1-CT0286-060200-015-c06 CT0286 Homo sapiens cDNA, mRNA sequence [AW856073]	AW856073	false	gb:AW856073;gb:AW861034		0	chr10:24561517..24561576	chr10		24561517		10p12.1						GCCACAAAATTAGATGGAAATTTTCAGTGTTGAGGGATCTAAAAAAGACCAATGTGATTC		24561576
LIF	A_24_P122137	0.00463238	down	3.69507	190.979	513.304	54.9272	253.466	57.696	321.723	391.305	482.17	498.647	565.761	504.756	494.933	-0.562576	-1.34238	-1.61545	0.562576	0.681649	0.892176	NM_002309	LIF	Homo sapiens leukemia inhibitory factor (cholinergic differentiation factor) (LIF), mRNA [NM_002309]	NM_002309	false	ref:NM_002309;ens:ENST00000249075;gb:X13967;thc:THC2691430	GO:0006955(immune response);GO:0007166(cell surface receptor linked signal transduction);GO:0007267(cell-cell signaling);GO:0007275(multicellular organismal development);GO:0008284(positive regulation of cell proliferation)	0	chr22:28966772..28966713	chr22	ENST00000249075	28966713	3976	22q12.2	GO:0005576(extracellular region);GO:0005615(extracellular space)	GO:0006955|GO:0007166|GO:0007267|GO:0007275|GO:0008284|GO:0005125|GO:0005146|GO:0005147|GO:0008083|GO:0005576|GO:0005615	NM_002309	Hs.2250	THC2691430	CATTTCCCTGCAGATGGTACAGATGTTCCTGCCTTAGAGTCATCTCTAGTTCCCCACCTC	GO:0005125(cytokine activity);GO:0005146(leukemia inhibitory factor receptor binding);GO:0005147(oncostatin-M receptor binding);GO:0008083(growth factor activity)	28966772
BMX	A_24_P263144	0.0490302	up	3.69361	259.353	119.555	32.1325	4.81004	36.3144	6.32005	16.6662	7.67391	10.1827	12.5453	12.055	12.8601	-8.2206726E-4	1.62185	1.40447	8.2218647E-4	-1.4191	-1.21133	NM_001721	BMX	Homo sapiens BMX non-receptor tyrosine kinase (BMX), mRNA [NM_001721]	NM_001721	false	ref:NM_001721;ref:NM_203281;ens:ENST00000342014;ens:ENST00000380391	GO:0006468(protein amino acid phosphorylation);GO:0007242(intracellular signaling cascade);GO:0007498(mesoderm development)	0	chrX:15474906..15474965	chrX	ENST00000342014	15474906	660	Xp22.2		GO:0006468|GO:0007242|GO:0007498|GO:0000166|GO:0004713|GO:0004871|GO:0005515|GO:0005524|GO:0008270|GO:0016740|GO:0046872	NM_001721	Hs.495731	THC2472332	CAGCTCCAGAGGTGTTTCATTACTTCAAATACAGCAGCAAGTCAGACGTATGGGCATTTG	GO:0000166(nucleotide binding);GO:0004713(protein-tyrosine kinase activity);GO:0004871(signal transducer activity);GO:0005515(protein binding);GO:0005524(ATP binding);GO:0008270(zinc ion binding);GO:0016740(transferase activity);GO:0046872(metal ion binding)	15474965
C1orf168	A_24_P913819	0.00645502	up	3.69031	130.439	140.277	18.724	23.8681	30.1975	18.6741	13.7644	37.7168	10.5378	40.2933	10.047	40.8533	0.797326	0.552037	1.59562	-0.552037	-1.03273	-1.12146	NM_001004303	C1orf168	Homo sapiens chromosome 1 open reading frame 168 (C1orf168), mRNA [NM_001004303]	NM_001004303	false	ref:NM_001004303;gb:AK125198;ens:ENST00000343433;ens:ENST00000371240		0	chr1:57025441..57006146	chr1	ENST00000343433	57006146	199920	1p32.2			NM_001004303	Hs.437655	THC2479430	AGAGAGGCTTTTCAATGCAGAATTTGAAGAACCACATAATTACGAGGCAACAATTTCATA		57025441
NLRC5	A_23_P402892	0.0102108	up	3.68715	272.838	180.767	41.4775	23.7382	36.5944	11.1651	19.0157	42.3137	27.2804	36.0734	13.5419	26.6899	0.49849	0.7097	1.61721	-1.24935	-0.49849	-1.07428	NM_032206	NLRC5	Homo sapiens NLR family, CARD domain containing 5 (NLRC5), mRNA [NM_032206]	NM_032206	false	ref:NM_032206;gb:AK027414;ens:ENST00000262510;ens:ENST00000308149	GO:0006952(defense response)	0	chr16:55672561..55672965	chr16	ENST00000262510	55672561	84166	16q13		GO:0006952|GO:0000166|GO:0005515|GO:0005524	NM_032206	Hs.528836	THC2601355	TGCTGCCGAAGATGGGCCGGCTGAAGAGAGTGGACCTGGAGAAGAATCAGATCACAGCTT	GO:0000166(nucleotide binding);GO:0005515(protein binding);GO:0005524(ATP binding)	55672965
FAP	A_23_P56746	0.00228371	down	3.68456	69.4005	717.94	32.8133	369.176	65.2229	490.836	175.413	568.959	186.215	505.702	321.716	639.53	-1.06617	-1.18728	-0.607112	0.607112	0.863359	1.31345	NM_004460	FAP	Homo sapiens fibroblast activation protein, alpha (FAP), mRNA [NM_004460]	NM_004460	false	ref:NM_004460;gb:BC026250;gb:AK055327;ens:ENST00000188790	GO:0006508(proteolysis)	0	chr2:162735553..162735494	chr2	ENST00000188790	162735494	2191	2q24.2	GO:0016020(membrane);GO:0016021(integral to membrane);GO:0030027(lamellipodium)	GO:0006508|GO:0004222|GO:0004274|GO:0004287|GO:0042803|GO:0016020|GO:0016021|GO:0030027	NM_004460	Hs.654370	THC2461065	TTTCTGGTACTCTGTGAAAGAAGAGAAAAGGGAGTCATGCATTTTGCTTTGGACACAGTG	GO:0004222(metalloendopeptidase activity);GO:0004274(dipeptidyl-peptidase IV activity);GO:0004287(prolyl oligopeptidase activity);GO:0042803(protein homodimerization activity)	162735553
LPAL2	A_32_P14178	0.00180135	up	3.68146	1730.41	555.77	40.254	16.758	35.4386	14.0037	9.40394	11.7582	6.50752	12.2501	5.56088	6.22836	1.08819	0.71391	0.789142	-0.872701	-1.46298	-0.71391	AK125910	LPAL2	Homo sapiens cDNA FLJ43922 fis, clone TESTI4012406, weakly similar to Apolipoprotein(A) (EC 3.4.21.-). [AK125910]	AK125910	false	gb:AK125910;ens:ENST00000297289;thc:THC2562648;thc:THC2566606	GO:0008150(biological_process)	0	chr7:105792833..105792774	chr7	ENST00000297289	105792774	80350	7q22.2	GO:0005575(cellular_component)	GO:0008150|GO:0003674|GO:0005575			THC2562648	AATATCCACTCAAAATACAATTCAACAATGCAACAGTCATCTTACAGCAGAGAAATGCAG	GO:0003674(molecular_function)	105792833
TRPM1	A_23_P129225	0.0141637	up	3.68102	55.6183	127.292	42.3125	44.5421	25.0326	60.9263	13.0849	65.1544	7.85802	67.9078	11.3321	77.0225	0.605101	1.72552	0.516354	-0.516354	-1.31173	-0.965253	NM_002420	TRPM1	Homo sapiens transient receptor potential cation channel, subfamily M, member 1 (TRPM1), mRNA [NM_002420]	NM_002420	false	ref:NM_002420;ens:ENST00000256552;thc:THC2472131	GO:0006811(ion transport)	0	chr15:29081293..29081234	chr15	ENST00000256552	29081234	4308	15q13.3	GO:0005624(membrane fraction);GO:0005887(integral to plasma membrane);GO:0016020(membrane)	GO:0006811|GO:0005216|GO:0005262|GO:0005624|GO:0005887|GO:0016020	NM_002420	Hs.155942	THC2472131	TTTTTTAACAGTCAGAACCACTAATGGGTGTCATCTTGGCCATCTAAACATCATCAATTT	GO:0005216(ion channel activity);GO:0005262(calcium channel activity)	29081293
UNC5CL	A_23_P428298	0.00727808	up	3.68021	39.875	64.2439	32.0524	38.1568	43.4313	32.7631	11.8064	46.5125	17.444	59.383	10.7088	57.5861	0.539623	0.976188	1.63436	-0.750349	-0.539623	-1.19922	NM_173561	UNC5CL	Homo sapiens unc-5 homolog C (C. elegans)-like (UNC5CL), mRNA [NM_173561]	NM_173561	false	ref:NM_173561;ens:ENST00000244565;gb:BC035284;thc:THC2477820	GO:0007165(signal transduction)	0	chr6:41102927..41102868	chr6	ENST00000244565	41102868	222643	6p21.1		GO:0007165|GO:0005515	NM_173561	Hs.158357	THC2477820	GGGGATATTTTCCCCATGGATCAAGATCCAGTTTAGGGTTGGGAAATAAAGGATAGGGAT	GO:0005515(protein binding)	41102927
SIAE	A_24_P929221	0.0293373	up	3.67775	126.355	78.7082	33.9796	14.3556	44.6394	11.3585	12.8923	34.6728	28.001	31.4862	32.3586	35.6423	0.411168	0.971324	1.70282	-1.69902	-0.440972	-0.411168	BC040966	SIAE	Homo sapiens sialic acid acetylesterase, mRNA (cDNA clone IMAGE:5751560), complete cds. [BC040966]	BC040966	false	gb:BC040966;gb:CN355571;thc:THC2483885		0	chr11:124034215..124034156	chr11		124034156	54414	11q24.2	GO:0005764(lysosome)	GO:0001681|GO:0004759|GO:0016787|GO:0005764		Hs.674805	THC2483885	TTACCCCTGAGCATCTTCTGTATAAAGCTAGGTCTCTAAGCTCTGAGATATAGGGGAACA	GO:0001681(sialate O-acetylesterase activity);GO:0004759(serine esterase activity);GO:0016787(hydrolase activity)	124034215
BX112876	A_32_P26461	0.0127246	up	3.67508	105.908	57.7675	47.4715	9.72452	34.5699	13.1633	12.0485	12.7729	11.4386	15.2647	16.4821	24.6037	0.479355	1.89224	0.997879	-0.479355	-0.811399	-0.973101	BX112876	BX112876	BX112876 NCI_CGAP_Co8 Homo sapiens cDNA clone IMAGp998D133952, mRNA sequence [BX112876]	BX112876	false	gb:BX112876;thc:THC2655485		0	chr5:52421123..52421064	chr5		52421064		5q11.2				Hs.666244	THC2655485	AGCAGCTTTGTATTGGGTGTCTAAAATACTAGTTTCACTTAAACCTCATTCCAAGTTGAT		52421123
AI672067	A_32_P96564	0.0109199	up	3.66412	1254.89	444.486	26.5384	3.54367	34.6358	6.31848	9.98501	7.90175	6.80134	5.13363	5.78435	4.11036	0.50223	1.90964	1.4595	-0.657526	-0.58928	-0.50223	AI672067	AI672067	AI672067 ty63c03.x1 NCI_CGAP_Kid11 Homo sapiens cDNA clone IMAGE:2283748 3', mRNA sequence [AI672067]	AI672067	false	gb:AI672067;gb:AA984612;gb:H88524;gb:AA478104		0	chr6:163910916..163910857	chr6		163910857		6q26				Hs.510324		ATTCTACACTCAAAAAGCTCTAAGTACATCAAAAAATAGAAGAAATTTCTAATTGATACC		163910916
AK023907	A_24_P703674	0.0248716	down	3.66062	51.8762	137.26	23.9203	73.7805	58.9855	84.7212	118.842	53.9723	81.5251	89.9115	228.465	109.001	-1.07196	-1.29319	-0.19055	1.47057	0.19055	1.39944	AK023907	AK023907	Homo sapiens cDNA FLJ13845 fis, clone THYRO1000815. [AK023907]	AK023907	false	gb:AK023907;thc:THC2501268		0	chr1:28681561..28681620	chr1		28681561		1p35.3				Hs.667880	THC2501268	CAGCTTTCTGCATATGTAACAGTGTAAGAATCCAGGTTGTATAGATGGGTTTTTGTTTGA		28681620
SYCP3	A_23_P76374	0.00604362	up	3.66007	351.74	227.478	23.5925	8.62435	38.0612	14.1233	13.2025	15.7407	10.143	18.6462	8.91026	17.486	0.441235	1.2643	1.2427	-0.441235	-1.06595	-1.16021	NM_153694	SYCP3	Homo sapiens synaptonemal complex protein 3 (SYCP3), mRNA [NM_153694]	NM_153694	false	ref:NM_153694;ens:ENST00000266743;gb:AF492003;gb:AF517774	GO:0000705(achiasmate meiosis I);GO:0007049(cell cycle);GO:0007066(female meiosis sister chromatid cohesion);GO:0007067(mitosis);GO:0007126(meiosis);GO:0007130(synaptonemal complex assembly);GO:0007141(male meiosis I);GO:0007283(spermatogenesis);GO:0035093(spermatogenesis, exchange of chromosomal proteins);GO:0043066(negative regulation of apoptosis);GO:0051301(cell division)	0	chr12:100654978..100652927	chr12	ENST00000266743	100652927	50511	12q23.2	GO:0000793(condensed chromosome);GO:0000800(lateral element);GO:0000802(transverse filament);GO:0005634(nucleus)	GO:0000705|GO:0007049|GO:0007066|GO:0007067|GO:0007126|GO:0007130|GO:0007141|GO:0007283|GO:0035093|GO:0043066|GO:0051301|GO:0003677|GO:0005515|GO:0000793|GO:0000800|GO:0000802|GO:0005634	NM_153694	Hs.506504	THC2633449	GTGAAGTGCAGAATATGCTGGAAGGAGTTGGAGTTGACATTAACAAGGCTCTTCTTGCCA	GO:0003677(DNA binding);GO:0005515(protein binding)	100654978
CD55	A_23_P374862	0.0141798	down	3.66007	47.3865	1742.98	88.3976	1151.03	63.1462	1407.05	187.72	1305.29	279.956	1701.06	547.942	2822.87	-1.95069	-0.452535	-1.22758	0.452535	0.647083	0.885177	NM_000574	CD55	Homo sapiens CD55 molecule, decay accelerating factor for complement (Cromer blood group) (CD55), mRNA [NM_000574]	NM_000574	false	ref:NM_000574;gb:M30142;ens:ENST00000314754;ens:ENST00000343420	GO:0006958(complement activation, classical pathway);GO:0045087(innate immune response)	0	chr1:205599664..205599723	chr1	ENST00000367067	205599664	1604	1q32.2	GO:0005625(soluble fraction);GO:0005887(integral to plasma membrane);GO:0016020(membrane)	GO:0006958|GO:0045087|GO:0048503|GO:0005625|GO:0005887|GO:0016020	NM_000574	Hs.527653	NP437598	ATGCAATTGTGCTCTTCATTTAGGATGCTTTCATTGTCTTTAAGATGTGTTAGGAATGTC	GO:0048503(GPI anchor binding)	205599723
FOXG1B	A_23_P205428	0.00650351	up	3.65913	148.098	207.71	55.6077	66.2318	40.5085	99.2361	27.6172	130.781	14.9319	87.9695	19.6868	141.479	1.28006	1.51584	0.475439	-0.475439	-0.790525	-1.0772	NM_005249	FOXG1B	Homo sapiens forkhead box G1B (FOXG1B), mRNA [NM_005249]	NM_005249	false	ref:NM_005249;ens:ENST00000313071;ens:ENST00000382535;gb:X74142	GO:0006350(transcription);GO:0006355(regulation of transcription, DNA-dependent);GO:0007275(multicellular organismal development);GO:0007420(brain development)	0	chr14:28308340..28308399	chr14	ENST00000313071	28308340	2290	14q12	GO:0005634(nucleus)	GO:0006350|GO:0006355|GO:0007275|GO:0007420|GO:0003700|GO:0005634	NM_005249	Hs.649934	THC2473873	TTAACGATTGCCTTCAGTTTGTGTTGTGTATATTTTGATGTATGTGGTCACTAACAGGTC	GO:0003700(transcription factor activity)	28308399
ZYG11A	A_32_P132589	0.00465724	up	3.65774	91.9182	256.813	104.41	163.181	62.5902	168.395	24.3793	169.935	23.7258	183.468	20.5893	219.605	0.659481	1.49757	0.713935	-0.659481	-0.809223	-1.27317	ENST00000371528	ZYG11A	Zyg-11 homolog A. [Source:Uniprot/SPTREMBL;Acc:Q6WRX3] [ENST00000371528]		false	ens:ENST00000371528;ens:ENST00000371532;ens:ENST00000371529;gb:AY271826		0	chr1:53132659..53132718	chr1	ENST00000371528	53132659	440590	1p32.3		GO:0005488		Hs.658458	THC2479735	CAGCTTCAACTACAGTATAAACTATATCAGAAGCTTACTTGATAAGCCTTGCGGAGCTGC	GO:0005488(binding)	53132718
DEFB126	A_23_P6041	0.0218521	up	3.65055	313.061	139.049	26.7206	8.90139	34.6092	6.36061	12.0041	16.1434	7.74813	5.25113	6.80444	9.8765	0.304815	0.719816	1.57788	-1.29345	-0.304815	-1.40356	NM_030931	DEFB126	Homo sapiens defensin, beta 126 (DEFB126), mRNA [NM_030931]	NM_030931	false	ref:NM_030931;ens:ENST00000382398;gb:AF525928;gb:AJ236910	GO:0006508(proteolysis);GO:0042742(defense response to bacterium)	0	chr20:74236..74295	chr20	ENST00000382398	74236	81623	20p13	GO:0005576(extracellular region)	GO:0006508|GO:0042742|GO:0030414|GO:0005576	NM_030931	Hs.124211	THC2672977	TTTCAACAGTAACAGCAACAACAGCAACAACAACTTTGATGATGACTACTGCTTCGATGT	GO:0030414(protease inhibitor activity)	74295
THC2646402	A_32_P23209	0.016154	up	3.64679	31.4966	173.089	37.4199	94.6829	47.0097	116.651	12.9542	155.804	8.78893	144.083	25.3888	215.479	0.313521	1.43246	1.4606	-0.816476	-1.26331	-0.313521	THC2646402	THC2646402			false	thc:THC2646402		0	chr3:61773598..61773657	chr3		61773598		3p14.2					THC2646402	TTTAGGATGCTAGGTTCATCTAAATGTGCATAACTACTTTTAGGGTCTTAAATGCCCCCT		61773657
LRRC38	A_23_P103877	0.00445262	down	3.63736	133.841	871.826	66.0071	545.512	46.567	578.485	236.71	710.051	330.632	771.165	438.572	871.112	-0.55936	-0.902757	-1.49074	0.55936	0.922347	1.15411	ENST00000376085	LRRC38	Leucine rich repeat containing 38. [Source:Uniprot/SPTREMBL;Acc:Q5VT99] [ENST00000376085]		false	ens:ENST00000376085;gb:BC016048;gb:XM_059074;ref:XM_943661		0	chr1:13674415..13674356	chr1	ENST00000376085	13674356	126755	1p36.21		GO:0005515	XM_059074	Hs.657356	THC2492428	ATATAATAGGCCTCAGCAACCTTGGGATGTTATACTGGGAACTAATAAACTCGTGTGCAA	GO:0005515(protein binding)	13674415
BF827074	A_32_P144619	0.0109102	down	3.63565	34.5549	105.547	23.8017	62.1122	17.1652	88.6851	128.018	102.312	59.5733	84.3242	53.1115	40.2337	-0.668373	-0.441266	-1.42666	1.26591	0.441266	1.34317	BF827074	BF827074	BF827074 MR2-HN0035-241100-009-e09 HN0035 Homo sapiens cDNA, mRNA sequence [BF827074]	BF827074	false	gb:BF827074		0	chr9:35047494..35047553	chr9		35047494		9p13.3				Hs.529782		GGATCTCAGGCACTGGATCATCCTCTTCTACCTCCTATAGTTGGTAAACACAGATCACTA		35047553
BC069699	A_24_P348779	0.0106429	up	3.63555	1498.26	497.033	38.9097	13.7659	38.5456	18.6591	9.31204	8.34444	6.61737	14.6152	5.6669	7.81708	0.989392	0.896549	0.444204	-0.444204	-1.74562	-1.06655	BC069699	BC069699	Homo sapiens cDNA clone IMAGE:7262602. [BC069699]	BC069699	false	gb:BC069699;gb:BC069717;gb:AF116683		0	chr13:96841690..96841631	chr13		96841631		13q32.1				Hs.657347	THC2482041	GTGGCAATTCTATTGAGGAGGAAACAGGATAGTATGTACAGTAACAATGTTTAGTTATTC		96841690
A_23_P207233	A_23_P207233	0.00826021	up	3.62765	247.223	249.018	23.1056	23.3322	24.2823	46.893	24.8523	83.2011	13.4587	70.7897	7.08739	37.7426	1.33591	1.33226	0.396878	-0.396878	-1.04865	-1.06652	A_23_P207233	A_23_P207233			false															CCTGAAAACATTAGGGGGGAAACTGGGACGAAACATAAGTGTGACTTTTTCCAAACAACA
ENST00000377515	A_23_P361679	0.0483619	up	3.62303	131.346	96.3834	32.3995	27.3153	106.586	22.784	11.2969	26.0791	28.5428	40.6266	16.2179	31.0417	0.578033	0.377781	2.35744	-1.07545	-0.377781	-0.805105	ENST00000377515	ENST00000377515	Homo sapiens mRNA similar to hypothetical protein FLJ21463 (cDNA clone MGC:15793 IMAGE:3504595), complete cds. [BC008001]		false	ens:ENST00000377515;ens:ENST00000377538;gb:BC008001;gb:BQ682028		0	chr9:46955881..46955940	chr9	ENST00000377515	46955881		9p11.1				Hs.570804		TCCCACTGTGTCAGGGCCCAGAGAGTGGGTGGAGAAGCTCTGCAAGAGACCTGTGCAAGG		46955940
C1orf51	A_24_P114103	7.179498E-4	up	3.60769	101.963	137.295	45.5601	61.9138	44.5022	49.0864	10.5407	60.6604	22.5255	87.9563	28.1552	118.744	0.774625	0.761371	1.06241	-1.32092	-0.761371	-0.872527	NM_144697	C1orf51	Homo sapiens chromosome 1 open reading frame 51 (C1orf51), mRNA [NM_144697]	NM_144697	false	ref:NM_144697;gb:BC047238;gb:AK098755;ens:ENST00000290363		0	chr1:148523646..148523705	chr1	ENST00000290363	148523646	148523	1q21.2			NM_144697	Hs.54680	THC2650840	AACCTTGCTACAGGTAGAAGGGATGTTAAAGACTTGGTTTCCACAAATAGCTGCCCAGAA		148523705
KRT18P46	A_24_P127362	0.0210727	up	3.60135	65.3107	79.3575	32.8247	57.2108	30.1856	54.0057	19.278	62.5778	23.0657	126.086	15.3105	152.703	0.987928	0.46747	0.429724	-0.429724	-1.18161	-2.04916	XR_018662	KRT18P46	PREDICTED: Homo sapiens similar to keratin complex 1, acidic, gene 18 (LOC391458), mRNA [XR_018662]	XR_018662	false	gb:XR_018662;ref:XR_016342		0	chr2:162145213..162145272	chr2		162145213	391458	2q24.2			XR_016342	Hs.647879		TAAGACTATTGAGGACCTGAAGGCTCAGATCTTTGCAAATTCTATGAACAATGGCCACAT		162145272
BM929882	A_32_P41153	0.0408466	up	3.60018	191.842	167.458	41.1985	27.5737	47.2126	36.9624	31.287	37.4233	8.76892	40.2392	12.0292	46.7741	0.227244	0.610429	0.384242	-0.227244	-2.167	-1.92804	BM929882	BM929882	BM929882 UI-E-EJ1-aji-p-11-0-UI.r1 UI-E-EJ1 Homo sapiens cDNA clone UI-E-EJ1-aji-p-11-0-UI 5', mRNA sequence [BM929882]	BM929882	false	gb:BM929882;gb:AW754486		0	chr3:58526112..58526171	chr3		58526112		3p14.2				Hs.679283		GTCTTCAAACCACTGTTTCTATTCCAGAAGCCTACTGAAAATCATTGTATATTTGCTTTC		58526171
CCR3	A_24_P367481	0.0137983	up	3.59893	337.127	127.387	24.8115	3.49388	35.3324	6.36268	10.7567	7.93242	7.64986	5.26359	6.536	5.75349	0.432341	1.85638	1.50156	-0.532326	-0.432341	-0.787757	NM_001837	CCR3	Homo sapiens chemokine (C-C motif) receptor 3 (CCR3), transcript variant 1, mRNA [NM_001837]	NM_001837	false	ref:NM_001837;ref:NM_178329;gb:AF262302;gb:AF262303	GO:0006935(chemotaxis);GO:0006954(inflammatory response);GO:0006968(cellular defense response);GO:0007155(cell adhesion);GO:0007165(signal transduction);GO:0007186(G-protein coupled receptor protein signaling pathway);GO:0007188(G-protein signaling, coupled to cAMP nucleotide second messenger);GO:0007204(elevation of cytosolic calcium ion concentration)	0	chr3:46258977..46278762	chr3		46258977	1232	3p21.31	GO:0005886(plasma membrane);GO:0005887(integral to plasma membrane);GO:0016020(membrane);GO:0016021(integral to membrane)	GO:0006935|GO:0006954|GO:0006968|GO:0007155|GO:0007165|GO:0007186|GO:0007188|GO:0007204|GO:0001584|GO:0004872|GO:0005515|GO:0016493|GO:0005886|GO:0005887|GO:0016020|GO:0016021	NM_001837	Hs.506190	NP509130	TCCGGGCAAGAACTTATCGAAATACAATAGAAGTTTTTACTTAGAAGAGATTTTCAGCAG	GO:0001584(rhodopsin-like receptor activity);GO:0004872(receptor activity);GO:0005515(protein binding);GO:0016493(C-C chemokine receptor activity)	46278762
FRMPD2	A_23_P86710	0.0188871	up	3.5978	423.09	232.844	41.2678	21.5136	46.4023	17.0623	13.0732	34.5864	37.6521	35.1262	13.1556	26.1872	0.380709	0.458873	0.962488	-1.88449	-0.380709	-1.47408	NM_152428	FRMPD2	Homo sapiens FERM and PDZ domain containing 2 (FRMPD2), transcript variant 1, mRNA [NM_152428]	NM_152428	false	ref:NM_152428;ref:NM_001018071;ref:NM_001017929;ref:NM_001042515		0	chr10:49034648..49034611	chr10	ENST00000305531	49034611	143162	10q11.22	GO:0005856(cytoskeleton)	GO:0004725|GO:0005515|GO:0005856	NM_152428	Hs.664786	THC2478930	GGGGAGTAAATGTCACTTCAGGCTTGCCGCATCTCTAAATAGGCAAATTTTCAGTGCTCA	GO:0004725(protein tyrosine phosphatase activity);GO:0005515(protein binding)	49034648
CECR2	A_23_P211326	0.0112844	down	3.59464	92.3095	219.362	25.0284	152.909	37.3784	131.459	310.053	304.62	360.622	329.301	289.975	355.314	-0.477798	-1.84007	-1.04337	0.79647	0.902043	0.477798	AK091754	CECR2	Homo sapiens cDNA FLJ34435 fis, clone HLUNG2000955. [AK091754]	AK091754	false	gb:AK091754;gb:AF336133;ens:ENST00000355219;ens:ENST00000262608	GO:0000910(cytokinesis);GO:0006309(DNA fragmentation during apoptosis);GO:0006915(apoptosis);GO:0007010(cytoskeleton organization and biogenesis);GO:0016192(vesicle-mediated transport);GO:0016568(chromatin modification)	0	chr22:16413387..16413446	chr22	ENST00000355219	16413387	27443	22q11.21	GO:0005634(nucleus)	GO:0000910|GO:0006309|GO:0006915|GO:0007010|GO:0016192|GO:0016568|GO:0005634		Hs.658723	NP500153	CAAATTGAGAAAGTGGTGTCCCTTCCTGATTTTGCCACCAGCCCTACCGAATAGTTGTAA		16413446
PDILT	A_24_P70906	0.0493875	up	3.5927	25.9552	80.7474	51.4344	43.8322	49.116	55.5662	11.0085	50.0339	7.7998	63.9476	20.2206	75.4759	0.131399	1.99953	1.59078	-0.415503	-1.26659	-0.131399	NM_174924	PDILT	Homo sapiens protein disulfide isomerase-like protein of the testis (PDILT), mRNA [NM_174924]	NM_174924	false	ref:NM_174924;ens:ENST00000302451;gb:AK097476;gb:BC042607	GO:0045454(cell redox homeostasis)	0	chr16:20278100..20278041	chr16	ENST00000302451	20278041	204474	16p12.3		GO:0045454|GO:0016853	NM_174924	Hs.376025	THC2481178	CTGGCATCATTTTCTGAATGGATTGATTCCAATAAAAGCATATATCATTGTGGTAGGGTA	GO:0016853(isomerase activity)	20278100
A_24_P92844	A_24_P92844	0.0473065	up	3.59012	147.83	72.5729	99.423	10.9833	131.347	21.2061	40.0369	30.1413	64.766	42.8843	55.1584	44.8314	0.215823	2.36766	1.82022	-0.401021	-0.215823	-0.511538	A_24_P92844	A_24_P92844			false			0	chr12:046022018..046021958	chr12		46021958		12q13.11						GGATTTTGTTATATGGGTTCTTACTTTTACAGAATTATTCCAGGCCTTACGTGCAGGGTG		46022018
EBI3	A_24_P370201	0.0363813	down	3.58842	86.7408	87.8219	12.4948	46.7469	14.2734	41.4827	180.022	111.903	205.822	151.716	163.781	85.1606	-0.228947	-2.11462	-1.75026	0.474841	0.228947	0.732437	NM_005755	EBI3	Homo sapiens Epstein-Barr virus induced gene 3 (EBI3), mRNA [NM_005755]	NM_005755	false	ref:NM_005755;ens:ENST00000221847;gb:DQ891589;gb:BC015364	GO:0006959(humoral immune response);GO:0042088(T-helper 1 type immune response);GO:0045078(positive regulation of interferon-gamma biosynthetic process);GO:0046641(positive regulation of alpha-beta T cell proliferation)	0	chr19:4184188..4184247	chr19	ENST00000221847	4184188	10148	19p13.3	GO:0005615(extracellular space);GO:0005886(plasma membrane)	GO:0006959|GO:0042088|GO:0045078|GO:0046641|GO:0004896|GO:0005515|GO:0019965|GO:0045523|GO:0005615|GO:0005886	NM_005755	Hs.501452	THC2461572	GCTGCACCATCACGGATGTCCAGCTGTTCTCCATGGCTCCCTACGTGCTCAATGTCACCG	GO:0004896(hematopoietin/interferon-class (D200-domain) cytokine receptor activity);GO:0005515(protein binding);GO:0019965(interleukin binding);GO:0045523(interleukin-27 receptor binding)	4184247
SPATA9	A_23_P390576	0.0278005	up	3.58736	169.198	87.7463	39.2713	5.63942	24.8311	6.56951	9.32814	8.89969	6.69972	5.76615	6.39638	7.08569	0.365403	2.21796	1.3364	-0.514061	-0.365403	-0.729549	AK093225	SPATA9	Homo sapiens cDNA FLJ35906 fis, clone TESTI2009727. [AK093225]	AK093225	false	gb:AK093225;ens:ENST00000316087;ens:ENST00000379990;ens:ENST00000274432	GO:0007275(multicellular organismal development);GO:0007283(spermatogenesis);GO:0030154(cell differentiation)	0	chr5:95016839..95014659	chr5	ENST00000316087	95014659	83890	5q15	GO:0016020(membrane);GO:0016021(integral to membrane)	GO:0007275|GO:0007283|GO:0030154|GO:0016020|GO:0016021			NP321147	TGGACTGAAACTGGAGAAAATTCTATGGAACTATTATCAGCTCACACATATAAAAACTGG		95016839
C21orf91	A_24_P125839	0.0291457	up	3.58556	714.676	308.105	318.875	66.8474	150.877	57.1976	41.9893	71.605	55.202	81.6285	117.627	73.6706	0.269401	1.30958	0.454885	-1.71451	-1.50882	-0.269401	NM_017447	C21orf91	Homo sapiens chromosome 21 open reading frame 91 (C21orf91), mRNA [NM_017447]	NM_017447	false	ref:NM_017447;gb:AF239726;gb:AK225123;gb:BC015468		0	chr21:18087649..18087590	chr21	ENST00000284881	18087590	54149	21q21.1			NM_017447	Hs.293811	THC2485551	AAGTAGGGCGAACAGGAATGAAGTCGCACCTACCCATAAACAACTGACCTAAACAGACTT		18087649
RNF128	A_23_P148345	0.00734494	up	3.57789	48.8989	421.105	20.1263	234.788	27.1261	278.594	13.4522	356.817	8.92028	275.453	7.92489	457.236	1.03043	0.592533	0.776329	-0.592533	-0.811834	-1.71366	NM_194463	RNF128	Homo sapiens ring finger protein 128 (RNF128), transcript variant 1, mRNA [NM_194463]	NM_194463	false	ref:NM_194463;ref:NM_024539;ens:ENST00000255499;ens:ENST00000324342	GO:0006512(ubiquitin cycle);GO:0042036(negative regulation of cytokine biosynthetic process)	0	chrX:105926766..105926825	chrX	ENST00000255499	105926766	79589	Xq22.3	GO:0005770(late endosome);GO:0005783(endoplasmic reticulum);GO:0005794(Golgi apparatus);GO:0016020(membrane);GO:0016021(integral to membrane)	GO:0006512|GO:0042036|GO:0004842|GO:0005515|GO:0008270|GO:0016874|GO:0046872|GO:0005770|GO:0005783|GO:0005794|GO:0016020|GO:0016021	NM_194463	Hs.496542	THC2463177	CTGAATGGATGAAACCATTGCATTCTTGTACACTGATTTGAAATGCTGTAAATATGTCCC	GO:0004842(ubiquitin-protein ligase activity);GO:0005515(protein binding);GO:0008270(zinc ion binding);GO:0016874(ligase activity);GO:0046872(metal ion binding)	105926825
PLA2G5	A_23_P103465	0.00498769	down	3.5778	26.4224	114.491	18.3685	41.273	22.3656	54.3994	123.792	84.7283	121.038	96.2879	101.934	96.8028	-1.56867	-0.621239	-0.735581	1.09373	0.876763	0.621239	NM_000929	PLA2G5	Homo sapiens phospholipase A2, group V (PLA2G5), mRNA [NM_000929]	NM_000929	false	ref:NM_000929;ens:ENST00000375108;gb:U03090;gb:AK097693	GO:0006644(phospholipid metabolic process);GO:0016042(lipid catabolic process)	0	chr1:20290010..20290069	chr1	ENST00000375108	20290010	5322	1p36.13	GO:0005576(extracellular region)	GO:0006644|GO:0016042|GO:0005509|GO:0016787|GO:0047498|GO:0005576	NM_000929	Hs.319438	NP1143075	CCTCTGGTGCCAAGAGCTCTCCTCCAACTCAGGGTTGGCTGTGTCTCTTTTCTTCTCTGA	GO:0005509(calcium ion binding);GO:0016787(hydrolase activity);GO:0047498(calcium-dependent phospholipase A2 activity)	20290069
MAN1C1	A_24_P237778	0.00723944	up	3.57773	243.112	140.83	41.3231	15.4223	36.4197	14.6156	9.10307	9.79449	15.6625	25.8119	11.088	24.8455	0.446641	1.08091	0.976188	-0.446641	-1.06174	-1.50502	NM_020379	MAN1C1	Homo sapiens mannosidase, alpha, class 1C, member 1 (MAN1C1), mRNA [NM_020379]	NM_020379	false	ref:NM_020379;gb:AF261655;ens:ENST00000263979;ens:ENST00000374332	GO:0006487(protein amino acid N-linked glycosylation);GO:0008152(metabolic process)	0	chr1:25970791..25970850	chr1	ENST00000374334	25970791	57134	1p36.11	GO:0016020(membrane);GO:0016021(integral to membrane);GO:0030173(integral to Golgi membrane)	GO:0006487|GO:0008152|GO:0004571|GO:0005509|GO:0016798|GO:0016020|GO:0016021|GO:0030173	NM_020379	Hs.197043	THC2463347	TGGTTGATGTCGGGCAAGACAGATATGGAGGCTAAAAATATGTACTACGAAGCCTTGGAG	GO:0004571(mannosyl-oligosaccharide 1,2-alpha-mannosidase activity);GO:0005509(calcium ion binding);GO:0016798(hydrolase activity, acting on glycosyl bonds)	25970850
LEMD1	A_24_P696761	0.00325624	up	3.57607	101.297	237.297	32.1746	117.804	46.978	141.243	12.7012	141.925	11.9448	160.039	31.4975	248.114	1.19694	0.552648	0.836923	-1.05705	-1.31892	-0.552649	NM_001001552	LEMD1	Homo sapiens LEM domain containing 1 (LEMD1), mRNA [NM_001001552]	NM_001001552	false	ref:NM_001001552;gb:AB096680;gb:AB096679;gb:AB096682		0	chr1:203617446..203617387	chr1	ENST00000367154	203617387	93273	1q32.1	GO:0005635(nuclear envelope);GO:0016020(membrane);GO:0016021(integral to membrane)	GO:0005635|GO:0016020|GO:0016021	NM_001001552	Hs.655520	THC2477419	TCTACCTGACTGTGGAAAATAAGTCGCTGTTTGGTTAAGTAATTTAGGAGCAAAGCAATG		203617446
PFN4	A_23_P16798	0.00122142	down	3.57491	99.9341	139.194	26.5995	59.0867	40.3397	56.6811	163.927	77.9188	189.043	82.873	195.828	89.4252	-0.775525	-1.44892	-0.78815	0.775525	0.892256	0.833351	NM_199346	PFN4	Homo sapiens profilin family, member 4 (PFN4), mRNA [NM_199346]	NM_199346	false	ref:NM_199346;ens:ENST00000313213;ens:ENST00000380933;gb:BC029523	GO:0007010(cytoskeleton organization and biogenesis);GO:0030036(actin cytoskeleton organization and biogenesis)	0	chr2:24197654..24197595	chr2	ENST00000313213	24197595	375189	2p23.3	GO:0015629(actin cytoskeleton)	GO:0007010|GO:0030036|GO:0003779|GO:0015629	NM_199346	Hs.442718	THC2477907	AACACTGGTGAATGGATTTGCCAAGAACCCTTTGCAAGCCCGAAGAGAAGGACTGTATTT	GO:0003779(actin binding)	24197654
A_32_P194171	A_32_P194171	2.1802801E-4	down	3.56695	35.5353	59.1059	16.371	29.8585	15.0569	28.8528	106.592	46.4209	196.864	97.2901	100.592	59.8686	-0.741349	-0.874303	-0.945587	1.19196	1.00953	0.741349	A_32_P194171	A_32_P194171			false			0	chr2:208710284..208710343	chr2		208710284		2q33.3						TTTGATTTTATTCCTCGCAACGTCAATGCCCTTGCCATTTGAAGCACTGAGTTCCAGCAT		208710343
PDE1A	A_23_P79272	0.00695813	up	3.56476	38.4601	211.332	32.5715	129.103	43.0928	135.553	12.1883	130.635	8.68505	178.769	19.01	267.42	0.481953	0.95318	1.28669	-0.481953	-1.42339	-0.874254	NM_001003683	PDE1A	Homo sapiens phosphodiesterase 1A, calmodulin-dependent (PDE1A), transcript variant 2, mRNA [NM_001003683]	NM_001003683	false	ref:NM_001003683;gb:AL110263;gb:U40370;gb:AJ401610	GO:0007165(signal transduction)	0	chr2:182741188..182741129	chr2		182741129	5136	2q32.1	GO:0005575(cellular_component)	GO:0007165|GO:0004117|GO:0005516|GO:0016787|GO:0005575	NM_001003683	Hs.191046	THC2474578	GCAGCTCTAATTTGACCAAAAGACTTGGAGATTTTGATTATGCTTGCTGGAAATCTACCC	GO:0004117(calmodulin-dependent cyclic-nucleotide phosphodiesterase activity);GO:0005516(calmodulin binding);GO:0016787(hydrolase activity)	182741188
THC2730125	A_32_P196233	0.0073383	up	3.56349	56.7461	79.3206	20.2802	48.7627	33.6086	63.0679	13.9233	64.6787	9.69928	64.5877	8.36357	77.1638	1.25758	0.47504	0.832674	-0.47504	-0.994559	-1.46498	THC2730125	THC2730125			false	thc:THC2730125		0	chr8:121606727..121606668	chr8		121606668		8q24.12					THC2730125	TGTTCCCAGGAATGTTTTCAAATTGCCTGATCTAATCTGTTGTACTTTAAAACCAACTGG		121606727
C8orf46	A_23_P353614	0.00140086	up	3.5626	215.722	170.914	54.1654	48.063	56.7593	46.5918	31.2345	81.181	16.9429	68.7949	31.1158	76.9376	0.902704	0.739245	0.851576	-0.811206	-1.45482	-0.739245	NM_152765	C8orf46	Homo sapiens chromosome 8 open reading frame 46 (C8orf46), mRNA [NM_152765]	NM_152765	false	ref:NM_152765;ens:ENST00000305454;gb:AK055047;gb:BC028400		0	chr8:67592913..67592972	chr8	ENST00000305454	67592913	254778	8q13.1			NM_152765	Hs.268869	THC2466275	AGAACAAAGTTAGGGAGCAAACCAGTAACCTATGCTGGTCGTAACAGAGGATCCTACAAT		67592972
BC046476	A_32_P140132	0.00378178	up	3.5607	100.175	81.266	22.9039	23.1832	35.8335	20.3139	11.9108	41.0615	12.4841	27.9232	8.01518	21.8444	0.891224	0.57194	1.40827	-1.19608	-0.57194	-0.857028	BC046476	BC046476	Homo sapiens cDNA clone IMAGE:5276802. [BC046476]	BC046476	false	gb:BC046476;thc:THC2621419		0	chr2:88709007..88709066	chr2		88709007		2p11.2				Hs.434326	THC2621419	GAACTTTTAATGCTGCAAGTCAAGACTTCCTGAAGATTTTTGAGCAGATGAGTGAAGTGA		88709066
AK000144	A_24_P459522	0.00438096	up	3.55941	190.325	195.192	35.0733	56.5801	47.9938	82.5244	14.1786	93.9586	27.5131	110.569	37.3942	180.132	1.35794	0.704447	0.612394	-1.33394	-0.612394	-0.873803	AK000144	AK000144	Homo sapiens cDNA FLJ20137 fis, clone COL07137. [AK000144]	AK000144	false	gb:AK000144;thc:THC2539697		0	chr9:83477437..83477378	chr9		83477378		9q21.32				Hs.675417	THC2539697	GTTGTTGCTTGGTTACAGAAAGAAAAAATTTCATTTTGATGAGGGATATGTACACCTGTG		83477437
AL133570	A_32_P230465	0.0123416	down	3.55926	133.464	146.731	155.112	84.2336	105.541	88.1169	276.391	78.5372	687.814	101.012	1003.4	265.814	-1.48477	-0.467211	-1.08774	0.467211	1.41944	0.568356	AL133570	AL133570	Homo sapiens mRNA; cDNA DKFZp434L201 (from clone DKFZp434L201) [AL133570]	AL133570	false	gb:AL133570;thc:THC2511926		0	chr7:77248798..77248857	chr7		77248798		7q11.23				Hs.594486	THC2511926	TAGGGTATCCCTCCAAAATAGGAGCCTTAAACTTTTTAACTTAAAGGAAGGCATATCTAA		77248857
IL1F7	A_23_P5654	0.0120812	down	3.55627	86.133	278.384	19.148	119.963	27.1705	203.628	78.608	145.63	109.898	126.807	68.4473	108.036	-0.401438	-1.35632	-1.61482	0.401437	1.08453	0.632548	NM_014439	IL1F7	Homo sapiens interleukin 1 family, member 7 (zeta) (IL1F7), transcript variant 1, mRNA [NM_014439]	NM_014439	false	ref:NM_014439;ref:NM_173202;ref:NM_173204;ref:NM_173205	GO:0006955(immune response)	0	chr2:113392720..113392779	chr2	ENST00000263326	113392720	27178	2q13	GO:0005576(extracellular region);GO:0005615(extracellular space)	GO:0006955|GO:0005152|GO:0005576|GO:0005615	NM_014439	Hs.166371	THC2481958	GGATGGTTCATCTGCACCTCCTGCAATTGTAATGAGCCTGTTGGGGTGACAGATAAATTT	GO:0005152(interleukin-1 receptor antagonist activity)	113392779
OSR1	A_23_P323272	0.00526951	up	3.5554	191.551	128.79	35.5913	21.3823	69.7368	33.7419	11.5396	24.8064	8.44636	24.4642	31.6395	44.6348	0.534578	0.696972	1.00924	-1.14225	-1.57241	-0.534578	NM_145260	OSR1	Homo sapiens odd-skipped related 1 (Drosophila) (OSR1), mRNA [NM_145260]	NM_145260	false	ref:NM_145260;ens:ENST00000272223;ens:ENST00000381236;gb:AB082568	GO:0001656(metanephros development);GO:0007507(heart development);GO:0008406(gonad development);GO:0048389(intermediate mesoderm development)	0	chr2:19415177..19415118	chr2	ENST00000272223	19415118	130497	2p24.1	GO:0005622(intracellular);GO:0005634(nucleus)	GO:0001656|GO:0007507|GO:0008406|GO:0048389|GO:0003676|GO:0008270|GO:0046872|GO:0005622|GO:0005634	NM_145260	Hs.123933	THC2471795	ACGTTTTCTTTTTTATTTTTGTCTTTGACCATATAAGCTTGTAACTCTGACTGCGGAGAG	GO:0003676(nucleic acid binding);GO:0008270(zinc ion binding);GO:0046872(metal ion binding)	19415177
SCARB1	A_24_P324565	0.0076326	down	3.55503	27.989	121.709	20.3066	103.402	31.4917	73.3981	159.463	166.902	188.146	230.384	173.253	155.276	-1.36403	-1.59175	-0.46429	0.690704	0.46429	0.914527	NM_005505	SCARB1	Homo sapiens scavenger receptor class B, member 1 (SCARB1), transcript variant 1, mRNA [NM_005505]	NM_005505	false	ref:NM_005505;ref:NM_001082959;gb:BC022087;ens:ENST00000261693	GO:0006810(transport);GO:0006915(apoptosis);GO:0007155(cell adhesion);GO:0008203(cholesterol metabolic process)	0	chr12:123858303..123850726	chr12	ENST00000261693	123850726	949	12q24.31	GO:0000299(integral to membrane of membrane fraction);GO:0005886(plasma membrane);GO:0005887(integral to plasma membrane);GO:0016020(membrane);GO:0016599(caveolar membrane)	GO:0006810|GO:0006915|GO:0007155|GO:0008203|GO:0004872|GO:0005215|GO:0005515|GO:0000299|GO:0005886|GO:0005887|GO:0016020|GO:0016599	NM_005505	Hs.520348	THC2524350	GTGCCTGGAGTCTGGAATTCAGAACGTCAGCACCTGCAGGTTCAGTGCCCCCTTGTTTCT	GO:0004872(receptor activity);GO:0005215(transporter activity);GO:0005515(protein binding)	123858303
MYLC2PL	A_23_P393015	0.0195573	up	3.55487	216.178	183.611	42.1249	25.1182	45.1664	23.1122	38.3014	48.5597	12.33	42.7926	10.3004	27.2533	0.288965	0.799342	1.01999	-0.288965	-1.7418	-1.35033	BC002778	MYLC2PL	Homo sapiens myosin light chain 2, precursor lymphocyte-specific, mRNA (cDNA clone MGC:3479 IMAGE:3616529), complete cds. [BC002778]	BC002778	false	gb:BC002778;thc:THC2484894		0	chr7:101043496..101043437	chr7		101043437	93408	7q22.1	GO:0005739(mitochondrion)	GO:0005509|GO:0005739		Hs.247831	THC2484894	TCACGGTGAAGAGAAGGATTAGGGGATCACAAGTCTCCCCGACATTCAGGGGCAGCAAAC	GO:0005509(calcium ion binding)	101043496
COPE	A_23_P373545	0.0144648	down	3.55317	31.0382	119.366	55.6835	117.155	72.5303	102.103	247.18	165.615	228.1	164.004	248.373	130.912	-1.93456	-1.06438	-0.484656	0.586445	0.484656	0.932626	AK023303	COPE	Homo sapiens cDNA FLJ13241 fis, clone OVARC1000557. [AK023303]	AK023303	false	gb:AK023303;thc:THC2479219	GO:0006888(ER to Golgi vesicle-mediated transport);GO:0006890(retrograde vesicle-mediated transport, Golgi to ER);GO:0006891(intra-Golgi vesicle-mediated transport);GO:0015031(protein transport)	0	chr19:18878269..18878210	chr19		18878210	11316	19p13.11	GO:0005783(endoplasmic reticulum);GO:0005794(Golgi apparatus);GO:0016020(membrane);GO:0030126(COPI vesicle coat)	GO:0006888|GO:0006890|GO:0006891|GO:0015031|GO:0005488|GO:0005783|GO:0005794|GO:0016020|GO:0030126		Hs.10326	THC2479219	TGCAGTGCCTGCCTTCCACTGTGAGTTGCAAGCTGGGCATTTCATGGTCGCTGTGGATCT	GO:0005488(binding)	18878269
THC2630983	A_24_P930049	0.00177324	up	3.55211	144.37	133.092	25.1053	17.4163	34.0391	19.5838	11.2539	34.9525	7.87189	17.3826	7.41262	17.8238	0.630107	1.04032	1.31029	-1.12222	-0.630107	-0.752995	THC2630983	THC2630983	ALU1_HUMAN (P39188) Alu subfamily J sequence contamination warning entry, partial (15%) [THC2630983]		false	thc:THC2630983		0	chr20:49471910..49471851	chr20		49471851		20q13.2					THC2630983	GGAAGTTGATGGTGTCTTTTGAATTCTCAGCTTTATTAAATGCCCAAAAAAGAATTGACC		49471910
POU2F2	A_24_P296792	0.0410308	up	3.55189	136.079	78.0871	36.149	10.9104	42.0036	6.44587	11.3652	15.4404	29.6539	21.5509	7.4967	9.04299	0.170409	1.09737	2.07319	-1.07296	-0.170409	-0.901424	NM_002698	POU2F2	Homo sapiens POU domain, class 2, transcription factor 2 (POU2F2), mRNA [NM_002698]	NM_002698	false	ref:NM_002698;gb:X53468;gb:BC006101;gb:X13809	GO:0006355(regulation of transcription, DNA-dependent);GO:0006366(transcription from RNA polymerase II promoter);GO:0006959(humoral immune response);GO:0008150(biological_process)	0	chr19:47291557..47291416	chr19	ENST00000389341	47291416	5452	19q13.2	GO:0005634(nucleus)	GO:0006355|GO:0006366|GO:0006959|GO:0008150|GO:0003677|GO:0003700|GO:0005634	NM_002698	Hs.654420	THC2604353	TTAGAGAAGAGTTTTCTAGCGAACCAGAAGCCTACCTCAGAGGAGATCCTGCTGATCGCC	GO:0003677(DNA binding);GO:0003700(transcription factor activity)	47291557
AK055347	A_23_P307682	0.00278622	down	3.54937	496.393	235.244	77.7356	20.6177	114.117	38.8098	429.173	48.4771	366.496	30.0987	456.983	47.0938	-1.45311	-0.615746	-0.974417	0.615746	1.07558	0.748088	AK055347	AK055347	Homo sapiens cDNA FLJ30785 fis, clone FEBRA2000901. [AK055347]	AK055347	false	gb:AK055347;ens:ENST00000354422;thc:THC2475628		0	chr1:164293539..164293480	chr1	ENST00000354422	164293480		1q24.1				Hs.133029	THC2475628	GCAGGTTAAGGCATGAGCATGTGTGTATCACTTTGAAGAAAGAGAAACCAGGTATTCTGC		164293539
ABCA4	A_23_P160940	0.042033	up	3.54856	248.179	226.42	14.1938	41.3149	41.3908	35.3732	12.6598	43.4154	9.49851	47.4075	9.58301	56.7779	1.79206	0.118278	1.88633	-0.118278	-0.659666	-0.907101	NM_000350	ABCA4	Homo sapiens ATP-binding cassette, sub-family A (ABC1), member 4 (ABCA4), mRNA [NM_000350]	NM_000350	false	ref:NM_000350;gb:AB210040;gb:AF000148;ens:ENST00000370225	GO:0006810(transport);GO:0007601(visual perception);GO:0007603(phototransduction, visible light);GO:0050896(response to stimulus)	0	chr1:94231268..94231209	chr1	ENST00000370225	94231209	24	1p22.1	GO:0005624(membrane fraction);GO:0005887(integral to plasma membrane);GO:0016020(membrane)	GO:0006810|GO:0007601|GO:0007603|GO:0050896|GO:0000166|GO:0005215|GO:0005524|GO:0016887|GO:0042626|GO:0005624|GO:0005887|GO:0016020	NM_000350	Hs.416707	THC2464953	TGCAGCAGAAAACAAACACACGAGGAGCATGCAGCGAATTCAGAAAGAGGTCTTTCAGAA	GO:0000166(nucleotide binding);GO:0005215(transporter activity);GO:0005524(ATP binding);GO:0016887(ATPase activity);GO:0042626(ATPase activity, coupled to transmembrane movement of substances)	94231268
FGFBP1	A_23_P30126	0.00144074	up	3.54082	220.497	130.799	46.6476	36.1882	29.9063	25.7697	14.555	47.3209	21.792	47.6068	27.2989	67.6596	1.20971	0.822579	0.67107	-1.24467	-0.67107	-0.853157	NM_005130	FGFBP1	Homo sapiens fibroblast growth factor binding protein 1 (FGFBP1), mRNA [NM_005130]	NM_005130	false	ref:NM_005130;ens:ENST00000259988;ens:ENST00000382333;gb:M60047	GO:0007165(signal transduction);GO:0007267(cell-cell signaling);GO:0008285(negative regulation of cell proliferation)	0	chr4:15546489..15546430	chr4	ENST00000259988	15546430	9982	4p15.32	GO:0005615(extracellular space);GO:0016020(membrane)	GO:0007165|GO:0007267|GO:0008285|GO:0008201|GO:0019838|GO:0005615|GO:0016020	NM_005130	Hs.1690	THC2464630	GGAATTTGCCTTATTTTTCTTGGATGCGATGTTCAGAGGCTGTTTCCTGCAGCATGTATT	GO:0008201(heparin binding);GO:0019838(growth factor binding)	15546489
THC2642744	A_32_P146485	0.0420209	up	3.53856	365.289	469.107	31.6277	155.239	44.8841	192.02	22.9178	258.132	22.7165	219.282	17.5186	192.518	2.42222	0.487871	0.686125	-0.710461	-0.487871	-0.674932	THC2642744	THC2642744			false	thc:THC2642744		0	chr4:43713714..43713773	chr4		43713714		4p13					THC2642744	CTGCCACACAGAAAAAGGAGGGGTTGCAACTGCCACGCAGAAAAAGGAGGGGTTGCAACT		43713773
A_32_P26536	A_32_P26536	0.0161232	up	3.53799	269.948	152.367	52.3349	16.6664	44.6424	14.6171	25.2443	32.0249	10.0028	22.1752	29.5968	27.4294	0.357708	1.18341	1.14333	-0.81066	-1.61597	-0.357708	A_32_P26536	A_32_P26536			false			0	chr2:205409065..205409124	chr2		205409065		2q33.2						AGGTTTTAGCTTCGTGGGCAACTTTGTCTGATTTTCTTCCATTGACATAAAAATAGTCTC		205409124
FAM124B	A_23_P39525	0.047811	up	3.53747	193.196	168.9	15.9154	40.5852	20.7399	58.6832	11.7557	54.165	7.79146	45.1145	6.93753	72.6107	2.04616	0.501742	0.351733	-0.351733	-0.681358	-1.53542	NM_024785	FAM124B	Homo sapiens family with sequence similarity 124B (FAM124B), mRNA [NM_024785]	NM_024785	false	ref:NM_024785;gb:BC025754;gb:AK075126;gb:AK026399		0	chr2:224951830..224951771	chr2		224951771	79843	2q36.2			NM_024785	Hs.147585	THC2480287	TACAAACCAAAGAGGAACATTGAGCACAGTGGGAAAATTGGACTGGTTGATCTGGTCACT		224951830
FLJ32312	A_23_P412029	0.00414204	up	3.53727	229.504	133.833	38.1949	37.7922	45.1062	53.4165	15.6429	47.0486	18.081	59.3906	31.7102	97.0704	1.69439	0.931597	0.672344	-0.672344	-0.799458	-0.697781	AL832208	FLJ32312		AL832208	false	gb:AL832208		0	chr2:61021791..61021732	chr2		61021732	150962	2p16.1				Hs.368348	THC2492468	CAGAAAGGAGCCTCATTACAATTTCAGATTTGAGTATAATTTCCATCACCCTAATTCAAC		61021791
ENST00000334165	A_24_P202905	0.0408035	up	3.53671	190.122	120.385	26.0718	12.3513	33.6486	6.35757	23.8853	27.3153	13.6441	28.5157	14.296	14.9971	0.364171	0.782719	2.10889	-0.488692	-1.35858	-0.364171	ENST00000334165	ENST00000334165	Uncharacterized protein C21orf77. [Source:Uniprot/SWISSPROT;Acc:Q9NV44] [ENST00000334165]		false	ens:ENST00000334165;gb:BC027970;ref:XR_017737;ref:XR_017792		0	chr21:32869848..32869789	chr21	ENST00000334165	32869789		21q22.11			XR_017737	Hs.677183	THC2479542	AGCTTCACGACCTCTGCAGGAACCTATCTTGGTAAAGAAACGGGGCCTATGTGGTGGCCG		32869848
BE696323	A_32_P133821	0.029405	down	3.53554	74.1578	137.694	21.211	40.8979	28.1741	61.3643	85.2738	86.4661	76.896	48.1141	81.6397	22.7039	-0.436382	-0.490798	-0.666619	0.436382	1.13286	2.30274	BE696323	BE696323	BE696323 RC3-CT0347-010700-019-c08 CT0347 Homo sapiens cDNA, mRNA sequence [BE696323]	BE696323	false	gb:BE696323;gb:BQ102342;gb:CK822930;gb:AW888625		0	chr2:96280549..96280608	chr2		96280549		2q11.2				Hs.355708		TTGGGCGGGAGTCAGCTACTATTTCTAGCTGTTCTAGAAAGACCTAGAAACTTCCTGTGT		96280608
CCDC88	A_24_P50950	0.0442214	up	3.53304	569.378	321.039	86.7164	56.8623	43.4056	71.2897	11.871	61.3658	41.1942	84.8103	28.3071	71.2279	1.70544	1.48764	0.162995	-1.49119	-0.162995	-0.452472	AK095289	CCDC88	Homo sapiens cDNA FLJ37970 fis, clone CTONG2009955. [AK095289]	AK095289	false	gb:AK095289;thc:THC2478367		0	chr11:63874110..63874169	chr11		63874110	283234	11q13.1		GO:0005515		Hs.98564	THC2478367	TCAGGGAGCTCACAGGACAGTCAGGATAGAGGCAAGAAAACAGGTGACAATAACTAGGTG	GO:0005515(protein binding)	63874169
AF086125	A_32_P93442	0.0367212	up	3.53136	3269.12	840.552	351.246	103.161	155.576	143.956	96.1489	151.348	102.865	148.575	129.592	175.396	2.12181	1.9299	0.274313	-0.49221	-0.368116	-0.274313	AF086125	AF086125	Homo sapiens full length insert cDNA clone ZA79D12. [AF086125]	AF086125	false	gb:AF086125;thc:THC2660203		0	chr16:65432939..65432880	chr16		65432880		16q22.1				Hs.659799	THC2660203	GACACTCTTTACTGGTACTCCTTTGTATCTCTTGAATGAATTAAGGCATGTATTACCTCT		65432939
ZP1	A_23_P1912	0.0211473	up	3.53049	237.913	454.538	55.08	235.68	62.3441	250.346	17.9554	317.875	35.5945	322.217	39.9622	360.209	1.70072	0.537446	0.629077	-1.51129	-0.543628	-0.537446	NM_207341	ZP1	Homo sapiens zona pellucida glycoprotein 1 (sperm receptor) (ZP1), mRNA [NM_207341]	NM_207341	false	ref:NM_207341;ens:ENST00000278853;gb:BC067899;thc:THC2481684	GO:0007338(single fertilization)	0	chr11:60399673..60399732	chr11	ENST00000278853	60399673	22917	11q12.2	GO:0005578(proteinaceous extracellular matrix);GO:0016020(membrane);GO:0016021(integral to membrane)	GO:0007338|GO:0005578|GO:0016020|GO:0016021	NM_207341	Hs.172130	THC2481684	GCCCAGAAGCTCTGGGAAAGCAACAGACAGTGAATGGGCCCAATAAACAATCATTTCAAA		60399732
AK123066	A_32_P153781	0.0090062	up	3.52947	139.149	202.842	87.6245	81.1809	48.1589	95.5693	21.9279	110.72	17.6332	109.812	44.7166	167.57	0.90359	1.55751	0.458567	-0.888768	-1.19136	-0.458567	AK123066	AK123066	Homo sapiens cDNA FLJ41071 fis, clone 3NB692003538. [AK123066]	AK123066	false	gb:AK123066;gb:BC042913;thc:THC2493544		0	chr9:96369902..96369961	chr9		96369902		9q22.32				Hs.674409	THC2493544	TTACATTGTCGTATGAGGGATGCATTTTAACCATTAATTTGTGGTACAGGCTGGGCGCAG		96369961
EYA1	A_23_P502363	0.00415655	up	3.52482	259.934	280.87	274.191	163.988	225.245	189.06	48.8491	155.043	46.6335	156.537	113.891	253.94	0.52254	1.37588	0.886944	-1.03197	-1.11277	-0.52254	NM_000503	EYA1	Homo sapiens eyes absent homolog 1 (Drosophila) (EYA1), transcript variant 3, mRNA [NM_000503]	NM_000503	false	ref:NM_000503;ref:NM_172058;ref:NM_172060;ref:NM_172059	GO:0006350(transcription);GO:0006355(regulation of transcription, DNA-dependent);GO:0007275(multicellular organismal development);GO:0007605(sensory perception of sound);GO:0008152(metabolic process);GO:0009653(anatomical structure morphogenesis)	0	chr8:72272629..72272570	chr8	ENST00000340726	72272570	2138	8q13.3	GO:0005634(nucleus)	GO:0006350|GO:0006355|GO:0007275|GO:0007605|GO:0008152|GO:0009653|GO:0000287|GO:0004721|GO:0004725|GO:0016787|GO:0005634	NM_000503	Hs.491997	THC2617747	TCTCTCATCTAACAAACACAATCCATTGTCATGAAATTACCCTTAGGATGAGTCTTCTTT	GO:0000287(magnesium ion binding);GO:0004721(phosphoprotein phosphatase activity);GO:0004725(protein tyrosine phosphatase activity);GO:0016787(hydrolase activity)	72272629
ANKRD35	A_23_P325690	0.0330422	up	3.52384	324.53	229.181	31.1564	47.5242	118.124	51.2376	33.4613	69.1168	23.1924	67.9335	21.0995	71.299	1.3297	0.218705	2.03287	-0.218705	-0.722632	-0.928835	NM_144698	ANKRD35	Homo sapiens ankyrin repeat domain 35 (ANKRD35), mRNA [NM_144698]	NM_144698	false	ref:NM_144698;ens:ENST00000369302;ens:ENST00000355594;gb:AK091120		0	chr1:144279786..144279845	chr1	ENST00000369302	144279786	148741	1q21.1			NM_144698	Hs.435761	THC2472983	GACCTGAGAACCTGGACCCTGGAATCAGCATGGATGAGACCAGAGGAGGTATGGATGGAA		144279845
RPH3A	A_23_P76234	0.0117615	down	3.52155	598.165	242.827	571.683	115.062	550.545	113.042	528.779	34.9097	572.804	32.9324	848.828	85.9065	-1.50811	-0.495911	-0.524722	1.11224	1.31174	0.495911	AB023202	RPH3A	Homo sapiens mRNA for KIAA0985 protein, partial cds. [AB023202]	AB023202	false	gb:AB023202;gb:BX647281;ens:ENST00000360622;ens:ENST00000261730	GO:0006810(transport);GO:0006886(intracellular protein transport)	0	chr12:111820432..111820491	chr12	ENST00000360622	111820432	22895	12q24.13	GO:0008021(synaptic vesicle);GO:0016020(membrane);GO:0045202(synapse)	GO:0006810|GO:0006886|GO:0005215|GO:0005515|GO:0008270|GO:0017137|GO:0046872|GO:0008021|GO:0016020|GO:0045202		Hs.21239	THC2627685	CAATGTGGGCAAACATTACAAATTTGAGGTTGAAGTCAGGCAATCTTCAATGCCCTGTGA	GO:0005215(transporter activity);GO:0005515(protein binding);GO:0008270(zinc ion binding);GO:0017137(Rab GTPase binding);GO:0046872(metal ion binding)	111820491
BC025324	A_24_P557351	0.0072707	down	3.51801	23.8091	29.5289	19.3822	24.8413	18.057	23.8738	60.5051	15.3424	66.5236	21.5909	66.497	39.0001	-0.540215	-0.587608	-0.632468	1.74993	1.39384	0.540215	BC025324	BC025324	Homo sapiens, clone IMAGE:3344449, mRNA. [BC025324]	BC025324	false	gb:BC025324;thc:THC2506637;thc:THC2512128		0	chr2:25492698..25492639	chr2		25492639		2p23.3				Hs.675510	THC2506637	CCAAAACTGGCTCTGTAAATCCATTATAGAGAACTTTTGATAGTGTCCACCTTCTTGCTT		25492698
THC2597697	A_32_P229965	0.00751961	down	3.51215	38.4784	110.255	23.8157	59.3919	39.1408	80.6917	113.812	125.13	111.985	67.9619	80.3789	40.9626	-0.928461	-0.728088	-0.453483	0.453483	1.31077	1.56277	THC2597697	THC2597697	AA662695 nv06h02.s1 NCI_CGAP_Pr22 Homo sapiens cDNA clone IMAGE:1219443 3', mRNA sequence [AA662695]		false	thc:THC2597697;gb:AA662695;gb:CA429515;gb:BQ005541		0	chr12:117067346..117067287	chr12		117067287		12q24.23				Hs.433863	THC2597697	TAAAGATTCTTTGATGCTTTGCTCTATCACTGTAGACCTGGTCTTTTTCCCCCCAGTTTT		117067346
BF056065	A_32_P413671	0.0105274	up	3.51046	178.872	97.0761	30.7364	12.4637	42.2282	13.4308	12.0684	11.6573	9.07082	13.287	7.97505	17.0671	0.415871	0.836342	1.18679	-0.415871	-1.01659	-1.56352	BF056065	BF056065	7j86b04.x1 Soares_NSF_F8_9W_OT_PA_P_S1 Homo sapiens cDNA clone IMAGE:3393295 3', mRNA sequence [BF056065]	BF056065	false	gb:BF056065;gb:AI038106;gb:AI521674;gb:AI393673		0	chr11:10490401..10490460	chr11		10490401		11p15.4				Hs.693963		TTACAGTAGAACTGACCTAACATTCACATCTAAATAATTATCACCCAGTTCAATAGAGCG		10490460
THC2609891	A_23_P140654	0.00321426	up	3.51021	113.845	149.607	40.9365	55.7469	54.4113	73.6054	12.4831	67.1697	8.95451	54.6218	28.523	90.9889	0.665426	0.614032	0.623628	-1.3683	-1.54926	-0.614032	THC2609891	THC2609891			false	thc:THC2609891		0	chr15:94739161..94739220	chr15		94739161		15q26.2					THC2609891	GTCACTGTCCAGATAGAATTATTCGATGACTTAAAACAACTTTCGTAAGATTTTCAAGCC		94739220
MGC46496	A_24_P220822	0.0385437	up	3.50644	301.134	146.08	28.4775	3.49948	36.1514	6.31863	9.80338	7.965	6.77184	5.19739	5.76321	4.15148	0.285199	2.26617	1.75792	-0.458841	-0.376686	-0.285199	NM_174952	MGC46496	Homo sapiens hypothetical protein MGC46496 (MGC46496), mRNA [NM_174952]	NM_174952	false	ref:NM_174952;ens:ENST00000295268;gb:BC036870;thc:THC2490740		0	chr4:99112580..99112521	chr4	ENST00000295268	99112521	285555	4q23			NM_174952	Hs.680226	THC2490740	AATTGCCAGTGTTAGAAATATCTGCTCAAAGAAACAGAAGAAAAGTGCATTTGGTTCTTC		99112580
C11orf64	A_32_P163805	0.0478905	up	3.5038	594.883	342.726	44.0286	6.60269	44.3219	9.61587	10.3665	9.88736	25.4267	16.7906	6.78808	8.68985	0.0984284	2.0402	1.50741	-0.628851	-0.0984284	-1.05345	AK058123	C11orf64	Homo sapiens cDNA FLJ25394 fis, clone TST02552. [AK058123]	AK058123	false	gb:AK058123;gb:BC029583;ref:XM_001128323;ref:XM_001128767		0	chr11:60210970..60211029	chr11		60210970	283197	11q12.2	GO:0016020(membrane);GO:0016021(integral to membrane)	GO:0016020|GO:0016021	XM_001128323	Hs.372650	THC2480123	TCGGAAATCTCACTGTCGGAATCCTTGGAAATCACACCACGCACAACTTCTATTTCTTCA		60211029
AOX1	A_23_P154037	0.0249056	up	3.50245	557.442	496.265	917.937	250.801	674.871	261.894	248.559	348.404	235.325	374.564	275.92	501.56	0.327443	2.03158	1.52536	-0.327443	-0.510829	-0.702443	NM_001159	AOX1	Homo sapiens aldehyde oxidase 1 (AOX1), mRNA [NM_001159]	NM_001159	false	ref:NM_001159;ens:ENST00000374700;ens:ENST00000260930;gb:L11005	GO:0006118(electron transport);GO:0006800(oxygen and reactive oxygen species metabolic process);GO:0006954(inflammatory response)	0	chr2:201243869..201243928	chr2	ENST00000374700	201243869	316	2q33.1		GO:0006118|GO:0006800|GO:0006954|GO:0004031|GO:0004854|GO:0005506|GO:0009055|GO:0016491|GO:0030151|GO:0046872|GO:0051287	NM_001159	Hs.406238	THC2674321	TTGGTTTCCTCTAGGGTGATATTCGTCATTACTCTGTCTCTTCAATCCATCCAGCTAAAT	GO:0004031(aldehyde oxidase activity);GO:0004854(xanthine dehydrogenase activity);GO:0005506(iron ion binding);GO:0009055(electron carrier activity);GO:0016491(oxidoreductase activity);GO:0030151(molybdenum ion binding);GO:0046872(metal ion binding);GO:0051287(NAD binding)	201243928
PCSK1	A_23_P213508	0.00805384	up	3.49756	51.7584	340.61	45.8036	193.295	50.8114	238.153	11.9409	299.093	17.6717	331.294	30.6839	363.913	0.424891	1.06588	0.914484	-1.50346	-1.08545	-0.424891	NM_000439	PCSK1	Homo sapiens proprotein convertase subtilisin/kexin type 1 (PCSK1), mRNA [NM_000439]	NM_000439	false	ref:NM_000439;ens:ENST00000379961;ens:ENST00000311106;gb:BC130295	GO:0006508(proteolysis);GO:0007267(cell-cell signaling);GO:0008152(metabolic process)	0	chr5:95754517..95754458	chr5	ENST00000379961	95754458	5122	5q15		GO:0006508|GO:0007267|GO:0008152|GO:0004285|GO:0004289|GO:0005509|GO:0008233	NM_000439	Hs.78977	THC2472228	CACAGAGACGACCGGCTGCTTCAAGCTCTGGTGGACATTCTGAATGAGGAAAATTAAAAT	GO:0004285(proprotein convertase 1 activity);GO:0004289(subtilase activity);GO:0005509(calcium ion binding);GO:0008233(peptidase activity)	95754517
IFI6	A_24_P15388	0.00902456	up	3.49722	226.452	137.865	30.1371	11.4907	41.8991	12.1689	12.6354	20.6692	16.2457	17.0799	8.00497	13.422	0.394094	1.06922	1.46187	-1.03187	-0.394094	-1.06748	BC024289	IFI6	Homo sapiens interferon, alpha-inducible protein 6, mRNA (cDNA clone MGC:39273 IMAGE:5440834), complete cds. [BC024289]	BC024289	false	gb:BC024289;ens:ENST00000390637;ens:ENST00000390615;ens:ENST00000390598	GO:0001836(release of cytochrome c from mitochondria);GO:0006916(anti-apoptosis);GO:0006955(immune response);GO:0043154(negative regulation of caspase activity)	0	chr14:105762789..105762730	chr14	ENST00000390637	105762730	2537	14q32.33	GO:0005739(mitochondrion);GO:0016020(membrane);GO:0016021(integral to membrane)	GO:0001836|GO:0006916|GO:0006955|GO:0043154|GO:0005515|GO:0005739|GO:0016020|GO:0016021		Hs.510635	NP508738	GCCAAGAACACGCTGTATCTGCAAATGAACAGTCTGAGAGCCGAGGACACGGCTGTGTAT	GO:0005515(protein binding)	105762789
A_24_P11980	A_24_P11980	0.0238257	up	3.49229	366.911	155.471	26.1603	3.49953	36.1349	6.32688	10.2364	8.51168	7.07267	5.19312	5.96946	4.13312	0.354205	2.01757	1.62925	-0.618378	-0.438921	-0.354205	A_24_P11980	A_24_P11980			false			0	chr4:026090159..026090100	chr4		26090100		4p15.2						GTCAAAGATTTCAAGGTAAAAAATTCAACTGACTCAAACACGCACTGCTAAAATGGTGAC		26090159
[truncated: 3,939 more rows]
