# Supplementary material for: Over-Expression of Either MECP2_e1 or MECP2_e2 in Neuronally Differentiated Cells Results in Different Patterns of Gene Expression
Source: PLoS One. 2014 Apr 3;9(4):e91742. doi: 10.1371/journal.pone.0091742 (PMC3974668; doi:10.1371/journal.pone.0091742)
Supplement: Table S4 — Gene expression microarray results for differentiated SK-N-SH cells with over-expression of MECP2_e2 compared to cells infected with eGFP (uncorrected t-test). (XLS) [file pone.0091742.s007.xls]

## Sheet: Sheet1
	# Notes : Created from Advanced Analysis operation: significance Analysis.
	#Entitylist : Filtered on Expression (20.0 - 100.0)th Percentile in the Raw Data
	#Interpretation : group
	#Experiment: humanMECP2_e2_VS_eGFP
	#corrected p-value cut-off:0.05
	#Selected Test : T Test unpaired
	#p-value computation: Asymptotic
	#Multiple Testing Correction: No Correction
	#
	# Technology : Agilent.TwoColor.14850
	# Owner : gxuser
	# Created On : Wed Jun 09 12:14:15 EDT 2010
GeneSymbol	ProbeName	p-value	regulation	FCAbsolute	SKNSH eGFP replicate1:redProcessedSignal(raw)	SKNSH eGFP replicate1:greenProcessedSignal(raw)	SKNSH eGFP replicate2:redProcessedSignal(raw)	SKNSH eGFP replicate2:greenProcessedSignal(raw)	SKNSH eGFP replicate3:redProcessedSignal(raw)	SKNSH eGFP replicate3:greenProcessedSignal(raw)	SKNSH MECP2_e2 replicate1:redProcessedSignal(raw)	SKNSH MECP2_e2 replicate1:greenProcessedSignal(raw)	SKNSH MECP2_e2 replicate2:redProcessedSignal(raw)	SKNSH MECP2_e2 replicate2:greenProcessedSignal(raw)	SKNSH MECP2_e2 replicate3:redProcessedSignal(raw)	SKNSH MECP2_e2 replicate3:greenProcessedSignal(raw)	SKNSH eGFP replicate1:cy5ByCy3Signal(normalized)	SKNSH eGFP replicate2:cy5ByCy3Signal(normalized)	SKNSH eGFP replicate3:cy5ByCy3Signal(normalized)	SKNSH MECP2_e2 replicate1:cy5ByCy3Signal(normalized)	SKNSH MECP2_e2 replicate2:cy5ByCy3Signal(normalized)	SKNSH MECP2_e2 replicate3:cy5ByCy3Signal(normalized)	Common name	GeneSymbol	Description	GenbankAccession	ControlType	Dbid	GO biological process	Chromosome Strand(Avadis)	Map	Chromosome Number(Avadis)	EnsemblID	Chromosome Start Index(Avadis)	EntrezGene	Cytoband	GO cellular component	GO(Avadis)	RefSeq	UniGene	TIGRID	Sequence	GO molecular function	Chromosome End Index(Avadis)
BM982926	A_32_P155512	0.0364822	down	6.77579	324.336	1723.2	285.6	487.119	516.739	1063.45	780.509	626.167	502.633	73.5243	427.91	218.597	-2.18332	-0.544073	-0.815041	0.544073	2.99942	1.19524	BM982926	BM982926	BM982926 UI-CF-EN1-acs-n-01-0-UI.s1 UI-CF-EN1 Homo sapiens cDNA clone UI-CF-EN1-acs-n-01-0-UI 3', mRNA sequence [BM982926]	BM982926	false	gb:BM982926;gb:BM969140;gb:BU684855;gb:CA414798		0	chr15:71640053..71640112	chr15		71640053		15q24.1				Hs.187866		CTGTAGGTTTTGCTGTACTTTACAAAAGTGTATCACTAGATGGCAGCAGTGCATTTTAGA		71640112
PSCD4	A_23_P155057	0.04076	up	6.72413	91.0548	132.703	351.796	84.8083	55.1506	72.7115	13.8732	68.3704	15.3867	129.024	36.4235	124.124	0.612724	3.20857	0.757306	-1.14495	-1.91176	-0.612724	NM_013385	PSCD4	Homo sapiens pleckstrin homology, Sec7 and coiled-coil domains 4 (PSCD4), mRNA [NM_013385]	NM_013385	false	ref:NM_013385;gb:AK002145;gb:AK024428;ens:ENST00000248901		0	chr22:36041025..36041084	chr22	ENST00000248901	36041025	27128	22q13.1	GO:0005622(intracellular)	GO:0005086|GO:0005622	NM_013385	Hs.170944	THC2727714	ACCTTGTGGGACATCTGAGGACATCCGCAGATTCTTGTCAGCCTGTGAACTAGGCCCTGC	GO:0005086(ARF guanyl-nucleotide exchange factor activity)	36041084
C3orf41	A_23_P69154	0.0428756	up	6.42158	254.775	151.004	32.0669	27.0058	115.557	21.3477	23.9436	36.3988	21.4568	51.3516	8.35639	56.0847	0.932857	0.426034	2.61467	-0.426034	-1.08076	-2.56844	AL117530	C3orf41	Homo sapiens mRNA; cDNA DKFZp434B172 (from clone DKFZp434B172). [AL117530]	AL117530	false	gb:AL117530;thc:THC2607164	GO:0006355(regulation of transcription, DNA-dependent)	0	chr3:43073140..43073199	chr3		43073140	26172	3p22.1	GO:0005622(intracellular)	GO:0006355|GO:0003676|GO:0005622		Hs.646840	THC2607164	AACTGTAAAAATGTGTGATGCACGTGCATATGCAGAGTGGGAGAACTTTGTGTGTGTGTA	GO:0003676(nucleic acid binding)	43073199
THC2770350	A_32_P34844	0.0171046	up	6.26267	1713.49	174.935	35.5485	13.0533	38.7787	9.77148	18.1497	17.3292	16.9639	18.1674	7.76192	17.6129	2.53599	0.68932	1.23255	-0.68932	-0.854946	-1.93821	THC2770350	THC2770350	ATS18_HUMAN (Q8TE60) ADAMTS-18 precursor (A disintegrin and metalloproteinase with thrombospondin motifs 18) (ADAM-TS 18) (ADAM-TS18) , partial (82%) [THC2770350]		false	thc:THC2770350;thc:THC2608344		0	chr16:75873924..75873865	chr16		75873865		16q23.1					THC2770350	GTTAAATTTAGCAGCATACTTCGTTCCCATTCTAATTAAAGTCATGAGTTCTTGAATCCC		75873924
BCL11A	A_23_P218584	0.0114322	up	6.00773	673.226	365.842	62.1785	55.5158	43.2791	72.6319	17.0158	92.0353	18.419	69.565	12.2514	105.888	2.21192	1.49557	0.585118	-1.10326	-0.585118	-1.77948	NM_022893	BCL11A	Homo sapiens B-cell CLL/lymphoma 11A (zinc finger protein) (BCL11A), transcript variant 1, mRNA [NM_022893]	NM_022893	false	ref:NM_022893;gb:AJ404611;ens:ENST00000335712;ens:ENST00000356326	GO:0006350(transcription);GO:0006355(regulation of transcription, DNA-dependent);GO:0030097(hemopoiesis)	0	chr2:60539999..60539940	chr2	ENST00000335712	60539940	53335	2p16.1	GO:0005622(intracellular);GO:0005634(nucleus);GO:0005737(cytoplasm)	GO:0006350|GO:0006355|GO:0030097|GO:0003676|GO:0008270|GO:0046872|GO:0005622|GO:0005634|GO:0005737	NM_022893	Hs.370549	THC2477298	GTGCAAAAGCCCTGGAACGCAATTAAATACACTAGTAAGGAGTTCATTTTATGAAGATAT	GO:0003676(nucleic acid binding);GO:0008270(zinc ion binding);GO:0046872(metal ion binding)	60539999
A_24_P464238	A_24_P464238	0.0165485	up	5.56476	281.161	225.663	57.7674	66.4322	55.6011	69.848	21.7652	73.9193	23.8661	107.491	8.27316	108.068	1.36374	0.844891	0.71741	-0.71741	-1.12466	-2.66084	A_24_P464238	A_24_P464238			false			0	chr8:092239501..092239560	chr8		92239501		8q21.3						AGAGTTCTACATTTATTCCAGCATTACCAGGTGAAACTCTCACTTACCTATGGAAAATCC		92239560
PGK2	A_23_P331063	0.0218951	up	5.55558	3116.21	117.169	28.763	3.49949	36.5646	6.36205	16.5941	9.00402	14.8381	8.57503	9.26733	4.03361	2.87165	1.17751	0.661401	-0.979456	-1.07039	-0.661401	NM_138733	PGK2	Homo sapiens phosphoglycerate kinase 2 (PGK2), mRNA [NM_138733]	NM_138733	false	ref:NM_138733;ens:ENST00000304801;gb:BC038843;thc:THC2470720	GO:0006096(glycolysis);GO:0016310(phosphorylation)	0	chr6:49862058..49861999	chr6	ENST00000304801	49861999	5232	6p12.3	GO:0005829(cytosol)	GO:0006096|GO:0016310|GO:0000166|GO:0004618|GO:0005524|GO:0016740|GO:0005829	NM_138733	Hs.367727	THC2470720	GATATCATGGCCAAAGCACAAAAGAATGGTGTAAGGATTACTTTTCCTGTTGATTTTGTT	GO:0000166(nucleotide binding);GO:0004618(phosphoglycerate kinase activity);GO:0005524(ATP binding);GO:0016740(transferase activity)	49862058
NAV3	A_23_P13740	0.045858	up	5.5034	279.442	282.864	45.9245	119.423	45.315	148.599	24.3959	139.974	22.6734	201.387	8.03584	226.873	2.09935	0.738166	0.40354	-0.40354	-1.03399	-2.70239	NM_014903	NAV3	Homo sapiens neuron navigator 3 (NAV3), mRNA [NM_014903]	NM_014903	false	ref:NM_014903;ens:ENST00000378640;ens:ENST00000266692;gb:AK022070		0	chr12:77130327..77130386	chr12	ENST00000378640	77130327	89795	12q21.2		GO:0000166|GO:0005524|GO:0017111	NM_014903	Hs.655301	NP843482	CAGTTTTCAGAGTGTCACAAAGTCAATAGGTCCTTACACGGTGCTATTGCCCTAAGGGAA	GO:0000166(nucleotide binding);GO:0005524(ATP binding);GO:0017111(nucleoside-triphosphatase activity)	77130386
HS6ST3	A_23_P422911	0.00183365	down	5.38184	50.7317	285.319	30.8243	145.954	37.194	189.489	214.785	161.96	108.425	161.924	363.523	280.955	-1.08062	-0.832376	-0.937982	1.81824	0.832376	1.7827	NM_153456	HS6ST3	Homo sapiens heparan sulfate 6-O-sulfotransferase 3 (HS6ST3), mRNA [NM_153456]	NM_153456	false	ref:NM_153456;gb:AK091343;gb:AX746922;gb:BC037795		0	chr13:96289649..96289708	chr13		96289649	266722	13q32.1	GO:0016020(membrane);GO:0016021(integral to membrane)	GO:0016740|GO:0016020|GO:0016021	NM_153456	Hs.171001	THC2473662	TCTGTACAATAATATGTATGAACTCAGTTACTAGGGGACTGTATTGTGACATTATCAACC	GO:0016740(transferase activity)	96289708
GJB2	A_23_P204941	0.00371831	up	5.35735	519.571	249.138	41.6874	21.1179	38.922	18.362	16.9996	31.9513	16.9631	35.3274	7.27516	32.7494	1.02499	0.945761	1.04848	-0.945761	-1.09377	-2.2058	NM_004004	GJB2	Homo sapiens gap junction protein, beta 2, 26kDa (GJB2), mRNA [NM_004004]	NM_004004	false	ref:NM_004004;ens:ENST00000382844;ens:ENST00000382848;gb:BC071703	GO:0006810(transport);GO:0007267(cell-cell signaling);GO:0007605(sensory perception of sound)	0	chr13:19660317..19660258	chr13	ENST00000382844	19660258	2706	13q12.11	GO:0005886(plasma membrane);GO:0005922(connexon complex);GO:0016021(integral to membrane)	GO:0006810|GO:0007267|GO:0007605|GO:0005515|GO:0015285|GO:0005886|GO:0005922|GO:0016021	NM_004004	Hs.591234	THC2462198	GTCATAGCACCTAACAACATTGTAGCCTCAATCGAGTGAGACAGACTAGAAGTTCCTAGT	GO:0005515(protein binding);GO:0015285(connexon channel activity)	19660317
DB318193	A_32_P2925	0.0366175	down	5.31287	134.507	835.664	99.648	356.949	173.049	565.345	286.893	415.393	267.571	77.6716	265.385	306.123	-1.51429	-0.719845	-0.586992	0.586992	2.90542	0.914934	DB318193	DB318193	DB318193 HCASM2 Homo sapiens cDNA clone HCASM2001866 3', mRNA sequence [DB318193]	DB318193	false	gb:DB318193		0	chr8:107832840..107832781	chr8		107832781		8q23.1				Hs.646236		TTTGGCAAGTGATTTTTTCCTTCCTAAGAATAAGATGAACATGTCCAAATGTTACCTGTG		107832840
BX095252	A_32_P172545	0.0283696	up	5.31013	663.051	443.621	73.9464	58.2827	324.467	72.2655	28.6445	74.7879	26.5837	115.948	75.8733	117.17	0.721553	0.485173	2.30845	-1.24279	-1.9831	-0.485173	BX095252	BX095252	BX095252 Soares placenta Nb2HP Homo sapiens cDNA clone IMAGp998I12199, mRNA sequence [BX095252]	BX095252	false	gb:BX095252;thc:THC2640304		0	chr5:172364364..172364423	chr5		172364364		5q35.2				Hs.687208	THC2640304	TGGCAGGGGAGAGGGTTTTGGCAGTTAGGCATGACTGCTTCTGAAGGTTGTAGGCACTAA		172364423
A_24_P187355	A_24_P187355	0.0292274	up	5.09591	630.244	372.062	47.7248	55.5278	47.6266	52.7341	21.1911	58.14	22.435	74.124	16.1702	179.532	1.59763	0.6188	0.690304	-0.6188	-0.886918	-2.63556	A_24_P187355	A_24_P187355			false			0	chr9:030764080..030764144	chr9		30764080		9p21.1						GAACCATGAAGAGGAAGTAAAAGACCTGCAAGTCCAGATTGCAGCTTTAACAGTGGAGGT		30764144
SIRPG	A_24_P353208	0.00511678	up	5.06448	1082.51	437.791	35.6175	22.0156	29.6393	14.0623	18.7181	35.4922	15.5426	29.9264	7.57602	31.9694	1.42057	0.808562	1.19018	-0.808562	-0.830688	-1.96268	NM_018556	SIRPG	Homo sapiens signal-regulatory protein gamma (SIRPG), transcript variant 1, mRNA [NM_018556]	NM_018556	false	ref:NM_018556;gb:BC064532;ens:ENST00000303415;ens:ENST00000381580	GO:0007242(intracellular signaling cascade);GO:0007267(cell-cell signaling);GO:0008285(negative regulation of cell proliferation)	0	chr20:1564119..1564060	chr20	ENST00000303415	1564060	55423	20p13	GO:0016020(membrane);GO:0016021(integral to membrane)	GO:0007242|GO:0007267|GO:0008285|GO:0016020|GO:0016021	NM_018556	Hs.590883	THC2477350	GCCAGAGAGAAACAGCCTCGACCCTTACAGAGAACAAGGATGGTACCTACAACTGGACAA		1564119
IGSF10	A_23_P333683	0.00712388	up	5.04633	143.754	353.121	103.279	194.228	42.5536	212.934	18.7726	210.497	20.5581	315.506	19.6788	339.7	1.60851	1.99387	0.582021	-0.58202	-1.03481	-1.20448	NM_178822	IGSF10	Homo sapiens immunoglobulin superfamily, member 10 (IGSF10), mRNA [NM_178822]	NM_178822	false	ref:NM_178822;gb:AK093069;gb:BC045734;gb:BC031063	GO:0006468(protein amino acid phosphorylation)	0	chr3:152637622..152637563	chr3	ENST00000282466	152637563	285313	3q25.1		GO:0006468|GO:0005021|GO:0005515|GO:0005524	NM_178822	Hs.643584	THC2488735	GTAGTAGACAGGCCTCAAATTAATGGGAAATACATATTGCATGACAATGGCACCTTAGTC	GO:0005021(vascular endothelial growth factor receptor activity);GO:0005515(protein binding);GO:0005524(ATP binding)	152637622
AA291137	A_32_P145968	0.00565314	down	5.01011	85.3393	285.66	28.3124	106.029	27.983	160.408	107.654	104.907	101.654	51.7773	119.861	137.983	-0.769943	-0.931871	-1.54605	1.01037	1.94636	0.769943	AA291137	AA291137	AA291137 zs46b08.s1 NCI_CGAP_GCB1 Homo sapiens cDNA clone IMAGE:700503 3', mRNA sequence [AA291137]	AA291137	false	gb:AA291137;gb:AA287975;gb:CB322006;gb:CB243124		0	chr2:200500985..200500926	chr2		200500926		2q33.1				Hs.471040		TTTGCTATGATGGCAGTTTTGTGTACCTGGTGACTTACTCTTAATACCCATTCAACATGT		200500985
NR0B1	A_23_P73632	0.00420513	down	4.99274	135.401	224.533	40.4566	104.704	63.5464	120.43	233.951	82.8644	178.539	114.48	535.21	154.007	-0.685416	-1.32759	-0.878037	1.54166	0.685416	1.84138	NM_000475	NR0B1	Homo sapiens nuclear receptor subfamily 0, group B, member 1 (NR0B1), mRNA [NM_000475]	NM_000475	false	ref:NM_000475;ens:ENST00000378970;gb:BC011564;gb:S74720	GO:0006350(transcription);GO:0006694(steroid biosynthetic process);GO:0007530(sex determination);GO:0008406(gonad development);GO:0030325(adrenal gland development);GO:0045892(negative regulation of transcription, DNA-dependent)	0	chrX:30232619..30232560	chrX	ENST00000378970	30232560	190	Xp21.2	GO:0005624(membrane fraction);GO:0005634(nucleus);GO:0042788(polysomal ribosome)	GO:0006350|GO:0006694|GO:0007530|GO:0008406|GO:0030325|GO:0045892|GO:0003700|GO:0003706|GO:0003707|GO:0003723|GO:0005515|GO:0017163|GO:0005624|GO:0005634|GO:0042788	NM_000475	Hs.268490	THC2662223	TAAAGTCATGTGGGCCACACAAGTGCAGTAGTGCAGTTCACCATGAGGGAAGAATAAAGA	GO:0003700(transcription factor activity);GO:0003706(ligand-regulated transcription factor activity);GO:0003707(steroid hormone receptor activity);GO:0003723(RNA binding);GO:0005515(protein binding);GO:0017163(negative regulator of basal transcription activity)	30232619
DPEP1	A_23_P152262	0.0125004	up	4.95781	157.112	149.816	94.8636	37.5163	125.197	41.0057	22.7164	40.0819	17.4216	48.1583	18.9195	58.386	0.44391	1.71364	1.98561	-0.44391	-1.0916	-1.25044	NM_004413	DPEP1	Homo sapiens dipeptidase 1 (renal) (DPEP1), mRNA [NM_004413]	NM_004413	false	ref:NM_004413;gb:D13138;gb:BT006664;ens:ENST00000261615	GO:0006508(proteolysis)	0	chr16:88231395..88231454	chr16	ENST00000261615	88231395	1800	16q24.3	GO:0005783(endoplasmic reticulum);GO:0005792(microsome);GO:0016020(membrane)	GO:0006508|GO:0004237|GO:0008237|GO:0008239|GO:0008270|GO:0046872|GO:0048503|GO:0005783|GO:0005792|GO:0016020	NM_004413	Hs.109	THC2472357	GTGATGGTGAACTTCTACAACAATTACATTTCCTGCACCAACAAGGCCAACCTGTCCCAA	GO:0004237(membrane dipeptidase activity);GO:0008237(metallopeptidase activity);GO:0008239(dipeptidyl-peptidase activity);GO:0008270(zinc ion binding);GO:0046872(metal ion binding);GO:0048503(GPI anchor binding)	88231454
A_24_P522399	A_24_P522399	0.0309714	up	4.81508	903.775	440.115	47.1332	6.03665	28.5269	6.43548	12.1831	20.2154	12.7779	8.42518	6.62994	9.5187	0.218605	2.14544	1.32872	-1.55005	-0.218605	-1.34125	A_24_P522399	A_24_P522399			false			0	chr6:079663340..079663281	chr6		79663281		6q14.1						GTAGCAAAGAGAGACATAAGATAACCTCACCTTATACAATGCAGAACATTTGTCTTTAAT		79663340
A_24_P705701	A_24_P705701	0.00650497	up	4.79942	1703.34	670.334	43.2055	11.1904	31.8742	6.33596	14.2533	25.1043	14.7837	22.4233	26.1977	21.9659	0.545622	1.14916	1.53096	-1.61643	-1.40078	-0.545622	A_24_P705701	A_24_P705701			false			0	chr6:100110518..100110577	chr6		100110518		6q16.3						ACCTCAAAACACATTTCTGACTCTTCTTAAATCCCTTCTTTTTATAAGAACTGCTGACTC		100110577
KIR2DS2	A_23_P130815	0.0296417	up	4.78379	541.282	250.359	36.1508	3.65011	45.0431	6.45361	19.5012	16.5611	20.3052	22.5927	39.6321	30.7241	0.37254	2.56818	2.06329	-0.504074	-0.893846	-0.37254	NM_012312	KIR2DS2	Homo sapiens killer cell immunoglobulin-like receptor, two domains, short cytoplasmic tail, 2 (KIR2DS2), mRNA [NM_012312]	NM_012312	false	ref:NM_012312;ref:NM_012314;ref:NM_013289;ref:NM_015868	GO:0006955(immune response);GO:0030101(natural killer cell activation)	0	chr19_random:288210..288269	chr19_random	ENST00000291633	288210	3807		GO:0005887(integral to plasma membrane);GO:0016020(membrane);GO:0016021(integral to membrane)	GO:0006955|GO:0030101|GO:0004872|GO:0004888|GO:0005887|GO:0016020|GO:0016021	NM_012312	Hs.512572	NP084034	AACCTAACTAGCTTACTTCCTAGTCTACCTGAGGCTGCAATCACACTGAGGAACTCACAA	GO:0004872(receptor activity);GO:0004888(transmembrane receptor activity)	288269
XAGE5	A_24_P288779	0.049843	up	4.74999	608.487	361.621	43.9109	4.08993	33.5077	6.41465	13.6808	19.3525	13.6408	11.9701	14.9346	13.6635	0.281125	2.95481	1.91543	-0.969986	-0.281125	-0.341298	NM_130775	XAGE5	Homo sapiens X antigen family, member 5 (XAGE5), mRNA [NM_130775]	NM_130775	false	ref:NM_130775;gb:BC103962;ens:ENST00000351072;ens:ENST00000375501		0	chrX:52858907..52858966	chrX	ENST00000351072	52858907	170627	Xp11.22			NM_130775	Hs.356874	NP1457144	CCTCAACAAGAAGAACCACCAACTGAAAGTCAGGATCATACACCTGGTCAGAAGAGAGAA		52858966
BQ069859	A_24_P697437	0.034714	up	4.70491	268.792	182.813	163.306	175.798	228.879	143.404	41.4482	158.648	23.7825	187.07	155.763	247.174	0.942381	0.279915	1.06076	-1.55019	-2.58935	-0.279915	BQ069859	BQ069859	AGENCOURT_7054474 NIH_MGC_47 Homo sapiens cDNA clone IMAGE:5922157 5', mRNA sequence [BQ069859]	BQ069859	false	gb:BQ069859;thc:THC2537711		0	chr17:031181610..031181668	chr17		31181610		17q12				Hs.658284	THC2537711	TTGCCTTAGCATGTAGAAAAGGGACTTGTAACATTAATGCAGATTTGAAAGAAAGATTGG		31181668
SDPR	A_23_P72668	0.025993	up	4.70317	129.814	266.883	63.4672	110.797	46.0829	156.009	18.0037	134.504	20.3795	142.907	7.79654	188.117	1.24484	1.48077	0.525282	-0.616683	-0.525282	-2.30804	NM_004657	SDPR	Homo sapiens serum deprivation response (phosphatidylserine binding protein) (SDPR), mRNA [NM_004657]	NM_004657	false	ref:NM_004657;ens:ENST00000304141;gb:AK026943;gb:BC016475		0	chr2:192408406..192408347	chr2	ENST00000304141	192408347	8436	2q32.3	GO:0005624(membrane fraction);GO:0005829(cytosol);GO:0005901(caveola)	GO:0001786|GO:0005515|GO:0005624|GO:0005829|GO:0005901	NM_004657	Hs.26530	THC2461139	AGAAAACATCTACGAAAGGTAAAAAGAGATGATCAGTTGGTTGTTTACTTGCTAGAAACC	GO:0001786(phosphatidylserine binding);GO:0005515(protein binding)	192408406
THC2655900	A_32_P208173	0.0218313	up	4.69257	1203.11	110.262	34.2168	13.3992	36.7956	6.82176	18.0529	14.0645	16.6875	15.6319	31.2132	29.4056	2.59139	0.496197	1.57495	-0.496197	-0.762101	-0.770303	THC2655900	THC2655900	ALU1_HUMAN (P39188) Alu subfamily J sequence contamination warning entry, partial (7%) [THC2655900]		false	thc:THC2655900		0	chr6:31553692..31553751	chr6		31553692		6p21.33					THC2655900	CACAGTGGAGATCTGGGAGGGAGACCCTGTAACCCTTTCATTCCAAGAAAAGAAAGGTCG		31553751
NEFM	A_24_P264832	0.0271427	down	4.64089	59092.9	5118.38	35483.8	2451.71	88604.7	4830.47	4838.04	30.5338	106556	2651.98	132706	2757.74	-1.23354	-0.907472	-0.565623	2.5451	0.565623	0.825836	NM_005382	NEFM	Homo sapiens neurofilament, medium polypeptide 150kDa (NEFM), mRNA [NM_005382]	NM_005382	false	ref:NM_005382;ens:ENST00000221166;gb:AF181990;gb:BC071752	GO:0045104(intermediate filament cytoskeleton organization and biogenesis)	0	chr8:24831089..24831148	chr8	ENST00000221166	24831089	4741	8p21.2	GO:0005883(neurofilament);GO:0030424(axon)	GO:0045104|GO:0005200|GO:0005883|GO:0030424	NM_005382	Hs.458657	THC2465958	AAGGTGGAAAAGCCAGAAAAAGCCAAGTCTCCTGTGCCAAAATCACCAGTGGAAGAGAAA	GO:0005200(structural constituent of cytoskeleton)	24831148
TBX1	A_23_P40527	0.0299884	up	4.63729	222.094	121.6	38.6623	10.6171	32.7903	6.31383	15.2126	13.4686	14.9833	17.3505	7.03664	19.815	0.346679	1.34219	1.85433	-0.346679	-0.733975	-2.01599	NM_080646	TBX1	Homo sapiens T-box 1 (TBX1), transcript variant A, mRNA [NM_080646]	NM_080646	false	ref:NM_080646;ref:NM_005992;ref:NM_080647;ens:ENST00000359500	GO:0006350(transcription);GO:0006357(regulation of transcription from RNA polymerase II promoter);GO:0007507(heart development);GO:0048538(thymus development)	0	chr22:18132546..18132605	chr22	ENST00000359500	18132546	6899	22q11.21	GO:0005634(nucleus)	GO:0006350|GO:0006357|GO:0007507|GO:0048538|GO:0003700|GO:0003702|GO:0042803|GO:0005634	NM_080646	Hs.173984	NP423180	AGATAGCGAGAAATATGCCGAGGAGAACTTCAAAACCTTTGTGTTCGAGGAGACACGATT	GO:0003700(transcription factor activity);GO:0003702(RNA polymerase II transcription factor activity);GO:0042803(protein homodimerization activity)	18132605
CLEC4D	A_23_P25235	0.0304312	up	4.60226	255.241	170.568	45.6872	13.7758	44.1474	22.9921	17.8137	24.6361	18.7717	28.7255	7.64245	36.9407	0.524651	1.67278	0.884325	-0.524651	-0.670644	-2.32997	NM_080387	CLEC4D	Homo sapiens C-type lectin domain family 4, member D (CLEC4D), mRNA [NM_080387]	NM_080387	false	ref:NM_080387;ens:ENST00000299665;gb:DQ891244;gb:DQ894429	GO:0006955(immune response)	0	chr12:8564186..8565027	chr12	ENST00000299665	8564186	338339	12p13.31	GO:0016020(membrane);GO:0016021(integral to membrane)	GO:0006955|GO:0005529|GO:0016020|GO:0016021	NM_080387	Hs.351811	THC2479035	CATTTAACCCACGCAGAGTATTCTGGCATAAGAATGAACCCGACAACTCTCAGGGAGAAA	GO:0005529(sugar binding)	8565027
ENST00000295052	A_24_P20091	0.0292185	up	4.56896	1324.23	609.479	40.2165	9.29531	45.1532	6.43176	23.0466	41.3362	20.9677	26.5734	80.8823	51.4259	0.233091	1.22679	1.92512	-1.72927	-1.22823	-0.233091	ENST00000295052	ENST00000295052	CDNA FLJ32955 fis, clone TESTI2008144. [Source:Uniprot/SPTREMBL;Acc:Q96LZ6] [ENST00000295052]		false	ens:ENST00000295052		0	chr2:150423054..150422995	chr2	ENST00000295052	150422995		2q23.3				Hs.470217	THC2487379	CACAAATTCCTCACTCATCTTGCAGAAGCTCCCAGTTTTCAATATTCTCCTAAATGCTGT		150423054
AW389914	A_32_P15829	0.0299104	down	4.56581	24.5952	153.608	19.0375	116.113	29.7665	97.885	27.3945	63.7409	54.6137	31.0913	61.3997	61.0017	-1.17494	-1.14075	-0.249531	0.249531	2.28062	1.47725	AW389914	AW389914	AW389914 RC4-ST0173-191099-032-f06 ST0173 Homo sapiens cDNA, mRNA sequence [AW389914]	AW389914	false	gb:AW389914;gb:AW389924		0	chr3:188277608..188277549	chr3		188277549		3q27.3				Hs.207459		TGATCTCCAAGGTTCTGACCTCTGAGAGTGACGTTAAGTCCAGAGAGCCACACCACTACA		188277608
CYP2E1	A_24_P394940	0.00685409	up	4.5028	113.345	63.2067	50.1531	16.5021	31.7957	18.0019	11.5461	19.7062	13.2883	21.8989	6.8306	23.0326	0.792579	1.5537	0.770691	-0.821225	-0.770691	-1.80358	NM_000773	CYP2E1	Homo sapiens cytochrome P450, family 2, subfamily E, polypeptide 1 (CYP2E1), mRNA [NM_000773]	NM_000773	false	ref:NM_000773;ens:ENST00000252945;gb:AJ877238;gb:AJ853939	GO:0006118(electron transport)	0	chr10:135196257..135196316	chr10	ENST00000252945	135196257	1571	10q26.3	GO:0005783(endoplasmic reticulum);GO:0005792(microsome);GO:0016020(membrane)	GO:0006118|GO:0004497|GO:0005506|GO:0019825|GO:0020037|GO:0046872|GO:0050381|GO:0005783|GO:0005792|GO:0016020	NM_000773	Hs.12907	NP1460390	TGAAGTAAAAGAGTATGTGTCTGAAAGGGTGAAGGAGCACCATCAATCTCTGGACCCCAA	GO:0004497(monooxygenase activity);GO:0005506(iron ion binding);GO:0019825(oxygen binding);GO:0020037(heme binding);GO:0046872(metal ion binding);GO:0050381(unspecific monooxygenase activity)	135196316
LRRN3	A_24_P187766	0.0476472	down	4.49037	578.372	236.071	51.4364	13.7569	83.7736	8.43835	94.9493	6.66177	134.728	9.1738	442.614	11.2519	-2.27954	-1.66969	-0.260859	0.260859	0.30406	1.72549	NM_018334	LRRN3	Homo sapiens leucine rich repeat neuronal 3 (LRRN3), mRNA [NM_018334]	NM_018334	false	ref:NM_018334;ens:ENST00000308478;gb:AK001991;gb:CR457397		0	chr7:110550655..110550714	chr7	ENST00000308478	110550655	54674	7q31.1	GO:0016020(membrane);GO:0016021(integral to membrane)	GO:0005515|GO:0016020|GO:0016021	NM_018334	Hs.3781	THC2495409	AAATCCAATTATCAGAATCAAAGACATGAACTTTAAGCCTCTTATCAATCTTCGCAGCCT	GO:0005515(protein binding)	110550714
AL578110	A_32_P62056	0.042127	down	4.47673	203.982	533.923	116.831	132.094	37.976	230.592	145.72	109.953	49.2349	21.9002	109.975	65.6295	-1.50278	-0.291731	-2.71677	0.291731	1.05415	0.630172	AL578110	AL578110	AL578110 AL578110 Homo sapiens HELA CELLS COT 25-NORMALIZED Homo sapiens cDNA clone CS0DK003YG07 3-PRIME, mRNA sequence [AL578110]	AL578110	false	gb:AL578110;gb:CB241551;gb:CA449289;gb:CA420058		0	chr21:39690942..39690883	chr21		39690883		21q22.2				Hs.693712		ACTGGACTTTCTTGGCTCAATGACAGGTGTAGAAAATCGTGATTCTTATAAGACTCTCTC		39690942
FLJ13769	A_24_P381379	0.0364334	up	4.43722	366.481	209.923	53.6549	28.8529	52.8477	33.6454	19.2487	28.4715	20.5439	35.5616	7.98266	53.4147	0.760544	0.851655	0.608098	-0.608098	-0.834944	-2.78563	AK023831	FLJ13769	Homo sapiens cDNA FLJ13769 fis, clone PLACE4000222. [AK023831]	AK023831	false	gb:AK023831;thc:THC2483342		0	chr12:122138096..122138037	chr12		122138037	80079	12q24.31				Hs.677248	THC2483342	CCTAAGAGAGTCATTAGTTAAGAGATTTGTAGTAGGCATTTTTTAGAAAGTTGCATTGAG		122138096
SLFN12	A_23_P118536	2.6203864E-4	up	4.43333	299.699	244.101	57.6656	50.015	45.3139	54.1489	17.5303	70.5508	19.8751	88.2938	20.4891	84.2959	1.42893	1.33824	0.875915	-0.875915	-1.01845	-0.907714	NM_018042	SLFN12	Homo sapiens schlafen family member 12 (SLFN12), mRNA [NM_018042]	NM_018042	false	ref:NM_018042;ens:ENST00000304905;gb:AK001122;gb:BX647081		0	chr17:30762573..30762514	chr17	ENST00000304905	30762514	55106	17q12			NM_018042	Hs.663548	THC2475350	GAGACCAGTTTTCCTTTGCAGAAAATCTATACCAGATAATCGGTATAGATTGCTTTCAGA		30762573
ENST00000322370	A_23_P322632	0.0194243	up	4.42698	1120.57	524.207	36.9024	11.3065	47.9064	11.0745	22.9418	31.8744	19.7039	15.8438	9.18412	23.6324	0.390727	1.00127	1.40768	-1.17971	-0.390727	-2.06884	ENST00000322370	ENST00000322370	Transmembrane protein 84. [Source:Uniprot/SWISSPROT;Acc:Q8NBB6] [ENST00000322370]		false	ens:ENST00000322370;gb:AK091087;gb:AX746773;gb:AK097560		0	chr15:67174284..67174343	chr15	ENST00000322370	67174284		15q23	GO:0016020(membrane);GO:0016021(integral to membrane)	GO:0016020|GO:0016021		Hs.177927	THC2478860	GGGAGCAGCAGACATACAGGCCGTAGGCACAGACATATAAAGACAGTCATGCAGATTGCA		67174343
FOXP2	A_24_P921683	0.0140598	up	4.40769	251.73	193.919	47.7177	22.4582	41.7869	25.1859	16.3891	33.147	16.8662	30.694	7.54481	38.358	0.620122	1.33098	0.974133	-0.772442	-0.620122	-2.10227	NM_014491	FOXP2	Homo sapiens forkhead box P2 (FOXP2), transcript variant 1, mRNA [NM_014491]	NM_014491	false	ref:NM_014491;ref:NM_148899;ref:NM_148898;ref:NM_148900	GO:0006350(transcription);GO:0006355(regulation of transcription, DNA-dependent)	0	chr7:113853834..113853893	chr7	ENST00000350908	113853834	93986	7q31.1	GO:0005622(intracellular);GO:0005634(nucleus)	GO:0006350|GO:0006355|GO:0003676|GO:0003700|GO:0008270|GO:0042803|GO:0046872|GO:0005622|GO:0005634	NM_014491	Hs.656280	NP1276342	GCAACAGTTCAATGAATCAAAATGGAATGAGCACTCTAAGCAGCCAATTAGATGCTGGCA	GO:0003676(nucleic acid binding);GO:0003700(transcription factor activity);GO:0008270(zinc ion binding);GO:0042803(protein homodimerization activity);GO:0046872(metal ion binding)	113853893
TUBB1	A_24_P228550	0.0292553	up	4.39731	430.713	352.218	53.7848	82.5486	60.9315	105.879	25.5853	98.677	25.7502	101.654	8.56576	104.328	1.66254	0.754235	0.575121	-0.575121	-0.608729	-2.23412	NM_030773	TUBB1	Homo sapiens tubulin, beta 1 (TUBB1), mRNA [NM_030773]	NM_030773	false	ref:NM_030773;ens:ENST00000217133;gb:AJ292757;gb:BC033679	GO:0007018(microtubule-based movement);GO:0051258(protein polymerization)	0	chr20:57034639..57034698	chr20	ENST00000217133	57034639	81027	20q13.32	GO:0005874(microtubule);GO:0043234(protein complex)	GO:0007018|GO:0051258|GO:0000166|GO:0003924|GO:0005198|GO:0005525|GO:0005874|GO:0043234	NM_030773	Hs.592143	THC2472803	CACTTATGCATCACGAGGAAATAACTAAAATACATACCAAGAGAAAAATACCTTGCCATC	GO:0000166(nucleotide binding);GO:0003924(GTPase activity);GO:0005198(structural molecule activity);GO:0005525(GTP binding)	57034698
ARHGAP30	A_23_P35045	0.0223579	up	4.39375	146.825	179.666	61.582	74.9482	39.6328	62.3817	16.3061	64.2259	18.4783	71.8134	7.62107	98.9904	1.01521	1.02304	0.651998	-0.671321	-0.651998	-2.3928	NM_181720	ARHGAP30	Homo sapiens Rho GTPase activating protein 30 (ARHGAP30), transcript variant 2, mRNA [NM_181720]	NM_181720	false	ref:NM_181720;ref:NM_001025598;gb:AK126163;gb:BC053688	GO:0007165(signal transduction)	0	chr1:159283918..159283859	chr1	ENST00000368016	159283859	257106	1q23.3	GO:0005622(intracellular)	GO:0007165|GO:0005096|GO:0005622	NM_181720	Hs.389374	THC2601052	TTCCCAAGAAAGTCAACAAGATCTTGTTCCCAGGGAGTGGGTCATTGGCCAAAGGGAACA	GO:0005096(GTPase activator activity)	159283918
THC2550463	A_24_P814749	0.0171374	up	4.39149	745.125	339.076	42.5053	27.2664	41.1447	29.6371	18.7879	34.528	17.2733	31.7909	7.38061	38.8582	1.3382	0.842843	0.675631	-0.675631	-0.677743	-2.19408	THC2550463	THC2550463	Q2KAS9_RHIEC (Q2KAS9) Probable two-component sensor histidine kinase protein, partial (4%) [THC2550463]		false	thc:THC2550463		0	chr1:200245922..200245863	chr1		200245863		1q32.1					THC2550463	AAATTCCAGAGATTCAGCAACAAAGAGGCCTAGTAGGGAGAGGAGTTACTAGGTTTAGGG		200245922
CXorf57	A_23_P96369	0.0177339	up	4.37386	175.073	371.298	59.3151	131.33	45.8131	166.209	18.3642	148.063	20.4445	163.268	7.78634	172.382	1.34369	1.28158	0.569149	-0.582934	-0.569149	-2.04021	NM_018015	CXorf57	Homo sapiens chromosome X open reading frame 57 (CXorf57), mRNA [NM_018015]	NM_018015	false	ref:NM_018015;gb:AK024253;gb:BC070110;ens:ENST00000372548		0	chrX:105809173..105809232	chrX	ENST00000372548	105809173	55086	Xq22.3			NM_018015	Hs.274267	THC2464208	GTTGAGCAGCCTATGAACCTAAAGACATACTGCAGTTTGTTCATAAATGTATTCAGTCTT		105809232
ADH1A	A_23_P58359	0.0246813	up	4.35518	101.151	49.1326	35.0372	4.32006	33.2468	6.32705	14.1506	13.9032	13.5198	10.9401	19.6296	23.2462	0.368153	2.34616	1.72001	-0.648149	-0.368153	-0.917571	NM_000667	ADH1A	Homo sapiens alcohol dehydrogenase 1A (class I), alpha polypeptide (ADH1A), mRNA [NM_000667]	NM_000667	false	ref:NM_000667;ens:ENST00000209668;gb:BT019812;gb:BC074738	GO:0006066(alcohol metabolic process)	0	chr4:100420370..100419732	chr4	ENST00000209668	100419732	124	4q23	GO:0005737(cytoplasm)	GO:0006066|GO:0004024|GO:0008270|GO:0016491|GO:0046872|GO:0005737	NM_000667	Hs.654433	THC2593059	TATGCTGCTACTGACTGGACGTACCTGGAAGGGAGCTATTCTTGGTGGCTTTAAAAGTAA	GO:0004024(alcohol dehydrogenase activity, zinc-dependent);GO:0008270(zinc ion binding);GO:0016491(oxidoreductase activity);GO:0046872(metal ion binding)	100420370
F2RL1	A_23_P58835	0.0408832	up	4.32863	237.325	137.317	39.4006	19.5188	51.0316	26.8415	21.5522	28.6874	21.6603	32.481	8.10368	49.6441	0.60097	0.824963	0.738535	-0.60097	-0.772927	-2.80336	NM_005242	F2RL1	Homo sapiens coagulation factor II (thrombin) receptor-like 1 (F2RL1), mRNA [NM_005242]	NM_005242	false	ref:NM_005242;ens:ENST00000296677;gb:U34038;gb:BC012453	GO:0007165(signal transduction);GO:0007186(G-protein coupled receptor protein signaling pathway);GO:0007204(elevation of cytosolic calcium ion concentration);GO:0007596(blood coagulation)	0	chr5:76165394..76165453	chr5	ENST00000296677	76165394	2150	5q13.3	GO:0005794(Golgi apparatus);GO:0005886(plasma membrane);GO:0005887(integral to plasma membrane)	GO:0007165|GO:0007186|GO:0007204|GO:0007596|GO:0001584|GO:0004872|GO:0005102|GO:0015057|GO:0005794|GO:0005886|GO:0005887	NM_005242	Hs.154299	THC2464357	CCTCAGATGGGAATTGCACAGTAGGATGTGGAACCTGTTTAATGTTATGAGGACGTGTCT	GO:0001584(rhodopsin-like receptor activity);GO:0004872(receptor activity);GO:0005102(receptor binding);GO:0015057(thrombin receptor activity)	76165453
LOC400590	A_32_P64038	0.0358894	down	4.3029	989.102	3622.82	1236.34	1747.93	1466.65	3676.93	2926.61	1745.02	2169.07	590.696	1352.8	1357.59	-1.62059	-0.247232	-1.07364	0.998316	2.12892	0.247232	BC062632	LOC400590	Homo sapiens hypothetical LOC400590, mRNA (cDNA clone MGC:70830 IMAGE:5248762), complete cds. [BC062632]	BC062632	false	gb:BC062632;ens:ENST00000358888;ens:ENST00000378671;thc:THC2587510		0	chr17:26385687..26385746	chr17	ENST00000358888	26385687	400590	17q11.2				Hs.558901	THC2587510	CTCCTGTGGCCTCCACGGTGCAACAAGCTAGCGGTTTACTTGGACCTCTGCCTCATCTTT		26385746
PTPLAD2	A_23_P83175	0.00187751	up	4.2427	185.109	139.084	60.6023	45.9764	37.3306	49.3251	13.9998	49.329	16.7189	62.1002	16.7958	73.8182	1.52191	1.50798	0.707533	-0.707533	-0.78362	-1.02638	NM_001010915	PTPLAD2	Homo sapiens protein tyrosine phosphatase-like A domain containing 2 (PTPLAD2), mRNA [NM_001010915]	NM_001010915	false	ref:NM_001010915;ens:ENST00000380233;ens:ENST00000342195;gb:BC114215		0	chr9:21005992..21005933	chr9	ENST00000380233	21005933	401494	9p21.3			NM_001010915	Hs.136247	THC2626826	CATCCTTTTTGTGGTGATCACCAGTCAAGAGGAAGTCCAAGAGAAATATGTGGTGTGTGT		21005992
AL833303	A_32_P107850	0.0183405	up	4.23265	453.728	255.247	49.2369	37.2139	52.8781	43.5213	21.5975	45.6923	21.8945	45.1082	7.93586	48.3146	1.21087	0.784831	0.661884	-0.700149	-0.661884	-2.22507	AL833303	AL833303	Homo sapiens mRNA; cDNA DKFZp451M139 (from clone DKFZp451M139). [AL833303]	AL833303	false	gb:AL833303;thc:THC2605975		0	chr8:135875908..135875849	chr8		135875849		8q24.22				Hs.420459	THC2605975	CAAACAAAACATTACAAGGTATGAAGCGTTCGAGATAGGTAGAATAGAGCAGGTTATATT		135875908
AF086214	A_24_P586134	0.0247394	up	4.22209	371.826	155.105	33.2899	3.51713	37.4852	6.37404	16.5725	14.5899	16.0077	14.5822	32.587	22.9184	0.376798	2.35803	1.67145	-0.700768	-0.750032	-0.376798	AF086214	AF086214	Homo sapiens full length insert cDNA clone ZC64D04. [AF086214]	AF086214	false	gb:AF086214;gb:AW449271;gb:AL583391;thc:THC2611338		0	chr9:116704184..116704243	chr9		116704184		9q33.1				Hs.494901	THC2611338	CTACATTCCATCTCAAACGGCTTGTCAAGGTCCTTCCACAAATAAGATGTTCCTCCAAAG		116704243
IL1RAP	A_24_P180165	0.0318959	up	4.20853	888.201	506.332	65.5346	72.8707	48.3648	99.6499	22.3283	85.2114	20.5569	70.1463	12.8285	95.9033	2.21763	1.25374	0.363917	-0.525343	-0.363918	-1.4954	NM_002182	IL1RAP	Homo sapiens interleukin 1 receptor accessory protein (IL1RAP), transcript variant 1, mRNA [NM_002182]	NM_002182	false	ref:NM_002182;gb:AF538730;ens:ENST00000072516;ens:ENST00000342550	GO:0006461(protein complex assembly);GO:0006954(inflammatory response);GO:0006955(immune response)	0	chr3:191848948..191849007	chr3	ENST00000072516	191848948	3556	3q28	GO:0005887(integral to plasma membrane);GO:0016020(membrane)	GO:0006461|GO:0006954|GO:0006955|GO:0004888|GO:0004908|GO:0005515|GO:0005887|GO:0016020	NM_002182	Hs.478673	THC2481621	CTCTCGGGGCAACATCAACGTCATTTTAGTACAGTACAAAGCTGTGAAGGAAACGAAGGT	GO:0004888(transmembrane receptor activity);GO:0004908(interleukin-1 receptor activity);GO:0005515(protein binding)	191849007
ENST00000375672	A_24_P101800	0.00634831	up	4.1996	122.888	157.006	59.5218	51.5672	55.2634	58.22	19.1702	64.4073	21.0779	74.4186	11.5633	84.1936	0.697445	1.25788	0.975725	-0.697445	-0.769017	-1.81324	ENST00000375672	ENST00000375672	Uncharacterized protein C20orf112. [Source:Uniprot/SWISSPROT;Acc:Q96MY1] [ENST00000375672]		false	ens:ENST00000375672;gb:BC065483;gb:BC023657;thc:THC2496256	GO:0007017(microtubule-based process)	0	chr20:30600080..30600021	chr20	ENST00000375672	30600021		20q11.21	GO:0005874(microtubule)	GO:0007017|GO:0005525|GO:0005874		Hs.516978	THC2496256	TTCGTGTGATGACCGAGGTTACTGTATATTGAGCATTCAGTGTATGCTGGCACTGTGCAT	GO:0005525(GTP binding)	30600080
AMOT	A_23_P171232	0.0190183	up	4.17124	992.259	74.2528	30.1984	3.98855	35.2753	6.31987	15.1773	4.92236	13.5813	6.44634	9.85988	8.23136	1.68761	0.867945	0.428101	-0.428101	-0.977525	-1.79215	ENST00000304758	AMOT	Angiomotin. [Source:Uniprot/SWISSPROT;Acc:Q4VCS5] [ENST00000304758]		false	ens:ENST00000304758;gb:AF286598	GO:0030036(actin cytoskeleton organization and biogenesis);GO:0045766(positive regulation of angiogenesis)	0	chrX:111904714..111904655	chrX	ENST00000304758	111904655	154796	Xq23	GO:0005884(actin filament);GO:0005923(tight junction);GO:0030027(lamellipodium);GO:0031410(cytoplasmic vesicle)	GO:0030036|GO:0045766|GO:0005884|GO:0005923|GO:0030027|GO:0031410				TTGTGCTGTATCAGTGATTACTTTCAATTCAGTATGCAGTGAAATTGCCTTTCAAGGGCA		111904714
MYO15A	A_24_P335759	0.0118618	up	4.15095	1191.18	553.124	30.6888	14.4208	42.0909	15.0689	25.1327	43.0102	19.7337	20.7712	8.72594	27.0655	0.598895	0.581744	0.974119	-1.28293	-0.581744	-2.14089	NM_016239	MYO15A	Homo sapiens myosin XVA (MYO15A), mRNA [NM_016239]	NM_016239	false	ref:NM_016239;gb:AF144094;gb:AL713794;ens:ENST00000205890	GO:0007605(sensory perception of sound)	0	chr17:18023052..18023111	chr17	ENST00000205890	18023052	51168	17p11.2	GO:0005856(cytoskeleton);GO:0016459(myosin complex)	GO:0007605|GO:0000166|GO:0003774|GO:0003779|GO:0005198|GO:0005516|GO:0005524|GO:0005856|GO:0016459	NM_016239	Hs.462390	THC2478138	AAATCCCCAAGAACACAAGAAGACCCATCCTGAACTGGGATGGAATGGCAGCATGCAAAC	GO:0000166(nucleotide binding);GO:0003774(motor activity);GO:0003779(actin binding);GO:0005198(structural molecule activity);GO:0005516(calmodulin binding);GO:0005524(ATP binding)	18023111
AW451975	A_24_P830006	0.0362988	up	4.14536	378.688	159.044	41.3872	13.4783	26.0168	6.69259	15.4319	38.177	13.8492	24.16	78.9854	45.8699	0.233774	0.60073	0.940994	-2.3246	-1.82062	-0.233774	AW451975	AW451975	UI-H-BI3-alm-b-04-0-UI.s1 NCI_CGAP_Sub5 Homo sapiens cDNA clone IMAGE:2737110 3', mRNA sequence [AW451975]	AW451975	false	gb:AW451975		0	chr3:99391736..99391795	chr3		99391736		3q11.2				Hs.436493		AAACCTTTCTCTTTCTCTCCATATTCCGAATGTAGGATCAGCGTGTTTCATTGGCCATCC		99391795
CLEC7A	A_23_P2640	0.0301913	up	4.13728	283.277	157.044	45.9221	12.3379	38.2646	7.97262	17.3196	22.9464	15.7369	11.7152	7.31594	16.302	0.212635	1.25768	1.62447	-1.04428	-0.212635	-1.79434	NM_197947	CLEC7A	Homo sapiens C-type lectin domain family 7, member A (CLEC7A), transcript variant 1, mRNA [NM_197947]	NM_197947	false	ref:NM_197947;ref:NM_197948;ref:NM_022570;ref:NM_197950	GO:0006910(phagocytosis, recognition);GO:0006954(inflammatory response);GO:0009756(carbohydrate mediated signaling);GO:0042110(T cell activation);GO:0042832(defense response to protozoan);GO:0045087(innate immune response);GO:0046803(reduction of virulence)	0	chr12:10162244..10162185	chr12	ENST00000353231	10162185	64581	12p13.2	GO:0016020(membrane);GO:0016021(integral to membrane)	GO:0006910|GO:0006954|GO:0009756|GO:0042110|GO:0042832|GO:0045087|GO:0046803|GO:0005529|GO:0008329|GO:0042287|GO:0016020|GO:0016021	NM_197947	Hs.143929	THC2490858	AGGTCAAGATAAATGCAGAAAATGTTTAGAGAGCTTGGCCAACTGTAATCTTAACCAAGA	GO:0005529(sugar binding);GO:0008329(pattern recognition receptor activity);GO:0042287(MHC protein binding)	10162244
PTPN22	A_23_P201181	0.0131993	up	4.10062	154.291	107.244	42.1818	25.3275	48.2886	29.6404	20.9324	35.1012	20.9255	44.4462	9.82856	48.7435	0.635269	0.846431	0.814634	-0.635269	-0.976284	-2.19964	NM_012411	PTPN22	Homo sapiens protein tyrosine phosphatase, non-receptor type 22 (lymphoid) (PTPN22), transcript variant 2, mRNA [NM_012411]	NM_012411	false	ref:NM_012411;ens:ENST00000354605;gb:AF001847;gb:AF077031	GO:0006470(protein amino acid dephosphorylation);GO:0007165(signal transduction);GO:0007275(multicellular organismal development)	0	chr1:114178513..114178454	chr1	ENST00000354605	114178454	26191	1p13.2		GO:0006470|GO:0007165|GO:0007275|GO:0004725|GO:0005515|GO:0016787|GO:0016791	NM_012411	Hs.535276	NP079320	TGGGGTGGAACATCTGAACCAAAGAAATTTGATGACTCTGTGATACTTAGACCAAGCAAG	GO:0004725(protein tyrosine phosphatase activity);GO:0005515(protein binding);GO:0016787(hydrolase activity);GO:0016791(phosphoric monoester hydrolase activity)	114178513
DLK1	A_24_P236251	8.2103687E-4	up	4.07853	10090.5	6268.19	10321.4	7999.34	11559	7374.73	2303.93	6288.31	3883.88	8443.36	3439.53	12079.9	1.06319	0.744006	1.02467	-1.07226	-0.744006	-1.43601	NM_003836	DLK1	Homo sapiens delta-like 1 homolog (Drosophila) (DLK1), transcript variant 1, mRNA [NM_003836]	NM_003836	false	ref:NM_003836;ref:NM_001032997;ens:ENST00000341267;ens:ENST00000331224	GO:0007275(multicellular organismal development)	0	chr14:100270801..100270860	chr14	ENST00000341267	100270801	8788	14q32.2	GO:0005615(extracellular space);GO:0005625(soluble fraction);GO:0016020(membrane);GO:0016021(integral to membrane)	GO:0007275|GO:0003674|GO:0005515|GO:0005615|GO:0005625|GO:0016020|GO:0016021	NM_003836	Hs.533717	NP1464806	GGTATCGTCTTCCTCAACAAGTGCGAGACCTGGGTGTCCAACCTGCGCTACAACCACATG	GO:0003674(molecular_function);GO:0005515(protein binding)	100270860
RSPO2	A_23_P430930	0.0032288	up	4.07492	191.551	140.252	40.2763	14.0976	23.4436	11.5502	13.3087	26.0442	13.9797	26.3106	6.93413	16.0852	0.681004	1.74579	1.25258	-0.737295	-0.681004	-0.982642	NM_178565	RSPO2	Homo sapiens R-spondin 2 homolog (Xenopus laevis) (RSPO2), mRNA [NM_178565]	NM_178565	false	ref:NM_178565;gb:BC036554;gb:BC027938;ens:ENST00000276659	GO:0016055(Wnt receptor signaling pathway);GO:0050896(response to stimulus)	0	chr8:108980915..108980856	chr8	ENST00000276659	108980856	340419	8q23.1		GO:0016055|GO:0050896|GO:0008201	NM_178565	Hs.444834	THC2475069	GCCACATATGAATGTTGTATACAACTTTAGGGTTTACATTTAATCCTGAAGTGTTACCTC	GO:0008201(heparin binding)	108980915
STAB1	A_23_P32500	0.0433264	up	4.05756	229.656	115.422	37.1997	4.1022	42.5328	6.42082	17.1432	10.9177	17.9587	16.4606	15.5513	14.8904	0.170796	2.35906	1.90598	-0.170796	-0.696101	-0.759111	NM_015136	STAB1	Homo sapiens stabilin 1 (STAB1), mRNA [NM_015136]	NM_015136	false	ref:NM_015136;ens:ENST00000321725;gb:AJ275213;gb:D87433	GO:0006898(receptor-mediated endocytosis);GO:0006954(inflammatory response);GO:0007155(cell adhesion);GO:0007267(cell-cell signaling);GO:0016525(negative regulation of angiogenesis);GO:0042742(defense response to bacterium)	0	chr3:52532723..52532782	chr3	ENST00000321725	52532723	23166	3p21.1	GO:0005887(integral to plasma membrane);GO:0016020(membrane)	GO:0006898|GO:0006954|GO:0007155|GO:0007267|GO:0016525|GO:0042742|GO:0004872|GO:0005041|GO:0005044|GO:0005515|GO:0005540|GO:0008367|GO:0015035|GO:0005887|GO:0016020	NM_015136	Hs.301989	THC2462110	GTGGTTAGCCGTATCATTGTGTGGGACATCATGGCCTTCAATGGCATCATCCATGCTCTG	GO:0004872(receptor activity);GO:0005041(low-density lipoprotein receptor activity);GO:0005044(scavenger receptor activity);GO:0005515(protein binding);GO:0005540(hyaluronic acid binding);GO:0008367(bacterial binding);GO:0015035(protein disulfide oxidoreductase activity)	52532782
BC041389	A_32_P6653	0.0160746	down	4.05417	82.9357	102.27	30.8418	44.0623	119.069	59.2218	173.773	43.6174	165.374	45.9042	284.034	53.6069	-1.73064	-1.94297	-0.420719	0.56591	0.420719	0.977257	BC041389	BC041389	Homo sapiens cDNA clone IMAGE:5276307. [BC041389]	BC041389	false	gb:BC041389;gb:BX102845;thc:THC2492905;thc:THC2543217		0	chr2:203810526..203810467	chr2		203810467		2q33.2				Hs.471148	THC2492905	TCCAGATTGCATTTTACAGCTTCTATGATAAATGACTGTTACATAAGCAGGAAACATACC		203810526
TNFSF15	A_23_P94754	0.0214304	up	4.03848	483.886	266.08	39.773	8.39331	49.8484	12.6868	20.9628	21.8924	19.8178	18.2916	7.86246	15.8668	0.373594	1.75526	1.485	-0.551815	-0.373594	-1.50217	NM_005118	TNFSF15	Homo sapiens tumor necrosis factor (ligand) superfamily, member 15 (TNFSF15), mRNA [NM_005118]	NM_005118	false	ref:NM_005118;gb:AF039390;ens:ENST00000374045;ens:ENST00000374044	GO:0000074(regulation of progression through cell cycle);GO:0001937(negative regulation of endothelial cell proliferation);GO:0006919(caspase activation);GO:0006955(immune response);GO:0007165(signal transduction);GO:0007250(activation of NF-kappaB-inducing kinase);GO:0042107(cytokine metabolic process)	0	chr9:116592119..116592060	chr9	ENST00000374045	116592060	9966	9q32	GO:0005615(extracellular space);GO:0005625(soluble fraction);GO:0005886(plasma membrane);GO:0005887(integral to plasma membrane);GO:0016020(membrane)	GO:0000074|GO:0001937|GO:0006919|GO:0006955|GO:0007165|GO:0007250|GO:0042107|GO:0005125|GO:0005164|GO:0005615|GO:0005625|GO:0005886|GO:0005887|GO:0016020	NM_005118	Hs.241382	THC2490549	AAACAGTATAAACTTTCAGAGGCAAAATCCTTCACCAATTTTTCCACATACTTTCATGCC	GO:0005125(cytokine activity);GO:0005164(tumor necrosis factor receptor binding)	116592119
RIOK2	A_24_P234822	6.3574576E-4	up	4.03182	345.859	186.71	48.0365	23.5395	41.9624	14.3245	18.9431	33.0017	19.5436	34.185	18.2852	35.514	0.845128	0.984787	1.50635	-0.845128	-0.85093	-1.00197	ENST00000379841	RIOK2	Serine/threonine-protein kinase RIO2 (EC 2.7.11.1) (RIO kinase 2). [Source:Uniprot/SWISSPROT;Acc:Q9BVS4] [ENST00000379841]		false	ens:ENST00000379841;gb:AK001697;gb:CF456108;thc:THC2475019	GO:0006468(protein amino acid phosphorylation)	0	chr5:96523103..96523044	chr5	ENST00000379841	96523044	55781	5q15		GO:0006468|GO:0000166|GO:0004674|GO:0005524|GO:0016301|GO:0016740		Hs.27021	THC2475019	AGAAACTCAAGACAAACATGATTTTTACCTTTAATAGCCTAAGATTTCTTGTGGGCCAAG	GO:0000166(nucleotide binding);GO:0004674(protein serine/threonine kinase activity);GO:0005524(ATP binding);GO:0016301(kinase activity);GO:0016740(transferase activity)	96523103
BX413550	A_32_P231250	0.0243402	down	4.01397	62.1494	419.117	53.1264	166.998	131.852	259.371	167.518	135.935	122.595	82.8472	126.82	149.116	-2.14866	-1.04745	-0.371221	0.906277	1.17026	0.371221	BX413550	BX413550	BX413550 Homo sapiens FETAL BRAIN Homo sapiens cDNA clone CS0DF026YM21 3-PRIME, mRNA sequence [BX413550]	BX413550	false	gb:BX413550;gb:AI085826;thc:THC2550720;thc:THC2494116		0	chrY:019612177..019612236	chrY		19612177		Yq11.222				Hs.688325	THC2550720	TGGAACATCTAAGCATCAGTGTGTGACCATGCGAACAAAAGACTTCGGGGAGTGTCTATT		19612236
SIT1	A_23_P43369	3.516625E-4	up	4.00944	222.307	201.475	55.1029	66.3582	43.9596	56.0288	17.3828	69.6922	19.4094	86.9125	26.838	134.034	1.31861	0.908514	0.826672	-0.826671	-0.986146	-1.14359	NM_014450	SIT1	Homo sapiens signaling threshold regulating transmembrane adaptor 1 (SIT1), mRNA [NM_014450]	NM_014450	false	ref:NM_014450;ens:ENST00000259608;gb:BC102029;gb:BC104491	GO:0006955(immune response);GO:0007165(signal transduction);GO:0050863(regulation of T cell activation)	0	chr9:35639748..35639689	chr9	ENST00000259608	35639689	27240	9p13.3	GO:0005886(plasma membrane);GO:0005887(integral to plasma membrane)	GO:0006955|GO:0007165|GO:0050863|GO:0005515|GO:0019900|GO:0042169|GO:0005886|GO:0005887	NM_014450	Hs.88012	THC2662395	GCCAAGTCACAGGATGTGATCTACCCCGGACTTCCTATCTGAGCTTCAAGGGAGACATCT	GO:0005515(protein binding);GO:0019900(kinase binding);GO:0042169(SH2 domain binding)	35639748
LOC400891	A_23_P80200	0.0261337	up	3.99207	195.803	39.4884	80.6338	5.7713	123.663	7.54272	19.2261	5.55857	14.8786	6.16873	26.2231	12.2537	0.259812	1.75433	1.9851	-0.259812	-0.779893	-0.952467	NM_001013675	LOC400891	Homo sapiens similar to chromosome 14 open reading frame 166B (LOC400891), mRNA [NM_001013675]	NM_001013675	false	ref:NM_001013675;gb:AK128646;gb:BC028231		0	chr22:19745248..19745307	chr22		19745248	400891	22q11.21			NM_001013675	Hs.291198		ACAAGATCACGTGTCGCATGACCGCATTTATGTGAAACATCCGGAGTATGCAAATCTATA		19745307
LRAP	A_24_P342171	0.0479966	up	3.98591	120.198	136.746	48.0881	59.7732	50.4291	53.1304	22.1141	60.3258	22.7213	64.99	8.10639	98.0191	0.69473	0.566994	0.805532	-0.566994	-0.635361	-2.71512	NM_022350	LRAP	Homo sapiens leukocyte-derived arginine aminopeptidase (LRAP), mRNA [NM_022350]	NM_022350	false	ref:NM_022350;gb:BC017927;gb:AB163917;ens:ENST00000343361	GO:0006508(proteolysis);GO:0008217(blood pressure regulation);GO:0019885(antigen processing and presentation of endogenous peptide antigen via MHC class I)	0	chr5:96245384..96248167	chr5	ENST00000343361	96245384	64167	5q15	GO:0005788(endoplasmic reticulum lumen)	GO:0006508|GO:0008217|GO:0019885|GO:0004177|GO:0004179|GO:0008237|GO:0008270|GO:0051398|GO:0051399|GO:0005788	NM_022350	Hs.591249	THC2490614	GCCAAAGGTTAAGACAATTGAACTTGAAGGAGGTCTTTTGGAAGATCACTTTGAAACTAC	GO:0004177(aminopeptidase activity);GO:0004179(membrane alanyl aminopeptidase activity);GO:0008237(metallopeptidase activity);GO:0008270(zinc ion binding);GO:0051398(N-terminal lysine aminopeptidase activity);GO:0051399(N-terminal arginine aminopeptidase activity)	96248167
GRAMD1C	A_24_P915095	0.0151989	up	3.95669	413.688	242.404	55.2971	45.7908	215.099	61.9442	21.2622	55.2448	20.958	42.4274	41.3249	68.0033	0.994354	0.49537	2.01919	-1.15433	-0.794274	-0.49537	NM_017577	GRAMD1C	Homo sapiens GRAM domain containing 1C (GRAMD1C), mRNA [NM_017577]	NM_017577	false	ref:NM_017577;gb:BC035040;gb:AK097783;ens:ENST00000358160		0	chr3:115105710..115105769	chr3	ENST00000358160	115105710	54762	3q13.31			NM_017577	Hs.24583	THC2623543	GGAGAGAGATGAAAAATTATCCAAGTCAATCAGTTTTACCAGTGAATCAATTAGTCGGGT		115105769
GPR174	A_23_P11070	0.00133785	up	3.93763	264.622	218.786	51.6301	43.5874	39.7615	41.0134	15.4808	48.1588	16.77	49.174	15.5922	75.1346	1.07278	1.04267	0.753645	-0.838955	-0.753645	-1.47029	NM_032553	GPR174	Homo sapiens G protein-coupled receptor 174 (GPR174), mRNA [NM_032553]	NM_032553	false	ref:NM_032553;ens:ENST00000276077;gb:BC104922;gb:BC104924	GO:0007165(signal transduction);GO:0007186(G-protein coupled receptor protein signaling pathway)	0	chrX:78313701..78313760	chrX	ENST00000276077	78313701	84636	Xq21.1	GO:0016020(membrane);GO:0016021(integral to membrane)	GO:0007165|GO:0007186|GO:0001584|GO:0004872|GO:0045028|GO:0016020|GO:0016021	NM_032553	Hs.326713	THC2486154	CAGTCCGTTGTTATGATGACCATTGGCGAGTTGATTGGGTTTGTAACTCCGCTTCTGATT	GO:0001584(rhodopsin-like receptor activity);GO:0004872(receptor activity);GO:0045028(purinergic nucleotide receptor activity, G-protein coupled)	78313760
THC2582065	A_32_P56143	0.0093608	down	3.92503	46.9936	134.653	18.5667	43.9864	26.0447	97.1151	61.2632	39.9022	33.6836	17.4934	21.3629	26.4369	-0.742819	-0.46845	-1.12281	1.39445	1.72113	0.46845	THC2582065	THC2582065	AF323993 histone H3.3 {Trichinella pseudospiralis} (exp=-1; wgp=0; cg=0), partial (71%) [THC2582065]		false	thc:THC2582065;thc:THC2530601	GO:0006333(chromatin assembly or disassembly);GO:0006334(nucleosome assembly)	0	chr1:224318493..224318463	chr1		224318463		1q42.12	GO:0000786(nucleosome);GO:0000788(nuclear nucleosome);GO:0009507(chloroplast)	GO:0006333|GO:0006334|GO:0003677|GO:0000786|GO:0000788|GO:0009507			THC2582065	TGCGAATCAGAAGTTCAGTGGACTTCTGAACGTCTAATTTCACGGAGCGCCACAGTACCA	GO:0003677(DNA binding)	224318493
DKFZP564C196	A_23_P412789	0.0205612	up	3.91793	229.608	105.705	39.3386	18.9793	34.5327	19.756	17.6661	26.6755	14.8268	18.6298	7.25169	29.2089	0.880991	0.813384	0.567537	-0.832669	-0.567537	-2.24815	AL050020	DKFZP564C196	Homo sapiens mRNA; cDNA DKFZp564C196 (from clone DKFZp564C196). [AL050020]	AL050020	false	gb:AL050020;thc:THC2608748		0	chr1:181706768..181706709	chr1		181706709	284649	1q25.3				Hs.127384	THC2608748	TAAAAGTCGTCATTCTGTGTCGTTGAGTTAGAGAGGAAAACATCGGATAAAAGAGGATCA		181706768
CXCL2	A_23_P315364	0.0412035	up	3.90082	225.571	392.965	67.5752	175.505	41.0868	216.43	28.5222	188.52	19.2735	203.5	12.0446	244.156	1.76004	1.18392	0.163706	-0.163706	-0.839481	-1.78048	NM_002089	CXCL2	Homo sapiens chemokine (C-X-C motif) ligand 2 (CXCL2), mRNA [NM_002089]	NM_002089	false	ref:NM_002089;ens:ENST00000264492;gb:M57731;gb:M36820	GO:0006935(chemotaxis);GO:0006954(inflammatory response);GO:0006955(immune response);GO:0007186(G-protein coupled receptor protein signaling pathway)	0	chr4:75181908..75181849	chr4	ENST00000264492	75181849	2920	4q13.3	GO:0005576(extracellular region);GO:0005615(extracellular space);GO:0005625(soluble fraction)	GO:0006935|GO:0006954|GO:0006955|GO:0007186|GO:0008009|GO:0005576|GO:0005615|GO:0005625	NM_002089	Hs.590921	THC2601814	CAATGTGACGGCAGGGAAATGTATGTGTGTCTATTTTGTAACTGTAAAGATGAATGTCAG	GO:0008009(chemokine activity)	75181908
U80761	A_24_P25638	0.0440868	down	3.89426	70.1278	33.6507	48.6095	10.9416	21.0351	14.2652	160.723	8.80373	64.7923	9.55398	76.5707	11.7581	-1.36793	-0.275864	-1.86698	1.76304	0.334372	0.275865	U80761	U80761	Homo sapiens CTG26 alternate open reading frame mRNA, complete cds. [U80761]	U80761	false	gb:U80761		0	chr12:123473007..123477132	chr12		123473007		12q24.31						TCCAGGAATGATGCGATCAGGCCAAAGTTCTTGGGATGCTGCATGAACTTCTCCCGGAAG		123477132
DAO	A_23_P139635	0.00550794	up	3.88691	685.517	396.417	39.4066	12.974	43.0255	17.9898	18.7209	28.3587	17.4635	22.3987	7.71648	18.5663	0.57462	1.38726	1.04246	-0.814692	-0.57462	-1.48222	NM_001917	DAO	Homo sapiens D-amino-acid oxidase (DAO), mRNA [NM_001917]	NM_001917	false	ref:NM_001917;gb:BX538210;gb:AX741655;ens:ENST00000228476	GO:0006118(electron transport)	0	chr12:107818735..107818794	chr12	ENST00000228476	107818735	1610	12q24.11	GO:0005777(peroxisome)	GO:0006118|GO:0003884|GO:0016491|GO:0005777	NM_001917	Hs.113227	THC2474910	TGCCCAGAGCCACAGAAAATGGAGGATAATTGAGGCTAAGTAACCTGATTACAAGTTGTA	GO:0003884(D-amino-acid oxidase activity);GO:0016491(oxidoreductase activity)	107818794
LMX1B	A_24_P141227	0.0321605	up	3.88571	237.157	170.508	51.9709	14.3594	39.0456	6.82818	16.4679	23.5688	17.015	20.6781	28.4044	33.284	0.352356	1.73207	2.39194	-0.640868	-0.404943	-0.352356	NM_002316	LMX1B	Homo sapiens LIM homeobox transcription factor 1, beta (LMX1B), mRNA [NM_002316]	NM_002316	false	ref:NM_002316;gb:BC112120;ens:ENST00000355497;ens:ENST00000373474	GO:0001701(in utero embryonic development);GO:0006355(regulation of transcription, DNA-dependent);GO:0007275(multicellular organismal development);GO:0009953(dorsal/ventral pattern formation);GO:0030182(neuron differentiation);GO:0030326(embryonic limb morphogenesis)	0	chr9:128493100..128493159	chr9	ENST00000355497	128493100	4010	9q33.3	GO:0005634(nucleus)	GO:0001701|GO:0006355|GO:0007275|GO:0009953|GO:0030182|GO:0030326|GO:0003700|GO:0005515|GO:0008270|GO:0046872|GO:0005634	NM_002316	Hs.133709	THC2602569	TGTGCAAGGGTGACTACGAGAAGGAGAAGGACCTGCTCAGCTCCGTGAGCCCCGACGAGT	GO:0003700(transcription factor activity);GO:0005515(protein binding);GO:0008270(zinc ion binding);GO:0046872(metal ion binding)	128493159
BM983766	A_32_P23145	0.026029	down	3.8817	172.505	212.59	49.1754	59.3648	36.8242	86.0133	95.34	59.0868	62.1044	12.8574	109.047	50.4956	-0.510722	-0.480959	-1.43319	0.480959	2.0628	0.901433	BM983766	BM983766	BM983766 UI-CF-DU1-aay-k-01-0-UI.s1 UI-CF-DU1 Homo sapiens cDNA clone UI-CF-DU1-aay-k-01-0-UI 3', mRNA sequence [BM983766]	BM983766	false	gb:BM983766;gb:BX434530;gb:BX423241		0	chr5:143518466..143518525	chr5		143518466		5q32				Hs.694335		AAGCAATTTGGTAAGTTTGAAAACCTAGCCCAAAACAAATTAATGACAAGTGGGTTTCTC		143518525
LOC340069	A_32_P386636	0.00568062	up	3.84521	963.869	326.618	38.0019	7.87413	29.2968	6.34214	14.9253	17.5787	13.7886	15.6301	70.7003	45.7626	0.466842	1.17649	1.11332	-1.33046	-1.27524	-0.466842	NM_182761	LOC340069	Homo sapiens hypothetical protein LOC340069 (LOC340069), mRNA [NM_182761]	NM_182761	false	ref:NM_182761;gb:AY692447;gb:BC040622;ens:ENST00000296787		0	chr5:118997635..118997694	chr5	ENST00000296787	118997635	340069	5q23.1	GO:0005622(intracellular)	GO:0003676|GO:0008270|GO:0005622	NM_182761	Hs.406861	NP831477	GCTCACAACATGTCTCCTTGTCGTCCTATTCATCCTATAAGACTTGTGTGTCCTCTCTGT	GO:0003676(nucleic acid binding);GO:0008270(zinc ion binding)	118997694
BX105574	A_32_P61313	0.0230908	up	3.84117	334.744	164.943	37.6879	7.67753	31.2895	6.29598	13.256	11.6157	12.7617	10.0904	8.41598	13.9049	0.341122	1.61542	1.63321	-0.489407	-0.341122	-1.40436	BX105574	BX105574	BX105574 Soares_fetal_liver_spleen_1NFLS_S1 Homo sapiens cDNA clone IMAGp998N07974, mRNA sequence [BX105574]	BX105574	false	gb:BX105574;thc:THC2689974		0	chr10:124808409..124808468	chr10		124808409		10q26.13				Hs.141748	THC2689974	GATTGAGTAGAAAGCTACCAAGGTCACCCCTATAAAGAAATATTTCTTTACATCCATTAG		124808468
NPR3	A_23_P327451	0.0180239	up	3.84098	2268.6	1013.65	45.4123	59.8822	69.4396	74.1313	22.2004	79.7107	20.3551	54.1911	24.8322	92.5937	2.06809	0.50681	0.811529	-0.938337	-0.50681	-0.992845	NM_000908	NPR3	Homo sapiens natriuretic peptide receptor C/guanylate cyclase C (atrionatriuretic peptide receptor C) (NPR3), mRNA [NM_000908]	NM_000908	false	ref:NM_000908;gb:M59305;gb:AF025998;ens:ENST00000265074	GO:0001501(skeletal development)	0	chr5:32822128..32822187	chr5	ENST00000265074	32822128	4883	5p13.3	GO:0016020(membrane);GO:0016021(integral to membrane)	GO:0001501|GO:0004872|GO:0008528|GO:0031404|GO:0016020|GO:0016021	NM_000908	Hs.237028	THC2477117	ACCCAGCAAGAAGAAAGTAACCTTGGAAAACATCGGGAATTACGGGAAGATTCCATCAGA	GO:0004872(receptor activity);GO:0008528(peptide receptor activity, G-protein coupled);GO:0031404(chloride ion binding)	32822187
MYO7B	A_23_P209799	0.0127453	up	3.83152	125.189	100.233	43.5999	35.0317	43.2936	33.3863	17.8496	31.3889	19.4937	59.52	13.5644	70.495	0.570105	0.565014	0.624248	-0.565014	-1.36101	-2.12835	NM_001080527	MYO7B	Homo sapiens myosin VIIB (MYO7B), mRNA [NM_001080527]	NM_001080527	false	ref:NM_001080527;gb:BC035615;ens:ENST00000389524;ens:ENST00000376066		0	chr2:128110957..128111418	chr2	ENST00000389524	128110957	4648	2q14.3	GO:0005856(cytoskeleton);GO:0016459(myosin complex)	GO:0003774|GO:0005488|GO:0005524|GO:0005856|GO:0016459	NM_001080527	Hs.154578	THC2604874	TGGGCTATAAGATGGATGACCTGCTGACCTCATATGTGCAGCAGCTCCTGAGTGCCATGA	GO:0003774(motor activity);GO:0005488(binding);GO:0005524(ATP binding)	128111418
TMEM92	A_23_P38388	0.0242808	up	3.82158	342.751	281.644	44.796	83.1101	48.7424	97.1163	23.4271	84.5275	22.6734	123.226	18.822	162.724	1.70618	0.531239	0.428354	-0.428354	-1.01934	-1.68904	NM_153229	TMEM92	Homo sapiens transmembrane protein 92 (TMEM92), mRNA [NM_153229]	NM_153229	false	ref:NM_153229;ens:ENST00000300433;gb:BC064507;gb:AK090637		0	chr17:45711945..45712004	chr17	ENST00000300433	45711945	162461	17q21.33	GO:0016020(membrane);GO:0016021(integral to membrane)	GO:0016020|GO:0016021	NM_153229	Hs.224630	THC2472853	AGAATGGGCTACTGTGAGGGGTAGTAAGAGCCCCATTTCTGGAGGTATGCGAATCTTGAC		45712004
SLC17A2	A_23_P59051	0.00860071	up	3.80286	548.45	372.855	61.7222	63.5603	51.7019	84.8973	20.0255	90.0119	21.9303	96.6464	30.8442	98.4423	1.75164	1.15255	0.47939	-0.973388	-0.944897	-0.47939	NM_005835	SLC17A2	Homo sapiens solute carrier family 17 (sodium phosphate), member 2 (SLC17A2), mRNA [NM_005835]	NM_005835	false	ref:NM_005835;ens:ENST00000377856;ens:ENST00000377850;ens:ENST00000360488	GO:0006796(phosphate metabolic process);GO:0006811(ion transport);GO:0006814(sodium ion transport)	0	chr6:26021499..26021440	chr6	ENST00000377856	26021440	10246	6p22.2	GO:0005624(membrane fraction);GO:0005887(integral to plasma membrane);GO:0016020(membrane)	GO:0006796|GO:0006811|GO:0006814|GO:0005215|GO:0005436|GO:0015293|GO:0031402|GO:0005624|GO:0005887|GO:0016020	NM_005835	Hs.591802	THC2604163	GTGGTACTGAGCATGAACTTTTTAAACATTTTTTACTTCTCTCCATATTCCTGACCATAG	GO:0005215(transporter activity);GO:0005436(sodium:phosphate symporter activity);GO:0015293(symporter activity);GO:0031402(sodium ion binding)	26021499
FOXR1	A_24_P204011	0.029299	up	3.79668	1141.21	503.168	40.1102	7.83897	32.7893	6.3364	13.8639	16.3535	11.9458	6.49314	8.23564	11.7059	0.150971	1.32475	1.341	-1.26875	-0.15097	-1.53777	NM_181721	FOXR1	Homo sapiens forkhead box R1 (FOXR1), mRNA [NM_181721]	NM_181721	false	ref:NM_181721;ens:ENST00000317011;ens:ENST00000375178;gb:BC064340	GO:0006350(transcription);GO:0006355(regulation of transcription, DNA-dependent)	0	chr11:118354739..118354898	chr11	ENST00000317011	118354739	283150	11q23.3	GO:0005634(nucleus)	GO:0006350|GO:0006355|GO:0003700|GO:0005634	NM_181721	Hs.116679	THC2490174	ATTACCCCTAGAGAAAAAACCCAACCCTGATAAGGATGGTCCAGATTATGAGCCCAACCT	GO:0003700(transcription factor activity)	118354898
THC2660563	A_32_P189637	0.0488509	up	3.78462	411.809	243.238	40.6122	10.5141	49.5467	14.0251	23.2582	22.4764	19.1575	15.8943	7.87533	23.0475	0.245103	1.43508	1.30628	-0.465176	-0.245103	-2.0637	THC2660563	THC2660563	Q8RB51_THETN (Q8RB51) Diacylglycerol kinase, partial (6%) [THC2660563]		false	thc:THC2660563		0	chr1:51205882..51205823	chr1		51205823		1p33					THC2660563	AGTGGTCAAAATGAAACCAAGCAAAAAATGACAAGTCTAATTAGAACCGGCCTTTGGCAA		51205882
PRRX1	A_23_P502731	0.0448402	up	3.7784	206.769	202.997	46.4406	61.0442	53.897	55.6797	24.1931	62.8921	23.2685	62.6855	8.71835	89.524	0.912937	0.491907	0.839429	-0.491907	-0.543376	-2.47377	NM_006902	PRRX1	Homo sapiens paired related homeobox 1 (PRRX1), transcript variant pmx-1a, mRNA [NM_006902]	NM_006902	false	ref:NM_006902;ref:NM_022716;ens:ENST00000367760;ens:ENST00000239461	GO:0006355(regulation of transcription, DNA-dependent);GO:0007275(multicellular organismal development)	0	chr1:168973245..168973304	chr1	ENST00000367760	168973245	5396	1q24.2	GO:0005634(nucleus)	GO:0006355|GO:0007275|GO:0003700|GO:0003713|GO:0005634	NM_006902	Hs.283416	THC2514337	GAATTGCAGTTAGAGAGAGTAAGGAATACCATTTAGTCATCTATCCGTTCTTCACTTAGC	GO:0003700(transcription factor activity);GO:0003713(transcription coactivator activity)	168973304
A_24_P921871	A_24_P921871	0.0366537	up	3.76199	873.667	346.13	34.4982	10.5564	35.0095	7.73022	18.9064	18.5801	14.1672	8.705	8.43774	19.9145	0.316565	0.6892	1.15996	-0.994097	-0.316565	-2.2581	A_24_P921871	A_24_P921871			false			0	chr3:162526045..162525986	chr3		162525986		3q26.1						AATTCTACAGAGAGCCCGACTAAAAACGACACCCATGGAAAGGGAAAGGTTCGTTAAAAG		162526045
AK023571	A_24_P494194	0.0149386	up	3.75759	236.136	63.3427	36.2457	4.5158	29.4529	6.56461	13.1501	8.42304	12.6905	6.85847	6.86744	7.8402	0.505288	1.61168	0.77255	-0.750421	-0.505288	-1.5842	AK023571	AK023571	Homo sapiens cDNA FLJ13509 fis, clone PLACE1005108. [AK023571]	AK023571	false	gb:AK023571;thc:THC2499779		0	chr15:49360032..49359973	chr15		49359973		15q21.2				Hs.659348	THC2499779	GTGGCCAAAATGAGGTGTAGGACCTCATGTCCTAGAGGTCAAAGCTAAGAGTCCAAGGCA		49360032
AK123066	A_32_P153781	0.00959074	up	3.74885	139.149	202.842	87.6245	81.1809	48.1589	95.5693	22.3437	88.131	21.8479	107.964	18.1831	131.724	0.940541	1.59446	0.495518	-0.495518	-0.820721	-1.37258	AK123066	AK123066	Homo sapiens cDNA FLJ41071 fis, clone 3NB692003538. [AK123066]	AK123066	false	gb:AK123066;gb:BC042913;thc:THC2493544		0	chr9:96369902..96369961	chr9		96369902		9q22.32				Hs.674409	THC2493544	TTACATTGTCGTATGAGGGATGCATTTTAACCATTAATTTGTGGTACAGGCTGGGCGCAG		96369961
BC042017	A_32_P219581	0.0472715	down	3.74771	98.605	68.3896	176.002	36.9375	303.91	50.1869	438.784	44.5846	746.515	46.8041	708.65	50.7971	-2.42069	-0.69614	-0.350317	0.350317	1.04689	0.853677	BC042017	BC042017	Homo sapiens cDNA clone IMAGE:5311842. [BC042017]	BC042017	false	gb:BC042017;gb:CR593560;thc:THC2671175		0	chr2:222890310..222890251	chr2		222890251		2q36.1				Hs.635193	THC2671175	TATTGGCCATTGATAAGTGGTTTGGCTGCAATGTAGAAACTACAGTATGAAGTGTTTTAT		222890310
MCTP2	A_24_P244944	0.0273917	up	3.74212	477.597	248.795	48.7841	32.759	55.5562	39.2521	21.5121	32.8863	21.6284	36.799	8.23146	40.9871	0.996415	0.6301	0.55676	-0.55676	-0.71116	-2.26037	NM_018349	MCTP2	Homo sapiens multiple C2 domains, transmembrane 2 (MCTP2), mRNA [NM_018349]	NM_018349	false	ref:NM_018349;gb:AK090622;gb:AX746539;gb:BC131527	GO:0019722(calcium-mediated signaling)	0	chr15:92728264..92728323	chr15	ENST00000357742	92728264	55784	15q26.2	GO:0005624(membrane fraction);GO:0016021(integral to membrane)	GO:0019722|GO:0005509|GO:0005544|GO:0005624|GO:0016021	NM_018349	Hs.592017	THC2630774	ACCCATTTTGCTTGTTGGAGTTAGGCAATGACCGACTTCAGACGCATACCGTCTACAAAA	GO:0005509(calcium ion binding);GO:0005544(calcium-dependent phospholipid binding)	92728323
EPSTI1	A_23_P105794	0.00490453	up	3.73685	202.858	204.512	60.8927	56.6291	48.4725	63.286	18.5494	58.353	20.6294	68.8453	14.9706	91.0854	1.00736	1.12381	0.634358	-0.634358	-0.719577	-1.58601	NM_033255	EPSTI1	Homo sapiens epithelial stromal interaction 1 (breast) (EPSTI1), transcript variant 2, mRNA [NM_033255]	NM_033255	false	ref:NM_033255;ref:NM_001002264;ens:ENST00000313640;gb:DQ892268		0	chr13:42426115..42398538	chr13	ENST00000313640	42398538	94240	13q14.11			NM_033255	Hs.546467	THC2769616	AGAAGAGAAGCATTTAGAGAGCATCAGCAATACAAAACCGCTGAGTTCTTGAGCAAACTG		42426115
AF193050	A_24_P333216	0.00292666	up	3.72611	2209.13	866.762	48.1489	15.889	39.0712	9.0905	26.8823	40.633	16.9072	17.3152	27.5032	27.6886	0.679734	0.929434	1.43364	-1.26603	-0.704439	-0.679734	AF193050	AF193050	Homo sapiens PP2672 mRNA, complete cds. [AF193050]	AF193050	false	gb:AF193050;thc:NP423014		0	chr1:232960189..232960130	chr1		232960130		1q42.3				Hs.617350	NP423014	GTCCCCAAATGTCTTTCATCCAGTTACTAGGACTTGTAGCCTTTTTGCAAATAGGTATCT		232960189
TSKS	A_23_P16275	9.758071E-4	up	3.72217	611.489	380.459	57.1522	44.2754	52.0571	54.3725	20.4313	59.3028	21.7696	62.9876	26.9713	83.3786	1.48235	1.16607	0.734986	-0.739549	-0.734986	-0.830488	NM_021733	TSKS	Homo sapiens testis-specific kinase substrate (TSKS), mRNA [NM_021733]	NM_021733	false	ref:NM_021733;ens:ENST00000246801;ens:ENST00000358830;gb:AF411384		0	chr19:54935171..54934986	chr19	ENST00000246801	54934986	60385	19q13.33		GO:0005515	NM_021733	Hs.515858	THC2479004	CTGCGGGCCAAGAACCTACTGCTGACAGACAAGATGAAGCCAGAGGAGAAGATGGCCACT	GO:0005515(protein binding)	54935171
AW856073	A_32_P38436	0.0468163	up	3.72056	227.825	263.285	40.2792	75.7911	37.1809	105.613	19.915	87.5266	20.4301	101.111	7.84177	114.685	1.61231	0.909017	0.314858	-0.314858	-0.486163	-2.04935	AW856073	AW856073	AW856073 RC1-CT0286-060200-015-c06 CT0286 Homo sapiens cDNA, mRNA sequence [AW856073]	AW856073	false	gb:AW856073;gb:AW861034		0	chr10:24561517..24561576	chr10		24561517		10p12.1						GCCACAAAATTAGATGGAAATTTTCAGTGTTGAGGGATCTAAAAAAGACCAATGTGATTC		24561576
AF264623	A_24_P102119	0.0207527	up	3.69529	119.484	29.6202	162.748	18.2726	204.625	25.2398	39.7869	16.2506	20.8365	19.0103	66.3753	30.8567	0.360181	1.5029	1.36723	-0.360181	-1.51965	-0.54692	AF264623	AF264623	Homo sapiens uncharacterized gastric protein ZG33P mRNA, partial cds. [AF264623]	AF264623	false	gb:AF264623;thc:THC2700843		0	chr12:15213358..15213299	chr12		15213299		12p12.3				Hs.677421	THC2700843	TTAAACTTCACCTCCTCGATCTTGTAGGTTTAAGTTTGCACTTATCATTCATTTCACTGG		15213358
LOC643338	A_32_P183970	0.0465863	up	3.69091	121.95	70.2858	48.2196	10.0238	41.281	6.46579	15.2932	9.66926	17.6975	18.9429	11.186	15.596	0.0667869	1.53799	1.94638	-0.0667869	-0.826305	-1.20768	ENST00000344320	LOC643338	Homo sapiens, clone IMAGE:5138712, mRNA. [BC027487]		false	ens:ENST00000344320;gb:BC027487;ref:XM_927997;ref:XM_938980		0	chr15:38851578..38851637	chr15	ENST00000344320	38851578	643338	15q15.1			XM_927997	Hs.631715	THC2606201	GCATTCAACAGCGAAGCGGCACAGCTGGTTTCCAGAACCGTCTCCCGGGATTAGACAGTT		38851637
AF130053	A_24_P136911	0.0443469	up	3.68968	289.36	142.4	34.5357	9.02706	28.6696	6.35608	17.0493	21.2134	11.9885	6.69906	7.02341	14.4704	0.0916499	1.00449	1.24205	-1.24653	-0.0916499	-1.97412	AF130053	AF130053	Homo sapiens clone FLB4228 PRO1095 mRNA, complete cds. [AF130053]	AF130053	false	gb:AF130053;thc:THC2489986		0	chr22:40359758..40359817	chr22		40359758		22q13.2				Hs.621363	THC2489986	AAATGTAGTGTTAGGTAGGAAGGAAATGAGACATTCATAGATGAGCACAATTTGATAACC		40359817
GHR	A_24_P72064	0.0181819	up	3.68321	96.836	127.235	42.1386	34.3394	29.977	41.5608	16.5414	57.3807	16.5312	47.3439	7.48346	55.8737	0.600793	1.28996	0.52331	-0.799809	-0.52331	-1.90571	NM_000163	GHR	Homo sapiens growth hormone receptor (GHR), mRNA [NM_000163]	NM_000163	false	ref:NM_000163;ens:ENST00000230882;ens:ENST00000356276;ens:ENST00000357703	GO:0001501(skeletal development);GO:0006897(endocytosis);GO:0040007(growth)	0	chr5:42757206..42757265	chr5	ENST00000230882	42757206	2690	5p12	GO:0005887(integral to plasma membrane);GO:0016020(membrane)	GO:0001501|GO:0006897|GO:0040007|GO:0004872|GO:0004903|GO:0005515|GO:0005887|GO:0016020	NM_000163	Hs.125180	THC2472139	AACTTAAATAGTATTTCCCATTTATCGCAGACCTTTTTTAGGAAGCAAGCTTAATGGCTG	GO:0004872(receptor activity);GO:0004903(growth hormone receptor activity);GO:0005515(protein binding)	42757265
PRLR	A_24_P40737	0.0147858	up	3.67108	2158.89	779.463	43.1229	9.78991	43.0809	6.42767	45.8903	43.4483	16.2564	9.53197	14.7774	16.1056	0.349788	1.01914	1.62473	-1.04105	-0.349788	-1.24411	AF492470	PRLR	Homo sapiens prolactin receptor delta 7/11 mRNA, complete cds. [AF492470]	AF492470	false	gb:AF492470;gb:AF416619;gb:AF416618;ens:ENST00000231423	GO:0006694(steroid biosynthetic process);GO:0006916(anti-apoptosis);GO:0007166(cell surface receptor linked signal transduction);GO:0007171(transmembrane receptor protein tyrosine kinase activation (dimerization));GO:0007566(embryo implantation);GO:0007595(lactation);GO:0042110(T cell activation);GO:0042977(tyrosine phosphorylation of JAK2 protein)	0	chr5:35085251..35085192	chr5	ENST00000231423	35085192	5618	5p13.2	GO:0009986(cell surface);GO:0016020(membrane);GO:0016021(integral to membrane)	GO:0006694|GO:0006916|GO:0007166|GO:0007171|GO:0007566|GO:0007595|GO:0042110|GO:0042977|GO:0004872|GO:0004925|GO:0005515|GO:0042803|GO:0042978|GO:0009986|GO:0016020|GO:0016021		Hs.368587	THC2619455	TGCCTCTCATTACAAAAATCTCAAATCTTACAGACCAAGAAAAATCTCAAGTCAAGGAAG	GO:0004872(receptor activity);GO:0004925(prolactin receptor activity);GO:0005515(protein binding);GO:0042803(protein homodimerization activity);GO:0042978(ornithine decarboxylase activator activity)	35085251
OR7D2	A_23_P410408	0.0162844	up	3.66522	809.381	313.843	25.5353	8.78122	34.5511	6.33717	22.5278	19.2177	17.3861	14.611	7.9715	13.3902	0.557947	0.731173	1.638	-0.579554	-0.557947	-1.55708	NM_175883	OR7D2	Homo sapiens olfactory receptor, family 7, subfamily D, member 2 (OR7D2), mRNA [NM_175883]	NM_175883	false	ref:NM_175883;gb:AK095468;thc:THC2483157	GO:0007165(signal transduction);GO:0007186(G-protein coupled receptor protein signaling pathway);GO:0007608(sensory perception of smell);GO:0050896(response to stimulus)	0	chr19:9160233..9160292	chr19		9160233	162998	19p13.2	GO:0016020(membrane);GO:0016021(integral to membrane)	GO:0007165|GO:0007186|GO:0007608|GO:0050896|GO:0004872|GO:0004984|GO:0016020|GO:0016021	NM_175883	Hs.531755	THC2483157	GTGCTATTCAAAAATTGTGTCCTTGATCATCGTTCTTAATTCTCCATTAGTGAGTTCTGA	GO:0004872(receptor activity);GO:0004984(olfactory receptor activity)	9160292
HOXA11	A_23_P42706	0.0444385	up	3.65789	22.2559	18.7793	41.4068	20.971	51.6229	21.8016	22.6236	29.5114	21.9509	32.5811	8.45148	38.558	0.314242	1.05067	1.31278	-0.314242	-0.500552	-2.12055	NM_005523	HOXA11	Homo sapiens homeobox A11 (HOXA11), mRNA [NM_005523]	NM_005523	false	ref:NM_005523;ens:ENST00000006015;gb:BC033706;gb:BC040948	GO:0001501(skeletal development);GO:0001656(metanephros development);GO:0001759(induction of an organ);GO:0006355(regulation of transcription, DNA-dependent);GO:0007275(multicellular organismal development);GO:0009653(anatomical structure morphogenesis)	0	chr7:27188777..27188718	chr7	ENST00000006015	27188718	3207	7p15.2	GO:0005634(nucleus)	GO:0001501|GO:0001656|GO:0001759|GO:0006355|GO:0007275|GO:0009653|GO:0003700|GO:0005515|GO:0005634	NM_005523	Hs.249171	THC2471950	TTAAGATCTCAGTGGTTAAGATTCCTAATAATCATTGGATTCTGAGAGCTGTGCATCAGC	GO:0003700(transcription factor activity);GO:0005515(protein binding)	27188777
REST	A_24_P299507	0.0232189	up	3.63691	202.178	132.063	48.7843	61.7306	24.6817	55.9202	14.5719	65.6768	13.5281	64.1632	14.7123	62.0008	2.24199	1.28803	0.447666	-0.544595	-0.618188	-0.447666	U13877	REST	Human neural-restrictive silencer factor, splice variant mRNA, partial cds. [U13877]	U13877	false	gb:U13877;thc:THC2543906	GO:0006350(transcription);GO:0045892(negative regulation of transcription, DNA-dependent)	0	chr4:57472435..57472494	chr4		57472435	5978	4q12	GO:0005622(intracellular);GO:0005634(nucleus)	GO:0006350|GO:0045892|GO:0003677|GO:0003682|GO:0005515|GO:0008270|GO:0016564|GO:0046872|GO:0005622|GO:0005634		Hs.631513	THC2543906	GTTCAGCATCTTAGAACTCATACAGGTAAGAGAAGCTTTCTAGTCCATAAGTTCAGTTCT	GO:0003677(DNA binding);GO:0003682(chromatin binding);GO:0005515(protein binding);GO:0008270(zinc ion binding);GO:0016564(transcriptional repressor activity);GO:0046872(metal ion binding)	57472494
THC2701654	A_32_P204101	0.0146672	up	3.63558	466.359	224.515	46.0856	10.0915	37.6055	7.52524	16.5812	20.2014	16.907	18.5424	33.2028	25.1891	0.328063	1.46461	1.59457	-1.01148	-0.859777	-0.328063	THC2701654	THC2701654			false	thc:THC2701654		0	chr4:171185712..171185771	chr4		171185712		4q33					THC2701654	TGCACCACAGCGCGAACTTTCCACCTGCTTTATTAATTATGACATTTGTGTCCCCACTAT		171185771
RORC	A_23_P324107	0.026252	up	3.63342	147.356	84.8657	37.9226	25.7992	43.1803	27.4058	19.5492	26.9713	18.608	34.0953	7.77821	36.7019	0.750338	0.510024	0.610182	-0.510024	-0.919357	-2.28406	NM_005060	RORC	Homo sapiens RAR-related orphan receptor C (RORC), transcript variant 1, mRNA [NM_005060]	NM_005060	false	ref:NM_005060;ref:NM_001001523;ens:ENST00000318247;ens:ENST00000356728	GO:0006350(transcription);GO:0006355(regulation of transcription, DNA-dependent)	0	chr1:150045892..150045833	chr1	ENST00000318247	150045833	6097	1q21.3	GO:0005634(nucleus)	GO:0006350|GO:0006355|GO:0003700|GO:0003707|GO:0008270|GO:0046872|GO:0005634	NM_005060	Hs.256022	THC2470403	CTCAGACATAGAGTTAAAACTCAAACCTCTTATGTGCACTTTAAAGATAGACTTTAGGGG	GO:0003700(transcription factor activity);GO:0003707(steroid hormone receptor activity);GO:0008270(zinc ion binding);GO:0046872(metal ion binding)	150045892
TPK1	A_23_P145957	0.0229669	up	3.6186	366.565	263.185	50.1924	95.6138	44.5156	96.9459	20.3055	99.233	20.6256	125.368	29.9151	142.134	2.16358	0.755838	0.562721	-0.603361	-0.918067	-0.562721	NM_022445	TPK1	Homo sapiens thiamin pyrophosphokinase 1 (TPK1), transcript variant 1, mRNA [NM_022445]	NM_022445	false	ref:NM_022445;ref:NM_001042482;gb:AK128661;gb:AK026374	GO:0006772(thiamin metabolic process);GO:0009229(thiamin diphosphate biosynthetic process)	0	chr7:143780185..143780126	chr7	ENST00000360057	143780126	27010	7q35		GO:0006772|GO:0009229|GO:0000166|GO:0004788|GO:0005524|GO:0016740	NM_022445	Hs.660232	THC2668940	GCACTTTTCATTACTTTCTGCTTGACCGGAAGTTGAGGCTTAGCTATGTTTCCATCTTCA	GO:0000166(nucleotide binding);GO:0004788(thiamin diphosphokinase activity);GO:0005524(ATP binding);GO:0016740(transferase activity)	143780185
UGT2A3	A_24_P334378	0.036743	up	3.61187	20.0818	27.0868	50.7568	25.8255	34.8357	25.6648	15.2248	29.8585	17.0269	39.4207	7.37238	38.6834	0.270005	1.67652	1.14248	-0.270005	-0.509426	-1.6898	NM_024743	UGT2A3	Homo sapiens UDP glucuronosyltransferase 2 family, polypeptide A3 (UGT2A3), mRNA [NM_024743]	NM_024743	false	ref:NM_024743;gb:AY358727;gb:AK025587;ens:ENST00000251566	GO:0008152(metabolic process)	0	chr4:69829297..69829238	chr4	ENST00000251566	69829238	79799	4q13.2		GO:0008152|GO:0015020	NM_024743	Hs.122583	THC2473320	ATGTTTATTCTTTAAAAATGATGAATACTCATAATTCTTATCTCTATAATCAAAAGTATA	GO:0015020(glucuronosyltransferase activity)	69829297
THC2724145	A_32_P130734	0.0149046	up	3.60999	67.7724	88.4989	51.9489	36.3306	46.2215	44.8772	17.5124	43.5899	19.1737	55.949	10.8442	62.2801	0.465327	1.3662	0.89287	-0.465327	-0.694695	-1.67156	THC2724145	THC2724145	BF367219 RC3-GN0023-150900-015-a01 GN0023 Homo sapiens cDNA, mRNA sequence [BF367219]		false	thc:THC2724145;gb:BF367219		0	chr17_random:843580..843639	chr17_random		843580							THC2724145	TGTATATATGTATCATGTAAACACGACTTCCTACTGGCATATCTGACTGTAACCGACCAC		843639
BM980603	A_32_P28812	0.00833504	down	3.60868	50.7959	159.498	49.6938	86.1473	27.8277	116.584	95.5086	82.8623	58.0305	44.0092	115.92	85.495	-1.35634	-0.499327	-1.77236	0.499327	0.69342	0.733629	BM980603	BM980603	BM980603 UI-CF-EN1-add-d-17-0-UI.s1 UI-CF-EN1 Homo sapiens cDNA clone UI-CF-EN1-add-d-17-0-UI 3', mRNA sequence [BM980603]	BM980603	false	gb:BM980603;gb:AA848115;gb:BQ349189;gb:BQ377432		0	chr6:31608564..31608623	chr6		31608564		6p21.33				Hs.254042		TCAAAGAGCTTCCGGTTCTTCTCGTTGTCCTTCAGTTTCACGTAGTACTGCTGCAACCCA		31608623
MUC17	A_24_P247643	0.0134547	up	3.60188	507.097	256.837	50.5746	13.1913	44.7551	14.789	17.0228	22.8976	16.0821	13.2649	7.31399	13.4474	0.351785	1.3092	0.967905	-1.05736	-0.351785	-1.50823	NM_001040105	MUC17	Homo sapiens mucin 17, cell surface associated (MUC17), mRNA [NM_001040105]	NM_001040105	false	ref:NM_001040105;gb:AJ606307;ens:ENST00000306151;ens:ENST00000379439	GO:0008150(biological_process)	0	chr7:100465768..100465827	chr7	ENST00000306151	100465768	140453	7q22.1	GO:0005575(cellular_component);GO:0016020(membrane);GO:0016021(integral to membrane)	GO:0008150|GO:0030197|GO:0005575|GO:0016020|GO:0016021	NM_001040105	Hs.271819	NP1242440	AGTGAAGGAAAGACTCCATTAAAAAGTATACCTGTCAGCAACACGCCGGTGGCCAATTCT	GO:0030197(extracellular matrix constituent, lubricant activity)	100465827
THC2591546	A_32_P234405	1.4546883E-4	up	3.57188	1585.97	507.626	40.1589	15.0748	51.8633	18.0218	22.8015	29.9919	22.0845	30.0599	49.341	52.4345	0.980605	0.750654	0.862049	-1.05836	-1.10773	-0.750654	THC2591546	THC2591546	AI916628 wa28h04.x1 NCI_CGAP_Kid11 Homo sapiens cDNA clone IMAGE:2299447 3', mRNA sequence [AI916628]		false	thc:THC2591546;gb:AI916628;gb:AA553746;gb:AW363628		0	chr1:205168681..205168740	chr1		205168681		1q32.1				Hs.497589	THC2591546	ATCAGGGGTTGTGAGGGTTTGGCCATTCTTTTATCTTGGGTCCATGTGAGTGACAGAAAT		205168740
THC2654949	A_32_P101884	0.00380666	up	3.56888	314.021	105.538	22.5762	12.0898	12.7811	6.557	21.703	26.0798	17.5748	31.3614	31.6529	61.955	1.2551	0.583026	0.644919	-0.583026	-1.15347	-1.28687	THC2654949	THC2654949			false	thc:THC2654949		0	chr16:85863144..85863085	chr16		85863085		16q24.2					THC2654949	CCAGAAGACAGCCATATGTGTCCGGGCTGGGAGACCTAACATTTCAGAGCCACCAACCCT		85863144
BX104493	A_24_P476215	0.0411642	down	3.56101	33.2152	155.113	72.6402	107.842	98.541	125.634	189.622	109.417	187.952	88.5272	159.809	115.098	-2.28493	-0.631611	-0.411959	0.731763	1.02464	0.411959	BX104493	BX104493	BX104493 Soares fetal liver spleen 1NFLS Homo sapiens cDNA clone IMAGp998E24531, mRNA sequence [BX104493]	BX104493	false	gb:BX104493;thc:THC2549561;thc:THC2507444;thc:THC2536847		0	chr4:103558873..103558814	chr4		103558814		4q24				Hs.15833	THC2549561	TGTGATAAACAGGGTTTACCATATCCTAATTCACTATTCCTTCCATTTCTAGGTCAACCA		103558873
THC2703042	A_23_P161706	0.0315496	up	3.54455	59.6722	104.252	43.3058	48.4121	29.2844	58.6123	15.7992	53.3784	17.6145	83.2856	7.57915	82.5934	0.573793	1.21793	0.377668	-0.377668	-0.862567	-2.06718	THC2703042	THC2703042	AF247167 AD031 {Homo sapiens} (exp=-1; wgp=0; cg=0), partial (95%) [THC2703042]		false	thc:THC2703042		0	chr11:100367741..100367800	chr11		100367741		11q22.1					THC2703042	TGCATGAACACAACCAGGTTTCTCAACAATGATTTGTCTGCTGACTCTTTTCAGAGATAG		100367800
BU076193	A_32_P97046	0.016738	down	3.54453	102.911	338.464	25.3309	89.3967	55.6048	160.905	54.4273	77.7986	97.2437	48.3232	79.7243	84.653	-0.693425	-0.79515	-0.508758	0.508758	2.03306	0.93763	BU076193	BU076193	im55f06.x1 HR85 islet Homo sapiens cDNA clone IMAGE:6038939 3', mRNA sequence [BU076193]	BU076193	false	gb:BU076193;gb:AI097304;gb:AA847146;gb:AA643882		0	chr9:113472032..113471973	chr9		113471973		9q31.3				Hs.644759		ATTTATATACACGATGGGGCAGCCTAATGCACATCATAACATTAACTTTTCCAAAGAAGT		113472032
SP7	A_23_P317729	0.0406147	up	3.52178	649.37	237.254	33.1915	3.48938	32.7253	6.31159	13.8408	12.0063	13.5327	11.4331	23.3845	10.3248	0.136587	1.93375	1.05831	-1.11089	-1.0728	-0.136587	NM_152860	SP7	Homo sapiens Sp7 transcription factor (SP7), mRNA [NM_152860]	NM_152860	false	ref:NM_152860;gb:AY150673;gb:AF466179;gb:AK128520	GO:0001649(osteoblast differentiation);GO:0006350(transcription);GO:0006357(regulation of transcription from RNA polymerase II promoter)	0	chr12:52007369..52007310	chr12		52007310	121340	12q13.13	GO:0005622(intracellular);GO:0005634(nucleus)	GO:0001649|GO:0006350|GO:0006357|GO:0003677|GO:0008270|GO:0030528|GO:0046872|GO:0005622|GO:0005634	NM_152860	Hs.209402	THC2479201	AGGGTTTCTCTTGTAATGAAGTCTCTACAAATTGGGTTAGCTACATCTCTGCTAAACAGT	GO:0003677(DNA binding);GO:0008270(zinc ion binding);GO:0030528(transcription regulator activity);GO:0046872(metal ion binding)	52007369
THC2773657	A_23_P42595	0.0229188	up	3.51938	128.6	85.082	38.391	28.7745	44.4005	30.8185	20.3926	33.7451	19.0733	35.0209	8.07758	39.8877	0.751293	0.571303	0.682105	-0.571303	-0.721333	-2.14862	THC2773657	THC2773657			false	thc:THC2773657		0	chr7:150476065..150476030	chr7		150476030		7q36.1					THC2773657	CACCCCTGAGAGGGATTGGGAAAGTTGTTTCCTCAACCGTCAGCCAGAGTTCGTCTGTCC		150476065
FHL5	A_23_P42358	0.0483553	up	3.49647	1099.06	501.609	39.6622	5.51494	36.3829	6.3767	15.5922	18.8543	12.931	6.41525	14.8054	11.7336	0.0601887	1.77491	1.44094	-1.34551	-0.0601887	-0.735964	NM_020482	FHL5	Homo sapiens four and a half LIM domains 5 (FHL5), mRNA [NM_020482]	NM_020482	false	ref:NM_020482;ens:ENST00000326771;gb:AF278541;gb:AK057611		0	chr6:97170567..97170626	chr6	ENST00000326771	97170567	9457	6q16.1	GO:0005634(nucleus)	GO:0003713|GO:0008270|GO:0046872|GO:0005634	NM_020482	Hs.632608	THC2471054	AATCACAAAGACAACTCTCCTTGCAAAATACTGCACTCTGCTGTTAGAAGCAGAGGAAAA	GO:0003713(transcription coactivator activity);GO:0008270(zinc ion binding);GO:0046872(metal ion binding)	97170626
AK001007	A_24_P652174	0.00764928	up	3.49643	665.201	229.667	23.5612	9.79548	31.7666	8.3615	23.4178	18.175	18.2522	23.9005	13.294	21.1249	0.718313	0.450288	1.10974	-0.450288	-1.20491	-1.4841	AK001007	AK001007	Homo sapiens cDNA FLJ10145 fis, clone HEMBA1003322. [AK001007]	AK001007	false	gb:AK001007;thc:THC2522669		0	chr5:125861577..125861636	chr5		125861577		5q23.2				Hs.138760	THC2522669	GATGCAGGAGAGAAGTAGATTTGTTGGCTTCTAAAAGGAATATCTATACAGATTTGTCTA		125861636
THC2760410	A_32_P116233	0.0273658	up	3.49632	172.892	111.256	37.7222	12.6452	30.9168	10.6663	16.0419	17.948	13.8487	14.6772	7.04894	18.9085	0.359906	1.30074	1.25925	-0.438071	-0.359906	-1.69964	THC2760410	THC2760410			false	thc:THC2760410		0	chr14:093817066..093817007	chr14		93817007		14q32.13					THC2760410	TATCCACTAATTGTATGGCAAAACTGACTCATCTCCAGACTAAGATATTCAAGCTCAGGA		93817066
C11orf64	A_32_P163805	0.036429	up	3.49535	594.883	342.726	44.0286	6.60269	44.3219	9.61587	17.3456	17.7058	17.2316	15.5703	18.4348	15.9986	0.295533	2.2373	1.70451	-0.529674	-0.353756	-0.295533	AK058123	C11orf64	Homo sapiens cDNA FLJ25394 fis, clone TST02552. [AK058123]	AK058123	false	gb:AK058123;gb:BC029583;ref:XM_001128323;ref:XM_001128767		0	chr11:60210970..60211029	chr11		60210970	283197	11q12.2	GO:0016020(membrane);GO:0016021(integral to membrane)	GO:0016020|GO:0016021	XM_001128323	Hs.372650	THC2480123	TCGGAAATCTCACTGTCGGAATCCTTGGAAATCACACCACGCACAACTTCTATTTCTTCA		60211029
AL831865	A_32_P4071	0.0120353	up	3.49485	208.029	185.417	41.2984	26.0597	40.4066	34.3142	18.8786	38.7495	19.1915	41.0356	8.68563	40.3479	0.601719	1.09997	0.671493	-0.601719	-0.660701	-1.78008	AL831865	AL831865	Homo sapiens mRNA; cDNA DKFZp761N2217 (from clone DKFZp761N2217). [AL831865]	AL831865	false	gb:AL831865;thc:THC2667922		0	chr18:63300260..63300201	chr18		63300201		18q22.1				Hs.389019	THC2667922	GGTGCTAGACTGGAAGACAAGAATTTGAAATAATTACAGTAAGCTGATGGAATTCACTTT		63300260
LGICZ1	A_23_P316064	0.00624406	down	3.48522	53.1319	136.332	29.012	36.816	34.5776	63.5593	97.8569	39.9915	63.3921	36.3656	94.9992	57.2904	-1.55244	-0.536654	-1.07124	1.09801	0.60876	0.536654	NM_180990	LGICZ1	Homo sapiens ligand-gated ion channel, zinc activated 1 (LGICZ1), mRNA [NM_180990]	NM_180990	false	ref:NM_180990;gb:AK122638;gb:BC110596;ens:ENST00000334586	GO:0006811(ion transport);GO:0010043(response to zinc ion)	0	chr17:71588975..71589034	chr17	ENST00000334586	71588975	353174	17q25.1	GO:0005624(membrane fraction);GO:0005886(plasma membrane);GO:0016021(integral to membrane);GO:0045211(postsynaptic membrane)	GO:0006811|GO:0010043|GO:0004872|GO:0005230|GO:0008270|GO:0005624|GO:0005886|GO:0016021|GO:0045211	NM_180990	Hs.514496	THC2487450	CCCACGTGGTGAACGAGATTGTGAGTGTCAAGAGGGAATACGTAGTTTATGATCTGAAGA	GO:0004872(receptor activity);GO:0005230(extracellular ligand-gated ion channel activity);GO:0008270(zinc ion binding)	71589034
A_24_P169807	A_24_P169807	0.0131488	up	3.47641	2594.56	742.886	35.4123	12.7271	37.9521	10.0762	23.8886	35.1599	18.2533	23.619	60.3571	36.3781	0.700874	0.372948	0.809825	-1.66101	-1.4752	-0.372948	A_24_P169807	A_24_P169807			false			0	chr15:060471816..060471752	chr15		60471752		15q22.2						ACGCCAACACTTCAGTTCATTCCTCTCTCATCTTCTGGAAAAGAAGTTTTCACTATGAGA		60471816
BF955364	A_32_P148146	0.0413299	down	3.46022	45.5042	470.29	22.0001	166.531	22.1001	309.908	35.3167	132.339	16.8908	24.0199	14.9677	74.377	-0.752876	-0.3036	-1.19311	0.71079	2.10861	0.3036	BF955364	BF955364	BF955364 RC5-NN0245-171100-021-G10 NN0245 Homo sapiens cDNA, mRNA sequence [BF955364]	BF955364	false	gb:BF955364;gb:BF955365;gb:BU621007;gb:AW498685		0	chr5:136341849..136341908	chr5		136341849		5q31.2				Hs.654695		GAACCATGCTGTAATAACCACCAGTGTGGGTAATCAAAAAGGGTCTTTGACATTTAAGAG		136341908
HOXA2	A_24_P200854	0.00192611	up	3.45662	740.348	267.304	46.3566	24.6924	31.119	13.9537	23.1235	27.7886	18.3037	34.2353	23.3359	36.9755	1.14794	0.586922	0.835358	-0.586922	-1.22514	-0.985808	NM_006735	HOXA2	Homo sapiens homeobox A2 (HOXA2), mRNA [NM_006735]	NM_006735	false	ref:NM_006735;ens:ENST00000222718;gb:AK096742;gb:AL079274	GO:0001709(cell fate determination);GO:0006355(regulation of transcription, DNA-dependent);GO:0007275(multicellular organismal development);GO:0042474(middle ear morphogenesis)	0	chr7:27106934..27106875	chr7	ENST00000222718	27106875	3199	7p15.2	GO:0005634(nucleus)	GO:0001709|GO:0006355|GO:0007275|GO:0042474|GO:0003700|GO:0005634	NM_006735	Hs.592177	THC2633116	CTGACAGCTTAGACTTTTTTACAGACACACTCACCACAATCGACTTGCAGCATCTGAATT	GO:0003700(transcription factor activity)	27106934
CHSY-2	A_23_P368886	0.00643089	up	3.45611	252.826	131.363	31.0814	16.9757	42.2368	15.681	22.5434	25.9135	19.6828	31.9211	13.0869	30.5327	0.608795	0.53679	1.0937	-0.53679	-1.03336	-1.55802	NM_175856	CHSY-2	Homo sapiens chondroitin synthase-2 (CHSY-2), mRNA [NM_175856]	NM_175856	false	ref:NM_175856;ens:ENST00000305031;gb:AB086062;gb:AY726604		0	chr5:129549207..129549266	chr5	ENST00000305031	129549207	337876	5q23.3	GO:0016020(membrane);GO:0016021(integral to membrane)	GO:0016740|GO:0046872|GO:0047238|GO:0050510|GO:0016020|GO:0016021	NM_175856	Hs.213137	THC2477580	CAAGAAGTAGGAGTGGTGCATATTTTCCATCCAGTTCATTGTGATCCTAACTTGGACCCT	GO:0016740(transferase activity);GO:0046872(metal ion binding);GO:0047238(glucuronosyl-N-acetylgalactosaminyl-proteoglycan 4-beta-N-acetylgalactosaminyltransferase activity);GO:0050510(N-acetylgalactosaminyl-proteoglycan 3-beta-glucuronosyltransferase activity)	129549266
C14orf153	A_24_P22174	0.0169352	down	3.4505	36.7875	115.944	22.8005	75.2913	62.1858	80.2507	83.4584	55.71	59.2164	36.6562	68.8465	54.4722	-1.64111	-1.70839	-0.352895	0.598156	0.706971	0.352895	NM_032374	C14orf153	Homo sapiens chromosome 14 open reading frame 153 (C14orf153), mRNA [NM_032374]	NM_032374	false	ref:NM_032374;ens:ENST00000247618;gb:BC007412		0	chr14:103127172..103127231	chr14	ENST00000247618	103127172	84334	14q32.33			NM_032374	Hs.656616		TGATTCTTGGTGTTAACTATGTTAGTAGATTCTTCAATGCTATAAGCAAATTAACAAGAA		103127231
C10orf10	A_23_P35597	0.00347245	up	3.44979	69.1037	79.1381	51.2398	70.7341	39.3844	56.0803	15.4571	50.9652	17.6715	78.3194	17.0994	108.146	0.919947	0.650416	0.605685	-0.605685	-1.03239	-1.5454	NM_007021	C10orf10	Homo sapiens chromosome 10 open reading frame 10 (C10orf10), mRNA [NM_007021]	NM_007021	false	ref:NM_007021;ens:ENST00000298295;gb:DQ892061;gb:DQ895254		0	chr10:44792996..44792937	chr10	ENST00000298295	44792937	11067	10q11.21	GO:0005739(mitochondrion)	GO:0005739	NM_007021	Hs.93675	THC2617425	AAGACCACCGCAGGATGGGCAGCAGAGCTCTGACCTAAGAAGCTGGACTTTTGGGCAGTC		44792996
ATP8B1	A_23_P107597	0.0491003	up	3.44408	511.619	299.937	56.9336	58.7367	36.7845	61.0303	13.8533	60.2559	30.9993	56.2807	12.7589	66.2345	1.56583	0.750434	0.0649893	-1.32546	-0.0649893	-1.58066	NM_005603	ATP8B1	Homo sapiens ATPase, Class I, type 8B, member 1 (ATP8B1), mRNA [NM_005603]	NM_005603	false	ref:NM_005603;ens:ENST00000283684;gb:AF038007;gb:BC003534	GO:0006810(transport);GO:0008206(bile acid metabolic process);GO:0015721(bile acid and bile salt transport);GO:0015914(phospholipid transport);GO:0016481(negative regulation of transcription)	0	chr18:53470400..53470341	chr18	ENST00000283684	53470341	5205	18q21.31	GO:0005624(membrane fraction);GO:0005887(integral to plasma membrane);GO:0016020(membrane);GO:0016324(apical plasma membrane)	GO:0006810|GO:0008206|GO:0015721|GO:0015914|GO:0016481|GO:0000166|GO:0000287|GO:0004012|GO:0005524|GO:0015662|GO:0016787|GO:0016887|GO:0005624|GO:0005887|GO:0016020|GO:0016324	NM_005603	Hs.216623	THC2532933	TGGCTTGGATACTTCTTATTGGACTTTTGTGAATGCTTTTTCAATTTTTGGAAGCATTGC	GO:0000166(nucleotide binding);GO:0000287(magnesium ion binding);GO:0004012(phospholipid-translocating ATPase activity);GO:0005524(ATP binding);GO:0015662(ATPase activity, coupled to transmembrane movement of ions, phosphorylative mechanism);GO:0016787(hydrolase activity);GO:0016887(ATPase activity)	53470400
GRM8	A_32_P8221	0.0147318	down	3.42279	60.1576	41.2548	11.7308	15.5	17.4802	20.2694	34.4408	15.9556	89.2935	20.9622	128.565	30.9747	-0.282935	-1.22909	-1.04071	0.282935	1.26364	1.22621	NM_000845	GRM8	Homo sapiens glutamate receptor, metabotropic 8 (GRM8), mRNA [NM_000845]	NM_000845	false	ref:NM_000845;gb:U92459;thc:THC2471426	GO:0007165(signal transduction);GO:0007186(G-protein coupled receptor protein signaling pathway);GO:0007194(negative regulation of adenylate cyclase activity);GO:0007268(synaptic transmission);GO:0007601(visual perception);GO:0007608(sensory perception of smell);GO:0030818(negative regulation of cAMP biosynthetic process);GO:0050896(response to stimulus)	0	chr7:125866027..125865968	chr7		125865968	2918	7q31.33	GO:0005887(integral to plasma membrane);GO:0016020(membrane)	GO:0007165|GO:0007186|GO:0007194|GO:0007268|GO:0007601|GO:0007608|GO:0030818|GO:0050896|GO:0004872|GO:0008067|GO:0005887|GO:0016020	NM_000845	Hs.449625	THC2471426	AAGACAATGAGTCTGTTTCTTGTAATGGCTGACCAGATTGAAGCCCTGGGTTGTGCTAAA	GO:0004872(receptor activity);GO:0008067(metabotropic glutamate, GABA-B-like receptor activity)	125866027
C8orf46	A_23_P353614	6.296113E-4	up	3.42186	215.722	170.914	54.1654	48.063	56.7593	46.5918	22.4239	52.7844	23.6661	64.9892	24.6617	88.2159	0.867218	0.703759	0.81609	-0.703759	-0.926065	-1.30745	NM_152765	C8orf46	Homo sapiens chromosome 8 open reading frame 46 (C8orf46), mRNA [NM_152765]	NM_152765	false	ref:NM_152765;ens:ENST00000305454;gb:AK055047;gb:BC028400		0	chr8:67592913..67592972	chr8	ENST00000305454	67592913	254778	8q13.1			NM_152765	Hs.268869	THC2466275	AGAACAAAGTTAGGGAGCAAACCAGTAACCTATGCTGGTCGTAACAGAGGATCCTACAAT		67592972
IKZF3	A_23_P376060	0.0378518	up	3.41816	936.733	414.027	34.0883	9.18328	47.1684	10.7201	22.1368	22.7257	23.8281	13.3481	7.93378	14.9101	0.170943	0.885225	1.13053	-1.04484	-0.170943	-1.91718	NM_012481	IKZF3	Homo sapiens IKAROS family zinc finger 3 (Aiolos) (IKZF3), transcript variant 1, mRNA [NM_012481]	NM_012481	false	ref:NM_012481;ref:NM_183229;ref:NM_183230;ref:NM_183228		0	chr17:35175496..35175437	chr17	ENST00000293068	35175437	22806	17q12	GO:0005622(intracellular);GO:0005634(nucleus)	GO:0003676|GO:0008270|GO:0046872|GO:0005622|GO:0005634	NM_012481	Hs.444388	NP1241561	TGCTCTCAAAACATACTCAGTTCCAAACTTCTTTTCATACCATTTTTAGCTGTGTTCACA	GO:0003676(nucleic acid binding);GO:0008270(zinc ion binding);GO:0046872(metal ion binding)	35175496
FETUB	A_23_P144126	0.0200854	up	3.41475	159.029	120.74	77.12	33.2493	43.8676	33.625	20.6389	46.5462	20.5402	68.5833	62.0252	82.2894	0.409497	1.2259	0.395737	-1.16118	-1.72729	-0.395737	NM_014375	FETUB	Homo sapiens fetuin B (FETUB), mRNA [NM_014375]	NM_014375	false	ref:NM_014375;ens:ENST00000265029;ens:ENST00000382136;ens:ENST00000382134	GO:0008150(biological_process)	0	chr3:187853212..187853271	chr3	ENST00000265029	187853212	26998	3q27.3	GO:0005576(extracellular region)	GO:0008150|GO:0003674|GO:0004869|GO:0005576	NM_014375	Hs.81073	THC2470628	CTAGTGAAGGACGCCTTTTTGACTCTTCTTGGTCTCAGCATGTTGACTGGGATTGGAAAT	GO:0003674(molecular_function);GO:0004869(cysteine protease inhibitor activity)	187853271
MAP2K6	A_24_P416489	0.0435228	down	3.41446	172.211	125.415	200.062	56.8719	208.16	91.5341	292.341	60.604	497.985	35.1835	272.385	42.5297	-1.58495	-0.227754	-0.857104	0.227754	1.78072	0.636692	ENST00000359094	MAP2K6	Dual specificity mitogen-activated protein kinase kinase 6 (EC 2.7.12.2) (MAP kinase kinase 6) (MAPKK 6) (MAPK/ERK kinase 6) (SAPKK3). [Source:Uniprot/SWISSPROT;Acc:P52564] [ENST00000359094]		false	ens:ENST00000359094;gb:U39657;thc:THC2470397	GO:0000165(MAPKKK cascade);GO:0000187(activation of MAPK activity);GO:0006468(protein amino acid phosphorylation);GO:0006975(DNA damage induced protein phosphorylation);GO:0007050(cell cycle arrest);GO:0007165(signal transduction)	0	chr17:65050820..65050879	chr17	ENST00000359094	65050820	5608	17q24.3		GO:0000165|GO:0000187|GO:0006468|GO:0006975|GO:0007050|GO:0007165|GO:0000166|GO:0004674|GO:0004708|GO:0004713|GO:0005515|GO:0005524|GO:0016740		Hs.463978	THC2470397	TGGGTAAATATACCCACAGGTTCTATGATTTGTAGCTCTAGGTTTCTTGATGATCAAGGA	GO:0000166(nucleotide binding);GO:0004674(protein serine/threonine kinase activity);GO:0004708(MAP kinase kinase activity);GO:0004713(protein-tyrosine kinase activity);GO:0005515(protein binding);GO:0005524(ATP binding);GO:0016740(transferase activity)	65050879
NP110187	A_24_P528846	0.0164378	up	3.40851	107.941	63.3955	35.1965	18.0926	38.4268	9.82042	21.9479	23.1531	20.1081	37.6612	9.18306	14.2008	0.422454	0.614695	1.62292	-0.422454	-1.25064	-0.974262	NP110187	NP110187	GB|X68790.1|CAA48684.1 Bactericidal /Permeability Increasing Protein [NP110187]		false	thc:NP110187													NP110187	AAGGCTCAAAAGCGTTTCCTTAAGATGTCTGGTAACTTCGACCTGTCTATCGAAGGTATG
C10orf82	A_23_P314876	0.0292339	up	3.40772	181	123.383	35.4712	21.1527	36.3778	23.947	19.726	26.0562	17.0938	30.6322	7.53089	33.6902	0.477193	0.670151	0.527552	-0.477193	-0.91724	-2.2371	ENST00000388884	C10orf82	Uncharacterized protein C10orf82. [Source:Uniprot/SWISSPROT;Acc:Q8WW14] [ENST00000388884]		false	ens:ENST00000388884;gb:AK097587;thc:THC2505316;thc:THC2531954		0	chr10:118414296..118413748	chr10	ENST00000388884	118413748	143379	10q25.3				Hs.121347	THC2505316	AGGGCCAAGAAGGCACATCTGAAACCATATGAAGAAATATATGGAGTTAGCTCCACAAAA		118414296
TAS2R13	A_23_P99080	0.0130282	up	3.3976	1040.95	348.932	58.9942	14.0584	33.9027	6.31545	17.527	22.638	24.4516	18.7816	68.2593	40.1538	0.405702	0.89795	1.25326	-1.54036	-0.790581	-0.405702	NM_023920	TAS2R13	Homo sapiens taste receptor, type 2, member 13 (TAS2R13), mRNA [NM_023920]	NM_023920	false	ref:NM_023920;ens:ENST00000390677;gb:BC069376;gb:BC115403	GO:0007165(signal transduction);GO:0007186(G-protein coupled receptor protein signaling pathway);GO:0050896(response to stimulus);GO:0050909(sensory perception of taste)	0	chr12:10952345..10952286	chr12	ENST00000390677	10952286	50838	12p13.2	GO:0016020(membrane);GO:0016021(integral to membrane)	GO:0007165|GO:0007186|GO:0050896|GO:0050909|GO:0004872|GO:0004930|GO:0008527|GO:0016020|GO:0016021	NM_023920	Hs.679407	THC2479749	CCTTCAAGCCACTCCTTTCTTCTGATTCTAGGAAACGCTAAGTTAAGACAGGCCTTTCTT	GO:0004872(receptor activity);GO:0004930(G-protein coupled receptor activity);GO:0008527(taste receptor activity)	10952345
FRMPD2	A_23_P86710	0.0169745	up	3.38559	423.09	232.844	41.2678	21.5136	46.4023	17.0623	20.4382	24.123	19.3296	23.8267	9.76112	27.4667	0.55037	0.628534	1.13215	-0.55037	-0.612998	-1.8038	NM_152428	FRMPD2	Homo sapiens FERM and PDZ domain containing 2 (FRMPD2), transcript variant 1, mRNA [NM_152428]	NM_152428	false	ref:NM_152428;ref:NM_001018071;ref:NM_001017929;ref:NM_001042515		0	chr10:49034648..49034611	chr10	ENST00000305531	49034611	143162	10q11.22	GO:0005856(cytoskeleton)	GO:0004725|GO:0005515|GO:0005856	NM_152428	Hs.664786	THC2478930	GGGGAGTAAATGTCACTTCAGGCTTGCCGCATCTCTAAATAGGCAAATTTTCAGTGCTCA	GO:0004725(protein tyrosine phosphatase activity);GO:0005515(protein binding)	49034648
MYOD1	A_24_P30257	0.032344	down	3.383	74.1249	199.084	26.4467	94.6756	74.1395	106.587	92.0361	85.121	167.355	69.6985	167.498	155.251	-1.21826	-1.63282	-0.316631	0.319774	1.4708	0.316631	NM_002478	MYOD1	Homo sapiens myogenic differentiation 1 (MYOD1), mRNA [NM_002478]	NM_002478	false	ref:NM_002478;ens:ENST00000250003;gb:BT007157;gb:X56677	GO:0006357(regulation of transcription from RNA polymerase II promoter);GO:0006468(protein amino acid phosphorylation);GO:0007275(multicellular organismal development);GO:0007518(myoblast cell fate determination);GO:0007519(striated muscle development);GO:0030154(cell differentiation);GO:0045445(myoblast differentiation)	0	chr11:17699518..17699577	chr11	ENST00000250003	17699518	4654	11p15.1	GO:0005634(nucleus)	GO:0006357|GO:0006468|GO:0007275|GO:0007518|GO:0007519|GO:0030154|GO:0045445|GO:0003705|GO:0003713|GO:0005515|GO:0005634	NM_002478	Hs.181768	THC2489814	GAGGCTGCCGCCCCCAGCGAGGGAGAGAGCAGCGGCGACCCCACCCAGTCACCGGACGCC	GO:0003705(RNA polymerase II transcription factor activity, enhancer binding);GO:0003713(transcription coactivator activity);GO:0005515(protein binding)	17699577
RASA3	A_23_P385673	0.0247366	up	3.37699	331.426	160.264	37.8433	26.235	40.3413	15.4252	19.9295	27.6489	16.9472	19.5873	9.8007	30.1725	0.888398	0.36871	1.22713	-0.632154	-0.36871	-1.78211	X89399	RASA3	Homo sapiens mRNA for Ins(1,3,4,5)P4-binding protein. [X89399]	X89399	false	gb:X89399	GO:0007242(intracellular signaling cascade);GO:0051056(regulation of small GTPase mediated signal transduction)	0	chr13:113769316..113769257	chr13		113769257	22821	13q34	GO:0005622(intracellular);GO:0005886(plasma membrane)	GO:0007242|GO:0051056|GO:0005096|GO:0008270|GO:0046872|GO:0005622|GO:0005886		Hs.655219		GTTCGTCATTGACGACCCCCAGGAGACCTACAAGACGCTAAAGCAAGTCATCCGCTGGGT	GO:0005096(GTPase activator activity);GO:0008270(zinc ion binding);GO:0046872(metal ion binding)	113769316
ANXA10	A_23_P58328	0.0477835	up	3.3736	404.919	188.91	25.9209	12.1572	28.225	8.90043	19.8599	17.1444	14.6083	14.3009	7.62522	23.9043	0.447716	0.44009	1.01281	-0.440089	-0.621529	-2.30064	NM_007193	ANXA10	Homo sapiens annexin A10 (ANXA10), mRNA [NM_007193]	NM_007193	false	ref:NM_007193;gb:AY626137;gb:BC007320;ens:ENST00000359299		0	chr4:169345139..169345198	chr4	ENST00000359299	169345139	11199	4q32.3	GO:0005739(mitochondrion)	GO:0005509|GO:0005544|GO:0005739	NM_007193	Hs.188401	THC2472180	TGGTGATGCTGAGGACTACTAAAATGAAGAGGACTTGGAGTACTGTGCACTCCTCTTTCT	GO:0005509(calcium ion binding);GO:0005544(calcium-dependent phospholipid binding)	169345198
WNT3A	A_23_P385690	0.00870825	up	3.37202	1036.82	452.352	40.3925	17.0332	38.3565	19.4012	16.6978	29.725	17.0455	36.2826	50.24	47.3072	0.661604	0.710689	0.448274	-1.36707	-1.62494	-0.448274	NM_033131	WNT3A	Homo sapiens wingless-type MMTV integration site family, member 3A (WNT3A), mRNA [NM_033131]	NM_033131	false	ref:NM_033131;ens:ENST00000284523;gb:AK056278;thc:THC2475683	GO:0001701(in utero embryonic development);GO:0001756(somitogenesis);GO:0001947(heart looping);GO:0007223(Wnt receptor signaling pathway, calcium modulating pathway);GO:0007267(cell-cell signaling);GO:0007275(multicellular organismal development);GO:0007368(determination of left/right symmetry);GO:0007409(axonogenesis);GO:0030097(hemopoiesis);GO:0030879(mammary gland development);GO:0042472(inner…	0	chr1:226315516..226315575	chr1	ENST00000284523	226315516	89780	1q42.13	GO:0005576(extracellular region);GO:0005578(proteinaceous extracellular matrix);GO:0005615(extracellular space)	GO:0001701|GO:0001756|GO:0001947|GO:0007223|GO:0007267|GO:0007275|GO:0007368|GO:0007409|GO:0030097|GO:0030879|GO:0042472|GO:0045595|GO:0048103|GO:0048343|GO:0004871|GO:0005201|GO:0005515|GO:0005576|GO:0005578|GO:0005615	NM_033131	Hs.336930	THC2475683	CTCTGCCTCAAATTCTGCGTTTTTGGTTTTAATGTTATATCTGATGCTGCTATATCCACT	GO:0004871(signal transducer activity);GO:0005201(extracellular matrix structural constituent);GO:0005515(protein binding)	226315575
AF279780	A_32_P896811	0.0470979	up	3.36803	144.868	143.831	45.25	35.6733	43.0673	65.8741	16.8664	39.6645	17.1829	43.6085	7.40701	56.766	0.933769	1.26648	0.31029	-0.31029	-0.420229	-2.01465	AF279780	AF279780	Homo sapiens clone N11 NTera2D1 teratocarcinoma mRNA. [AF279780]	AF279780	false	gb:AF279780;gb:AY679731;gb:AY679732;thc:THC2657666		0	chr3:179726164..179726105	chr3		179726105		3q26.32				Hs.478363	THC2657666	CCAATAGGTCTTGTTTACTAAAGGAAGATTTGTTGAAAGAATCAAACAACTGATGGAGGC		179726164
AJ002785	A_24_P914448	0.0315502	up	3.33635	840.328	375.893	48.7892	9.91495	37.4644	6.42708	14.7641	15.5162	15.7213	16.3074	68.8211	36.5625	0.124072	1.26232	1.50673	-1.10824	-1.08937	-0.124072	AJ002785	AJ002785	Homo sapiens mRNA; Clontech fetal brain cDNA JAGF6 5. [AJ002785]	AJ002785	false	gb:AJ002785;thc:NP1172007		0	chr16:24127229..24127170	chr16		24127170		16p12.1				Hs.684793	NP1172007	GCTCTTTTTCTTTTTCTCTTCTCTTTTAATTTCTGTTTCATTGAATTAATAACAGAGTCT		24127229
THC2535753	A_24_P506680	0.0460729	up	3.33624	424.48	210.222	45.1843	29.2362	39.6839	45.4703	15.6421	36.4394	14.2231	19.0517	7.06415	30.8663	1.32281	0.93709	0.112656	-0.911042	-0.112656	-1.81842	THC2535753	THC2535753	AA653580 ag61f08.s1 Gessler Wilms tumor Homo sapiens cDNA clone IMAGE:1127463 3' similar to contains Alu repetitive element;, mRNA sequence [AA653580]		false	thc:THC2535753;gb:AA653580;gb:AW052178;gb:BM990347		0	chr3:190081266..190081207	chr3		190081207		3q28				Hs.557980	THC2535753	CTTGGTAGAACATTCCATTCGTAGGGTAGAGAACTGATTTTAGAAGCTACATTCAGTGCC		190081266
ZNF366	A_32_P6646	0.0174267	up	3.33599	572.047	335.67	33.9103	7.36434	27.5787	10.3191	15.2999	23.1087	14.1887	15.0372	20.7418	22.9383	0.426442	1.86045	1.07559	-0.937566	-0.426442	-0.487863	ENST00000380632	ZNF366	Zinc finger protein 366. [Source:Uniprot/SWISSPROT;Acc:Q8N895] [ENST00000380632]		false	ens:ENST00000380632;gb:AK090694;thc:THC2610153	GO:0006350(transcription);GO:0006355(regulation of transcription, DNA-dependent)	0	chr5:71771894..71771835	chr5	ENST00000380632	71771835	167465	5q13.2	GO:0005622(intracellular);GO:0005634(nucleus)	GO:0006350|GO:0006355|GO:0003677|GO:0008270|GO:0046872|GO:0005622|GO:0005634		Hs.224794	THC2610153	CCACCGGCCATGAGACTAAGGCTGACCTTTCATAAACCCACAAGAGTAACTGGTATATTT	GO:0003677(DNA binding);GO:0008270(zinc ion binding);GO:0046872(metal ion binding)	71771894
SIX2	A_23_P28120	0.0340326	down	3.33295	26.8214	74.033	16.5816	31.688	8.9329	46.6751	22.9602	33.5546	57.1917	43.4488	111.108	74.4976	-0.723923	-0.193487	-1.64459	0.193487	1.13735	1.31756	NM_016932	SIX2	Homo sapiens sine oculis homeobox homolog 2 (Drosophila) (SIX2), mRNA [NM_016932]	NM_016932	false	ref:NM_016932;ens:ENST00000303077;ens:ENST00000378481;gb:AF332196	GO:0006355(regulation of transcription, DNA-dependent);GO:0006366(transcription from RNA polymerase II promoter);GO:0007275(multicellular organismal development);GO:0009653(anatomical structure morphogenesis)	0	chr2:45086825..45086766	chr2	ENST00000303077	45086766	10736	2p21	GO:0005634(nucleus)	GO:0006355|GO:0006366|GO:0007275|GO:0009653|GO:0003700|GO:0005634	NM_016932	Hs.101937	THC2474130	CCTGGGCTCCTAGAACCCATTTGCCTTGATGAGCTTGCCTTTTGTGACTTGACACTGGGG	GO:0003700(transcription factor activity)	45086825
GRAP	A_23_P392962	0.036559	up	3.32719	148.098	123.425	48.5683	17.6214	44.1973	13.9096	18.1871	30.2754	16.6089	15.9392	15.0805	33.087	0.101768	1.30154	1.50673	-0.896377	-0.101768	-1.29473	NM_006613	GRAP	Homo sapiens GRB2-related adaptor protein (GRAP), mRNA [NM_006613]	NM_006613	false	ref:NM_006613;ens:ENST00000284154;gb:CR541966;gb:BT019981	GO:0007242(intracellular signaling cascade);GO:0007265(Ras protein signal transduction);GO:0007267(cell-cell signaling)	0	chr17:18976684..18976743	chr17	ENST00000284154	18976684	10750	17p11.2	GO:0005737(cytoplasm)	GO:0007242|GO:0007265|GO:0007267|GO:0005070|GO:0005737	NM_006613	Hs.567416	THC2726741	TGAACATGGAGGATGACCAGAACTGGTACAAGGCCGAGCTCCGGGGTGTCGAGGGATTTA	GO:0005070(SH3/SH2 adaptor activity)	18976743
SCNN1B	A_32_P83098	0.00827138	up	3.32238	510.802	313.671	42.258	21.9478	39.0763	16.1942	18.1525	25.9514	17.84	23.1415	11.6614	30.4805	0.539441	0.781076	1.10675	-0.67972	-0.539441	-1.55023	NM_000336	SCNN1B	Homo sapiens sodium channel, nonvoltage-gated 1, beta (Liddle syndrome) (SCNN1B), mRNA [NM_000336]	NM_000336	false	ref:NM_000336;ens:ENST00000343070;ens:ENST00000307331;gb:L36593	GO:0006811(ion transport);GO:0006814(sodium ion transport);GO:0007588(excretion);GO:0050896(response to stimulus)	0	chr16:23298945..23299255	chr16	ENST00000343070	23298945	6338	16p12.1	GO:0005624(membrane fraction);GO:0005887(integral to plasma membrane);GO:0016020(membrane)	GO:0006811|GO:0006814|GO:0007588|GO:0050896|GO:0005216|GO:0005515|GO:0015280|GO:0031402|GO:0005624|GO:0005887|GO:0016020	NM_000336	Hs.414614	THC2742182	TCCAAGAATTTAACTATCGCACCATTGAAGAATCAGCAGCCAATAACATCGTCTGGCTGC	GO:0005216(ion channel activity);GO:0005515(protein binding);GO:0015280(amiloride-sensitive sodium channel activity);GO:0031402(sodium ion binding)	23299255
THC2656099	A_32_P84707	0.0166786	up	3.31837	413.045	182.754	34.7811	25.6028	40.5052	30.6419	22.4655	34.4206	18.3709	31.7795	7.60018	25.8165	1.28288	0.548487	0.50908	-0.50908	-0.684192	-1.6577	THC2656099	THC2656099			false	thc:THC2656099		0	chr14:85140463..85140522	chr14		85140463		14q31.3					THC2656099	ATCGCCAATGTGCTCATTTTATTTACGTGACTAGATTACCAATTTACTAAGCACTCGAAT		85140522
THC2611785	A_32_P181008	0.0150495	up	3.31748	984.621	434.449	45.4802	12.4147	45.9441	16.6623	19.9213	26.7616	19.1932	32.1799	106.376	75.3224	0.341178	1.03399	0.624091	-1.26506	-1.58477	-0.341178	THC2611785	THC2611785			false	thc:THC2611785		0	chrX:112509266..112509325	chrX		112509266		Xq23					THC2611785	CTGATGGAACCCCTTATATTCTGGCCTCTGCGATGTATAATACGTGTAAATATTTACAAT		112509325
TRIM10	A_23_P214578	0.0493116	up	3.31553	431.258	205.765	45.4507	10.9747	34.0305	15.2021	12.9275	21.6042	11.2051	6.60721	6.78786	12.9208	0.152757	1.13532	0.247765	-1.65566	-0.152757	-1.84346	NM_006778	TRIM10	Homo sapiens tripartite motif-containing 10 (TRIM10), transcript variant 1, mRNA [NM_006778]	NM_006778	false	ref:NM_006778;gb:AF220122;ens:ENST00000354038;ens:ENST00000376702	GO:0030097(hemopoiesis)	0	chr6:30229593..30229534	chr6	ENST00000376706	30229534	10107	6p21.33	GO:0005622(intracellular)	GO:0030097|GO:0005515|GO:0008270|GO:0046872|GO:0005622	NM_006778	Hs.274295	THC2480929	TCGGGTGGTAAGGGATAGAAGAGAGGACTCTCAATCTACTGATCAAGTCCTTTCCCCAAT	GO:0005515(protein binding);GO:0008270(zinc ion binding);GO:0046872(metal ion binding)	30229593
THC2504595	A_24_P929640	0.00978525	up	3.31003	727.781	375.269	42.7947	36.3719	44.6561	47.1834	19.837	58.2479	17.6418	33.6684	21.1374	63.3419	1.46149	0.740512	0.426488	-1.04811	-0.426488	-1.07745	THC2504595	THC2504595			false	thc:THC2504595		0	chr19:023205886..023205827	chr19		23205827		19p12					THC2504595	AGATGACACAGATGAGAGGTCCAAATGTCAAGGAGAAAGTCAGTTTTTGAAATACGATTT		23205886
C22orf13	A_23_P17773	0.0314463	down	3.30447	111.42	429.036	74.6713	168.057	130.705	277.416	203.745	160.128	147.914	68.9865	127.524	177.346	-1.16433	-0.389552	-0.304968	1.1283	1.88114	0.304968	NM_031444	C22orf13	Homo sapiens chromosome 22 open reading frame 13 (C22orf13), mRNA [NM_031444]	NM_031444	false	ref:NM_031444;gb:BC070109;gb:BC053529;ens:ENST00000266155		0	chr22:23267798..23267739	chr22	ENST00000266155	23267739	83606	22q11.23			NM_031444	Hs.9850	THC2491829	CAGTTAGCCAGCTCAAGTTCTTTTTCAGAGAAAGGGACTTGGCCAGTGGTTTAAGTACCT		23267798
A_32_P197393	A_32_P197393	0.0312188	down	3.30011	631.566	369.776	62.8516	17.8478	75.2184	25.0298	134.006	23.3187	76.1842	4.97766	46.5139	6.29764	-1.39719	-0.353266	-0.582031	0.353266	1.76648	0.715309	A_32_P197393	A_32_P197393			false			0	chr3:010344062..010344121	chr3		10344062		3p25.3						ATACACATCATAAGGTTCATTCGGATCTAAATAGTGCAGAGAAAAAGGCTATTCTTCTTC		10344121
A_24_P925966	A_24_P925966	0.0334819	up	3.29414	138.01	96.3498	49.0058	9.51172	36.6518	11.8306	13.0681	13.9275	14.8768	18.3469	6.79611	8.08418	0.305151	2.15191	1.4181	-0.305151	-0.515742	-0.463658	A_24_P925966	A_24_P925966			false			0	chr2:059522732..059522782	chr2		59522732		2p16.1						GCTACTTATAGTTTCTGAAGAACCAAGTTATATAGAAAGAAGAAGAAGGTAAAGGCTGTG		59522782
OTUD6A	A_24_P42389	0.0318843	down	3.28109	348.618	232.689	28.5801	43.915	62.779	48.4395	246.981	41.7745	99.4227	32.5784	192.974	78.0031	-0.361778	-1.56473	-0.570927	1.61868	0.664633	0.361778	NM_207320	OTUD6A	Homo sapiens OTU domain containing 6A (OTUD6A), mRNA [NM_207320]	NM_207320	false	ref:NM_207320;ens:ENST00000338352;gb:AK098697;thc:THC2491103		0	chrX:69200230..69200289	chrX	ENST00000338352	69200230	139562	Xq13.1			NM_207320	Hs.447381	THC2491103	TCTTCTTGCCCTTAAGGGTCTTTTACCTCCCTCACCAACTAAGATTTGGTCATGTTGCGT		69200289
BC043218	A_24_P127411	0.0448203	up	3.28108	785.811	212.954	37.8752	23.393	43.5779	26.0902	20.8971	41.9039	24.2127	52.2171	240.514	196.862	1.39158	0.203123	0.248032	-1.49584	-1.60081	-0.203123	BC043218	BC043218	Homo sapiens cDNA clone IMAGE:5295323. [BC043218]	BC043218	false	gb:BC043218;gb:AK097787;ens:ENST00000354628;thc:THC2480781		0	chr22:36078254..36078195	chr22	ENST00000354628	36078195		22q13.1				Hs.220558	THC2480781	AGGACACGAAGGCTGCTTGTTGGGGTTACCTTAGTACCTGGGTGAAGAGTAAAAAGTAAT		36078254
AI824599	A_32_P161140	0.038519	down	3.27927	128.318	471.35	36.1158	269.909	48.8421	328.494	80.3894	247.876	92.8263	93.812	159.835	268.55	-0.126268	-1.15097	-0.998861	0.126268	1.73557	1.0022	AI824599	AI824599	AI824599 wc18g09.x1 NCI_CGAP_Pr28 Homo sapiens cDNA clone IMAGE:2315584 3', mRNA sequence [AI824599]	AI824599	false	gb:AI824599;gb:AI580412;gb:AI401657;gb:AA975420		0	chr9:113737253..113737194	chr9		113737194		9q31.3				Hs.593014		GTGAAGTTTTACATTAAGGAAATACTCCACTAGCACACTGAACAAACCTACAGAACTGTC		113737253
BE696323	A_32_P133821	0.00501318	down	3.2733	74.1578	137.694	21.211	40.8979	28.1741	61.3643	68.5097	42.476	45.1451	18.9175	58.2968	49.8891	-0.558743	-0.613159	-0.788981	1.02371	1.5889	0.558743	BE696323	BE696323	BE696323 RC3-CT0347-010700-019-c08 CT0347 Homo sapiens cDNA, mRNA sequence [BE696323]	BE696323	false	gb:BE696323;gb:BQ102342;gb:CK822930;gb:AW888625		0	chr2:96280549..96280608	chr2		96280549		2q11.2				Hs.355708		TTGGGCGGGAGTCAGCTACTATTTCTAGCTGTTCTAGAAAGACCTAGAAACTTCCTGTGT		96280608
A_24_P486659	A_24_P486659	0.0275873	up	3.2699	217.815	118.024	51.823	19.6614	32.303	8.56	13.3688	25.3653	20.9607	28.9517	114.346	83.1031	0.211791	0.726001	1.24376	-1.59621	-1.13819	-0.211791	A_24_P486659	A_24_P486659			false															TCCTCCTTCGTGATGTGGTGTCTCAGACCCATTCGACTCAGAATGTGCTGTCACTTCTGG
AK057935	A_32_P35506	0.0207906	up	3.26578	348.18	215.164	39.8015	35.4444	42.7891	43.0147	20.0256	43.2052	19.4206	36.8239	10.7012	50.4048	1.15972	0.632585	0.457735	-0.644039	-0.457735	-1.77047	AK057935	AK057935	Homo sapiens cDNA FLJ25206 fis, clone REC05955. [AK057935]	AK057935	false	gb:AK057935;thc:THC2524368;thc:THC2541877		0	chr8:30359207..30359184	chr8		30359184		8p12					THC2524368	ACAAACATGTATCCTGGATGAAAATAAACCAACTCTTGAAACTGCAACCCAAGACATTCA		30359207
AL137566	A_32_P49199	0.0469491	up	3.26015	2605.42	821.934	42.3991	43.2859	45.7861	48.6438	22.1619	63.9172	32.6998	62.8596	36.7712	78.6371	2.17952	0.485237	0.427752	-1.01302	-0.427752	-0.581531	AL137566	AL137566	Homo sapiens mRNA; cDNA DKFZp586G0321 (from clone DKFZp586G0321). [AL137566]	AL137566	false	gb:AL137566;thc:THC2602037		0	chr11:100406127..100406068	chr11		100406068		11q22.1				Hs.32405	THC2602037	ACTCACGCCCTATTTAGTTATTAATGCTACTACCCTATTTTGAGTAAGTAGTAGGTCCCT		100406127
THC2618570	A_32_P91491	0.0355382	down	3.25695	49.017	61.3555	28.5492	23.3268	16.5497	27.9898	112.128	23.3883	89.6067	34.8651	51.0102	31.468	-0.818091	-0.20272	-1.25228	1.76711	0.867643	0.20272	THC2618570	THC2618570			false	thc:THC2618570		0	chr3:67503568..67503509	chr3		67503509		3p14.1					THC2618570	TGACCTTGCCAATTGGTGCTTTTTGTGTGTTTAAGAAAAGAACAGTAGTAACCTTGCTCC		67503568
TAS2R10	A_23_P64888	0.0482662	up	3.25507	3767.26	805.807	118.027	55.69	242.641	53.5184	53.8922	79.8359	96.4288	102.831	306.491	148.952	1.1627	0.021319	1.1184	-1.62927	-1.15505	-0.0213189	NM_023921	TAS2R10	Homo sapiens taste receptor, type 2, member 10 (TAS2R10), mRNA [NM_023921]	NM_023921	false	ref:NM_023921;ens:ENST00000240619;gb:BC069089;gb:BC101762	GO:0007165(signal transduction);GO:0007186(G-protein coupled receptor protein signaling pathway);GO:0050896(response to stimulus);GO:0050909(sensory perception of taste)	0	chr12:10869337..10869278	chr12	ENST00000240619	10869278	50839	12p13.2	GO:0016020(membrane);GO:0016021(integral to membrane)	GO:0007165|GO:0007186|GO:0050896|GO:0050909|GO:0004872|GO:0004930|GO:0008527|GO:0016020|GO:0016021	NM_023921	Hs.533756	THC2481850	GCCATCTATCCCTGGGGTCACTCATTTATCTTAATTCTAGGAAACAGCAAGCTAAAGCAA	GO:0004872(receptor activity);GO:0004930(G-protein coupled receptor activity);GO:0008527(taste receptor activity)	10869337
ANKRD35	A_23_P325690	0.0378449	up	3.24615	324.53	229.181	31.1564	47.5242	118.124	51.2376	23.5397	48.3973	23.7456	59.1327	23.1277	72.1963	1.32634	0.215348	2.02951	-0.215348	-0.491817	-0.81782	NM_144698	ANKRD35	Homo sapiens ankyrin repeat domain 35 (ANKRD35), mRNA [NM_144698]	NM_144698	false	ref:NM_144698;ens:ENST00000369302;ens:ENST00000355594;gb:AK091120		0	chr1:144279786..144279845	chr1	ENST00000369302	144279786	148741	1q21.1			NM_144698	Hs.435761	THC2472983	GACCTGAGAACCTGGACCCTGGAATCAGCATGGATGAGACCAGAGGAGGTATGGATGGAA		144279845
LOC220115	A_32_P48134	0.0449395	up	3.23814	1352.21	628.726	23.8209	21.482	37.5824	32.7996	27.1564	49.9229	19.8343	29.3042	9.01769	41.2535	1.31182	0.356103	0.403383	-0.671406	-0.356103	-1.98668	NR_002793	LOC220115	Homo sapiens TPTE pseudogene (LOC220115) on chromosome 13 [NR_002793]	NR_002793	false	ref:NR_002793;ref:XM_001127112;ref:XR_017466;gb:BC041889		0	chr13:52045524..52049207	chr13	ENST00000328758	52045524	220115	13q14.3			NR_002793	Hs.528448	THC2498677	AACGGCGAACAGATAAAACCAATGGCACTAAATATCAGGGAGTAGAAACTCCTTCTCAGA		52049207
A_24_P676200	A_24_P676200	0.0134414	down	3.23585	36.7767	18.974	20.3544	8.2157	27.1387	6.36246	46.0881	4.82716	45.837	6.934	40.1419	3.65065	-1.45396	-1.09984	-0.31603	0.846426	0.31603	1.05016	A_24_P676200	A_24_P676200			false			0	chr2:095549305..095549364	chr2		95549305		2q11.1						CTGTTCAGATTCCAGGACAGCAGATACCAATATCGCTATTGATTCTGATGAAACACTTTT		95549364
AA747799	A_24_P927377	0.0411885	down	3.22967	76.7439	237.967	76.2964	119.823	171.668	192.36	147.368	114.95	108.836	35.9966	146.405	91.9225	-1.72975	-0.748343	-0.261306	0.261306	1.4991	0.574351	AA747799	AA747799	AA747799 nx86a06.s1 NCI_CGAP_GCB1 Homo sapiens cDNA clone IMAGE:1269106 3' similar to contains element MER32 repetitive element ;, mRNA sequence [AA747799]	AA747799	false	gb:AA747799;gb:AW189807;gb:BF477850;gb:AW468605		0	chr1:202793511..202793452	chr1		202793452		1q32.1				Hs.497492		ATATATTGACAGTGCATTTTATGCCACCTACTCAAGTGTATGTAGAAAGAGATGTTTTGG		202793511
LRRC4C	A_23_P24457	0.0148995	up	3.22461	1192.61	570.577	44.3459	14.8202	34.1633	19.4495	13.133	23.716	14.4559	27.1492	19.0172	17.1141	0.581217	1.09882	0.330294	-1.33508	-1.39167	-0.330294	NM_020929	LRRC4C	Homo sapiens leucine rich repeat containing 4C (LRRC4C), mRNA [NM_020929]	NM_020929	false	ref:NM_020929;ens:ENST00000278198;gb:DQ084202;gb:DQ084201	GO:0050770(regulation of axonogenesis)	0	chr11:40092728..40092669	chr11	ENST00000278198	40092669	57689	11p12	GO:0016020(membrane);GO:0016021(integral to membrane)	GO:0050770|GO:0005515|GO:0016020|GO:0016021	NM_020929	Hs.135736	NP1456610	GGACTGTTGAAATTATTAATGTGGATGATGAGATTACGGGAGACACACCCATGGAAAGCC	GO:0005515(protein binding)	40092728
AK023757	A_24_P611139	0.0305554	up	3.22111	474.144	251.336	49.733	25.9308	38.6669	31.279	14.7911	37.3264	16.7569	48.5342	66.7263	68.2137	0.778661	0.802488	0.168855	-1.47252	-1.6713	-0.168855	AK023757	AK023757	Homo sapiens cDNA FLJ13695 fis, clone PLACE2000124. [AK023757]	AK023757	false	gb:AK023757;thc:THC2500148		0	chr5:177425222..177425163	chr5		177425163		5q35.3				Hs.653658	THC2500148	TAATGCCCAATCCTTATTTGCCTTTTCCTGATTTTCTCAAGAATACATTTTTATATAGCT		177425222
AK026304	A_24_P915734	0.0159337	up	3.22017	217.584	122.459	51.1371	21.6087	47.4208	23.1239	16.9183	19.9994	17.4866	20.8671	7.56715	20.7731	0.535321	0.948808	0.742181	-0.535321	-0.548932	-1.75085	AK026304	AK026304	Homo sapiens cDNA: FLJ22651 fis, clone HSI07429. [AK026304]	AK026304	false	gb:AK026304;gb:BC049848;thc:THC2700964;thc:THC2601800		0	chr2:233450767..233450826	chr2		233450767		2q37.1				Hs.657509	THC2700964	CTAATTGGTTAACTGACTTCATCTCACATAACCTTGAGTAACCAAAGCCTTCATCAGAGC		233450826
CDRT1	A_23_P352426	0.0122611	up	3.21924	582.68	378.902	28.0046	12.4556	41.2575	24.0438	23.2776	31.5295	19.6737	28.1879	12.0383	34.8824	0.529319	1.07731	0.687428	-0.529319	-0.610365	-1.62642	NM_006382	CDRT1	Homo sapiens CMT1A duplicated region transcript 1 (CDRT1), mRNA [NM_006382]	NM_006382	false	ref:NM_006382;ens:ENST00000354433;gb:U65652;gb:U43383	GO:0008150(biological_process)	0	chr17:15432830..15432771	chr17	ENST00000354433	15432771	374286	17p12	GO:0005575(cellular_component)	GO:0008150|GO:0003674|GO:0005575	NM_006382	Hs.632233	THC2486212	AAATCGGCACTGACAAAGTACAAATAATCCACCTATCCAGTAGAGGCAGCACTGATCTGG	GO:0003674(molecular_function)	15432830
THC2652888	A_32_P172626	0.027914	up	3.21674	175.21	87.2587	34.2968	13.7921	40.2326	6.52781	22.3136	24.8424	19.4116	19.2278	36.8938	36.1847	0.488856	0.797376	2.10684	-0.671735	-0.503129	-0.488856	THC2652888	THC2652888	Q41645_VOLCA (Q41645) Extensin (Fragment), partial (4%) [THC2652888]		false	thc:THC2652888		0	chrX:68217987..68217928	chrX		68217928		Xq13.1					THC2652888	CTGTGGGATGCTGTCAGGACTTACACGTGGGGATTCTTTGTCCTCCACGAAAGGCACAGG		68217987
LOC92196	A_23_P165598	0.0284592	down	3.20991	109.878	74.136	40.445	38.072	65.2773	39.2066	122.826	36.9814	93.6629	30.1176	440.789	52.5129	-0.618525	-1.09895	-0.450693	0.545568	0.450693	1.88317	NM_001017920	LOC92196	Homo sapiens death-associated protein-like 1 (LOC92196), mRNA [NM_001017920]	NM_001017920	false	ref:NM_001017920;ens:ENST00000309950;gb:AF086541;gb:AY324399		0	chr2:159380647..159380706	chr2	ENST00000309950	159380647	92196	2q24.1			NM_001017920	Hs.59761	THC2520102	AAAGCTTTCCATAGGCGTGCTGCACTTGCTTGGTAAATTAAACAGCTTTTGTATCTTCCC		159380706
THC2547732	A_24_P590806	0.012772	down	3.20635	127.435	330.284	91.894	116.48	120.394	238.942	159.836	118.754	60.0302	24.9602	100.263	64.1957	-1.41723	-0.385329	-1.03219	0.385329	1.22277	0.599952	THC2547732	THC2547732	Q71AU0_9ORTH (Q71AU0) Cytochrome oxidase subunit I (Fragment), partial (7%) [THC2547732]		false	thc:THC2547732;gb:BF195168;gb:AI147468;gb:AA579642		0	chr11:63282661..63282602	chr11		63282602		11q13.1				Hs.473761	THC2547732	TAAGTTAATCATGACTTCTTAAGGGCAAAACTATAATGGATAGCTGAGTAAGACTAGTGC		63282661
MGC12916	A_24_P522864	0.0399201	up	3.20508	105.799	106.994	30.5282	49.1578	23.5843	46.3891	17.309	52.4106	14.1411	54.1498	7.63535	69.4459	1.27095	0.599868	0.311188	-0.311188	-0.64991	-1.89798	BC006384	MGC12916	Homo sapiens, clone IMAGE:4110919, mRNA. [BC006384]	BC006384	false	gb:BC006384;thc:THC2753207		0	chr17:14148772..14148831	chr17		14148772	84815	17p12				Hs.655929	THC2753207	ATTAACCAGGGAGAGTTGTAATTCAGAAACCTAGTTAAAACAAGTCCTCAAAAACTAGAG		14148831
THC2788875	A_32_P12465	0.0459744	down	3.1999	29.605	90.9948	29.4794	34.7918	35.7519	52.9908	41.5386	32.1526	54.3352	16.8425	32.5962	22.2936	-1.68518	-0.304278	-0.63296	0.304278	1.62454	0.482836	THC2788875	THC2788875	CA843452 ir51a07.x1 HR85 islet Homo sapiens cDNA clone IMAGE:6548462 3' similar to SW:UAP1_HUMAN Q16222 UDP-N-ACETYLGLUCOSAMINE PYROPHOSPHORYLASE ;, mRNA sequence [CA843452]		false	thc:THC2788875;gb:CA843452;gb:AI373868;gb:AW975400		0	chr1:160835892..160835833	chr1		160835833		1q23.3				Hs.598015	THC2788875	ATAAAACCCTGTGGATATTTAAACTTCAGTTGTCCAAGACGTCTTGTAGGTTCACAGTTG		160835892
LOC643637	A_24_P229426	0.0223952	up	3.19559	193.789	119.689	32.6134	12.1134	39.375	17.2716	18.4369	20.7071	17.8796	19.9265	7.42337	19.4739	0.425787	1.15946	0.919468	-0.43694	-0.425787	-1.66081	ENST00000378263	LOC643637	PREDICTED: Homo sapiens similar to glycine-N-acyltransferase-like 1 (LOC643637), mRNA [XM_926941]		false	ens:ENST00000378263;gb:XM_926941;ref:XM_937598		0	chr11:58574835..58574894	chr11	ENST00000378263	58574835	643637	11q12.1			XM_926941	Hs.632118		AGAGGCAACGCGACACGGATGATGGTGCGATACATGAAGTATCTGTGTCAGAAGAATATT		58574894
DHDH	A_23_P67367	0.0316071	down	3.19493	115.27	165.809	17.1453	78.8863	23.7122	72.3001	56.1827	59.1162	92.3207	75.4727	148.493	106.818	-0.225543	-1.903	-1.3094	0.225543	0.589667	0.774208	NM_014475	DHDH	Homo sapiens dihydrodiol dehydrogenase (dimeric) (DHDH), mRNA [NM_014475]	NM_014475	false	ref:NM_014475;ens:ENST00000221403;gb:AB021933;gb:DQ890882	GO:0005975(carbohydrate metabolic process);GO:0006118(electron transport);GO:0008152(metabolic process)	0	chr19:54139924..54139983	chr19	ENST00000221403	54139924	27294	19q13.33		GO:0005975|GO:0006118|GO:0008152|GO:0008746|GO:0009055	NM_014475	Hs.631555	THC2478626	GGAAAGTGAGCTCCTGGCTGACATCCTTGAAGAGGTGAGGAAGGCCATTGGAGTCACCTT	GO:0008746(NAD(P) transhydrogenase activity);GO:0009055(electron carrier activity)	54139983
LOC387856	A_23_P344194	0.00583102	down	3.19035	143.461	72.2577	56.2218	18.163	37.1075	17.9849	118.256	21.7765	104.81	12.9615	173.257	18.4772	-1.04616	-0.405474	-0.990672	0.405474	0.979873	1.1935	NM_001013635	LOC387856	Homo sapiens similar to expressed sequence AI836003 (LOC387856), mRNA [NM_001013635]	NM_001013635	false	ref:NM_001013635;ens:ENST00000316554;gb:AK056783;gb:AK056003		0	chr12:46865151..46865210	chr12	ENST00000316554	46865151	387856	12q13.11	GO:0005737(cytoplasm)	GO:0005737	NM_001013635	Hs.251699	THC2463151	TTTACCTGGAAATTAAGGAATTGGGGGTATTTTGTTCTGGCAACAGGAAATTTACCCTTC		46865210
PDK4	A_24_P243749	0.0208912	down	3.1857	33.8358	1101.39	28.7682	605.425	66.818	860.376	92.3959	788.307	182.195	1199.11	307.087	1492.08	-1.63488	-1.00564	-0.296902	0.296902	0.671352	1.10916	NM_002612	PDK4	Homo sapiens pyruvate dehydrogenase kinase, isozyme 4 (PDK4), mRNA [NM_002612]	NM_002612	false	ref:NM_002612;ens:ENST00000005178;gb:AK096428;gb:AF334710	GO:0005975(carbohydrate metabolic process);GO:0006006(glucose metabolic process);GO:0016310(phosphorylation);GO:0018106(peptidyl-histidine phosphorylation)	0	chr7:95051302..95051243	chr7	ENST00000005178	95051243	5166	7q21.3	GO:0005739(mitochondrion);GO:0005743(mitochondrial inner membrane)	GO:0005975|GO:0006006|GO:0016310|GO:0018106|GO:0004673|GO:0004740|GO:0005524|GO:0005739|GO:0005743	NM_002612	Hs.8364	THC2468892	ATTTGACATTTGTGTGTAATTTCATGGTGGCCTAGTGTTGTGGTGCTTCTGGTAATGGTA	GO:0004673(protein histidine kinase activity);GO:0004740([pyruvate dehydrogenase (lipoamide)] kinase activity);GO:0005524(ATP binding)	95051302
KIF12	A_23_P386356	0.0309819	up	3.16908	199.383	93.9214	38.6244	10.2816	32.2689	6.49754	19.2284	13.4261	12.9709	9.76235	6.78207	10.3708	0.283908	1.10734	1.51007	-0.283908	-0.392128	-1.41483	NM_138424	KIF12	Homo sapiens kinesin family member 12 (KIF12), mRNA [NM_138424]	NM_138424	false	ref:NM_138424;ens:ENST00000357728;ens:ENST00000374118;ens:ENST00000259410	GO:0007018(microtubule-based movement)	0	chr9:115896339..115896072	chr9	ENST00000357728	115896072	113220	9q32	GO:0005874(microtubule);GO:0005875(microtubule associated complex)	GO:0007018|GO:0000166|GO:0003777|GO:0005524|GO:0005874|GO:0005875	NM_138424	Hs.28149	THC2473885	CCCAGCGGAACCTGTACGGGATGCTACAGGAGTTCATGCTAGAGAATGAGAGGCTCAGGA	GO:0000166(nucleotide binding);GO:0003777(microtubule motor activity);GO:0005524(ATP binding)	115896339
THC2686110	A_32_P116538	0.00871135	up	3.16721	732.645	325.177	69.2545	32.579	74.7179	43.6625	23.7993	52.2812	19.2386	33.197	46.0137	47.0556	0.80051	0.716588	0.403681	-1.50675	-1.15843	-0.403681	THC2686110	THC2686110			false	thc:THC2686110		0	chr16:23928915..23928856	chr16		23928856		16p12.1					THC2686110	TATCATGTGGCCACACACACACACATATGAAAGAAACCAGCCAGACACAAGAGATGGTCT		23928915
AI873070	A_32_P6032	0.00623508	down	3.1665	156.326	224.545	83.8272	68.0425	113.003	114.356	247.902	78.4445	129.449	34.8062	160.747	70.2099	-1.27046	-0.44703	-0.765183	0.912013	1.14696	0.44703	AI873070	AI873070	we79f04.x1 Soares_NFL_T_GBC_S1 Homo sapiens cDNA clone IMAGE:2347327 3', mRNA sequence [AI873070]	AI873070	false	gb:AI873070;gb:BF224009;gb:CB410874;gb:AI249969		0	chr4:54570814..54570873	chr4		54570814		4q12				Hs.663244		ACATCTGTATGAAATAACTGTTGCAAAGATTGACAAAAATGCACACTTAGAACATGCGGT		54570873
FAM111A	A_24_P141629	0.0278949	up	3.16327	127.625	342.259	104.519	286.051	39.1517	242.447	17.3097	276.686	46.0129	366.579	39.8389	450.053	1.38908	1.35976	0.181747	-1.18633	-0.181747	-0.68558	NM_022074	FAM111A	Homo sapiens family with sequence similarity 111, member A (FAM111A), transcript variant 1, mRNA [NM_022074]	NM_022074	false	ref:NM_022074;ref:NM_198847;gb:CR749358;ens:ENST00000361723		0	chr11:58678211..58678270	chr11	ENST00000361723	58678211	63901	11q12.1			NM_022074	Hs.150651	THC2461913	CTTGTTCATCTCATGATTCCCTACATCTGACATAAGGAAAGTAAGTGCTCAGAAAAATGT		58678270
BX100786	A_32_P181593	0.0354502	up	3.15875	527.635	267.211	41.0486	10.2823	31.9831	13.7746	12.8905	21.8118	14.1978	21.9436	61.0922	40.2248	0.18933	1.20494	0.423065	-1.55103	-1.42037	-0.18933	BX100786	BX100786	BX100786 Soares_testis_NHT Homo sapiens cDNA clone IMAGp998F192621, mRNA sequence [BX100786]	BX100786	false	gb:BX100786;thc:THC2631984;thc:THC2725887		0	chr3:120237422..120237481	chr3		120237422		3q13.32				Hs.664087	THC2631984	AGCCATTCAGAAATTGAGCCCTCATCTGGCAAATACAATCCTCCCAGGGAAACTCAGAAA		120237481
C22orf37	A_24_P417267	0.0172557	up	3.15626	212.047	191.017	39.1531	42.7041	47.446	51.0086	22.7028	52.6435	21.0357	52.9279	11.5126	65.5369	0.819998	0.544068	0.564861	-0.544068	-0.661874	-1.83977	AK097861	C22orf37	Homo sapiens cDNA FLJ40542 fis, clone THYMU2000057. [AK097861]	AK097861	false	gb:AK097861;ens:ENST00000331140;thc:THC2475130		0	chr22:16641698..16641757	chr22	ENST00000331140	16641698	200298	22q11.21				Hs.517397	THC2475130	GAGGGTTTCTTTAGAGAGATATCTGGGGACCAAACTGTAGGGACAGAGCTCCCGTCTAAG		16641757
KLHL4	A_23_P171150	0.0358469	up	3.15507	414.142	244.261	27.552	12.3615	35.124	6.39303	22.6818	21.5618	20.225	27.2039	30.5724	36.1686	0.344323	0.73892	2.04051	-0.344323	-0.84505	-0.659886	NM_057162	KLHL4	Homo sapiens kelch-like 4 (Drosophila) (KLHL4), transcript variant 2, mRNA [NM_057162]	NM_057162	false	ref:NM_057162;ens:ENST00000373114;gb:AF284766;thc:THC2487321	GO:0030036(actin cytoskeleton organization and biogenesis)	0	chrX:86777249..86777308	chrX	ENST00000373114	86777249	56062	Xq21.31	GO:0005856(cytoskeleton)	GO:0030036|GO:0003779|GO:0005515|GO:0005856	NM_057162	Hs.49075	THC2487321	TTCCTGCCTCAAATCAATGGAATACTTTGACCCACACACTAACAAGTGGAGTTTGTGTGC	GO:0003779(actin binding);GO:0005515(protein binding)	86777308
A_24_P474188	A_24_P474188	0.0254002	up	3.15078	502.391	329.044	76.793	88.436	50.0557	81.513	24.7978	78.8202	25.8814	125.864	66.6318	165.611	1.61904	0.804848	0.30501	-0.659848	-1.27338	-0.30501	A_24_P474188	A_24_P474188			false			0	chr8:074980435..074980376	chr8		74980376		8q21.11						ATCCCAACATAACTTATCCAGAGTTTCTCATCCTATGGTGGAACATGTTTACCAGCAACG		74980435
MEOX2	A_24_P106624	0.039597	up	3.1439	192.202	156.327	29.763	37.4572	35.6083	54.5608	19.3212	47.4585	19.1936	53.9715	7.60133	53.6385	1.25412	0.624341	0.340413	-0.340413	-0.535506	-1.86288	NM_005924	MEOX2	Homo sapiens mesenchyme homeobox 2 (MEOX2), mRNA [NM_005924]	NM_005924	false	ref:NM_005924;ens:ENST00000262041;gb:BC017021;thc:THC2470587	GO:0001757(somite specification);GO:0006355(regulation of transcription, DNA-dependent);GO:0007275(multicellular organismal development);GO:0008015(circulation)	0	chr7:15617803..15617744	chr7	ENST00000262041	15617744	4223	7p21.1	GO:0005634(nucleus)	GO:0001757|GO:0006355|GO:0007275|GO:0008015|GO:0003700|GO:0005634	NM_005924	Hs.170355	THC2470587	GGACATATTCTTGTACCACAGACAAAACAAATCTTATGTTGCATTTACTATCAACTGCTG	GO:0003700(transcription factor activity)	15617803
FAM110C	A_32_P47643	0.0336799	up	3.14364	104.033	321.593	50.6609	140.364	42.0944	181.992	21.4238	155.732	20.4548	158.261	7.67254	156.935	0.858787	1.01675	0.374805	-0.374805	-0.464817	-1.86734	AL137761	FAM110C	Homo sapiens mRNA; cDNA DKFZp586L2424 (from clone DKFZp586L2424). [AL137761]	AL137761	false	gb:AL137761;gb:CR601458;thc:THC2601838		0	chr2:28915..28856	chr2		28856	642273	2p25.3				Hs.8379	THC2601838	TGGCAGTTTCTAAACAGAGCTTTTTCTATACACTATTTGCAACTGGAGTGCAATATTGTA		28915
FABP3	A_24_P62783	0.0314337	up	3.14085	249.968	220.911	50.8269	68.8456	41.8071	90.0789	16.7936	76.8512	16.32	45.0983	20.3566	128.643	1.46521	0.849162	0.179496	-0.907223	-0.179496	-1.37287	NM_004102	FABP3	Homo sapiens fatty acid binding protein 3, muscle and heart (mammary-derived growth inhibitor) (FABP3), mRNA [NM_004102]	NM_004102	false	ref:NM_004102;ens:ENST00000373713;gb:S67314;gb:BT006727	GO:0006810(transport);GO:0008285(negative regulation of cell proliferation)	0	chr1:31614853..31612904	chr1	ENST00000373713	31612904	2170	1p35.2	GO:0005625(soluble fraction);GO:0005737(cytoplasm)	GO:0006810|GO:0008285|GO:0005319|GO:0005504|GO:0005625|GO:0005737	NM_004102	Hs.657242	THC2536415	TCGATGAGACAACAGCAGATGACAGGAAGGTCAAGTCCATTGTGACACTGGATGGAGGGA	GO:0005319(lipid transporter activity);GO:0005504(fatty acid binding)	31614853
AK131023	A_24_P467073	0.0269333	up	3.13448	1131.53	490.498	47.6579	46.5721	40.2472	48.9317	17.8848	56.6946	15.9883	35.3544	19.951	45.1418	1.91933	0.746624	0.431497	-0.951101	-0.431497	-0.464624	AK131023	AK131023	Homo sapiens cDNA FLJ27513 fis, clone TST08509. [AK131023]	AK131023	false	gb:AK131023;gb:BC062771		0	chr17:71155576..71155635	chr17		71155576		17q25.1				Hs.662541		CAGCCAGCAATTTCACAAATCCTTGACAGAGAAAGACACAACCAAATGAAATAAAAATTC		71155635
GLIS3	A_23_P384023	0.0101056	up	3.13013	666.223	285.01	43.6551	17.6826	48.3052	22.8645	21.2804	45.3758	18.852	24.1662	45.9199	42.2583	0.625516	0.704337	0.479593	-1.69188	-0.957751	-0.479593	NM_152629	GLIS3	Homo sapiens GLIS family zinc finger 3 (GLIS3), transcript variant 2, mRNA [NM_152629]	NM_152629	false	ref:NM_152629;ref:NM_001042413;gb:BC033899;gb:AK096318	GO:0000122(negative regulation of transcription from RNA polymerase II promoter);GO:0006350(transcription);GO:0006355(regulation of transcription, DNA-dependent);GO:0045944(positive regulation of transcription from RNA polymerase II promoter)	0	chr9:3819334..3818374	chr9	ENST00000324333	3818374	169792	9p24.2	GO:0005622(intracellular);GO:0005634(nucleus)	GO:0000122|GO:0006350|GO:0006355|GO:0045944|GO:0003676|GO:0003677|GO:0003704|GO:0008270|GO:0046872|GO:0005622|GO:0005634	NM_152629	Hs.162125	THC2708157	TTCTCGACTCACTCGGGCATTACAGTGTATGATTTACCTTCAAGTTCCTCGAGCCTCTTT	GO:0003676(nucleic acid binding);GO:0003677(DNA binding);GO:0003704(specific RNA polymerase II transcription factor activity);GO:0008270(zinc ion binding);GO:0046872(metal ion binding)	3819334
MAEL	A_23_P114934	0.0322212	up	3.12806	290.399	130.957	30.6432	7.79537	36.3701	6.31882	18.3674	10.2475	16.8421	15.6584	19.1333	22.5019	0.153532	0.979465	1.52961	-0.153532	-0.890284	-1.22937	NM_032858	MAEL	Homo sapiens maelstrom homolog (Drosophila) (MAEL), mRNA [NM_032858]	NM_032858	false	ref:NM_032858;gb:BC034310;ens:ENST00000367872;ens:ENST00000367870		0	chr1:165257697..165257756	chr1	ENST00000367872	165257697	84944	1q24.1	GO:0005634(nucleus)	GO:0003677|GO:0005634	NM_032858	Hs.651245	THC2603105	CTTTCTCTTCCTTATCTTAATGATGGTACTCTTTTCAATTTCTGAAAACAGTAACAGGCC	GO:0003677(DNA binding)	165257756
THC2682291	A_32_P90346	0.0486518	up	3.1277	207.51	174.21	35.964	15.5019	25.0046	10.6172	14.1092	18.6549	13.4312	14.6075	7.19534	23.5243	0.186736	1.14849	1.17018	-0.46853	-0.186736	-1.77463	THC2682291	THC2682291			false	thc:THC2682291;thc:THC2651405		0	chr17:71662197..71662256	chr17		71662197		17q25.1					THC2682291	TACAGGGATTAGATCCGAGCCACATTACCCATATATGCTCAGAATGGTCTGTCAGGAACA		71662256
AI263830	A_32_P55799	0.043582	down	3.12667	48.8242	120.038	14.357	24.9341	14.6102	46.0654	25.3819	28.8516	27.1249	10.2503	32.7433	33.5734	-0.807208	-0.305757	-1.1661	0.305757	1.89456	0.454491	AI263830	AI263830	qi09h08.x1 Soares_NhHMPu_S1 Homo sapiens cDNA clone IMAGE:1856031 3', mRNA sequence [AI263830]	AI263830	false	gb:AI263830		0	chr2:30236762..30236703	chr2		30236703		2p23.1				Hs.667808		GGTGGAGAAAGGATAGTTTGTGTCCACTTATTTCAAATGCAGTATCATACCTACTTAATC		30236762
C21orf63	A_23_P40433	0.0326426	up	3.12538	1021.7	513.444	58.8529	42.6148	38.0539	46.2174	14.1361	47.5853	15.7003	42.5615	66.1146	97.7511	1.41496	0.888025	0.141876	-1.32886	-1.01649	-0.141876	NM_058187	C21orf63	Homo sapiens chromosome 21 open reading frame 63 (C21orf63), mRNA [NM_058187]	NM_058187	false	ref:NM_058187;ens:ENST00000300255;ens:ENST00000382705;ens:ENST00000382699		0	chr21:32751887..32761921	chr21	ENST00000300255	32751887	59271	21q22.11	GO:0016020(membrane);GO:0016021(integral to membrane)	GO:0005529|GO:0016020|GO:0016021	NM_058187	Hs.208358	NP650911	AAATGCCAACCTAATGAATTAAAAAACAAAACCGTGTGTGAAGACCAGGAGCTGAAACTG	GO:0005529(sugar binding)	32761921
AF350419	A_24_P921050	0.00409032	up	3.12138	211.686	65.9735	38.7317	10.5269	30.7125	6.3369	15.3319	15.0946	13.6134	12.1685	31.3855	18.9558	0.477255	0.674729	1.07227	-1.18221	-1.04284	-0.477255	AF350419	AF350419	Homo sapiens NCX1 exchanger mRNA, partial cds. [AF350419]	AF350419	false	gb:AF350419;thc:NP435817		0	chr2:40365534..40365475	chr2		40365475		2p22.1				Hs.684455	NP435817	TGGGAGTGCAGAAATCAGCTCCTTTTACCTCTTGAAGAAGTGGATACAGCATCCTCTACT		40365534
C10orf68	A_32_P114028	0.00728686	up	3.12109	1889.93	556.62	27.289	5.49117	28.6086	6.33242	24.8815	26.984	12.8068	7.51038	19.4367	12.1885	0.496808	1.04638	0.908864	-1.38379	-0.496808	-0.593497	NM_024688	C10orf68	Homo sapiens chromosome 10 open reading frame 68 (C10orf68), mRNA [NM_024688]	NM_024688	false	ref:NM_024688;gb:AK097668;ens:ENST00000302316;ens:ENST00000375030		0	chr10:33205301..33205360	chr10	ENST00000302316	33205301	79741	10p11.22			NM_024688	Hs.585464	THC2479642	AAATCTGTACCACACCCATACTTTTGAGAATGAAGGAAATTCTGAGCAAGATAAGCAACA		33205360
LAMA1	A_24_P59899	0.0391614	up	3.11909	178.34	74.7508	29.1216	7.02171	38.4044	10.3868	22.6462	24.3998	19.6098	30.4645	87.4458	43.3319	0.120754	0.91848	0.7528	-1.24131	-1.76927	-0.120754	AF351616	LAMA1	Homo sapiens UG0315G03 mRNA, complete cds. [AF351616]	AF351616	false	gb:AF351616	GO:0007275(multicellular organismal development);GO:0030155(regulation of cell adhesion);GO:0030334(regulation of cell migration);GO:0045995(regulation of embryonic development);GO:0050679(positive regulation of epithelial cell proliferation)	0	chr18:6944684..6944625	chr18		6944625	284217	18p11.31	GO:0005604(basement membrane);GO:0005606(laminin-1 complex);GO:0005608(laminin-3 complex)	GO:0007275|GO:0030155|GO:0030334|GO:0045995|GO:0050679|GO:0005102|GO:0005201|GO:0005604|GO:0005606|GO:0005608		Hs.270364		TGTGAATTCAACAGCTGCCTAACACCTGACCTTTCTGTGCTCAAACTGTGATCTGTGGAA	GO:0005102(receptor binding);GO:0005201(extracellular matrix structural constituent)	6944684
FGFR2	A_23_P303149	0.0233576	up	3.11592	282.147	189.224	57.3037	27.4064	42.3143	20.8812	16.1988	30.4431	15.301	14.6663	7.24882	19.269	0.257614	0.74538	0.700202	-1.22896	-0.257614	-1.7292	NM_000141	FGFR2	Homo sapiens fibroblast growth factor receptor 2 (bacteria-expressed kinase, keratinocyte growth factor receptor, craniofacial dysostosis 1, Crouzon syndrome, Pfeiffer syndrome, Jackson-Weiss syndrome) (FGFR2), transcript variant 1, mRNA [NM_000141]	NM_000141	false	ref:NM_000141;ref:NM_022970;ens:ENST00000369060;ens:ENST00000358487	GO:0006468(protein amino acid phosphorylation);GO:0016049(cell growth)	0	chr10:123314047..123300946	chr10	ENST00000369060	123300946	2263	10q26.13	GO:0009986(cell surface);GO:0016020(membrane);GO:0016021(integral to membrane)	GO:0006468|GO:0016049|GO:0000166|GO:0004713|GO:0004872|GO:0005007|GO:0005515|GO:0005524|GO:0008201|GO:0016740|GO:0009986|GO:0016020|GO:0016021	NM_000141	Hs.533683	NP1155187	ATGGTGCGGAAGATTTTGTCAGTGAGAACAGTAACAACAAGAGAGCACCATACTGGACCA	GO:0000166(nucleotide binding);GO:0004713(protein-tyrosine kinase activity);GO:0004872(receptor activity);GO:0005007(fibroblast growth factor receptor activity);GO:0005515(protein binding);GO:0005524(ATP binding);GO:0008201(heparin binding);GO:0016740(transferase activity)	123314047
DCBLD1	A_24_P243633	0.0435985	up	3.10486	99.447	125.316	37.0025	41.084	23.2991	54.3002	14.6101	46.0475	13.0943	47.1691	7.3696	63.3523	1.10485	1.28746	0.217736	-0.217736	-0.410484	-1.66532	NM_173674	DCBLD1	Homo sapiens discoidin, CUB and LCCL domain containing 1 (DCBLD1), mRNA [NM_173674]	NM_173674	false	ref:NM_173674;ens:ENST00000296955;gb:BC035671;thc:THC2714930	GO:0007155(cell adhesion)	0	chr6:117967197..117968544	chr6	ENST00000296955	117967197	285761	6q22.2	GO:0016020(membrane);GO:0016021(integral to membrane)	GO:0007155|GO:0016020|GO:0016021	NM_173674	Hs.658304	THC2714930	TGGAAGACCTATAAAGGAATTGTGAATAATGAAGAAAAGGTGTTTCAGGGTAACTCTAAC		117968544
VMAC	A_32_P531428	0.0434124	down	3.10106	83.3198	156.064	18.8899	63.4935	44.1086	58.5183	116.718	52.0833	75.9379	42.4759	64.6052	72.4962	-0.618364	-1.46195	-0.120786	1.45118	1.12522	0.120786	NM_001017921	VMAC	Homo sapiens vimentin-type IF-associated coiled-coil protein (VMAC), mRNA [NM_001017921]	NM_001017921	false	ref:NM_001017921;gb:BC110802;thc:THC2478675		0	chr19:5860337..5860396	chr19	ENST00000339485	5860337	400673	19p13.3			NM_001017921	Hs.620821	NP1158993	ACAGAAGTGTTCTTGTTTGTTTTTAAGCTTTGAATCAGTCACCCTTGCTAAAAACCTGGC		5860396
FMN2	A_32_P229132	0.0214268	down	3.10037	43.2379	27.3024	37.4233	18.1335	36.5843	15.1446	67.0733	15.0625	78.846	16.1795	178.018	16.4183	-1.05032	-0.668321	-0.441177	0.441177	0.571275	1.72505	NM_020066	FMN2	Homo sapiens formin 2 (FMN2), mRNA [NM_020066]	NM_020066	false	ref:NM_020066;ens:ENST00000319653;gb:BC014364;gb:AB209153	GO:0007275(multicellular organismal development);GO:0016043(cellular component organization and biogenesis);GO:0030036(actin cytoskeleton organization and biogenesis)	0	chr1:238704297..238704356	chr1	ENST00000319653	238704297	56776	1q43	GO:0005575(cellular_component);GO:0015629(actin cytoskeleton)	GO:0007275|GO:0016043|GO:0030036|GO:0003674|GO:0003779|GO:0005575|GO:0015629	NM_020066	Hs.24889	THC2788314	CTTTTTGTAAAAGTTTATGGTATTATACCGATAGACCAAAACAGCATGTGTAAGAGGCAG	GO:0003674(molecular_function);GO:0003779(actin binding)	238704356
ARHGAP8	A_24_P85117	0.0208051	up	3.09846	137.803	77.649	41.5498	20.9621	38.8045	20.7405	15.4636	18.8032	15.1022	18.491	8.85731	26.8895	0.554833	0.714329	0.631042	-0.554833	-0.56479	-1.87483	BC059382	ARHGAP8	Homo sapiens Rho GTPase activating protein 8, mRNA (cDNA clone IMAGE:30336727), partial cds. [BC059382]	BC059382	false	gb:BC059382;gb:AK022305;thc:THC2483997	GO:0007165(signal transduction)	0	chr22:43624310..43624369	chr22		43624310	23779	22q13.31	GO:0005622(intracellular)	GO:0007165|GO:0005622		Hs.102336	THC2483997	GCTCGGTTAAGATATCGTAAAGACAAATCTTGAATCTTAAAATCAATGTTTCTACCCCAC		43624369
BE926212	A_24_P578437	0.0125708	up	3.09382	646.037	281.881	44.3687	33.1606	38.1786	18.7409	16.4775	23.6849	17.7761	44.8393	37.9114	49.5653	1.17984	0.403385	1.00988	-0.540163	-1.35151	-0.403385	BE926212	BE926212	BE926212 RC5-BN0193-310800-034-A04 BN0193 Homo sapiens cDNA, mRNA sequence [BE926212]	BE926212	false	gb:BE926212		0	chr4:43085077..43085136	chr4		43085077		4p13						GTCCACCAACATGATTCATAATGAGACTAGACCTTCCAGATCCCAGTGATGCTGGAAATG		43085136
CD34	A_23_P23829	0.0340057	up	3.09287	1101.99	344.743	26.0874	6.75069	35.3702	6.31782	22.1478	16.2452	14.8446	6.55636	8.23182	10.8707	0.248772	0.522499	1.05729	-0.9806	-0.248772	-1.82891	NM_001773	CD34	Homo sapiens CD34 molecule (CD34), transcript variant 2, mRNA [NM_001773]	NM_001773	false	ref:NM_001773;ref:NM_001025109;gb:M81104;gb:BX538076	GO:0007155(cell adhesion);GO:0016337(cell-cell adhesion);GO:0050900(leukocyte migration)	0	chr1:206127291..206127232	chr1	ENST00000367037	206127232	947	1q32.2	GO:0009897(external side of plasma membrane);GO:0016020(membrane);GO:0016021(integral to membrane)	GO:0007155|GO:0016337|GO:0050900|GO:0005515|GO:0030246|GO:0009897|GO:0016020|GO:0016021	NM_001773	Hs.374990	THC2562514	TCCCTGTATTTTCTTTCTCTACTTTGAGGAAACCAAAGTAACCTTTTGCACCTGCTCTCT	GO:0005515(protein binding);GO:0030246(carbohydrate binding)	206127291
DNAH11	A_32_P224253	0.019646	up	3.0894	362.877	192.46	41.547	54.63	47.3466	59.1065	22.7089	60.7803	21.1537	68.3837	29.9163	88.7597	1.82258	0.512698	0.587594	-0.512698	-0.785092	-0.661324	NM_003777	DNAH11	Homo sapiens dynein, axonemal, heavy chain 11 (DNAH11), mRNA [NM_003777]	NM_003777	false	ref:NM_003777;gb:AK095018;gb:AJ320497;ens:ENST00000328843	GO:0001539(ciliary or flagellar motility);GO:0007018(microtubule-based movement);GO:0007368(determination of left/right symmetry)	0	chr7:21551226..21551285	chr7	ENST00000328843	21551226	8701	7p15.3	GO:0005858(axonemal dynein complex);GO:0005874(microtubule);GO:0005929(cilium)	GO:0001539|GO:0007018|GO:0007368|GO:0000166|GO:0003777|GO:0005524|GO:0016887|GO:0005858|GO:0005874|GO:0005929	NM_003777	Hs.655326	THC2482732	TCAAGTGGTTTTATTTGGAGAGTTACCTGCGTTGTCTCTTGGACATGTATCTGCTTTCCT	GO:0000166(nucleotide binding);GO:0003777(microtubule motor activity);GO:0005524(ATP binding);GO:0016887(ATPase activity)	21551285
A_24_P1873	A_24_P1873	0.0144463	up	3.08781	1692.24	712.469	31.8817	7.17872	43.6191	14.1375	22.2583	30.5972	18.6146	18.0389	19.8077	13.4507	0.344828	1.24772	0.722221	-1.36226	-0.857885	-0.344828	A_24_P1873	A_24_P1873			false															AACAACACCCAGACAGACGGCAACATACCAATCAGACATGAATCATCCAACCTGGAACAC
KIAA1751	A_24_P383267	0.0187078	up	3.07831	137.253	50.5924	35.5103	4.86834	26.1949	6.36809	12.6447	9.81294	11.0222	6.89555	6.33358	4.67496	0.381585	1.80848	0.982092	-0.692484	-0.381585	-0.620193	NM_001080484	KIAA1751	Homo sapiens KIAA1751 (KIAA1751), mRNA [NM_001080484]	NM_001080484	false	ref:NM_001080484;ens:ENST00000270720;gb:BC139754;gb:AB051538		0	chr1:1885156..1885097	chr1	ENST00000270720	1885097	85452	1p36.33			NM_001080484	Hs.232092	THC2492079	TTGGCAAAGTGTACAAGAAAAAGATCACGTTGGTAAACACCACCTACACGATCAACTACT		1885156
FOXP3	A_23_P159709	0.0415983	up	3.07602	774.812	261.198	27.3424	7.05888	51.9423	6.04201	22.135	20.2462	14.2284	6.4545	25.6952	18.2467	0.214151	0.599079	1.74926	-1.22587	-0.214151	-0.860687	NM_014009	FOXP3	Homo sapiens forkhead box P3 (FOXP3), mRNA [NM_014009]	NM_014009	false	ref:NM_014009;ens:ENST00000376207;ens:ENST00000376199;ens:ENST00000376197	GO:0006338(chromatin remodeling);GO:0006350(transcription);GO:0008285(negative regulation of cell proliferation);GO:0042110(T cell activation);GO:0043029(T cell homeostasis);GO:0045085(negative regulation of interleukin-2 biosynthetic process);GO:0045892(negative regulation of transcription, DNA-dependent);GO:0045941(positive regulation of transcription);GO:0046007(negative regulation of activate…	0	chrX:48997342..48996569	chrX	ENST00000376207	48996569	50943	Xp11.23	GO:0005622(intracellular);GO:0005634(nucleus);GO:0043234(protein complex)	GO:0006338|GO:0006350|GO:0008285|GO:0042110|GO:0043029|GO:0045085|GO:0045892|GO:0045941|GO:0046007|GO:0050710|GO:0050777|GO:0003700|GO:0005515|GO:0008270|GO:0016565|GO:0042803|GO:0046872|GO:0051059|GO:0005622|GO:0005634|GO:0043234	NM_014009	Hs.247700	NP084566	ATGGAAACAGCACATTCCCAGAGTTCCTCCACAACATGGACTACTTCAAGTTCCACAACA	GO:0003700(transcription factor activity);GO:0005515(protein binding);GO:0008270(zinc ion binding);GO:0016565(general transcriptional repressor activity);GO:0042803(protein homodimerization activity);GO:0046872(metal ion binding);GO:0051059(NF-kappaB binding)	48997342
C9orf79	A_24_P203244	0.0458686	up	3.07129	382.694	246.708	54.9095	19.0212	37.9697	15.6818	14.8958	25.182	17.5494	39.1759	119.417	84.5525	0.0676463	0.963707	0.710018	-1.32323	-1.72428	-0.0676462	NM_178828	C9orf79	Homo sapiens chromosome 9 open reading frame 79 (C9orf79), mRNA [NM_178828]	NM_178828	false	ref:NM_178828;gb:AL834438;ens:ENST00000325643;ens:ENST00000375892		0	chr9:89693548..89693607	chr9	ENST00000325643	89693548	286234	9q22.1	GO:0016020(membrane);GO:0016021(integral to membrane)	GO:0016020|GO:0016021	NM_178828	Hs.130672	THC2478303	TCTTGCCTCCTGAACTAGACCAGTCTTCTTGCATGTCTCCTGGGGGAGACAGGGGGTTCT		89693607
DP58	A_24_P916073	0.0190885	up	3.06495	1542.14	543.262	40.7278	12.7434	30.9457	6.32038	15.631	22.0169	12.599	8.71205	28.7336	19.122	0.458855	0.629898	1.2453	-1.54056	-0.514132	-0.458855	NM_001004441	DP58	Homo sapiens cytosolic phosphoprotein DP58 (DP58), mRNA [NM_001004441]	NM_001004441	false	ref:NM_001004441;ens:ENST00000338682;gb:CR749535;thc:THC2480599		0	chr5:79890570..79890511	chr5	ENST00000338682	79890511	340120	5q14.1			NM_001004441	Hs.519404	THC2480599	AGGACCCAGATTCTAACCAGACAATATTTGCTTCCACCTTAAGAAGTATAGTTCAAAAAA		79890570
AK094603	A_24_P912136	0.0231093	up	3.06304	154.486	150.642	203.647	169.05	49.1581	68.0313	16.7712	72.7957	22.554	90.7271	49.1116	90.5523	0.712074	0.944349	0.206959	-1.44214	-1.33242	-0.206959	AK094603	AK094603	Homo sapiens cDNA FLJ37284 fis, clone BRAMY2013590. [AK094603]	AK094603	false	gb:AK094603;thc:THC2478339;thc:THC2468481		0	chr4:186744304..186744243	chr4		186744243		4q35.1					THC2478339	GGACAGTGATTGATCTTTTCACAATGTATGTAGCCTCTAGAATTTTGTACATATGTTTGC		186744304
ENST00000343518	A_23_P56855	0.0112786	up	3.05867	914.037	623.917	190.622	205.348	204.981	227.146	66.7328	171.116	31.1185	130.138	104.328	226.847	1.18526	0.527009	0.486233	-0.724147	-1.42983	-0.486233	ENST00000343518	ENST00000343518	Homo sapiens POTE14C mRNA, complete cds, alternatively spliced. [AY465172]		false	ens:ENST00000343518;ens:ENST00000344409;gb:AY465172;gb:BM763453		0	chr2:130937856..130937842	chr2	ENST00000343518	130937842		2q21.1			XM_928585	Hs.684914	THC2479857	CACTCTACACTATGCTGTCTACAATGAAGATAAATTAATGGCCAAGCACTGCTCTTATAC		130937856
C14orf81	A_24_P153558	0.00119351	up	3.05581	372.043	276.797	51.7277	39.3352	42.5363	29.9191	23.871	41.074	17.9838	45.5002	19.9964	52.1578	0.620563	0.58904	0.701552	-0.58904	-1.14525	-1.18922	AK056731	C14orf81	Homo sapiens cDNA FLJ32169 fis, clone PLACE6000523. [AK056731]	AK056731	false	gb:AK056731;gb:CB243257;thc:THC2487753		0	chr14:105145338..105145279	chr14		105145279	153514	14q32.33				Hs.650220	THC2487753	GACCAAACCCGAATCTTGGTTCACATACTCTGCAAAGAAATGACTAAGACTAGTTCTTCC		105145338
APOD	A_23_P136777	0.00118969	up	3.05579	148.799	178.511	48.6965	50.1578	40.0963	53.3913	16.2481	50.6371	17.1203	57.1835	21.2487	95.841	0.763884	0.983874	0.613394	-0.613394	-0.713358	-1.14674	NM_001647	APOD	Homo sapiens apolipoprotein D (APOD), mRNA [NM_001647]	NM_001647	false	ref:NM_001647;ens:ENST00000343267;gb:CR541773;gb:BT019860	GO:0006629(lipid metabolic process);GO:0006810(transport)	0	chr3:196782056..196779513	chr3	ENST00000343267	196779513	347	3q29	GO:0005576(extracellular region);GO:0005615(extracellular space)	GO:0006629|GO:0006810|GO:0005319|GO:0005501|GO:0005515|GO:0008035|GO:0008289|GO:0005576|GO:0005615	NM_001647	Hs.522555	THC2506267	TCACTAATGGAAAACGGAAAGATCAAAGTGTTAAACCAGGAGTTGAGAGCTGATGGAACT	GO:0005319(lipid transporter activity);GO:0005501(retinoid binding);GO:0005515(protein binding);GO:0008035(high-density lipoprotein binding);GO:0008289(lipid binding)	196782056
LRAT	A_23_P167182	0.0314101	up	3.05377	100.388	42.5139	43.6431	9.07711	34.2594	6.3662	12.8912	9.81284	12.2838	6.4882	6.88277	7.97924	0.159356	1.18522	1.34777	-0.686582	-0.159356	-1.29349	NM_004744	LRAT	Homo sapiens lecithin retinol acyltransferase (phosphatidylcholine--retinol O-acyltransferase) (LRAT), mRNA [NM_004744]	NM_004744	false	ref:NM_004744;ens:ENST00000336356;gb:BC031053;gb:AF071510	GO:0006776(vitamin A metabolic process);GO:0007601(visual perception);GO:0050896(response to stimulus)	0	chr4:155891031..155891090	chr4	ENST00000336356	155891031	9227	4q32.1	GO:0005783(endoplasmic reticulum);GO:0016020(membrane);GO:0016021(integral to membrane)	GO:0006776|GO:0007601|GO:0050896|GO:0016740|GO:0047173|GO:0005783|GO:0016020|GO:0016021	NM_004744	Hs.658427	THC2479995	CCACAGCTAGACTTGCATTTCAGGTATTAAAATTGCTTTCTTAACTGTCAAGAATCACAA	GO:0016740(transferase activity);GO:0047173(phosphatidylcholine-retinol O-acyltransferase activity)	155891090
CXorf56	A_24_P290373	0.0315921	down	3.05291	41.6987	162.388	40.3691	72.2217	68.5583	89.5524	119.556	68.6836	145.748	95.6806	147.452	125.048	-1.88755	-0.765363	-0.311582	0.873471	0.681	0.311582	NM_022101	CXorf56	Homo sapiens chromosome X open reading frame 56 (CXorf56), mRNA [NM_022101]	NM_022101	false	ref:NM_022101;ens:ENST00000354307;ens:ENST00000371590;ens:ENST00000333246		0	chrX:118557533..118557529	chrX	ENST00000354307	118557529	63932	Xq24		GO:0005515	NM_022101	Hs.248572	NP868136	TGTAACACAGAAGACGAAGAGACTATGTATCTGCGGAGACCTGAAGGCATTGAACTACAG	GO:0005515(protein binding)	118557533
THC2746700	A_32_P30477	0.0209908	up	3.05253	190.006	148.689	48.5959	32.9103	52.9022	33.7948	22.9604	31.1487	21.3603	40.7578	12.2455	45.5524	0.396886	0.605434	0.689666	-0.396886	-0.889005	-1.85213	THC2746700	THC2746700			false	thc:THC2746700		0	chr11:130113690..130113749	chr11		130113690		11q24.3					THC2746700	ATCGTGGAGGTAACATGTCTGGACCGTTGTCTGATATTCAGTTTTTATAGCTGGGGAGAC		130113749
AK095251	A_24_P25278	0.0151418	up	3.04492	98.4001	50.8809	45.1748	14.2892	37.0554	9.15792	13.6541	10.4407	15.2118	16.8646	15.3826	20.7066	0.282211	0.991273	1.34727	-0.282211	-0.818132	-1.09812	AK095251	AK095251	Homo sapiens cDNA FLJ37932 fis, clone CTONG2004941. [AK095251]	AK095251	false	gb:AK095251		0	chr7:889673..889614	chr7		889614		7p22.3				Hs.107387		CAATCTAGCTGATTTTGCTCTTCTCTTACAAAAACATTAAAAAGCAGAACACAGAAACGC		889673
OR10A2	A_24_P409230	0.0182807	up	3.0418	129.375	55.9804	37.2521	7.79471	32.4677	6.31513	15.3581	14.9017	22.761	18.9757	106.539	65.2767	0.250916	1.2991	1.40447	-0.914135	-0.695246	-0.250916	NM_001004460	OR10A2	Homo sapiens olfactory receptor, family 10, subfamily A, member 2 (OR10A2), mRNA [NM_001004460]	NM_001004460	false	ref:NM_001004460;ens:ENST00000307322	GO:0007165(signal transduction);GO:0007186(G-protein coupled receptor protein signaling pathway);GO:0007608(sensory perception of smell);GO:0050896(response to stimulus)	0	chr11:6847604..6847663	chr11	ENST00000307322	6847604	341276	11p15.4	GO:0016020(membrane);GO:0016021(integral to membrane)	GO:0007165|GO:0007186|GO:0007608|GO:0050896|GO:0004872|GO:0004984|GO:0016020|GO:0016021	NM_001004460	Hs.371762		TTTCTGACATTTCTAACCATCTACCTGGTCACCCTGATGGGAAACTGCCTCATCATTCTG	GO:0004872(receptor activity);GO:0004984(olfactory receptor activity)	6847663
RHEB	A_32_P124746	0.0375716	down	3.04161	34.0598	138.964	26.67	52.2001	46.7363	69.062	44.8239	49.9076	53.5637	31.2502	73.0616	47.1663	-1.6694	-0.609665	-0.204178	0.204178	1.13656	0.990527	BC009638	RHEB	Homo sapiens Ras homolog enriched in brain, mRNA (cDNA clone IMAGE:3892637), partial cds. [BC009638]	BC009638	false	gb:BC009638;thc:THC2594378;thc:THC2549958;thc:THC2526963	GO:0007165(signal transduction);GO:0007264(small GTPase mediated signal transduction)	0	chr7:150795063..150795122	chr7		150795063	6009	7q36.1	GO:0005622(intracellular);GO:0005681(spliceosome);GO:0016020(membrane)	GO:0007165|GO:0007264|GO:0000166|GO:0003924|GO:0005525|GO:0005622|GO:0005681|GO:0016020		Hs.647068	THC2594378	TATCTTCAAGGAGAACGGGCAGTTTGCTTCTTCAGGTAGAATATATTCCCAGTGTCCTCA	GO:0000166(nucleotide binding);GO:0003924(GTPase activity);GO:0005525(GTP binding)	150795122
DKFZP564O0823	A_24_P260371	0.0284257	up	3.0374	2196.13	677.929	30.3862	19.8464	39.9391	15.3782	26.2808	51.6406	23.6498	31.1593	90.2305	75.8207	1.26297	0.181759	0.944137	-1.40728	-0.830614	-0.181759	NM_015393	DKFZP564O0823	Homo sapiens DKFZP564O0823 protein (DKFZP564O0823), mRNA [NM_015393]	NM_015393	false	ref:NM_015393;ens:ENST00000307428;gb:AM393174;gb:AM393589		0	chr4:76156825..76156884	chr4	ENST00000307428	76156825	25849	4q13.3	GO:0016020(membrane);GO:0016021(integral to membrane)	GO:0016020|GO:0016021	NM_015393	Hs.105460	THC2461998	ATCAGCCCCAACATCTCTGCTTCCTAAGAACATTTCCATAGAGTCCAGAGAAGAGGAGAT		76156884
BX406954	A_32_P138042	0.00667014	down	3.03403	123.154	732.054	26.1751	216.14	55.4238	514.502	83.9775	207.824	55.0093	105.591	64.2225	220.564	-0.39572	-0.869931	-1.03883	0.868483	1.23503	0.39572	BX406954	BX406954	BX406954 Homo sapiens ADULT BRAIN Homo sapiens cDNA clone CS0DN005YL01 3-PRIME, mRNA sequence [BX406954]	BX406954	false	gb:BX406954;gb:BX445743;thc:THC2562052		0	chrX:77268074..77268015	chrX		77268015		Xq21.1				Hs.269884	THC2562052	CATGGAAGGTTTTAGCTAATGCCAAGTGGAGATGCAGAAAATGCTAAGTTGACTTAGGGG		77268074
SEMA3D	A_32_P31240	0.0317225	up	3.03168	352.09	143.09	33.8513	10.902	32.2347	6.33305	17.4891	12.3707	13.9629	9.2751	15.1194	23.0564	0.354428	0.690034	1.40305	-0.445058	-0.354428	-1.55336	NM_152754	SEMA3D	Homo sapiens sema domain, immunoglobulin domain (Ig), short basic domain, secreted, (semaphorin) 3D (SEMA3D), mRNA [NM_152754]	NM_152754	false	ref:NM_152754;ens:ENST00000284136;gb:AY358937;gb:BX648652	GO:0007275(multicellular organismal development);GO:0007399(nervous system development);GO:0030154(cell differentiation)	0	chr7:84466390..84466331	chr7	ENST00000284136	84466331	223117	7q21.11	GO:0016020(membrane)	GO:0007275|GO:0007399|GO:0030154|GO:0004872|GO:0016020	NM_152754	Hs.201340	THC2478823	CTAAGCAAGCCCCGAATTTGATAGTGTATAAGGTGCTTTATTCCCTCGAATGTCCATTAA	GO:0004872(receptor activity)	84466390
KLK7	A_23_P39056	0.0488148	up	3.03163	1539.15	649.361	35.7091	12.7803	35.4348	6.32962	18.9792	29.8194	13.8939	7.90363	14.6893	12.3515	0.215589	0.452922	1.45552	-1.68128	-0.215589	-0.779376	NM_005046	KLK7	Homo sapiens kallikrein-related peptidase 7 (KLK7), transcript variant 1, mRNA [NM_005046]	NM_005046	false	ref:NM_005046;ref:NM_139277;gb:AF411214;ens:ENST00000304045	GO:0006508(proteolysis);GO:0008544(epidermis development)	0	chr19:56172548..56172489	chr19	ENST00000304045	56172489	5650	19q13.33		GO:0006508|GO:0008544|GO:0004252	NM_005046	Hs.151254	NP525688	GACGCCGATGACCTATGAAGTCAAATTTGACTTTACCTTTCCTCAAAGATATATTTAAAC	GO:0004252(serine-type endopeptidase activity)	56172548
CR936609	A_24_P604989	0.0116735	up	3.02341	204.746	341.009	45.3168	134.192	50.6517	185.801	25.6333	172.382	23.9287	196.903	25.1234	227	1.57632	0.746115	0.437218	-0.437218	-0.728374	-0.863294	CR936609	CR936609	Homo sapiens mRNA; cDNA DKFZp686D2330 (from clone DKFZp686D2330). [CR936609]	CR936609	false	gb:CR936609;gb:AF052109;gb:BC037321;thc:THC2666644		0	chr1:4751604..4751663	chr1		4751604		1p36.32				Hs.12473	THC2666644	TCTGGGCATTGGTATGGAATAAACAGGATACTCAGTGAAACATCCAAACTATTGACTGGA		4751663
ENST00000376752	A_24_P355246	0.0439422	up	3.00634	47.0183	75.5941	48.6151	29.5478	33.3744	41.5196	15.1359	35.7611	16.7288	45.1281	7.32141	37.944	0.27768	1.68109	0.647679	-0.27768	-0.468959	-1.41094	ENST00000376752	ENST00000376752	Proprotein convertase subtilisin/kexin type 5 precursor (EC 3.4.21.-) (Proprotein convertase PC5) (Subtilisin/kexin-like protease PC5) (PC6) (hPC6). [Source:Uniprot/SWISSPROT;Acc:Q92824] [ENST00000376752]		false	ens:ENST00000376752;gb:AK023096;thc:THC2669129	GO:0006465(signal peptide processing);GO:0006508(proteolysis);GO:0007267(cell-cell signaling)	0	chr9:78000367..78000426	chr9	ENST00000376752	78000367		9q21.13	GO:0005615(extracellular space);GO:0005794(Golgi apparatus)	GO:0006465|GO:0006508|GO:0007267|GO:0004289|GO:0008233|GO:0005615|GO:0005794		Hs.368542	THC2669129	TACAAAGTTTGGAGACTCAACAAATGCTCTAACCTTCTAGAGACAAAAGTCCTATTTCTG	GO:0004289(subtilase activity);GO:0008233(peptidase activity)	78000426
PTPRG	A_23_P41054	0.00579818	up	3.00505	221.975	330.442	50.4487	110.345	45.5966	133.46	21.3772	135.077	21.1902	150.4	34.6352	199.731	1.46457	0.909437	0.489169	-0.621062	-0.788761	-0.489169	NM_002841	PTPRG	Homo sapiens protein tyrosine phosphatase, receptor type, G (PTPRG), mRNA [NM_002841]	NM_002841	false	ref:NM_002841;gb:CR749269;thc:THC2464456	GO:0006470(protein amino acid dephosphorylation);GO:0006730(one-carbon compound metabolic process);GO:0007169(transmembrane receptor protein tyrosine kinase signaling pathway)	0	chr3:62254258..62254317	chr3	ENST00000383711	62254258	5793	3p14.2	GO:0005887(integral to plasma membrane);GO:0016020(membrane)	GO:0006470|GO:0006730|GO:0007169|GO:0004089|GO:0005001|GO:0008270|GO:0016787|GO:0005887|GO:0016020	NM_002841	Hs.654488	THC2464456	GTGTTACTGCCTATAATCTTATACAACAGCAAACCCTGATGTGACATTCCATGACGACAT	GO:0004089(carbonate dehydratase activity);GO:0005001(transmembrane receptor protein tyrosine phosphatase activity);GO:0008270(zinc ion binding);GO:0016787(hydrolase activity)	62254317
C1orf212	A_24_P396340	0.00609807	up	3.00442	847.076	365.584	31.0757	15.7171	37.6231	9.81892	21.8493	28.3509	17.7599	19.514	24.6071	26.6645	0.778489	0.549647	1.50418	-0.809605	-0.569684	-0.549647	NM_138428	C1orf212	Homo sapiens chromosome 1 open reading frame 212 (C1orf212), mRNA [NM_138428]	NM_138428	false	ref:NM_138428;ens:ENST00000296204;gb:AK074853;thc:THC2462279		0	chr1:35093082..35093023	chr1	ENST00000296204	35093023	113444	1p34.3			NM_138428	Hs.27160	THC2462279	GGCACAGATTCCCAGGAACCTTTTTACCATTATTACAATTGGCTGCAGCACCTTCAAGTC		35093082
LOC441774	A_24_P238386	0.0205277	up	3.00416	75.3035	121.156	43.952	51.9839	46.5016	68.4741	21.5544	55.1171	21.5045	94.4349	25.9475	175.546	0.334219	0.77816	0.462018	-0.334219	-1.11438	-1.73789	XR_018247	LOC441774	PREDICTED: Homo sapiens similar to 40S ribosomal protein S4, Y isoform 1 (LOC441774), mRNA [XR_018247]	XR_018247	false	gb:XR_018247;ref:XR_017088		0	chr16:73784146..73784087	chr16		73784087	441774	16q23.1			XR_017088	Hs.647382		ATAATCAACTTTATCAAATTCCACACAGGCAATGCGTGTATGGTGATTGGCGGAGCCAGC		73784146
TMEM163	A_23_P39550	0.00391168	up	3.00171	288.708	126.033	38.9861	9.67905	48.7995	13.1019	20.2838	17.0137	19.6558	18.5422	18.4407	18.3413	0.471087	1.2853	1.17238	-0.471087	-0.64058	-0.716928	NM_030923	TMEM163	Homo sapiens transmembrane protein 163 (TMEM163), mRNA [NM_030923]	NM_030923	false	ref:NM_030923;gb:AL122044;gb:BC026170;ens:ENST00000281924		0	chr2:134930700..134930641	chr2	ENST00000281924	134930641	81615	2q21.3	GO:0016020(membrane);GO:0016021(integral to membrane)	GO:0016020|GO:0016021	NM_030923	Hs.369471	NP1165055	GGTGCCAATATTTAACTGAACATCTGGTTTCTTTTTGGAAGTTTTCTTTCACATGGTTTG		134930700
HSPB8	A_23_P162579	0.0214531	up	3.0013	780.375	444.495	52.4635	47.0023	54.1525	43.1679	22.464	64.0599	22.9602	67.9212	60.6757	79.1016	0.924002	0.270585	0.439069	-1.3998	-1.45272	-0.270585	NM_014365	HSPB8	Homo sapiens heat shock 22kDa protein 8 (HSPB8), mRNA [NM_014365]	NM_014365	false	ref:NM_014365;ens:ENST00000281938;gb:BT006876;gb:DQ896404	GO:0006457(protein folding);GO:0008150(biological_process)	0	chr12:118101847..118109251	chr12	ENST00000281938	118101847	26353	12q24.23	GO:0005575(cellular_component);GO:0005622(intracellular)	GO:0006457|GO:0008150|GO:0004674|GO:0016301|GO:0016740|GO:0042802|GO:0005575|GO:0005622	NM_014365	Hs.400095	THC2786122	ATGGATACGTGGAGGTGTCTGGCAAACATGAAGAGAAACAGCAAGAAGGTGGCATTGTTT	GO:0004674(protein serine/threonine kinase activity);GO:0016301(kinase activity);GO:0016740(transferase activity);GO:0042802(identical protein binding)	118109251
GPR34	A_23_P11201	0.0362129	up	3.00044	306.576	144.745	23.1392	4.73037	31.5092	6.30442	21.2428	13.0861	15.4852	10.6745	13.3731	16.4275	0.191901	1.39948	1.43051	-0.191901	-0.354114	-1.18761	NM_005300	GPR34	Homo sapiens G protein-coupled receptor 34 (GPR34), transcript variant 1, mRNA [NM_005300]	NM_005300	false	ref:NM_005300;ref:NM_001033514;ref:NM_001033513;gb:BC020678	GO:0007165(signal transduction);GO:0007186(G-protein coupled receptor protein signaling pathway)	0	chrX:41440881..41440940	chrX	ENST00000378142	41440881	2857	Xp11.4	GO:0005887(integral to plasma membrane);GO:0016020(membrane);GO:0016021(integral to membrane)	GO:0007165|GO:0007186|GO:0001584|GO:0004872|GO:0045028|GO:0005887|GO:0016020|GO:0016021	NM_005300	Hs.495989	NP1464354	AGTAGGAGTGAAAGCACTTCAGAATTTAAACCAGGATACTCCCTGCATGATACATCTGTG	GO:0001584(rhodopsin-like receptor activity);GO:0004872(receptor activity);GO:0045028(purinergic nucleotide receptor activity, G-protein coupled)	41440940
BI826226	A_32_P233911	0.0148477	up	3.00012	395.013	223.393	34.966	9.05052	26.3437	11.0738	14.8103	19.4488	11.8303	10.6006	6.7321	9.50623	0.331988	1.45955	0.75998	-0.883406	-0.331988	-0.988144	BI826226	BI826226	603075917F1 NIH_MGC_119 Homo sapiens cDNA clone IMAGE:5167756 5', mRNA sequence [BI826226]	BI826226	false	gb:BI826226;thc:THC2645708		0	chr3:72795869..72795810	chr3		72795810		3p13				Hs.123457	THC2645708	CAGTTACATTAGGAAAGGAGTGAGCATAAAGAGCACCTACTAGAGAGAGGGTCCTTTCAC		72795869
THC2613389	A_32_P180887	0.0248592	up	2.99842	134.466	81.7226	38.9011	8.67539	37.1775	10.4656	14.6988	13.3554	15.5014	18.3541	25.4106	24.2938	0.290078	1.73645	1.40042	-0.290078	-0.672061	-0.363519	THC2613389	THC2613389	AY039238 gastric cancer antigen Ga50 {Homo sapiens} (exp=-1; wgp=0; cg=0), partial (7%) [THC2613389]		false	thc:THC2613389		0	chr12:125093028..125093758	chr12		125093028		12q24.32					THC2613389	ATGCATACTTGGGGCTGCATTTGAAGGAGAGCAACATCCCTTTGTTTTCACAGAGGAGAA		125093758
HS6ST2	A_24_P105191	0.00817674	up	2.99721	679.896	774.097	518.718	361.321	328.859	444.728	142.734	354.57	118.681	403.434	144.342	493.601	0.686894	1.39576	0.438643	-0.438643	-0.891148	-0.899765	NM_147175	HS6ST2	Homo sapiens heparan sulfate 6-O-sulfotransferase 2 (HS6ST2), transcript variant S, mRNA [NM_147175]	NM_147175	false	ref:NM_147175;ref:NM_001077188;ens:ENST00000370836;ens:ENST00000370835		0	chrX:131587828..131587769	chrX	ENST00000370836	131587769	90161	Xq26.2	GO:0016020(membrane);GO:0016021(integral to membrane)	GO:0016740|GO:0016020|GO:0016021	NM_147175	Hs.385956	NP854874	TCCCATGATTTCAACTGTAAACATCTGTCCATTGGTGTAGCTTTACAAACCATTCACTGA	GO:0016740(transferase activity)	131587828
SLC46A3	A_23_P105856	0.0128475	up	2.99394	250.011	145.516	36.2938	16.6878	43.5196	13.3959	21.375	24.828	18.8133	19.4468	8.11369	14.9395	0.414297	0.754406	1.33335	-0.582568	-0.414297	-1.24722	NM_181785	SLC46A3	Homo sapiens hypothetical protein LOC283537 (LOC283537), mRNA [NM_181785]	NM_181785	false	ref:NM_181785;ens:ENST00000266943;gb:AK098426;gb:AK124604		0	chr13:28173603..28173544	chr13	ENST00000266943	28173544	283537	13q12.3			NM_181785	Hs.117167	NP1155018	GAATGCACATATCATATACCATGACTTCTGAAGACTATAAATGAATTCCACAATCAGTGC		28173603
THC2612011	A_24_P668821	0.0248554	up	2.99222	284.444	316.015	74.3699	127.529	90.676	143.301	22.3878	127.757	25.8265	148.868	73.7622	180.876	0.884196	0.258009	0.375782	-1.47658	-1.49107	-0.258009	THC2612011	THC2612011	ALU1_HUMAN (P39188) Alu subfamily J sequence contamination warning entry, partial (10%) [THC2612011]		false	thc:THC2612011;gb:CN273513		0	chr14:044748870..044748811	chr14		44748811		14q21.3				Hs.437941	THC2612011	AGGCAAAAGGCTAATTTCCGTAATATATACAGCATTCCTACAAACTAACAAGGAATGCAT		44748870
HIST1H2AC	A_23_P167983	0.0111326	down	2.99021	45.5886	771.932	44.6644	513.109	24.3549	603.913	24.778	130.79	109.868	762.036	163.548	805.906	-0.923649	-0.363989	-1.47398	0.757962	0.363989	0.857178	ENST00000314088	HIST1H2AC	Histone H2A type 1-C. [Source:Uniprot/SWISSPROT;Acc:Q93077] [ENST00000314088]		false	ens:ENST00000314088;gb:BC050602;gb:BC085010;gb:U90551	GO:0006334(nucleosome assembly);GO:0007001(chromosome organization and biogenesis (sensu Eukaryota))	0	chr6:26246801..26246860	chr6	ENST00000314088	26246801	8334	6p22.1	GO:0000786(nucleosome);GO:0005634(nucleus);GO:0005694(chromosome)	GO:0006334|GO:0007001|GO:0003677|GO:0000786|GO:0005634|GO:0005694		Hs.622290	THC2508286	GCATTATGCAAATGCATTATATTTTATGTAACCTGTCCACTGTTGGTAGGCACTTGAGTT	GO:0003677(DNA binding)	26246860
GALR2	A_23_P77756	0.0271516	up	2.98563	674.175	343.115	34.6778	10.3559	35.7412	6.34092	17.3072	16.0525	18.2429	19.1343	51.5177	38.0026	0.267731	1.03686	1.78812	-0.59813	-0.775533	-0.267731	NM_003857	GALR2	Homo sapiens galanin receptor 2 (GALR2), mRNA [NM_003857]	NM_003857	false	ref:NM_003857;ens:ENST00000329003;gb:AF080586;gb:BC074914	GO:0006936(muscle contraction);GO:0007186(G-protein coupled receptor protein signaling pathway);GO:0007188(G-protein signaling, coupled to cAMP nucleotide second messenger);GO:0007204(elevation of cytosolic calcium ion concentration);GO:0007268(synaptic transmission);GO:0007275(multicellular organismal development);GO:0007586(digestion);GO:0007611(learning and/or memory);GO:0007631(feeding behavi…	0	chr17:71582729..71582788	chr17	ENST00000329003	71582729	8811	17q25.1	GO:0005886(plasma membrane);GO:0016021(integral to membrane)	GO:0006936|GO:0007186|GO:0007188|GO:0007204|GO:0007268|GO:0007275|GO:0007586|GO:0007611|GO:0007631|GO:0031175|GO:0001584|GO:0004872|GO:0004966|GO:0005886|GO:0016021	NM_003857	Hs.666366	THC2480347	TCAGCACTACCAACCTGTTCATCCTTAACCTGGGCGTGGCCGACCTGTGTTTCATCCTGT	GO:0001584(rhodopsin-like receptor activity);GO:0004872(receptor activity);GO:0004966(galanin receptor activity)	71582788
PLG	A_24_P923011	0.0453864	up	2.98016	518.418	229.225	31.6135	9.62236	37.215	7.73419	20.6066	19.5942	18.7507	28.3325	60.3902	31.116	0.110346	0.649073	1.19956	-0.994331	-1.66252	-0.110346	NM_000301	PLG	Homo sapiens plasminogen (PLG), mRNA [NM_000301]	NM_000301	false	ref:NM_000301;ens:ENST00000308192;gb:AF282882;gb:M74220	GO:0006508(proteolysis);GO:0006915(apoptosis);GO:0006917(induction of apoptosis);GO:0007596(blood coagulation);GO:0008285(negative regulation of cell proliferation);GO:0016525(negative regulation of angiogenesis);GO:0042246(tissue regeneration);GO:0042730(fibrinolysis);GO:0045445(myoblast differentiation);GO:0046716(muscle maintenance)	0	chr6:161075059..161077913	chr6	ENST00000308192	161075059	5340	6q26	GO:0005615(extracellular space)	GO:0006508|GO:0006915|GO:0006917|GO:0007596|GO:0008285|GO:0016525|GO:0042246|GO:0042730|GO:0045445|GO:0046716|GO:0004283|GO:0005509|GO:0005515|GO:0008233|GO:0005615	NM_000301	Hs.143436	NP482604	TACACGACAAATCCAAGAAAACTTTACGACTACTGTGATGTCCCTCAGTGTGCGGCCTAA	GO:0004283(plasmin activity);GO:0005509(calcium ion binding);GO:0005515(protein binding);GO:0008233(peptidase activity)	161077913
THC2633633	A_32_P235289	0.0394304	up	2.97888	312.331	191.016	50.7823	13.8427	30.6542	14.947	11.5818	21.4372	13.0362	19.9282	51.2648	38.9309	0.156166	1.32198	0.483004	-1.44148	-1.16551	-0.156166	THC2633633	THC2633633	Q8XNF6_CLOPE (Q8XNF6) Probable transcriptional regulator, partial (5%) [THC2633633]		false	thc:THC2633633		0	chr5:178875112..178863330	chr5		178863330		5q35.3					THC2633633	CCTCACCTCCGGTCACTGGAACACTGAGCTGTTAAATGAAAGACCTCTGAATAAGTCGTG		178875112
SPATA3	A_23_P329956	0.0235179	up	2.9755	1065.13	464.766	41.5861	11.8405	41.8044	8.83759	30.5067	28.8833	18.2097	22.7746	30.7266	17.9538	0.210629	0.826548	1.2561	-0.906939	-1.30855	-0.210629	BC047704	SPATA3	Homo sapiens spermatogenesis associated 3, mRNA (cDNA clone MGC:51971 IMAGE:5744971), complete cds. [BC047704]	BC047704	false	gb:BC047704;gb:AY032925;ens:ENST00000308738;ens:ENST00000355662		0	chr2:231573485..231575690	chr2	ENST00000308738	231573485	130560	2q37.1			XR_015911	Hs.121021	THC2478199	CACCTTCTACAGAAAATCTTCAAGAAAACCCTCCAGTCATCGTAACGCGTGTCCTCCAAG		231575690
LOC648964	A_24_P238186	0.0215443	down	2.97543	109.495	143.074	19.6408	48.8805	20.6232	63.3614	77.3573	52.5935	66.592	64.1368	204.974	118.726	-0.220049	-1.14955	-1.45349	0.722504	0.220049	0.953654	XR_018460	LOC648964	PREDICTED: Homo sapiens similar to Translationally-controlled tumor protein (TCTP) (p23) (Histamine-releasing factor) (HRF) (Fortilin) (LOC648964), mRNA [XR_018460]	XR_018460	false	gb:XR_018460;ref:XR_016370		0	chrX:120825328..120825269	chrX		120825269	648964	Xq25			XR_016370	Hs.647483		AAACAAGAATCTTGACAGCGTTGTTGCTCTACTGGACTACTGTGAGGACACTGTGATCCT		120825328
BF475893	A_32_P38821	0.0191084	down	2.97373	269.389	556.702	123.225	211.605	172.359	340.827	247.783	213.83	153.24	56.2137	160.812	135.556	-0.763486	-0.496343	-0.6999	0.496343	1.73053	0.530216	BF475893	BF475893	BF475893 nac42c01.x1 Lupski_sciatic_nerve Homo sapiens cDNA clone IMAGE:3395713 3', mRNA sequence [BF475893]	BF475893	false	gb:BF475893;gb:AI825092;gb:AI825569;gb:AW590300		0	chr8:126519697..126519638	chr8		126519638		8q24.13				Hs.444947		AGAGTCCTTAGTCGGATAATGTATCACAGATACAACAGTCGAGCAACCACGAGAGCGTTA		126519697
ECM2	A_23_P303671	0.00813928	up	2.97264	334.395	215.088	43.1204	25.0236	39.7174	21.2688	17.4133	38.2868	17.3365	36.7209	28.3961	32.0149	0.404839	0.553296	0.669245	-1.36845	-1.31458	-0.404839	NM_001393	ECM2	Homo sapiens extracellular matrix protein 2, female organ and adipocyte specific (ECM2), mRNA [NM_001393]	NM_001393	false	ref:NM_001393;gb:BC105958;gb:BC107493;ens:ENST00000344604	GO:0007160(cell-matrix adhesion)	0	chr9:94298094..94298035	chr9	ENST00000344604	94298035	1842	9q22.31	GO:0005578(proteinaceous extracellular matrix)	GO:0007160|GO:0005178|GO:0005515|GO:0005578	NM_001393	Hs.117060	THC2488995	ACTGGTGTTAGCTGAGAACTCTGTAAGTCCCTTTAAAAATTATGTATCTTTTGGTTCAAG	GO:0005178(integrin binding);GO:0005515(protein binding)	94298094
ZP1	A_23_P1912	0.0206106	up	2.97243	237.913	454.538	55.08	235.68	62.3441	250.346	29.3635	212.757	28.3224	297.005	31.9681	362.716	1.54321	0.379941	0.471572	-0.379941	-0.913299	-1.02696	NM_207341	ZP1	Homo sapiens zona pellucida glycoprotein 1 (sperm receptor) (ZP1), mRNA [NM_207341]	NM_207341	false	ref:NM_207341;ens:ENST00000278853;gb:BC067899;thc:THC2481684	GO:0007338(single fertilization)	0	chr11:60399673..60399732	chr11	ENST00000278853	60399673	22917	11q12.2	GO:0005578(proteinaceous extracellular matrix);GO:0016020(membrane);GO:0016021(integral to membrane)	GO:0007338|GO:0005578|GO:0016020|GO:0016021	NM_207341	Hs.172130	THC2481684	GCCCAGAAGCTCTGGGAAAGCAACAGACAGTGAATGGGCCCAATAAACAATCATTTCAAA		60399732
THC2618074	A_32_P65067	0.034505	up	2.97138	1044.04	610.715	140.576	185.358	342.727	231.105	101.942	178.062	46.0835	175.704	107.088	219.406	1.3754	0.202831	1.17031	-0.202831	-1.32903	-0.433	THC2618074	THC2618074			false	thc:THC2618074		0	chr20:10433479..10433538	chr20		10433479		20p12.2					THC2618074	CCCCCAAAGTGAATTTTAAACTTGACTTATTTATGCCGTTCTCATAGCAACAGGAAAACT		10433538
NODAL	A_23_P127322	0.0168108	up	2.9713	292.594	129.026	39.9476	9.5048	29.7636	6.3099	13.1475	11.8619	13.2617	13.8554	29.3162	18.1473	0.244651	1.13479	1.30127	-0.788143	-0.999776	-0.244651	NM_018055	NODAL	Homo sapiens nodal homolog (mouse) (NODAL), mRNA [NM_018055]	NM_018055	false	ref:NM_018055;ens:ENST00000287139;gb:BC112025;gb:BC104976	GO:0001701(in utero embryonic development);GO:0001947(heart looping);GO:0007275(multicellular organismal development);GO:0007368(determination of left/right symmetry);GO:0008284(positive regulation of cell proliferation);GO:0009952(anterior/posterior pattern formation);GO:0019827(stem cell maintenance);GO:0042074(cell migration involved in gastrulation);GO:0045165(cell fate commitment)	0	chr10:71865626..71865567	chr10	ENST00000287139	71865567	4838	10q22.1	GO:0005615(extracellular space)	GO:0001701|GO:0001947|GO:0007275|GO:0007368|GO:0008284|GO:0009952|GO:0019827|GO:0042074|GO:0045165|GO:0005125|GO:0008083|GO:0005615	NM_018055	Hs.370414	THC2480775	ACTGAGGGCTCACTTGCCATTGAGATTTTCCACCAGCCAAAGCCCGACACAGAGCAGGCT	GO:0005125(cytokine activity);GO:0008083(growth factor activity)	71865626
HPSE	A_23_P256107	0.00389817	up	2.97101	150.319	175.286	46.5668	58.8423	57.4667	74.306	24.9275	73.9092	25.301	81.1666	20.6174	108.303	0.747705	0.631836	0.598633	-0.598633	-0.712304	-1.42375	NM_006665	HPSE	Homo sapiens heparanase (HPSE), mRNA [NM_006665]	NM_006665	false	ref:NM_006665;gb:BC051321;gb:AY948074;gb:AF144325	GO:0006029(proteoglycan metabolic process);GO:0006954(inflammatory response)	0	chr4:84446407..84442414	chr4	ENST00000311412	84442414	10855	4q21.23	GO:0005764(lysosome);GO:0016020(membrane)	GO:0006029|GO:0006954|GO:0000287|GO:0004566|GO:0005509|GO:0016787|GO:0005764|GO:0016020	NM_006665	Hs.44227	THC2464801	AGTGGATGAAAACTTCGATCCTTTACCTGATTATTGGCTATCTCTTCTGTTCAAGAAATT	GO:0000287(magnesium ion binding);GO:0004566(beta-glucuronidase activity);GO:0005509(calcium ion binding);GO:0016787(hydrolase activity)	84446407
TTTY14	A_24_P66233	0.0428096	up	2.96953	119.761	152.876	57.0693	29.5473	79.3907	34.5148	17.0549	34.6659	19.4512	49.547	37.2148	54.0792	0.0934946	1.39539	1.64746	-0.577627	-0.903237	-0.0934946	NR_001543	TTTY14	Homo sapiens testis-specific transcript, Y-linked 14 (TTTY14) on chromosome Y [NR_001543]	NR_001543	false	ref:NR_001543;gb:AF332243;ens:ENST00000331787;thc:THC2726626		0	chrY:19698601..19698542	chrY	ENST00000331787	19698542	83869	Yq11.222			NR_001543	Hs.667793	THC2726626	TCGGAGAGTCAGAGGCCACCCTGAGATGGACCGAGATCTTCAGTTGGGGAGGCGCCTCCG		19698601
MGC4294	A_23_P102681	0.00709806	up	2.96913	175.559	260.712	60.9941	85.2878	105.204	100.877	19.1816	98.3815	39.5838	116.587	41.5621	143.391	0.493961	0.580792	1.12505	-1.2942	-0.493961	-0.722153	BC002831	MGC4294	Homo sapiens hypothetical protein MGC4294, mRNA (cDNA clone MGC:4294 IMAGE:3636069), complete cds. [BC002831]	BC002831	false	gb:BC002831;ens:ENST00000306392;thc:THC2483328		0	chr20:56644047..56644106	chr20	ENST00000306392	56644047	79160	20q13.32				Hs.649915	THC2483328	ACTGACAAATCGAGTGGGCAAACGGCTTACTCAAAGGCCAGGAGCAGCTACCCGATGACT		56644106
USHBP1	A_23_P73135	0.0398975	up	2.96746	203.269	127.118	46.1817	10.9048	44.8617	10.3171	18.0628	21.1173	16.3926	11.686	17.9648	19.1281	0.0944793	1.49961	1.5377	-0.80815	-0.0944793	-0.673266	NM_031941	USHBP1	Homo sapiens Usher syndrome 1C binding protein 1 (USHBP1), mRNA [NM_031941]	NM_031941	false	ref:NM_031941;gb:AK096028;gb:AB040046;gb:BC027910		0	chr19:17223446..17222220	chr19	ENST00000252597	17222220	83878	19p13.11		GO:0005515	NM_031941	Hs.512773	NP499213	CGAGCCAGACGGTCTCAGAGTGCCGAGCTGAACAGGGATTTATGCAAAGCCCACAGCGCC	GO:0005515(protein binding)	17223446
KIAA1622	A_23_P425332	0.0184974	up	2.96087	154.827	171.174	49.272	57.1892	41.627	99.7449	16.7869	69.3899	17.1131	59.9843	13.5118	74.4322	1.39029	1.32013	0.274379	-0.512289	-0.274379	-0.926602	NM_058237	KIAA1622	Homo sapiens KIAA1622 (KIAA1622), transcript variant 1, mRNA [NM_058237]	NM_058237	false	ref:NM_058237;ens:ENST00000304338;gb:AB046842;gb:DB529420		0	chr14:93815566..93815625	chr14	ENST00000304338	93815566	57718	14q32.13		GO:0005488	NM_058237	Hs.259599	THC2476366	GCCTGTGGAATATATACAGTTCTTAATTTTAAACTGTCAGTTCTTGAGATATACCGTGTG	GO:0005488(binding)	93815625
ANKS4B	A_23_P385766	0.0176845	up	2.95795	79.1814	76.733	41.3687	23.7836	42.0841	16.34	18.9236	28.2552	19.1254	37.3144	25.4243	48.8607	0.311823	1.06508	1.63138	-0.311823	-0.697732	-0.675959	NM_145865	ANKS4B	Homo sapiens ankyrin repeat and sterile alpha motif domain containing 4B (ANKS4B), mRNA [NM_145865]	NM_145865	false	ref:NM_145865;gb:AK096138;thc:THC2479942		0	chr16:21170374..21170433	chr16		21170374	257629	16p12.2	GO:0005886(plasma membrane)	GO:0005515|GO:0005886	NM_145865	Hs.115959	THC2479942	GAATTCCAATTCTTTTTCTCTCCTTAGATCTATGACTTTGCCTAGTGGTAGAGACTAGAG	GO:0005515(protein binding)	21170433
BG989839	A_32_P72968	0.0314039	down	2.95406	48.1464	170.802	32.8824	74.7353	81.491	106.829	80.3463	78.8732	91.9167	50.4794	152.849	116.25	-1.64488	-1.00253	-0.208645	0.208645	1.04658	0.576821	BG989839	BG989839	BG989839 PM0-HT0913-200101-004-f03 HT0913 Homo sapiens cDNA, mRNA sequence [BG989839]	BG989839	false	gb:BG989839;gb:BF329500;gb:BG996304;gb:BE694648		0	chr2:9645018..9645077	chr2		9645018		2p25.1				Hs.74405		CATGATGAGGGTGCTGTCTTTGTATGAGTCTTCATTCAGTGTATCAAGTTCAGCAATGGC		9645077
THC2559752	A_32_P3545	0.0463235	down	2.95017	604.992	372.353	519.736	111.269	606.259	153.34	512.423	78.6343	467.133	37.0192	603.782	64.4408	-1.76367	-0.240187	-0.480717	0.240187	1.19357	0.764063	THC2559752	THC2559752	EF1B_HUMAN (P24534) Elongation factor 1-beta (EF-1-beta), complete [THC2559752]		false	thc:THC2559752;gb:N52197;gb:BG056085;gb:BG056934	GO:0006414(translational elongation)	0	chr2:206736158..206736217	chr2		206736158		2q33.3	GO:0005853(eukaryotic translation elongation factor 1 complex)	GO:0006414|GO:0003746|GO:0005853		Hs.300701	THC2559752	AGAGGACACCATTCCGACACAAACGTTTATGTGATTTTAGCCATTACAACAGTAATTCAG	GO:0003746(translation elongation factor activity)	206736217
POF1B	A_23_P159764	0.0117424	up	2.9485	322.349	216.957	55.1984	19.4466	38.1014	28.2499	13.4197	22.7596	14.6844	20.9757	13.7793	25.6324	0.612637	1.54653	0.47302	-0.720701	-0.47302	-0.854042	NM_024921	POF1B	Homo sapiens premature ovarian failure, 1B (POF1B), mRNA [NM_024921]	NM_024921	false	ref:NM_024921;gb:AF309774;gb:AK026445;gb:AK025039		0	chrX:84419446..84419387	chrX	ENST00000262753	84419387	79983	Xq21.1		GO:0003779	NM_024921	Hs.267038	NP286844	CCAAAATACTTAAAAATAATAGTGTCAAAAATTCAGGGGCAGTTAAGGAGTCATGGATGG	GO:0003779(actin binding)	84419446
THC2718323	A_32_P64558	0.0326838	up	2.94418	396.833	184.57	36.3066	7.84633	29.6397	6.3496	14.9332	12.2739	11.9909	6.72609	6.70338	7.99006	0.13513	1.24091	1.25357	-0.686307	-0.13513	-1.22255	THC2718323	THC2718323			false	thc:THC2718323		0	chr1:202012810..202012869	chr1		202012810		1q32.1					THC2718323	ACTAAGAGGGGATGAAAAGTTATGAGATCTAAATTAGAAGTTATGAAGACATCTGTCACC		202012869
ENST00000307214	A_24_P237912	0.0258702	up	2.9429	209.152	133.442	37.886	24.3578	43.2831	27.5314	22.2398	30.3356	17.5682	24.3987	9.83319	34.5192	0.553635	0.542573	0.558021	-0.542573	-0.568536	-1.90637	ENST00000307214	ENST00000307214	CDNA FLJ40722 fis, clone THYMU2028629. [Source:Uniprot/SPTREMBL;Acc:Q8N1I1] [ENST00000307214]		false	ens:ENST00000307214;ens:ENST00000388775;ens:ENST00000291129;gb:AK090395		0	chr7:143055521..143055580	chr7	ENST00000307214	143055521		7q35			XM_001127154	Hs.603748	THC2530704	CTGGCAGGATGAATCTATGGGTGAAGAAGTTCTCTGAAAAAGTGAAGAAGAATCTGGTTC		143055580
A_32_P132169	A_32_P132169	1.9787609E-5	up	2.94181	213.757	115.553	45.6431	27.1214	33.0566	20.936	15.1739	26.0999	14.6702	25.5252	15.8041	27.3506	0.949169	0.812715	0.720702	-0.720702	-0.73729	-0.729529	A_32_P132169	A_32_P132169			false			0	chr10:020145522..020145463	chr10		20145463		10p12.32						GTTTAGGTTTGCGGGAAGGAGGTTGATGACGAAACCCTCCCGACAAGTTTTGCTTCTTTT		20145522
YEATS2	A_24_P926211	0.00697989	up	2.94081	204.482	129.497	44.0963	19.2826	53.7084	23.3266	30.1741	31.3643	22.4064	36.1026	20.6674	37.7486	0.357434	0.89174	0.901552	-0.357434	-0.989808	-1.17068	AK001063	YEATS2	Homo sapiens cDNA FLJ10201 fis, clone HEMBA1004923. [AK001063]	AK001063	false	gb:AK001063;thc:THC2488073	GO:0006355(regulation of transcription, DNA-dependent)	0	chr3:184992222..184992281	chr3		184992222	55689	3q27.1	GO:0005634(nucleus)	GO:0006355|GO:0005634			THC2488073	TAGTTATTATCTTGGCTAGTGTTAGAGTGATAGGCTGGAGATCCAGTAAGAGCTATGGTG		184992281
SIRPG	A_23_P28857	0.00345701	up	2.93394	960.427	485.717	41.1704	24.3394	53.7368	31.9759	23.9778	49.959	23.006	41.403	39.9193	47.8337	0.739566	0.51432	0.504932	-1.30304	-1.09172	-0.504932	NM_080816	SIRPG	Homo sapiens signal-regulatory protein gamma (SIRPG), transcript variant 2, mRNA [NM_080816]	NM_080816	false	ref:NM_080816;ref:NM_018556;ref:NM_001039508;gb:AK124224	GO:0007242(intracellular signaling cascade);GO:0007267(cell-cell signaling);GO:0008285(negative regulation of cell proliferation)	0	chr20:1557978..1557919	chr20	ENST00000303415	1557919	55423	20p13	GO:0016020(membrane);GO:0016021(integral to membrane)	GO:0007242|GO:0007267|GO:0008285|GO:0016020|GO:0016021	NM_080816	Hs.590883	NP1476163	TCCCATCCATCGCCTTGAGACTGACCGTAAACCACAGACGCTCTCCAGGTTCTCAAGAGT		1557978
BC012360	A_24_P631594	0.0222454	up	2.93384	91.8269	85.4482	47.1505	25.7503	51.7013	17.3095	22.2157	34.5751	22.4104	38.7324	33.2822	53.1626	0.371009	1.13983	1.84578	-0.371009	-0.522231	-0.408516	BC012360	BC012360	Homo sapiens, clone IMAGE:4641261, mRNA. [BC012360]	BC012360	false	gb:BC012360;gb:BC015671;thc:THC2705275		0	chr14:38804673..38804640	chr14		38804640		14q21.1				Hs.509200	THC2705275	GTGGTTTGGTCAGAGTTTAACCTGTTCCCACGCAAGAGAACCTCGATCTGGTTTCCTCGC		38804673
C1orf51	A_24_P114103	3.6419672E-4	up	2.93356	101.963	137.295	45.5601	61.9138	44.5022	49.0864	20.3279	69.3833	20.5435	87.1647	35.2241	123.934	0.677572	0.664319	0.965359	-0.664319	-0.978258	-0.708127	NM_144697	C1orf51	Homo sapiens chromosome 1 open reading frame 51 (C1orf51), mRNA [NM_144697]	NM_144697	false	ref:NM_144697;gb:BC047238;gb:AK098755;ens:ENST00000290363		0	chr1:148523646..148523705	chr1	ENST00000290363	148523646	148523	1q21.2			NM_144697	Hs.54680	THC2650840	AACCTTGCTACAGGTAGAAGGGATGTTAAAGACTTGGTTTCCACAAATAGCTGCCCAGAA		148523705
NM_001039769	A_24_P170275	0.00706154	up	2.93323	178.295	78.7011	31.8473	13.4017	41.9468	19.2783	22.1197	26.1593	17.2048	16.2683	7.77544	14.9803	0.578645	0.647591	0.520417	-0.843159	-0.520417	-1.54724	NM_001039769	NM_001039769	Homo sapiens hypothetical protein LOC643763 (FLJ39198), mRNA [NM_001039769]	NM_001039769	false	ref:NM_001039769;gb:AK127279;gb:AF360117;gb:AK096517		0	chr8:64056569..64056628	chr8		64056569		8q12.3			NM_001039769	Hs.491856	THC2567047	GGGAAATCCAAACTGAAAGGAATTAATATCCACATCAGTTCCTAAAGCAAAATGCCTGAC		64056628
SPRY3	A_24_P204819	0.0355532	up	2.93267	187.553	127.053	45.5159	12.7188	44.9523	14.9241	18.2288	26.9721	18.3343	25.783	60.4198	46.0277	0.0846756	1.36222	1.11356	-1.04245	-0.969069	-0.0846756	NM_005840	SPRY3	Homo sapiens sprouty homolog 3 (Drosophila) (SPRY3), mRNA [NM_005840]	NM_005840	false	ref:NM_005840;ens:ENST00000302805;ens:ENST00000369437;gb:AF041038	GO:0007275(multicellular organismal development);GO:0009966(regulation of signal transduction)	0	chrY:57516317..57516376	chrY	ENST00000302805	57516317	10251	Yq12	GO:0016020(membrane)	GO:0007275|GO:0009966|GO:0003674|GO:0005515|GO:0016020	NM_005840	Hs.381912	THC2484415	GGGAGAAGCTGAGCAATCTGCAGGGCACCCTAGTGAGCACCTCTTCATCTGTGAGGAATG	GO:0003674(molecular_function);GO:0005515(protein binding)	57516376
SYTL3	A_23_P168188	0.00365997	down	2.93191	62.3165	174.436	28.1072	124.016	32.0415	131.786	61.3238	90.9944	93.9548	123.211	142.706	147.816	-0.457842	-1.11434	-1.01301	0.457842	0.636075	0.976418	NM_001009991	SYTL3	Homo sapiens synaptotagmin-like 3 (SYTL3), mRNA [NM_001009991]	NM_001009991	false	ref:NM_001009991;ens:ENST00000360448;ens:ENST00000297239;gb:AK055750	GO:0006886(intracellular protein transport)	0	chr6:159105782..159105841	chr6	ENST00000360448	159105782	94120	6q25.3		GO:0006886|GO:0005515|GO:0008270|GO:0017137	NM_001009991	Hs.436977	THC2475675	CTGTGTATATTTACGTTAAACACAATTATGTTACCTAAGCCTCTGGTGGGTTATCTCCTC	GO:0005515(protein binding);GO:0008270(zinc ion binding);GO:0017137(Rab GTPase binding)	159105841
C7orf45	A_32_P223210	0.0398765	up	2.93127	1627.43	532.936	25.8439	6.70634	37.768	10.5019	23.8151	25.0459	14.7219	6.21679	17.5326	23.4948	0.183417	0.519085	0.419372	-1.49984	-0.183417	-1.84944	NM_145268	C7orf45	Homo sapiens chromosome 7 open reading frame 45 (C7orf45), mRNA [NM_145268]	NM_145268	false	ref:NM_145268;ens:ENST00000297819;gb:BC017587;gb:AK097635		0	chr7:129643449..129643508	chr7	ENST00000297819	129643449	136263	7q32.2	GO:0016020(membrane);GO:0016021(integral to membrane)	GO:0016020|GO:0016021	NM_145268	Hs.351816	THC2479667	ATTCCCGACAGAAGCCTTCAGTAACACCGCCAATGAAAAGAGACAGTCAAGAGGAAAGTT		129643508
CILP	A_23_P151895	0.0226853	up	2.9288	181.221	102.089	40.1792	11.2331	34.9455	7.19786	14.5206	13.4131	14.5889	14.041	6.88562	6.31204	0.351223	1.362	1.80276	-0.362245	-0.421483	-0.351223	NM_003613	CILP	Homo sapiens cartilage intermediate layer protein, nucleotide pyrophosphohydrolase (CILP), mRNA [NM_003613]	NM_003613	false	ref:NM_003613;gb:AY358904;gb:AF035408;ens:ENST00000261883	GO:0006139(nucleobase, nucleoside, nucleotide and nucleic acid metabolic process)	0	chr15:63275726..63275667	chr15	ENST00000261883	63275667	8483	15q22.31	GO:0005576(extracellular region);GO:0005578(proteinaceous extracellular matrix)	GO:0006139|GO:0004721|GO:0005576|GO:0005578	NM_003613	Hs.442180	THC2463050	CACAGGACATAGGCAAGCCTTGATCATAGTTCATACATATAAATGGTGGTGAAATAAAGA	GO:0004721(phosphoprotein phosphatase activity)	63275726
FRRS1	A_23_P865	0.0324378	up	2.92792	349.369	286.556	62.562	67.944	50.7661	105.101	19.2472	85.5707	19.0608	46.7387	17.1487	72.8143	1.45786	1.05287	0.122084	-0.980537	-0.122084	-0.914197	NM_001013660	FRRS1	Homo sapiens ferric-chelate reductase 1 (FRRS1), mRNA [NM_001013660]	NM_001013660	false	ref:NM_001013660;ens:ENST00000287474;ens:ENST00000370176;gb:AK131302	GO:0006548(histidine catabolic process)	0	chr1:99946854..99946847	chr1	ENST00000287474	99946847	391059	1p21.2		GO:0006548|GO:0000293|GO:0004500	NM_001013660	Hs.454779	THC2478171	GGTCATGTCTGTAGAGGAATTCTGAAGTCCAGCCTTTAGAGAACAACATTCGAAGAGGGT	GO:0000293(ferric-chelate reductase activity);GO:0004500(dopamine beta-monooxygenase activity)	99946854
MIA2	A_23_P205408	0.0032359	up	2.92089	1247.62	553.767	41.3559	25.9353	53.041	28.0103	24.7373	47.9222	21.2214	25.5468	24.6471	38.714	0.969054	0.4704	0.718376	-1.15678	-0.4704	-0.854216	NM_054024	MIA2	Homo sapiens melanoma inhibitory activity 2 (MIA2), mRNA [NM_054024]	NM_054024	false	ref:NM_054024;gb:BC035981;gb:AM393252;gb:AM393582		0	chr14:38775979..38779543	chr14	ENST00000280082	38775979	117153	14q21.1			NM_054024	Hs.287694	THC2724435	CAGGAGATAGGGAAGATTTGTGGGCAGGAAGTAAAGGAAAGGAGTTTGGATATTTTCCCA		38779543
LOC644199	A_24_P349539	0.0345018	down	2.91955	40.7875	79.501	27.1855	25.1894	15.2845	29.1964	27.1336	20.3346	42.9534	14.3239	68.2017	37.8318	-1.22593	-0.153059	-1.1968	0.153059	1.32126	0.587127	XR_018488	LOC644199	PREDICTED: Homo sapiens similar to High mobility group protein B1 (High mobility group protein 1) (HMG-1) (Amphoterin) (Heparin-binding protein p30) (LOC644199), mRNA [XR_018488]	XR_018488	false	gb:XR_018488;ref:XR_016567		0	chr8:108254855..108254796	chr8		108254796	644199	8q23.1			XR_016567	Hs.693360		TCCATTGGAGATGTGAAGAAACAAGAGTTGTGGAATGACACTGCTGCAGATGACATGCAC		108254855
A_24_P759241	A_24_P759241	0.0139027	down	2.91865	46.8341	78.2344	16.0502	19.5348	13.2756	18.0767	30.8341	17.1818	18.6299	5.61835	34.0915	22.5889	-0.895416	-0.438626	-0.600532	0.688471	1.57423	0.438626	A_24_P759241	A_24_P759241			false															GATGTTCACTGTCTGGTACTGACGGATTAGATGAGGACAACCCTTACATTTCCTGCTGAT
AV652851	A_32_P116660	0.0435855	down	2.91742	45.8439	472.445	60.0582	196.024	79.5466	296.623	120.011	197.604	107.634	171.678	114.833	220.861	-2.04024	-0.381497	-0.573659	0.605652	0.651526	0.381497	AV652851	AV652851	AV652851 GLC Homo sapiens cDNA clone GLCDEG06 3', mRNA sequence [AV652851]	AV652851	false	gb:AV652851;thc:THC2678229		0	chr2:151813448..151813389	chr2		151813389		2q23.3				Hs.20255	THC2678229	CAAACATTACAGGGATCATTTAGTCTGTTTTTCTTAAAACTGAACTAAAAGATGGAGGCT		151813448
NUDT9P1	A_32_P40463	0.0257899	up	2.91384	143.931	168.441	46.4867	30.9277	57.2587	41.0556	23.6292	44.7419	23.0315	42.2129	11.6929	46.5347	0.323604	1.13839	1.03039	-0.370582	-0.323604	-1.44221	NR_002779	NUDT9P1	Homo sapiens nudix (nucleoside diphosphate linked moiety X)-type motif 9 pseudogene 1 (NUDT9P1) on chromosome 10 [NR_002779]	NR_002779	false	ref:NR_002779;gb:BC029544		0	chr10:92901804..92901745	chr10		92901745	119369	10q23.32			NR_002779	Hs.441287		GGGAAAAGTTCAATCTCTATTTTGGTCCACAAGGATCAAGTGCTTATGAACCAGACCAAA		92901804
CYP4F2	A_24_P168495	0.0120392	down	2.91363	67.7339	203.023	35.4996	127.687	76.6986	142.44	91.1002	102.982	57.6118	40.3508	104.437	106.777	-1.04872	-1.31176	-0.358112	0.358112	1.04874	0.50301	NM_001082	CYP4F2	Homo sapiens cytochrome P450, family 4, subfamily F, polypeptide 2 (CYP4F2), mRNA [NM_001082]	NM_001082	false	ref:NM_001082;ens:ENST00000011989;ens:ENST00000221700;gb:BC067437	GO:0006118(electron transport);GO:0006691(leukotriene metabolic process)	0	chr19:15850663..15850604	chr19	ENST00000011989	15850604	8529	19p13.12	GO:0005783(endoplasmic reticulum);GO:0005792(microsome);GO:0016020(membrane)	GO:0006118|GO:0006691|GO:0004497|GO:0005506|GO:0020037|GO:0046872|GO:0050051|GO:0005783|GO:0005792|GO:0016020	NM_001082	Hs.558423	THC2480602	ACCACACCGAGCCCCGCAGGAAGCCGGAGCTGGTCCTGCGCGCAGAGGGCGGACTTTGGC	GO:0004497(monooxygenase activity);GO:0005506(iron ion binding);GO:0020037(heme binding);GO:0046872(metal ion binding);GO:0050051(leukotriene-B4 20-monooxygenase activity)	15850663
WNK2	A_24_P117845	0.0148522	up	2.91299	823.826	410.564	43.9621	22.3543	34.3553	16.3316	15.1009	33.5423	14.2982	21.2067	28.0356	25.34	0.443959	0.414933	0.512096	-1.71212	-1.12946	-0.414933	NM_006648	WNK2	Homo sapiens WNK lysine deficient protein kinase 2 (WNK2), mRNA [NM_006648]	NM_006648	false	ref:NM_006648;gb:AJ242724;ens:ENST00000356055;ens:ENST00000375423	GO:0006468(protein amino acid phosphorylation);GO:0007243(protein kinase cascade)	0	chr9:95041997..95042056	chr9	ENST00000356055	95041997	65268	9q22.31		GO:0006468|GO:0007243|GO:0000166|GO:0004674|GO:0005524|GO:0016740	NM_006648	Hs.654856	THC2491910	AGGGAAAGCCCAAGGACAATGGAGCCATAGAGTTCACCTTCGACCTGGAGAAGGAGACGC	GO:0000166(nucleotide binding);GO:0004674(protein serine/threonine kinase activity);GO:0005524(ATP binding);GO:0016740(transferase activity)	95042056
BC009749	A_24_P592318	0.0458792	down	2.90231	107.745	297.931	75.9784	115.312	48.9884	189.28	85.5769	118.318	124.445	71.9471	186.279	154.567	-0.932734	-0.0672517	-1.41539	0.0672517	1.32513	0.803855	BC009749	BC009749	Homo sapiens cDNA clone IMAGE:3689276, partial cds. [BC009749]	BC009749	false	gb:BC009749;thc:THC2606939		0	chr3:10265355..10265296	chr3		10265296		3p25.3				Hs.611748	THC2606939	GCCCGAGCGGCCCCTCGGGAGCTGGCAGCGCCCTCGACCGCCAACTCAGGACGCCCCCCG		10265355
PSG11	A_23_P130948	0.0326348	up	2.89937	138.358	119.812	36.9381	38.6154	40.7163	40.1147	20.843	39.5312	17.2596	36.9911	10.4555	55.9148	0.701386	0.429679	0.515226	-0.429679	-0.606029	-1.92522	NM_002785	PSG11	Homo sapiens pregnancy specific beta-1-glycoprotein 11 (PSG11), transcript variant 1, mRNA [NM_002785]	NM_002785	false	ref:NM_002785;ref:NM_203287;gb:U25988;gb:M69245	GO:0007565(pregnancy)	0	chr19:048203942..048203883	chr19		48203883	5680	19q13.31	GO:0005615(extracellular space)	GO:0007565|GO:0005615	NM_002785	Hs.646353	NP1194968	TTGATGAACAGGCTGATACCTTCATGAAATTCAAGACAAAGAAGAAAAGAACTCCATTTC		48203942
A_32_P145302	A_32_P145302	0.0106565	up	2.89794	290.067	291.977	163.188	161.978	228.411	173.354	37.986	142.292	44.9333	124.613	116.666	207.251	0.409762	0.429966	0.817139	-1.48609	-1.05237	-0.409762	A_32_P145302	A_32_P145302			false			0	chr1:148855817..148855758	chr1		148855758		1q21.2						TCATGGGCTAGTTGAATTGTAAGACACTTTATTATGTTGCTACAATATTTCAGGTGAGAG		148855817
STAT3	A_24_P923962	0.00162739	up	2.88752	237.746	149.267	30.2681	25.5509	34.0675	29.4262	17.6795	34.726	14.3075	29.934	16.1875	43.4146	1.05284	0.625741	0.592616	-0.592616	-0.683694	-1.04198	BC029783	STAT3	Homo sapiens signal transducer and activator of transcription 3 (acute-phase response factor), mRNA (cDNA clone IMAGE:5193339), partial cds. [BC029783]	BC029783	false	gb:BC029783;thc:THC2636129	GO:0000122(negative regulation of transcription from RNA polymerase II promoter);GO:0006928(cell motility);GO:0006953(acute-phase response);GO:0007242(intracellular signaling cascade);GO:0007259(JAK-STAT cascade);GO:0007399(nervous system development);GO:0019221(cytokine and chemokine mediated signaling pathway)	0	chr17:37793065..37793006	chr17		37793006	6774	17q21.2	GO:0005634(nucleus);GO:0005737(cytoplasm)	GO:0000122|GO:0006928|GO:0006953|GO:0007242|GO:0007259|GO:0007399|GO:0019221|GO:0003700|GO:0004871|GO:0005062|GO:0005509|GO:0008134|GO:0005634|GO:0005737		Hs.463059	THC2636129	AATACCTGGTAAAGTCGGCCAGAAGATAAATAATTGAGCCATTGCATTTACTGGATTGTG	GO:0003700(transcription factor activity);GO:0004871(signal transducer activity);GO:0005062(hematopoietin/interferon-class (D200-domain) cytokine receptor signal transducer activity);GO:0005509(calcium ion binding);GO:0008134(transcription factor binding)	37793065
LAT2	A_24_P351852	0.00197478	up	2.887	369.124	240.723	50.0845	25.8017	45.7175	27.3984	17.6188	33.3341	18.4859	36.2636	43.1082	56.272	0.500594	0.840761	0.622516	-1.03602	-1.08823	-0.500594	NM_032464	LAT2	Homo sapiens linker for activation of T cells family, member 2 (LAT2), transcript variant 1, mRNA [NM_032464]	NM_032464	false	ref:NM_032464;ref:NM_032463;ref:NM_014146;gb:AF252612	GO:0006955(immune response);GO:0007242(intracellular signaling cascade);GO:0019722(calcium-mediated signaling);GO:0042113(B cell activation);GO:0043303(mast cell degranulation);GO:0050853(B cell receptor signaling pathway)	0	chr7:73272506..73272978	chr7	ENST00000361082	73272506	7462	7q11.23	GO:0016020(membrane);GO:0016021(integral to membrane);GO:0045121(lipid raft)	GO:0006955|GO:0007242|GO:0019722|GO:0042113|GO:0043303|GO:0050853|GO:0005515|GO:0042169|GO:0016020|GO:0016021|GO:0045121	NM_032464	Hs.647049	NP335821	ACCCCAGCCTGGAGGATCCAGCATCTTCCAGGTACCAGAACTTCAGCAAAGGAAGCAGAC	GO:0005515(protein binding);GO:0042169(SH2 domain binding)	73272978
ING1	A_23_P99437	0.0367693	down	2.88627	40.1496	191.061	23.7793	127.85	88.6129	161.697	87.8973	117.314	181.433	224.349	230.715	271.442	-1.60848	-1.78458	-0.22561	0.22561	0.335778	0.40756	NM_198219	ING1	Homo sapiens inhibitor of growth family, member 1 (ING1), transcript variant 1, mRNA [NM_198219]	NM_198219	false	ref:NM_198219;ref:NM_005537;ref:NM_198218;ref:NM_198217	GO:0007049(cell cycle);GO:0008285(negative regulation of cell proliferation);GO:0030308(negative regulation of cell growth);GO:0045786(negative regulation of progression through cell cycle);GO:0045941(positive regulation of transcription)	0	chr13:110170780..110170839	chr13	ENST00000338450	110170780	3621	13q34	GO:0005634(nucleus)	GO:0007049|GO:0008285|GO:0030308|GO:0045786|GO:0045941|GO:0003674|GO:0005515|GO:0008270|GO:0016563|GO:0046872|GO:0005634	NM_198219	Hs.46700	THC2474780	GGTAAAAGGTTAAATTTTACATGACAGATATTTTATCTATTGGCCTGTTCCCCAAATGGC	GO:0003674(molecular_function);GO:0005515(protein binding);GO:0008270(zinc ion binding);GO:0016563(transcriptional activator activity);GO:0046872(metal ion binding)	110170839
ATF3	A_24_P33895	0.0481788	up	2.88492	182.407	157.249	209.317	93.8869	69.1143	72.6845	27.5829	77.3235	39.1485	110.574	118.206	145.765	0.401612	1.3442	0.114837	-1.29963	-1.31048	-0.114837	NM_004024	ATF3	Homo sapiens activating transcription factor 3 (ATF3), transcript variant 2, mRNA [NM_004024]	NM_004024	false	ref:NM_004024;ref:NM_001040619;ref:NM_001674;ref:NM_001030287	GO:0006350(transcription);GO:0006355(regulation of transcription, DNA-dependent)	0	chr1:210859460..210859519	chr1	ENST00000366987	210859460	467	1q32.3	GO:0005634(nucleus)	GO:0006350|GO:0006355|GO:0003677|GO:0003700|GO:0003714|GO:0046983|GO:0005634	NM_004024	Hs.460	THC2524525	TCCAGAAGATGAGAGAAACCTCTTTATCCAACAGATAAAAGAAGGAACATTGCAGAGCTA	GO:0003677(DNA binding);GO:0003700(transcription factor activity);GO:0003714(transcription corepressor activity);GO:0046983(protein dimerization activity)	210859519
MAN1C1	A_24_P237778	0.00196639	up	2.88311	243.112	140.83	41.3231	15.4223	36.4197	14.6156	14.9869	21.2125	14.5144	16.989	16.9266	21.2435	0.50739	1.14166	1.03694	-0.781492	-0.50739	-0.608007	NM_020379	MAN1C1	Homo sapiens mannosidase, alpha, class 1C, member 1 (MAN1C1), mRNA [NM_020379]	NM_020379	false	ref:NM_020379;gb:AF261655;ens:ENST00000263979;ens:ENST00000374332	GO:0006487(protein amino acid N-linked glycosylation);GO:0008152(metabolic process)	0	chr1:25970791..25970850	chr1	ENST00000374334	25970791	57134	1p36.11	GO:0016020(membrane);GO:0016021(integral to membrane);GO:0030173(integral to Golgi membrane)	GO:0006487|GO:0008152|GO:0004571|GO:0005509|GO:0016798|GO:0016020|GO:0016021|GO:0030173	NM_020379	Hs.197043	THC2463347	TGGTTGATGTCGGGCAAGACAGATATGGAGGCTAAAAATATGTACTACGAAGCCTTGGAG	GO:0004571(mannosyl-oligosaccharide 1,2-alpha-mannosidase activity);GO:0005509(calcium ion binding);GO:0016798(hydrolase activity, acting on glycosyl bonds)	25970850
RHD	A_24_P673333	0.0360906	up	2.88178	605.646	263.116	39.0283	49.4633	44.1268	48.1972	23.1798	53.1167	19.7839	54.7419	31.5554	71.6277	1.96501	0.420395	0.634937	-0.434066	-0.706082	-0.420395	NM_016124	RHD	Homo sapiens Rh blood group, D antigen (RHD), mRNA [NM_016124]	NM_016124	false	ref:NM_016124;ens:ENST00000328664;ens:ENST00000357542;gb:X63097	GO:0008150(biological_process)	0	chr1:25529033..25529092	chr1	ENST00000328664	25529033	6007	1p36.11	GO:0005887(integral to plasma membrane);GO:0016020(membrane);GO:0016021(integral to membrane)	GO:0008150|GO:0003674|GO:0005887|GO:0016020|GO:0016021	NM_016124	Hs.647623	NP1475497	TATACTTCCCTTTTTGAATACCATTTGGCGTTTTGAAGAATTAACAGCTTTGTGAACGTG	GO:0003674(molecular_function)	25529092
PSMD8	A_32_P45875	0.00729297	down	2.88147	121.503	399.893	58.2227	128.09	121.27	226.917	130.492	116.891	110.87	71.6287	161.304	157.843	-1.2823	-0.701179	-0.467612	0.595123	1.06659	0.467612	BC071826	PSMD8	Homo sapiens cDNA clone IMAGE:5441984, **** WARNING: chimeric clone ****. [BC071826]	BC071826	false	gb:BC071826;gb:AW009873;gb:AW007824;thc:THC2548733	GO:0000074(regulation of progression through cell cycle);GO:0006508(proteolysis)	0	chr19:43557133..43557192	chr19		43557133	5714	19q13.2	GO:0005829(cytosol);GO:0005838(proteasome regulatory particle (sensu Eukaryota))	GO:0000074|GO:0006508|GO:0005515|GO:0005829|GO:0005838		Hs.523760	THC2548733	CCAGAAATGAAGGCCTCTGTGGGTTTGTAACAGTCAACCAGCAGCTCCTTGACCGTGGCA	GO:0005515(protein binding)	43557192
FLJ16237	A_23_P136116	0.0264873	up	2.87938	632.167	308.051	35.901	47.03	43.3184	43.4667	25.302	54.4376	20.5721	50.218	22.5045	65.5214	1.78459	0.357898	0.742528	-0.357898	-0.540061	-0.794297	NM_001004320	FLJ16237	Homo sapiens hypothetical protein LOC392636 (FLJ16237), mRNA [NM_001004320]	NM_001004320	false	ref:NM_001004320;ens:ENST00000389497;ens:ENST00000389498;ens:ENST00000342526		0	chr7:15371750..15371691	chr7	ENST00000389497	15371691	392636	7p21.1			NM_001004320	Hs.670634		GAAACTCTCCGTTGCTTGATGTTCTTAATGCTGTACCGATTTGGTCACCTGAAGCCTCTT		15371750
TLR9	A_23_P132654	0.0209563	up	2.87844	1692.67	826.542	128.336	119.449	133.292	155.428	59.5939	112.646	70.114	164.897	89.5722	254.666	1.60424	0.673634	0.348454	-0.348454	-0.663688	-0.937385	NM_017442	TLR9	Homo sapiens toll-like receptor 9 (TLR9), transcript variant A, mRNA [NM_017442]	NM_017442	false	ref:NM_017442;ens:ENST00000360658;gb:AY359085;gb:AB045180	GO:0006954(inflammatory response);GO:0006955(immune response);GO:0042742(defense response to bacterium);GO:0045078(positive regulation of interferon-gamma biosynthetic process);GO:0045356(positive regulation of interferon-alpha biosynthetic process);GO:0045359(positive regulation of interferon-beta biosynthetic process)	0	chr3:52230320..52230261	chr3	ENST00000360658	52230261	54106	3p21.1	GO:0005576(extracellular region);GO:0016020(membrane);GO:0016021(integral to membrane)	GO:0006954|GO:0006955|GO:0042742|GO:0045078|GO:0045356|GO:0045359|GO:0004888|GO:0005515|GO:0035197|GO:0005576|GO:0016020|GO:0016021	NM_017442	Hs.87968	THC2474911	CACCACTTCTATAACCGGAACTTCTGCCAGGGACCCACGGCCGAATAGCCGTGAGCCGGA	GO:0004888(transmembrane receptor activity);GO:0005515(protein binding);GO:0035197(siRNA binding)	52230320
ACP1	A_24_P922919	0.0020163	up	2.87625	235.97	148.767	31.9248	30.3054	47.9875	41.3829	19.446	40.8704	12.6738	27.3305	14.839	40.2065	1.16379	0.573345	0.71186	-0.573345	-0.610423	-0.939798	NM_001040649	ACP1	Homo sapiens acid phosphatase 1, soluble (ACP1), transcript variant 4, mRNA [NM_001040649]	NM_001040649	false	ref:NM_001040649;gb:BC020699;thc:THC2516005;thc:THC2649604	GO:0006470(protein amino acid dephosphorylation)	0	chr2:262361..262420	chr2		262361	52	2p25.3	GO:0005625(soluble fraction);GO:0005737(cytoplasm)	GO:0006470|GO:0003993|GO:0004725|GO:0004726|GO:0016787|GO:0042802|GO:0005625|GO:0005737	NM_001040649	Hs.558296	THC2516005	GCGAAAGGATTAACCAGACTTGTATATTAATGAATGTGTTTATTTAGGGTGAGCTTAACC	GO:0003993(acid phosphatase activity);GO:0004725(protein tyrosine phosphatase activity);GO:0004726(non-membrane spanning protein tyrosine phosphatase activity);GO:0016787(hydrolase activity);GO:0042802(identical protein binding)	262420
AY831680	A_32_P162862	0.00700606	up	2.87279	92.8842	185.18	55.0357	66.1379	80.8564	97.8951	21.42	86.7941	21.5818	72.0158	16.3507	83.1648	0.371538	1.10185	1.09108	-0.651681	-0.371538	-0.979661	AY831680	AY831680	Homo sapiens HC1 (HC1) mRNA, complete cds. [AY831680]	AY831680	false	gb:AY831680;thc:THC2484286		0	chr3:109232598..109232540	chr3		109232540		3q13.12				Hs.526752	THC2484286	TGCTGGTGATAAGATCAGATTAACCTATTTCAACTTGATAGCTAGATTCTGACACACTGA		109232598
THC2660361	A_32_P227921	0.0487716	down	2.86649	169.642	109.921	176.745	41.0043	310.526	66.6629	347.61	45.9625	468.286	55.121	747.031	65.7639	-1.94333	-0.461524	-0.349591	0.349591	0.517367	0.936453	THC2660361	THC2660361			false	thc:THC2660361		0	chr6:154750487..154750428	chr6		154750428		6q25.2					THC2660361	ATATCACTTTTGAATGACTCATGTGGCTACAAATGCAGCAATCTGTGGTTATCATGGACC		154750487
PRRG2	A_23_P67355	0.0110137	up	2.86636	98.2668	92.114	46.3203	27.1615	35.9575	42.3233	13.0238	25.653	15.2182	42.6144	13.776	38.0551	0.699851	1.37665	0.371409	-0.371409	-0.878974	-0.859368	NM_000951	PRRG2	Homo sapiens proline rich Gla (G-carboxyglutamic acid) 2 (PRRG2), mRNA [NM_000951]	NM_000951	false	ref:NM_000951;gb:BC026032;gb:AF009243;ens:ENST00000246794		0	chr19:54785509..54785568	chr19	ENST00000246794	54785509	5639	19q13.33	GO:0005576(extracellular region);GO:0005887(integral to plasma membrane);GO:0016020(membrane)	GO:0005179|GO:0005509|GO:0005515|GO:0005576|GO:0005887|GO:0016020	NM_000951	Hs.35101	THC2474207	GGATTCCGGAAGCCGCTAGGCCTCATAGACGCCGAAGCTGGACTTGGAGTGGGGAATGGT	GO:0005179(hormone activity);GO:0005509(calcium ion binding);GO:0005515(protein binding)	54785568
PEX5L	A_24_P328657	0.00386165	up	2.86539	181.285	144.409	44.3592	46.0023	43.3828	39.465	20.2494	45.0841	20.2885	72.4634	32.9594	73.2783	0.930684	0.550113	0.739133	-0.552152	-1.234	-0.550113	NM_016559	PEX5L	Homo sapiens peroxisomal biogenesis factor 5-like (PEX5L), mRNA [NM_016559]	NM_016559	false	ref:NM_016559;gb:AB032592;gb:BC036183;ens:ENST00000263963		0	chr3:181002443..181002384	chr3	ENST00000263963	181002384	51555	3q26.33	GO:0016020(membrane)	GO:0005488|GO:0016020	NM_016559	Hs.478393	THC2474774	ATCCTGCAATCTCTGGGAATATCTGGGCTGCCCTCAGAATTGCGCTCTCTCTGATGGACC	GO:0005488(binding)	181002443
AK021686	A_24_P617455	0.0434009	up	2.86503	272.894	157.424	171.161	50.3658	60.0541	51.7603	27.4324	47.2116	29.0059	54.71	60.0168	63.6142	0.728473	1.69962	0.1492	-0.848478	-0.980678	-0.1492	AK021686	AK021686	Homo sapiens cDNA FLJ11624 fis, clone HEMBA1004193. [AK021686]	AK021686	false	gb:AK021686;thc:THC2612618		0	chr2:20408754..20408695	chr2		20408695		2p24.1				Hs.675284	THC2612618	CCTTGTTTTTAAGACCTTTATAGGAAAGTGGAGAGAAGATTAAACTTGTGATTACAGTGC		20408754
AW365443	A_32_P136063	0.0101208	up	2.86474	39.1578	29.4706	31.3735	18.1658	29.7034	22.8626	18.1854	25.1902	15.3854	30.5073	25.7826	74.0224	0.456244	0.834539	0.42386	-0.42386	-0.941368	-1.47534	AW365443	AW365443	AW365443 MR0-HT0072-051099-002-f02 HT0072 Homo sapiens cDNA, mRNA sequence [AW365443]	AW365443	false	gb:AW365443;gb:AW365434;gb:AW365447;gb:AW365188		0	chr12:31297436..31297377	chr12		31297377		12p11.21				Hs.568356		TTTACAGAGTTTGCACTTCTGATTTCAGGTTAAACGCTAACTTGTTTTTAGTCTGCTTAG		31297436
ZFPM2	A_23_P168909	0.0244517	up	2.86227	111.678	138.214	61.2424	47.1365	43.4904	53.9309	16.5653	62.2162	19.189	77.4697	44.2614	80.8557	0.282293	0.967544	0.279442	-1.31927	-1.42349	-0.279442	NM_012082	ZFPM2	Homo sapiens zinc finger protein, multitype 2 (ZFPM2), mRNA [NM_012082]	NM_012082	false	ref:NM_012082;gb:AB073894;gb:AF119334;gb:AL389987	GO:0006350(transcription);GO:0006357(regulation of transcription from RNA polymerase II promoter)	0	chr8:106885501..106885560	chr8		106885501	23414	8q23.1	GO:0005622(intracellular);GO:0005634(nucleus)	GO:0006350|GO:0006357|GO:0003677|GO:0003702|GO:0003714|GO:0008270|GO:0046872|GO:0005622|GO:0005634	NM_012082	Hs.431009	THC2474075	GGCTTTGCATTTGTATGTAGCTGTATGTTTCCGTCCATTTTCTTAATCCTGAACCTGTAT	GO:0003677(DNA binding);GO:0003702(RNA polymerase II transcription factor activity);GO:0003714(transcription corepressor activity);GO:0008270(zinc ion binding);GO:0046872(metal ion binding)	106885560
ADAMTS5	A_23_P40415	0.0110566	down	2.85874	87.9368	271.085	29.5351	128.208	58.624	177.849	74.2507	123.34	175.817	145.064	199.385	252.785	-0.457579	-0.951351	-0.434462	0.434462	1.44401	0.82427	NM_007038	ADAMTS5	Homo sapiens ADAM metallopeptidase with thrombospondin type 1 motif, 5 (aggrecanase-2) (ADAMTS5), mRNA [NM_007038]	NM_007038	false	ref:NM_007038;ens:ENST00000284987;gb:AF142099;thc:THC2671640	GO:0006508(proteolysis)	0	chr21:27215766..27215707	chr21	ENST00000284987	27215707	11096	21q21.3	GO:0005578(proteinaceous extracellular matrix)	GO:0006508|GO:0004222|GO:0005178|GO:0008270|GO:0046872|GO:0005578	NM_007038	Hs.58324	THC2671640	AACTCAATCTAAGTCAGTCCACTTTGACTTCGTACTGTCTTTCACCTTTCCATTGTTGCA	GO:0004222(metalloendopeptidase activity);GO:0005178(integrin binding);GO:0008270(zinc ion binding);GO:0046872(metal ion binding)	27215766
BX089650	A_24_P574071	0.0427618	down	2.85802	183.873	237.274	48.509	108.801	47.1621	146.577	138.322	117.619	113.593	50.6653	142.87	145.148	-0.172512	-0.970027	-1.44062	0.429244	1.36014	0.172512	BX089650	BX089650	BX089650 Soares_senescent_fibroblasts_NbHSF Homo sapiens cDNA clone IMAGp998G064262 ; IMAGE:1678877, mRNA sequence [BX089650]	BX089650	false	gb:BX089650;thc:THC2710629		0	chr6:159510880..159509771	chr6		159509771		6q25.3				Hs.520524	THC2710629	CCACACAGGGCGCCAAGTGCCCCGACCCGCGAGTGACGAGGACGCACAGCCTGGAAGCCT		159510880
GSTM5	A_24_P212021	0.0119995	up	2.85593	151.641	153.103	54.3367	38.9679	39.6271	46.3011	16.3849	39.7489	19.5992	76.8605	52.3049	108.348	0.623762	1.11725	0.413046	-0.640945	-1.33384	-0.413046	NM_000851	GSTM5	Homo sapiens glutathione S-transferase M5 (GSTM5), mRNA [NM_000851]	NM_000851	false	ref:NM_000851;ens:ENST00000256593;ens:ENST00000369812;gb:L02321	GO:0008152(metabolic process)	0	chr1:110057893..110059137	chr1	ENST00000256593	110057893	2949	1p13.3		GO:0008152|GO:0004364|GO:0016740	NM_000851	Hs.75652	THC2516181	ATGACCCAGATTTTGAGAAACTGAAGCCAAAATACTTGGAGGAACTCCCTGAAAAGCTAA	GO:0004364(glutathione transferase activity);GO:0016740(transferase activity)	110059137
C8orf12	A_23_P256965	0.0359664	down	2.85441	219.116	122.488	48.8926	24.3754	42.0107	15.0823	94.6806	25.0567	274.803	25.1012	313.867	55.8598	-0.85884	-0.693699	-0.219987	0.219987	1.75468	0.792386	BC080558	C8orf12	Homo sapiens chromosome 8 open reading frame 12, mRNA (cDNA clone IMAGE:6303594). [BC080558]	BC080558	false	gb:BC080558;gb:AJ301563;ens:ENST00000284481;thc:THC2499463		0	chr8:11333382..11333441	chr8	ENST00000284481	11333382	83656	8p23.1				Hs.583896	THC2499463	TGAAGAATGCATACCGATTACATTGGCAAGGGAGAGAAGAGCCTGGTGCTAGCACTTTTG		11333441
FRMD4B	A_23_P148175	0.0256946	up	2.8541	112.703	92.0476	45.3048	33.5168	38.4963	26.3022	16.4374	39.4919	17.9148	59.3593	90.1263	108.661	0.280948	0.423649	0.538406	-1.2757	-1.73945	-0.280948	AB023230	FRMD4B	Homo sapiens mRNA for KIAA1013 protein, partial cds. [AB023230]	AB023230	false	gb:AB023230;gb:AK091076;gb:BC043396;ens:ENST00000264546		0	chr3:69303514..69303455	chr3	ENST00000264546	69303455	23150	3p14.1	GO:0005737(cytoplasm);GO:0005856(cytoskeleton);GO:0016020(membrane)	GO:0005488|GO:0008092|GO:0005737|GO:0005856|GO:0016020	XM_001134464	Hs.371681	THC2538295	ATTTGGCCTTTCAAACTCTAGGCACTAACGTAACTGTAGGGTCTGCCCACATGTTGAAGT	GO:0005488(binding);GO:0008092(cytoskeletal protein binding)	69303514
LY9	A_24_P324674	0.00606914	up	2.85376	1330.43	623.134	36.1123	25.2182	50.3941	24.3443	25.6174	44.7013	21.7206	24.8437	27.0661	49.7982	0.932174	0.355919	0.887563	-0.965299	-0.355919	-1.04171	NM_002348	LY9	Homo sapiens lymphocyte antigen 9 (LY9), transcript variant 1, mRNA [NM_002348]	NM_002348	false	ref:NM_002348;gb:AY007142;gb:AF244129;gb:L42621	GO:0007155(cell adhesion);GO:0016064(immunoglobulin mediated immune response)	0	chr1:159064169..159064228	chr1	ENST00000368041	159064169	4063	1q23.3	GO:0016020(membrane);GO:0016021(integral to membrane)	GO:0007155|GO:0016064|GO:0003674|GO:0005515|GO:0016020|GO:0016021	NM_002348	Hs.403857	THC2603754	CACCACCACAACAGAATGATCTTGAGATTCCTGAAAGTCCTACCTATGAAAATTTCACCT	GO:0003674(molecular_function);GO:0005515(protein binding)	159064228
SLC25A12	A_24_P405313	0.0295267	up	2.85289	474.287	265.982	57.7488	58.5838	55.1731	48.257	31.9338	65.5302	23.9156	88.5441	76.5661	116.44	1.14719	0.292047	0.505985	-0.724317	-1.57569	-0.292047	NM_003705	SLC25A12	Homo sapiens solute carrier family 25 (mitochondrial carrier, Aralar), member 12 (SLC25A12), mRNA [NM_003705]	NM_003705	false	ref:NM_003705;ens:ENST00000263812;gb:DQ891540;gb:Y14494	GO:0006810(transport);GO:0015810(aspartate transport);GO:0015813(glutamate transport)	0	chr2:172378105..172374984	chr2	ENST00000263812	172374984	8604	2q31.1	GO:0005739(mitochondrion);GO:0005743(mitochondrial inner membrane);GO:0016020(membrane);GO:0016021(integral to membrane)	GO:0006810|GO:0015810|GO:0015813|GO:0005215|GO:0005313|GO:0005488|GO:0005509|GO:0015183|GO:0005739|GO:0005743|GO:0016020|GO:0016021	NM_003705	Hs.470608	THC2468582	ACTCTACAGGGGTCTGATACCACAACTTATAGGGGTTGCTCCAGAAAAGGCCATTAAACT	GO:0005215(transporter activity);GO:0005313(L-glutamate transporter activity);GO:0005488(binding);GO:0005509(calcium ion binding);GO:0015183(L-aspartate transporter activity)	172378105
ZNF273	A_23_P317919	0.00132695	down	2.85166	86.8257	264.448	32.0249	126.427	58.0323	161.205	123.538	131.735	155.668	205.189	275.624	282.435	-0.670562	-1.04481	-0.537743	0.843535	0.537743	0.901009	NM_021148	ZNF273	Homo sapiens zinc finger protein 273 (ZNF273), transcript variant 1, mRNA [NM_021148]	NM_021148	false	ref:NM_021148;ref:NR_003099;gb:BC041102;gb:AL832810	GO:0006350(transcription);GO:0006355(regulation of transcription, DNA-dependent)	0	chr7:64028126..64028185	chr7		64028126	10793	7q11.21	GO:0005622(intracellular);GO:0005634(nucleus)	GO:0006350|GO:0006355|GO:0003676|GO:0003677|GO:0008270|GO:0046872|GO:0005622|GO:0005634	NM_021148	Hs.520889	THC2473421	TGATGAAAATCTAAGTAGAGAGGCTCTTGTGGTTAACTGATAATATTGAGTGATGCATGA	GO:0003676(nucleic acid binding);GO:0003677(DNA binding);GO:0008270(zinc ion binding);GO:0046872(metal ion binding)	64028185
HECW2	A_23_P50974	0.0171786	up	2.85016	795.323	395.66	37.0387	39.808	50.3255	27.3887	25.4067	40.7425	23.9712	43.27	23.1048	53.776	1.39996	0.288648	1.27038	-0.288648	-0.45939	-0.826096	NM_020760	HECW2	Homo sapiens HECT, C2 and WW domain containing E3 ubiquitin protein ligase 2 (HECW2), mRNA [NM_020760]	NM_020760	false	ref:NM_020760;gb:AB037722;gb:CR749424;ens:ENST00000260983	GO:0006464(protein modification process);GO:0006512(ubiquitin cycle)	0	chr2:196773973..196773914	chr2	ENST00000260983	196773914	57520	2q32.3	GO:0005622(intracellular)	GO:0006464|GO:0006512|GO:0004842|GO:0016874|GO:0005622	NM_020760	Hs.654742	THC2474526	GACAAAGATGAACCCATACATGATCAGCTCCACGGTAATTTTTAGGGACTCAGGAGAATC	GO:0004842(ubiquitin-protein ligase activity);GO:0016874(ligase activity)	196773973
A_24_P925818	A_24_P925818	0.0270022	up	2.84621	398.176	194.445	23.2385	7.06906	33.2584	6.35004	22.0388	15.7423	17.2267	13.7398	8.00833	9.19255	0.274324	0.957204	1.62915	-0.274324	-0.43344	-0.958688	A_24_P925818	A_24_P925818			false			0	chr1:119852215..119852274	chr1		119852215		1p12						TCCTTTGTGAGGGCAAAATAAAAGGAAGTTAAGGTAAAGATGAGTGTATAAGTGGGTGTG		119852274
AK057935	A_24_P58565	0.0427313	up	2.84247	387.157	268.55	48.5121	46.5035	39.907	49.2896	27.1566	47.2011	23.2703	51.3209	11.6992	57.5636	1.07881	0.612087	0.24644	-0.24644	-0.589979	-1.74767	AK057935	AK057935	Homo sapiens cDNA FLJ25206 fis, clone REC05955. [AK057935]	AK057935	false	gb:AK057935;thc:THC2524368;thc:THC2541877		0	chr8:30359231..30359184	chr8		30359184		8p12					THC2524368	TAAACCAACTCTTGAAACTGCAACCCAAGACATTCAGAAGAGATAAGGCTACAGTGAATG		30359231
GCRG224	A_24_P24871	0.0288418	down	2.84183	218.951	96.2101	31.4713	15.631	30.125	25.0533	45.6076	10.6037	41.6114	5.13855	30.5776	8.42257	-0.336898	-0.513623	-1.25729	0.581458	1.4943	0.336898	AF438406	GCRG224	Homo sapiens GCRG-P224 mRNA, complete cds. [AF438406]	AF438406	false	gb:AF438406;ens:ENST00000331639;thc:THC2483412		0	chr11:82212073..82212132	chr11	ENST00000331639	82212073	360219	11q14.1				Hs.598981	THC2483412	AACAAAATAGTTACCAAATGCTTTGATAGACAACTCATTACAATGAGAACTGAAGGCTCC		82212132
BOC	A_23_P257763	0.00409763	up	2.83973	392.817	250.17	44.6796	18.6469	34.4821	25.6652	12.6803	20.6762	13.6039	21.3327	17.7059	31.3701	0.762454	1.37218	0.537537	-0.593884	-0.537537	-0.713659	NM_033254	BOC	Homo sapiens Boc homolog (mouse) (BOC), mRNA [NM_033254]	NM_033254	false	ref:NM_033254;gb:AK090455;gb:AY358328;ens:ENST00000355385	GO:0007155(cell adhesion);GO:0045663(positive regulation of myoblast differentiation)	0	chr3:114486375..114486947	chr3	ENST00000355385	114486375	91653	3q13.2	GO:0016020(membrane);GO:0016021(integral to membrane)	GO:0007155|GO:0045663|GO:0005515|GO:0016020|GO:0016021	NM_033254	Hs.591318	THC2720383	CCAAAGTCACCAGATCACGAGGGGTCCCAAGTCTAGCCCGGACGAGGGCTCTTTCTTATA	GO:0005515(protein binding)	114486947
BE710245	A_32_P92642	0.0432547	up	2.8369	284.607	250.816	70.9298	81.2269	52.2118	115.623	35.8171	92.3006	18.6046	65.103	16.5317	93.5433	1.43868	1.06077	0.109357	-0.109356	-0.550726	-1.24406	BE710245	BE710245	BE710245 IL3-HT0619-120700-212-G05 HT0619 Homo sapiens cDNA, mRNA sequence [BE710245]	BE710245	false	gb:BE710245;gb:BE710267;gb:BE937581;gb:AI750891		0	chr2:215938588..215940879	chr2		215938588		2q35				Hs.203717		ATGGCACCATCTAGATGAATCACATCTGAAATGACCACTTCCAAAGCCTAAGCACTGGCA		215940879
A_24_P144625	A_24_P144625	0.00224795	up	2.83008	94.7267	170.647	63.5455	94.995	36.4355	70.3744	15.1604	83.1596	18.0352	102.172	40.2724	152.799	0.587569	0.856675	0.48703	-1.01884	-1.06538	-0.48703	A_24_P144625	A_24_P144625			false			0	chr22:019040536..019040595	chr22		19040536		22q11.21						GACCCTGTCCAGGGCGTCGCTAACGAGGTTGAAGTCCAGGGCGTCGCACACGAGGACGCC		19040595
FOXG1B	A_23_P205428	0.018786	up	2.82813	148.098	207.71	55.6077	66.2318	40.5085	99.2361	15.4674	82.134	28.618	93.5249	21.8729	116.674	1.01251	1.2483	0.207894	-0.908218	-0.207894	-0.914728	NM_005249	FOXG1B	Homo sapiens forkhead box G1B (FOXG1B), mRNA [NM_005249]	NM_005249	false	ref:NM_005249;ens:ENST00000313071;ens:ENST00000382535;gb:X74142	GO:0006350(transcription);GO:0006355(regulation of transcription, DNA-dependent);GO:0007275(multicellular organismal development);GO:0007420(brain development)	0	chr14:28308340..28308399	chr14	ENST00000313071	28308340	2290	14q12	GO:0005634(nucleus)	GO:0006350|GO:0006355|GO:0007275|GO:0007420|GO:0003700|GO:0005634	NM_005249	Hs.649934	THC2473873	TTAACGATTGCCTTCAGTTTGTGTTGTGTATATTTTGATGTATGTGGTCACTAACAGGTC	GO:0003700(transcription factor activity)	28308399
FLJ23152	A_32_P126229	0.0169446	up	2.82759	266.633	126.246	38.5271	9.62913	32.1396	6.31663	14.5199	11.3068	20.3502	17.3119	32.0337	25.4258	0.358888	1.28067	1.6274	-0.358888	-0.486452	-0.386436	AK026805	FLJ23152	Homo sapiens cDNA: FLJ23152 fis, clone LNG09431. [AK026805]	AK026805	false	gb:AK026805;ref:XM_376469;ref:XM_939163		0	chr6:17239372..17239431	chr6		17239372	401236	6p22.3			XM_376469	Hs.677399		ATAAGTGCCTTCAGTTTACATTAATAAGTTCGTGCCAAATGAAATCCTTCCTGTTTACTC		17239431
THC2709254	A_32_P17984	0.0313352	up	2.82327	820.252	571.19	67.7157	127.99	124.786	168.137	31.8613	140.111	39.6032	117.973	63.0263	192.016	1.76872	0.328148	0.816439	-0.890068	-0.328148	-0.360584	THC2709254	THC2709254			false	thc:THC2709254		0	chr3:65944038..65943979	chr3		65943979		3p14.1					THC2709254	AGAGCACTACTAAACATTGGTTCATAAATCAGTAACTACTGAAGCAGAAGGCAAGACCAG		65944038
BQ775944	A_32_P129416	0.0295918	down	2.81593	88.6823	126.61	19.4353	44.7035	26.0091	74.86	29.1924	33.6314	13.557	6.96369	17.6781	12.6452	-0.154731	-0.842762	-1.16623	0.154731	1.32006	0.842326	BQ775944	BQ775944	BQ775944 UI-H-FH0-bch-j-21-0-UI.s1 NCI_CGAP_FH0 Homo sapiens cDNA clone UI-H-FH0-bch-j-21-0-UI 3', mRNA sequence [BQ775944]	BQ775944	false	gb:BQ775944;gb:AW151195;gb:BU620074;gb:CA444894		0	chr6:37000365..37000306	chr6		37000306		6p21.2				Hs.433381		TTGCTACCTACTAAAAGCACTTAGGAGAAAACAATGCACATAGTGAATCATCCAATCAGA		37000365
DSG2	A_23_P141730	0.0398593	up	2.81546	192.916	245.994	40.4894	133.605	51.5416	131.174	27.828	119.611	26.7179	224.239	37.7203	249.889	1.56241	0.190695	0.565381	-0.190695	-1.15611	-0.814828	NM_001943	DSG2	Homo sapiens desmoglein 2 (DSG2), mRNA [NM_001943]	NM_001943	false	ref:NM_001943;ens:ENST00000261590;gb:BC099655;gb:BC099656	GO:0007155(cell adhesion);GO:0007156(homophilic cell adhesion)	0	chr18:27380458..27380517	chr18	ENST00000261590	27380458	1829	18q12.1	GO:0005856(cytoskeleton);GO:0016020(membrane);GO:0016021(integral to membrane);GO:0030057(desmosome)	GO:0007155|GO:0007156|GO:0005509|GO:0005515|GO:0005856|GO:0016020|GO:0016021|GO:0030057	NM_001943	Hs.412597	THC2462389	TATAGCAGTAGGACAGAATGTGACAGTGACAGAAAGAGTTCTAGCACCTGCTTCCACTCT	GO:0005509(calcium ion binding);GO:0005515(protein binding)	27380517
THC2612796	A_24_P753110	0.0244307	up	2.8124	162.32	58.1881	71.2855	10.7748	36.1153	6.31685	17.6087	11.285	30.8281	21.6483	100.63	47.1399	0.193002	1.43891	1.22829	-0.645159	-0.777049	-0.193002	THC2612796	THC2612796	Q9UM77_HUMAN (Q9UM77) Olfactory receptor 17-210, complete [THC2612796]		false	thc:THC2612796		0	chr17:2966945..2967004	chr17		2966945		17p13.3					THC2612796	ACACCTTGCTTATGGCCAGGCTGTCCTTTTGTGCTGAGAATGTGATTCCTCACTTTTTCT		2967004
MAGEA11	A_23_P113553	0.00222598	up	2.80834	241.303	162.357	44.0333	20.5073	47.6704	25.9022	19.4789	26.1457	19.9743	29.5934	25.2667	47.914	0.498166	1.02895	0.80651	-0.498166	-0.64064	-0.99672	NM_005366	MAGEA11	Homo sapiens melanoma antigen family A, 11 (MAGEA11), transcript variant 1, mRNA [NM_005366]	NM_005366	false	ref:NM_005366;ref:NM_001011544;gb:BC004479;ens:ENST00000333104		0	chrX:148576315..148576256	chrX	ENST00000333104	148576256	4110	Xq28	GO:0005634(nucleus)	GO:0005515|GO:0005634	NM_005366	Hs.670252	THC2475263	TGATAATAGTCCTGGGTGTAATCTTCATGGAGGGGAACTGCATCCCTGAAGAGGTTATGT	GO:0005515(protein binding)	148576315
C2orf19	A_24_P941006	0.00306939	up	2.80554	280.017	122.579	38.3626	12.1954	34.1081	10.5836	16.9736	20.0755	25.7568	26.2308	86.0901	68.154	0.427375	0.888934	0.923857	-1.00657	-0.790734	-0.427375	BC031945	C2orf19	Homo sapiens chromosome 2 open reading frame 19, mRNA (cDNA clone MGC:42830 IMAGE:4830090), complete cds. [BC031945]	BC031945	false	gb:BC031945;thc:THC2481602		0	chr2:238727058..238726999	chr2		238726999	394261	2q37.3					THC2481602	GCCCTATGGCTGTCGCTTGGTGAGTGAGTGCATTAATGTCCCTTCGTGCAAAGCTCTCAA		238727058
ENST00000285383	A_24_P170253	0.0469592	down	2.80544	71.332	160.144	17.2685	94.3362	39.1881	87.2072	57.8454	94.0723	109.513	97.7185	400.501	341.147	-0.238952	-1.52187	-0.226232	0.226232	1.09219	1.15921	ENST00000285383	ENST00000285383	Homo sapiens partial mRNA for UNC-93B protein (HMUNC-93B gene). [AJ422142]		false	ens:ENST00000285383;gb:AJ422142;gb:XM_001129638;gb:XM_001131453		0	chr11:067239937..067239878	chr11	ENST00000285383	67239878		11q13.2			XM_001129638	Hs.502989	THC2652246	CGGTGCCCCTCATGGCTGGAGCAGGGGTGCACCTGCTCCTCACCTTCATCCTCTTTTTCT		67239937
C20orf82	A_32_P186731	0.025442	up	2.80409	195.822	152.969	41.354	18.6853	41.4695	19.1933	17.8557	29.3511	18.6492	41.4173	52.2379	51.5391	0.168439	0.958256	0.923583	-0.904897	-1.33899	-0.168439	AK074473	C20orf82	Homo sapiens cDNA FLJ23893 fis, clone LNG14589. [AK074473]	AK074473	false	gb:AK074473;gb:BC017997;gb:XM_097736;ens:ENST00000262487		0	chr20:13228838..13228897	chr20	ENST00000262487	13228838	140862	20p12.1			XM_097736	Hs.559353	THC2476493	TATCATTCTGCTAAACGGCCCCAAAACAGTAGAATTTCTGCTCATGTCCTAGCAGGTTCA		13228897
BC015876	A_24_P333541	0.00483394	up	2.80028	108.235	63.7018	54.5644	20.522	32.4084	17.9369	12.9712	22.6628	13.5354	16.1183	22.6823	29.3286	0.508363	1.15438	0.597038	-1.06142	-0.508363	-0.627141	BC015876	BC015876	Homo sapiens cDNA clone IMAGE:4715948, partial cds. [BC015876]	BC015876	false	gb:BC015876;thc:THC2600612		0	chr12:54987184..54987125	chr12		54987125		12q13.2				Hs.680636	THC2600612	GTACAGATATAACAGGAAAGTTTATTATGTGAAAATTTAGTCCTTTAGAAATACGTTTTA		54987184
ENST00000378348	A_24_P195253	0.00994881	up	2.79866	311.651	158.105	102.77	54.4766	114.118	45.3149	48.6752	73.3993	19.8041	34.5365	75.2812	67.0093	0.437222	0.373893	0.790653	-1.1344	-1.34414	-0.373893	ENST00000378348	ENST00000378348	heat shock 70kDa protein 14 isoform 1 [Source:RefSeq_peptide;Acc:NP_057383] [ENST00000378348]		false	ens:ENST00000378348;gb:BC026226;thc:THC2492889		0	chr10:14928010..14928069	chr10	ENST00000378348	14928010		10p13				Hs.534169	THC2492889	GTCACAGCAGCATATGTATATTTGAAATACTGGTAACAATTTTAAGGTAGCATTCTGTGG		14928069
MFAP5	A_23_P87700	0.037281	up	2.79807	297.173	82.0863	24.2074	11.5105	34.8513	10.9984	24.0383	17.6537	16.7277	11.9007	7.89291	13.7171	1.07424	0.290651	0.882067	-0.336488	-0.290651	-1.5792	NM_003480	MFAP5	Homo sapiens microfibrillar associated protein 5 (MFAP5), mRNA [NM_003480]	NM_003480	false	ref:NM_003480;ens:ENST00000359478;gb:U37283;gb:BC005901		0	chr12:8691917..8691858	chr12	ENST00000359478	8691858	8076	12p13.31	GO:0001527(microfibril);GO:0005578(proteinaceous extracellular matrix);GO:0005615(extracellular space)	GO:0005201|GO:0001527|GO:0005578|GO:0005615	NM_003480	Hs.512842	NP335905	TGAGAGGAAGGAGGATCTCCTTCTTCTCCAACCATTGACAGCTAACCCTTAGACAGTATT	GO:0005201(extracellular matrix structural constituent)	8691917
A_24_P452024	A_24_P452024	0.00359054	up	2.79455	1176	552.025	34.2249	11.618	43.7572	13.3815	22.1069	27.8942	18.6964	17.625	21.6146	19.3251	0.464778	0.93238	1.08298	-0.961775	-0.541167	-0.464778	A_24_P452024	A_24_P452024			false			0	chr21:046292428..046292369	chr21		46292369		21q22.3						TCAGTAACATCCATCACCTCAAAAAGACCTCTCATATCATCAGTAACATCCATCACCCGA		46292428
RHCG	A_23_P151975	0.00122704	down	2.79401	38.0325	111.3	13.6956	29.7436	13.5735	41.0067	28.0297	28.8529	63.1165	52.6651	52.4291	53.7342	-0.968838	-0.538553	-1.01475	0.538553	0.841479	0.544839	NM_016321	RHCG	Homo sapiens Rh family, C glycoprotein (RHCG), mRNA [NM_016321]	NM_016321	false	ref:NM_016321;ens:ENST00000268122;gb:AF081497;gb:BC015461	GO:0006810(transport);GO:0015696(ammonium transport)	0	chr15:87815818..87815759	chr15	ENST00000268122	87815759	51458	15q26.1	GO:0005887(integral to plasma membrane);GO:0016020(membrane)	GO:0006810|GO:0015696|GO:0005215|GO:0008519|GO:0030506|GO:0005887|GO:0016020	NM_016321	Hs.459284	THC2775300	GGTGAACCTGAGCTCTCCCAGGAGACAACTTAGCTGCCAGTCACCACCTATGAGGCTCTT	GO:0005215(transporter activity);GO:0008519(ammonium transporter activity);GO:0030506(ankyrin binding)	87815818
PTPRJ	A_24_P282434	0.0424661	up	2.79377	330.798	314.105	51.3028	129.795	51.4115	111.567	26.8362	107.103	26.0503	177.909	57.0151	237.792	1.74264	0.328815	0.550192	-0.328815	-1.10383	-0.392344	NM_002843	PTPRJ	Homo sapiens protein tyrosine phosphatase, receptor type, J (PTPRJ), mRNA [NM_002843]	NM_002843	false	ref:NM_002843;gb:BC063417;gb:AL359057;ens:ENST00000278456	GO:0001570(vasculogenesis);GO:0006470(protein amino acid dephosphorylation);GO:0007169(transmembrane receptor protein tyrosine kinase signaling pathway);GO:0007267(cell-cell signaling);GO:0007507(heart development)	0	chr11:48103294..48105946	chr11	ENST00000278456	48103294	5795	11p11.2	GO:0005887(integral to plasma membrane);GO:0016020(membrane)	GO:0001570|GO:0006470|GO:0007169|GO:0007267|GO:0007507|GO:0005001|GO:0016787|GO:0005887|GO:0016020	NM_002843	Hs.318547	THC2689985	AGGCCATAGAGTTCAGGACAAATGCTATTCAGGTTTTTGACGTCACCGCTGTGAACATCA	GO:0005001(transmembrane receptor protein tyrosine phosphatase activity);GO:0016787(hydrolase activity)	48105946
ALKBH8	A_23_P371876	0.0178314	down	2.78997	40.2652	183.167	33.2555	104.322	65.3687	120.232	79.5264	83.8474	82.6032	92.9263	173.678	176.972	-1.66103	-1.12487	-0.354629	0.448188	0.354629	0.497411	NM_138775	ALKBH8	Homo sapiens alkB, alkylation repair homolog 8 (E. coli) (ALKBH8), mRNA [NM_138775]	NM_138775	false	ref:NM_138775;gb:AK095523;ens:ENST00000260318;ens:ENST00000389568		0	chr11:106880828..106880769	chr11	ENST00000260318	106880769	91801	11q22.3			NM_138775	Hs.503763	THC2474623	TTATTCTCAAGATGTACTGGTTCCCTGGCACCTTAAGGGAAATCCTGATAAAGGCAAACC		106880828
CLDN23	A_23_P134854	0.00382323	down	2.78786	48.634	128.499	29.1613	57.5803	21.0745	64.2762	53.5928	55.7252	62.2967	60.8623	118.801	85.8816	-0.882816	-0.462616	-1.08988	0.462616	0.552513	0.987031	NM_194284	CLDN23	Homo sapiens claudin 23 (CLDN23), mRNA [NM_194284]	NM_194284	false	ref:NM_194284;gb:AK123547;gb:BC016047;thc:THC2648332	GO:0016338(calcium-independent cell-cell adhesion)	0	chr8:8598823..8598882	chr8		8598823	137075	8p23.1	GO:0005923(tight junction);GO:0016020(membrane);GO:0016021(integral to membrane)	GO:0016338|GO:0005198|GO:0042802|GO:0005923|GO:0016020|GO:0016021	NM_194284	Hs.183617	THC2648332	GCATGCAAGAGTTTCTCTTCCAGAAGCCAAGAGGAGAACAAAGGTCCTAATGCTGTACTA	GO:0005198(structural molecule activity);GO:0042802(identical protein binding)	8598882
A_32_P26536	A_32_P26536	0.00541434	up	2.78705	269.948	152.367	52.3349	16.6664	44.6424	14.6171	16.2199	16.9685	17.2253	18.9158	30.6121	33.9507	0.445113	1.27081	1.23074	-0.445113	-0.515083	-0.529355	A_32_P26536	A_32_P26536			false			0	chr2:205409065..205409124	chr2		205409065		2q33.2						AGGTTTTAGCTTCGTGGGCAACTTTGTCTGATTTTCTTCCATTGACATAAAAATAGTCTC		205409124
AA532655	A_24_P794122	1.3394974E-4	down	2.78673	123.347	395.3	71.4903	237	79.5669	259.413	143.398	192.255	233.72	247.89	310.923	349.967	-0.628613	-0.677456	-0.653401	0.628613	0.966694	0.880951	AA532655	AA532655	nj17d09.s1 NCI_CGAP_Pr22 Homo sapiens cDNA clone IMAGE:986609 3', mRNA sequence [AA532655]	AA532655	false	gb:AA532655;gb:AI053631;thc:THC2580168;thc:THC2551833		0	chr1:142535753..142535694	chr1		142535694		1q21.1			XM_001125827	Hs.634406	THC2580168	AGTCCAGAGCTGAGGACTGCCTGTTTGCAGGTGAGTTCTTGCTTTTCCAGAACCTCGGAC		142535753
GPR26	A_23_P415541	0.0336183	up	2.78495	700.567	270.231	34.4603	9.80416	35.4784	7.49666	18.3316	15.5576	13.4442	6.47626	7.02009	8.60094	0.160287	0.599425	1.02858	-0.977328	-0.160287	-1.50705	NM_153442	GPR26	Homo sapiens G protein-coupled receptor 26 (GPR26), mRNA [NM_153442]	NM_153442	false	ref:NM_153442;ens:ENST00000284674;gb:AJ505757;thc:THC2709090	GO:0007165(signal transduction);GO:0007186(G-protein coupled receptor protein signaling pathway)	0	chr10:125443920..125443979	chr10	ENST00000284674	125443920	2849	10q26.13	GO:0016020(membrane);GO:0016021(integral to membrane)	GO:0007165|GO:0007186|GO:0001584|GO:0004872|GO:0016020|GO:0016021	NM_153442	Hs.12751	THC2709090	CCAGTGGGAGATGATAGAAGTCTTGAGGTTGGGAATATAAGAATTAGGTCTCTTTTAGAA	GO:0001584(rhodopsin-like receptor activity);GO:0004872(receptor activity)	125443979
THC2753543	A_32_P32463	0.00650991	down	2.78265	247.268	355.243	98.0741	143.846	169.667	242.684	218.825	143.265	224.699	78.9006	246.052	149.718	-0.57009	-0.599938	-0.563728	0.563728	1.46253	0.669363	THC2753543	THC2753543			false	thc:THC2753543		0	chr8:26569542..26491516	chr8		26491516		8p21.2					THC2753543	AAAGGGTGCAACCGCTTCGCTGGTCTTGCTATTAGGAAATTTCAAGAACGTAACGGATGA		26569542
FZD5	A_23_P108437	0.0323271	up	2.78032	286.129	783.655	96.0928	454.239	151.467	525.371	50.6141	482.947	42.8077	693.289	140.893	879.946	0.98833	0.200932	0.647548	-0.81237	-1.57563	-0.200933	NM_003468	FZD5	Homo sapiens frizzled homolog 5 (Drosophila) (FZD5), mRNA [NM_003468]	NM_003468	false	ref:NM_003468;gb:AK024850;gb:AL136852;gb:BC058895	GO:0007164(establishment of tissue polarity);GO:0007186(G-protein coupled receptor protein signaling pathway);GO:0007275(multicellular organismal development);GO:0016055(Wnt receptor signaling pathway);GO:0048469(cell maturation)	0	chr2:208336089..208336030	chr2		208336030	7855	2q33.3	GO:0005887(integral to plasma membrane);GO:0016020(membrane)	GO:0007164|GO:0007186|GO:0007275|GO:0016055|GO:0048469|GO:0004872|GO:0004926|GO:0004930|GO:0005515|GO:0005887|GO:0016020	NM_003468	Hs.17631	THC2471040	AGCCAAATGAGGCACATACCGAGTCAGTAGTTGAAGTCCAGGGCATTCGATACTGTTTAT	GO:0004872(receptor activity);GO:0004926(non-G-protein coupled 7TM receptor activity);GO:0004930(G-protein coupled receptor activity);GO:0005515(protein binding)	208336089
AK130878	A_32_P30330	0.0173012	up	2.77837	351.164	290.111	54.2372	51.99	49.3187	83.8861	19.0487	72.3277	23.0021	74.2646	42.2944	99.6671	1.27702	1.06252	0.235177	-0.923383	-0.689437	-0.235178	AK130878	AK130878	Homo sapiens cDNA FLJ27368 fis, clone UBA03195. [AK130878]	AK130878	false	gb:AK130878		0	chr8:74138209..74138150	chr8		74138150		8q21.11				Hs.593907	THC2503794	GGAGGAGTTTGGATTGGAAACACCAGTCACAAGGACAGAATGAAGCCTGAATGAAAGTCT		74138209
BC007549	A_24_P935535	0.0115993	up	2.7746	646.931	293.216	47.5728	12.4851	49.5755	17.6617	18.8235	22.2321	18.9227	20.9775	31.9738	22.104	0.30453	1.09282	0.651889	-1.07723	-0.98584	-0.30453	BC007549	BC007549	Homo sapiens, clone IMAGE:2960704, mRNA. [BC007549]	BC007549	false	gb:BC007549;thc:NP1139350		0	chr1:169720634..169720575	chr1		169720575		1q24.3				Hs.611485	NP1139350	GTCCTCTTTGTGAACTACCTATGACATATTTAAAATTCAAGGATTTCTTACCACTTCTGG		169720634
THC2572908	A_32_P185259	0.0496117	down	2.7707	269.745	934.271	245.303	290.609	211.495	674.057	296.847	296.743	165.193	110.212	229.616	211.676	-1.67024	-0.122509	-1.55025	0.122509	0.705874	0.239371	THC2572908	THC2572908	RATRPL5 ribosomal protein L5 {Rattus norvegicus} (exp=-1; wgp=0; cg=0), partial (17%) [THC2572908]		false	thc:THC2572908;gb:BF570356		0	chr1:93075677..93075618	chr1		93075618		1p22.1				Hs.532359	THC2572908	GGCCCATGATGTGCTTCCGATGTACTTCTGCATTAAATTCCTTGCTTTCAGAATCATAAC		93075677
CHGB	A_23_P57155	0.014278	down	2.76932	6094.23	1315.5	5452.62	738.832	5605.03	660.172	183.311	7.21196	4220.03	266.307	6870.13	448.857	-1.29908	-0.627277	-0.425099	1.15685	0.475184	0.425099	NM_001819	CHGB	Homo sapiens chromogranin B (secretogranin 1) (CHGB), mRNA [NM_001819]	NM_001819	false	ref:NM_001819;ens:ENST00000378961;gb:CR456726;gb:DQ891415		0	chr20:5852307..5852366	chr20	ENST00000378961	5852307	1114	20p12.3	GO:0005615(extracellular space)	GO:0005179|GO:0005615	NM_001819	Hs.516874	THC2552719	ATAGCTCCCATCACACAGCTGAAAAGAGGAAGAGATTAGGGGAACTGTTCAACCCATACT	GO:0005179(hormone activity)	5852366
HPGD	A_24_P71904	0.00346396	up	2.76877	136.379	155.212	51.3983	35.0154	50.8991	36.5158	20.067	43.8741	20.8153	48.9903	20.3702	46.7367	0.470969	1.21131	1.1367	-0.470969	-0.577269	-0.540517	NM_000860	HPGD	Homo sapiens hydroxyprostaglandin dehydrogenase 15-(NAD) (HPGD), mRNA [NM_000860]	NM_000860	false	ref:NM_000860;ens:ENST00000296522;ens:ENST00000296521;gb:J05594	GO:0006629(lipid metabolic process);GO:0006631(fatty acid metabolic process);GO:0006693(prostaglandin metabolic process);GO:0007179(transforming growth factor beta receptor signaling pathway);GO:0007565(pregnancy);GO:0007567(parturition);GO:0008152(metabolic process);GO:0019372(lipoxygenase pathway);GO:0045786(negative regulation of progression through cell cycle)	0	chr4:175648320..175648261	chr4	ENST00000296522	175648261	3248	4q34.1	GO:0005575(cellular_component);GO:0005829(cytosol)	GO:0006629|GO:0006631|GO:0006693|GO:0007179|GO:0007565|GO:0007567|GO:0008152|GO:0019372|GO:0045786|GO:0004957|GO:0016404|GO:0016491|GO:0042803|GO:0051287|GO:0005575|GO:0005829	NM_000860	Hs.655491	THC2623240	AGACAAAGTAGTGAACATCAATGAACATCTGATAGAGATAAACTGTAATCAGGCATAAGC	GO:0004957(prostaglandin E receptor activity);GO:0016404(15-hydroxyprostaglandin dehydrogenase (NAD+) activity);GO:0016491(oxidoreductase activity);GO:0042803(protein homodimerization activity);GO:0051287(NAD binding)	175648320
KRT85	A_23_P204144	0.00195809	down	2.76809	166.98	226.678	52.9524	84.5152	44.9459	85.9466	189.54	96.0337	125.189	68.334	335.674	237.091	-0.471292	-0.704842	-0.965578	0.950562	0.843106	0.471292	NM_002283	KRT85	Homo sapiens keratin 85 (KRT85), mRNA [NM_002283]	NM_002283	false	ref:NM_002283;ens:ENST00000257901;gb:X99140;thc:THC2479571	GO:0008544(epidermis development)	0	chr12:51040750..51040691	chr12	ENST00000257901	51040691	3891	12q13.13	GO:0005882(intermediate filament)	GO:0008544|GO:0005198|GO:0005515|GO:0005882	NM_002283	Hs.182507	THC2479571	CTCCCCTGCGCCTTTTCATGCTAGGGAGATGCATCCTAGTTGTCCTCCTGGCAGCTGTTT	GO:0005198(structural molecule activity);GO:0005515(protein binding)	51040750
C9orf165	A_24_P32560	0.0393845	down	2.76802	334.993	284.178	19.1815	49.741	32.1517	47.1755	132.345	85.6295	98.6314	50.2349	228.47	105.515	-0.195395	-1.80745	-0.985874	0.195395	0.540626	0.681827	NM_198573	C9orf165	Homo sapiens chromosome 9 open reading frame 165 (C9orf165), mRNA [NM_198573]	NM_198573	false	ref:NM_198573;ens:ENST00000303992;gb:BC022101;gb:AY358658		0	chr9:34511692..34511633	chr9	ENST00000303992	34511633	375704	9p13.3			NM_198573	Hs.522085	THC2614529	TGGGGGCAGCCATCTCCCAGGGGGCCCTCATCGCCATCGTCTGCAACGGTCTCGTGGGCT		34511692
FLJ40288	A_32_P810645	0.0409851	up	2.76697	254.175	130.022	34.1501	5.81216	25.7232	6.37905	13.5571	11.1013	11.0918	6.86177	6.53123	5.89692	0.137115	1.72479	1.18171	-0.541636	-0.137115	-0.682561	NM_173682	FLJ40288	Homo sapiens hypothetical protein FLJ40288 (FLJ40288), mRNA [NM_173682]	NM_173682	false	ref:NM_173682;ens:ENST00000332558;gb:AK097607;thc:THC2487077		0	chr7:132063036..132063095	chr7	ENST00000332558	132063036	286023	7q32.3			NM_173682	Hs.671875	THC2487077	TGAGGAGGCTATAGGAATACTTACAACCATTTTACAGCTTAGGGAAACAGAGTCAAGTGC		132063095
C21orf82	A_32_P737256	0.0298474	up	2.76548	120.618	95.1812	35.0131	12.9803	25.0369	13.6117	13.8339	18.1781	13.277	14.8349	7.04352	16.1375	0.250883	1.34075	0.788388	-0.484809	-0.250883	-1.28687	AF426258	C21orf82	Homo sapiens C21orf82 protein (C21orf82) mRNA, complete cds. [AF426258]	AF426258	false	gb:AF426258;thc:THC2480336		0	chr21:34477250..34477309	chr21		34477250	114036	21q22.11				Hs.655054	THC2480336	AAGATGCCCAAGACTTGTTAAACCCGTGGAATGTCTTTGGGTATGTGTGACATCAACAAG		34477309
CENPI	A_24_P419132	0.0237772	up	2.76331	114.893	141.892	56.5778	74.0601	36.0467	59.5189	20.2396	88.4192	22.5895	128.171	73.2005	166.328	0.649293	0.565333	0.23031	-1.17338	-1.55056	-0.23031	NM_006733	CENPI	Homo sapiens centromere protein I (CENPI), mRNA [NM_006733]	NM_006733	false	ref:NM_006733;gb:BC012462;ens:ENST00000218507;ens:ENST00000372926	GO:0007283(spermatogenesis);GO:0007292(female gamete generation);GO:0007548(sex differentiation)	0	chrX:100274096..100282364	chrX	ENST00000218507	100274096	2491	Xq22.1	GO:0000775(chromosome, pericentric region);GO:0005634(nucleus);GO:0005694(chromosome)	GO:0007283|GO:0007292|GO:0007548|GO:0000775|GO:0005634|GO:0005694	NM_006733	Hs.348920	THC2484643	TTCAAGTGTAGTGTGCTTCAGAGTCTGAAAGAGCTATTGCAGAATTGGCTGTTGTGGCTT		100282364
A_32_P93584	A_32_P93584	0.0454025	up	2.76114	260.42	478.981	56.999	151.44	40.9573	230.848	16.5734	161.609	18.7538	172.512	34.9943	226.2	1.71445	1.18384	0.098825	-0.691987	-0.60786	-0.098825	A_32_P93584	A_32_P93584			false			0	chr17:043980769..043980825	chr17		43980769		17q21.32						ACCTTCTTTGTGGCTCCGGAAGAGGATTGTGAAGTTTAGGTTTCGTGGAAGAAACCGATA		43980825
DQ168992	A_32_P91546	0.0291825	up	2.75836	385.343	200.148	42.3948	17.6997	35.6994	12.6096	17.0763	26.6807	15.4238	23.8951	55.5714	36.9051	0.177275	0.49236	0.733574	-1.4116	-1.39935	-0.177275	DQ168992	DQ168992	Homo sapiens testis development related protein 1 (TDRG1) mRNA, complete cds. [DQ168992]	DQ168992	false	gb:DQ168992;gb:BC042123;gb:BC033995;ens:ENST00000373170		0	chr6:40455452..40455511	chr6	ENST00000373170	40455452		6p21.2			XM_001132383	Hs.180197	THC2717314	ACGTAGGTATATTATCCCCCTTTTGTACATGGTCTTGTTGATCCAAACTCCCTTTCTGTG		40455511
BI496440	A_32_P187245	0.0225335	down	2.75102	62.417	153.385	20.7053	78.3626	40.7259	98.9056	55.4269	76.6163	44.511	28.4875	71.2656	87.3918	-0.42356	-1.04658	-0.406521	0.406521	1.51742	0.579291	BI496440	BI496440	df125c12.w1 Morton Fetal Cochlea Homo sapiens cDNA clone IMAGE:2538238 3', mRNA sequence [BI496440]	BI496440	false	gb:BI496440;gb:AA669846;gb:AA773460;gb:AA633794		0	chr6:53240607..53240666	chr6		53240607		6p12.1				Hs.653404		ACACATCATAGGCTTTACCTGTTTGACCACTGCCTCAAATGTGTGAGATGTGATTTTATG		53240666
ENST00000390594	A_24_P683861	0.0218469	up	2.7508	220.988	144.422	40.1624	18.1099	49.1979	18.61	17.6126	23.0908	18.4613	36.3192	67.0951	60.3584	0.230512	0.765902	1.01935	-0.77388	-1.35939	-0.230512	ENST00000390594	ENST00000390594	Immunoglobulin heavy chain V gene segment [Source:IMGT/GENE_DB;Acc:IGHV1-2] [ENST00000390594]		false	ens:ENST00000390594;ens:ENST00000390599;ens:ENST00000283694;ens:ENST00000302092	GO:0006955(immune response)	0	chr14:105523996..105523937	chr14	ENST00000390594	105523937		14q32.33	GO:0005576(extracellular region)	GO:0006955|GO:0003823|GO:0005576		Hs.634941	NP492385	TGCAATCTGGGTCTGAGTTGAAGAAGCCTGGGGCCTCAGTGAAGGTCTCCTGCAAGGCTT	GO:0003823(antigen binding)	105523996
ZNF233	A_32_P99311	0.0136227	down	2.75017	850.964	328.079	28.832	8.34203	54.5859	10.8401	173.777	16.3543	66.5426	9.00271	174.297	14.5786	-1.23394	-0.819794	-0.276851	0.800496	0.276851	0.970633	NM_181756	ZNF233	Homo sapiens zinc finger protein 233 (ZNF233), mRNA [NM_181756]	NM_181756	false	ref:NM_181756;ens:ENST00000253426;gb:AK055310;gb:AK095351		0	chr19:49470900..49470959	chr19	ENST00000253426	49470900	353355	19q13.31	GO:0005622(intracellular);GO:0005634(nucleus)	GO:0003676|GO:0008270|GO:0046872|GO:0005622|GO:0005634	NM_181756	Hs.466891	THC2513838	CACAACAGAGAAACCCTATAAAGAATGATACAATATGTTTCAATCAGAACCTTCACATCC	GO:0003676(nucleic acid binding);GO:0008270(zinc ion binding);GO:0046872(metal ion binding)	49470959
AL359062	A_24_P139152	0.0314668	up	2.74784	183.136	1267.39	50.7163	596.097	59.9352	888.026	28.9263	643.289	28.4856	717.007	18.9173	845.029	1.3912	0.627044	0.292943	-0.292943	-0.47161	-1.29915	AL359062	AL359062	Homo sapiens mRNA full length insert cDNA clone EUROIMAGE 1913076. [AL359062]	AL359062	false	gb:AL359062;thc:THC2497150;thc:THC2579086		0	chr3:101000583..101000642	chr3		101000583		3q12.1				Hs.134830	THC2497150	TGTAGTGGGTGACTGTTATCAAATATTTTATAGAATACAATGAACGGTGAACAGACTGGT		101000642
IL22RA1	A_24_P413479	0.0449624	up	2.7474	50.4151	96.2554	56.3004	35.2586	39.9309	31.3637	16.2848	36.9181	18.8188	55.415	17.6514	51.4983	0.123893	1.73207	1.40531	-0.123893	-0.501192	-0.487834	NM_021258	IL22RA1	Homo sapiens interleukin 22 receptor, alpha 1 (IL22RA1), mRNA [NM_021258]	NM_021258	false	ref:NM_021258;ens:ENST00000270800;gb:AF286095;gb:AK226001	GO:0008150(biological_process)	0	chr1:24319264..24319205	chr1	ENST00000270800	24319205	58985	1p36.11	GO:0016020(membrane)	GO:0008150|GO:0004872|GO:0004904|GO:0016020	NM_021258	Hs.110915	THC2475049	ATTTCAGCTTCATTCCTCTGATAGAACAAAGCGAAATGCAGGTCCACCAGGGAGGGAGAC	GO:0004872(receptor activity);GO:0004904(interferon receptor activity)	24319264
CRP	A_24_P342484	0.0071416	up	2.74351	587.562	230.725	34.269	8.56353	29.2853	10.8898	14.534	10.1172	13.6279	15.1367	27.6547	26.9511	0.412973	1.06503	0.491602	-0.412973	-1.08708	-0.898412	NM_000567	CRP	Homo sapiens C-reactive protein, pentraxin-related (CRP), mRNA [NM_000567]	NM_000567	false	ref:NM_000567;ens:ENST00000255030;ens:ENST00000343919;ens:ENST00000368111	GO:0006953(acute-phase response);GO:0006954(inflammatory response)	0	chr1:157950512..157950453	chr1	ENST00000255030	157950453	1401	1q23.2	GO:0005576(extracellular region)	GO:0006953|GO:0006954|GO:0005488|GO:0005509|GO:0005576	NM_000567	Hs.693599	THC2485771	TACTTCCTATGTATCCCTCAAAGCACCGTTAACGAAGCCTCTCAAAGCCTTCACTGTGTG	GO:0005488(binding);GO:0005509(calcium ion binding)	157950512
FLJ14107	A_24_P72646	0.00799001	up	2.74342	253.231	151.965	49.8964	26.4048	47.7627	25.7092	18.8283	34.6216	25.4371	47.9954	62.6753	63.7593	0.380725	0.562148	0.537614	-1.23476	-1.27195	-0.380725	AK024169	FLJ14107	Homo sapiens cDNA FLJ14107 fis, clone MAMMA1001252. [AK024169]	AK024169	false	gb:AK024169;gb:BC013100;ref:XR_017858;ref:XR_017962		0	chr8:22555120..22555061	chr8		22555061	80094	8p21.3			XR_017858	Hs.675917	THC2479496	GGTGGCGGGGCCCTTAGCCTCGTTAATCCTGCTTAATCCTGCTAGAACATACCTACAGGG		22555120
AW138500	A_24_P923432	0.0475632	up	2.7425	349.973	235.746	32.1675	7.692	25.604	6.59341	14.9164	18.2206	13.5524	11.7133	30.5453	24.7546	0.133379	1.62754	1.52064	-0.725304	-0.226231	-0.133379	AW138500	AW138500	UI-H-BI1-abx-a-01-0-UI.s1 NCI_CGAP_Sub3 Homo sapiens cDNA clone IMAGE:2713225 3', mRNA sequence [AW138500]	AW138500	false	gb:AW138500;gb:AW136083;gb:AI863183;gb:AW770969		0	chr5:176426193..176426134	chr5		176426134		5q35.2				Hs.608652		CATAACACTCCTTCTCAGCTCATTTTTGAGTCATGAAAAATGCTCTTTCAAGAATCACCA		176426193
DKFZp761E198	A_23_P24424	0.00873071	down	2.74223	47.0275	161.235	38.7275	70.5526	37.509	87.8523	68.9601	57.4966	65.2856	50.8729	96.5985	105.479	-1.28148	-0.369231	-0.731737	0.758393	0.855974	0.369231	NM_138368	DKFZp761E198	Homo sapiens DKFZp761E198 protein (DKFZp761E198), mRNA [NM_138368]	NM_138368	false	ref:NM_138368;gb:BC004895;gb:BC017264;gb:AL834269		0	chr11:65301238..65301179	chr11		65301179	91056	11q13.1			NM_138368	Hs.591957		TTTAGGAAGAAGGCTGAAGCTAGAGTGTGGACCTGACCTGTTGGACAGTACTTTTCTTTC		65301238
LOC647057	A_24_P238786	5.458778E-4	up	2.74028	137.009	212.127	55.666	80.7899	56.5276	89.9699	23.0892	79.8837	24.9559	113.317	25.8443	121.068	0.599927	0.693207	0.560099	-0.560099	-0.952324	-0.997318	XR_017430	LOC647057	PREDICTED: Homo sapiens similar to carbonic anhydrase VA, mitochondrial precursor (LOC647057), mRNA [XR_017430]	XR_017430	false	gb:XR_017430;ref:XR_015478		0	chr16:29537712..29537653	chr16		29537653	647057	16p11.2			XR_017430	Hs.592035		TGAAGAGAAGAAGATGACGGTGAACAACTATCGTCCACTTCAACCCCTGATGAACTGGAA		29537712
THC2773362	A_32_P227724	0.0169078	up	2.73339	126.339	267.674	41.2116	139.465	30.9235	153.345	19.0369	150.742	19.6342	180.657	24.4056	243.228	1.56443	0.888825	0.337598	-0.337598	-0.554211	-0.669414	THC2773362	THC2773362			false	thc:THC2773362		0	chr3:61778706..61778765	chr3		61778706		3p14.2					THC2773362	GAAGACAGGTCTGTGAAAGCAGAAGGTCATAGTGTTTGGAATCACTTTGTGAAAATAACA		61778765
THC2657091	A_24_P883577	0.0333319	down	2.73122	38.4628	132.323	16.8774	73.7692	15.592	99.8186	30.7523	51.0206	15.5148	16.7397	11.5958	30.6079	-0.191112	-0.536509	-1.08709	0.86103	1.48178	0.191112	THC2657091	THC2657091	BC004696 Nedd9 protein {Mus musculus} (exp=-1; wgp=0; cg=0), partial (6%) [THC2657091]		false	thc:THC2657091		0	chr6:11293129..11293188	chr6		11293129		6p24.1					THC2657091	GTGGACAAGTTTTCTGTACAGTTTATGTCTCAGATACTTCTGTGTATACATAAGAACCAC		11293188
CCDC138	A_24_P879711	0.0394038	up	2.73071	318.919	184.383	43.5747	16.8635	41.6482	19.6132	17.539	34.1581	19.5535	30.8319	33.5125	23.4138	0.13657	0.715675	0.43252	-1.61558	-1.31091	-0.13657	AK023150	CCDC138	Homo sapiens cDNA FLJ13088 fis, clone NT2RP3002102. [AK023150]	AK023150	false	gb:AK023150;thc:THC2605037		0	chr2:108867382..108867441	chr2		108867382	165055	2q13				Hs.362702	THC2605037	AAATAGAAGAAAGAGCACCGCTGAAGAGAATAAGAGAAGAGATCTTTGTTTTGTTTTTGC		108867441
AF091089	A_24_P410320	0.034533	down	2.72516	38.0867	81.4914	17.6209	50.4596	14.7959	60.7781	30.14	53.3032	55.8222	52.1382	103.975	78.2805	-0.137407	-0.557892	-1.0784	0.137407	1.05845	1.36946	AF091089	AF091089	Homo sapiens clone 666 unknown mRNA, partial sequence. [AF091089]	AF091089	false	gb:AF091089;gb:BE858320		0	chr1:159337229..159338476	chr1		159337229		1q23.3				Hs.492516		CTTTGCCTGAAGCTGCTGTGTCAGTGTCTCAATGATCTTCTGTATCTGCTCCTTGTTGTT		159338476
ZBTB41	A_23_P113328	0.0419845	up	2.72427	519.039	318.313	104.881	45.3957	33.9487	34.2271	27.3978	48.1494	22.7626	60.0105	66.8885	78.1163	0.823221	1.32595	0.106042	-0.695632	-1.28073	-0.106042	NM_194314	ZBTB41	Homo sapiens zinc finger and BTB domain containing 41 (ZBTB41), mRNA [NM_194314]	NM_194314	false	ref:NM_194314;gb:AK093518;gb:AK128549;ens:ENST00000329696	GO:0006350(transcription);GO:0006355(regulation of transcription, DNA-dependent)	0	chr1:195395493..195395434	chr1	ENST00000329696	195395434	360023	1q31.3	GO:0005622(intracellular);GO:0005634(nucleus)	GO:0006350|GO:0006355|GO:0003677|GO:0005515|GO:0008270|GO:0046872|GO:0005622|GO:0005634	NM_194314	Hs.529439	THC2601492	ATATATGGACCAGCCCAAAGTTTATCAGTCGGAAGCCAAGACGATGTTACAGAATGTATC	GO:0003677(DNA binding);GO:0005515(protein binding);GO:0008270(zinc ion binding);GO:0046872(metal ion binding)	195395493
GARNL3	A_24_P136522	0.0142178	up	2.72417	275.064	126.499	41.2016	12.9968	30.9562	7.55517	12.6551	12.9605	13.1303	14.0049	15.788	10.3452	0.255391	0.799287	1.16944	-0.899657	-0.958287	-0.255391	AK095679	GARNL3	Homo sapiens cDNA FLJ38360 fis, clone FEBRA2000462, weakly similar to RAP1 GTPASE ACTIVATING PROTEIN 1. [AK095679]	AK095679	false	gb:AK095679;ens:ENST00000314904;ens:ENST00000373393;thc:THC2476254	GO:0051056(regulation of small GTPase mediated signal transduction)	0	chr9:129147341..129147400	chr9	ENST00000314904	129147341	84253	9q33.3	GO:0005622(intracellular)	GO:0051056|GO:0005083|GO:0005096|GO:0005622		Hs.29304	THC2476254	TGTCCAGCTAACTTCAATTCTTGATTAACAAGTCAGTAGAGGAACCCGAAATGTTAGCCT	GO:0005083(small GTPase regulator activity);GO:0005096(GTPase activator activity)	129147400
OR12D2	A_23_P93295	0.00117784	up	2.71992	158.25	52.0864	40.7489	10.7098	30.9816	12.2828	11.3432	10.3504	11.8635	10.6477	45.7593	38.5588	0.812336	1.13694	0.543881	-0.658746	-0.634905	-0.543881	NM_013936	OR12D2	Homo sapiens olfactory receptor, family 12, subfamily D, member 2 (OR12D2), mRNA [NM_013936]	NM_013936	false	ref:NM_013936;gb:BC101742;ens:ENST00000377140;ens:ENST00000306911	GO:0007165(signal transduction);GO:0007186(G-protein coupled receptor protein signaling pathway);GO:0007608(sensory perception of smell);GO:0050896(response to stimulus)	0	chr6:29472645..29472704	chr6	ENST00000377140	29472645	26529	6p22.1	GO:0016020(membrane);GO:0016021(integral to membrane)	GO:0007165|GO:0007186|GO:0007608|GO:0050896|GO:0004872|GO:0004984|GO:0016020|GO:0016021	NM_013936	Hs.247862	THC2488526	CTGTCCTACCTGGATATCTGTTACTCTACGGTGACACTGCCAAAAATGCTGCAGAACTTT	GO:0004872(receptor activity);GO:0004984(olfactory receptor activity)	29472704
CD556746	A_32_P206308	0.0315225	down	2.71733	80.7093	377.505	62.8044	165.059	106.884	241.597	99.8521	155.029	103.833	77.5609	159.603	190.581	-1.32007	-0.488429	-0.270944	0.270944	1.32648	0.649701	CD556746	CD556746	AGENCOURT_14380583 NIH_MGC_179 Homo sapiens cDNA clone IMAGE:30393427 5', mRNA sequence [CD556746]	CD556746	false	gb:CD556746;thc:THC2541839		0	chr7:105693173..105693232	chr7		105693173		7q22.2				Hs.664920	THC2541839	GATGGCAATATTTCTCATAGTTCTGACTTAGGCACTTGTCTTCTGTAACATACCTTGTGT		105693232
LOC388796	A_24_P608302	0.0236124	up	2.70947	313.257	371.209	77.8533	126.064	155.81	172.397	28.8215	138.242	31.9336	133.448	94.0303	198.107	0.640316	0.189878	0.739257	-1.37677	-1.17793	-0.189878	BC012894	LOC388796	Homo sapiens hypothetical LOC388796, mRNA (cDNA clone IMAGE:4155833), with apparent retained intron. [BC012894]	BC012894	false	gb:BC012894;thc:THC2499075		0	chr20:36483361..36483302	chr20		36483302	388796	20q11.23				Hs.400876	THC2499075	CCCGATTGTGAACTGCTTGAAAGAAAAACGAAACTTCTAAGATGTTTGTCCTTTCATGTC		36483361
ENST00000264899	A_23_P133107	0.0245298	up	2.70358	234.7	149.229	44.69	15.143	49.5726	14.8038	20.5631	25.3424	20.4334	26.7102	37.7609	29.8011	0.155882	1.06389	1.24617	-0.798909	-0.883873	-0.155882	ENST00000264899	ENST00000264899	Extracellular matrix protein FRAS1 precursor. [Source:Uniprot/SWISSPROT;Acc:Q86XX4] [ENST00000264899]		false	ens:ENST00000264899;gb:AK027833;gb:BC009254;gb:BC020192		0	chr4:79459661..79459720	chr4	ENST00000264899	79459661		4q21.21				Hs.369448	NP709473	AGTGGTTGAGGAGATGAAAGGGAAGTATTATAGTTTCCTTTCTGTTCCCACAAGTAGCCT		79459720
ITGB1BP3	A_24_P404458	0.00388488	up	2.70342	96.0057	74.851	39.151	24.0461	44.2101	24.5655	19.5538	26.6507	19.2181	34.5754	21.8337	46.81	0.402911	0.74706	0.891552	-0.402911	-0.803468	-1.05645	NM_014446	ITGB1BP3	Homo sapiens integrin beta 1 binding protein 3 (ITGB1BP3), transcript variant 1, mRNA [NM_014446]	NM_014446	false	ref:NM_014446;ref:NM_170678;ens:ENST00000168977;ens:ENST00000326661	GO:0019363(pyridine nucleotide biosynthetic process)	0	chr19:3887636..3888269	chr19	ENST00000168977	3887636	27231	19p13.3		GO:0019363|GO:0000166|GO:0005524|GO:0016301|GO:0016740	NM_014446	Hs.135458	NP210436	CGTGATCCATCAGGATGACTTCTTCAAGCCCCAAGACCAAATAGCAGTTGGGGAAGACGG	GO:0000166(nucleotide binding);GO:0005524(ATP binding);GO:0016301(kinase activity);GO:0016740(transferase activity)	3888269
PSTPIP2	A_24_P322353	0.0265112	up	2.70067	526.295	359.868	39.001	31.9794	34.3231	22.9994	18.9649	51.6334	18.6343	45.5623	84.8675	94.3454	0.481589	0.219553	0.510769	-1.51178	-1.3567	-0.219553	NM_024430	PSTPIP2	Homo sapiens proline-serine-threonine phosphatase interacting protein 2 (PSTPIP2), mRNA [NM_024430]	NM_024430	false	ref:NM_024430;ens:ENST00000360076;ens:ENST00000282045;ens:ENST00000383033		0	chr18:41818415..41818356	chr18	ENST00000360076	41818356	9050	18q21.1			NM_024430	Hs.567384	THC2472686	AGAATCTTTCCCTTGCTAGACCCCAGAATTTTAAATGCATCCGTCTTACACTTTCACAAA		41818415
FGFBP1	A_23_P30126	0.00620296	up	2.6991	220.497	130.799	46.6476	36.1882	29.9063	25.7697	26.9674	40.4696	22.1572	56.1153	28.7713	59.0264	0.938835	0.551706	0.400196	-0.400196	-1.1552	-0.851307	NM_005130	FGFBP1	Homo sapiens fibroblast growth factor binding protein 1 (FGFBP1), mRNA [NM_005130]	NM_005130	false	ref:NM_005130;ens:ENST00000259988;ens:ENST00000382333;gb:M60047	GO:0007165(signal transduction);GO:0007267(cell-cell signaling);GO:0008285(negative regulation of cell proliferation)	0	chr4:15546489..15546430	chr4	ENST00000259988	15546430	9982	4p15.32	GO:0005615(extracellular space);GO:0016020(membrane)	GO:0007165|GO:0007267|GO:0008285|GO:0008201|GO:0019838|GO:0005615|GO:0016020	NM_005130	Hs.1690	THC2464630	GGAATTTGCCTTATTTTTCTTGGATGCGATGTTCAGAGGCTGTTTCCTGCAGCATGTATT	GO:0008201(heparin binding);GO:0019838(growth factor binding)	15546489
ZNF189	A_23_P216869	0.0367975	up	2.69893	485.816	182.573	174.188	76.5926	240.881	71.8564	69.0247	79.0826	73.9196	112.846	271.546	150.456	0.393326	0.166758	0.726519	-1.21486	-1.62894	-0.166758	NM_197977	ZNF189	Homo sapiens zinc finger protein 189 (ZNF189), transcript variant 2, mRNA [NM_197977]	NM_197977	false	ref:NM_197977;ref:NM_003452;gb:BC092425;gb:U75454	GO:0000122(negative regulation of transcription from RNA polymerase II promoter);GO:0006350(transcription);GO:0006355(regulation of transcription, DNA-dependent)	0	chr9:103211679..103211738	chr9	ENST00000259395	103211679	7743	9q31.1	GO:0005622(intracellular);GO:0005634(nucleus)	GO:0000122|GO:0006350|GO:0006355|GO:0003700|GO:0008270|GO:0046872|GO:0005622|GO:0005634	NM_197977	Hs.50123	THC2463684	CTTGTGGTGAAGCCTTTAATTGCCGTATTTCTCTTATTCAGCATCAGAAATTGCACACAG	GO:0003700(transcription factor activity);GO:0008270(zinc ion binding);GO:0046872(metal ion binding)	103211738
AA989132	A_32_P108301	0.00463407	up	2.69833	121.378	79.3326	35.0969	17.2999	28.8153	20.3134	16.1878	21.9214	13.8823	21.4269	15.3979	32.8711	0.580038	0.987094	0.470919	-0.470919	-0.659657	-1.12758	AA989132	AA989132	oq89a02.s1 NCI_CGAP_Kid6 Homo sapiens cDNA clone IMAGE:1593482 3' similar to gb:L13923 FIBRILLIN 1 PRECURSOR (HUMAN);, mRNA sequence [AA989132]	AA989132	false	gb:AA989132;gb:BU628079;gb:AA662922;gb:AA626234		0	chr15:046489730..046489789	chr15		46489730		15q21.1				Hs.146447		GCACGTGTGGGCCAGTCACCGAAATTTCATTACCACTTGGTGTATACATTTAACAAGTCT		46489789
BG944303	A_24_P937169	0.00460786	down	2.69508	55.4352	83.662	27.6786	49.3625	20.9868	38.1399	56.5567	40.9731	83.9976	38.2423	159.11	120.537	-0.497162	-0.738032	-0.765207	0.561629	1.23179	0.497162	BG944303	BG944303	BG944303 ax48h12.x2 Hembase; Erythroid Progenitor Cells (LCB:ax library) Homo sapiens cDNA clone ax48h12 random, mRNA sequence [BG944303]	BG944303	false	gb:BG944303		0	chr2:10121485..10121426	chr2		10121426		2p25.1						TGAGTGCTGCCCTAGGCGTAGGAGTGCCCAGGGCTCTGTCAGCCCCTTCAGCACCGTGCT		10121485
ITLN2	A_24_P53778	0.014499	up	2.69057	837.471	441.728	32.4878	35.5883	44.173	43.5837	22.4265	57.9291	21.092	43.5801	37.6022	78.231	1.51212	0.457734	0.608615	-0.779842	-0.457734	-0.467684	NM_080878	ITLN2	Homo sapiens intelectin 2 (ITLN2), mRNA [NM_080878]	NM_080878	false	ref:NM_080878;ens:ENST00000368029;ens:ENST00000368028;gb:BC117225	GO:0007165(signal transduction)	0	chr1:159181651..159181592	chr1	ENST00000368029	159181592	142683	1q23.3		GO:0007165|GO:0005102|GO:0005529	NM_080878	Hs.385631	THC2479048	ACTTCTCCGCCTTTGACTGGGATGGATATGGAACTCACGTTAAGAGCAGCTGCAGTCGGG	GO:0005102(receptor binding);GO:0005529(sugar binding)	159181651
DENND4A	A_24_P136497	0.0450473	up	2.68902	209.372	259.2	83.3847	141.608	114.647	163.863	31.1954	136.772	22.3064	143.099	106.567	221.376	0.601395	0.145345	0.394092	-1.22298	-1.77209	-0.145345	NM_005848	DENND4A	Homo sapiens DENN/MADD domain containing 4A (DENND4A), mRNA [NM_005848]	NM_005848	false	ref:NM_005848;gb:BC041706;gb:AL833317;ens:ENST00000308976	GO:0006350(transcription);GO:0006355(regulation of transcription, DNA-dependent)	0	chr15:63781731..63781258	chr15	ENST00000308976	63781258	10260	15q22.31	GO:0005634(nucleus)	GO:0006350|GO:0006355|GO:0003677|GO:0005515|GO:0005634	NM_005848	Hs.654567	THC2482825	AAATGCAGTCAAAGAAGATGGATCCACCTGATGAGGTATGCTACCGCATTCTTATGCAAC	GO:0003677(DNA binding);GO:0005515(protein binding)	63781731
EGFL6	A_23_P22596	0.0494861	up	2.689	525.109	223.791	29.3818	15.8462	35.5545	6.32758	23.357	26.7986	17.022	13.4743	29.8847	26.1704	0.616475	0.276799	1.87631	-0.812296	-0.276799	-0.42252	NM_015507	EGFL6	Homo sapiens EGF-like-domain, multiple 6 (EGFL6), mRNA [NM_015507]	NM_015507	false	ref:NM_015507;gb:AJ245671;ens:ENST00000361306;ens:ENST00000380602	GO:0007049(cell cycle)	0	chrX:13545803..13545862	chrX	ENST00000361306	13545803	25975	Xp22.2	GO:0005615(extracellular space);GO:0016020(membrane)	GO:0007049|GO:0005178|GO:0005509|GO:0005615|GO:0016020	NM_015507	Hs.12844	THC2467412	GAGCACCTGGTACCATCAAAGACAGAATCAAGAAGTTGCTTGCTCACAAAAACAGCATGA	GO:0005178(integrin binding);GO:0005509(calcium ion binding)	13545862
TTYH2	A_24_P99526	0.0155777	up	2.68522	585.078	299.006	44.4771	14.3008	50.6649	15.1485	20.1841	20.6777	18.2986	12.9906	21.1025	27.6008	0.237095	0.905606	1.01045	-0.766221	-0.237095	-1.11865	NM_032646	TTYH2	Homo sapiens tweety homolog 2 (Drosophila) (TTYH2), transcript variant 1, mRNA [NM_032646]	NM_032646	false	ref:NM_032646;ref:NM_052869;gb:BC107492;ens:ENST00000269346		0	chr17:69760091..69760854	chr17	ENST00000269346	69760091	94015	17q25.1			NM_032646	Hs.27935	THC2713008	TGGAAGCACTTCACCACCAGAAACAGAGACTACGATGACATTGATGATGATGACCCCTTT		69760854
NOG	A_23_P341938	7.8462827E-4	up	2.68395	88.1321	95.5952	42.3549	44.614	45.603	44.5731	20.7532	54.2779	20.7819	70.7819	43.3676	105.114	0.579997	0.622301	0.730221	-0.689764	-1.07079	-0.579997	NM_005450	NOG	Homo sapiens noggin (NOG), mRNA [NM_005450]	NM_005450	false	ref:NM_005450;ens:ENST00000332822;gb:BC034027;thc:THC2481541	GO:0001657(ureteric bud development);GO:0007389(pattern specification process);GO:0007420(brain development);GO:0007605(sensory perception of sound);GO:0030154(cell differentiation);GO:0030509(BMP signaling pathway);GO:0045596(negative regulation of cell differentiation);GO:0048570(notochord morphogenesis);GO:0051216(cartilage development)	0	chr17:52027218..52027277	chr17	ENST00000332822	52027218	9241	17q22	GO:0005615(extracellular space)	GO:0001657|GO:0007389|GO:0007420|GO:0007605|GO:0030154|GO:0030509|GO:0045596|GO:0048570|GO:0051216|GO:0005515|GO:0005615	NM_005450	Hs.248201	THC2481541	GCCAGCGCTGCGGCTGGATTCCCATCCAGTACCCCATCATTTCCGAGTGCAAGTGCTCGT	GO:0005515(protein binding)	52027277
AK127156	A_32_P72831	0.0368813	up	2.68239	107.579	88.1488	50.0278	30.5615	48.675	27.7756	17.83	39.6683	19.1125	48.6387	145.3	141.478	0.12446	0.548094	0.646444	-1.3166	-1.51051	-0.12446	AK127156	AK127156	Homo sapiens cDNA FLJ45218 fis, clone BRCAN2019653. [AK127156]	AK127156	false	gb:AK127156;thc:THC2479748		0	chr2:95053516..95053457	chr2		95053457		2q11.1				Hs.585935	THC2479748	TACTTATTTCAAGCCTTTGTTGCTAACTCATTCCTACTTGGGCCTGAGCCTTTGGGGAAA		95053516
A_32_P167212	A_32_P167212	0.0385477	down	2.6744	634.75	714.374	348.953	263.076	352.463	452.998	571.354	278.257	538.772	118.361	617.32	328.936	-0.828375	-0.250331	-1.01992	0.380083	1.5286	0.25033	A_32_P167212	A_32_P167212			false			0	chr6:151720675..151720616	chr6		151720616		6q25.1						TTCCTGCCATAGAGAGGAAGTCAATATGAACTTGTTATAAATTGCTGTCATTTCCAAAAC		151720675
LOC441448	A_24_P384483	0.00839441	up	2.66869	1260.02	673.782	34.3595	16.2466	39.8846	22.0447	20.2786	41.2879	17.9732	22.0625	40.1018	42.6189	0.519304	0.696782	0.471612	-1.40955	-0.67953	-0.471612	XM_497062	LOC441448	PREDICTED: Homo sapiens similar to chromosome 9 open reading frame 36 (LOC441448), mRNA [XM_497062]	XM_497062	false	ref:XM_497062;ref:XM_937680		0	chr9:83862967..83862911	chr9		83862911	441448	9q21.32			XM_497062			AAGAAACAGCCTCCTTCAATAAGCCACTTTGGAGAAAACATCAAGCAACTTTTTCAGTTT		83862967
RYR2	A_23_P137797	0.037224	up	2.66008	299.542	349.577	79.1195	103.085	58.1161	159.353	27.8138	107.844	26.5112	89.7249	24.67	147.533	1.38421	1.22533	0.151847	-0.348017	-0.151847	-0.973155	NM_001035	RYR2	Homo sapiens ryanodine receptor 2 (cardiac) (RYR2), mRNA [NM_001035]	NM_001035	false	ref:NM_001035;ens:ENST00000366574;gb:X98330;thc:THC2471597	GO:0006811(ion transport);GO:0006816(calcium ion transport);GO:0006874(calcium ion homeostasis);GO:0006936(muscle contraction);GO:0007165(signal transduction);GO:0008016(regulation of heart contraction);GO:0031000(response to caffeine)	0	chr1:236063046..236063105	chr1	ENST00000366574	236063046	6262	1q43	GO:0005886(plasma membrane);GO:0005887(integral to plasma membrane)	GO:0006811|GO:0006816|GO:0006874|GO:0006936|GO:0007165|GO:0008016|GO:0031000|GO:0004872|GO:0005216|GO:0005219|GO:0005509|GO:0005516|GO:0015278|GO:0005886|GO:0005887	NM_001035	Hs.109514	THC2471597	GTGGGTTGAGCTATGCAGAAGATACGTGCATGAAAAAACATCTTTATTTTCTTTATGTCG	GO:0004872(receptor activity);GO:0005216(ion channel activity);GO:0005219(ryanodine-sensitive calcium-release channel activity);GO:0005509(calcium ion binding);GO:0005516(calmodulin binding);GO:0015278(calcium-release channel activity)	236063105
AI672067	A_32_P96564	0.0318179	up	2.65974	1254.89	444.486	26.5384	3.54367	34.6358	6.31848	19.4763	12.1032	13.9877	6.36972	6.93685	3.97952	0.181248	1.58866	1.13851	-0.629767	-0.181248	-0.514414	AI672067	AI672067	AI672067 ty63c03.x1 NCI_CGAP_Kid11 Homo sapiens cDNA clone IMAGE:2283748 3', mRNA sequence [AI672067]	AI672067	false	gb:AI672067;gb:AA984612;gb:H88524;gb:AA478104		0	chr6:163910916..163910857	chr6		163910857		6q26				Hs.510324		ATTCTACACTCAAAAAGCTCTAAGTACATCAAAAAATAGAAGAAATTTCTAATTGATACC		163910916
THC2714184	A_32_P136597	0.00563268	up	2.65818	1938.65	785.379	202.283	54.8811	239.197	81.0359	98.9823	100.769	76.8116	78.3979	166.285	111.925	0.366236	0.944635	0.624208	-0.963158	-0.966846	-0.366236	THC2714184	THC2714184			false	thc:THC2714184		0	chr2:24663295..24663354	chr2		24663295		2p23.3					THC2714184	CCCCACTGTTTTGCCCCAGAGAAATACATAGTGAAGATTCTTCCCATATTCTTCCTACTA		24663354
BF592096	A_32_P217814	0.0348638	down	2.65697	46.5834	213.714	57.4442	104.258	57.7311	168.185	149.574	125.27	43.9945	46.8663	85.6988	124.225	-1.50003	-0.16216	-0.84486	0.953591	0.606539	0.16216	BF592096	BF592096	BF592096 7o04d07.x1 NCI_CGAP_Kid11 Homo sapiens cDNA clone IMAGE:3573157 3', mRNA sequence [BF592096]	BF592096	false	gb:BF592096;gb:AI371701;gb:BF084358;gb:AW003005		0	chr1:6168894..6168953	chr1		6168894		1p36.31				Hs.515329		TCATTTTCCCACAGAGAATCTTAGAAAGATGTCGCGTTTTCTTTTAATGAATGAGAGAAG		6168953
KRT80	A_24_P349264	0.0121393	up	2.64974	462.669	193.93	44.7006	27.969	38.6864	31.479	15.5354	27.2618	15.5674	27.916	30.7662	38.8163	1.27338	0.695409	0.316375	-0.792384	-0.823623	-0.316375	NM_182507	KRT80	Homo sapiens keratin 80 (KRT80), transcript variant 1, mRNA [NM_182507]	NM_182507	false	ref:NM_182507;ref:NM_001081492;gb:AJ717743;gb:BC065180		0	chr12:50860620..50853813	chr12	ENST00000301446	50853813	144501	12q13.13	GO:0005882(intermediate filament)	GO:0005198|GO:0005882	NM_182507	Hs.140978	THC2478391	ACCAAGTTAAAAAGCCTGGAGAGCTTCGTGGAGTTGATGAAAACCATCTATGAGCAGGAG	GO:0005198(structural molecule activity)	50860620
ZDHHC19	A_23_P314789	0.0470338	up	2.64699	461.15	242.363	48.254	14.5621	48.1845	15.419	19.1191	24.7897	26.7234	35.6755	106.687	58.0156	0.024599	0.824965	0.740397	-1.2782	-1.32029	-0.0245991	NM_001039617	ZDHHC19	Homo sapiens zinc finger, DHHC-type containing 19 (ZDHHC19), mRNA [NM_001039617]	NM_001039617	false	ref:NM_001039617;ens:ENST00000296326;gb:BC022078;gb:AK122907		0	chr3:197421930..197420771	chr3	ENST00000296326	197420771	131540	3q29	GO:0016020(membrane);GO:0016021(integral to membrane)	GO:0008270|GO:0008415|GO:0016740|GO:0046872|GO:0016020|GO:0016021	NM_001039617	Hs.111591	NP1142345	CAGTCTTGTTTCACTCAACTTCTCAGACCCTGGCATCTTACATCAAGGCTCCGCTGAGCA	GO:0008270(zinc ion binding);GO:0008415(acyltransferase activity);GO:0016740(transferase activity);GO:0046872(metal ion binding)	197421930
TCF2	A_23_P207557	0.0186872	up	2.6457	448.184	273.175	36.4771	20.3575	43.7976	12.9414	25.2244	37.524	20.1397	25.0042	29.023	29.2505	0.362766	0.489929	1.40735	-0.924495	-0.663632	-0.362766	NM_006481	TCF2	Homo sapiens transcription factor 2, hepatic; LF-B3; variant hepatic nuclear factor (TCF2), transcript variant b, mRNA [NM_006481]	NM_006481	false	ref:NM_006481;gb:X71348	GO:0001822(kidney development);GO:0009952(anterior/posterior pattern formation);GO:0030902(hindbrain development);GO:0045944(positive regulation of transcription from RNA polymerase II promoter)	0	chr17:33163198..33163139	chr17		33163139	6928	17q12	GO:0005634(nucleus);GO:0005667(transcription factor complex)	GO:0001822|GO:0009952|GO:0030902|GO:0045944|GO:0003700|GO:0016563|GO:0042803|GO:0005634|GO:0005667	NM_006481	Hs.191144		GGGTGCATGTGAGGATGAAAGGAGTGAATGTATAAAGACACCTTTCCCGATAACCCATAC	GO:0003700(transcription factor activity);GO:0016563(transcriptional activator activity);GO:0042803(protein homodimerization activity)	33163198
TXNL4B	A_23_P95972	0.0154662	up	2.64504	628.649	320.911	242.428	186.276	250.174	134.079	97.4826	152.086	102.381	229.593	337.732	375.526	0.856543	0.266574	0.786303	-0.755213	-1.27867	-0.266574	NM_017853	TXNL4B	Homo sapiens thioredoxin-like 4B (TXNL4B), mRNA [NM_017853]	NM_017853	false	ref:NM_017853;ens:ENST00000268483;gb:BC009646;gb:AK000518	GO:0006397(mRNA processing);GO:0007049(cell cycle);GO:0007067(mitosis);GO:0008380(RNA splicing)	0	chr16:70676845..70676786	chr16	ENST00000268483	70676786	54957	16q22.3	GO:0005634(nucleus);GO:0005681(spliceosome)	GO:0006397|GO:0007049|GO:0007067|GO:0008380|GO:0005634|GO:0005681	NM_017853	Hs.134406	THC2461084	GCAACCGTGGGCAAGTTACTGCTCCTCTTTAAACCTCGTGGTGGTTATTGAAACAGATTT		70676845
FARSB	A_32_P215789	0.0371055	up	2.64452	262.083	162.759	25.668	29.7617	40.3988	39.682	24.7605	36.956	16.4694	59.4144	21.0522	51.1443	1.08292	0.182141	0.421455	-0.182141	-1.4554	-0.884973	AK001025	FARSB	Homo sapiens cDNA FLJ10163 fis, clone HEMBA1003568, weakly similar to 52 KD RO PROTEIN. [AK001025]	AK001025	false	gb:AK001025;gb:BC011261;gb:BQ432559;thc:THC2696241	GO:0006412(translation);GO:0006432(phenylalanyl-tRNA aminoacylation)	0	chr2:223219377..223219318	chr2		223219318	10056	2q36.1	GO:0005625(soluble fraction);GO:0005737(cytoplasm)	GO:0006412|GO:0006432|GO:0000166|GO:0004826|GO:0005524|GO:0016874|GO:0005625|GO:0005737		Hs.471452	THC2696241	ACATCGTAAACTTATAGTCTCAGAAGATAGAAAAACTGTGCGCTATGGAAATACAACACA	GO:0000166(nucleotide binding);GO:0004826(phenylalanine-tRNA ligase activity);GO:0005524(ATP binding);GO:0016874(ligase activity)	223219377
A_24_P483374	A_24_P483374	0.00197122	down	2.64032	44.6605	70.2932	15.5915	36.0527	13.7556	27.6264	27.6655	23.5461	55.7081	38.9485	243.822	162.718	-0.443494	-0.998458	-0.795133	0.443494	0.727212	0.794351	A_24_P483374	A_24_P483374			false			0	chr18:073390284..073390343	chr18		73390284		18q23						TATGTCTCACTCAGCGTTCCTGGCTGTGACCAGACAACCCCAGTCTCTGCCTGTGTCTCA		73390343
A_24_P471099	A_24_P471099	0.0480263	down	2.63964	251.305	324.656	60.498	123.508	122.428	140.725	135.922	125.191	322.246	106.169	490.072	266.191	-0.32832	-0.988497	-0.159794	0.159794	1.64294	0.921677	A_24_P471099	A_24_P471099			false			0	chr15:018410049..018410108	chr15		18410049		15q11.2						TGCAGGTTTTTGCCCCCGCCGTTGCGGCTGTTTTCCCCCCGTCAGCGAGGCTTTTTGTTG		18410108
SH3RF1	A_24_P418762	0.0494857	down	2.63767	337.917	235.712	31.1432	64.9788	43.5673	63.4942	83.8267	49.1835	122.315	63.6795	255.329	96.6137	-0.124796	-1.70549	-1.18782	0.124796	0.297263	0.757623	NM_020870	SH3RF1	Homo sapiens SH3 domain containing ring finger 1 (SH3RF1), mRNA [NM_020870]	NM_020870	false	ref:NM_020870;ens:ENST00000284637;gb:AK021429;gb:BC033203		0	chr4:170278612..170278553	chr4	ENST00000284637	170278553	57630	4q32.3		GO:0005515|GO:0008270	NM_020870	Hs.301804	THC2621817	AAAGGGACATCCATGCATACCAGCAAGATAGGGGTTTTCCCTGGCAATTATGTGGCACCA	GO:0005515(protein binding);GO:0008270(zinc ion binding)	170278612
PNOC	A_23_P253321	0.0166699	up	2.63731	252.43	265.804	57.462	98.5844	55.8005	121.055	23.2533	106.295	24.5078	117.853	48.4783	158.547	1.33892	0.634653	0.296095	-0.779158	-0.85227	-0.296095	NM_006228	PNOC	Homo sapiens prepronociceptin (PNOC), mRNA [NM_006228]	NM_006228	false	ref:NM_006228;ens:ENST00000301908;gb:U48263;gb:X97370	GO:0007165(signal transduction);GO:0007218(neuropeptide signaling pathway);GO:0007268(synaptic transmission);GO:0007600(sensory perception)	0	chr8:28256691..28256750	chr8	ENST00000301908	28256691	5368	8p21.1	GO:0005576(extracellular region)	GO:0007165|GO:0007218|GO:0007268|GO:0007600|GO:0001515|GO:0005184|GO:0005576	NM_006228	Hs.88218	THC2717614	GCCACTGCCATAACTTGTTTGTAAAAGAGCTGTTCTTTTTGACTGATTGTTTTAAACAAC	GO:0001515(opioid peptide activity);GO:0005184(neuropeptide hormone activity)	28256750
GPR119	A_23_P21425	0.0105015	down	2.63716	85.0288	171.5	67.4275	113.973	66.5312	111.092	102.495	102.213	211.239	105.026	518.237	324.425	-0.64435	-0.38945	-0.371818	0.371818	1.37596	1.04356	NM_178471	GPR119	Homo sapiens G protein-coupled receptor 119 (GPR119), mRNA [NM_178471]	NM_178471	false	ref:NM_178471;gb:BC095502;gb:AY288416;ens:ENST00000276218	GO:0007165(signal transduction);GO:0007186(G-protein coupled receptor protein signaling pathway);GO:0030073(insulin secretion)	0	chrX:129346412..129346353	chrX	ENST00000276218	129346353	139760	Xq25	GO:0016020(membrane);GO:0016021(integral to membrane)	GO:0007165|GO:0007186|GO:0030073|GO:0001619|GO:0004872|GO:0016020|GO:0016021	NM_178471	Hs.496762	THC2479570	ATTGGGAGCTTTGCTCTATCCTGGACCCCCTTCCTTATCACTGGCATTGTGCAGGTGGCC	GO:0001619(lysosphingolipid and lysophosphatidic acid receptor activity);GO:0004872(receptor activity)	129346412
FLJ32312	A_23_P412029	0.0291017	up	2.63366	229.504	133.833	38.1949	37.7922	45.1062	53.4165	24.1071	58.5663	21.1955	67.5839	42.0241	67.715	1.24419	0.481403	0.22215	-0.814504	-1.20681	-0.22215	AL832208	FLJ32312		AL832208	false	gb:AL832208		0	chr2:61021791..61021732	chr2		61021732	150962	2p16.1				Hs.368348	THC2492468	CAGAAAGGAGCCTCATTACAATTTCAGATTTGAGTATAATTTCCATCACCCTAATTCAAC		61021791
THC2780053	A_32_P76536	0.0321155	up	2.63063	426.567	228.962	23.9704	8.57482	33.8015	7.76231	22.6948	21.0634	19.0237	23.8599	52.8354	36.4343	0.180729	0.766136	1.40559	-0.609309	-1.04372	-0.180729	THC2780053	THC2780053	RL16_PHOLL (Q7MYF8) 50S ribosomal protein L16, partial (10%) [THC2780053]		false	thc:THC2780053		0	chr11:12516258..12516317	chr11		12516258		11p15.3					THC2780053	GGAAAAAGACAGACTTGAAATAAATTCTTGTTGGACTCCAGCCATGTACCATGCACAGAA		12516317
B3GNT7	A_23_P39755	0.0258748	up	2.62645	1289.62	457.003	28.3392	21.1479	29.4605	10.4782	21.8007	28.9352	16.0832	22.352	52.4974	48.4982	1.22837	0.153986	1.22309	-0.676751	-0.743147	-0.153986	NM_145236	B3GNT7	Homo sapiens UDP-GlcNAc:betaGal beta-1,3-N-acetylglucosaminyltransferase 7 (B3GNT7), mRNA [NM_145236]	NM_145236	false	ref:NM_145236;ens:ENST00000287590;gb:BC140377;gb:AF502430	GO:0006486(protein amino acid glycosylation)	0	chr2:231971506..231971565	chr2	ENST00000287590	231971506	93010	2q37.1	GO:0016020(membrane);GO:0016021(integral to membrane)	GO:0006486|GO:0008378|GO:0016757|GO:0016020|GO:0016021	NM_145236	Hs.299329	THC2621454	AAAGACAACAAATACTACATCCCGGGGGCCCTGTACGGCAAGGCCAGCTATCCGCCGTAT	GO:0008378(galactosyltransferase activity);GO:0016757(transferase activity, transferring glycosyl groups)	231971565
A_24_P186664	A_24_P186664	0.00586071	up	2.62617	162.909	160.963	53.4152	40.6744	56.5455	49.3347	21.7448	47.0643	23.768	73.7058	53.4126	94.6145	0.421113	0.796898	0.600577	-0.710195	-1.22899	-0.421113	A_24_P186664	A_24_P186664			false			0	chr1:145258338..145258398	chr1		145258338		1q21.1						AGGCCCAATCCCAGAGATTGTTAATGTATCAGGAGCTTCACATGGAAGGGTTCATTGTGA		145258398
THC2610907	A_24_P535784	0.0313586	up	2.62489	146.996	140.639	80.8344	76.4379	86.8678	64.3604	49.7818	64.6811	22.0983	67.6938	29.0835	88.5837	0.220752	0.237656	0.589623	-0.220752	-1.45811	-1.44987	THC2610907	THC2610907	Q8NCQ8_HUMAN (Q8NCQ8) MGC39584 protein, partial (52%) [THC2610907]		false	thc:THC2610907		0	chr4_random:77037..76487	chr4_random		76487							THC2610907	CTTGAATCTAATCATTACGTTGAAAAGAGGTGTTGAGCCTACGAAATGAAGAAGGTCCTT		77037
A_23_P75129	A_23_P75129	0.0311815	up	2.62427	216.146	141.677	71.6189	51.6335	50.6913	39.4819	19.5654	52.3721	24.371	57.4861	72.3557	76.2292	0.466744	0.329378	0.217892	-1.56315	-1.3807	-0.217892	A_23_P75129	A_23_P75129			false			0	chr13:022308652..022308599	chr13		22308599		13q12.12						TAAAAGTTCAGACCAGCATATCAAAGGGTGCTTCTTAGTGAAATGATTTAGAATCGTGCA		22308652
DB348311	A_32_P36005	0.0396059	down	2.62373	254.084	816.104	137.77	179.498	137.03	418.234	146.166	158.629	81.1117	56.3959	179.182	167.925	-1.43357	-0.131829	-1.35994	0.131829	0.774198	0.343493	DB348311	DB348311	DB348311 TRACH2 Homo sapiens cDNA clone TRACH2009295 3', mRNA sequence [DB348311]	DB348311	false	gb:DB348311;gb:AA601920;thc:THC2489591		0	chr8:22406621..22406562	chr8		22406562		8p21.3				Hs.692149	THC2489591	CAGCTCCCAGTAACTTCTTCAGGTTTTATCTTCAGAAGTTGACTCAATTCAGTTTGCCTC		22406621
MUC20	A_23_P92225	0.0376572	up	2.61756	472.649	243.142	32.7172	22.2015	20.0139	22.0704	24.354	32.723	17.2651	30.8567	15.9828	45.9498	1.2426	0.843016	0.142519	-0.142519	-0.554097	-1.23992	NM_152673	MUC20	Homo sapiens mucin 20, cell surface associated (MUC20), mRNA [NM_152673]	NM_152673	false	ref:NM_152673;ens:ENST00000381954;ens:ENST00000320736;gb:AB037780	GO:0051260(protein homooligomerization)	0	chr3:196938969..196939028	chr3	ENST00000381954	196938969	200958	3q29	GO:0009925(basal plasma membrane)	GO:0051260|GO:0004339|GO:0009925	NM_152673	Hs.599259	THC2499415	TTCTGTCCCTCCGACTACAACCAACAGCAGCCGAGGGACGAACAGCACCTTAGCCAAGAT	GO:0004339(glucan 1,4-alpha-glucosidase activity)	196939028
LIAS	A_23_P254081	0.00462905	down	2.61564	107.507	394.967	61.1919	247.843	56.9145	305.956	108.647	208.051	154.551	279.752	319.039	411.427	-0.47	-0.610717	-1.01916	0.47	0.551224	1.04039	NM_006859	LIAS	Homo sapiens lipoic acid synthetase (LIAS), nuclear gene encoding mitochondrial protein, transcript variant 1, mRNA [NM_006859]	NM_006859	false	ref:NM_006859;ref:NM_194451;ens:ENST00000261434;ens:ENST00000340169	GO:0008152(metabolic process);GO:0009107(lipoate biosynthetic process)	0	chr4:39155162..39155221	chr4	ENST00000261434	39155162	11019	4p14	GO:0005739(mitochondrion)	GO:0008152|GO:0009107|GO:0003824|GO:0005506|GO:0016992|GO:0046872|GO:0005739	NM_006859	Hs.550502	THC2572341	TTTTTAAAATTTGATTCCAGTTAATAACAGAGGTGGTGCCAGAATGCCTGGACTGCAGTG	GO:0003824(catalytic activity);GO:0005506(iron ion binding);GO:0016992(lipoate synthase activity);GO:0046872(metal ion binding)	39155221
CNOT4	A_24_P187351	0.0261444	up	2.61304	477.353	167.368	69.887	18.3197	41.8181	19.5519	31.6797	30.6688	18.4578	24.1003	43.6423	26.4704	0.60295	1.02255	0.187737	-0.862299	-1.29391	-0.187737	NM_013316	CNOT4	Homo sapiens CCR4-NOT transcription complex, subunit 4 (CNOT4), transcript variant 1, mRNA [NM_013316]	NM_013316	false	ref:NM_013316;gb:U71267;ens:ENST00000361528;ens:ENST00000262563	GO:0006350(transcription);GO:0006355(regulation of transcription, DNA-dependent);GO:0006512(ubiquitin cycle)	0	chr7:134698462..134698403	chr7	ENST00000361528	134698403	4850	7q33	GO:0005634(nucleus)	GO:0006350|GO:0006355|GO:0006512|GO:0000166|GO:0003723|GO:0005515|GO:0008270|GO:0016874|GO:0046872|GO:0005634	NM_013316	Hs.490224	THC2682755	AGGAAACAGTTTAGACTCTCTTCAAGATGACAATCCTCCACACTGGCTAAAATCCCTTCA	GO:0000166(nucleotide binding);GO:0003723(RNA binding);GO:0005515(protein binding);GO:0008270(zinc ion binding);GO:0016874(ligase activity);GO:0046872(metal ion binding)	134698462
AL713623	A_24_P937158	0.0268783	down	2.61294	48.0115	86.9501	16.9968	34.9318	29.2974	33.5335	33.6476	31.5437	65.0554	29.1089	126.761	72.1649	-0.805971	-0.988443	-0.143989	0.143989	1.21105	0.863575	AL713623	AL713623	AL713623 DKFZp434F191_s1 434 (synonym: htes3) Homo sapiens cDNA clone DKFZp434F191 3', mRNA sequence [AL713623]	AL713623	false	gb:AL713623;gb:AL040562		0	chr10:26979596..26979537	chr10		26979537		10p12.1				Hs.178186		TTACCTTCCATGTTTCAGCATGTGCCTGGGCCTCTTCGAGAACAGCACTGACAGAATCTG		26979596
NAP1L2	A_23_P125705	0.0238819	up	2.60945	272.499	206.163	33.4945	58.659	50.0043	62.5166	28.234	73.9384	26.0733	75.6874	23.728	91.871	1.50113	0.290231	0.776472	-0.290231	-0.43882	-0.854358	NM_021963	NAP1L2	Homo sapiens nucleosome assembly protein 1-like 2 (NAP1L2), mRNA [NM_021963]	NM_021963	false	ref:NM_021963;ens:ENST00000373517;gb:AF136178;gb:AB027013	GO:0006334(nucleosome assembly)	0	chrX:72349456..72349397	chrX	ENST00000373517	72349397	4674	Xq13.2	GO:0005634(nucleus);GO:0005678(chromatin assembly complex)	GO:0006334|GO:0005634|GO:0005678	NM_021963	Hs.66180	THC2462019	ATAGTGTTGTGTAGCTTAATCCTTCTGAAGTCTTTTTGTCATGTAGCTATTAATCTGTGG		72349456
C9orf109	A_24_P687326	0.0278635	up	2.60812	253.022	174.266	45.9475	37.2333	38.9448	30.0148	17.8787	39.86	18.0496	53.5612	83.0322	95.7751	0.489268	0.254688	0.327048	-1.20541	-1.61793	-0.254688	AK127516	C9orf109	Homo sapiens cDNA FLJ45609 fis, clone BRTHA3023590. [AK127516]	AK127516	false	gb:AK127516;gb:BX647840;gb:AL832752;thc:THC2497994		0	chr9:114921417..114921476	chr9		114921417	286333	9q32				Hs.99052	THC2497994	GGAAAACGAGCTAATTCCGTGCCGATGGAGGTGTTGATGGATGTCCACCACTCTCCACTT		114921476
RPSA	A_32_P156237	0.0479482	up	2.60716	161.692	88.0251	212.717	39.7154	250.611	56.2399	46.5814	30.7746	23.7673	20.557	28.7704	20.3519	0.139624	1.68353	1.41815	-0.139624	-0.528286	-0.238216	BC010054	RPSA	Homo sapiens cDNA clone IMAGE:3845335, **** WARNING: chimeric clone ****. [BC010054]	BC010054	false	gb:BC010054;gb:BC011866;gb:BC004532;thc:THC2571305	GO:0006412(translation);GO:0007155(cell adhesion);GO:0007166(cell surface receptor linked signal transduction)	0	chr3:39423402..39423461	chr3		39423402	3921	3p22.1	GO:0005622(intracellular);GO:0005634(nucleus);GO:0005737(cytoplasm);GO:0005843(cytosolic small ribosomal subunit (sensu Eukaryota));GO:0008305(integrin complex);GO:0015935(small ribosomal subunit)	GO:0006412|GO:0007155|GO:0007166|GO:0003735|GO:0005055|GO:0005622|GO:0005634|GO:0005737|GO:0005843|GO:0008305|GO:0015935			THC2571305	CTGAGTCAGGTAGTGCAGTGGTTGTAAAGTGCAGCATATTCATTTCCAAGCTAGAGGGTT	GO:0003735(structural constituent of ribosome);GO:0005055(laminin receptor activity)	39423461
GJA3	A_32_P205241	0.0236369	up	2.60351	124.707	143.683	42.8621	42.9367	27.7245	48.2456	16.1576	64.8808	15.0248	61.6587	35.6496	76.6782	0.747736	0.949572	0.152848	-1.05349	-1.08488	-0.152848	NM_021954	GJA3	Homo sapiens gap junction protein, alpha 3, 46kDa (GJA3), mRNA [NM_021954]	NM_021954	false	ref:NM_021954;thc:THC2663354	GO:0006810(transport);GO:0007267(cell-cell signaling);GO:0007601(visual perception)	0	chr13:19610694..19610635	chr13		19610635	2700	13q12.11	GO:0005887(integral to plasma membrane);GO:0005922(connexon complex);GO:0016020(membrane)	GO:0006810|GO:0007267|GO:0007601|GO:0015285|GO:0005887|GO:0005922|GO:0016020	NM_021954	Hs.130313	THC2663354	CAAATCTTGGGTTGACTCACTTTAAGGTTTCTGACTGCCCAAAATATTTTTTCCCCTTTA	GO:0015285(connexon channel activity)	19610694
THC2463424	A_32_P228206	0.0383411	down	2.59724	2641.61	497.512	2065.97	195.755	2017.51	265.449	3130.27	241.49	2910.71	96.7966	2521.53	131.717	-1.13936	-0.148277	-0.621907	0.148277	1.3623	0.710815	THC2463424	THC2463424	AA348270 EST54713 Hippocampus I Homo sapiens cDNA 3' end similar to EST containing Alu repeat, mRNA sequence [AA348270]		false	thc:THC2463424;gb:AA348270;gb:AL516749;gb:BE738152		0	chr1:154118624..154118565	chr1		154118565		1q22				Hs.32984	THC2463424	ATTCAGCACAAAACACAATTTCCATGGATTAAAATCTGCAACTTGATATTGGCAGTTAGG		154118624
THC2664145	A_32_P99444	0.0496797	up	2.58955	515.921	333.604	47.7847	56.0895	37.337	66.4364	17.9863	61.0097	18.8566	64.6293	34.151	68.8904	1.55088	0.690688	0.0905038	-0.840269	-0.855251	-0.0905037	THC2664145	THC2664145			false	thc:THC2664145		0	chr3:24512899..24512840	chr3		24512840		3p24.2					THC2664145	GTCACTGGCTGGAAATCTAGAGAACCTTCCAATAAATAACCTATACATTGTCAGGCAGCT		24512899
LPAL2	A_32_P14178	0.0387231	up	2.5879	1730.41	555.77	40.254	16.758	35.4386	14.0037	16.641	18.55	12.5481	6.81662	6.84614	10.3529	0.566244	0.191968	0.267201	-1.22899	-0.191968	-1.66898	AK125910	LPAL2	Homo sapiens cDNA FLJ43922 fis, clone TESTI4012406, weakly similar to Apolipoprotein(A) (EC 3.4.21.-). [AK125910]	AK125910	false	gb:AK125910;ens:ENST00000297289;thc:THC2562648;thc:THC2566606	GO:0008150(biological_process)	0	chr7:105792833..105792774	chr7	ENST00000297289	105792774	80350	7q22.2	GO:0005575(cellular_component)	GO:0008150|GO:0003674|GO:0005575			THC2562648	AATATCCACTCAAAATACAATTCAACAATGCAACAGTCATCTTACAGCAGAGAAATGCAG	GO:0003674(molecular_function)	105792833
CLDN3	A_23_P71017	0.0147848	down	2.58284	37.2358	403.282	17.7278	343.425	17.2455	298.439	36.0613	236.425	94.5231	421.074	65.5982	473.291	-0.293014	-1.13189	-0.969129	0.431151	0.988679	0.293014	NM_001306	CLDN3	Homo sapiens claudin 3 (CLDN3), mRNA [NM_001306]	NM_001306	false	ref:NM_001306;gb:BC016056;gb:AB000714;thc:THC2467812	GO:0016338(calcium-independent cell-cell adhesion)	0	chr7:72821358..72821299	chr7		72821299	1365	7q11.23	GO:0005887(integral to plasma membrane);GO:0005923(tight junction);GO:0016020(membrane)	GO:0016338|GO:0004888|GO:0005198|GO:0042802|GO:0005887|GO:0005923|GO:0016020	NM_001306	Hs.647023	THC2467812	CCCATCGGGCCGCTGCCCCCATGCTCGCGCTGGGCAGGGACCGGCAGCCCTGGAAGGGGC	GO:0004888(transmembrane receptor activity);GO:0005198(structural molecule activity);GO:0042802(identical protein binding)	72821358
DKFZp434B1231	A_32_P425998	0.031858	up	2.5776	483.855	212.931	36.2811	21.3241	41.8343	19.1451	21.1729	31.581	19.1821	35.4503	87.1423	64.0835	0.579115	0.161654	0.522638	-1.18191	-1.49111	-0.161654	NM_178275	DKFZp434B1231	Homo sapiens eEF1A2 binding protein (DKFZp434B1231), mRNA [NM_178275]	NM_178275	false	ref:NM_178275;ens:ENST00000335211;ens:ENST00000295591;gb:BC131529		0	chr1:199464392..199464451	chr1	ENST00000335211	199464392	91156	1q32.1			NM_178275	Hs.519024	THC2477863	CTCCTGGACCCTCACCATATGGGTTTCTTTCTTCTTCGCTTCAGGAGATCCAGAGGGCAC		199464451
FMR1NB	A_32_P99019	0.031056	up	2.57729	300.412	180.3	46.264	13.5346	37.0296	17.3284	16.1315	18.7182	15.071	23.4225	34.7198	27.0817	0.189051	1.22574	0.548055	-0.762053	-1.1836	-0.189051	NM_152578	FMR1NB	Homo sapiens fragile X mental retardation 1 neighbor (FMR1NB), mRNA [NM_152578]	NM_152578	false	ref:NM_152578;ens:ENST00000370467;ens:ENST00000370465;gb:AK098602		0	chrX:146915748..146915807	chrX	ENST00000370467	146915748	158521	Xq28	GO:0016020(membrane);GO:0016021(integral to membrane)	GO:0016020|GO:0016021	NM_152578	Hs.128580	THC2481153	AGAGCAGAGGGGACTGTCTCAGCCATGCAAACCTCATGGAGCATTTTGGAAAGTTAAAAA		146915807
AW844496	A_32_P192389	0.0342975	up	2.57603	492.96	223.299	30.0861	22.4775	42.8813	33.6622	26.0972	42.8454	18.2752	19.9564	17.5985	44.579	1.03136	0.309484	0.238088	-0.826375	-0.238088	-1.45204	AW844496	AW844496	AW844496 RC2-CN0051-210200-015-f06 CN0051 Homo sapiens cDNA, mRNA sequence [AW844496]	AW844496	false	gb:AW844496;gb:AI124092;gb:CV575296;gb:AI624331		0	chr6:139735925..139735984	chr6		139735925		6q24.1				Hs.82071		TGGGGGTTTGATTTCTTTCGCCGGGGTTTCGATCGAGTCAACAGCTCACTCTGCTGGGCT		139735984
CH25H	A_23_P86470	0.0110507	up	2.57538	139.998	277.813	61.4882	95.7986	40.9754	125.766	17.668	111.462	19.3435	99.279	28.1474	140.91	0.982102	1.33111	0.352889	-0.686528	-0.388838	-0.352889	NM_003956	CH25H	Homo sapiens cholesterol 25-hydroxylase (CH25H), mRNA [NM_003956]	NM_003956	false	ref:NM_003956;ens:ENST00000371852;gb:AF059214;gb:BC017843	GO:0006629(lipid metabolic process);GO:0008152(metabolic process);GO:0008203(cholesterol metabolic process);GO:0016126(sterol biosynthetic process)	0	chr10:90955840..90955781	chr10	ENST00000371852	90955781	9023	10q23.31	GO:0005624(membrane fraction);GO:0005783(endoplasmic reticulum);GO:0016020(membrane);GO:0016021(integral to membrane)	GO:0006629|GO:0008152|GO:0008203|GO:0016126|GO:0005506|GO:0008395|GO:0046872|GO:0005624|GO:0005783|GO:0016020|GO:0016021	NM_003956	Hs.47357	THC2477283	TTGTGGATGGTGTTGACTTCTGACTCTAAAAGCAATCAAACATGTTTCTGCTGGACAGTG	GO:0005506(iron ion binding);GO:0008395(steroid hydroxylase activity);GO:0046872(metal ion binding)	90955840
EMCN	A_23_P382065	0.00996818	up	2.57201	197.506	132.971	30.2792	22.8185	21.4059	22.672	21.6052	33.2554	14.1544	34.3326	13.3563	32.7089	0.92334	0.760676	0.269652	-0.269652	-0.925766	-0.939608	NM_016242	EMCN	Homo sapiens endomucin (EMCN), mRNA [NM_016242]	NM_016242	false	ref:NM_016242;ens:ENST00000296420;ens:ENST00000305864;gb:AF205940	GO:0001525(angiogenesis);GO:0016337(cell-cell adhesion);GO:0030155(regulation of cell adhesion)	0	chr4:101538238..101538179	chr4	ENST00000296420	101538179	51705	4q23	GO:0005886(plasma membrane);GO:0009897(external side of plasma membrane);GO:0016020(membrane);GO:0016021(integral to membrane)	GO:0001525|GO:0016337|GO:0030155|GO:0030246|GO:0005886|GO:0009897|GO:0016020|GO:0016021	NM_016242	Hs.152913	THC2487745	AGTTTTCCGGGCCAAGAATTTTTATCCATGAAGACTTTCCTACTTTTCTCGGTGTTCTTA	GO:0030246(carbohydrate binding)	101538238
A_24_P922314	A_24_P922314	0.0312865	up	2.57161	277.037	72.8117	30.0083	3.53188	33.8843	6.32681	14.8606	4.94591	13.2646	6.50914	6.69923	4.02916	0.170328	1.32934	0.663559	-0.170328	-0.730469	-1.02399	A_24_P922314	A_24_P922314			false			0	chr1:195816887..195816946	chr1		195816887		1q31.3						CAGCCATATGAGTAGTATCTTTGAGGATTCATCTGTGTTAGTTTTTTACCAATTGACTCT		195816946
UGT3A2	A_24_P251950	0.0352972	up	2.57123	245.776	175.554	48.272	34.6337	38.7917	46.0465	14.9568	43.1476	16.0046	43.4147	45.4928	60.1158	0.810151	0.803734	0.0773811	-1.20376	-1.11497	-0.0773811	NM_174914	UGT3A2	Homo sapiens UDP glycosyltransferase 3 family, polypeptide A2 (UGT3A2), mRNA [NM_174914]	NM_174914	false	ref:NM_174914;ens:ENST00000282507;gb:BC103924;gb:BC103925	GO:0008152(metabolic process)	0	chr5:36071424..36071365	chr5	ENST00000282507	36071365	167127	5p13.2		GO:0008152|GO:0015020	NM_174914	Hs.348941	THC2471912	TGGCCAAAAATCATCCTTTCCACTTGCTAATTTTGCTACAAATTCATCCTTACTAGCTCC	GO:0015020(glucuronosyltransferase activity)	36071424
SYT6	A_23_P398947	0.0230597	up	2.56765	58.0724	279.029	65.5968	158.132	40.6668	191.101	16.4875	143.258	20.1378	255.952	31.1645	260.013	0.398059	1.39311	0.430136	-0.456628	-1.00534	-0.398059	NM_205848	SYT6	Homo sapiens synaptotagmin VI (SYT6), mRNA [NM_205848]	NM_205848	false	ref:NM_205848;ens:ENST00000369546;ens:ENST00000369547;ens:ENST00000369545	GO:0006810(transport)	0	chr1:114436023..114435964	chr1	ENST00000369546	114435964	148281	1p13.2	GO:0008021(synaptic vesicle);GO:0016020(membrane);GO:0016021(integral to membrane);GO:0045202(synapse)	GO:0006810|GO:0005215|GO:0005509|GO:0008021|GO:0016020|GO:0016021|GO:0045202	NM_205848	Hs.370963	THC2676908	TCCTGTGTAGGTCAAGGCTGAGACACTTGTCATGTGGTCAGATCTGTCTTAGTCTTTTGT	GO:0005215(transporter activity);GO:0005509(calcium ion binding)	114436023
THC2552443	A_32_P124475	0.0446773	down	2.56733	343.924	1289.23	207.615	407.631	473.658	937.979	238.831	336.183	154.978	93.5374	234.631	237.87	-1.17304	-0.240044	-0.252405	0.240044	1.46175	0.713525	THC2552443	THC2552443	Q4QY76_SPAAU (Q4QY76) 40S ribosomal protein S24-like protein, partial (64%) [THC2552443]		false	thc:THC2552443;gb:AW518445;gb:AA352649	GO:0006412(translation)	0	chr5:81607820..81608021	chr5		81607820		5q14.2	GO:0005830(cytosolic ribosome (sensu Eukaryota));GO:0005840(ribosome);GO:0005843(cytosolic small ribosomal subunit (sensu Eukaryota))	GO:0006412|GO:0003735|GO:0005830|GO:0005840|GO:0005843		Hs.527193	THC2552443	TCATCATTTTCCTCAATAAAGTTTAAGCAACCGTCGTTGGGTACAAAGGCTGTGATTTTC	GO:0003735(structural constituent of ribosome)	81608021
CRB2	A_24_P326398	0.0188517	up	2.56704	393.445	278.02	30.8165	14.4003	36.0387	11.3093	19.1801	26.6771	17.9527	21.31	23.7686	25.2351	0.293675	0.890307	1.46474	-0.683295	-0.454628	-0.293675	NM_173689	CRB2	Homo sapiens crumbs homolog 2 (Drosophila) (CRB2), mRNA [NM_173689]	NM_173689	false	ref:NM_173689;ens:ENST00000373631;gb:AK095783;gb:AK124819	GO:0007601(visual perception);GO:0050896(response to stimulus)	0	chr9:125180013..125180072	chr9	ENST00000373631	125180013	286204	9q33.2	GO:0016020(membrane);GO:0016021(integral to membrane)	GO:0007601|GO:0050896|GO:0005509|GO:0016020|GO:0016021	NM_173689	Hs.568340	THC2480973	GTGGGGAAAGAATCTGGAAGTCTTCAACTGCCGTCTGATGGGAAGGACCGTCTGGGTGTC	GO:0005509(calcium ion binding)	125180072
DOK2	A_23_P134851	0.0476109	up	2.56313	172.596	87.1399	33.7397	12.2794	35.8472	6.24849	17.6116	12.8393	14.122	10.2952	28.079	28.4943	0.265005	0.737218	1.7993	-0.265025	-0.265005	-0.742168	NM_003974	DOK2	Homo sapiens docking protein 2, 56kDa (DOK2), mRNA [NM_003974]	NM_003974	false	ref:NM_003974;ens:ENST00000276420;ens:ENST00000344475;gb:AF034970	GO:0007166(cell surface receptor linked signal transduction)	0	chr8:21823363..21823304	chr8	ENST00000276420	21823304	9046	8p21.3		GO:0007166|GO:0005158|GO:0042802	NM_003974	Hs.71215	THC2771140	GTCGCTGCGTCTCTGGAGAGGGCAACTTTGAGTTCGAAACCCGGCAAGGCAATGAGATCT	GO:0005158(insulin receptor binding);GO:0042802(identical protein binding)	21823363
CCDC120	A_24_P48983	0.0186554	down	2.56189	126.116	249.584	96.8334	120.318	115.462	150.587	267.097	133.259	333.715	150.301	367.867	312.245	-0.946386	-0.27489	-0.3448	1.04151	1.18915	0.27489	NM_033626	CCDC120	Homo sapiens coiled-coil domain containing 120 (CCDC120), mRNA [NM_033626]	NM_033626	false	ref:NM_033626;gb:BC008769;gb:DQ892937;ens:ENST00000376396		0	chrX:48812226..48812285	chrX	ENST00000376396	48812226	90060	Xp11.23			NM_033626	Hs.522643	THC2512270	TGCCACCCGCACTAAGCCCTGTGGCCTGCCCCCAGAGGCTGCCGAAGGCCCTGAGGTGCA		48812285
TMEM20	A_23_P390032	0.0350531	up	2.5597	631.047	345.99	56.2898	41.1856	61.8662	61.9385	40.2224	60.6643	18.339	56.4339	46.3116	67.2126	1.13654	0.720256	0.267838	-0.323326	-1.35212	-0.267838	NM_153226	TMEM20	Homo sapiens transmembrane protein 20 (TMEM20), mRNA [NM_153226]	NM_153226	false	ref:NM_153226;gb:AK091309;gb:AX746907;gb:BC041432		0	chr10:95651573..95651632	chr10	ENST00000371408	95651573	159371	10q23.33	GO:0016020(membrane);GO:0016021(integral to membrane)	GO:0016020|GO:0016021	NM_153226	Hs.632085	THC2479011	TGGGATATGGGTGGGGAGGCTATTTTAGATATTCTTTTAGCAGTGTAGAGCCTAAGAAAC		95651632
BM129308	A_32_P192842	0.0450494	down	2.559	42.5015	760.042	31.6063	306.186	77.6717	520.893	95.2072	313.463	53.2068	296.151	113.937	431.043	-1.5494	-0.665037	-0.134437	0.891937	0.134437	0.691496	BM129308	BM129308	if20d02.x1 Melton Normalized Human Islet 4 N4-HIS 1 Homo sapiens cDNA clone IMAGE:5677082 3', mRNA sequence [BM129308]	BM129308	false	gb:BM129308;gb:AI476245;gb:CK819614;gb:BM129368		0	chr8:23755810..23755869	chr8		23755810		8p21.2				Hs.653792		GAGAAGCAAAAAACTAGCAACATTGTGAGAACTGCTTCTTTCTGTATGTGTAGATATATG		23755869
BF827074	A_32_P144619	0.0286101	down	2.55832	34.5549	105.547	23.8017	62.1122	17.1652	88.6851	32.3817	53.8615	42.2096	38.998	36.9792	59.1818	-0.551975	-0.324868	-1.31026	0.324868	1.17311	0.380501	BF827074	BF827074	BF827074 MR2-HN0035-241100-009-e09 HN0035 Homo sapiens cDNA, mRNA sequence [BF827074]	BF827074	false	gb:BF827074		0	chr9:35047494..35047553	chr9		35047494		9p13.3				Hs.529782		GGATCTCAGGCACTGGATCATCCTCTTCTACCTCCTATAGTTGGTAAACACAGATCACTA		35047553
AB062480	A_24_P239385	0.0420517	down	2.55774	38.557	47.4943	22.6989	29.9021	69.3068	43.9278	48.4525	27.2271	82.7911	22.033	90.5385	37.2128	-1.04546	-1.14232	-0.0868332	0.0868332	1.16512	0.538036	AB062480	AB062480	Homo sapiens OK/SW-cl.79 mRNA, complete cds. [AB062480]	AB062480	false	gb:AB062480;thc:THC2600107		0	chr4:170413900..170413841	chr4		170413841		4q33				Hs.683433	THC2600107	TTTAGTTATTTCTTTAGCATATTACTAAAGACTTAGACTCCTAAGACTTTCCGTAAGGGA		170413900
IFI44	A_23_P23074	0.0224667	up	2.55763	138.135	533.988	44.4892	327.57	51.9727	409.131	28.5527	392.322	25.882	518.15	46.0939	628.163	1.42188	0.492337	0.395876	-0.407727	-0.950732	-0.395876	NM_006417	IFI44	Homo sapiens interferon-induced protein 44 (IFI44), mRNA [NM_006417]	NM_006417	false	ref:NM_006417;ens:ENST00000370747;gb:BC022870;gb:BM987655	GO:0009615(response to virus)	0	chr1:78901067..78901126	chr1	ENST00000370747	78901067	10561	1p31.1	GO:0005737(cytoplasm)	GO:0009615|GO:0005737	NM_006417	Hs.82316	THC2515948	AAGGATGTTCTAATTCTTTCTGCTCTGAGACGAATGCTATGGGCTGCAGATGACTTCTTA		78901126
GJA1	A_24_P55295	0.0250246	up	2.55278	142.358	1515.12	54.7066	878.909	68.6193	1157.02	36.0736	1011.04	33.1502	997.477	22.5736	1283.84	1.03037	0.436276	0.366544	-0.366545	-0.468991	-1.38748	NM_000165	GJA1	Homo sapiens gap junction protein, alpha 1, 43kDa (GJA1), mRNA [NM_000165]	NM_000165	false	ref:NM_000165;ens:ENST00000282561;gb:X52947;gb:BC026329	GO:0006810(transport);GO:0006936(muscle contraction);GO:0007267(cell-cell signaling);GO:0007507(heart development);GO:0007605(sensory perception of sound);GO:0016264(gap junction assembly);GO:0043123(positive regulation of I-kappaB kinase/NF-kappaB cascade)	0	chr6:121812026..121812085	chr6	ENST00000282561	121812026	2697	6q22.31	GO:0005887(integral to plasma membrane);GO:0005922(connexon complex);GO:0016020(membrane)	GO:0006810|GO:0006936|GO:0007267|GO:0007507|GO:0007605|GO:0016264|GO:0043123|GO:0004871|GO:0005515|GO:0015075|GO:0015285|GO:0005887|GO:0005922|GO:0016020	NM_000165	Hs.74471	THC2780946	AGTACTGTAAACAGGCTTTAGTCATTAATGTGAGAGACTTAGAAAAAATGCTTAGAGTGG	GO:0004871(signal transducer activity);GO:0005515(protein binding);GO:0015075(ion transporter activity);GO:0015285(connexon channel activity)	121812085
AI133411	A_32_P142635	0.0326306	up	2.55096	160.606	309.097	54.4437	97.2395	42.0447	134.693	18.9219	85.2712	20.3091	92.2079	15.4479	138.016	0.981309	1.08906	0.24616	-0.24616	-0.256919	-1.23352	AI133411	AI133411	HA2019 Human fetal liver cDNA library Homo sapiens cDNA, mRNA sequence [AI133411]	AI133411	false	gb:AI133411;thc:THC2554702;thc:THC2470639;thc:THC2489387		0	chr8:11056237..11056296	chr8		11056237		8p23.1				Hs.673130	THC2554702	AAAGCCTATCCTTGAAAGCTCTGCATCATGGGCAGTGAGCTCAGTGGTATCTGGAGGACA		11056296
HEPACAM	A_24_P232545	0.0223186	up	2.54616	747.634	247.616	27.0478	18.7641	40.1617	23.8576	25.8459	30.8351	18.8011	21.097	14.9676	25.1895	1.41357	0.346877	0.570707	-0.4353	-0.346877	-0.931639	NM_152722	HEPACAM	Homo sapiens hepatocyte cell adhesion molecule (HEPACAM), mRNA [NM_152722]	NM_152722	false	ref:NM_152722;gb:AK122595;ens:ENST00000298251;ens:ENST00000374961		0	chr11:124298853..124298499	chr11	ENST00000298251	124298499	220296	11q24.2	GO:0016021(integral to membrane)	GO:0004872|GO:0016021	NM_152722	Hs.159863	NP852543	GTCAAGATCACCGTATACAGAAGAAGCTCCCTTTACATCATCTTGTCTACAGGAGGCATC	GO:0004872(receptor activity)	124298853
AK000144	A_24_P459522	0.0139445	up	2.54371	190.325	195.192	35.0733	56.5801	47.9938	82.5244	27.5943	73.229	23.9864	102.011	29.7024	123.225	1.05858	0.405088	0.313034	-0.313034	-0.993427	-0.957642	AK000144	AK000144	Homo sapiens cDNA FLJ20137 fis, clone COL07137. [AK000144]	AK000144	false	gb:AK000144;thc:THC2539697		0	chr9:83477437..83477378	chr9		83477378		9q21.32				Hs.675417	THC2539697	GTTGTTGCTTGGTTACAGAAAGAAAAAATTTCATTTTGATGAGGGATATGTACACCTGTG		83477437
ENST00000371367	A_24_P160716	0.00954674	up	2.54297	321.903	95.2586	22.699	3.58224	29.745	6.30739	19.9531	12.7404	13.2784	6.36218	23.938	12.7422	0.347608	1.2546	0.828435	-0.761894	-0.347607	-0.499407	ENST00000371367	ENST00000371367	Voltage-dependent N-type calcium channel subunit alpha-1B (Voltage- gated calcium channel subunit alpha Cav2.2) (Calcium channel, L type, alpha-1 polypeptide isoform 5) (Brain calcium channel III) (BIII). [Source:Uniprot/SWISSPROT;Acc:Q00975]...		false	ens:ENST00000371367;thc:NP238279	GO:0006816(calcium ion transport)	0	chr9:140031419..140037287	chr9	ENST00000371367	140031419		9q34.3	GO:0016021(integral to membrane)	GO:0006816|GO:0005245|GO:0016021			NP238279	AAGCAAGCTCGAGGTACTGTATCTCGCAGCTCATCTGTCTCCAGCGTGAACTCACCCAGG	GO:0005245(voltage-gated calcium channel activity)	140037287
C16orf73	A_32_P75902	0.0328014	down	2.5393	32.4568	753.11	51.8049	475.985	38.2121	544.372	64.3581	421.835	119.746	544.484	104.166	648.316	-1.58015	-0.243634	-0.876371	0.243634	0.771209	0.318305	NM_152764	C16orf73	Homo sapiens chromosome 16 open reading frame 73 (C16orf73), mRNA [NM_152764]	NM_152764	false	ref:NM_152764;ens:ENST00000325962;ens:ENST00000293936;gb:BC029829		0	chr16:1824159..1824100	chr16	ENST00000325962	1824100	254528	16p13.3			NM_152764	Hs.662737	THC2480540	TTACATGTGGTGAACATGTTTCTAGAAATTGTTATGGTGGAGGTGGTCTGGGTGAGTCTG		1824159
ZNF738	A_24_P128187	0.00854723	down	2.53561	68.6762	93.6853	20.1609	40.3984	22.252	40.7753	42.7156	36.9868	37.5327	19.0972	75.8567	52.9023	-0.327883	-0.882612	-0.753632	0.327883	1.09492	0.640074	BC034499	ZNF738	Homo sapiens zinc finger protein 738, mRNA (cDNA clone IMAGE:4838161), complete cds. [BC034499]	BC034499	false	gb:BC034499;thc:THC2472398	GO:0006350(transcription);GO:0006355(regulation of transcription, DNA-dependent)	0	chr19:21352890..21352949	chr19		21352890	148203	19p12	GO:0005622(intracellular);GO:0005634(nucleus)	GO:0006350|GO:0006355|GO:0003677|GO:0005622|GO:0005634		Hs.359535	THC2472398	TGTGCCATTATGATAATGCTAAGGAATGTATTTTTGTGTATGTGCGTATCTTTCCCAGAA	GO:0003677(DNA binding)	21352949
AF217970	A_24_P76414	0.0479575	up	2.5351	124.169	80.3844	47.9238	27.5219	120.692	29.5429	27.5344	34.6978	21.9486	28.9555	43.2975	38.6149	0.231097	0.403939	1.63422	-0.729833	-0.795932	-0.231097	AF217970	AF217970	Homo sapiens clone PP1195 unknown mRNA. [AF217970]	AF217970	false	gb:AF217970;thc:THC2479872		0	chr8:8137059..8137118	chr8		8137059		8p23.1				Hs.674508	THC2479872	ATGAGCATTATCTTACAATATCTGCATTTTAGTGAACCTGAAGGAAGAGTGTATTGCTGG		8137118
TXNDC3	A_23_P259611	0.00188992	up	2.53422	375.456	216.003	45.6941	26.484	51.4481	26.9099	21.3355	33.9091	21.4411	34.607	37.5392	41.5384	0.477175	0.466468	0.614562	-0.988839	-1.01111	-0.466468	NM_016616	TXNDC3	Homo sapiens thioredoxin domain containing 3 (spermatozoa) (TXNDC3), mRNA [NM_016616]	NM_016616	false	ref:NM_016616;ens:ENST00000199447;gb:AF202051;gb:AF305596	GO:0006183(GTP biosynthetic process);GO:0006228(UTP biosynthetic process);GO:0006241(CTP biosynthetic process);GO:0007275(multicellular organismal development);GO:0007283(spermatogenesis);GO:0030154(cell differentiation);GO:0045454(cell redox homeostasis)	0	chr7:37906406..37906465	chr7	ENST00000199447	37906406	51314	7p14.1		GO:0006183|GO:0006228|GO:0006241|GO:0007275|GO:0007283|GO:0030154|GO:0045454|GO:0004550|GO:0005524	NM_016616	Hs.134079	THC2480004	ATACAACCATTTGGCACAGCTTCCTGGGAGGAATAATAAGAAAAACATGCTTTGGAGGAA	GO:0004550(nucleoside diphosphate kinase activity);GO:0005524(ATP binding)	37906465
NAPSB	A_23_P90125	0.0335991	down	2.53378	177.079	201.259	30.9783	32.9111	16.7434	30.0707	63.7038	45.443	111.756	35.6992	100.861	59.0071	-0.384666	-0.287319	-1.04477	0.287319	1.44639	0.573411	NR_002798	NAPSB	Homo sapiens napsin B aspartic peptidase pseudogene (NAPSB) on chromosome 19 [NR_002798]	NR_002798	false	ref:NR_002798;ens:ENST00000253720;gb:AF090387;gb:AF200344	GO:0006508(proteolysis)	0	chr19:55529904..55529422	chr19	ENST00000253720	55529422	256236	19q13.33	GO:0016020(membrane)	GO:0006508|GO:0004194|GO:0008233|GO:0016020	NR_002798	Hs.636624	THC2534656	TGGGGAGTACATCATCCGGTGCTCAGAAATCCCAAAGCTCCCCGCAGTCTCACTCCTCAT	GO:0004194(pepsin A activity);GO:0008233(peptidase activity)	55529904
A_24_P471242	A_24_P471242	0.0232798	up	2.53184	168.521	801.518	77.4753	654.227	47.0123	531.613	26.5779	482.502	39.3366	849.702	63.427	1192.19	1.59095	0.762769	0.341484	-0.341484	-0.592259	-0.391623	A_24_P471242	A_24_P471242			false			0	chr18:009668716..009668617	chr18		9668617		18p11.22						GATTGAGAAGAGCACCACAGTGGTCACAACGCCGTCTGCCAAGACGTACAGTCCAGTCCT		9668716
TAF5L	A_24_P376441	0.039563	up	2.53175	132.721	121.631	36.6299	41.2631	27.4138	46.851	24.5054	45.8814	18.2832	67.0163	20.6899	86.3168	0.964881	0.667163	0.0658179	-0.0658179	-1.035	-1.22172	NM_001025247	TAF5L	Homo sapiens TAF5-like RNA polymerase II, p300/CBP-associated factor (PCAF)-associated factor, 65kDa (TAF5L), transcript variant 2, mRNA [NM_001025247]	NM_001025247	false	ref:NM_001025247;ens:ENST00000366675;gb:BC041094;gb:BC001569	GO:0006355(regulation of transcription, DNA-dependent);GO:0006366(transcription from RNA polymerase II promoter)	0	chr1:227802327..227802268	chr1	ENST00000366675	227802268	27097	1q42.13	GO:0005634(nucleus)	GO:0006355|GO:0006366|GO:0003700|GO:0005634	NM_001025247	Hs.270621	THC2699274	TGAGATGATAGAAAGTACAAAATCACTATGTAAGTCAGATTAAAAAGCCAGCTTGCACTC	GO:0003700(transcription factor activity)	227802327
A_24_P281285	A_24_P281285	0.0233932	up	2.53078	794.226	432.069	41.0679	13.9622	42.8595	12.1741	19.2653	24.4476	18.1189	17.4712	89.2206	62.091	0.177647	0.855839	1.11516	-1.04433	-0.648122	-0.177647	A_24_P281285	A_24_P281285			false			0	chr2:174148517..174148458	chr2		174148458		2q31.1						AACCCTCATGATGTCACCCAGGAGAAATATGGAGAATTTTACAAGAGTCTCACCAATAAC		174148517
SYNJ2	A_24_P294821	0.00782066	up	2.5303	208.416	135.161	47.5577	52.2448	41.0244	45.0228	18.5636	47.7251	17.3648	41.7422	32.6318	66.8807	1.21025	0.449852	0.451288	-0.776811	-0.679879	-0.449852	NM_003898	SYNJ2	Homo sapiens synaptojanin 2 (SYNJ2), mRNA [NM_003898]	NM_003898	false	ref:NM_003898;ens:ENST00000355585;ens:ENST00000367121;ens:ENST00000367122		0	chr6:158430866..158430925	chr6	ENST00000355585	158430866	8871	6q25.3		GO:0003723|GO:0004439|GO:0016787	NM_003898	Hs.434494	NP1201716	CTCGGACTGGAATAAGTAAACCTTATAATGTCAAGCAGATCAAAACCACCAATGCCCAGG	GO:0003723(RNA binding);GO:0004439(phosphoinositide 5-phosphatase activity);GO:0016787(hydrolase activity)	158430925
COL5A3	A_23_P55749	3.6946742E-4	up	2.53014	234.08	178.443	37.1283	28.6111	47.3549	39.2026	22.8169	39.9072	20.2507	46.5414	35.3334	69.2373	0.658527	0.642934	0.539555	-0.539555	-0.933556	-0.70353	NM_015719	COL5A3	Homo sapiens collagen, type V, alpha 3 (COL5A3), mRNA [NM_015719]	NM_015719	false	ref:NM_015719;ens:ENST00000264828;gb:AF177941;thc:THC2471857	GO:0006817(phosphate transport);GO:0007155(cell adhesion);GO:0007160(cell-matrix adhesion);GO:0007517(muscle development);GO:0009887(organ morphogenesis)	0	chr19:9931602..9931543	chr19	ENST00000264828	9931543	50509	19p13.2	GO:0005581(collagen);GO:0005588(collagen type V);GO:0005737(cytoplasm)	GO:0006817|GO:0007155|GO:0007160|GO:0007517|GO:0009887|GO:0005201|GO:0008201|GO:0005581|GO:0005588|GO:0005737	NM_015719	Hs.235368	THC2471857	AGGACTGAGGTCGGACTACAGAGGGAAGAGGGACTTCCCTTGACTGGGTTGTGTTTCTTT	GO:0005201(extracellular matrix structural constituent);GO:0008201(heparin binding)	9931602
PDE4DIP	A_32_P94667	0.0295949	up	2.52928	73.3973	55.6064	25.3063	27.4913	8.38306	13.3435	12.8551	25.5654	12.5739	46.5375	15.401	44.3516	1.23169	0.711744	0.160628	-0.160628	-1.05674	-0.694742	NM_014644	PDE4DIP	Homo sapiens phosphodiesterase 4D interacting protein (myomegalin) (PDE4DIP), transcript variant 1, mRNA [NM_014644]	NM_014644	false	ref:NM_014644;gb:AB007923;gb:BX647660;ens:ENST00000360235	GO:0007010(cytoskeleton organization and biogenesis);GO:0030036(actin cytoskeleton organization and biogenesis)	0	chr1:143563604..143563545	chr1	ENST00000360235	143563545	9659	1q21.1	GO:0015629(actin cytoskeleton)	GO:0007010|GO:0030036|GO:0003779|GO:0015629	NM_014644	Hs.654651	THC2491235	CTATGGAATACGATTAGCCAAGGTCCACTTGGCCCAGCACTAAGAAGAAGATGCATAGTT	GO:0003779(actin binding)	143563604
AY358688	A_24_P934583	0.0245737	up	2.52699	163.905	75.7914	56.3046	34.6029	74.7217	35.2691	27.3999	37.0632	31.2757	60.6183	114.682	94.6811	0.623324	0.212934	0.593697	-0.92524	-1.44414	-0.212934	AY358688	AY358688	Homo sapiens clone DNA62312 GALI1870 (UNQ1870) mRNA, complete cds. [AY358688]	AY358688	false	gb:AY358688;thc:THC2489700		0	chr5:14395144..14395203	chr5		14395144		5p15.2				Hs.679984	THC2489700	CTCTGTCTTTATGCCTAACAATTGAGCATCCAGTCTTCTTTGTGCTGGGACCATTGCTCA		14395203
MYOZ2	A_24_P166126	0.0181021	down	2.52576	1242.59	673.323	40.1581	30.5471	26.6961	29.2975	166.067	54.4153	62.9288	22.7063	132.287	31.411	-0.293322	-0.782653	-1.31145	0.432376	0.293322	0.897016	NM_016599	MYOZ2	Homo sapiens myozenin 2 (MYOZ2), mRNA [NM_016599]	NM_016599	false	ref:NM_016599;ens:ENST00000307128;gb:AY013295;thc:THC2461354	GO:0008150(biological_process)	0	chr4:120327891..120327950	chr4	ENST00000307128	120327891	51778	4q26	GO:0015629(actin cytoskeleton);GO:0030018(Z disc)	GO:0008150|GO:0005198|GO:0005515|GO:0030346|GO:0015629|GO:0030018	NM_016599	Hs.381047	THC2461354	CAGTATCAATTCCTCCCATTTCAATTCAGTTAAGACTTCTGTGATAGATGTTTATAGCAG	GO:0005198(structural molecule activity);GO:0005515(protein binding);GO:0030346(protein phosphatase 2B binding)	120327950
BM668321	A_32_P200970	0.0418296	down	2.52489	1309.05	1779.31	1467.65	789.122	1969.69	1322.56	2275.27	787.045	1899.02	448.039	2158.87	806.457	-1.60069	-0.262711	-0.583261	0.373623	0.925659	0.262711	BM668321	BM668321	UI-E-CK1-afl-g-13-0-UI.s2 UI-E-CK1 Homo sapiens cDNA clone UI-E-CK1-afl-g-13-0-UI 3', mRNA sequence [BM668321]	BM668321	false	gb:BM668321;gb:AI127867;gb:AW778815;thc:THC2556204		0	chr1:95135425..95135484	chr1		95135425		1p21.3				Hs.652497	THC2556204	ATGCTGCATCTTAAATTTAGTTGGCAAAGACCACATTTAGCAATAAGCATGAGTTTAGTC		95135484
TNFRSF11A	A_23_P390518	0.00713807	up	2.52283	31.8184	67.441	23.0666	56.6968	21.3445	54.3509	14.79	64.9499	10.5119	84.2227	17.0884	103.454	0.657809	0.444108	0.393133	-0.393133	-1.26062	-0.856328	NM_003839	TNFRSF11A	Homo sapiens tumor necrosis factor receptor superfamily, member 11a, NFKB activator (TNFRSF11A), mRNA [NM_003839]	NM_003839	false	ref:NM_003839;ens:ENST00000269485;gb:AF018253;thc:THC2478454	GO:0001503(ossification);GO:0006955(immune response);GO:0007165(signal transduction);GO:0007267(cell-cell signaling);GO:0007275(multicellular organismal development);GO:0007605(sensory perception of sound);GO:0008284(positive regulation of cell proliferation);GO:0048535(lymph node development)	0	chr18:58204238..58204297	chr18	ENST00000269485	58204238	8792	18q21.33	GO:0016020(membrane);GO:0016021(integral to membrane)	GO:0001503|GO:0006955|GO:0007165|GO:0007267|GO:0007275|GO:0007605|GO:0008284|GO:0048535|GO:0004872|GO:0005515|GO:0016020|GO:0016021	NM_003839	Hs.204044	THC2478454	TGTGTCGTTCCTTAAGCAGAACTAAGCTCAGTATGTGACCTTACCCGCTAGGTGGTTAAT	GO:0004872(receptor activity);GO:0005515(protein binding)	58204297
BC051368	A_32_P40611	0.0300922	down	2.52244	185.023	243.6	34.3555	79.6159	49.738	105.841	64.207	72.8274	94.1522	51.8546	134.445	87.0626	-0.107527	-0.923238	-0.800199	0.107527	1.1498	0.916172	BC051368	BC051368	Homo sapiens proteasome (prosome, macropain) subunit, beta type, 6, mRNA (cDNA clone IMAGE:3956684). [BC051368]	BC051368	false	gb:BC051368		0	chr19:50882678..50882737	chr19		50882678		19q13.32					THC2576249	CAGGACCACGATGACTGAGTCCCCGCGCAGGAACATCTTGGAGATGTAGCGGTCTTTGTT		50882737
MUC6	A_24_P752518	0.0177594	down	2.52127	171.551	182.023	15.9793	28.9611	13.0384	22.5751	47.3539	38.8232	109.013	52.1758	142.021	75.1908	-0.186022	-0.958455	-0.892511	0.186022	0.962502	0.816935	ENST00000382261	MUC6	Mucin-6 precursor (Gastric mucin-6). [Source:Uniprot/SWISSPROT;Acc:Q6W4X9] [ENST00000382261]		false	ens:ENST00000382261;ens:ENST00000331682;gb:AY312160;gb:L07517	GO:0030277(maintenance of gastrointestinal epithelium)	0	chr11:1008450..1008391	chr11	ENST00000382261	1008391	4588	11p15.5	GO:0005576(extracellular region)	GO:0030277|GO:0005201|GO:0005576	XM_290540	Hs.528432	THC2560736	TCCACCTCCTTGGTGACTCCAAGTACTCACATAGTCATCACCCCTACCCACGCACAGATG	GO:0005201(extracellular matrix structural constituent)	1008450
BC007809	A_32_P22735	0.019307	down	2.52048	261.933	602.896	229.622	299.925	234.007	450.19	405.129	325.894	404.074	202.737	377.307	337.679	-1.09008	-0.272712	-0.831355	0.426605	1.10764	0.272712	BC007809	BC007809	Homo sapiens cDNA clone IMAGE:4298560. [BC007809]	BC007809	false	gb:BC007809;thc:THC2585667		0	chr11:62095690..62095904	chr11		62095690		11q12.3					THC2585667	TGCTGCCTCTGGAGTACTTCCCCGCAGCTCCTCATTGCTCACATAGTAGGCAATGGCGTT		62095904
A_32_P145515	A_32_P145515	0.0485982	up	2.51815	256.369	61.6412	118.096	20.7246	181.98	25.9517	26.7711	20.567	66.7652	29.8869	104.747	29.2651	0.1083	0.562588	0.861924	-1.56761	-0.78837	-0.1083	A_32_P145515	A_32_P145515			false			0	chr7:111547914..111547855	chr7		111547855		7q31.1						GGGTGAATAATTAGAAGTTGACTTTATGTCAAACCAGGTTTATAGAATTCAGATGTGTCC		111547914
AI435457	A_24_P792075	0.00413759	up	2.51654	958.354	372.532	39.5015	19.1045	49.5111	14.7843	25.8559	24.2754	21.1225	23.275	43.2174	37.3745	0.73442	0.419218	1.11491	-0.53778	-0.768782	-0.419218	AI435457	AI435457	th94f09.x1 Soares_NSF_F8_9W_OT_PA_P_S1 Homo sapiens cDNA clone IMAGE:2126345 3', mRNA sequence [AI435457]	AI435457	false	gb:AI435457		0	chr1:63559264..63559323	chr1		63559264		1p31.3				Hs.120204		ATTAAATCCACATCCCAGCATCTTCTGCAAATATTTCACTAATTATTTCCTCTCGGAACT		63559323
SCN3A	A_23_P67896	0.0273676	up	2.51636	976.351	318.528	315.133	104.91	504.953	86.3635	179.927	92.0987	133.455	86.4384	1229.3	1097.47	0.339494	0.310324	1.27117	-0.310324	-0.649878	-1.11282	NM_006922	SCN3A	Homo sapiens sodium channel, voltage-gated, type III, alpha subunit (SCN3A), transcript variant 1, mRNA [NM_006922]	NM_006922	false	ref:NM_006922;ref:NM_001081676;ref:NM_001081677;gb:AJ251507	GO:0006811(ion transport);GO:0006814(sodium ion transport)	0	chr2:165655223..165655164	chr2	ENST00000375439	165655164	6328	2q24.3	GO:0001518(voltage-gated sodium channel complex);GO:0016020(membrane);GO:0016021(integral to membrane)	GO:0006811|GO:0006814|GO:0005248|GO:0031402|GO:0001518|GO:0016020|GO:0016021	NM_006922	Hs.435274	THC2476806	AAACGTAAACAAGAGGAGGTGTCTGCCGCTATCATTCAGCGTAATTTCAGATGTTATCTT	GO:0005248(voltage-gated sodium channel activity);GO:0031402(sodium ion binding)	165655223
ENST00000360514	A_24_P204386	0.0122301	down	2.50724	107.131	223.782	40.5975	100.432	47.5606	114.998	75.3535	90.7487	143.35	88.6053	161.086	171.552	-0.397257	-0.6413	-0.608304	0.397257	1.35954	0.574646	ENST00000360514	ENST00000360514	Homo sapiens hypothetical LOC339483, mRNA (cDNA clone MGC:52427 IMAGE:4872239), complete cds. [BC041632]		false	ens:ENST00000360514;gb:BC041632;gb:BC016171;gb:AK055560		0	chr1:32478208..32478149	chr1	ENST00000360514	32478149		1p35.1			XR_019117	Hs.471067	THC2509953	CTGCGAACTGCGCTGGCGGGGGCTCGTCCTTGGGCGCGGGGCTTCATCATGGACACGCTC		32478208
THC2609891	A_23_P140654	0.0173268	up	2.50715	113.845	149.607	40.9365	55.7469	54.4113	73.6054	24.586	67.3851	24.1277	62.4819	11.2652	60.5533	0.515016	0.463622	0.473218	-0.545467	-0.463622	-1.5172	THC2609891	THC2609891			false	thc:THC2609891		0	chr15:94739161..94739220	chr15		94739161		15q26.2					THC2609891	GTCACTGTCCAGATAGAATTATTCGATGACTTAAAACAACTTTCGTAAGATTTTCAAGCC		94739220
DQ786194	A_32_P21222	0.0318636	up	2.50687	319.552	230.483	40.3927	47.7211	40.8459	53.227	14.4645	54.8603	23.3644	60.34	33.7258	60.2339	1.08073	0.36881	0.227377	-1.3139	-0.759455	-0.227377	DQ786194	DQ786194	Homo sapiens clone HLS_IMAGE_119768 mRNA sequence. [DQ786194]	DQ786194	false	gb:DQ786194;thc:THC2723710		0	chr1:147950484..147950543	chr1		147950484		1q21.1				Hs.645602	THC2723710	AAAGAGAATGAAGAGAACCTTAAGGAATTGCTGGAACCAAAGTTAATATTAAGCAGGCCT		147950543
ANKRD20A2	A_32_P204376	0.00335713	up	2.50626	122.426	85.8556	35.0438	23.3365	47.5836	35.4733	23.13	33.093	22.6098	52.4805	28.2783	46.6701	0.558443	0.63308	0.470244	-0.470244	-1.16832	-0.676287	NM_001012421	ANKRD20A2	Homo sapiens ankyrin repeat domain 20 family, member A2 (ANKRD20A2), mRNA [NM_001012421]	NM_001012421	false	ref:NM_001012421;ref:NM_032250;ref:NM_001012419;gb:AL136793		0	chr9:42400917..42400976	chr9	ENST00000254835	42400917	441430	9p11.2			NM_001012421	Hs.632663	THC2571725	ACCTATGACATTTTATTAGGCACAGAGTCATATTTTAAGGTAGATAGTCCTGTAGTGCTG		42400976
ENST00000367932	A_24_P925737	0.0202042	up	2.5054	453.778	249.178	32.9148	10.4679	36.9015	15.21	18.2765	24.9049	17.256	19.7919	46.6808	33.8103	0.199723	0.987682	0.613572	-1.11153	-0.862901	-0.199723	ENST00000367932	ENST00000367932	Homo sapiens cDNA FLJ43132 fis, clone CTONG3005813. [AK125122]		false	ens:ENST00000367932;gb:AK125122;gb:BC127743;gb:BC127744		0	chr1:160619846..160619905	chr1	ENST00000367932	160619846		1q23.3				Hs.447011	THC2491782	CTGCCCAATGGAGAGGTTTCCCTGTCAGTACCTGACCTAATCCACAAGGATAGCCAGGAC		160619905
SIX4	A_23_P326885	0.0373441	up	2.49977	365.974	227.285	37.4401	31.7779	47.9758	16.7474	24.8159	36.2806	23.8154	42.9803	50.1392	54.6202	0.630705	0.180028	1.46184	-0.60447	-0.908315	-0.180028	NM_017420	SIX4	Homo sapiens sine oculis homeobox homolog 4 (Drosophila) (SIX4), mRNA [NM_017420]	NM_017420	false	ref:NM_017420;ens:ENST00000216513;ens:ENST00000381711;gb:BC098135	GO:0006355(regulation of transcription, DNA-dependent);GO:0007275(multicellular organismal development);GO:0007519(striated muscle development);GO:0042472(inner ear morphogenesis);GO:0045941(positive regulation of transcription);GO:0048538(thymus development);GO:0051451(myoblast migration)	0	chr14:60250249..60250190	chr14	ENST00000216513	60250190	51804	14q23.1	GO:0005634(nucleus)	GO:0006355|GO:0007275|GO:0007519|GO:0042472|GO:0045941|GO:0048538|GO:0051451|GO:0003700|GO:0005634	NM_017420	Hs.97849	THC2704389	ACTAACTATGCAACTCTTCAGAACTGCTCCCTTATTACTGGTCAAGACCTATTGTCAGTC	GO:0003700(transcription factor activity)	60250249
OR4K17	A_23_P54088	0.0199329	up	2.49827	1086.06	353.654	31.0432	15.5359	22.8346	6.79326	15.6334	17.5312	10.7037	6.75629	21.2385	22.6825	0.787452	0.167436	0.917811	-0.996531	-0.167436	-0.926131	NM_001004715	OR4K17	Homo sapiens olfactory receptor, family 4, subfamily K, member 17 (OR4K17), mRNA [NM_001004715]	NM_001004715	false	ref:NM_001004715;ens:ENST00000315543;thc:THC2603102	GO:0007165(signal transduction);GO:0007186(G-protein coupled receptor protein signaling pathway);GO:0007608(sensory perception of smell);GO:0050896(response to stimulus)	0	chr14:19656132..19656191	chr14	ENST00000315543	19656132	390436	14q11.2	GO:0016020(membrane);GO:0016021(integral to membrane)	GO:0007165|GO:0007186|GO:0007608|GO:0050896|GO:0004872|GO:0004984|GO:0016020|GO:0016021	NM_001004715	Hs.553765	THC2603102	ATTATTTTGCTTATCTCCTACAGTCTGATCCTCATAACCATTAAGAACCACTCTCCTACT	GO:0004872(receptor activity);GO:0004984(olfactory receptor activity)	19656191
KDELC2	A_23_P388200	0.0186926	up	2.49722	149.815	140.98	78.0685	94.967	50.8213	77.422	30.9949	76.678	21.6694	96.1251	50.8214	125.766	1.04474	0.67436	0.349735	-0.349735	-1.19221	-0.350193	NM_153705	KDELC2	Homo sapiens KDEL (Lys-Asp-Glu-Leu) containing 2 (KDELC2), mRNA [NM_153705]	NM_153705	false	ref:NM_153705;gb:AK125519;gb:AY358616;gb:BC036526		0	chr11:107853599..107850886	chr11	ENST00000323468	107850886	143888	11q22.3	GO:0005783(endoplasmic reticulum)	GO:0005783	NM_153705	Hs.83286	NP862217	CTAGGGACCTACTACAGCCACACAGGCTTTACTGCTACTATTACCAAGTACTGCAGAAAT		107853599
THC2651501	A_23_P153958	0.0226665	up	2.49455	157.83	280.271	44.1497	147.111	57.2569	163.697	29.8375	136.646	28.2606	220.591	37.3324	274.246	1.13739	0.22941	0.450331	-0.22941	-0.998672	-0.91113	THC2651501	THC2651501			false	thc:THC2651501		0	chr2:120825582..120825641	chr2		120825582		2q14.2					THC2651501	GGCCTGCCAACGTTTCAGGGTATGAATGGATTTTGTTTATTCGGTTTGATGTGTCTTTTC		120825641
LOC391040	A_24_P195327	0.0143669	down	2.49285	155.803	407.999	113.605	275.595	76.4976	297.14	196.94	246.206	301.713	450.846	520.675	443.966	-0.459854	-0.349533	-1.02867	0.606882	0.349533	1.15893	XR_019253	LOC391040	PREDICTED: Homo sapiens similar to basic transcription factor 3-like 4 (LOC391040), mRNA [XR_019253]	XR_019253	false	gb:XR_019253		0	chr6:137906881..137906822	chr6		137906822	391040	6q23.3			XR_019253	Hs.651019		ACAGCTTAACAATCCTTAAGAAGTTAGCTGAACAGTTCCCATGGCAAGTCTTGGACAGTA		137906881
RAMP3	A_23_P111737	0.0248196	up	2.49221	210.105	127.413	34.8958	39.5762	43.314	27.8337	24.343	36.4987	21.7692	57.1317	47.0507	81.8016	1.10456	0.201378	1.02096	-0.201378	-1.00905	-0.414952	NM_005856	RAMP3	Homo sapiens receptor (G protein-coupled) activity modifying protein 3 (RAMP3), mRNA [NM_005856]	NM_005856	false	ref:NM_005856;ens:ENST00000242249;gb:AK222469;gb:AK128765	GO:0006886(intracellular protein transport);GO:0006898(receptor-mediated endocytosis);GO:0008277(regulation of G-protein coupled receptor protein signaling pathway)	0	chr7:45189713..45189772	chr7	ENST00000242249	45189713	10268	7p13	GO:0005764(lysosome);GO:0005886(plasma membrane);GO:0005887(integral to plasma membrane)	GO:0006886|GO:0006898|GO:0008277|GO:0004872|GO:0008565|GO:0015027|GO:0005764|GO:0005886|GO:0005887	NM_005856	Hs.25691	THC2627870	GCTGAGGCTCAGGCTATCCGCCCAAGCTCTTTGCTCATTCTAGGGCCAGTGGAGGAAAAT	GO:0004872(receptor activity);GO:0008565(protein transporter activity);GO:0015027(coreceptor, soluble ligand activity)	45189772
COBL	A_32_P86173	0.0367657	down	2.48916	110.88	157.971	45.3628	60.9539	24.2808	78.8235	93.4277	64.4995	61.5511	41.5209	120.959	104.661	-0.401954	-0.317502	-1.5901	0.64327	0.676651	0.317502	NM_015198	COBL	Homo sapiens cordon-bleu homolog (mouse) (COBL), mRNA [NM_015198]	NM_015198	false	ref:NM_015198;gb:AL713786;gb:BC029275;ens:ENST00000265136		0	chr7:51063042..51062983	chr7	ENST00000265136	51062983	23242	7p12.1			NM_015198	Hs.99141	THC2601166	GTATTTGGCCACCCAGCATTTTTGGGCCGAAGAAAAAATTCAAACCTGTTGTCCAGAGAC		51063042
NRP2	A_24_P50801	0.0228472	up	2.48788	497.016	259.93	39.6845	47.5241	46.2786	43.6238	27.2957	50.7099	25.5788	54.9917	39.3272	89.5135	1.51201	0.316754	0.66207	-0.316754	-0.527427	-0.609738	NM_201264	NRP2	Homo sapiens neuropilin 2 (NRP2), transcript variant 6, mRNA [NM_201264]	NM_201264	false	ref:NM_201264;gb:BC018631;gb:AF280546;thc:THC2610738	GO:0001525(angiogenesis);GO:0007155(cell adhesion);GO:0007275(multicellular organismal development);GO:0007399(nervous system development);GO:0007411(axon guidance);GO:0030154(cell differentiation);GO:0045454(cell redox homeostasis)	0	chr2:206316325..206316384	chr2	ENST00000272849	206316325	8828	2q33.3	GO:0005624(membrane fraction);GO:0016020(membrane);GO:0016021(integral to membrane)	GO:0001525|GO:0007155|GO:0007275|GO:0007399|GO:0007411|GO:0030154|GO:0045454|GO:0004872|GO:0005021|GO:0017154|GO:0005624|GO:0016020|GO:0016021	NM_201264	Hs.471200	THC2610738	AGCCCGGTGAGGAGTGGCTTCAGGTAGATCTGGGAACACCCAAGACAGTGAAAGGTGTCA	GO:0004872(receptor activity);GO:0005021(vascular endothelial growth factor receptor activity);GO:0017154(semaphorin receptor activity)	206316384
FASLG	A_23_P369815	0.023732	up	2.48703	533.779	244.703	28.0974	6.48707	27.0443	6.80634	18.8771	14.823	14.5948	8.333	15.3248	14.0064	0.158334	1.14792	1.0235	-0.618079	-0.158334	-0.8371	NM_000639	FASLG	Homo sapiens Fas ligand (TNF superfamily, member 6) (FASLG), mRNA [NM_000639]	NM_000639	false	ref:NM_000639;ens:ENST00000367721;ens:ENST00000340030;gb:D38122	GO:0006915(apoptosis);GO:0006917(induction of apoptosis);GO:0006955(immune response);GO:0007165(signal transduction);GO:0007267(cell-cell signaling);GO:0043123(positive regulation of I-kappaB kinase/NF-kappaB cascade)	0	chr1:170902308..170902367	chr1	ENST00000367721	170902308	356	1q24.3	GO:0005576(extracellular region);GO:0005615(extracellular space);GO:0005887(integral to plasma membrane);GO:0016020(membrane)	GO:0006915|GO:0006917|GO:0006955|GO:0007165|GO:0007267|GO:0043123|GO:0004871|GO:0005125|GO:0005164|GO:0005576|GO:0005615|GO:0005887|GO:0016020	NM_000639	Hs.2007	THC2477997	AAGCAAGAGAGATGTTTTGGGGACTCATTTCATTCCTAACACAGCATGTGTATTTCCAGT	GO:0004871(signal transducer activity);GO:0005125(cytokine activity);GO:0005164(tumor necrosis factor receptor binding)	170902367
SH3MD4	A_24_P589266	0.0232547	up	2.48467	240.521	111.622	45.1341	32.5273	36.6258	32.4296	16.9365	32.4088	15.9347	31.9749	44.5291	52.6791	1.14101	0.506032	0.209017	-0.902787	-0.971307	-0.209017	AL831825	SH3MD4	Homo sapiens mRNA; cDNA DKFZp547G0613 (from clone DKFZp547G0613). [AL831825]	AL831825	false	gb:AL831825;gb:AK093821;gb:AK074131;ref:XM_938910	GO:0006118(electron transport)	0	chr2:109618391..109618450	chr2		109618391	344558	2q13		GO:0006118|GO:0004497|GO:0005506|GO:0005515|GO:0008270|GO:0020037	XM_938910	Hs.667554	THC2621822	TGTGTGCCAGGTTAATGACAACCAAAAGCTCTCTATTTACCATTATTGCCAAACTTCATC	GO:0004497(monooxygenase activity);GO:0005506(iron ion binding);GO:0005515(protein binding);GO:0008270(zinc ion binding);GO:0020037(heme binding)	109618450
C16orf30	A_23_P37685	0.00141095	up	2.48461	133.241	256.801	45.2358	100.733	42.2396	120.901	21.792	125.418	22.1239	125.38	27.2304	157.311	1.06329	0.854893	0.492734	-0.514979	-0.492734	-0.520428	NM_024600	C16orf30	Homo sapiens chromosome 16 open reading frame 30 (C16orf30), mRNA [NM_024600]	NM_024600	false	ref:NM_024600;gb:BC004932;ens:ENST00000253934;ens:ENST00000354372		0	chr16:1545487..1545546	chr16	ENST00000253934	1545487	79652	16p13.3	GO:0016020(membrane);GO:0016021(integral to membrane)	GO:0016020|GO:0016021	NM_024600	Hs.459652	THC2466449	GTTAGTGATGGTTTCAGACAGAATCGTGTTCGTGTCTGTTTTGCTCGATTCTTTTCCTAA		1545546
A_24_P272381	A_24_P272381	0.00160697	up	2.4839	565.112	278.218	40.1902	15.4075	25.8681	13.7392	25.2737	26.0373	19.1277	24.9289	34.3782	39.3349	0.587357	0.948246	0.47791	-0.47791	-0.817119	-0.62928	A_24_P272381	A_24_P272381			false			0	chr10:124367900..124367946	chr10		124367900		10q26.13						GAAAATCCTAATTACATTCTGATCTCCTCACTCAAAGCTTTTTCTATTATGGATGAAGGG		124367946
WNT10B	A_23_P162322	5.679124E-4	down	2.47929	40.4218	170.625	26.7652	123.558	23.0678	123.23	50.2193	102.748	61.8328	122.441	118.198	199.279	-0.522415	-0.651548	-0.862197	0.522415	0.569569	0.801629	NM_003394	WNT10B	Homo sapiens wingless-type MMTV integration site family, member 10B (WNT10B), mRNA [NM_003394]	NM_003394	false	ref:NM_003394;gb:BC096355;ens:ENST00000301061;ens:ENST00000359937	GO:0007165(signal transduction);GO:0007223(Wnt receptor signaling pathway, calcium modulating pathway);GO:0007275(multicellular organismal development)	0	chr12:47645763..47645704	chr12	ENST00000301061	47645704	7480	12q13.12	GO:0005576(extracellular region)	GO:0007165|GO:0007223|GO:0007275|GO:0004871|GO:0005576	NM_003394	Hs.91985	NP1456377	TTTGGAGCCATAAGATCTGTATCTAGAAAGAGATCACCCACTCCTATGTACTATCCCCAA	GO:0004871(signal transducer activity)	47645763
HDAC6	A_24_P205137	0.0485162	up	2.47854	319.922	235.489	68.9125	92.9696	131.758	100.878	25.0498	93.8927	58.1432	111.59	86.4012	139.041	1.00125	0.127197	0.944471	-1.34702	-0.381331	-0.127197	BC011498	HDAC6	Homo sapiens histone deacetylase 6, mRNA (cDNA clone IMAGE:4179066), complete cds. [BC011498]	BC011498	false	gb:BC011498;ens:ENST00000376610;thc:THC2479691	GO:0006350(transcription);GO:0006355(regulation of transcription, DNA-dependent);GO:0007049(cell cycle);GO:0007275(multicellular organismal development);GO:0016568(chromatin modification);GO:0016575(histone deacetylation)	0	chrX:48550046..48550105	chrX	ENST00000376610	48550046	10013	Xp11.23	GO:0000118(histone deacetylase complex);GO:0005634(nucleus);GO:0005737(cytoplasm);GO:0005874(microtubule)	GO:0006350|GO:0006355|GO:0007049|GO:0007275|GO:0016568|GO:0016575|GO:0003779|GO:0008270|GO:0016566|GO:0016787|GO:0042826|GO:0042903|GO:0046872|GO:0000118|GO:0005634|GO:0005737|GO:0005874		Hs.6764	THC2479691	GGCCATCATTAGGTAGGACTCTACAGCATTTGACTTTTTACATTGTTTTAAAGTCCTTCC	GO:0003779(actin binding);GO:0008270(zinc ion binding);GO:0016566(specific transcriptional repressor activity);GO:0016787(hydrolase activity);GO:0042826(histone deacetylase binding);GO:0042903(tubulin deacetylase activity);GO:0046872(metal ion binding)	48550105
PIK3CB	A_23_P346969	0.0369032	up	2.47489	248.618	292.614	86.4551	148.513	96.1774	168.512	35.5783	144.335	39.0891	223.734	110.27	255.006	0.774216	0.228719	0.200203	-1.01108	-1.50767	-0.200203	NM_006219	PIK3CB	Homo sapiens phosphoinositide-3-kinase, catalytic, beta polypeptide (PIK3CB), mRNA [NM_006219]	NM_006219	false	ref:NM_006219;ens:ENST00000289153;gb:S67334;gb:BC114432	GO:0000074(regulation of progression through cell cycle);GO:0000187(activation of MAPK activity);GO:0001952(regulation of cell-matrix adhesion);GO:0006874(calcium ion homeostasis);GO:0006935(chemotaxis);GO:0007156(homophilic cell adhesion);GO:0007165(signal transduction);GO:0007186(G-protein coupled receptor protein signaling pathway);GO:0030168(platelet activation);GO:0040016(embryonic cleavage)	0	chr3:139857030..139856971	chr3	ENST00000289153	139856971	5291	3q22.3	GO:0005942(phosphoinositide 3-kinase complex)	GO:0000074|GO:0000187|GO:0001952|GO:0006874|GO:0006935|GO:0007156|GO:0007165|GO:0007186|GO:0030168|GO:0040016|GO:0004428|GO:0016303|GO:0016740|GO:0046934|GO:0005942	NM_006219	Hs.239818	THC2475712	AAGAAGCACTCAAACAGTTTAAGCAAAAATTTGATGAGGCGCTCAGGGAAAGCTGGACTA	GO:0004428(inositol or phosphatidylinositol kinase activity);GO:0016303(1-phosphatidylinositol-3-kinase activity);GO:0016740(transferase activity);GO:0046934(phosphatidylinositol-4,5-bisphosphate 3-kinase activity)	139857030
IL31RA	A_23_P423348	0.0323073	up	2.4748	424.389	172.736	51.7549	19.9322	37.434	22.766	13.4719	23.397	13.6133	15.0633	61.7371	46.4217	0.732414	0.812194	0.153066	-1.36077	-0.710423	-0.153066	NM_139017	IL31RA	Homo sapiens interleukin 31 receptor A (IL31RA), mRNA [NM_139017]	NM_139017	false	ref:NM_139017;gb:BC110490;gb:AY499341;gb:AY499342	GO:0000165(MAPKKK cascade);GO:0006916(anti-apoptosis);GO:0006952(defense response);GO:0006955(immune response);GO:0007169(transmembrane receptor protein tyrosine kinase signaling pathway);GO:0007259(JAK-STAT cascade);GO:0008284(positive regulation of cell proliferation);GO:0019221(cytokine and chemokine mediated signaling pathway);GO:0030224(monocyte differentiation);GO:0030225(macrophage differe…	0	chr5:55246459..55248233	chr5	ENST00000297015	55246459	133396	5q11.2	GO:0016020(membrane);GO:0016021(integral to membrane)	GO:0000165|GO:0006916|GO:0006952|GO:0006955|GO:0007169|GO:0007259|GO:0008284|GO:0019221|GO:0030224|GO:0030225|GO:0042517|GO:0042523|GO:0042592|GO:0043031|GO:0045893|GO:0003713|GO:0004872|GO:0004896|GO:0019901|GO:0019955|GO:0016020|GO:0016021	NM_139017	Hs.55378	NP1075712	CGTTCCCAACCCTGCTGAAAGTAGTATAGCCACATGGCATGGAGATGATTTCAAGGATAA	GO:0003713(transcription coactivator activity);GO:0004872(receptor activity);GO:0004896(hematopoietin/interferon-class (D200-domain) cytokine receptor activity);GO:0019901(protein kinase binding);GO:0019955(cytokine binding)	55248233
ZNF275	A_24_P194748	0.0441109	down	2.47477	40.7571	127.875	24.1168	91.8001	19.4025	87.7801	33.001	73.7493	37.4784	69.7966	228.181	195.449	-0.244744	-0.523596	-0.772792	0.244744	0.507764	1.62824	NM_001080485	ZNF275	Homo sapiens zinc finger protein 275 (ZNF275), mRNA [NM_001080485]	NM_001080485	false	ref:NM_001080485;ens:ENST00000095634;ens:ENST00000370249;ens:ENST00000370251	GO:0006350(transcription);GO:0006355(regulation of transcription, DNA-dependent)	0	chrX:152266992..152267051	chrX	ENST00000095634	152266992	10838	Xq28	GO:0005622(intracellular);GO:0005634(nucleus)	GO:0006350|GO:0006355|GO:0003676|GO:0003677|GO:0008270|GO:0046872|GO:0005622|GO:0005634	NM_001080485	Hs.348963	THC2607766	CATAATGTGATCCCAGCTTTCCTGAAGAGAACGTTGCCCTCATGATTTTTGGCCTACTTG	GO:0003676(nucleic acid binding);GO:0003677(DNA binding);GO:0008270(zinc ion binding);GO:0046872(metal ion binding)	152267051
SLC12A1	A_23_P99879	0.0117818	up	2.4701	890.785	317.594	34.1226	17.7314	38.2626	13.5214	21.2042	23.4641	17.4714	21.5133	51.2839	37.1373	0.782864	0.239393	0.795657	-0.851135	-1.00527	-0.239393	NM_000338	SLC12A1	Homo sapiens solute carrier family 12 (sodium/potassium/chloride transporters), member 1 (SLC12A1), mRNA [NM_000338]	NM_000338	false	ref:NM_000338;ens:ENST00000219891;ens:ENST00000380993;gb:U58130	GO:0006811(ion transport);GO:0006813(potassium ion transport);GO:0006814(sodium ion transport);GO:0006821(chloride transport)	0	chr15:46371270..46371329	chr15	ENST00000219891	46371270	6557	15q21.1	GO:0005624(membrane fraction);GO:0005886(plasma membrane);GO:0016020(membrane);GO:0016021(integral to membrane)	GO:0006811|GO:0006813|GO:0006814|GO:0006821|GO:0005215|GO:0008511|GO:0015293|GO:0030955|GO:0031402|GO:0005624|GO:0005886|GO:0016020|GO:0016021	NM_000338	Hs.123116	THC2478494	GGCTTCCCTTCTGAGCAAATTTAGGATAAAATTTGCAGACATCCATATCATCGGTGACAT	GO:0005215(transporter activity);GO:0008511(sodium:potassium:chloride symporter activity);GO:0015293(symporter activity);GO:0030955(potassium ion binding);GO:0031402(sodium ion binding)	46371329
SULT2B1	A_23_P107981	5.9937383E-4	up	2.46386	124.966	174.432	52.0918	71.0206	44.4081	68.568	17.4954	62.2867	23.1328	93.8842	38.5946	117.395	0.634679	0.668627	0.489093	-0.716139	-0.905134	-0.489093	NM_004605	SULT2B1	Homo sapiens sulfotransferase family, cytosolic, 2B, member 1 (SULT2B1), transcript variant 1, mRNA [NM_004605]	NM_004605	false	ref:NM_004605;ref:NM_177973;ens:ENST00000323090;ens:ENST00000201586	GO:0006629(lipid metabolic process);GO:0008202(steroid metabolic process)	0	chr19:53787854..53791835	chr19	ENST00000323090	53787854	6820	19q13.32	GO:0005737(cytoplasm)	GO:0006629|GO:0008202|GO:0004027|GO:0016740|GO:0050294|GO:0005737	NM_004605	Hs.369331	THC2649177	TCCTATTTATCACCTACGAGGAGTTGCAGCAGGACTTACAGGGCTCCGTGGAGCGCATCT	GO:0004027(alcohol sulfotransferase activity);GO:0016740(transferase activity);GO:0050294(steroid sulfotransferase activity)	53791835
CB528527	A_24_P624182	0.01897	down	2.46285	182.394	392.783	27.3119	103.843	42.6508	200.853	77.9421	98.925	31.7239	45.2202	63.9146	91.1856	-0.297005	-1.11714	-1.42583	0.465733	0.298266	0.297005	CB528527	CB528527	CB528527 UI-H-FT2-bjd-k-24-0-UI.s1 NCI_CGAP_FT2 Homo sapiens cDNA clone UI-H-FT2-bjd-k-24-0-UI 3', mRNA sequence [CB528527]	CB528527	false	gb:CB528527		0	chr20:35295913..35295857	chr20		35295857		20q11.23				Hs.370895		TGTTCAGCATGTCCCAGGTGAAATATAATCGTGCTAGGAGCAAAAGTGAAGTTGGAGACA		35295913
WNT10A	A_23_P102113	0.00281499	down	2.46233	112.918	424.01	42.7379	160.085	66.3092	254.656	112.661	131.843	104.586	190.904	100.682	170.538	-0.522119	-0.518545	-0.554571	1.15988	0.518545	0.626408	NM_025216	WNT10A	Homo sapiens wingless-type MMTV integration site family, member 10A (WNT10A), mRNA [NM_025216]	NM_025216	false	ref:NM_025216;ens:ENST00000258411;gb:AK024363;gb:BC052234	GO:0007223(Wnt receptor signaling pathway, calcium modulating pathway);GO:0007275(multicellular organismal development)	0	chr2:219466718..219466777	chr2	ENST00000258411	219466718	80326	2q35	GO:0005576(extracellular region)	GO:0007223|GO:0007275|GO:0004871|GO:0005576	NM_025216	Hs.121540	THC2472056	AACAAATATTTATTTTGCACTCTCTTTGCGGCACTCTGGGGGCGGTGGGGTGCGTGGGGG	GO:0004871(signal transducer activity)	219466777
A_32_P134556	A_32_P134556	0.0245632	down	2.46114	887.39	492.378	209.377	76.4135	384.203	137.294	471.9	114.021	708.733	82.1354	674.86	116.988	-0.917087	-0.312687	-0.282294	0.282294	1.34228	0.761338	A_32_P134556	A_32_P134556			false			0	chr15:049890318..049890259	chr15		49890259		15q21.2						GGCTGCAAGGAATGCTCTATAGGGTCCAGGATTTTAAGAGTCAAGGCAAGAATGAGAGTA		49890318
LOC284112	A_32_P226907	0.0262838	down	2.461	392.495	244.025	48.3948	53.7462	85.8034	87.5719	113.006	58.2222	167.934	45.3282	254.291	86.4551	-0.135556	-0.972515	-0.850639	0.135556	1.06821	0.735254	AK098506	LOC284112	Homo sapiens cDNA FLJ25640 fis, clone STM04823. [AK098506]	AK098506	false	gb:AK098506		0	chr17:6859924..6859865	chr17		6859865	284112	17p13.1						CCTCACACTGTCCGTTCCTTGATGACACAGCTGATGTGATTAAGATCGTCCCCAAATCGC		6859924
BX647075	A_32_P186138	0.0467077	down	2.46009	289.963	471.95	81.3654	214.872	58.6895	239.46	193.784	198.63	180.58	260.733	427.944	340.601	-0.0864167	-0.784638	-1.41226	0.580714	0.0864167	0.945691	BX647075	BX647075	Homo sapiens mRNA; cDNA DKFZp781B0241 (from clone DKFZp781B0241). [BX647075]	BX647075	false	gb:BX647075;thc:THC2584072;thc:THC2508035;thc:THC2534469		0	chr6:100086347..100086406	chr6		100086347		6q16.3				Hs.661206	THC2584072	AAGAAGGCCCTGGACACAGCAATATCTCTGGGCTTTCACAGGTGTGTAGATGAATGAAAA		100086406
ENTPD3	A_23_P212469	0.00813475	up	2.46002	1732.2	585.142	35.832	8.19678	34.256	6.31564	15.5689	10.0228	13.1979	7.15182	27.9011	16.9632	0.340913	0.903287	1.21452	-0.589455	-0.340913	-0.506921	NM_001248	ENTPD3	Homo sapiens ectonucleoside triphosphate diphosphohydrolase 3 (ENTPD3), mRNA [NM_001248]	NM_001248	false	ref:NM_001248;ens:ENST00000301825;gb:AF039917;gb:AF034840	GO:0009134(nucleoside diphosphate catabolic process);GO:0009143(nucleoside triphosphate catabolic process)	0	chr3:40444899..40444958	chr3	ENST00000301825	40444899	956	3p22.1	GO:0005886(plasma membrane);GO:0016021(integral to membrane)	GO:0009134|GO:0009143|GO:0000287|GO:0005509|GO:0016787|GO:0017110|GO:0017111|GO:0005886|GO:0016021	NM_001248	Hs.441145	THC2471681	ACTAACCAATTACTTTCCCAGATCATAGACCTCTCTGCATAGTAGTCATAGGTCTTGACT	GO:0000287(magnesium ion binding);GO:0005509(calcium ion binding);GO:0016787(hydrolase activity);GO:0017110(nucleoside-diphosphatase activity);GO:0017111(nucleoside-triphosphatase activity)	40444958
EFCBP1	A_24_P944756	0.0107255	up	2.45985	160.785	127.275	41.1428	30.4786	24.7067	26.229	16.7238	34.6209	14.1692	39.9567	27.9258	44.3253	0.713583	0.809238	0.290136	-0.673343	-1.11928	-0.290136	NM_022351	EFCBP1	Homo sapiens EF-hand calcium binding protein 1 (EFCBP1), mRNA [NM_022351]	NM_022351	false	ref:NM_022351;ens:ENST00000242753;gb:AF414126;gb:AK098356	GO:0017000(antibiotic biosynthetic process)	0	chr8:92040594..92040653	chr8	ENST00000242753	92040594	64168	8q21.3	GO:0005737(cytoplasm)	GO:0017000|GO:0005509|GO:0016491|GO:0005737	NM_022351	Hs.560892	THC2615055	ACGGCTCATGTTTTTAAAATATATGTAACTCATTTTAAAATATATTAAATTGTATTCCAA	GO:0005509(calcium ion binding);GO:0016491(oxidoreductase activity)	92040653
DQ786272	A_32_P128496	0.0212103	down	2.45857	47.5224	76.7426	14.949	43.1346	19.294	69.2734	27.5965	30.2897	21.0712	19.6712	35.9962	39.5478	-0.277834	-1.11521	-1.43056	0.279245	0.512772	0.277834	DQ786272	DQ786272	Homo sapiens clone HLS_IMAGE_32257 mRNA sequence. [DQ786272]	DQ786272	false	gb:DQ786272;gb:T40959;gb:N74709;gb:AI758565		0	chr1:224044671..224044612	chr1		224044612		1q42.12				Hs.511425		CAATGTAGTGCCTTCATTTCATTCTTGAGGAATCAACATTACATTTAGGTGGTGAAATAC		224044671
PVRL3	A_23_P80759	0.00625986	down	2.45832	73.4054	404.278	50.6151	178.629	47.4856	260.467	89.4507	177.533	100.549	221.568	162.047	265.899	-0.981802	-0.339744	-0.975954	0.490665	0.339744	0.765116	BC017572	PVRL3	Homo sapiens poliovirus receptor-related 3, mRNA (cDNA clone IMAGE:4066485), complete cds. [BC017572]	BC017572	false	gb:BC017572;gb:BC001336;gb:AL050071;thc:THC2472871	GO:0007155(cell adhesion);GO:0007156(homophilic cell adhesion)	0	chr3:112336350..112336409	chr3		112336350	25945	3q13.13	GO:0005886(plasma membrane);GO:0016021(integral to membrane)	GO:0007155|GO:0007156|GO:0004872|GO:0005515|GO:0042803|GO:0005886|GO:0016021		Hs.293917	THC2472871	TACTGTAGAGTGGCTTTTCAAAGATATTTTGTTGCACTAAAACTGTGGTAGTAAACTCAG	GO:0004872(receptor activity);GO:0005515(protein binding);GO:0042803(protein homodimerization activity)	112336409
AI827481	A_32_P48149	0.0368623	down	2.45637	126.118	118.874	135.224	49.0227	172.187	82.0893	242.191	56.2945	172.587	33.7125	248.084	60.0571	-1.66979	-0.291295	-0.686413	0.349953	0.600843	0.291295	AI827481	AI827481	AI827481 wf29h01.x1 Soares_NFL_T_GBC_S1 Homo sapiens cDNA clone IMAGE:2357041 3', mRNA sequence [AI827481]	AI827481	false	gb:AI827481;gb:AI433783;gb:BE672278;gb:BM931782		0	chr8:059223503..059223444	chr8		59223444		8q12.1				Hs.154652		CAACAGAATCACGCTGCTCAGATATGGTTCAGCTACCAAGTGTGTTCACTTTTGAATGGA		59223503
SPRY1	A_23_P144476	0.00972588	down	2.45628	783.731	1013.97	525.154	511.3	1153.95	779.015	1821.42	720.963	1862.36	657.81	2285.21	937.905	-1.29741	-0.887263	-0.358978	0.411233	0.575557	0.358978	NM_199327	SPRY1	Homo sapiens sprouty homolog 1, antagonist of FGF signaling (Drosophila) (SPRY1), transcript variant 2, mRNA [NM_199327]	NM_199327	false	ref:NM_199327;ref:NM_005841;ens:ENST00000339241;gb:AY192146	GO:0001657(ureteric bud development);GO:0001759(induction of an organ);GO:0007275(multicellular organismal development);GO:0009966(regulation of signal transduction);GO:0043407(negative regulation of MAPK activity)	0	chr4:124543944..124544003	chr4	ENST00000339241	124543944	10252	4q28.1	GO:0005737(cytoplasm);GO:0016020(membrane);GO:0030027(lamellipodium)	GO:0001657|GO:0001759|GO:0007275|GO:0009966|GO:0043407|GO:0005515|GO:0005737|GO:0016020|GO:0030027	NM_199327	Hs.436944	NP082859	CTCAAGTTGATATTTATAGCTGATCAATCTATATGTGTCACAGAACTATGCTGCCTAAAG	GO:0005515(protein binding)	124544003
A_24_P84268	A_24_P84268	0.0331647	down	2.4559	573.288	1096.75	386.972	429.228	557	719.292	585.575	351.314	551.467	206.138	490.051	404.251	-0.999982	-0.213597	-0.432984	0.673009	1.35558	0.213597	A_24_P84268	A_24_P84268			false			0	chr10:044888819..044888878	chr10		44888819		10q11.21						ACCACCCAAGAGGTACAGGTGCCGCGCTGTAGAAGCAGCTCACGTGTAGAACCAGTTCTT		44888878
SLC43A1	A_23_P52939	3.6342157E-4	down	2.45536	60.7552	416.134	54.2736	299.685	51.7564	311.268	121.893	276.816	171.969	430.753	224.276	605.822	-0.826596	-0.51575	-0.638975	0.766062	0.624663	0.51575	NM_003627	SLC43A1	Homo sapiens solute carrier family 43, member 1 (SLC43A1), mRNA [NM_003627]	NM_003627	false	ref:NM_003627;ens:ENST00000278426;gb:AK027732;gb:AF045584	GO:0006810(transport);GO:0015804(neutral amino acid transport);GO:0015807(L-amino acid transport)	0	chr11:57008936..57008877	chr11	ENST00000278426	57008877	8501	11q12.1	GO:0005887(integral to plasma membrane);GO:0016020(membrane)	GO:0006810|GO:0015804|GO:0015807|GO:0015175|GO:0015179|GO:0005887|GO:0016020	NM_003627	Hs.591952	THC2464726	TGAAGACAGTCCCTATCCTAGAGGGGTTGAGCTTTCTTCCTCCTTGGGTTGGAGGAGACC	GO:0015175(neutral amino acid transporter activity);GO:0015179(L-amino acid transporter activity)	57008936
ZNF641	A_23_P64785	0.0438743	down	2.4537	42.5598	115.079	23.4671	73.3435	75.4295	90.7704	74.028	61.3984	87.1581	69.2251	89.3777	93.3997	-1.26976	-1.47873	-0.101795	0.435167	0.497638	0.101795	NM_152320	ZNF641	Homo sapiens zinc finger protein 641 (ZNF641), mRNA [NM_152320]	NM_152320	false	ref:NM_152320;gb:BC018090;gb:AK092740;gb:AX747699	GO:0006350(transcription);GO:0006355(regulation of transcription, DNA-dependent)	0	chr12:47022768..47022709	chr12	ENST00000301042	47022709	121274	12q13.11	GO:0005622(intracellular);GO:0005634(nucleus)	GO:0006350|GO:0006355|GO:0003676|GO:0003677|GO:0008270|GO:0046872|GO:0005622|GO:0005634	NM_152320	Hs.23492	THC2474451	TCTCTAGAGGAGAGTGGTACTGGCAGTTTATGGCTGAAATCCATTCTGATTGGTTGGAGT	GO:0003676(nucleic acid binding);GO:0003677(DNA binding);GO:0008270(zinc ion binding);GO:0046872(metal ion binding)	47022768
A_24_P931653	A_24_P931653	0.0253351	up	2.45123	424.17	156.135	24.7583	11.1547	34.5415	14.1017	24.5545	26.5122	18.696	27.6013	60.3617	37.7608	0.528345	0.23676	0.378958	-1.02417	-1.47551	-0.23676	A_24_P931653	A_24_P931653			false			0	chr8:058268707..058268766	chr8		58268707		8q12.1						AACGGCTCTTCTTCGAGTCTTCTCAGAGGTTGGAGATTCCCTGTCTTCTCCAACCTCTGC		58268766
C1orf25	A_24_P190877	0.0136207	down	2.4417	169.456	279.402	48.0636	111.095	59.5456	147.386	179.872	113.44	149.852	170.035	210.396	190.52	-0.269573	-0.756916	-0.855678	1.1169	0.269573	0.595025	NM_030934	C1orf25	Homo sapiens chromosome 1 open reading frame 25 (C1orf25), mRNA [NM_030934]	NM_030934	false	ref:NM_030934;gb:AK131460;ens:ENST00000367506;ens:ENST00000367504	GO:0008033(tRNA processing)	0	chr1:183354072..183354013	chr1	ENST00000367506	183354013	81627	1q25.3	GO:0005622(intracellular)	GO:0008033|GO:0003723|GO:0004809|GO:0008168|GO:0008270|GO:0016740|GO:0046872|GO:0005622	NM_030934	Hs.591488	THC2776491	AAAGGTAGATTTTTCAAAGAAAAATTTGGTAGGCGGTAGTTTAGAACTCTGATCAGGTAC	GO:0003723(RNA binding);GO:0004809(tRNA (guanine-N2-)-methyltransferase activity);GO:0008168(methyltransferase activity);GO:0008270(zinc ion binding);GO:0016740(transferase activity);GO:0046872(metal ion binding)	183354072
ADAMTSL1	A_23_P312415	0.00190867	up	2.43928	163.482	140.639	29.3167	29.7337	42.0231	28.1304	21.8874	42.7178	21.6258	45.1967	29.4928	61.2925	0.709688	0.47218	1.07161	-0.47218	-0.57091	-0.562795	NM_052866	ADAMTSL1	Homo sapiens ADAMTS-like 1 (ADAMTSL1), transcript variant 2, mRNA [NM_052866]	NM_052866	false	ref:NM_052866;ens:ENST00000327883;gb:AY358327;gb:AF176313		0	chr9:18674771..18674830	chr9	ENST00000327883	18674771	92949	9p22.1	GO:0005578(proteinaceous extracellular matrix)	GO:0008237|GO:0008270|GO:0005578	NM_052866	Hs.522019	THC2656548	AAGGAGCTGCTGTGTCAGAGGAGCCCTCGTAAGTTGTAAAAGCACAGACTGTTCTATATT	GO:0008237(metallopeptidase activity);GO:0008270(zinc ion binding)	18674830
WDR33	A_24_P102920	0.0200892	up	2.43903	131.705	171.394	58.669	79.2074	66.1749	92.78	30.3616	84.9643	21.2777	111.865	55.4062	134.599	0.504029	0.451	0.396507	-0.600571	-1.5103	-0.396507	AK002156	WDR33	Homo sapiens cDNA FLJ11294 fis, clone PLACE1009708. [AK002156]	AK002156	false	gb:AK002156;thc:THC2470897	GO:0006301(postreplication repair);GO:0006817(phosphate transport);GO:0007283(spermatogenesis)	0	chr2:128237708..128237649	chr2		128237649	55339	2q14.3	GO:0005634(nucleus);GO:0005737(cytoplasm)	GO:0006301|GO:0006817|GO:0007283|GO:0003674|GO:0005515|GO:0005634|GO:0005737		Hs.620490	THC2470897	GAAATGGATGAGAAACATTGTATGTAGGGATGTTTAGCAATCAGTCTTTTAATAGACAGC	GO:0003674(molecular_function);GO:0005515(protein binding)	128237708
KIF13B	A_23_P95441	0.0222267	up	2.43602	218.313	71.5252	28.8982	13.2116	30.6617	6.31445	19.9729	14.541	15.4855	13.8928	51.8119	35.3719	0.76995	0.289249	1.43978	-0.382009	-0.683339	-0.289249	NM_015254	KIF13B	Homo sapiens kinesin family member 13B (KIF13B), mRNA [NM_015254]	NM_015254	false	ref:NM_015254;ens:ENST00000357808;ens:ENST00000355514;gb:AK000240	GO:0006605(protein targeting);GO:0007018(microtubule-based movement);GO:0007165(signal transduction);GO:0042110(T cell activation)	0	chr8:28983605..28983546	chr8	ENST00000357808	28983546	23303	8p21.1	GO:0005737(cytoplasm);GO:0005856(cytoskeleton);GO:0005874(microtubule);GO:0005875(microtubule associated complex)	GO:0006605|GO:0007018|GO:0007165|GO:0042110|GO:0000166|GO:0003777|GO:0005515|GO:0005524|GO:0019901|GO:0005737|GO:0005856|GO:0005874|GO:0005875	NM_015254	Hs.444767	THC2491263	TTCTATCATTTCCATTCTGGTGGCCCCACTAATGTCTTAACCTAAACCATAATTGTAACC	GO:0000166(nucleotide binding);GO:0003777(microtubule motor activity);GO:0005515(protein binding);GO:0005524(ATP binding);GO:0019901(protein kinase binding)	28983605
SMCR8	A_23_P300124	0.00817283	down	2.43386	98.9613	158.165	34.429	61.2488	74.3786	83.1969	105.336	51.9761	108.635	80.258	275.203	166.532	-0.814057	-0.968621	-0.299205	0.881513	0.299205	0.587136	NM_144775	SMCR8	Homo sapiens Smith-Magenis syndrome chromosome region, candidate 8 (SMCR8), mRNA [NM_144775]	NM_144775	false	ref:NM_144775;ens:ENST00000316811;gb:BC101115;gb:BC101116		0	chr17:18162071..18162130	chr17	ENST00000316811	18162071	140775	17p11.2			NM_144775	Hs.666330	THC2474314	CTGCACTGGCTATCTTTGTCCCCAGCTATGGCTGCTACGCTAAGCCCGTGAAACATTGGG		18162130
ZDHHC21	A_24_P933492	0.0270748	down	2.43343	266.874	346.209	299.311	216.305	520.385	309.612	399.968	169.006	387.103	123.209	797.656	229.578	-1.37145	-0.527389	-0.246847	0.246847	0.655637	0.800813	NM_178566	ZDHHC21	Homo sapiens zinc finger, DHHC-type containing 21 (ZDHHC21), mRNA [NM_178566]	NM_178566	false	ref:NM_178566;ens:ENST00000380916;gb:AF161360;gb:BC042558		0	chr9:14683243..14680341	chr9	ENST00000380916	14680341	340481	9p22.3	GO:0016020(membrane);GO:0016021(integral to membrane)	GO:0008270|GO:0008415|GO:0016740|GO:0046872|GO:0016020|GO:0016021	NM_178566	Hs.649522	THC2694662	GCGAGCCAGCGGCGACGAATGAAGAACTTTTTCACTTACTGCAGGATTTTCAGCTTCAGC	GO:0008270(zinc ion binding);GO:0008415(acyltransferase activity);GO:0016740(transferase activity);GO:0046872(metal ion binding)	14683243
AL562818	A_32_P149755	0.0314838	down	2.43059	56.1081	342.358	25.4376	116.563	23.8683	224.091	36.3967	96.501	20.466	73.0376	58.8573	113.716	-0.593482	-0.180328	-1.21517	0.609008	0.180328	1.0656	AL562818	AL562818	AL562818 Homo sapiens NEUROBLASTOMA COT 25-NORMALIZED Homo sapiens cDNA clone CS0DC017YH14 3-PRIME, mRNA sequence [AL562818]	AL562818	false	gb:AL562818		0	chr7:73249167..73249108	chr7		73249108		7q11.23				Hs.568105		TCATCTGAAAGCATCGGGTTTGATTACACCACATAATGCATGTCTTTCTGAAGTTAAGTG		73249167
BX104982	A_24_P548866	0.00727725	down	2.4303	36.1669	102.566	30.0917	57.7323	24.943	53.1459	66.4993	52.3908	45.7461	55.2665	83.9928	71.2691	-0.897423	-0.333628	-0.48494	0.950411	0.333627	0.843374	BX104982	BX104982	BX104982 Soares_multiple_sclerosis_2NbHMSP Homo sapiens cDNA clone IMAGp998A14644, mRNA sequence [BX104982]	BX104982	false	gb:BX104982;thc:THC2747371		0	chr3:042799466..042799407	chr3		42799407		3p22.1				Hs.192124	THC2747371	GCTAGATAATACAATTCTCAGTTCATATTTTTCTTTGGAATATTAAAGTATTGCTATAGA		42799466
SERPINA4	A_23_P25720	0.0159197	up	2.42086	217.369	166.811	54.6657	58.5643	56.9724	47.1081	23.4739	68.5977	29.8649	66.1726	63.5261	94.6222	0.719042	0.237722	0.611395	-1.21	-0.810678	-0.237722	NM_006215	SERPINA4	Homo sapiens serpin peptidase inhibitor, clade A (alpha-1 antiproteinase, antitrypsin), member 4 (SERPINA4), mRNA [NM_006215]	NM_006215	false	ref:NM_006215;ens:ENST00000298841;gb:L19684;gb:DQ892200		0	chr14:94103206..94103265	chr14	ENST00000298841	94103206	5267	14q32.13		GO:0004867|GO:0005515	NM_006215	Hs.159628	THC2667311	CTACGGATGGATTACAAAGGAGACGCAACCGTGTTTTTCATTCTCCCTAACCAAGGCAAA	GO:0004867(serine-type endopeptidase inhibitor activity);GO:0005515(protein binding)	94103265
BI047192	A_24_P944928	0.0442744	up	2.42046	276.251	156.38	72.7204	41.7087	97.1556	39.3109	23.831	36.0614	26.613	46.6022	75.2357	52.8931	0.16575	0.146836	0.650192	-1.25279	-1.46344	-0.146836	BI047192	BI047192	BI047192 RC5-FT0194-050101-015-D09 FT0194 Homo sapiens cDNA, mRNA sequence [BI047192]	BI047192	false	gb:BI047192		0	chr8:30548462..30548403	chr8		30548403		8p12				Hs.334587		CTTGTGGAAGGTAGGTTAGGCATCGAGTGGCTACACATACAGGAGAGTGGAAACATAAAA		30548462
THC2518214	A_24_P926617	0.0478651	up	2.41826	1324.2	476.819	33.6685	34.5242	96.1053	50.1371	29.4362	42.7055	17.5211	26.7492	26.899	33.0833	1.64098	0.131169	1.10612	-0.36945	-0.443019	-0.131169	THC2518214	THC2518214	BX356603 BX356603 Homo sapiens PLACENTA COT 25-NORMALIZED Homo sapiens cDNA clone CS0DI014YB17 5-PRIME, mRNA sequence [BX356603]		false	thc:THC2518214;gb:BX356603;gb:AA195902;gb:BF982329		0	chr20:56916096..56916155	chr20		56916096		20q13.32				Hs.125898	THC2518214	AAGCAACACTTAATTACTCCTGAAACTTTGTCTGAAAACGCACCATTTGTATAGATCATG		56916155
HS6ST3	A_23_P32629	0.0495254	down	2.41738	291.714	191.239	23.6427	13.2358	21.2828	23.7186	55.0413	18.4477	87.1269	17.0519	64.2881	28.3763	-0.399229	-0.171456	-1.16474	0.568669	1.34478	0.171456	NM_153456	HS6ST3	Homo sapiens heparan sulfate 6-O-sulfotransferase 3 (HS6ST3), mRNA [NM_153456]	NM_153456	false	ref:NM_153456;ens:ENST00000376705;gb:AF539426;gb:CR749677		0	chr13:96283021..96283080	chr13	ENST00000376705	96283021	266722	13q32.1	GO:0016020(membrane);GO:0016021(integral to membrane)	GO:0016740|GO:0016020|GO:0016021	NM_153456	Hs.171001	THC2483030	GAACGAGAGTGAAAGAAACACCATCCTGTTGCAGAGTGCAAAGAACAACCTGAAGAACAT	GO:0016740(transferase activity)	96283080
ACVRL1	A_24_P324783	0.0250592	up	2.41705	167.643	72.4884	39.0183	7.77109	32.3015	12.9034	12.8853	11.12	11.9668	8.49473	16.5067	13.0892	0.357589	1.47598	0.471862	-0.63942	-0.357589	-0.517309	NM_000020	ACVRL1	Homo sapiens activin A receptor type II-like 1 (ACVRL1), transcript variant 1, mRNA [NM_000020]	NM_000020	false	ref:NM_000020;ref:NM_001077401;ens:ENST00000388921;ens:ENST00000388922	GO:0001525(angiogenesis);GO:0006468(protein amino acid phosphorylation);GO:0007162(negative regulation of cell adhesion);GO:0007165(signal transduction);GO:0007179(transforming growth factor beta receptor signaling pathway);GO:0008217(blood pressure regulation);GO:0008285(negative regulation of cell proliferation);GO:0030336(negative regulation of cell migration);GO:0035313(wound healing, spreadi…	0	chr12:50594562..50594621	chr12	ENST00000388921	50594562	94	12q13.13	GO:0005887(integral to plasma membrane);GO:0009986(cell surface);GO:0016020(membrane)	GO:0001525|GO:0006468|GO:0007162|GO:0007165|GO:0007179|GO:0008217|GO:0008285|GO:0030336|GO:0035313|GO:0045941|GO:0000166|GO:0000287|GO:0004872|GO:0005524|GO:0016361|GO:0016740|GO:0030145|GO:0046332|GO:0048185|GO:0050431|GO:0005887|GO:0009986|GO:0016020	NM_000020	Hs.591026	THC2787107	CGAGGGATGAACAGTCCTGGTTCCGGGAGACTGAGATCTATAACACAGTATTGCTCAGAC	GO:0000166(nucleotide binding);GO:0000287(magnesium ion binding);GO:0004872(receptor activity);GO:0005524(ATP binding);GO:0016361(activin receptor activity, type I);GO:0016740(transferase activity);GO:0030145(manganese ion binding);GO:0046332(SMAD binding);GO:0048185(activin binding);GO:0050431(transforming growth factor beta binding)	50594621
THC2669961	A_32_P183047	0.0240628	up	2.41645	474.881	304.85	62.382	45.4232	39.6478	55.6611	27.3563	54.9659	23.2179	45.4248	23.8327	56.1371	1.3683	1.18654	0.239408	-0.277828	-0.239408	-0.50718	THC2669961	THC2669961			false	thc:THC2669961		0	chr5:39406596..39406537	chr5		39406537		5p13.1					THC2669961	GTGTACAAGAGGCGGACATTCCTTTCAGTGCAGTCGGAACTACTGTTGATCAAGCAGAGA		39406596
CB305794	A_24_P919668	0.0270702	down	2.41598	69.8356	181.32	93.7308	109.09	73.5794	147.623	121.555	104.548	82.2283	50.4076	172.04	140.281	-1.37576	-0.218183	-1.00379	0.218183	0.70674	0.295166	CB305794	CB305794	CB305794 UI-CF-EN1-aeg-o-06-0-UI.s1 UI-CF-EN1 Homo sapiens cDNA clone UI-CF-EN1-aeg-o-06-0-UI 3', mRNA sequence [CB305794]	CB305794	false	gb:CB305794;gb:BU619200;gb:CA446903		0	chr18:010541497..010541438	chr18		10541438		18p11.22				Hs.464622		GTTTCGAAAACAGCATTTTAGGAAATAACTATAAAGGATCAATATATTGGCAGTGCGGTG		10541497
CD1E	A_23_P310410	0.0488649	up	2.41142	121.053	141.03	52.1849	53.885	55.7215	45.5221	28.273	69.6192	24.8882	98.3849	81.9287	115.99	0.140596	0.314716	0.652636	-0.939093	-1.622	-0.140596	NM_030893	CD1E	Homo sapiens CD1e molecule (CD1E), transcript variant 1, mRNA [NM_030893]	NM_030893	false	ref:NM_030893;ref:NM_001042583;ref:NM_001042585;ref:NM_001042586	GO:0006955(immune response)	0	chr1:156592929..156592988	chr1	ENST00000368156	156592929	913	1q23.1	GO:0005887(integral to plasma membrane);GO:0016020(membrane);GO:0016021(integral to membrane)	GO:0006955|GO:0005887|GO:0016020|GO:0016021	NM_030893	Hs.249217	THC2628411	CTCATCCTGATCTGTTTGACTGTGATAGTTACCCTGGTCATATTGGTTGTAGTTGACTCA		156592988
A_24_P935082	A_24_P935082	0.00988859	up	2.41099	176.423	72.0493	52.4672	15.4331	33.8351	14.0521	11.9408	14.4141	12.1752	9.38048	47.0583	35.3783	0.452321	0.925729	0.428075	-1.11124	-0.463442	-0.428075	A_24_P935082	A_24_P935082			false			0	chr3:014368994..014369053	chr3		14368994		3p25.1						AATTGCCCAGCCTAACCTGGACCAGATGACAAAGCTAATTTAGTGTGGTTTGAGTGCATT		14369053
PRAMEF8	A_23_P126658	0.0482561	up	2.40633	471.448	303.205	37.0228	60.2122	49.6439	71.2468	26.0253	60.2518	24.5877	84.0481	41.4961	109.675	1.59317	0.254725	0.435161	-0.254725	-0.816913	-0.445816	NM_001012276	PRAMEF8	Homo sapiens PRAME family member 8 (PRAMEF8), mRNA [NM_001012276]	NM_001012276	false	ref:NM_001012276;ens:ENST00000357367;ens:ENST00000361079;ens:ENST00000359310		0	chr1:13259560..13259501	chr1	ENST00000357367	13259501	391002	1p36.21			NM_001012276	Hs.631872	THC2487892	CATCAGGGTGGATATATTTCAAGCTTTCTTCTGGTCATTTCGGAGCTGAAACCTAGGCCA		13259560
IGSF1	A_23_P125303	0.0194198	up	2.40568	191.948	359.774	104.159	189.505	130.82	221.602	30.4939	173.67	32.4005	167.406	90.7346	247.987	0.272083	0.31501	0.418064	-1.3313	-1.19081	-0.272083	NM_001555	IGSF1	Homo sapiens immunoglobulin superfamily, member 1 (IGSF1), transcript variant 1, mRNA [NM_001555]	NM_001555	false	ref:NM_001555;gb:AF034198;ens:ENST00000361420;ens:ENST00000370904	GO:0007155(cell adhesion);GO:0007165(signal transduction);GO:0045449(regulation of transcription)	0	chrX:130236428..130236369	chrX	ENST00000361420	130236369	3547	Xq26.1	GO:0005886(plasma membrane);GO:0005887(integral to plasma membrane)	GO:0007155|GO:0007165|GO:0045449|GO:0004872|GO:0005515|GO:0042803|GO:0048186|GO:0048187|GO:0005886|GO:0005887	NM_001555	Hs.22111	THC2463709	GTTCTAGAACATGATGGAGAAGAAGCACCTCAGCAGTTTTCAGAGGATGGAGACTTTGTC	GO:0004872(receptor activity);GO:0005515(protein binding);GO:0042803(protein homodimerization activity);GO:0048186(inhibin beta-A binding);GO:0048187(inhibin beta-B binding)	130236428
RHBDL2	A_23_P63432	0.0335464	up	2.40503	80.5173	84.0282	32.4536	40.567	51.6131	35.8676	23.6589	36.2283	21.9943	58.2049	25.0734	78.0295	0.406755	0.146401	0.993389	-0.146401	-0.93568	-1.16953	NM_017821	RHBDL2	Homo sapiens rhomboid, veinlet-like 2 (Drosophila) (RHBDL2), mRNA [NM_017821]	NM_017821	false	ref:NM_017821;ens:ENST00000289248;ens:ENST00000372990;gb:AY126343		0	chr1:39124926..39124867	chr1	ENST00000289248	39124867	54933	1p34.3	GO:0016020(membrane);GO:0016021(integral to membrane)	GO:0004252|GO:0008233|GO:0016020|GO:0016021	NM_017821	Hs.524626	THC2517111	ACATTGCAGGTGGATTTGCTGGAATGTCCATTGGCTACACGGTGTTTAGCTGCTTTGATA	GO:0004252(serine-type endopeptidase activity);GO:0008233(peptidase activity)	39124926
AK098660	A_24_P728215	0.00605789	up	2.40498	781.278	300.695	35.3479	12.6854	26.1013	10.0081	15.1874	18.9827	11.6467	9.2688	52.3612	38.7793	0.472162	0.573086	0.477582	-1.22718	-0.575902	-0.472162	AK098660	AK098660	Homo sapiens cDNA FLJ25794 fis, clone TST07014. [AK098660]	AK098660	false	gb:AK098660;gb:BI831211;thc:THC2668396		0	chr3:115590414..115590473	chr3		115590414		3q13.31				Hs.122417	THC2668396	GTTACCCTGCTGATCCAAGAAATGAAGCCATCTAAAATTTTGCCTGCTTTCACAATTTTC		115590473
AK092508	A_32_P35575	0.0400268	down	2.40364	250.557	312.185	275.916	159.672	364.718	185.42	408.642	135.681	618.729	155.597	699.585	221.162	-1.60056	-0.494181	-0.307315	0.307315	0.708192	0.378093	AK092508	AK092508	Homo sapiens cDNA FLJ35189 fis, clone PLACE6016210. [AK092508]	AK092508	false	gb:AK092508;gb:AX747577;gb:BC051806;gb:AL390153		0	chr19:1524703..1524644	chr19		1524644		19p13.3				Hs.595754	THC2492968	CAAAATAACCACGCTCACGGCCGTTCATTTGAAGATATTTCCAGTTAACGTGTGTGAAGT		1524703
PSMAL	A_32_P157391	0.0284007	up	2.40313	227.458	150.407	26.9735	23.9134	13.8636	17.9713	21.3558	37.4507	16.564	32.2443	13.8687	42.8461	1.18911	0.766102	0.217987	-0.217987	-0.368609	-1.03495	NM_153696	PSMAL	Homo sapiens growth-inhibiting protein 26 (PSMAL), mRNA [NM_153696]	NM_153696	false	ref:NM_153696;ref:NM_004476;gb:AF176574;ens:ENST00000257034	GO:0006508(proteolysis)	0	chr11:89064305..89069468	chr11	ENST00000257034	89064305	219595	11q14.3		GO:0006508|GO:0008233|GO:0008270|GO:0046872	NM_153696	Hs.645352	THC2780880	CCAAGTTCAGCGAGAGACTCCAGGACTTTGACAAAAGCAACCCAATATTGTTAAGAATGA	GO:0008233(peptidase activity);GO:0008270(zinc ion binding);GO:0046872(metal ion binding)	89069468
GRM7	A_32_P165974	0.0276609	down	2.402	283.828	91.6638	30.6747	5.80086	19.2588	6.38826	45.7597	6.96996	69.6745	5.65115	188.731	22.3316	-0.928189	-0.156072	-0.966758	0.156073	1.06523	0.52039	NM_181874	GRM7	Homo sapiens glutamate receptor, metabotropic 7 (GRM7), transcript variant 2, mRNA [NM_181874]	NM_181874	false	ref:NM_181874;ref:NM_000844;gb:U92458;gb:AK123326	GO:0007165(signal transduction);GO:0007186(G-protein coupled receptor protein signaling pathway);GO:0007194(negative regulation of adenylate cyclase activity);GO:0007268(synaptic transmission);GO:0007608(sensory perception of smell);GO:0042596(fear response);GO:0050896(response to stimulus)	0	chr3:7757739..7757798	chr3		7757739	2917	3p26.1	GO:0005887(integral to plasma membrane);GO:0045211(postsynaptic membrane)	GO:0007165|GO:0007186|GO:0007194|GO:0007268|GO:0007608|GO:0042596|GO:0050896|GO:0004872|GO:0008067|GO:0030165|GO:0005887|GO:0045211	NM_181874	Hs.660131	NP827303	CTGAGAAAGTATGCCCCACCTATCTTTGGTATATGATAGGTTACATAAAAGGAAGGTATT	GO:0004872(receptor activity);GO:0008067(metabotropic glutamate, GABA-B-like receptor activity);GO:0030165(PDZ domain binding)	7757798
D31828	A_24_P934952	0.0190841	down	2.39641	20.2975	94.749	11.7477	30.3947	16.8116	44.3994	26.1502	27.2168	17.1673	27.0925	26.6125	37.5528	-1.20797	-0.356608	-0.386243	0.957168	0.356608	0.518024	D31828	D31828	Homo sapiens mRNA for T cell receptor V beta 6 CDR3, partial sequence. [D31828]	D31828	false	gb:D31828		0	chr7:142205239..142205298	chr7		142205239		7q34						CTCTGCGCCAGCAGCCCGACTAGCCCCGATGGGGGAGAGCAGTACTTCGGGCCGGGCACC		142205298
ELMO2	A_24_P187993	0.0212239	up	2.39247	202.7	113.826	35.3841	13.2229	37.8038	9.94978	17.3779	14.6389	15.3614	12.6264	26.7068	29.1731	0.274826	0.862373	1.3681	-0.310242	-0.274826	-0.685123	NM_182764	ELMO2	Homo sapiens engulfment and cell motility 2 (ELMO2), transcript variant 2, mRNA [NM_182764]	NM_182764	false	ref:NM_182764;ref:NM_133171;gb:AK021718;gb:AK023103	GO:0006909(phagocytosis);GO:0006915(apoptosis)	0	chr20:44435539..44435480	chr20	ENST00000290246	44435480	63916	20q13.12	GO:0005856(cytoskeleton);GO:0016020(membrane)	GO:0006909|GO:0006915|GO:0005856|GO:0016020	NM_182764	Hs.210469	THC2610663	ATGACCGAGCCTTTGAAGAGCTCTTTGGAATCTGCATCCAGCTGTTGAACAAGACCTGGA		44435539
A_24_P935852	A_24_P935852	0.0351017	up	2.39214	520.069	196.436	40.0374	13.9783	34.9183	6.40067	19.0143	17.8503	28.3745	15.668	53.7944	34.3376	0.273938	0.387446	1.31698	-1.03957	-0.273938	-0.48304	A_24_P935852	A_24_P935852			false			0	chr19:002680257..002680316	chr19		2680257		19p13.3						CCTCTGGACTCTATATCGGATGGGCGAGACGACCACTCCACGTCTTTACCCCAACATGGA		2680316
C5orf38	A_23_P331235	0.0314664	up	2.39108	66.1991	94.3145	41.6603	27.0491	39.5166	33.255	18.5628	37.421	18.3785	33.7499	16.5706	47.6344	0.183098	1.31686	0.942653	-0.317671	-0.183098	-0.829612	NM_178569	C5orf38	Homo sapiens chromosome 5 open reading frame 38 (C5orf38), mRNA [NM_178569]	NM_178569	false	ref:NM_178569;ens:ENST00000334000;gb:BC101608;gb:BC101634		0	chr5:2805741..2805800	chr5	ENST00000334000	2805741	153571	5p15.33			NM_178569	Hs.668017	THC2484018	TGTTGTCAAAACACTGGGGGGATGATTGTTACCTGACAAACCGCCTCTGGCAGGACCTGA		2805800
HGSNAT	A_24_P120827	0.00995358	down	2.39003	130.137	161.216	79.9436	78.1162	53.8393	97.5422	169.337	86.9105	182.216	93.3888	249.408	152.311	-0.681389	-0.339065	-1.22979	0.589871	0.591903	0.339065	BC012452	HGSNAT	Homo sapiens heparan-alpha-glucosaminide N-acetyltransferase, mRNA (cDNA clone IMAGE:3880903), complete cds. [BC012452]	BC012452	false	gb:BC012452;gb:CR457352;ens:ENST00000379644;ens:ENST00000297798	GO:0030203(glycosaminoglycan metabolic process)	0	chr8:43175304..43175363	chr8	ENST00000379644	43175304	138050	8p11.21	GO:0005764(lysosome);GO:0016020(membrane);GO:0016021(integral to membrane)	GO:0030203|GO:0008415|GO:0015019|GO:0016740|GO:0005764|GO:0016020|GO:0016021	XM_372038	Hs.600384	THC2583460	AATGGATCATGTGTCTCTAGGTATAAACCTGACATCATCTTTCCACCCGGCTTACCTCCA	GO:0008415(acyltransferase activity);GO:0015019(heparan-alpha-glucosaminide N-acetyltransferase activity);GO:0016740(transferase activity)	43175363
THC2751803	A_32_P50846	0.0221536	up	2.38798	43.7177	94.5519	51.5993	60.1502	57.2044	68.0826	23.3867	62.9211	25.55	105.648	30.1242	110.643	0.157482	1.04915	1.01921	-0.157482	-0.777505	-0.606541	THC2751803	THC2751803			false	thc:THC2751803		0	chrX:45530460..45530401	chrX		45530401		Xp11.3					THC2751803	CTGCTTCTCAGTTTTAATTGTGACATGTGCTTTAGTTACCTGGAAAATCACTGCCTTCTT		45530460
A_32_P5205	A_32_P5205	0.00470616	up	2.38651	107.557	113.411	55.7604	47.1807	55.7465	62.5457	21.3807	53.4175	22.9707	66.5096	45.0778	84.7848	0.462248	0.779754	0.372678	-0.782297	-0.99506	-0.372678	A_32_P5205	A_32_P5205			false			0	chr8:102542922..102542863	chr8		102542863		8q22.3						TGGACTATGGTTTATCCTCTCTTCTGGTCGTAAAACACCATCAGGTTGTAATTGTTCAGA		102542922
PLA2G10	A_23_P88767	0.0168766	up	2.38623	156.345	171.24	25.284	46.6931	20.1268	41.5168	15.2671	48.1488	15.2299	61.5874	14.4398	64.1875	1.21954	0.465845	0.306249	-0.306249	-0.664902	-0.801416	NM_003561	PLA2G10	Homo sapiens phospholipase A2, group X (PLA2G10), mRNA [NM_003561]	NM_003561	false	ref:NM_003561;gb:BC106731;gb:CR456885;ens:ENST00000261659	GO:0006644(phospholipid metabolic process);GO:0016042(lipid catabolic process)	0	chr16:14674062..14674003	chr16	ENST00000261659	14674003	8399	16p13.12	GO:0005576(extracellular region)	GO:0006644|GO:0016042|GO:0004623|GO:0005509|GO:0016787|GO:0005576	NM_003561	Hs.567366	THC2481495	AGGAGATTGCTAACTGCTTAGCCCAAACTGAGTACAACTTAAAGTACCTCTTCTACCCCC	GO:0004623(phospholipase A2 activity);GO:0005509(calcium ion binding);GO:0016787(hydrolase activity)	14674062
BC007399	A_24_P119505	0.0344523	up	2.38486	377.518	157.548	28.7301	7.38653	30.873	6.32488	18.4371	12.1079	13.0784	6.46619	7.02508	6.45091	0.122277	0.821117	1.14876	-0.531808	-0.122277	-1.01546	BC007399	BC007399	Homo sapiens cDNA clone IMAGE:3836116, partial cds. [BC007399]	BC007399	false	gb:BC007399		0	chr12:112674354..112674295	chr12		112674295		12q24.13				Hs.211461		CCTACTTCAATGAACATTCTGCCAAAAGACAAAAGGAAGGTATTGCTAGGTAATGTGCAG		112674354
MMP16	A_23_P216153	0.0218906	down	2.38244	490.131	258.677	47.7015	26.4069	96.4817	28.7117	125.154	29.7798	127.532	19.4815	224.198	39.6583	-0.987946	-1.05684	-0.161341	0.161341	0.80073	0.589119	NM_005941	MMP16	Homo sapiens matrix metallopeptidase 16 (membrane-inserted) (MMP16), transcript variant 1, mRNA [NM_005941]	NM_005941	false	ref:NM_005941;ens:ENST00000286614;gb:BC075004;gb:BC075005	GO:0000270(peptidoglycan metabolic process);GO:0006508(proteolysis);GO:0030574(collagen catabolic process)	0	chr8:89123035..89122976	chr8	ENST00000286614	89122976	4325	8q21.3	GO:0005578(proteinaceous extracellular matrix);GO:0005886(plasma membrane);GO:0005887(integral to plasma membrane)	GO:0000270|GO:0006508|GO:0030574|GO:0004222|GO:0005509|GO:0008047|GO:0008270|GO:0005578|GO:0005886|GO:0005887	NM_005941	Hs.546267	THC2480385	TGTGATGGACCAACAGACAGAGTTAAAGAAGGACACAGCCCACCAGATGATGTAGACATT	GO:0004222(metalloendopeptidase activity);GO:0005509(calcium ion binding);GO:0008047(enzyme activator activity);GO:0008270(zinc ion binding)	89123035
THC2521656	A_32_P11	0.0278916	down	2.37934	67.6159	77.1874	26.896	45.2677	36.6928	37.8175	59.852	46.1951	102.353	51.8973	208.769	78.4223	-0.356055	-0.916143	-0.208607	0.208607	0.814764	1.24752	THC2521656	THC2521656	Q3KI19_PSEPF (Q3KI19) Nitrilase/cyanide hydratase and apolipoprotein N-acyltransferase, partial (5%) [THC2521656]		false	thc:THC2521656		0	chr19:42400483..42400424	chr19		42400424		19q13.12					THC2521656	TAACGCTCTCTGAGAATGCTAGACTGACTAAATCGTCATTTTTGCCTTCATCCGTGGATA		42400483
C11orf66	A_23_P98571	0.0393893	up	2.37853	636.891	363.124	27.3886	30.3122	36.329	15.9172	24.93	33.0169	20.8471	33.6379	24.4505	42.5663	1.08641	0.1295	1.46636	-0.1295	-0.414417	-0.524025	NM_145017	C11orf66	Homo sapiens chromosome 11 open reading frame 66 (C11orf66), mRNA [NM_145017]	NM_145017	false	ref:NM_145017;gb:BC043246;gb:AK057333;ens:ENST00000338608		0	chr11:61011275..61013875	chr11	ENST00000338608	61011275	220004	11q12.2			NM_145017	Hs.502726	THC2496179	ACCTACAACCAAGGGTACTTTGAGAACATCCCCAAGGGTCTAGACCAGGAAGGCTGGACT		61013875
LMBRD2	A_32_P8952	0.0487485	up	2.37474	91.0114	189.472	53.3837	116.571	106.104	123.66	31.7026	113.034	24.2064	158.455	63.9117	194.298	0.307562	0.23869	1.14454	-0.46865	-1.34518	-0.23869	NM_001007527	LMBRD2	Homo sapiens LMBR1 domain containing 2 (LMBRD2), mRNA [NM_001007527]	NM_001007527	false	ref:NM_001007527;ens:ENST00000296603;gb:BX647340;gb:BC110506		0	chr5:36177036..36176977	chr5	ENST00000296603	36176977	92255	5p13.2			NM_001007527	Hs.294103	THC2474834	AGTTACATTCCTGATGGAATCATGCCAATTTTCTGGAGGGTAGTGTATTGGACGTCACAA		36177036
FLJ45803	A_32_P180336	0.0207112	down	2.37448	131.862	100.112	106.166	53.078	68.0875	75.4609	200.823	66.34	287.642	83.8743	623.87	203.517	-0.901641	-0.298919	-1.44739	0.298919	0.478922	0.317046	NM_207429	FLJ45803	Homo sapiens FLJ45803 protein (FLJ45803), mRNA [NM_207429]	NM_207429	false	ref:NM_207429;ens:ENST00000355430;gb:AB096245;gb:CR936778		0	chr11:110674350..110674291	chr11	ENST00000355430	110674291	399948	11q23.1			NM_207429	Hs.125166	THC2613213	TGTTTTATACCTTCGGGTATAGGTTTGAGTTTTTTCCCCCTCATGCCAAGTATTTAAAAC		110674350
LOC731519	A_24_P101601	0.0196593	down	2.37198	180.349	306.088	113.955	139.807	257.2	220.306	329.806	143.139	383.748	184.474	699.715	448.214	-1.19614	-0.727959	-0.209597	0.771225	0.623762	0.209597	XR_015952	LOC731519	PREDICTED: Homo sapiens similar to High mobility group protein B1 (High mobility group protein 1) (HMG-1) (Amphoterin) (Heparin-binding protein p30) (LOC731519), mRNA [XR_015952]	XR_015952	false	gb:XR_015952;ref:XR_015864		0	chr2:54132287..54132348	chr2		54132287	731519	2p16.2			XR_015864	Hs.676827		TGCGAAGTTGAAGGAAAAATATGAAAGGATATTGCTGCATATTGCTAAAGGAAAGCCTGA		54132348
EDNRA	A_23_P7337	0.0461057	up	2.36966	87.7481	36.6018	39.0493	15.3293	31.0642	6.38228	23.0126	16.8469	19.7457	21.7764	70.5407	39.1131	0.205325	0.292878	1.22698	-0.606179	-1.19735	-0.205325	NM_001957	EDNRA	Homo sapiens endothelin receptor type A (EDNRA), mRNA [NM_001957]	NM_001957	false	ref:NM_001957;ens:ENST00000324300;ens:ENST00000339690;ens:ENST00000358556	GO:0006939(smooth muscle contraction);GO:0007165(signal transduction);GO:0007186(G-protein coupled receptor protein signaling pathway);GO:0007190(adenylate cyclase activation);GO:0007202(phospholipase C activation);GO:0007204(elevation of cytosolic calcium ion concentration);GO:0007585(respiratory gaseous exchange);GO:0008283(cell proliferation);GO:0015758(glucose transport)	0	chr4:148676533..148676592	chr4	ENST00000324300	148676533	1909	4q31.23	GO:0005887(integral to plasma membrane);GO:0016020(membrane)	GO:0006939|GO:0007165|GO:0007186|GO:0007190|GO:0007202|GO:0007204|GO:0007585|GO:0008283|GO:0015758|GO:0001584|GO:0001599|GO:0004435|GO:0004872|GO:0005515|GO:0005887|GO:0016020	NM_001957	Hs.183713	THC2556527	TTGGTGTGCACTGCGATCTTCTACACCCTCATGACTTGTGAGATGTTGAACAGAAGGAAT	GO:0001584(rhodopsin-like receptor activity);GO:0001599(endothelin-A receptor activity);GO:0004435(phosphoinositide phospholipase C activity);GO:0004872(receptor activity);GO:0005515(protein binding)	148676592
AA973883	A_32_P146701	0.00240203	down	2.36944	133.212	424.508	34.4651	118.681	49.0847	224.453	78.8917	128.03	65.0778	89.5982	107.333	181.207	-0.45826	-0.570078	-0.979259	0.515272	0.752502	0.45826	AA973883	AA973883	oq16g08.s1 NCI_CGAP_GC4 Homo sapiens cDNA clone IMAGE:1586558 3' similar to gb:J04794 ALCOHOL DEHYDROGENASE (HUMAN);, mRNA sequence [AA973883]	AA973883	false	gb:AA973883;gb:W74523;gb:AA627402;gb:AI193134		0	chr1:45807452..45807250	chr1		45807250		1p34.1				Hs.474584	THC2510123	CAGGGCATTTAGCTGCTTCATCTCTTCTGGGCTAAAGGTGAAGTCAAACACCTTGATGTT		45807452
KRT13	A_24_P228149	0.0127245	up	2.36813	705.103	341.008	52.1283	30.451	53.3385	27.5164	20.7239	34.2703	20.2089	27.4522	81.4757	70.2031	0.552824	0.280371	0.459682	-1.22087	-0.937135	-0.280371	NM_002274	KRT13	Homo sapiens keratin 13 (KRT13), transcript variant 2, mRNA [NM_002274]	NM_002274	false	ref:NM_002274;ref:NM_153490;gb:AK092276;ens:ENST00000336861	GO:0008544(epidermis development)	0	chr17:36914835..36913446	chr17	ENST00000336861	36913446	3860	17q21.2	GO:0005882(intermediate filament)	GO:0008544|GO:0005200|GO:0005882	NM_002274	Hs.654550	THC2527435	AGATCCTGACCGCCACCATTGAAAACAACCGGGTCATCCTGGAGATTGACAATGCCAGGC	GO:0005200(structural constituent of cytoskeleton)	36914835
ITK	A_23_P354146	0.00296678	down	2.36776	21.7685	179.447	13.3117	110.876	17.4608	131.517	32.4135	122.322	49.506	129.648	44.997	177.384	-0.597232	-0.612162	-0.467045	0.529995	1.05709	0.467045	NM_005546	ITK	Homo sapiens IL2-inducible T-cell kinase (ITK), mRNA [NM_005546]	NM_005546	false	ref:NM_005546;ens:ENST00000231189;gb:AB209622;gb:D13720	GO:0006468(protein amino acid phosphorylation);GO:0006968(cellular defense response);GO:0007242(intracellular signaling cascade)	0	chr5:156614383..156614442	chr5	ENST00000231189	156614383	3702	5q33.3		GO:0006468|GO:0006968|GO:0007242|GO:0000166|GO:0004715|GO:0005524|GO:0008270|GO:0016301|GO:0016740|GO:0046872	NM_005546	Hs.558348	THC2477540	CCTGTGCATGGTATTACCTTTTTCAAGCTCAGATTCATCTAATCCTCAACTGTACATGTG	GO:0000166(nucleotide binding);GO:0004715(non-membrane spanning protein tyrosine kinase activity);GO:0005524(ATP binding);GO:0008270(zinc ion binding);GO:0016301(kinase activity);GO:0016740(transferase activity);GO:0046872(metal ion binding)	156614442
LOC652192	A_24_P153003	0.0468753	up	2.36757	57.9703	113.953	35.2035	86.325	52.4153	105.059	25.9059	77.6709	27.1546	139.397	42.2607	352.062	0.464028	0.145017	0.435938	-0.145017	-0.920855	-1.61936	XR_019238	LOC652192	PREDICTED: Homo sapiens similar to Keratin, type I cytoskeletal 18 (Cytokeratin-18) (CK-18) (Keratin-18) (K18) (LOC652192), mRNA [XR_019238]	XR_019238	false	gb:XR_019238;ref:XR_017412		0	chr3:171104320..171104261	chr3		171104261	652192	3q26.2			XR_017412	Hs.647927		CTTTGCAAATACTGTGGACAATTCTAGCATCGCTCTGCAGACTGACAACACTCATCTTGC		171104320
AK023816	A_24_P649050	0.0405514	up	2.36719	154.754	254.556	109.483	188.699	131.453	191.348	31.1149	166.732	54.7033	258.683	165.225	356.933	0.230285	0.162926	0.40664	-1.47355	-1.29319	-0.162926	AK023816	AK023816	Homo sapiens cDNA FLJ13754 fis, clone PLACE3000362. [AK023816]	AK023816	false	gb:AK023816;thc:THC2497652		0	chr7:148202111..148202052	chr7		148202052		7q36.1				Hs.659984	THC2497652	ATATCTTTCTCCTGTTGATCTCACTTGATTTTCTTACTAGTCTACAGGAAATTTCACGTG		148202111
SERPINA2	A_23_P44663	0.0397737	up	2.36395	186.052	111.47	20.7986	25.6437	35.1646	28.5397	19.7493	29.2042	22.4392	41.728	25.7162	74.0663	1.17229	0.131127	0.7344	-0.131127	-0.461751	-1.0929	ENST00000238576	SERPINA2	Alpha-1-antitrypsin-related protein precursor. [Source:Uniprot/SWISSPROT;Acc:P20848] [ENST00000238576]		false	ens:ENST00000238576;gb:XM_372532;ref:XM_940078;thc:THC2540570		0	chr14:93902325..93902266	chr14	ENST00000238576	93902266	390502	14q32.13		GO:0004867	XM_372532	Hs.666160	THC2540570	ACACGTTTTTGGAGGATACCAAGAAGCTGTACCACTCAGAAGCCTCTTCCATCAACTTCA	GO:0004867(serine-type endopeptidase inhibitor activity)	93902325
ZNF490	A_24_P15062	0.0314802	down	2.36332	90.5278	144.068	39.0767	58.5434	51.4444	65.0097	68.2603	60.0305	102.45	38.2316	149.691	104.111	-0.594167	-0.507052	-0.261497	0.261497	1.49822	0.600015	NM_020714	ZNF490	Homo sapiens zinc finger protein 490 (ZNF490), mRNA [NM_020714]	NM_020714	false	ref:NM_020714;gb:AB033024;gb:BC038586;thc:THC2641648	GO:0006350(transcription);GO:0006355(regulation of transcription, DNA-dependent)	0	chr19:12548839..12548780	chr19		12548780	57474	19p13.2	GO:0005622(intracellular);GO:0005634(nucleus)	GO:0006350|GO:0006355|GO:0003677|GO:0008270|GO:0046872|GO:0005622|GO:0005634	NM_020714	Hs.655860	THC2641648	ATCAGAACACCTGGGGTCCTTCTATTTGGGAGAATCTTTTAGTATCTGGGCTGTTACACC	GO:0003677(DNA binding);GO:0008270(zinc ion binding);GO:0046872(metal ion binding)	12548839
AA877852	A_32_P12050	0.0285207	down	2.36264	67.1061	332.012	57.5978	124.92	38.0155	155.422	62.7054	92.7439	40.7497	67.8443	87.3692	118.022	-1.38054	-0.190739	-1.10535	0.361511	0.190739	0.492314	AA877852	AA877852	nr03c05.s1 NCI_CGAP_Co10 Homo sapiens cDNA clone IMAGE:1160744 3', mRNA sequence [AA877852]	AA877852	false	gb:AA877852;gb:AI198465;gb:BG944312;gb:AA353172		0	chr5:172394344..172394285	chr5		172394285		5q35.2				Hs.666062		AGTTTCTAAACACTTCACTGATTCCCACGTGAGAAGGCAGGAGCCATCTTCAAATCCACA		172394344
LZIC	A_24_P268196	0.0459474	down	2.36247	132.992	288.464	153.703	159.097	216.745	187.826	313.192	173.265	299.449	185.352	549.49	236.774	-1.56638	-0.499078	-0.242719	0.404744	0.242719	0.765261	ENST00000377223	LZIC	Protein LZIC (Leucine zipper and ICAT homologous domain-containing protein) (Leucine zipper and CTNNBIP1 domain-containing protein). [Source:Uniprot/SWISSPROT;Acc:Q8WZA0] [ENST00000377223]		false	ens:ENST00000377223;gb:AK025913;thc:THC2631708	GO:0007275(multicellular organismal development)	0	chr1:9912110..9912051	chr1	ENST00000377223	9912051	84328	1p36.22		GO:0007275|GO:0008013		Hs.327252	THC2631708	TATGAGGAAAAGCAAATTTCTCTCCTGAGTATTTACATGTCTCTGTATGCTCAAATATGC	GO:0008013(beta-catenin binding)	9912110
C14orf50	A_23_P309973	0.0278535	up	2.36146	231.011	172.482	34.0134	15.375	36.3335	25.8149	16.7678	18.6412	16.9222	22.3227	7.21789	15.5419	0.287161	1.01115	0.358735	-0.287161	-0.533955	-1.24087	NM_172365	C14orf50	Homo sapiens chromosome 14 open reading frame 50 (C14orf50), mRNA [NM_172365]	NM_172365	false	ref:NM_172365;ens:ENST00000298705;gb:AK058044;gb:AK130365		0	chr14:64124663..64124722	chr14	ENST00000298705	64124663	145376	14q23.3			NM_172365	Hs.144696	NP1157501	AAAGCTCAAAACGTCTTTGAGAAAAAGTATCATCAAGTAGACGTCAGATTCCCAGCCGAG		64124722
ACSM1	A_23_P106933	0.0259448	up	2.35927	203.531	169.402	43.5063	29.9398	52.3429	20.6883	22.6321	27.786	23.2416	41.1668	21.3255	29.1543	0.280392	0.55475	1.35477	-0.280392	-0.809182	-0.43554	NM_052956	ACSM1	Homo sapiens acyl-CoA synthetase medium-chain family member 1 (ACSM1), mRNA [NM_052956]	NM_052956	false	ref:NM_052956;ens:ENST00000307493;ens:ENST00000219151;gb:BC125178	GO:0008152(metabolic process);GO:0015980(energy derivation by oxidation of organic compounds);GO:0018874(benzoate metabolic process);GO:0019395(fatty acid oxidation);GO:0019605(butyrate metabolic process)	0	chr16:20542389..20542330	chr16	ENST00000307493	20542330	116285	16p12.2	GO:0005759(mitochondrial matrix)	GO:0008152|GO:0015980|GO:0018874|GO:0019395|GO:0019605|GO:0003824|GO:0003996|GO:0047760|GO:0005759	NM_052956	Hs.306812	NP106199	TTTGTCTCAGAGCTGCCAAAAACCATCACTGGCAAGATTGAACGGAAGGAACTTCGGAAA	GO:0003824(catalytic activity);GO:0003996(acyl-CoA ligase activity);GO:0047760(butyrate-CoA ligase activity)	20542389
ENOX1	A_23_P128574	0.0223202	up	2.35873	147.653	255.217	30.2961	96.4817	59.864	118.468	17.9732	108.33	17.3203	105.545	29.5964	115.194	1.02633	0.144726	0.831118	-0.775659	-0.79147	-0.144726	NM_017993	ENOX1	Homo sapiens proliferation-inducing protein 38 (PIG38), mRNA [NM_017993]	NM_017993	false	ref:NM_017993;ens:ENST00000261488;ens:ENST00000379207;gb:AK000956		0	chr13:42685918..42685859	chr13	ENST00000261488	42685859	55068	13q14.11		GO:0000166|GO:0003676	NM_017993	Hs.128258	THC2604104	GACAGATCTGTTTCCTATGAAAACCAAACAATGATTCCACAGTCATAATGATGGCAAAAT	GO:0000166(nucleotide binding);GO:0003676(nucleic acid binding)	42685918
ENST00000359573	A_24_P202857	0.027086	up	2.35861	195.905	138.322	52.5734	19.8111	44.2738	28.0653	15.9135	27.5784	18.7954	24.1534	33.1687	32.9594	0.246493	1.1524	0.402036	-1.04891	-0.617481	-0.246493	ENST00000359573	ENST00000359573	Uncharacterized protein C20orf38. [Source:Uniprot/SWISSPROT;Acc:Q9NUV7] [ENST00000359573]		false	ens:ENST00000359573;gb:BC020656;gb:AK001974;thc:THC2479839		0	chr20:12977865..12978328	chr20	ENST00000359573	12977865		20p12.1	GO:0016020(membrane);GO:0016021(integral to membrane)	GO:0016020|GO:0016021		Hs.425023	THC2479839	AGAAAGCATGAGGTGCTCAGGAACTATTCAGGGCAAATTTCATTCATCTCCACCTGCTAA		12978328
ENST00000380333	A_24_P136683	0.0167305	down	2.35709	164.988	257.046	77.5511	158.604	147.105	149.669	205.531	143.138	305.56	165.669	447.605	293.449	-0.888174	-1.28072	-0.273438	0.273438	0.634641	0.360609	ENST00000380333	ENST00000380333	Carbonic anhydrase VB-like protein (Fragment). [Source:Uniprot/SPTREMBL;Acc:Q8WTZ4] [ENST00000380333]		false	ens:ENST00000380333;ens:ENST00000380334;gb:BC021816;gb:BC032506		0	chrX:15631285..15631344	chrX	ENST00000380333	15631285		Xp22.2				Hs.532326	THC2554713	CATCTGCCTTCAGGTCTGTGATGAGAAACGGAGTGGCCTGTTCCGTTGTGCCCAGGTCTA		15631344
OLFML2A	A_24_P220485	0.0029214	up	2.35437	117.072	670.844	66.1051	367.584	85.4325	479.306	24.465	388.035	22.3531	320.598	43.3616	444.691	0.419867	0.463207	0.450356	-1.04895	-0.903771	-0.419867	NM_182487	OLFML2A	Homo sapiens olfactomedin-like 2A (OLFML2A), mRNA [NM_182487]	NM_182487	false	ref:NM_182487;gb:BC054001;ens:ENST00000288815;ens:ENST00000373580		0	chr9:126616841..126616900	chr9	ENST00000288815	126616841	169611	9q33.3	GO:0016020(membrane)	GO:0016524|GO:0016020	NM_182487	Hs.357004	THC2492828	TCTAGCTTTCTGCTTTTACCTTTACCCTAATCTTTTTATTTTTATGCTATTGTACTTTAT	GO:0016524(latrotoxin receptor activity)	126616900
ARL15	A_24_P303199	0.00103441	up	2.34965	93.8493	86.6636	52.9779	40.9708	56.716	44.3136	21.7619	41.5674	22.8326	51.203	30.2385	51.0966	0.435881	0.691754	0.676965	-0.612686	-0.844174	-0.435881	NM_019087	ARL15	Homo sapiens ADP-ribosylation factor-like 15 (ARL15), mRNA [NM_019087]	NM_019087	false	ref:NM_019087;ens:ENST00000332313;gb:AK000058;thc:THC2473882		0	chr5:53216875..53216816	chr5	ENST00000332313	53216816	54622	5q11.2		GO:0000166|GO:0005525	NM_019087	Hs.659125	THC2473882	CAGATGAAATATTCTTTGGCATACTTTGTAGACTTTGACCACTTAAAATACTAAGTGGCC	GO:0000166(nucleotide binding);GO:0005525(GTP binding)	53216875
A_32_P62480	A_32_P62480	0.0303545	down	2.34587	100.446	266.069	14.5158	72.895	31.7943	145.999	55.1445	67.8586	18.3245	32.5518	26.2479	56.8148	-0.145661	-1.06847	-0.939397	0.960411	0.430766	0.145662	A_32_P62480	A_32_P62480			false			0	chr10:094404525..094404466	chr10		94404466		10q23.33						TGTCAGGGTGAATGAGTTAGGCCTCTTAAAGGAATGAAATGCTTTCACATTTGGGGCAAC		94404525
CTDSPL2	A_32_P76060	0.025706	down	2.34448	269.666	804.947	260.267	334.026	255.668	462.671	439.775	348.498	457.822	387.767	654.769	524.807	-1.51753	-0.299781	-0.79553	0.395801	0.299781	0.379383	NM_016396	CTDSPL2	Homo sapiens CTD (carboxy-terminal domain, RNA polymerase II, polypeptide A) small phosphatase like 2 (CTDSPL2), mRNA [NM_016396]	NM_016396	false	ref:NM_016396;gb:CR627421;thc:THC2532072;thc:THC2530671		0	chr15:42606658..42606717	chr15		42606658	51496	15q15.3		GO:0016791	NM_016396	Hs.693801	THC2532072	TGGGATTTGTTGAAAGCATTGTGTAACTTCTATAAACGGCTATTTTCTTGTAACTGTCAG	GO:0016791(phosphoric monoester hydrolase activity)	42606717
HIST4H4	A_24_P261691	0.0232247	down	2.34209	44.548	99.5349	60.8074	64.032	46.2043	67.0262	68.1409	48.8915	107.135	56.958	82.4567	57.427	-1.36204	-0.276741	-0.738894	0.276741	0.709261	0.319711	BC020884	HIST4H4	Homo sapiens histone cluster 4, H4, mRNA (cDNA clone MGC:24116 IMAGE:4619662), complete cds. [BC020884]	BC020884	false	gb:BC020884;thc:THC2730876;thc:THC2478191	GO:0006325(establishment and/or maintenance of chromatin architecture);GO:0006334(nucleosome assembly);GO:0048015(phosphoinositide-mediated signaling)	0	chr12:14813388..14813329	chr12		14813329	121504	12p12.3	GO:0000786(nucleosome);GO:0005634(nucleus);GO:0005694(chromosome)	GO:0006325|GO:0006334|GO:0048015|GO:0003677|GO:0000786|GO:0005634|GO:0005694			THC2730876	CTTGCTCTAGCTATTCTAAACATGAAGAAGTCATATAGCTTCCTTGGTGCGGTGGGCTGA	GO:0003677(DNA binding)	14813388
BC014452	A_23_P345445	0.0213201	up	2.34198	31.3719	41.1249	27.1987	30.5612	20.9288	36.6252	15.639	35.4124	12.9337	43.1103	9.42333	41.3397	0.602689	0.825058	0.185883	-0.185883	-0.743673	-1.13999	BC014452	BC014452	Homo sapiens cDNA clone IMAGE:4903661, complete cds. [BC014452]	BC014452	false	gb:BC014452;gb:BC007739;gb:AK026321;thc:THC2492994		0	chr1:234753148..234753089	chr1		234753089		1q43				Hs.677376	THC2492994	TTTAAGCAGTATGGAGCACAATTCTGTGCCTATTAGATGCTCTTAAATACCCGACTTCTC		234753148
STARD13	A_23_P342727	0.0380428	up	2.34153	525.82	445.473	62.7303	115.01	100.768	124.435	44.1699	124.11	35.5301	140.44	82.217	182.285	1.25083	0.137084	0.707244	-0.478885	-0.971234	-0.137084	NM_178006	STARD13	Homo sapiens START domain containing 13 (STARD13), transcript variant alpha, mRNA [NM_178006]	NM_178006	false	ref:NM_178006;ref:NM_178007;ref:NM_052851;gb:BX647695	GO:0007049(cell cycle);GO:0007165(signal transduction);GO:0045786(negative regulation of progression through cell cycle)	0	chr13:32576315..32576256	chr13	ENST00000336934	32576256	90627	13q13.1	GO:0005622(intracellular)	GO:0007049|GO:0007165|GO:0045786|GO:0005096|GO:0005622	NM_178006	Hs.507704	THC2462933	AGGGAGAGAGATTTTCTTTGGTCATCCATAATAGAGATTGATAAGATTTAGCAACTGGTG	GO:0005096(GTPase activator activity)	32576315
AF086536	A_24_P915361	0.0492235	down	2.34135	169.34	253.805	80.7453	118.689	35.9085	125.517	98.3861	97.2891	226.708	156.265	239.077	210.453	-0.314024	-0.285955	-1.53571	0.285955	0.806623	0.45376	AF086536	AF086536	Homo sapiens full length insert cDNA clone ZE08A03. [AF086536]	AF086536	false	gb:AF086536;gb:AK024681;thc:THC2605219		0	chr6:13396681..13396620	chr6		13396620		6p24.1				Hs.671948	THC2605219	AGTCACTCCAGAAGGTGAGAGCTCTGCAACTGAGGGCCTGCGAGCTCTGTTACGAAGGAA		13396681
TLX2	A_24_P328446	0.00607996	down	2.34048	111.445	168.33	53.4394	82.9212	79.997	108.288	77.0377	65.9025	119.802	63.6389	224.095	122.03	-0.489146	-0.528025	-0.331043	0.331043	1.01848	0.982682	NM_016170	TLX2	Homo sapiens T-cell leukemia homeobox 2 (TLX2), mRNA [NM_016170]	NM_016170	false	ref:NM_016170;gb:AB008501;gb:BC006356;thc:NP106892	GO:0006355(regulation of transcription, DNA-dependent);GO:0007275(multicellular organismal development);GO:0008150(biological_process);GO:0050774(negative regulation of dendrite morphogenesis)	0	chr2:74595605..74595664	chr2	ENST00000233638	74595605	3196	2p13.1	GO:0005575(cellular_component);GO:0005634(nucleus);GO:0005737(cytoplasm)	GO:0006355|GO:0007275|GO:0008150|GO:0050774|GO:0003674|GO:0003700|GO:0005515|GO:0005575|GO:0005634|GO:0005737	NM_016170	Hs.168586	NP106892	ACGGAGCCTCGGGCTACGGTCCCGCCGGCTCACTTGCCCCGCTGCCCGGCAGCTCCGGAG	GO:0003674(molecular_function);GO:0003700(transcription factor activity);GO:0005515(protein binding)	74595664
AL050131	A_23_P322367	0.0495482	up	2.33973	231.206	194.817	68.6853	87.6373	138.692	93.9615	34.61	77.3468	31.6436	98.038	106.406	143.373	0.637922	0.0393241	0.952608	-0.769285	-1.24056	-0.0393241	AL050131	AL050131	Homo sapiens mRNA; cDNA DKFZp586I111 (from clone DKFZp586I111). [AL050131]	AL050131	false	gb:AL050131;gb:BC028302;gb:AL520297		0	chr19:55052148..55052089	chr19		55052089		19q13.33				Hs.587979		GTCGTAGGGGATGAGGCCCATGAAGATCTTCTTCTTGGACGAGTACAGGAGCATGAGCAC		55052148
BSPRY	A_23_P71946	0.0498786	up	2.33854	65.9745	576.935	57.396	389.95	63.3265	418.432	27.8723	353.632	28.365	365.256	16.8837	518.832	0.268458	0.632618	0.672776	-0.268458	-0.289839	-1.54468	NM_017688	BSPRY	Homo sapiens B-box and SPRY domain containing (BSPRY), mRNA [NM_017688]	NM_017688	false	ref:NM_017688;gb:AK092607;gb:BC001477;ens:ENST00000238359	GO:0006811(ion transport);GO:0006816(calcium ion transport)	0	chr9:115172369..115172428	chr9	ENST00000238359	115172369	54836	9q32	GO:0005622(intracellular);GO:0016020(membrane)	GO:0006811|GO:0006816|GO:0005509|GO:0008270|GO:0005622|GO:0016020	NM_017688	Hs.632677	THC2464724	AGCTTTAGGAGGGATGGGGATCTGTTTCAGATCTAGGCATAACCTGTAAATCACAGGTGT	GO:0005509(calcium ion binding);GO:0008270(zinc ion binding)	115172428
RXFP4	A_24_P154142	0.0100307	up	2.33805	48.3723	33.6634	25.6172	21.6878	12.355	6.57805	21.5492	33.8127	27.0152	53.7535	36.8348	47.301	0.583291	0.300515	0.969658	-0.589644	-0.932295	-0.300515	NM_181885	RXFP4	Homo sapiens relaxin/insulin-like family peptide receptor 4 (RXFP4), mRNA [NM_181885]	NM_181885	false	ref:NM_181885;gb:BC101507;ens:ENST00000311036;ens:ENST00000368318	GO:0007165(signal transduction);GO:0007186(G-protein coupled receptor protein signaling pathway)	0	chr1:154178961..154179020	chr1	ENST00000311036	154178961	339403	1q22	GO:0016020(membrane);GO:0016021(integral to membrane)	GO:0007165|GO:0007186|GO:0001584|GO:0004872|GO:0004945|GO:0016020|GO:0016021	NM_181885	Hs.449914	NP511218	GAACAGTACTTTCTATACTATCCAGACGTATGTCTTCCCTGTCACTACTTGCTTGGCACA	GO:0001584(rhodopsin-like receptor activity);GO:0004872(receptor activity);GO:0004945(angiotensin type II receptor activity)	154179020
THC2515527	A_24_P926684	0.020623	down	2.33734	23.221	80.6873	15.6991	47.6036	17.3462	51.1176	16.421	31.672	18.5773	26.1805	46.4899	41.5888	-0.543476	-0.346952	-0.30577	0.30577	0.758477	1.41415	THC2515527	THC2515527	BC066917 ubiquitin-conjugating enzyme E2D 3, isoform 1 {Homo sapiens} (exp=-1; wgp=0; cg=0), partial (45%) [THC2515527]		false	thc:THC2515527;thc:THC2516037;thc:THC2515426;thc:THC2484225		0	chr4:103949397..103949338	chr4		103949338		4q24					THC2515527	TTCAGAATTATGGATACCATCTAAGAATTTCAGAGAATTAGAGCGCACTAAAACATCCTG		103949397
AY358263	A_24_P932536	0.0428394	up	2.33545	195.401	55.8409	31.5594	9.17536	36.3671	6.31886	18.3439	10.7146	16.3947	13.8171	28.7678	10.7465	0.205634	0.180823	0.923487	-0.82569	-1.35464	-0.180823	AY358263	AY358263	Homo sapiens clone DNA180542 AHPA9419 (UNQ9419) mRNA, complete cds. [AY358263]	AY358263	false	gb:AY358263;ens:ENST00000361502;thc:NP862570		0	chr2:102104904..102104963	chr2	ENST00000361502	102104904		2q12.1				Hs.689628	NP862570	TACGTTTGTTTCATACATTCAAAAATAGGATTCCCAGTACCTAAGATCACCCTTTGAATC		102104963
SCP2	A_24_P156922	0.0478483	up	2.33339	988.564	481.06	33.3447	41.7042	47.7813	33.7296	26.4794	47.1383	24.6499	53.3302	52.4621	74.3514	1.45203	0.0901739	0.91534	-0.419119	-0.700457	-0.0901739	NM_001007098	SCP2	Homo sapiens sterol carrier protein 2 (SCP2), transcript variant 2, mRNA [NM_001007098]	NM_001007098	false	ref:NM_001007098;gb:BC067108;thc:THC2620117;thc:THC2752883	GO:0006694(steroid biosynthetic process);GO:0006869(lipid transport);GO:0008152(metabolic process)	0	chr1:53218709..53218768	chr1	ENST00000371509	53218709	6342	1p32.3	GO:0005739(mitochondrion);GO:0005777(peroxisome)	GO:0006694|GO:0006869|GO:0008152|GO:0005498|GO:0005515|GO:0008289|GO:0016491|GO:0016740|GO:0005739|GO:0005777	NM_001007098	Hs.476365	THC2620117	CCTGACACCAAATGATATTGACGTAATAGAACTTCACGATTGCTTTTCTACCAACGAACT	GO:0005498(sterol carrier activity);GO:0005515(protein binding);GO:0008289(lipid binding);GO:0016491(oxidoreductase activity);GO:0016740(transferase activity)	53218768
BM929882	A_32_P41153	0.00551389	up	2.33111	191.842	167.458	41.1985	27.5737	47.2126	36.9624	20.9079	42.9691	18.2227	24.9911	20.4397	42.017	0.325896	0.709081	0.482894	-0.909467	-0.325896	-0.909821	BM929882	BM929882	BM929882 UI-E-EJ1-aji-p-11-0-UI.r1 UI-E-EJ1 Homo sapiens cDNA clone UI-E-EJ1-aji-p-11-0-UI 5', mRNA sequence [BM929882]	BM929882	false	gb:BM929882;gb:AW754486		0	chr3:58526112..58526171	chr3		58526112		3p14.2				Hs.679283		GTCTTCAAACCACTGTTTCTATTCCAGAAGCCTACTGAAAATCATTGTATATTTGCTTTC		58526171
DGCR5	A_23_P29118	0.0168407	down	2.33111	159.051	158.682	14.3021	13.7032	11.8305	11.2035	24.5125	11.005	33.2487	9.21843	54.9379	31.5401	-0.436236	-0.377875	-0.361028	0.715767	1.41111	0.361028	NR_002733	DGCR5	Homo sapiens DiGeorge syndrome critical region gene 5 (non-coding) (DGCR5) on chromosome 22 [NR_002733]	NR_002733	false	ref:NR_002733;ens:ENST00000330234;gb:AB051434;thc:THC2507402		0	chr22:17361365..17361424	chr22	ENST00000330234	17361365	26220	22q11.21			NR_002733	Hs.646438	THC2507402	CAATTCCCATAAAACATTGTGCCACCTGAAGATGGAAGTGTCAGAGGAAGGCGAGATGTT		17361424
ATP6V1C2	A_23_P250914	0.01244	up	2.32991	111.299	120.209	47.2627	26.7006	46.7831	30.7513	18.2734	31.36	18.4459	31.9325	17.8854	30.5386	0.330377	1.2653	1.04682	-0.337704	-0.350249	-0.330377	NM_144583	ATP6V1C2	Homo sapiens ATPase, H+ transporting, lysosomal 42kDa, V1 subunit C2 (ATP6V1C2), transcript variant 2, mRNA [NM_144583]	NM_144583	false	ref:NM_144583;ref:NM_001039362;gb:AK127836;ens:ENST00000272238	GO:0006811(ion transport);GO:0015986(ATP synthesis coupled proton transport);GO:0015992(proton transport)	0	chr2:10840755..10840814	chr2	ENST00000272238	10840755	245973	2p25.1	GO:0016469(proton-transporting two-sector ATPase complex)	GO:0006811|GO:0015986|GO:0015992|GO:0005524|GO:0015078|GO:0016787|GO:0016820|GO:0046872|GO:0016469	NM_144583	Hs.580464	THC2600747	CTGTGGAGATCCCGGGACTGCAACTCAATAACCAAGACTATTTTCCTTATGTCTACTTCC	GO:0005524(ATP binding);GO:0015078(hydrogen ion transporter activity);GO:0016787(hydrolase activity);GO:0016820(hydrolase activity, acting on acid anhydrides, catalyzing transmembrane movement of substances);GO:0046872(metal ion binding)	10840814
FLNC	A_24_P77968	0.0131019	up	2.32294	83.5299	140.245	45.3599	94.7588	59.4415	82.4969	27.9388	80.0791	24.7474	116.05	39.5866	179.711	0.543415	0.228157	0.818128	-0.228157	-0.938394	-0.891597	NM_001458	FLNC	Homo sapiens filamin C, gamma (actin binding protein 280) (FLNC), mRNA [NM_001458]	NM_001458	false	ref:NM_001458;gb:AF089841;ens:ENST00000388853;ens:ENST00000325888		0	chr7:128285712..128285771	chr7	ENST00000388853	128285712	2318	7q32.1	GO:0015629(actin cytoskeleton)	GO:0003779|GO:0005515|GO:0015629	NM_001458	Hs.58414	THC2483728	AATGTCACCTACACTGTCAAGGAGAAAGGGGACTACATCCTCATTGTCAAGTGGGGTGAC	GO:0003779(actin binding);GO:0005515(protein binding)	128285771
LOC728688	A_32_P16625	0.0231125	up	2.32147	118.529	135.924	48.6237	60.2903	79.2143	92.8078	29.6917	58.2028	19.7207	48.6496	13.838	59.6418	0.443093	0.330381	0.412161	-0.330381	-0.662069	-1.46704	XM_001130587	LOC728688	PREDICTED: Homo sapiens hypothetical protein LOC728688 (LOC728688), mRNA [XM_001130587]	XM_001130587	false	gb:XM_001130587;gb:AV749257		0	chr12:20598082..20598023	chr12		20598023	728688	12p12.2			XM_001130587	Hs.646563		TGGATGACCGCAGTTTCTAGAATCTGGTTGACATTTTCAATAATTCAGTGCTAACAACAA		20598082
BC011998	A_32_P42104	0.0201763	down	2.3212	272.858	963.724	163.176	401.052	401.28	672.613	303.429	304.664	260.951	251.972	373.237	447.89	-1.31636	-0.79325	-0.241058	0.498252	0.554628	0.241058	BC011998	BC011998	Homo sapiens, clone IMAGE:4479080, mRNA, partial cds. [BC011998]	BC011998	false	gb:BC011998;thc:THC2594352;thc:THC2525460;thc:THC2493306		0	chr5:163960634..163960693	chr5		163960634		5q34				Hs.444390	THC2594352	CCGGCCGTGCTTTACGGGCTTGTAGGTGATGGAGAACTCGCCCAGGTAGTGGCCGATCAT		163960693
AK092846	A_24_P934473	0.0268784	up	2.31643	223.308	167.174	49.7101	51.0115	33.6696	46.9978	26.0573	46.1681	21.0769	50.0586	21.584	68.3651	1.07086	0.615892	0.17203	-0.17203	-0.594775	-1.01012	AK092846	AK092846	Homo sapiens cDNA FLJ35527 fis, clone SPLEN2001781. [AK092846]	AK092846	false	gb:AK092846;gb:AX747763;thc:THC2483825		0	chr16:8649039..8649098	chr16		8649039		16p13.2				Hs.593666	THC2483825	AAGCCAAGTACTTTAGAGAAGAAAAACGGTCTCAGCTGAACCTGTAGTGAGAGCATGCAG		8649098
BQ014494	A_32_P128960	0.0185484	down	2.31634	210.641	174.903	71.5912	52.3922	78.5511	90.9107	141.207	44.975	91.9676	30.2349	125.403	67.7691	-0.400917	-0.218719	-0.879968	0.981462	0.935761	0.218719	BQ014494	BQ014494	BQ014494 UI-H-ED1-axt-o-17-0-UI.s1 NCI_CGAP_ED1 Homo sapiens cDNA clone IMAGE:5833576 3', mRNA sequence [BQ014494]	BQ014494	false	gb:BQ014494;gb:AI610688;gb:CK299393;gb:AI765678		0	chr11:77055529..77055588	chr11		77055529		11q14.1				Hs.420229		AAATTAAACAGCTTTTAATAACTGGCCCGCTGGTGTGAGAGCTACCGTGGAATAAATTAG		77055588
LOC647813	A_24_P230358	0.0210752	up	2.31348	428.913	249.238	112.422	59.4712	43.3968	42.3388	32.218	52.9034	44.5678	82.6683	122.772	149.685	0.908326	1.04383	0.160775	-0.590326	-0.766165	-0.160775	XR_018215	LOC647813	PREDICTED: Homo sapiens similar to Adenosylhomocysteinase (S-adenosyl-L-homocysteine hydrolase) (AdoHcyase) (LOC647813), mRNA [XR_018215]	XR_018215	false	gb:XR_018215;gb:CV402334;ref:XR_016960;thc:THC2600308		0	chr9:122523359..122523420	chr9		122523359	647813	9q33.2			XR_016960	Hs.648168	THC2600308	GCCAGGAGTCCCTTATAGATGGCACCAAGTGGACCGACGTGATGATTGCCAGCAAGGTAG		122523420
C22orf25	A_24_P348513	0.0314937	down	2.30983	296.659	278.52	32.3248	71.5038	55.349	69.3007	118.348	65.1466	148.629	98.5748	326.633	188.776	-0.2507	-1.48711	-0.666039	0.519551	0.2507	0.44927	CR627452	C22orf25	Homo sapiens mRNA; cDNA DKFZp686O2142 (from clone DKFZp686O2142). [CR627452]	CR627452	false	gb:CR627452;gb:AA355531		0	chr22:18433906..18433965	chr22		18433906	128989	22q11.21				Hs.474233		TTCTAAGCCTCTGCACCCAACCCCTAACTTGGCCTTTTCAGACCCATGAGAGTGCAGGGT		18433965
GJB1	A_24_P404840	0.00993178	up	2.30958	107.621	174.058	50.9327	109.702	44.0931	123.509	18.8308	97.1469	23.3676	130.763	42.0922	175.274	1.07837	0.665058	0.285994	-0.595085	-0.71239	-0.285994	NM_000166	GJB1	Homo sapiens gap junction protein, beta 1, 32kDa (GJB1), mRNA [NM_000166]	NM_000166	false	ref:NM_000166;ens:ENST00000361726;ens:ENST00000374029;ens:ENST00000374022	GO:0006810(transport);GO:0007267(cell-cell signaling);GO:0007399(nervous system development)	0	chrX:70361012..70361071	chrX	ENST00000361726	70361012	2705	Xq13.1	GO:0005886(plasma membrane);GO:0005922(connexon complex);GO:0016021(integral to membrane)	GO:0006810|GO:0007267|GO:0007399|GO:0015285|GO:0005886|GO:0005922|GO:0016021	NM_000166	Hs.333303	THC2461161	AAGCAGAATGAGATCAACAAGCTGCTGAGTGAGCAGGATGGCTCCCTGAAAGACATACTG	GO:0015285(connexon channel activity)	70361071
IMPAD1	A_24_P101200	0.0411846	up	2.30829	135.307	178.382	90.802	85.1864	134.941	109.065	32.7871	85.3437	19.8339	64.6587	70.28	101.828	0.0681049	0.558939	0.773967	-0.913318	-1.23804	-0.0681049	AK090988	IMPAD1	Homo sapiens cDNA FLJ33669 fis, clone BRAMY2028740. [AK090988]	AK090988	false	gb:AK090988;gb:AX746720;gb:CN417836;ens:ENST00000355927		0	chr8:58036637..58036578	chr8	ENST00000355927	58036578	54928	8q12.1		GO:0004437		Hs.595255	THC2498398	TGTTGTGTGCAAAACTTAAGGTATTGGTTGAGAGTTAAATACATTATTTTTATAATATGT	GO:0004437(inositol or phosphatidylinositol phosphatase activity)	58036637
LOC391081	A_24_P580248	0.0216495	up	2.30806	362.066	198.707	42.0159	26.9748	51.7944	29.5511	23.1424	38.4781	21.9431	37.7339	62.6295	54.1425	0.440907	0.214624	0.384879	-1.1582	-1.2068	-0.214624	XR_019377	LOC391081	PREDICTED: Homo sapiens similar to 3 beta-hydroxysteroid dehydrogenase [XR_019377]	XR_019377	false	gb:XR_019377;ref:XR_017445;thc:THC2701921		0	chr1:119953563..119953622	chr1		119953563	391081	1p12			XR_017445	Hs.660905	THC2701921	CCCATTCCCTGGCTCAACCAGGAGCTTTCTGTCCTAATCATATACCAGAGGAAATACAAT		119953622
A_24_P289043	A_24_P289043	0.0281808	up	2.30496	181.789	127.206	36.6094	24.6862	41.4422	22.1716	25.8151	36.3358	24.2593	53.8162	103.533	102.501	0.25032	0.303735	0.637617	-0.75795	-1.41428	-0.25032	A_24_P289043	A_24_P289043			false			0	chr9:004935132..004935071	chr9		4935071		9p24.1						AACGGTGACTCCATGGATAAGACTGTCATTCAGAAAGCATACTTGAATGGCCACAGCTGT		4935132
THC2548807	A_24_P716394	0.00750932	up	2.30481	571.521	341.644	37.3446	33.5496	52.6756	41.2429	25.5232	43.3618	22.4964	32.0109	21.8583	46.5487	0.919444	0.331737	0.53012	-0.587484	-0.331737	-0.913428	THC2548807	THC2548807	Q7Z5Z9_HUMAN (Q7Z5Z9) NPC-A-5, complete [THC2548807]		false	thc:THC2548807;thc:THC2570632;thc:THC2508701		0	chr1:207670436..207671761	chr1		207670436		1q32.2					THC2548807	CACATGAGGAAAGGACCAACCACGCCGAGCTCAGTTATGGCACACACAGTGGGACCTAGA		207671761
OLFML2B	A_24_P248345	0.0342141	up	2.3044	132.226	54.3644	37.56	27.1415	43.7084	27.1055	26.6886	28.9623	24.1252	47.5252	60.446	63.7498	1.08631	0.272735	0.493365	-0.313916	-1.17412	-0.272735	NM_015441	OLFML2B	Homo sapiens olfactomedin-like 2B (OLFML2B), mRNA [NM_015441]	NM_015441	false	ref:NM_015441;gb:BC067274;ens:ENST00000294794;ens:ENST00000367940		0	chr1:160219875..160219816	chr1	ENST00000294794	160219816	25903	1q23.3	GO:0016020(membrane)	GO:0016524|GO:0016020	NM_015441	Hs.507515	THC2464089	TTATATTTTTGTGCAAATGAACTTCTCCTTTTGACCAGTAACCACCTTCCTTCAAGCCTT	GO:0016524(latrotoxin receptor activity)	160219875
THC2739352	A_32_P199217	0.0422636	up	2.30177	296.424	273.261	87.9681	112.076	157.558	131.929	35.0498	122.842	54.6551	128.171	101.386	147.944	0.564688	0.0978818	0.70343	-1.36201	-0.782334	-0.0978818	THC2739352	THC2739352	Q3GZE6_9ACTO (Q3GZE6) AAA ATPase, central region, partial (3%) [THC2739352]		false	thc:THC2739352		0	chr11:43766477..43766536	chr11		43766477		11p11.2					THC2739352	TGCCTCATATGCAGAACTAGAAAGACTGTTTTAGCTATAAAATGTGATGTTTCATTAACC		43766536
POTE15	A_32_P16007	0.0153729	up	2.29887	281.15	536.361	157.624	367.898	131.077	377.623	43.0129	272.239	40.2701	257.357	115.18	443.786	0.804391	0.513441	0.209719	-0.925775	-0.939737	-0.209719	NM_207355	POTE15	Homo sapiens protein expressed in prostate, ovary, testis, and placenta 15 (POTE15), mRNA [NM_207355]	NM_207355	false	ref:NM_207355;ref:NM_174981;gb:BC101007;gb:AY465170		0	chr15:19331121..19331062	chr15	ENST00000389890	19331062	339010	15q11.2			NM_207355	Hs.558766	NP1474573	CGTACAATGCCAGGAAGATGAATGTGTGTTAATGTTGCTGGAACATGGCGCTGATGGAAA		19331121
TMC4	A_23_P330461	0.0284367	up	2.29809	182.894	540.109	99.5855	375.224	122.514	398.126	33.3853	335.144	45.0629	415.954	140.47	665.262	0.51646	0.164956	0.37842	-1.2488	-1.12771	-0.164956	NM_144686	TMC4	Homo sapiens transmembrane channel-like 4 (TMC4), mRNA [NM_144686]	NM_144686	false	ref:NM_144686;gb:BC032477;gb:AY236492;ens:ENST00000301187		0	chr19:59356090..59356031	chr19	ENST00000301187	59356031	147798	19q13.42	GO:0016021(integral to membrane)	GO:0016021	NM_144686	Hs.355126	THC2464638	CTGATGGCGTACACTGTGGCTCTGGCTAACTCCTACGGACGCCTCATCTCTGAGCTCAAA		59356090
GLS2	A_24_P326739	0.0460575	down	2.29706	52.0738	126.432	27.5317	53.5517	17.4259	63.6985	30.5298	53.298	68.2477	56.7061	97.0332	95.2765	-0.397886	-0.0779874	-0.988175	0.0779874	1.14913	0.908209	NM_013267	GLS2	Homo sapiens glutaminase 2 (liver, mitochondrial) (GLS2), nuclear gene encoding mitochondrial protein, mRNA [NM_013267]	NM_013267	false	ref:NM_013267;ens:ENST00000311966;ens:ENST00000257878;gb:AF110330	GO:0006520(amino acid metabolic process);GO:0006541(glutamine metabolic process)	0	chr12:55152246..55152187	chr12	ENST00000311966	55152187	27165	12q13.2	GO:0005739(mitochondrion)	GO:0006520|GO:0006541|GO:0004359|GO:0005515|GO:0016787|GO:0005739	NM_013267	Hs.212606	NP704248	GTTTGCCTTGTCAGCCATGGATATGGAACAGAAAGACTATGACTCGCGCACAGCTCTGCA	GO:0004359(glutaminase activity);GO:0005515(protein binding);GO:0016787(hydrolase activity)	55152246
MGC14425	A_23_P86434	4.900123E-4	down	2.29525	218.449	215.45	113.279	98.8761	153.77	135.082	276.728	125.102	322.384	114.822	505.948	196.525	-0.650828	-0.474588	-0.483835	0.474588	0.818606	0.693502	BC007866	MGC14425	Homo sapiens hypothetical protein MGC14425, mRNA (cDNA clone MGC:14425 IMAGE:4302902), complete cds. [BC007866]	BC007866	false	gb:BC007866;thc:THC2475326		0	chr10:64896047..64896106	chr10		64896047	84989	10q21.3				Hs.659950	THC2475326	AGTGGTTCCACTCTGATCACAAAATAAACTCCTGGGTTGACGCCTCACCCGCGGTTTGAT		64896106
BI261159	A_24_P941751	0.0239983	up	2.29446	402.267	225.724	48.3948	42.8809	46.6335	53.1558	21.3164	48.2672	18.1045	28.1203	26.938	52.4347	1.24565	0.586579	0.223201	-0.767017	-0.223201	-0.54882	BI261159	BI261159	602968272F1 NIH_MGC_12 Homo sapiens cDNA clone IMAGE:5107840 5', mRNA sequence [BI261159]	BI261159	false	gb:BI261159		0	chr16:2553883..2553942	chr16		2553883		16p13.3				Hs.664340		AGTCCAGAGGAGAGTGGATCTTGCTGACTGATTTCCAAATGGGATTGGCCAGAGCGGTGC		2553942
FGF7	A_23_P14612	0.0125967	down	2.29154	133.615	136.318	52.5585	58.5766	57.3616	71.399	210.162	72.5333	88.6023	56.9609	165.678	87.8246	-0.333134	-0.460637	-0.620056	1.23054	0.333134	0.61145	NM_002009	FGF7	Homo sapiens fibroblast growth factor 7 (keratinocyte growth factor) (FGF7), mRNA [NM_002009]	NM_002009	false	ref:NM_002009;ens:ENST00000267843;gb:M60828;thc:THC2492582	GO:0000074(regulation of progression through cell cycle);GO:0007165(signal transduction);GO:0007267(cell-cell signaling);GO:0008283(cell proliferation);GO:0008284(positive regulation of cell proliferation);GO:0008544(epidermis development);GO:0009611(response to wounding)	0	chr15:47564872..47564931	chr15	ENST00000267843	47564872	2252	15q21.1	GO:0005576(extracellular region)	GO:0000074|GO:0007165|GO:0007267|GO:0008283|GO:0008284|GO:0008544|GO:0009611|GO:0008083|GO:0005576	NM_002009	Hs.567268	THC2492582	TCATGCTTTTTTCCTATGGTTACTGCATTAAACTCTATATTAAGTTGTTTTTGAACTTTA	GO:0008083(growth factor activity)	47564931
BX114329	A_32_P15288	0.00560355	up	2.28746	86.4849	70.1823	42.8652	25.7353	52.5891	27.0029	22.3134	34.7094	21.9884	33.9352	29.6052	36.9245	0.310037	0.744749	0.970344	-0.628725	-0.617349	-0.310037	BX114329	BX114329	BX114329 BX114329 Soares_NhHMPu_S1 Homo sapiens cDNA clone IMAGp998G064741 ; IMAGE:1932317, mRNA sequence [BX114329]	BX114329	false	gb:BX114329		0	chrX:148478021..148477962	chrX		148477962		Xq28						TTGATTGAGACACTATGGCTCCAGAGTTCTGCTAACAACCACCTGAAACAAACTTAGTAG		148478021
A_32_P55438	A_32_P55438	0.0108708	up	2.28152	154.645	271.345	50.0034	108.297	57.9274	161.331	26.0862	122.436	26.1954	167.347	42.6936	178.971	0.961504	0.657775	0.294963	-0.458005	-0.90278	-0.294964	A_32_P55438	A_32_P55438			false			0	chr4:040223772..040223713	chr4		40223713		4p14						GTTGCCTTCGTCAAACCTGGTGAGGTTTTGTACTATCTTTAGTCTCACTACATGCAGCAG		40223772
CSRP1	A_24_P225448	0.0447742	up	2.28142	121.858	131.539	60.6565	104.179	48.8329	80.8337	18.6263	91.1456	35.6352	125.446	92.8052	196.328	0.820375	0.15033	0.203559	-1.36017	-0.885027	-0.15033	NM_004078	CSRP1	Homo sapiens cysteine and glycine-rich protein 1 (CSRP1), mRNA [NM_004078]	NM_004078	false	ref:NM_004078;gb:AK131508;ens:ENST00000340006;ens:ENST00000367306		0	chr1:199721113..199721054	chr1	ENST00000340006	199721054	1465	1q32.1	GO:0005634(nucleus)	GO:0005515|GO:0008270|GO:0046872|GO:0005634	NM_004078	Hs.108080	THC2511789	CTGCTTTCGATGTGCCAAGTGTGGCAAAGGCCTTGAGTCAACCACCCTGGCAGACAAGGA	GO:0005515(protein binding);GO:0008270(zinc ion binding);GO:0046872(metal ion binding)	199721113
THC2749949	A_32_P129573	0.027257	down	2.28009	79.8774	68.7875	25.8165	35.6775	18.3857	33.9704	49.3845	34.0654	113.124	60.1305	295.225	149.363	-0.160056	-0.842421	-1.2614	0.160056	0.536042	0.607293	THC2749949	THC2749949	Q292V3_DROPS (Q292V3) GA11845-PA (Fragment), partial (10%) [THC2749949]		false	thc:THC2749949		0	chr12:127238686..127238627	chr12		127238627		12q24.32					THC2749949	TGAGAATTTGTCCTAATGCCTCTGGTCTTTGCCTGTGCTTCAGCTTATTTGGGGGAACAA		127238686
BX647685	A_32_P17484	0.0199228	down	2.27903	143.256	134.823	79.6013	37.9131	45.131	39.6068	108.237	36.9331	84.5773	27.4787	142.733	42.7869	-1.22312	-0.24056	-1.12228	0.24056	0.311303	0.427429	BX647685	BX647685	Homo sapiens mRNA; cDNA DKFZp686J0581 (from clone DKFZp686J0581). [BX647685]	BX647685	false	gb:BX647685;thc:THC2610005		0	chr14:74960250..74960191	chr14		74960191		14q24.3				Hs.586834	THC2610005	AAGAAAACTTGTGAGCTAGGAATGGGAAGGCTTCTCTTCCAATGACCACCAATGAGAATG		74960250
RBP5	A_24_P386746	0.0409401	up	2.27644	165.603	139.086	70.0809	51.5252	46.7364	62.1605	26.5847	56.0845	22.6703	69.9193	52.0099	77.4455	0.744675	0.936666	0.081471	-0.584085	-1.13196	-0.081471	NM_031491	RBP5	Homo sapiens retinol binding protein 5, cellular (RBP5), mRNA [NM_031491]	NM_031491	false	ref:NM_031491;ens:ENST00000266560;gb:DQ892613;gb:DQ895853	GO:0006810(transport)	0	chr12:7172199..7172140	chr12	ENST00000266560	7172140	83758	12p13.31	GO:0005737(cytoplasm)	GO:0006810|GO:0005478|GO:0008289|GO:0016918|GO:0019841|GO:0005737	NM_031491	Hs.246046	THC2552974	GAGGACGCTCAGCACCTTCCGAAACTACACTGTGCAGTTTGATGTGGGAGTGGAGTTTGA	GO:0005478(intracellular transporter activity);GO:0008289(lipid binding);GO:0016918(retinal binding);GO:0019841(retinol binding)	7172199
AF471454	A_24_P702749	0.0388872	up	2.27476	433.438	271.076	54.0315	36.4323	39.7366	31.5021	16.8791	38.5039	17.3074	31.4244	46.1495	43.8465	0.472692	0.364143	0.130584	-1.3942	-1.06494	-0.130584	AF471454	AF471454	Homo sapiens clone 68-46a Ig heavy chain variable region, VH3 family mRNA, partial cds. [AF471454]	AF471454	false	gb:AF471454;gb:U00515;gb:AF471414;gb:DQ431553		0	chr14:105886882..105886823	chr14		105886823		14q32.33				Hs.633485	NP861037	ATGCAGACTCCGTGAAGGGCCGATTCACCATCTCCAGAGACAATTCCAAGAACACGGTGT		105886882
ZFYVE9	A_23_P33768	0.0447551	down	2.27388	746.156	1059.13	792.678	557.544	824.685	714.216	1062.94	604.473	1241.28	362.75	1411.67	624.689	-1.16631	-0.153327	-0.453494	0.153327	1.1138	0.515216	NM_004799	ZFYVE9	Homo sapiens zinc finger, FYVE domain containing 9 (ZFYVE9), transcript variant 3, mRNA [NM_004799]	NM_004799	false	ref:NM_004799;ref:NM_007324;gb:AF104304;ens:ENST00000287727	GO:0006897(endocytosis);GO:0007181(transforming growth factor beta receptor complex assembly);GO:0007183(SMAD protein complex assembly);GO:0007184(SMAD protein nuclear translocation)	0	chr1:52584661..52584720	chr1	ENST00000287727	52584661	9372	1p32.3	GO:0005737(cytoplasm);GO:0005769(early endosome)	GO:0006897|GO:0007181|GO:0007183|GO:0007184|GO:0004872|GO:0005515|GO:0008236|GO:0008270|GO:0046872|GO:0005737|GO:0005769	NM_004799	Hs.532345	THC2464973	CCATAATTCTAAGTCTTCTATGCATTGTCCACCAAGAAGATCTGGGCAGCTTCTGTTCCT	GO:0004872(receptor activity);GO:0005515(protein binding);GO:0008236(serine-type peptidase activity);GO:0008270(zinc ion binding);GO:0046872(metal ion binding)	52584720
LOC649375	A_24_P281443	0.0457523	up	2.27078	1511.23	5181.28	1083.25	6277.94	633.154	5019.85	503.118	4694.49	643.714	8166.66	741.848	11559.7	1.32692	0.56958	0.117494	-0.117494	-0.560746	-0.857327	XR_018559	LOC649375	PREDICTED: Homo sapiens similar to Keratin, type I cytoskeletal 18 (Cytokeratin-18) (CK-18) (Keratin-18) (K18) (LOC649375), mRNA [XR_018559]	XR_018559	false	gb:XR_018559;ref:XR_016450		0	chrX:127676862..127676923	chrX		127676862	649375	Xq25			XR_016450	Hs.647487		TGGAGTTAAATGCCCCCAAATCTCAGGACCTCTGCAAGCAGACAGACACCTGGGCCCAAT		127676923
PRR16	A_23_P92929	0.0467284	down	2.27051	159.567	193.215	107.184	65.5514	79.5507	100.507	138.455	75.7107	167.079	78.2376	300.019	93.6566	-1.06616	-0.0807292	-1.12747	0.0807292	0.304478	0.889483	NM_016644	PRR16	Homo sapiens proline rich 16 (PRR16), mRNA [NM_016644]	NM_016644	false	ref:NM_016644;gb:BC092474;gb:AF242769;thc:NP211968		0	chr5:120050560..120050619	chr5		120050560	51334	5q23.1			NM_016644	Hs.157461	NP211968	ACAAACTGTGAACCTGCAGATTTCACCTATTTTGATTTACTATAAGAGCTGGGATTTGAT		120050619
PIWIL4	A_23_P427760	0.00775191	up	2.26836	140.454	131.619	40.8812	35.6415	37.5877	49.2217	19.3823	43.4498	18.6523	52.9483	31.6026	62.0134	0.774514	0.878664	0.291751	-0.48382	-0.824441	-0.291751	NM_152431	PIWIL4	Homo sapiens piwi-like 4 (Drosophila) (PIWIL4), mRNA [NM_152431]	NM_152431	false	ref:NM_152431;gb:BC031060;gb:AB079366;ens:ENST00000299001	GO:0007275(multicellular organismal development)	0	chr11:93993871..93993930	chr11	ENST00000299001	93993871	143689	11q21		GO:0007275	NM_152431	Hs.660188	NP1276673	TCTGCCATAAGCTCAAGGCTGTGACTGGGGAAAAAGATTGAGCTTAGTTTTCATGTCTAG		93993930
[truncated: 1,832 more rows]
