# Supplementary material for: Over-Expression of Either MECP2_e1 or MECP2_e2 in Neuronally Differentiated Cells Results in Different Patterns of Gene Expression
Source: PLoS One. 2014 Apr 3;9(4):e91742. doi: 10.1371/journal.pone.0091742 (PMC3974668; doi:10.1371/journal.pone.0091742)
Supplement: Table S5 — List of genes showing altered transcription in differentiated SK-N-SH cells under e1 or e2 over-expression (or both), categorized as either down-regulation or up-regulation. Overlap with previous transcriptome studies for MECP2 is also indicated, with genes highlighted in yellow reported as up-regulated or activated, and in green as down-regulated or repressed. (XLSX) [file pone.0091742.s008.xlsx]

## Sheet: Sheet1
Genes down-regulated at least 2-fold in SK-N-SH cells			Genes up-regulated at least 2-fold in SK-N-SH cells
By both MECP2_e1 and MECP2_e2	By MECP2_e1 only	By MECP2_e2 only	By both MECP2_e1 and MECP2_e2	By MECP2_e1 only	By MECP2_e2 only
NR0B1	FLG	BM982926	C3orf41	FGB	IGSF10
LOC92196	CCL2	AW389914	BCL11A	CTTNBP2	DPEP1
BM129308	CRH	AL578110	THC2770350	CD46	A_24_P522399
HIST1H2AC	THBD	LOC400590	PRLR	PTGS2	XAGE5
ZNF275	IL8	BX413550	AMOT	MYPN	BQ069859
PDK4	ENST00000303697	U80761	ENST00000375672	ENST00000332902	ENST00000295052
AF091089	CRCT1	BM983766	LOC441774	FLJ20054	FOXP2
HS6ST3	PLAU	BC042017	AW365443	PLXNC1	AF086214
BX104982	CST2	BX104493	FLJ13769	FLVCR2	RSPO2
BC041389	IL1B	BF955364	CXorf57	CFHR1	TNFSF15
CCBE1	ELAVL3	A_32_P197393	PGK2	THC2667205	LOC400891
GRM8	IVL	OTUD6A	THC2655900	BX372426	GRAMD1C
SYTL3	RGS13	THC2618570	PTPLAD2	AI382143	CXCL2
LRRN3	NOV	A_24_P676200	A_24_P464238	LRIG3	LOC340069
ENST00000285383	SFTPA1	AA747799	DNAH11	TMPRSS3	NPR3
BF827074	KLK6	THC2547732	GRAP	GABRB1	GHR
PFN4	OTOR	THC2788875	ECM2	SPG20	OR7D2
BE696323	FAM84A	VMAC	FAM110C	CA8	HOXA11
SIX2	PDGFC	FMN2	LMX1B	GDF6	REST
DHDH	EFEMP1	CXorf56	RIOK2	LIX1	RORC
NEFM	SRPX2	BX406954	THC2773657	MASP1	TPK1
WNT10B	THC2624048	BF475893	CLEC7A	GRHL2	UGT2A3
ZDHHC21	A_23_P103951	BG989839	C7orf45	LOC286528	THC2654949
LGICZ1	THC2516687	THC2559752	TMEM92	ENST00000356197	SP7
A_32_P41594	THC2645398	LOC644199	AI133411	BC015449	AL831865
DB318193	THC2694420	A_24_P759241	SDPR	AK094786	ATP8B1
AI824599	KLK7	AV652851	TBX1	COL22A1	NP110187
ZNF738	AQP6	BC009749	ARHGAP30	SOD2	ANXA10
AI263830	CAMK2N1	THC2660361	STAB1	GPR61	THC2611785
C14orf153	AK124936	BX089650	LOC643338	CD80	TRIM10
AK094629	COL3A1	GCRG224	A_24_P187355	AF044579	THC2504595
A_24_P483374	THC2726143	BQ775944	PTPN22	BHMT2	BC043218
LIAS	AK123431	RHCG	BX105574	BX337332	A_24_P486659
MAP2K6	PAGE5	THC2572908	ENST00000307214	ECAT8	AL137566
ZNF273	ENST00000370378	ZNF233	NAV3	ABCB11	TAS2R10
CB528527	LAYN	DKFZp761E198	LRAP	AI470277	AK023757
ALKBH8	CYP26B1	THC2657091	HEPACAM	AK124173	CDRT1
CYP4F2	THC2733540	A_32_P167212	MFAP5	THC2750782	THC2652888
GPR119	ANGPTL4	BF592096	HPGD	A_32_P188127	MGC12916
RHEB	BC031342	DB348311	NUDT9P1	ACPP	FAM111A
AA291137	WNT5A	CLDN3	GPR174	THC2693238	BX100786
BX647075	AK056384	THC2552443	THC2724145	AV724325	A_24_P474188
A_32_P62480	FAM43A	CCDC120	THC2760410	THC2657737	GLIS3
C9orf165	DOK5	C16orf73	F2RL1	A_24_P930705	THC2682291
LOC387856	A_23_P123234	NAPSB	AK001007	THC2658800	C10orf68
MYOD1	A_32_P136614	BM668321	TUBB1	CASP1	DCBLD1
CLDN23	AK023660	BC007809	A_24_P921871	TEX28	FOXP3
FGF7	EIF2C1	ENST00000360514	LRAT	GPA33	DP58
AA532655	C8orf47	COBL	CLEC4D	AI762428	ENST00000343518
LOC391040	THC2741486	WNT10A	NAP1L2	AF103312	DKFZP564O0823
SH3RF1	BHLHB3	DQ786272	C14orf81	GPR44	KLK7
LOC648964	PCOLCE2	AI827481	GJB2	ENST00000370599	ENST00000376752
A_24_P471099	CALCB	A_24_P84268	CR936609	THC2750590	PTPRG
GSH1	DRAM	C1orf25	PSCD4	CNTN4	BI826226
KCNG4	PLXNA2	SMCR8	KIR2DS2	A_24_P910504	THC2613389
AL562818	KIAA1913	CB305794	FABP3	THC2624202	THC2612011
ING1	ELAVL4	AK092508	LOC220115	HS3ST1	GALR2
BG944303	AK095046	GRM7	RASA3	GPR1	THC2633633
SRCRB4D	CTGF	D31828	DAO	ARHGAP29	SPATA3
C17orf55	AI348443	THC2521656	LOC643637	MATN2	THC2618074
BM980603	THC2719609	LOC731519	GIMAP8	CHRDL2	NODAL
SH3PXD2A	EPS8	AA973883	GPR26	SOX5	SPRY3
BU076193	AK025173	ITK	MYO7B	KCNIP2	MIA2
GPATCH4	KITLG	CTDSPL2	TNFAIP8L2	APOL1	WNK2
AA877852	UNC5C	HIST4H4	AF279780	TSPY1	A_32_P145302
PPP2R2B	A_32_P177595	AF086536	THC2535753	GH2	STAT3
AL713623	AA465699	THC2515527	IL22RA1	PTCHD1	ATF3
MUC6	CYR61	DGCR5	C10orf82	TMEM144	ACP1
TLX2	KIAA1109	BC011998	GJA1	CLIC6	AK021686
FLJ45803	TBC1D3	BQ014494	KLHL4	CTCFL	GSTM5
ZNF641	C8orf5	GLS2	DLK1	C14orf72	FRMD4B
LTB4R2	BM677097	BX647685	THC2656099	HOXB7	SLC25A12
LZIC	LMO7	ZFYVE9	CD34	THC2671299	BE710245
KIAA1833	LIF	PRR16	ENST00000322370	AF314543	A_24_P144625
C22orf13	FAP	LOC728154	FGFR2	CA441361	FLJ23152
C8orf12	AK023907	NCR3	IL1RAP	DLGAP2	THC2709254
A_24_P638608	CD55	AA431401	AK057935	T82292	DSG2
BI496440	LRRC38	C15orf38	THC2550463	OMD	C2orf19
GCAT	CECR2	THC2522884	THC2746700	THC2642249	C20orf82
CD556746	EBI3	THC2563460	C22orf37	THC2624002	ENST00000378348
MAGEE1	PLA2G5	LOC85391	KIAA1622	CATSPER1	A_24_P452024
ZNF490	A_32_P194171	KIF5A	ZNF366	COX7A1	PTPRJ
PQLC2	AL133570	CFL2	GPR34	THSD4	FZD5
CABP5	IL1F7	AA279208	FLJ16237	AIM2	FLJ40288
BC051368	SCARB1	ZNF689	MEOX2	NPY1R	CENPI
PSMD8	COPE	RPS10	A_24_P925966	A_32_P119949	A_32_P93584
CXorf23	AK055347	KLF2	A_32_P132169	LOC131873	DQ168992
MYOZ2	RPH3A	THC2544212	MYO15A	THC2734459	ENST00000390594
PEX11B	BC025324	LOC729701	LOC647057	AK023947	AL359062
TMEM86A	THC2597697	OTX1	AK023571	HOXB3	FLJ14107
C22orf25	SOHLH1	THC2612620	ANKS4B	FZD8	AW138500
A_24_P927245	CCL3	AK025430	SLC46A3	OLR1	THC2773362
ERLIN2	CA419778	SNX21	BC012360	THC2705799	ZBTB41
LOC284112	SFRS16	A_32_P224040	C21orf63	C22orf33	GARNL3
AB062480	NDN	PEAR1	THC2703042	A_24_P932270	LOC388796
A_32_P134556	TMEM166	AMN1	AF130053	C15orf43	ENST00000264899
THC2582065	PAPPA	AK094885	ENST00000246000	PDE1A	ITGB1BP3
THC2753543	tcag7.1017	MGC33407	TTYH2	S81294	PSTPIP2
MGC14425	MT1B	CDC42SE2	ACSM1	THC2617352	ZNF189
THC2463424	ZNF174	TMEM40	BE926212	KRT77	ITLN2
CHGB	SAMD9	THC2690661	CHSY-2	GRAP2	DENND4A
BC038983	MXRA5	MEF2D	USHBP1	F13B	NOG
AI873070	CTAG1A	A_24_P237820	SCP2	ATP6V0D2	AK127156
MMP16	FAM5B	BF939434	EGFL6	CSF3	LOC441448
SLC43A1	AL049260	ARHGDIG	CYP2E1	RHOJ	THC2714184
PDLIM2	PARP10	SUPT6H	FHL5	SAGE1	ZDHHC19
KLHL26	AGGF1	BQ333643	A_24_P922314	ZBED2	TCF2
THC2749949	C6orf159	AK025047	AL833303	SGCD	TXNL4B
ENST00000380333	ITGA3	TRIB1	THC2660563	CD48	FARSB
WNT6	EDG3	C21orf34	DKFZP564C196	RASSF5	THC2780053
GCLC	MAGEA10	N75427	CILP	TMEM132B	A_23_P75129
ANKRD5	THC2569379	A_24_P392910	A_24_P1873	HS3ST3A1	C9orf109
KRT85	ACSM2	A_24_P16291	EPSTI1	WDR21B	RPSA
CB047924	FLJ38379	TMEM44	C9orf79	KCTD4	THC2664145
KIAA1009	HAAO	SLC12A9	MCTP2	KRT19P3	DKFZp434B1231
LOC388335	AKAP9	FKSG2	C21orf82	CXCL13	EMCN
HGSNAT	FAM113B	SLC2A3P1	THC2669961	ZNF750	UGT3A2
SPRY1	LHFP	PARD6A	KLB	LOC654433	IFI44
BX100535	FAIM2	AA151106	AK026304	AGXT	ENST00000371367
ADAMTS5	SERPINE1	RP11-217H1.1	THC2751803	CD40LG	AF217970
NR4A3	PYY	A_32_P112401	AF193050	THC2689491	A_24_P471242
PVRL3	MARCO	STARD4	A_32_P73413	APOF	A_24_P281285
	CES1	GGTA1	SLFN12	THC2642694	SYNJ2
	C16orf14	BC092452	FRRS1	BE926198	PDE4DIP
	THC2681183	LOC643313	BC014452	CD28	AY358688
	EXOC3L	HMGA1	C10orf10	TRIM48	TNFRSF11A
	AK096405	HEATR2	ACVRL1	F2RL2	A_32_P145515
	CPA4	THC2651751	POF1B	GSTA1	SCN3A
	IGKV1-5	NPBWR2	A_24_P925818	THC2503417	DQ786194
	CA314451	EFCAB4A	A_32_P5205	CYP4B1	ANKRD20A2
	ZIC4	DNM1L	KLHL6	GSTA5	OR4K17
	AK021933		SIX4	MUC15	KDELC2
	RBM35A		PRRG2	THC2658864	SH3MD4
	BC032585		CRB2	NLRP7	A_24_P272381
	ZNF418		KIF12	AK055529	HDAC6
	FLJ11235		KIAA1751	EPHA3	PIK3CB
	KSR2		HECW2	CX62	IL31RA
	SLC7A14		BX095252	X94629	SLC12A1
	ALOX12		A_24_P705701	A_24_P16273	SULT2B1
	MDGA1		CD1E	LRRTM3	A_24_P931653
	SH2D5		ADH1A	AK027541	ADAMTSL1
	PARP14		THC2651501	RNF207	KIF13B
	C6		MAGEA11	ITGA8	SERPINA4
	VASH1		AK131023	FLJ26056	BI047192
	SCARF1		ARHGAP8	ITIH5	THC2518214
	MT1G		AK095251	THC2674836	A_24_P935082
	ANKRD44		IKZF3	BC048109	PRAMEF8
	THC2649401		PRRX1	AMPH	IGSF1
	TGM2		APOD	PLA1A	AK098660
	ABCD2		AW856073	TCBA1	A_24_P935852
	BE181768		LPAL2	OR1L4	C5orf38
	ENST00000360102		AI672067	THC2631297	PLA2G10
	AI559980		FOXG1B	RGS22	C11orf66
	NRXN3		C1orf51	LOC645904	LMBRD2
	GPSM3		BM929882	THC2667587	EDNRA
	CLDN5		FRMPD2	C15orf49	KRT13
	FLJ20464		MAN1C1	AK025225	AK023816
	THC2617584		C8orf46	BM508017	SERPINA2
	LAMA1		AK000144	UNQ5783	ENOX1
	POLL		FGFBP1	AK024927	OLFML2A
	ENST00000316269		A_32_P26536	7A5	ARL15
	B3GNT6		FLJ32312	ATP10B	STARD13
	BE644757		ZP1	PRDM13	AL050131
	MT1L		AK123066	LDLRAD1	RXFP4
	HEPH		ANKRD35	ADORA3	AY358263
	CR2		THC2609891	CCDC83	ATP6V1C2
	A_24_P839258		C11orf64	ABLIM3	FLNC
	MFSD9		A_24_P910277	KLK12	LOC728688
	CD109		VIPR1	ALPPL2	AK092846
	C5orf23		EFCBP1	ENST00000311208	LOC647813
	A_32_P11947		RHD	FLJ46111	GJB1
	SLC25A23		ENTPD3	LHX6	IMPAD1
	LOC401317		SLC17A2	CTNNA3	LOC391081
	THC2647962		SIT1	TRPM3	A_24_P289043
	S72478		MUC17	AK097214	OLFML2B
	PAPPA2		THC2718323	BC043261	THC2739352
	ENDOD1		MAEL	CKM	POTE15
	VPS53		AI435457	BX091899	TMC4
	RAB3B		KRT80	THC2682510	BI261159
	A_23_P136961		CYBA	SYN3	CSRP1
	PTCH2		HS6ST2	USP43	AF471454
	MAP3K13		C16orf30	AK095831	LOC649375
	C1orf61		TSKS	ENST00000340444	PIWIL4
	AK098270		CH25H	CCDC69	H6PD
	MAFA		M31157	CDYL2	AF130062
	DLX3		THC2610907	C18orf1	ENST00000278779
	CRB3		THC2548807	LCT	HOXA10
	THC2552322		PLG	LOC643652	DA234975
	LMOD1		TAF5L	TMEM106A	A_32_P10831
	CHM		CCL1	UBE2U	C20orf199
	ITGA2		THC2701654	A_32_P17672	ENST00000318093
	RGS5		MYC	NAP5	SFTPD
	THC2534144		COL5A3	THC2704192	RBBP4
	A_23_P170719		ENST00000268714	THC2657355	SLC43A2
	BC000604		TLR9	BF978194	AK026418
	GZMH		A_24_P186664	CCDC54	AK125884
	ITGBL1		NP109842	HIP1	AA573434
	FAT4		THC2612796	C6orf97	EPB42
	AK126329		C14orf50	ACTL8	LCE3A
	MAPK8IP1		AA989132	GALR1	LOC645431
	GRIN2C		TAS2R13	CD22	BU686376
	CR622072		AF264623	HORMAD1	THC2694873
	KLF14		MUC20	KCNK18	ENST00000355503
	MPV17L		SCNN1B	THC2687713	THC2671846
	GPR85		MFI2	TSHR	C6orf192
	A_24_P760324		A_24_P169807	TAL1	TLOC1
	ZNF238		FOXR1	AY358732	GOLT1A
	REG3G		A_24_P924118	C21orf62	ARHGEF10
	AK023104		FASLG	LOC200383	AQP7
	ELMOD1		SIRPG	G6PC	BQ002790
	RGS7		WDR33	TRAT1	THC2648849
	SSTR2		ELMO2	AF221846	VSIG4
	ENST00000326678		BC007549	GPNMB	SLITRK4
	RAB9B		DNAH9	CHL1	THSD7B
	MLL2		AY831680	RNASE1	UHMK1
	EWSR1		MGC4294	TRIM38	FGF21
	H40632		BSPRY	A_24_P688872	CD47
	MT1E		LRRC4C	ANKRD30A	WNT2B
	RGS2		PEX5L	THC2639372	TNFRSF10C
	AF086547		AK130878	BG259015	AK096606
	MYBPC2		AW844496	AF007131	SLC37A3
	SCN3B		TTTY14	F03017	BC019703
	KCNJ10		BC007399	MPP7	IL1RAPL2
	FOXH1		IL26	AA232904	A_32_P67303
	BC042853		PSMAL	FLJ36848	ITGB5
	NUDT16		C1orf212	THC2617409	BTBD14B
	MTMR4		DOK2	PROX2	CSHL1
	A_24_P877411		FMR1NB	CR627415	JAG1
	PDE4D		AJ002785	CK300666	LOC440345
	BE835490		HPSE	AK092744	THC2484716
	AK124256		CRP	MT4	BNC2
	THC2539168		BOC	AK095544	ATG9B
	GRIN1		SYT6	AK074181	FLJ38773
	AK022487		AYTL2	AI359055	ENST00000338358
	C9orf75		ENST00000367932	CD300LF	KLHL30
	TNS1		WNT3A	A_24_P922401	RP11-125A7.3
	CDH7		HFE2	A_23_P12373	PKN2
	A_32_P100206		RHBDL2	THC2786072	AI080703
	MAP3K12		A_24_P852983	NAG18	ENST00000332863
	FLJ30901		GCNT3	AK095964	ENST00000371310
	THC2662176		LYSMD4	APOBEC3H	OR2F1
	SLC2A6		BC015876	KRT26	SERPINB8
	SAMD11		TMEM163	ARL8A	ENST00000355788
	THC2555234		NKX6-1	AW977527	SLC22A7
	HSD17B7P2		ATP11A	GABRA2	BC034623
	GDF5OS		NM_001039769	ARSE	BG542103
	PLCH2		PSG11	THC2730181	GP5
	GNL3L		RYR2	THC2643762	ZNF776
	APC2		LOC652192	CB049726	CPM
	GGTLA1		NRP2	TMEM16D	A_32_P40673
	HOXC5		AK094603	NETO1	ENST00000331594
	AK026984		GJA3	ZNF121	CLDN19
	NOS1		PCSK6	N4BP3	EPHA2
	MT2A		ZFPM2	A_24_P585198	LOC284242
	KIF17		A_32_P55438	KCNA1	ENST00000340034
	ABAT		THC2686110	A_24_P930842	LDB2
	PRKCDBP		LAMA1	ZNF341	PRDM1
	KIAA0513		AF350419	PPP2R1B	SCAMP4
	CR616845		SEMA3D	AK091978	SYTL3
	IGFBP6		CNOT4	PCDH15	AK026209
	PCDHB12		ENST00000359573	THC2709990	LOC390472
	ZNF585A		LY9	LOC387911	ZNF414
	NUDT19		DB090170	KIAA2022	THC2550342
	RERG		RBP5	MYCL1	AK022183
	THC2519054		BX114329	A_24_P936067
	AK096956		PNOC	LHFPL1
	MYOG		THC2679544	BMX
	NAV2		AW451975	C1orf168
	SNURF		FETUB	NLRC5
	SYN2		OR12D2	TRPM1
	ACP2		CCDC138	UNC5CL
	BCL7A		OR10A2	SIAE
	KRTAP8-1		TXNDC3	BX112876
	THC2543854		ATP11B	SYCP3
	KIAA0367		HMGB4	ZYG11A
	AI015723		A_24_P890995	DEFB126
	ORMDL2		LAT2	THC2646402
	AK074614		YEATS2	BC069699
	HLA-DMA		LRP11	A_23_P207233
	AL565381		NTSR2	ENST00000377515
	THC2719015		B3GNT7	KRT18P46
	SH3BGR		TMEM20	CCR3
	C8orf4		THC2591546	PDILT
	A_32_P79515		HSPB8	A_24_P92844
	MYO15B		RAMP3	SPATA9
	ZNF135		HOXA2	C21orf91
	GMDS			RNF128
	A_24_P931699			LEMD1
	LOC120449			THC2730125
	PCDH9			BC046476
	LOC646643			OSR1
	DHH			MYLC2PL
	NMNAT1			THC2630983
	PLAT			POU2F2
	KIAA0319			ABCA4
	SDC1			THC2642744
	ENST00000371189			FAM124B
	SAMD9L			ENST00000334165
	A_32_P73039			CCDC88
	PLD5			AF086125
	CDC40			EYA1
	PCSK5			BF056065
	THC2614421			MGC46496
	A_32_P760762			AOX1
	TCL1B			PCSK1
	CD237413			IFI6
	A_32_P14737			A_24_P11980
	SAMD14			KRT8P19
	ZNF264			LOC388630
	AI090310			PTPRZ1
	KALRN			DIO3OS
	BE708118			FAM20A
	PTPRN2			THC2624682
	FLJ12331			A_24_P928119
	ANKRD33			A_32_P95051
	C20orf197			MSR1
	CLTB			THC2667726
	PLEKHM1			DHRS9
	AK057196			DPCR1
	A_32_P113646			PECAM1
	AL137474			A_32_P61132
	THC2698284			BQ334425
	CACNA1G			ZBTB10
	GAP43			KRT40
	OTOS			HOXC13
	RP11-34P13.4			APCDD1
	GGN			C14orf49
	BX117168			LOC342732
	GPRIN2			ARHGAP24
	SEMA3B			A_32_P143803
	FAM119B			AL109706
	OR4A15			A_32_P36709
	SCG5			PCDHB13
	CYP3A7			SLC7A13
	PCDHB2			STON2
	A_32_P208713			ENST00000359354
	STAC			JPH1
	OGDHL			AL598801
	SLC35F3			BMP7
	ZDHHC1			BM149237
	LOC647690			AK057952
	A_32_P184304			FMO4
	DCX			TRPM2
	EXOC5			ENST00000358356
	IGHA1			CSF2
	ZNF177			CDH26
	AK055214			TF
	MXRA8			DNAH14
	TRIM7			A_24_P927782
	CLIP3			ZIC3
	AW327568			TEK
	ENST00000321130			KRTAP1-1
	THC2668267			AA574228
	BC011660			LOC727945
	THC2708669			GYPA
	GALNT14			BC034791
	NEFL			C18orf2
	AF086337			CLEC1A
	AF143331			AK022357
	MTMR8			XG
	CD46			LIMD1
	NPHP3			A_32_P150269
	THC2755690			HFE
	THC2497326			OSR2
	GLIPR1			BE672039
	C20orf12			THC2716965
	TM6SF2			TRIM15
	KIRREL3			BM503308
	APLN			PAH
	THC2484329			A_32_P3322
	GPRC5C			ATP10A
	LOC90113			THC2718118
	LOC729391			SCGB1C1
	ENST00000355898			A_24_P921636
	DLG2			CUGBP2
	PAX5			FGD3
	STMN2			AK098372
	A_24_P357986			ENST00000284767
	ACCN4			MALL
	C15orf40			EDNRB
	DCBLD2			TMEM140
	THC2665223			PLSCR4
	TncRNA			GYPB
	PLK2			THC2663201
	TCTA			C22orf23
	LOC375010			ABCC4
	WDTC1			THC2663297
	NOL10			AK094289
	WASL			THC2642582
	THC2649341			SRD5A2
	AK055335			A_24_P211906
	ASTL			KCNS1
	KLK10			THC2661861
	KCNK5			DOCK8
	GNG8			FLJ21963
	TPM1			LOC643201
	PRKAG2			ARHGEF5
	OSGIN1			BC041459
	ELL2			IGF1
	SH3BP2			SLC9A1
	SLC38A3			HLA-DQA1
	KRTAP6-3			SUSD4
	PPP1R12B			SDK2
	MT1H			ZNF659
	C13orf31			GRIN2A
	TMEM130			GK
	THBS1			LOC729111
	ZNF652			APOA4
	C19orf31			AK023647
	SLIT2			ITGAL
	A_32_P57172			RASIP1
	ERCC2			SLC17A3
	THC2695418			A_24_P919629
	CNOT4			A_32_P110780
	A_32_P164061			HHLA3
	LOC401176			A_24_P944275
	LOC441208			THC2667926
	OBFC2A			C2orf54
	QRSL1			M74509
	LDLR			HOXA9
	AI801879			C17orf60
	XPR1			SLC7A7
	THC2538882			UBQLNL
	CX165016			AI420834
	LIMK2			A_32_P22578
	PAX7			COQ10B
	MKS1			LHX5
	VTI1A			CLC
	ACCN2			NOD2
	EXOSC6			NPTX1
	A_23_P142197			A_24_P281468
	ICA1L			CTNND2
	DYNLT3			C20orf28
	THC2720893			BU853872
	KCNJ9			TMPRSS9
	FLJ40722			PDE3A
	AL037389			SSTR1
	NAPSA			PLXND1
	INPP5B			AF116656
	OR6K2			CGN
	MAN1A2			BM980974
	BX114764			A_32_P36767
	SETD8			A_23_P170551
	MEIS3P1			THC2623157
	HBD			BQ004014
	LTB4R			BQ233868
	THC2752562			C21orf84
	A_24_P633825			TMEM133
	KIDINS220			BC004969
	THC2740111			XKR4
	BI836406			ASPA
	FLJ22659			THC2660273
	EDG5			CIITA
	WDR90			EMR2
	MOXD1			ADCY9
	AK054879			A_24_P273004
	OSBP2			CPNE6
	RET			THC2635199
	A_23_P144317			GRB7
	FAM53B			BM505503
	CD177			FGFR1
	MPPED2			C20orf186
	A_32_P139311			VIPR2
	CORO2B			SEMA3A
	KARCA1			AK124806
	CD243286			THC2705989
	PTGER2			CT45-1
	CADPS			SPAM1
	PYGB			KRT18P47
	ZFHX4			LOC154822
	GALC			NP274062
	LOC152485			ANGPTL1
	COL5A2			AA969200
	AW268902			A_24_P669854
	C19orf36			A_32_P4882
	CDAN1			KRT33B
	SLC29A3			ENST00000354343
	AK098728			TNK1
	KIRREL2			ENST00000390615
	FLJ40852			CFHR3
	A_23_P21882			GALNT4
	TRIM25			UBASH3A
	ZNF563			ATP2C2
	AW579245			BC031882
	NAT12			AA693695
	ACTA2			LIPG
	C9orf4			AK001784
	SLC7A10			HLA-DQB1
	FLJ38377			AL574249
	DUS3L			THC2660035
	ALK			A_32_P99399
	RASD2			FLJ36492
	XAF1			DQ289488
	PRKAR2A			CCR9
	ADC			RAB37
	BC013679			COQ2
	SPATA18			RNF2
	A_32_P127412			RPESP
	PPM1A			ALDH1A2
	CA866957			MYL2
	C11orf42			C1QB
	BM563971			BC022390
	SPSB3			AK000013
	CEACAM3			PDE1C
	WBSCR19			ARHGAP15
	BQ071984			LOC728003
	APOOL			CSF1R
	CRYBA2			RSBN1
	HSA251708			AA402960
	PHF20			MTM1
	GRIA3			THC2723931
	A_23_P41824			ENST00000330640
	BCAM			SH2D1A
	CEP290			TMEM56
	AA203154			THC2603461
	SCRT1			FABP7
	INHBA			SPATA12
	DST			HHATL
	MIOX			OPRK1
	NT5E			MMP3
	C1orf177			A_24_P99005
	BQ441611			LOC154761
	HAPLN4			ASCL5
	C9orf24			THC2536227
	CDC2L5			PPARGC1A
	ENST00000323198			KIAA1199
	ITFG2			hCG_1657980
	SLC35A2			TNFRSF19
	ENST00000323057			THC2655811
	MT1X			LOC145837
	DNHD1			MARVELD2
	AK090499			CD69
	C10orf26			PVRL4
	AK096778			SLC6A15
	TMEM179			TAS2R8
	BC007358			FLJ30313
	FLJ11286			AF130114
	DDR2			BC007817
	AK023401			BC066878
	DKFZP434A0131			LPHN3
	RBP7			AK022044
	LOC120376			KIAA1509
	LIPA			THC2614520
	FBXL14			AV661884
	FLJ43339			FAM129A
	MAPKBP1			EHD2
	FGR			FES
	TGFBI			FLJ22814
	KLHL29			A_32_P93894
	BU618641			HSD11B1
	LOC440061			CCDC48
	ENST00000331736			FLJ41747
	NBLA00301			LSDP5
	ETV4			TSPY2
	THC2534507			A_24_P918131
	FAM129A			C15orf28
	A_24_P764866			AI823874
	WSB2			PTGIS
	HTR1B			FGL2
	ZMYM6			BQ028381
	THC2628099			GPC5
	SULT1A3			AK098478
	MTSS1			BC042080
	SORCS2			AY927488
	TANC1			LOC284454
	ZBTB37			CPNE8
	APOL2			CYLC2
	PLEKHG5			FAM83B
	C1R			SSX4
	ANKRD13A			FMNL1
	RGS12			C21orf13
	HRH3			FLRT2
	BJ990245			HIST1H2BJ
	REPS2			RP6-166C19.11
	CD70			CUBN
	NAPE-PLD			SPAG8
	EAF2			NBR2
	PCGF5			NLRP12
	THC2682789			LOC652810
	FER1L3			TAT
	BF222619			AK094991
	GON4L			APOC4
	TREX1			THC2755576
	CDC27			MTUS1
	MOBK1B			ENST00000329493
	TLL2			BF433885
	C1orf145			ATP6V1C1
	CD302			TNS4
	COX1			CNOT8
	BX106115			POU5F1
	PIK3R3			NCKAP1L
	POLR1A			A_32_P190343
	THC2543594			TRAF3IP3
	PARK2			GRM3
	LOC205251			LOC157860
	UGCGL1			CGB
	THC2547500			DCTN1
	AK024127			PARVG
	BM955917			C6orf176
	PPIC			NEXN
	SPANXA1			THC2608133
	PPAPDC1A			C8orf79
	AK093171			MICALCL
	PTPRE			C6orf167
	CK300181			LRRK2
	GPR77			RAB43
	AK128814			DPYD
	WFDC2			OLIG1
	A_32_P206917			TLR3
	C10orf54			RASAL1
	ZNF226			KRT76
	AL080130			ERRFI1
	PLEKHA6			IYD
	A_24_P407742			QKI
	ATCAY			A_24_P929867
	KRT32			ZYG11B
	ENST00000313339			ETNK2
	MST1R			ARHGAP25
	ELMO1			A_23_P64962
	ENST00000309874			TM4SF19
	COQ9			SLC25A37
	TMEM135			ERVWE1
	SSH1			KRT24
	CYP2B6			ZNF367
	GREM2			ACY3
	LOC440419			THC2698352
	NRIP2			DOCK3
	PHYHIPL			ENST00000262283
	FLJ10490			ITPR1
	GARNL4			AF070564
	TRABD			C8orf51
	DIP			CDCA7
	NXF3			BU622581
	PDZD8			ZNF17
	IL17A			LOC644994
	TEX261			CFLAR
	ZC3H10			BCL2L14
	THC2616195			UBE2I
	ZNF407			METAP1
	GPR162			HTR7P
	TNRC4			NEDD9
	C17orf69			FAM134C
	TAPBP			PLAC4
	TTC30A			SECTM1
	A_24_P780319			OSBPL11
	AB061718			THC2673989
	A_32_P10165			THC2648243
	XYLT1			ODZ3
	AK057591
	C17orf28
	FLJ00049
	A_32_P233569
	AW076051
	AK054718
	C5orf13
	AK092468
	BC009800
	LOC146439
	THC2718406
	ING5
	KIF13A
	A_23_P121971
	JARID1D
	CLDN11
	THC2506246
	ITGB3
	ENST00000362001
	NAV1
	SLC27A1
	CD607715
	SIRPA
	JMJD1C
	CCDC98
	ZBTB10
	BC043411
