# Supplementary material for: Over-Expression of Either MECP2_e1 or MECP2_e2 in Neuronally Differentiated Cells Results in Different Patterns of Gene Expression
Source: PLoS One. 2014 Apr 3;9(4):e91742. doi: 10.1371/journal.pone.0091742 (PMC3974668; doi:10.1371/journal.pone.0091742)
Supplement: Table S6 — Gene expression microarray results for mouse Mecp2 knockout fibroblasts with over-expression of MECP2_e1 compared to cells infected with eGFP (uncorrected t-test). (XLS) [file pone.0091742.s009.xls]

## Sheet: Sheet1
	# Notes : Created from Advanced Analysis operation: significance Analysis.
	#Entitylist : Filtered on Expression (20.0 - 100.0)th Percentile in the Raw Data
	#Interpretation : group
	#Experiment: mouse 36115 Mecp2 KO fibroblasts MECP2_e1_VS_eGFP
	#corrected p-value cut-off:0.05
	#Selected Test : T Test unpaired
	#p-value computation: Asymptotic
	#Multiple Testing Correction: No Correction
	#
	# Technology : Agilent.TwoColor.14868
	# Owner : gxuser
	# Created On : Wed Jun 09 11:32:26 EDT 2010
GeneSymbol	ProbeName	p-value	regulation	FCAbsolute	36115 eGFP replicate1:redProcessedSignal(raw)	36115 eGFP replicate1:greenProcessedSignal(raw)	36115 eGFP replicate2:redProcessedSignal(raw)	36115 eGFP replicate2:greenProcessedSignal(raw)	36115 eGFP replicate3:redProcessedSignal(raw)	36115 eGFP replicate3:greenProcessedSignal(raw)	36115 MECP2_e1 replicate1:redProcessedSignal(raw)	36115 MECP2_e1 replicate1:greenProcessedSignal(raw)	36115 MECP2_e1 replicate2:redProcessedSignal(raw)	36115 MECP2_e1 replicate2:greenProcessedSignal(raw)	36115 MECP2_e1 replicate3:redProcessedSignal(raw)	36115 MECP2_e1 replicate3:greenProcessedSignal(raw)	36115 eGFP replicate1:cy5ByCy3Signal(normalized)	36115 eGFP replicate2:cy5ByCy3Signal(normalized)	36115 eGFP replicate3:cy5ByCy3Signal(normalized)	36115 MECP2_e1 replicate1:cy5ByCy3Signal(normalized)	36115 MECP2_e1 replicate2:cy5ByCy3Signal(normalized)	36115 MECP2_e1 replicate3:cy5ByCy3Signal(normalized)	Common name	GeneSymbol	Description	GenbankAccession	ControlType	Dbid	GO biological process	Chromosome Strand(Avadis)	Map	Chromosome Number(Avadis)	EnsemblID	Chromosome Start Index(Avadis)	EntrezGene	Cytoband	GO cellular component	GO(Avadis)	RefSeq	UniGene	TIGRID	Sequence	GO molecular function	Chromosome End Index(Avadis)
4921539E11Rik	A_51_P277071	0.00437132	down	10.6925	26.8044	14.6327	37.8416	10.7415	30.6992	31.4542	126.478	7.9732	212.786	12.1142	147.913	5.35254	-2.02891	-1.0854	-2.93723	1.0854	1.23245	1.8862	AK015018	4921539E11Rik	Mus musculus adult male testis cDNA, RIKEN full-length enriched library, clone:4921539E11 product:hypothetical protein, full insert sequence. [AK015018]	AK015018	false	gb:AK015018;gb:XM_131605;ens:ENSMUST00000030245;ref:XM_915378		0	chr4:102728520..102728461	chr4	ENSMUST00000030245	102728461	70941	4qC6			XM_915378	Mm.158501	TC1588614	CCTATGGTTGACTATCAGCACAGATACACCAATAGTTTACTGAATACGGAGTTAATGGTA		102728520
Oxct2a	A_51_P125062	0.0104513	down	10.6592	26.2636	35.3792	21.5596	44.5949	156.849	80.6654	424.886	48.0532	192.865	34.1645	356.072	21.0297	-2.15803	-2.77673	-0.768832	1.41618	0.768832	2.35348	NM_022033	Oxct2a	Mus musculus 3-oxoacid CoA transferase 2A (Oxct2a), mRNA [NM_022033]	NM_022033	false	ref:NM_022033;ref:NM_181859;gb:AK077075;ens:ENSMUST00000102640	GO:0006104(succinyl-CoA metabolic process);GO:0008152(metabolic process);GO:0046950(ketone body metabolic process)	0	chr4:122824915..122824856	chr4	ENSMUST00000102640	122824856	64059	4qD2.2	GO:0005739(mitochondrion)	GO:0006104|GO:0008152|GO:0046950|GO:0008260|GO:0016740|GO:0005739	NM_022033	Mm.270287	TC1585270	CTTGGCGAGCAACTACATCAGCCCCAAGATGACCGTCTACCTGCACAGTGAAAACGGAAT	GO:0008260(3-oxoacid CoA-transferase activity);GO:0016740(transferase activity)	122824915
Podxl	A_51_P118284	0.0139778	down	8.89252	49.6597	55.9604	107.335	29.1153	147.05	98.8178	444.182	32.546	241.372	26.231	566.02	20.7644	-2.71443	-0.659818	-1.96863	1.22851	0.659818	2.22658	NM_013723	Podxl	Mus musculus podocalyxin-like (Podxl), mRNA [NM_013723]	NM_013723	false	ref:NM_013723;gb:BC052442;gb:AB028048;ens:ENSMUST00000026698	GO:0006468(protein amino acid phosphorylation);GO:0050900(leukocyte migration)	0	chr6:31453165..31453106	chr6	ENSMUST00000026698	31453106	27205	6qA3.3	GO:0005886(plasma membrane);GO:0016020(membrane);GO:0016021(integral to membrane)	GO:0006468|GO:0050900|GO:0004672|GO:0005524|GO:0005886|GO:0016020|GO:0016021	NM_013723	Mm.89918	TC1583287	AACTGCACTGCAGAGCTCCAGACCACCCAAAGTGCCATTTGGACAGGGAGGGGGAAATCT	GO:0004672(protein kinase activity);GO:0005524(ATP binding)	31453165
Kcnmb2	A_51_P120917	0.00860052	down	8.06296	61.9767	90.0472	41.0319	105.777	62.454	178.77	198.935	105.742	274.624	74.0242	437.044	62.3899	-0.72535	-1.5526	-1.70363	0.72535	1.705	2.622	NM_028231	Kcnmb2	Mus musculus potassium large conductance calcium-activated channel, subfamily M, beta member 2 (Kcnmb2), mRNA [NM_028231]	NM_028231	false	ref:NM_028231;gb:BC046227;gb:AK012400;ens:ENSMUST00000045917	GO:0001508(regulation of action potential);GO:0005513(detection of calcium ion);GO:0006810(transport);GO:0006811(ion transport);GO:0006813(potassium ion transport);GO:0019228(generation of action potential)	0	chr3:32390366..32390425	chr3	ENSMUST00000045917	32390366	72413	3qA3	GO:0008076(voltage-gated potassium channel complex);GO:0016020(membrane);GO:0016021(integral to membrane)	GO:0001508|GO:0005513|GO:0006810|GO:0006811|GO:0006813|GO:0019228|GO:0005216|GO:0015269|GO:0008076|GO:0016020|GO:0016021	NM_028231	Mm.64790	TC1586744	CTCATTCTATTTGGTGGGGGGAGGGGAAAGGGGGTTGGTTTTAAATAAAGACATTCTGTC	GO:0005216(ion channel activity);GO:0015269(calcium-activated potassium channel activity)	32390425
A_51_P151675	A_51_P151675	0.00698316	down	7.61561	48.2818	48.0763	179.89	56.2715	137.292	81.1048	712.21	70.4471	1147.46	98.805	702.245	34.3487	-2.50101	-0.830526	-1.74778	0.830526	1.03056	1.84648	A_51_P151675	A_51_P151675			false															AATTCTTTTGTATTGGGAGTGACGCAGAAGGTGTACTCTTAACTACATTTGGCTCCCGGG
Chrm1	A_52_P85372	0.0228652	down	7.24195	57.2759	46.1996	211.833	30.241	463.569	91.5597	1869.08	63.5026	1683.22	56.7866	643.785	33.633	-3.22345	-0.725139	-1.19349	1.34588	1.35604	0.725139	AJ006521	Chrm1	Mus musculus mRNA for m1 muscarinic acetylcholine receptor protein, partial. [AJ006521]	AJ006521	false	gb:AJ006521;tc:TC1674221	GO:0007165(signal transduction);GO:0007186(G-protein coupled receptor protein signaling pathway);GO:0040012(regulation of locomotion)	0	chr19:8732026..8744946	chr19		8732026	12669	19qA	GO:0016020(membrane);GO:0016021(integral to membrane);GO:0045211(postsynaptic membrane)	GO:0007165|GO:0007186|GO:0040012|GO:0001584|GO:0004871|GO:0004872|GO:0004930|GO:0004981|GO:0016020|GO:0016021|GO:0045211		Mm.240607	TC1674221	TGGACAAGCTGGATGCCAAGGTGATGCCCTTACTCTGAGAAAAATCTTGTGACTGGAGGA	GO:0001584(rhodopsin-like receptor activity);GO:0004871(signal transducer activity);GO:0004872(receptor activity);GO:0004930(G-protein coupled receptor activity);GO:0004981(muscarinic acetylcholine receptor activity)	8744946
Fgg	A_51_P362176	0.00294192	up	7.24066	65.9843	11.7398	262.266	18.5224	126.919	9.48552	29.1364	22.1053	29.2089	18.1771	33.5075	25.2998	0.903212	2.23619	2.15454	-1.18907	-0.903212	-1.18214	NM_133862	Fgg	Mus musculus fibrinogen, gamma polypeptide (Fgg), mRNA [NM_133862]	NM_133862	false	ref:NM_133862;gb:AK013887;gb:AK149448;gb:BC019828	GO:0007165(signal transduction);GO:0007596(blood coagulation);GO:0030168(platelet activation);GO:0051258(protein polymerization)	0	chr3:83100830..83100889	chr3		83100830	99571	3qE3	GO:0005577(fibrinogen complex);GO:0005615(extracellular space)	GO:0007165|GO:0007596|GO:0030168|GO:0051258|GO:0005102|GO:0005509|GO:0030674|GO:0005577|GO:0005615	NM_133862	Mm.16422	TC1572343	CTATACTATTTTTCCTATGGGACAATGGACTTTCAGGACCTCACTTCATTTTCAGAGTTA	GO:0005102(receptor binding);GO:0005509(calcium ion binding);GO:0030674(protein binding, bridging)	83100889
Pi16	A_52_P413756	0.00247458	down	7.22354	40.8586	175.545	25.756	224.036	81.3696	269.732	238.867	173.56	222.445	159.596	297.03	187.271	-1.46903	-2.48665	-1.09487	1.09487	1.11312	1.29958	NM_023734	Pi16	Mus musculus peptidase inhibitor 16 (Pi16), mRNA [NM_023734]	NM_023734	false	ref:NM_023734;ref:XM_001000508;gb:AB046537;ens:ENSMUST00000024808		0	chr17:29055673..29055732	chr17	ENSMUST00000024808	29055673	74116	17qA3.3	GO:0005576(extracellular region);GO:0005615(extracellular space)	GO:0008233|GO:0005576|GO:0005615	NM_023734	Mm.30950	TC1629192	GTTCTACAGAGGACATGATTCTGGGGATACTTGTCTGCTTCCCAGGGGATGGAGGGGTGG	GO:0008233(peptidase activity)	29055732
Neurod2	A_51_P379341	0.0217417	down	7.02864	40.7095	42.5763	30.8622	45.2344	28.0825	80.075	160.482	49.4592	115.736	48.6309	342.519	33.2952	-0.657792	-1.14468	-2.10478	1.10499	0.657792	2.76969	NM_010895	Neurod2	Mus musculus neurogenic differentiation 2 (Neurod2), mRNA [NM_010895]	NM_010895	false	ref:NM_010895;gb:BC058965;gb:AK158767;ens:ENSMUST00000041685	GO:0001662(behavioral fear response);GO:0006350(transcription);GO:0006355(regulation of transcription, DNA-dependent);GO:0007275(multicellular organismal development);GO:0007399(nervous system development);GO:0008306(associative learning);GO:0030154(cell differentiation);GO:0045449(regulation of transcription)	0	chr11:98142727..98142680	chr11	ENSMUST00000041685	98142680	18013	11qD	GO:0005634(nucleus)	GO:0001662|GO:0006350|GO:0006355|GO:0007275|GO:0007399|GO:0008306|GO:0030154|GO:0045449|GO:0003677|GO:0030528|GO:0005634	NM_010895	Mm.4814	TC1585283	TTCACCCTAACACGAATCTCCGCGTTTTTTATTTTTTATTTTGGTGGGAGGGGATGTGGA	GO:0003677(DNA binding);GO:0030528(transcription regulator activity)	98142727
Kcnk1	A_52_P642488	0.0154612	down	6.99185	208.937	43.1462	149.769	57.3322	115.84	109.104	1328.27	59.3007	1119.8	63.7007	539.123	46.2403	-0.633814	-1.52426	-2.82315	1.57578	1.22621	0.633815	NM_008430	Kcnk1	Mus musculus potassium channel, subfamily K, member 1 (Kcnk1), mRNA [NM_008430]	NM_008430	false	ref:NM_008430;gb:BC003729;gb:AF033017;ens:ENSMUST00000046765	GO:0006810(transport);GO:0006811(ion transport);GO:0006813(potassium ion transport)	0	chr8:128916471..128916530	chr8	ENSMUST00000046765	128916471	16525	8qE2	GO:0005768(endosome);GO:0016020(membrane);GO:0016021(integral to membrane)	GO:0006810|GO:0006811|GO:0006813|GO:0005216|GO:0005244|GO:0005267|GO:0005515|GO:0030955|GO:0005768|GO:0016020|GO:0016021	NM_008430	Mm.10800	TC1610323	CCTAACAAACTCAAGAGAAAATCGGTACGATATTCTGTTCCTGTATACATTTCTACCCTC	GO:0005216(ion channel activity);GO:0005244(voltage-gated ion channel activity);GO:0005267(potassium channel activity);GO:0005515(protein binding);GO:0030955(potassium ion binding)	128916530
D730050B12Rik	A_51_P295635	0.010795	down	6.98491	98.5484	40.6294	21.4362	20.0209	152.399	151.76	442.14	24.0144	121.309	17.8823	164.55	23.1244	-0.741883	-1.92165	-2.01413	2.18234	0.741883	0.81084	BY730955	D730050B12Rik	BY730955 RIKEN full-length enriched, 10 days lactation, adult female mammary gland Mus musculus cDNA clone D730050B12 5'. [BY730955]	BY730955	false	gb:BY730955;gb:AK021357;riken:D730050B12;tc:TC1631708		0	chr13:73276798..73276739	chr13		73276739	78446	13qC1				Mm.244082	TC1631708	GAGAGCAAAGAATCCAGAAGGTGAGGCTGGACCACTCACTAAGATGACAGCTCAAGTTGG		73276798
Rhbdl3	A_51_P267877	0.0121758	down	6.92327	49.594	137.122	28.6096	135.56	111.611	171.041	365.169	145.897	220.755	145.143	575.043	132.441	-1.46178	-2.23891	-0.610418	1.32906	0.610418	2.12377	NM_139228	Rhbdl3	Mus musculus rhomboid, veinlet-like 3 (Drosophila) (Rhbdl3), mRNA [NM_139228]	NM_139228	false	ref:NM_139228;gb:BC054784;gb:AK041678;ens:ENSMUST00000103229		0	chr11:80171873..80171932	chr11	ENSMUST00000103229	80171873	246104	11qB5	GO:0016020(membrane);GO:0016021(integral to membrane)	GO:0004252|GO:0005509|GO:0008233|GO:0016787|GO:0016020|GO:0016021	NM_139228	Mm.194148	TC1583069	GAACCCAGATCTTCCTCTAGTGTCCAATTCAGTTTGCAGATAATGAGGTTTACCCAGTGC	GO:0004252(serine-type endopeptidase activity);GO:0005509(calcium ion binding);GO:0008233(peptidase activity);GO:0016787(hydrolase activity)	80171932
Fastkd1	A_51_P298688	0.0047686	down	6.87002	38.6073	29.3671	42.9774	32.3651	43.4459	17.2216	293.812	36.7248	266.387	28.1656	562.708	29.817	-1.77286	-1.7584	-0.83253	0.83253	1.07398	2.07064	AK030411	Fastkd1	Mus musculus adult male pituitary gland cDNA, RIKEN full-length enriched library, clone:5330408N05 product:hypothetical protein, full insert sequence. [AK030411]	AK030411	false	gb:AK030411;ref:XM_981967;riken:5330408N05;tc:TC1586799	GO:0006915(apoptosis)	0	chr2:69506180..69506121	chr2		69506121	320720	2qC2		GO:0006915|GO:0004672|GO:0005524	XM_981967	Mm.289566	TC1586799	TACTTCATGTTTGATTGTTTTGAAGTAGTATGGGATGGTCGCTTAACGCTTTGCTGATGT	GO:0004672(protein kinase activity);GO:0005524(ATP binding)	69506180
AK042451	A_52_P1115773	0.0169694	down	6.69438	25.8119	17.4051	98.5327	12.9916	246.822	65.6301	464.584	20.3429	374.733	18.806	395.017	14.1651	-3.05128	-0.696786	-1.70877	0.893532	0.696786	1.18169	AK042451	AK042451	Mus musculus 3 days neonate thymus cDNA, RIKEN full-length enriched library, clone:A630092P20 product:unclassifiable, full insert sequence [AK042451]	AK042451	false	gb:AK042451;riken:A630092P20;tc:TC1628017;nap:NAP081967-1		0	chr7:74432751..74433177	chr7		74432751		7qD1				Mm.404444	TC1628017	TATGTCCTGAAGAATAAAACGGATAAGCATATATGTGGATCAATCTTCAACCAGCTTTAG		74433177
Cdh22	A_51_P373573	0.0312388	down	6.65964	253.607	82.4409	123.269	62.8777	112.451	208.235	875.378	57.3977	367.709	59.2539	623.038	61.301	-0.50621	-1.15619	-3.01629	1.80347	0.50621	1.21797	NM_174988	Cdh22	Mus musculus cadherin 22 (Cdh22), mRNA [NM_174988]	NM_174988	false	ref:NM_174988;ref:XM_982809;gb:AK140248;ens:ENSMUST00000065438	GO:0007155(cell adhesion);GO:0007156(homophilic cell adhesion)	0	chr2:164803110..164803051	chr2	ENSMUST00000065438	164803051	104010	2qH3	GO:0005615(extracellular space);GO:0016020(membrane);GO:0016021(integral to membrane)	GO:0007155|GO:0007156|GO:0005509|GO:0005515|GO:0005615|GO:0016020|GO:0016021	NM_174988	Mm.151819	TC1585518	CCAAGGCTTTCTGGCATCCAATTAAAGATGAAGGAAGGGCTGGTCATTTACTAAGCACCT	GO:0005509(calcium ion binding);GO:0005515(protein binding)	164803110
AK029885	A_52_P971918	5.2195933E-4	down	6.63667	183.482	21.5701	97.4077	13.6187	412.176	78.1979	573.484	15.1259	1182.25	20.6254	617.382	14.3127	-1.07806	-1.32815	-1.76854	1.07806	1.67437	1.26419	AK029885	AK029885	Mus musculus adult male testis cDNA, RIKEN full-length enriched library, clone:4931423J15 product:unclassifiable, full insert sequence [AK029885]	AK029885	false	gb:AK029885;riken:4931423J15;nap:NAP073310-1		0	chr14:95807879..95807820	chr14		95807820		14qE2.1				Mm.399393		TGAAGACATCAATGTCCCTAAGAAAGGACATATAAGGTTTGGAATAAAGATACTTCTAGG		95807879
Apoc4	A_51_P460332	0.012832	down	6.46878	268.361	23.1068	197.677	23.0374	121.395	38.57	859.934	27.879	1067.65	18.4738	852.554	17.9003	-0.704591	-1.14128	-2.58823	0.704592	1.61044	1.33135	NM_007385	Apoc4	Mus musculus apolipoprotein C-IV (Apoc4), mRNA [NM_007385]	NM_007385	false	ref:NM_007385;gb:CA478910;gb:BC024657;ens:ENSMUST00000003071	GO:0006810(transport);GO:0006869(lipid transport)	0	chr7:18837138..18836782	chr7	ENSMUST00000003071	18836782	11425	7qA3	GO:0005615(extracellular space)	GO:0006810|GO:0006869|GO:0005615	NM_007385	Mm.439854	TC1580992	GGTTCTGGGGCCCTGGAGCTGTCCAGGGCTTTATGCAGACCTACTATGAAGATCACCTGA		18837138
1700093K21Rik	A_51_P326555	0.016844	down	6.32925	56.6168	32.2469	69.0238	19.3456	109.366	49.8159	662.73	25.6054	127.089	19.0974	475.149	23.4704	-1.47267	-0.449648	-1.15025	2.40916	0.449648	2.05473	AK007052	1700093K21Rik	Mus musculus adult male testis cDNA, RIKEN full-length enriched library, clone:1700093K21 product:1700093K21RIK PROTEIN homolog [Mus musculus], full insert sequence. [AK007052]	AK007052	false	gb:AK007052;riken:1700093K21		0	chr11:23416430..23416371	chr11		23416371	67358	11qA3.2	GO:0016021(integral to membrane)	GO:0016021		Mm.87328		AAATCTGTGCGGAAAGTGTAAACTTTGACCAGCTTGGATCGACTTAGGGTATTGGGTCGT		23416430
Rad50	A_52_P101496	0.046676	down	6.23195	40.4263	69.2878	29.6335	86.4969	195.402	125.811	147.813	40.3218	108.923	53.5112	296.507	29.445	-1.6076	-2.37572	-0.195105	1.04385	0.195105	2.50168	BC002033	Rad50	Mus musculus RAD50 homolog (S. cerevisiae), mRNA (cDNA clone IMAGE:3491597), complete cds. [BC002033]	BC002033	false	gb:BC002033	GO:0006259(DNA metabolic process);GO:0006281(DNA repair);GO:0006974(response to DNA damage stimulus);GO:0007049(cell cycle);GO:0007126(meiosis)	0	chr11:53550076..53550017	chr11		53550017	19360	11qB1.3	GO:0000781(chromosome, telomeric region);GO:0005634(nucleus);GO:0005694(chromosome);GO:0030870(Mre11 complex)	GO:0006259|GO:0006281|GO:0006974|GO:0007049|GO:0007126|GO:0000166|GO:0004518|GO:0005524|GO:0008270|GO:0016787|GO:0046872|GO:0000781|GO:0005634|GO:0005694|GO:0030870		Mm.4888		AATATGAGAGATAGGTAACCTAGAGTTGCAAAACATGTCTACTGGTAAAACATAACGATG	GO:0000166(nucleotide binding);GO:0004518(nuclease activity);GO:0005524(ATP binding);GO:0008270(zinc ion binding);GO:0016787(hydrolase activity);GO:0046872(metal ion binding)	53550076
Ccrl2	A_52_P334593	0.00559488	down	6.20037	94.2261	120.172	137.431	162.688	136.385	213.456	760.409	123.393	256.428	105.463	766.985	113.921	-0.870111	-0.762609	-1.16547	2.10431	0.762609	2.23196	NM_017466	Ccrl2	Mus musculus chemokine (C-C motif) receptor-like 2 (Ccrl2), mRNA [NM_017466]	NM_017466	false	ref:NM_017466;gb:AK145946;gb:CT010248;ens:ENSMUST00000049984	GO:0007165(signal transduction);GO:0007186(G-protein coupled receptor protein signaling pathway)	0	chr9:110900523..110900464	chr9	ENSMUST00000049984	110900464	54199	9qF3	GO:0016020(membrane);GO:0016021(integral to membrane)	GO:0007165|GO:0007186|GO:0001584|GO:0004871|GO:0004872|GO:0004930|GO:0016493|GO:0016020|GO:0016021	NM_017466	Mm.7336	NP280221	ACAAGCCGGCTCTTGTCATAACGGGCGTGTTCCTTTTGATGTGGGCGCCTTACAACACTG	GO:0001584(rhodopsin-like receptor activity);GO:0004871(signal transducer activity);GO:0004872(receptor activity);GO:0004930(G-protein coupled receptor activity);GO:0016493(C-C chemokine receptor activity)	110900523
9330175M20Rik	A_52_P1027837	0.00812641	down	6.10674	128.279	27.1601	239.658	19.2408	216.194	53.9434	493.693	16.278	623.833	14.6215	569.588	13.7267	-2.04095	-0.641941	-2.27787	0.641941	1.13432	1.09418	AK034309	9330175M20Rik	Mus musculus adult male diencephalon cDNA, RIKEN full-length enriched library, clone:9330175M20 product:unclassifiable, full insert sequence [AK034309]	AK034309	false	gb:AK034309;riken:9330175M20;nap:NAP078199-1		0	chr1:51163401..51163342	chr1		51163342	442821	1qC1.1				Mm.118030		CAATTACTTGTCCTGAAGACTACACCTCAAGAAACGGATTCATTTGAAGGCATTCTAGAG		51163401
Prkcb1	A_52_P51355	0.0243042	down	5.98659	89.6885	402.744	78.3659	529.628	32.8291	769.837	266.934	395.091	212.926	380.39	334.657	419.802	-0.664871	-1.25468	-3.04951	0.936299	0.664871	1.17497	NM_008855	Prkcb1	Mus musculus protein kinase C, beta 1 (Prkcb1), mRNA [NM_008855]	NM_008855	false	ref:NM_008855;ens:ENSMUST00000064989;gb:AK088516;gb:AK051862	GO:0006468(protein amino acid phosphorylation);GO:0006816(calcium ion transport);GO:0006874(calcium ion homeostasis);GO:0007242(intracellular signaling cascade)	0	chr7:122419540..122419599	chr7	ENSMUST00000064989	122419540	18751	7qF2	GO:0005634(nucleus);GO:0005737(cytoplasm);GO:0016020(membrane)	GO:0006468|GO:0006816|GO:0006874|GO:0007242|GO:0000166|GO:0004672|GO:0004674|GO:0004697|GO:0005246|GO:0005509|GO:0005515|GO:0005524|GO:0008270|GO:0016301|GO:0016740|GO:0019992|GO:0046872|GO:0005634|GO:0005737|GO:0016020	NM_008855	Mm.207496	TC1579462	TGGGGGGAATGCGCTTTTAGACAAGTTTCCATCTAAAAGCACTTCAGGGTCAAAAGGCAA	GO:0000166(nucleotide binding);GO:0004672(protein kinase activity);GO:0004674(protein serine/threonine kinase activity);GO:0004697(protein kinase C activity);GO:0005246(calcium channel regulator activity);GO:0005509(calcium ion binding);GO:0005515(protein binding);GO:0005524(ATP binding);GO:0008270(zinc ion binding);GO:0016301(kinase activity);GO:0016740(transferase activity);GO:0019992(diacylgly…	122419599
Olfr799	A_51_P325664	0.00932158	down	5.85183	39.6669	32.1701	68.4398	24.6657	78.2006	44.559	356.926	56.6385	671.987	38.5969	446.238	40.6913	-1.76184	-0.59172	-1.25259	0.59172	2.05783	1.39097	NM_146927	Olfr799	Mus musculus olfactory receptor 799 (Olfr799), mRNA [NM_146927]	NM_146927	false	ref:NM_146927;ens:ENSMUST00000071126;tc:TC1600941;nap:NAP099684-001	GO:0007165(signal transduction);GO:0007186(G-protein coupled receptor protein signaling pathway);GO:0007608(sensory perception of smell);GO:0050896(response to stimulus)	0	chr10:129050669..129050728	chr10	ENSMUST00000071126	129050669	258929	10qD3	GO:0016020(membrane);GO:0016021(integral to membrane)	GO:0007165|GO:0007186|GO:0007608|GO:0050896|GO:0004871|GO:0004872|GO:0004930|GO:0004984|GO:0016020|GO:0016021	NM_146927	Mm.377752	TC1600941	AGCTGGTGCGGTGTTGACATTCATCATCACCTTTGTGTGTGTTGTCCTTTCTTATGGTTA	GO:0004871(signal transducer activity);GO:0004872(receptor activity);GO:0004930(G-protein coupled receptor activity);GO:0004984(olfactory receptor activity)	129050728
NAP108760-1	A_51_P154717	0.00778523	down	5.84395	23.6176	27.0822	34.2886	23.4695	177.636	69.8623	221.08	36.0034	305.312	27.2103	292.699	31.1912	-2.17983	-1.43541	-0.636015	0.636015	1.50571	1.24786	NAP108760-1	NAP108760-1			false	nap:NAP108760-1		0	chr2:086214075..086214017	chr2		86214017		2qD						AAGTGACTTCCCATCTTTTACACCCAGGTTATCCCTATGTTGAATCCCTTAATATACAGC		86214075
Cd4	A_51_P236573	0.0477898	down	5.84106	20.7967	21.5849	46.15	9.6885	92.8964	64.8856	74.1592	11.5573	59.9871	7.04857	299.101	12.4738	-2.52057	-0.214916	-1.94918	0.214916	0.622347	2.11676	X04836	Cd4	Mouse mRNA for T-cell surface glycoprotein CD4 (L3T4) [X04836]	X04836	false	gb:X04836;nap:NAP024861-001	GO:0001816(cytokine production);GO:0006955(immune response);GO:0007155(cell adhesion);GO:0007166(cell surface receptor linked signal transduction);GO:0007169(transmembrane receptor protein tyrosine kinase signaling pathway);GO:0045058(T cell selection);GO:0045086(positive regulation of interleukin-2 biosynthetic process);GO:0050731(positive regulation of peptidyl-tyrosine phosphorylation);GO:0050…	0	chr6:124831060..124831002	chr6		124831002	12504	6qF2	GO:0005886(plasma membrane);GO:0009897(external side of plasma membrane);GO:0016020(membrane);GO:0016021(integral to membrane);GO:0042101(T cell receptor complex)	GO:0001816|GO:0006955|GO:0007155|GO:0007166|GO:0007169|GO:0045058|GO:0045086|GO:0050731|GO:0050850|GO:0050870|GO:0005515|GO:0015026|GO:0042289|GO:0005886|GO:0009897|GO:0016020|GO:0016021|GO:0042101		Mm.2209		ACACTGCATCGACGCTAAATCCTAGCAAGCTGACAGTGATGACTAAGATGGCAGAGATAA	GO:0005515(protein binding);GO:0015026(coreceptor activity);GO:0042289(MHC class II protein binding)	124831060
Gabrd	A_51_P149623	0.00571124	down	5.80887	49.7185	95.3383	27.8025	80.5477	184.697	183.059	272.337	68.6543	175.165	58.1002	179.907	60.4411	-1.73252	-2.32788	-0.780399	1.19472	0.798853	0.780399	NM_008072	Gabrd	Mus musculus gamma-aminobutyric acid (GABA-A) receptor, subunit delta (Gabrd), mRNA [NM_008072]	NM_008072	false	ref:NM_008072;ens:ENSMUST00000030925;gb:S42882;gb:AK018768	GO:0006810(transport);GO:0006811(ion transport);GO:0006821(chloride transport);GO:0007214(gamma-aminobutyric acid signaling pathway)	0	chr4:154228912..154228854	chr4	ENSMUST00000030925	154228854	14403	4qE2	GO:0005615(extracellular space);GO:0005887(integral to plasma membrane);GO:0016020(membrane);GO:0016021(integral to membrane);GO:0045211(postsynaptic membrane)	GO:0006810|GO:0006811|GO:0006821|GO:0007214|GO:0004872|GO:0004890|GO:0005216|GO:0005230|GO:0005254|GO:0030594|GO:0031404|GO:0005615|GO:0005887|GO:0016020|GO:0016021|GO:0045211	NM_008072	Mm.388925	TC1582932	AGGCCTTTTCTCTGTGGGATCAGGATCAGAGAGAAAAACAAGTGGGGGTGGATGACCACT	GO:0004872(receptor activity);GO:0004890(GABA-A receptor activity);GO:0005216(ion channel activity);GO:0005230(extracellular ligand-gated ion channel activity);GO:0005254(chloride channel activity);GO:0030594(neurotransmitter receptor activity);GO:0031404(chloride ion binding)	154228912
Pde1c	A_52_P239511	0.00630575	down	5.78502	36.8062	28.6877	24.3326	11.4718	30.9161	23.1035	72.19	14.129	281.182	20.3228	230.139	23.0756	-1.35946	-0.634165	-1.29872	0.634165	2.07136	1.59909	AK030423	Pde1c	Mus musculus adult male pituitary gland cDNA, RIKEN full-length enriched library, clone:5330411B21 product:phosphodiesterase 1C, full insert sequence. [AK030423]	AK030423	false	gb:AK030423;gb:AK133243;ens:ENSMUST00000101372;riken:4932420O07	GO:0007165(signal transduction)	0	chr6:56000009..55999950	chr6	ENSMUST00000101372	55999950	18575	6qB3		GO:0007165|GO:0003824|GO:0004114|GO:0005516|GO:0016787		Mm.5145	TC1583779	CACAGAATCCTGGCTTTGATTAGAGAGTTCAGTTCATTTCCACAGACCATAATTATCCAA	GO:0003824(catalytic activity);GO:0004114(3',5'-cyclic-nucleotide phosphodiesterase activity);GO:0005516(calmodulin binding);GO:0016787(hydrolase activity)	56000009
Olfr869	A_51_P427953	0.00370319	down	5.75037	29.4863	13.9464	50.1555	16.5874	22.5761	10.4578	191.881	22.2879	166.577	11.6986	286.65	13.3909	-1.27095	-0.754781	-1.24089	0.754781	1.48068	2.06887	NM_146557	Olfr869	Mus musculus olfactory receptor 869 (Olfr869), mRNA [NM_146557]	NM_146557	false	ref:NM_146557;ens:ENSMUST00000075717;nap:NAP103625-1	GO:0007165(signal transduction);GO:0007186(G-protein coupled receptor protein signaling pathway);GO:0007608(sensory perception of smell);GO:0050896(response to stimulus)	0	chr9:19888324..19888383	chr9	ENSMUST00000075717	19888324	258550	9qA3	GO:0016020(membrane);GO:0016021(integral to membrane)	GO:0007165|GO:0007186|GO:0007608|GO:0050896|GO:0004871|GO:0004872|GO:0004930|GO:0004984|GO:0016020|GO:0016021	NM_146557	Mm.454106		GCTACTGCAGTATACATTGGTTCAACCTCATCATATTCTCCTGAAAACTGTGCAGTTGCT	GO:0004871(signal transducer activity);GO:0004872(receptor activity);GO:0004930(G-protein coupled receptor activity);GO:0004984(olfactory receptor activity)	19888383
Serpinb12	A_52_P172910	4.671645E-4	down	5.71915	269.019	26.0268	400.664	30.7806	460.737	62.5316	1348.63	24.4975	728.854	12.4566	1257.3	21.8391	-1.37286	-1.0402	-1.86122	1.0402	1.12815	1.10476	NM_027971	Serpinb12	Mus musculus serine (or cysteine) peptidase inhibitor, clade B (ovalbumin), member 12 (Serpinb12), mRNA [NM_027971]	NM_027971	false	ref:NM_027971;gb:AK009018;ens:ENSMUST00000081277;ens:ENSMUST00000078313	GO:0042177(negative regulation of protein catabolic process)	0	chr1:108777149..108777208	chr1	ENSMUST00000081277	108777149	71869	1qE2.1	GO:0005737(cytoplasm)	GO:0042177|GO:0004866|GO:0004867|GO:0019899|GO:0030304|GO:0005737	NM_027971	Mm.321740	TC1594325	TTGGGAAACTTCTCTCCAGAATAGACAGAGACAAATCTTATTACACTTTAAGTATGGCCA	GO:0004866(endopeptidase inhibitor activity);GO:0004867(serine-type endopeptidase inhibitor activity);GO:0019899(enzyme binding);GO:0030304(trypsin inhibitor activity)	108777208
Tdrd1	A_51_P478238	0.0315656	down	5.61127	59.5761	42.7814	70.0112	9.87845	256.573	51.5529	463.308	18.1517	566.524	23.132	121.612	8.75989	-2.83248	-0.485002	-0.994986	1.36357	1.30394	0.485002	NM_031387	Tdrd1	Mus musculus tudor domain containing 1 (Tdrd1), transcript variant 4, mRNA [NM_031387]	NM_031387	false	ref:NM_031387;ens:ENSMUST00000078723;gb:AK029806;gb:AF285591		0	chr19:56919230..56919711	chr19	ENSMUST00000078723	56919230	83561	19qD2	GO:0005737(cytoplasm);GO:0018994(polar granule)	GO:0003676|GO:0008270|GO:0005737|GO:0018994	NM_031387	Mm.247541	TC1585319	AAGGAAAAGTGCTTCCACTAAAGAGATACCACACAGCAGAGACTGCTGTTGCACAGAGTT	GO:0003676(nucleic acid binding);GO:0008270(zinc ion binding)	56919711
Ccdc52	A_52_P329722	0.0271562	down	5.55142	204.996	42.8081	421.035	37.5017	282.37	99.9553	513.629	29.8632	858.46	27.8615	1171.58	23.8939	-1.53696	-0.307686	-2.29836	0.307686	1.14881	1.81907	NM_144550	Ccdc52	Mus musculus coiled-coil domain containing 52 (Ccdc52), mRNA [NM_144550]	NM_144550	false	ref:NM_144550;gb:BC052381;gb:AK048789;ens:ENSMUST00000050897		0	chr16:44289705..44290065	chr16	ENSMUST00000050897	44289705	212514	16qB4			NM_144550	Mm.24035	TC1622283	CTAAAGTGAAAAGAAAACAAGATATGCATGCTGCCTCCAAGCAGAAGACAAACATGCTGT		44290065
6430590I03Rik	A_51_P242006	0.0173674	down	5.04808	240.042	42.1813	157.038	64.9694	289.49	35.4312	1347.5	44.7276	1031.51	63.4344	1122.89	38.0493	-1.01828	-2.2536	-0.496464	1.38609	0.496464	1.35631	AK018285	6430590I03Rik	Mus musculus adult male olfactory brain cDNA, RIKEN full-length enriched library, clone:6430590I03 product:hypothetical protein, full insert sequence [AK018285]	AK018285	false	gb:AK018285;riken:6430590I03;tc:TC1602371;nap:NAP016297-001		0	chr16:21246364..21246305	chr16		21246305	76222	16qB1				Mm.86031	TC1602371	ATATATTAAATTGCTAATTTATATTTATTGCTATAATTTTCCTATAGAATTTTGTTGTAG		21246364
Rfwd2	A_52_P298301	0.0443415	down	4.95238	45.9208	15.8817	123.569	33.2157	315.109	28.1927	1005.85	22.5418	316.527	25.0071	366.517	14.1757	-2.04041	-1.67681	-0.0897312	1.90748	0.0897312	1.1202	AK042587	Rfwd2	Mus musculus 7 days neonate cerebellum cDNA, RIKEN full-length enriched library, clone:A730008F16 product:unclassifiable, full insert sequence. [AK042587]	AK042587	false	gb:AK042587;gb:AK039275;riken:A730008F16;riken:A330012M08	GO:0006512(ubiquitin cycle);GO:0008150(biological_process)	0	chr1:161184243..161184302	chr1		161184243	26374	1qH1	GO:0005575(cellular_component);GO:0005634(nucleus)	GO:0006512|GO:0008150|GO:0003674|GO:0005515|GO:0008270|GO:0016874|GO:0046872|GO:0005575|GO:0005634		Mm.328135	TC1599464	AAATTGAAGTTTGTATTACTTTGTAGAATTATTGTAAATTGACCTGATATTAAAAACAAA	GO:0003674(molecular_function);GO:0005515(protein binding);GO:0008270(zinc ion binding);GO:0016874(ligase activity);GO:0046872(metal ion binding)	161184302
Kpna6	A_51_P425944	0.00483638	down	4.90799	157.349	44.7808	329.774	77.8251	226.98	111.822	439.786	40.7807	858.898	46.4286	732.616	40.9054	-0.943996	-0.673836	-1.73565	0.673836	1.45239	1.40569	NM_008468	Kpna6	Mus musculus karyopherin (importin) alpha 6 (Kpna6), mRNA [NM_008468]	NM_008468	false	ref:NM_008468;gb:BC004833;gb:AK154882;ens:ENSMUST00000102590	GO:0006606(protein import into nucleus);GO:0006810(transport);GO:0006886(intracellular protein transport);GO:0015031(protein transport)	0	chr4:129153977..129153918	chr4	ENSMUST00000102590	129153918	16650	4qD2.2	GO:0005634(nucleus);GO:0005643(nuclear pore);GO:0005737(cytoplasm)	GO:0006606|GO:0006810|GO:0006886|GO:0015031|GO:0005488|GO:0005515|GO:0008565|GO:0005634|GO:0005643|GO:0005737	NM_008468	Mm.202358	TC1576061	TACTGAGCAGCTCTAAGGAATCAATCCGGAAGGAAGCTTGCTGGACCATTTCAAACATCA	GO:0005488(binding);GO:0005515(protein binding);GO:0008565(protein transporter activity)	129153977
Sall3	A_52_P159365	0.0430203	down	4.84785	96.8051	37.5331	270.782	20.7176	282.82	49.2213	382.977	19.8227	547.551	22.6044	923.364	19.5815	-2.6232	-0.281916	-1.46759	0.281917	0.608198	1.56921	NM_178280	Sall3	Mus musculus sal-like 3 (Drosophila) (Sall3), mRNA [NM_178280]	NM_178280	false	ref:NM_178280;ens:ENSMUST00000057950;gb:AK082999;gb:BC025906	GO:0006350(transcription);GO:0006355(regulation of transcription, DNA-dependent)	0	chr18:81128515..81128456	chr18	ENSMUST00000057950	81128456	20689	18qE3	GO:0005622(intracellular);GO:0005634(nucleus)	GO:0006350|GO:0006355|GO:0003676|GO:0003677|GO:0008270|GO:0046872|GO:0005622|GO:0005634	NM_178280	Mm.215917	TC1605262	GCATTGTCTCACAGATAACATTGCTATAAATCTTAACTTTAAGAGCTCCTAGATATGACG	GO:0003676(nucleic acid binding);GO:0003677(DNA binding);GO:0008270(zinc ion binding);GO:0046872(metal ion binding)	81128515
E230008N13Rik	A_51_P147302	0.0269114	down	4.755	39.5014	106.224	76.003	90.8939	73.6215	151.695	343.062	77.9503	95.4855	79.9636	184.383	59.7237	-1.42604	-0.257032	-1.04188	2.13894	0.257032	1.62742	AK053981	E230008N13Rik	Mus musculus 2 days pregnant adult female oviduct cDNA, RIKEN full-length enriched library, clone:E230008N13 product:hypothetical protein, full insert sequence. [AK053981]	AK053981	false	gb:AK053981;ens:ENSMUST00000043958;riken:E230008N13;tc:TC1592464		0	chr4:45930601..45930660	chr4	ENSMUST00000043958	45930601	381522	4qB1				Mm.54220	TC1592464	TGAGCTCAGCCTTCTTTTAGACAGGGATGGCGGGGGTCGGGGGAAGCCAACTGAACAAAA		45930660
AK007113	A_52_P47266	0.032065	down	4.75391	88.8613	176.14	41.7361	245.64	221.88	447.734	601.233	512.596	487.521	395.756	598.191	189.389	-0.6086	-2.17868	-0.634366	0.6086	0.67935	2.03775	AK007113	AK007113	Mus musculus adult male testis cDNA, RIKEN full-length enriched library, clone:1700102N10 product:unclassifiable, full insert sequence. [AK007113]	AK007113	false	gb:AK007113;riken:1700102N10;nap:NAP101492-1;nap:NAP120446-1		0	chr4:118792398..118792457	chr4		118792398		4qD2.1						GGGGTCCGCTCTCCGCTCCCGCTACCGATCGAACTAGCGAGAATGGCGGGACGGGCGGGA		118792457
AK087003	A_52_P771712	0.0152398	down	4.68819	743.107	37.0594	617.946	25.8658	1159.1	162.819	1661.29	25.4192	1996.99	27.4269	1771.91	23.9947	-0.978642	-0.725939	-2.47264	0.725939	0.88179	0.902144	AK087003	AK087003	Mus musculus 0 day neonate lung cDNA, RIKEN full-length enriched library, clone:E030019H01 product:unclassifiable, full insert sequence. [AK087003]	AK087003	false	gb:AK087003;gb:BB531797;riken:E030019H01		0	chr2:60404464..60404405	chr2		60404405		2qC1.1				Mm.406772		GGGACAAAACAACGCATTAAACAGATAACAGCATAAATGAAAAATATTATTCCCTCGCTC		60404464
Hspa12a	A_51_P153557	0.0456422	down	4.6452	100.98	75.8184	235.188	72.0722	169.806	105.148	513.944	38.6029	830.159	55.6498	196.776	55.5514	-1.35203	-0.059179	-1.07402	1.96935	2.13346	0.059179	NM_175199	Hspa12a	Mus musculus heat shock protein 12A (Hspa12a), mRNA [NM_175199]	NM_175199	false	ref:NM_175199;gb:AK141925;gb:AB093239;riken:D130065H16	GO:0008150(biological_process)	0	chr19:58849340..58849281	chr19		58849281	73442	19qD2	GO:0005575(cellular_component)	GO:0008150|GO:0000166|GO:0003674|GO:0005524|GO:0005575	NM_175199	Mm.39739		TGCATGCACCAATATAAACAGGAGTTCAAAATGCATTATTAACCGAAGATGAACTTCACA	GO:0000166(nucleotide binding);GO:0003674(molecular_function);GO:0005524(ATP binding)	58849340
Akap1	A_52_P517289	0.0279235	down	4.6318	56.2257	63.7991	89.2152	49.7654	120.982	101.72	338.122	65.4264	147.271	49.1392	554.114	45.9633	-1.39514	-0.370689	-0.962644	1.15676	0.370689	2.37879	NM_009648	Akap1	Mus musculus A kinase (PRKA) anchor protein 1 (Akap1), transcript variant 1, mRNA [NM_009648]	NM_009648	false	ref:NM_009648;ref:NM_001042541;gb:U95145;gb:AK076216		0	chr11:88660551..88660492	chr11	ENSMUST00000018572	88660492	11640	11qC	GO:0005615(extracellular space);GO:0005739(mitochondrion);GO:0005783(endoplasmic reticulum);GO:0016020(membrane);GO:0016021(integral to membrane);GO:0019867(outer membrane)	GO:0003676|GO:0003723|GO:0016301|GO:0005615|GO:0005739|GO:0005783|GO:0016020|GO:0016021|GO:0019867	NM_009648	Mm.2969	TC1780903	GGGGCAGTGCTCAGATCCTGTCAGTACTTCGGGGCTTGAAGACTCTTGCACAGAGACCAT	GO:0003676(nucleic acid binding);GO:0003723(RNA binding);GO:0016301(kinase activity)	88660551
Dync2h1	A_52_P57036	0.0324679	down	4.52086	51.8409	25.4908	219.966	39.2848	70.8506	42.2901	670.827	35.4141	263.347	36.816	287.77	22.12	-1.63778	-0.176663	-1.91744	1.58165	0.176663	1.03959	AK047928	Dync2h1	Mus musculus 16 days embryo head cDNA, RIKEN full-length enriched library, clone:C130022C01 product:weakly similar to CYTOPLASMIC DYNEIN HEAVY CHAIN [Rattus norvegicus], full insert sequence. [AK047928]	AK047928	false	gb:AK047928;riken:C130022C01;tc:TC1605835;nap:NAP097663-001	GO:0007018(microtubule-based movement);GO:0007368(determination of left/right symmetry);GO:0008105(asymmetric protein localization);GO:0009953(dorsal/ventral pattern formation);GO:0016485(protein processing);GO:0030326(embryonic limb morphogenesis);GO:0030900(forebrain development);GO:0042384(cilium biogenesis)	0	chr9:7023274..7023215	chr9		7023215	110350	9qA1	GO:0005868(cytoplasmic dynein complex);GO:0030286(dynein complex)	GO:0007018|GO:0007368|GO:0008105|GO:0009953|GO:0016485|GO:0030326|GO:0030900|GO:0042384|GO:0000166|GO:0003777|GO:0005524|GO:0016887|GO:0042624|GO:0005868|GO:0030286		Mm.237596	TC1605835	TCCTCTGTCTTATAGAGCGAACTTTCATAGCTGCTTACTTACTCAAAAGGTACTGAAATT	GO:0000166(nucleotide binding);GO:0003777(microtubule motor activity);GO:0005524(ATP binding);GO:0016887(ATPase activity);GO:0042624(ATPase activity, uncoupled)	7023274
1700113O17Rik	A_51_P303147	0.0132898	down	4.47204	37.9236	77.6337	24.1776	69.6177	121.218	125.207	223.89	91.5554	182.65	54.1269	134.868	75.7625	-1.42623	-1.91843	-0.439345	0.89743	1.36202	0.439345	NM_026627	1700113O17Rik	Mus musculus RIKEN cDNA 1700113O17 gene (1700113O17Rik), mRNA [NM_026627]	NM_026627	false	ref:NM_026627;ref:NM_001034100;gb:BC100482;ens:ENSMUST00000079952	GO:0006334(nucleosome assembly);GO:0007001(chromosome organization and biogenesis (sensu Eukaryota))	0	chr2:17914310..17914251	chr2	ENSMUST00000079952	17914251	68231	2qA3	GO:0000786(nucleosome);GO:0005634(nucleus);GO:0005694(chromosome)	GO:0006334|GO:0007001|GO:0003677|GO:0000786|GO:0005634|GO:0005694	NM_026627	Mm.23887	TC1582452	AGAACCTGATGACAACTGATGATGCCTGGGTCTCGAGTCTGGAGGTTCACCGCACTTTCA	GO:0003677(DNA binding)	17914310
Actrt2	A_51_P214725	0.00613043	down	4.41765	189.303	20.6281	204.863	30.8924	297.264	70.5012	783.024	34.684	820.623	32.6709	1144.21	29.3296	-0.64935	-1.11803	-1.77134	0.64935	0.803277	1.43849	NM_028513	Actrt2	Mus musculus actin-related protein T2 (Actrt2), mRNA [NM_028513]	NM_028513	false	ref:NM_028513;gb:BC052344;gb:AK006772;ens:ENSMUST00000060062		0	chr4:153510408..153510349	chr4	ENSMUST00000060062	153510349	73353	4qE2	GO:0005856(cytoskeleton);GO:0015629(actin cytoskeleton)	GO:0005198|GO:0005200|GO:0005515|GO:0005856|GO:0015629	NM_028513	Mm.30958	TC1584099	TGTGGATCACTGCTGCAGACTTCAAAGAGTTTGGAGTGTCCGTGGTCCAGAGGCGGTGCT	GO:0005198(structural molecule activity);GO:0005200(structural constituent of cytoskeleton);GO:0005515(protein binding)	153510408
AK082259	A_51_P378880	0.0277607	down	4.40078	3026.71	55.2525	2169	114.496	2210.39	92.6607	8047.13	73.4606	5886.45	69.6248	2796.7	12.2764	-0.313043	-1.84495	-1.51241	0.68675	0.313043	1.74308	AK082259	AK082259	Mus musculus 0 day neonate cerebellum cDNA, RIKEN full-length enriched library, clone:C230029N01 product:unclassifiable, full insert sequence. [AK082259]	AK082259	false	gb:AK082259;riken:C230029N01;tc:TC1624414		0	chr2:41738604..41738545	chr2		41738545		2qB					TC1624414	GCCTGAGAGCTTAAAATTGCCTATCGATTACTTTTAAATTAGATCTTACACATAAGCCTG		41738604
A330049M08Rik	A_51_P496795	0.016334	down	4.39962	20.8825	63.0567	16.3451	48.341	19.1831	68.3257	20.8442	30.5608	75.9946	32.7231	60.7435	35.9372	-0.536135	-0.506177	-0.774377	0.506177	2.27381	1.81547	NM_145555	A330049M08Rik	Mus musculus RIKEN cDNA A330049M08 gene (A330049M08Rik), mRNA [NM_145555]	NM_145555	false	ref:NM_145555;gb:BC039748;gb:AK167453;ens:ENSMUST00000064481	GO:0008150(biological_process)	0	chr4:134642187..134642128	chr4	ENSMUST00000064481	134642128	230822	4qD3	GO:0005575(cellular_component);GO:0016020(membrane);GO:0016021(integral to membrane)	GO:0008150|GO:0003674|GO:0005575|GO:0016020|GO:0016021	NM_145555	Mm.35548	TC1594739	AAACCAACTTGGTAGCATCTAACTGATGCAGTACTAGATGGCCACTAGCCAGCTCCTAAT	GO:0003674(molecular_function)	134642187
Nckap1l	A_51_P119429	0.00679315	down	4.34249	473.553	766.758	497.538	1418.76	396.728	1699.61	1212.02	737.584	1550.74	905.894	1453.8	987.82	-0.626379	-1.44288	-2.03011	0.785402	0.844409	0.626379	NM_153505	Nckap1l	Mus musculus NCK associated protein 1 like (Nckap1l), mRNA [NM_153505]	NM_153505	false	ref:NM_153505;gb:AK083390;gb:AK037534;ens:ENSMUST00000047405	GO:0006355(regulation of transcription, DNA-dependent)	0	chr15:103326703..103326762	chr15	ENSMUST00000047405	103326703	105855	15qF3	GO:0005634(nucleus)	GO:0006355|GO:0003700|GO:0003707|GO:0005634	NM_153505	Mm.30805	NP733438	TAGTTGGAATGGGAAAATATAATTAGCCAGTTGATTAATTAGGGTCGTGCCCATGCTTCC	GO:0003700(transcription factor activity);GO:0003707(steroid hormone receptor activity)	103326762
AK031433	A_51_P358714	0.0488944	up	4.33336	108.295	171.911	783.535	218.428	758.165	335.114	72.7673	162.498	70.4234	182.275	66.6563	183.555	0.246184	2.75572	2.09074	-0.246184	-0.45911	-0.548521	AK031433	AK031433	Mus musculus 13 days embryo male testis cDNA, RIKEN full-length enriched library, clone:6030431D13 product:unclassifiable, full insert sequence. [AK031433]	AK031433	false	gb:AK031433;riken:6030431D13;tc:TC1613129		0	chr4:84139470..84139411	chr4		84139411		4qC4					TC1613129	GGAAAGCAGTTGTTAAAGGGAGCATACAATGTAACAGATTCCATAAAGGCTTTTCAGTGT		84139470
TC1661977	A_52_P401059	6.4749876E-4	up	4.32662	180.598	81.7887	324.8	149.093	267.214	143.294	68.3093	107.22	53.1104	130.332	52.2594	122.5	1.01851	0.999047	0.774716	-0.774716	-1.41942	-1.35331	TC1661977	TC1661977	Q8R4C3_CRIGR (Q8R4C3) Csr1, partial (37%) [TC1661977]		false	tc:TC1661977;nap:NAP041701-1		0	chr17:84684408..84684349	chr17		84684349		17qE4					TC1661977	TCTTGTCTGCTTTCTGTCATTGTCATAAGACACCAAGAAGCTTAGCCTCGAACACGTAGC		84684408
Polr3a	A_51_P217731	0.00133341	up	4.31203	175.895	103.105	378.694	209.158	221.305	171.185	46.3472	106.959	39.9367	146.684	43.0659	102.013	1.18862	1.27445	0.788492	-0.788492	-1.45892	-0.826127	AK039440	Polr3a	Mus musculus adult male spinal cord cDNA, RIKEN full-length enriched library, clone:A330043C08 product:hypothetical protein, full insert sequence. [AK039440]	AK039440	false	gb:AK039440;riken:A330043C08;tc:TC1586120;nap:NAP017851-001	GO:0006350(transcription)	0	chr14:23316501..23316442	chr14		23316442	218832	14qA3	GO:0005634(nucleus)	GO:0006350|GO:0003677|GO:0003899|GO:0005634		Mm.343610	TC1586120	CCCATAGTATTGCAATCTTGCATTATGTTAAATTCCTTACAGATTCTCTAATGTTCTGTT	GO:0003677(DNA binding);GO:0003899(DNA-directed RNA polymerase activity)	23316501
Slc7a6	A_52_P462071	0.0234237	up	4.28679	277.01	207.761	658.447	323.25	632.838	343.301	56.0629	268.796	73.1772	191.296	278.938	350.185	0.371591	0.982999	0.838942	-2.30481	-1.42976	-0.371591	NM_178798	Slc7a6	Mus musculus solute carrier family 7 (cationic amino acid transporter, y+ system), member 6 (Slc7a6), mRNA [NM_178798]	NM_178798	false	ref:NM_178798;gb:BC042898;gb:AK157379;ens:ENSMUST00000034378	GO:0006810(transport);GO:0006865(amino acid transport)	0	chr8:109086376..109086435	chr8	ENSMUST00000034378	109086376	330836	8qD3	GO:0016020(membrane)	GO:0006810|GO:0006865|GO:0015171|GO:0016020	NM_178798	Mm.46749	TC1615495	TGTTGAGGATCTAGGCATGAAAGTCCTCTAACTCGTGGATCCGAATGTTGCTGTGTCTTT	GO:0015171(amino acid transporter activity)	109086435
BI793804	A_52_P1189908	0.0108386	down	4.28184	61.3777	61.2054	37.7449	47.3427	247.679	129.946	140.524	38.246	216.216	46.8382	149.607	21.2108	-1.39994	-1.73086	-0.473433	0.473433	0.802716	1.41431	BI793804	BI793804	BI793804 ie38f02.x1 Kaestner ngn3 wt Mus musculus cDNA 3', mRNA sequence [BI793804]	BI793804	false	gb:BI793804;tc:TC1752066;tc:TC1726372;tc:TC1749788		0	chr11:112603722..112603663	chr11		112603663		11qE2				Mm.286407	TC1752066	AAACAAACCAAATCTTACCTAAAGAGAAAATATGACATAAATGTCAGGTTTCTTAAGTTA		112603722
2410005O16Rik	A_52_P620432	0.0210892	up	4.25579	373.37	226.743	452.847	423.68	580.383	525.561	68.1375	260.976	42.7817	258.102	166.053	284.99	1.06116	0.437659	0.484756	-1.59579	-2.25126	-0.437659	AK019968	2410005O16Rik	Mus musculus 8 days embryo whole body cDNA, RIKEN full-length enriched library, clone:5730501K14 product:unclassifiable, full insert sequence. [AK019968]	AK019968	false	gb:AK019968;gb:AK041199;riken:5730501K14;riken:A530090B04		0	chr4:19502655..19502714	chr4		19502655	66302	4qA3		GO:0005488		Mm.440686	TC1619328	AATAGAACGGGAAGGTGAAAGAACTTTGACCGTTTTGAGAAAGTCGACCGTCTCTGGACT	GO:0005488(binding)	19502714
9530091C08Rik	A_52_P191210	9.134016E-4	up	4.2533	279.891	178.104	540.175	272.023	540.71	314.68	70.7817	191.377	68.7054	201.55	117.761	213.048	0.753733	1.09128	0.882556	-1.33339	-1.45106	-0.753733	AK028720	9530091C08Rik	Mus musculus 10 days neonate skin cDNA, RIKEN full-length enriched library, clone:4732444G10 product:unclassifiable, full insert sequence. [AK028720]	AK028720	false	gb:AK028720;riken:4732444G10;nap:NAP124401-1		0	chr9:68572152..68572211	chr9		68572152	320440	9qC				Mm.444437		GAGGACTTTGCAGAGTGACATTTCTGTTTTAAGGGCTTGTATGGAGACCATATTGCTGGC		68572211
Zfp60	A_52_P355992	0.0408949	down	4.23296	597.109	68.1383	600.044	134.783	274.636	165.062	1462.95	78.2893	1377.96	82.833	1311.12	82.7839	-0.426923	-1.40395	-2.82387	0.66554	0.4978	0.426923	BC094367	Zfp60	Mus musculus zinc finger protein 60, mRNA (cDNA clone IMAGE:6840573), complete cds. [BC094367]	BC094367	false	gb:BC094367;gb:AK018216;riken:6330516O17;tc:TC1589110	GO:0006355(regulation of transcription, DNA-dependent)	0	chr7:27462337..27462396	chr7		27462337	22718	7qA3	GO:0005622(intracellular);GO:0005634(nucleus)	GO:0006355|GO:0003676|GO:0003677|GO:0008270|GO:0046872|GO:0005622|GO:0005634		Mm.348021	TC1589110	GTTACATGGAAGCACAGATGAACTCATCACATGCATGTTACAGGATACTGTGTGGTCATG	GO:0003676(nucleic acid binding);GO:0003677(DNA binding);GO:0008270(zinc ion binding);GO:0046872(metal ion binding)	27462396
EG381776	A_52_P559140	0.0464371	down	4.21474	275.286	23.5329	103.247	12.246	284.614	103.118	276.062	16.0083	264.895	9.23761	558.146	13.5425	-0.279963	-0.752419	-2.36343	0.279963	1.01362	1.53693	M19909	EG381776	Mouse Ig rearranged kappa-chain mRNA, clone AN05K [M19909]	M19909	false	gb:M19909;ens:ENSMUST00000103319;ref:XM_355775;ref:XM_911249		0	chr6:68150054..68150113	chr6	ENSMUST00000103319	68150054	381776	6qC1			XM_355775	Mm.333116	TC1695663	GGTCTAGTAAGAGTCTCCTATATAAGGATGGGAAGACATACTTGAATTGGTTTCTGCAGA		68150113
Podn	A_51_P432958	0.0212663	down	4.20097	518.37	38.7364	341.937	32.2109	766.547	175.209	959.838	18.6531	667.539	24.7794	634.091	19.0761	-0.50471	-0.838822	-2.11764	1.43837	0.504711	0.807922	NM_172874	Podn	Mus musculus podocan (Podn), mRNA [NM_172874]	NM_172874	false	ref:NM_172874;gb:BC094340;gb:AK034987;ens:ENSMUST00000044248	GO:0008150(biological_process)	0	chr4:107515674..107513604	chr4	ENSMUST00000044248	107513604	242608	4qC7	GO:0005575(cellular_component)	GO:0008150|GO:0003674|GO:0005515|GO:0005575	NM_172874	Mm.74710	NP581114	AACTAGATAGGACAAAGTGACATGGATGAAACCCAGGACGATGGACTACCGGACTCCTTT	GO:0003674(molecular_function);GO:0005515(protein binding)	107515674
2310046A06Rik	A_51_P427823	0.00234702	up	4.19801	47.2068	12.5017	168.357	27.5141	238.608	36.8213	30.7391	19.4969	40.0042	32.6151	25.3351	24.2083	0.630022	1.32643	1.40918	-0.630023	-0.992242	-1.22121	BC089626	2310046A06Rik	Mus musculus RIKEN cDNA 2310046A06 gene, mRNA (cDNA clone MGC:107700 IMAGE:6757304), complete cds. [BC089626]	BC089626	false	gb:BC089626;gb:AK009836;riken:2310046A06;tc:TC1699594		0	chr9:76888275..76888216	chr9		76888216	69642	9qD				Mm.35008	TC1699594	CGGTCTGCTGAAGAGTTTTGGAATGATGCCATGGCCAACTACTTGCTAAACTTACCTGAT		76888275
4921513D23Rik	A_51_P285217	0.0136223	up	4.18782	260.302	304.201	565.178	527.903	537.845	616.811	78.6845	383.668	174.058	426.349	77.7633	598.614	0.533818	0.857085	0.561015	-1.52706	-0.533818	-2.18581	BC031575	4921513D23Rik	Mus musculus RIKEN cDNA 4921513D23 gene, mRNA (cDNA clone IMAGE:4947193), complete cds. [BC031575]	BC031575	false	gb:BC031575;gb:AK040067;riken:A430055G21;tc:TC1586358		0	chr16:14052717..14052658	chr16		14052658	223989	16qA1	GO:0005777(peroxisome)	GO:0000166|GO:0003676|GO:0003723|GO:0005777		Mm.379361	TC1586358	AGTGCCTGTCATAGATGGAGGGACTTATTTAGAGCTATATGCAGAAATACAGAAAGTCTA	GO:0000166(nucleotide binding);GO:0003676(nucleic acid binding);GO:0003723(RNA binding)	14052717
Plcl2	A_51_P219444	0.0104635	down	4.11941	540.902	286.015	475.231	531.602	453.051	652.961	1437.08	331.518	1810.62	362.272	1232.78	325.714	-0.50048	-1.58148	-1.94708	0.696221	0.901582	0.50048	NM_013880	Plcl2	Mus musculus phospholipase C-like 2 (Plcl2), mRNA [NM_013880]	NM_013880	false	ref:NM_013880;gb:BC027746;gb:AK165548;ens:ENSMUST00000043938	GO:0006629(lipid metabolic process);GO:0007165(signal transduction);GO:0007242(intracellular signaling cascade)	0	chr17:50153574..50153633	chr17	ENSMUST00000043938	50153574	224860	17qC		GO:0006629|GO:0007165|GO:0007242|GO:0004435|GO:0004629|GO:0005509	NM_013880	Mm.217362	TC1664329	CAGCCCATCACTGCTGTGAATGTATGTAGCAACCCACGTGTGAAGGCAAATAAACTCTTT	GO:0004435(phosphoinositide phospholipase C activity);GO:0004629(phospholipase C activity);GO:0005509(calcium ion binding)	50153633
Rgsl1	A_51_P267896	0.0301997	down	4.1033	179.351	38.3574	239.316	26.9958	353.579	123.09	542.168	23.8122	145.673	12.2759	343.181	11.2717	-1.13327	-0.210362	-1.83615	1.15049	0.210362	1.56971	ENSMUST00000059036	Rgsl1	regulator of G-protein signaling like 1 [Source:MarkerSymbol;Acc:MGI:2685048] [ENSMUST00000059036]		false	ens:ENSMUST00000059036;ref:XM_985979;ref:XM_890751;ref:XM_993408		0	chr1:155547373..155543952	chr1	ENSMUST00000059036	155543952	240816	1qG3		GO:0004871	XM_985979	Mm.329340	TC1609445	TCACTCCAACCATACCAAAAATATCCTACAACAAAAAAGAGAAGAAGTAATCAAGCCAAG	GO:0004871(signal transducer activity)	155547373
6720475J19Rik	A_51_P299393	0.00805919	up	4.09062	346.517	217.176	311.172	325.718	639.565	525.827	73.4008	254.62	98.647	210.276	75.3219	376.079	1.25298	0.513013	0.861425	-1.21555	-0.513013	-1.74097	XM_983620	6720475J19Rik	PREDICTED: Mus musculus RIKEN cDNA 6720475J19 gene (6720475J19Rik), mRNA [XM_983620]	XM_983620	false	ref:XM_983620;gb:AK020160;riken:6720475J19;nap:NAP094799-001		0	chr1:102061961..102061903	chr1		102061903	68157	1qE1.1	GO:0019028(viral capsid)	GO:0019028	XM_983620	Mm.273536		GTTCTAGAAACCCGGGAAAAAACGCCTTAACAACGCCGGCACCAGAGGAGACCCTCTGAC		102061961
AK082018	A_52_P1100477	0.0220969	down	4.07496	128.801	15.4117	401.288	16.1715	315.305	39.6236	1690.16	43.032	2366.29	47.2837	1665.59	29.3182	-1.90131	-0.331246	-1.97205	0.331246	0.680776	0.863734	AK082018	AK082018	Mus musculus 16 days embryo head cDNA, RIKEN full-length enriched library, clone:C130095H06 product:unclassifiable, full insert sequence. [AK082018]	AK082018	false	gb:AK082018;riken:C130095H06;tc:NP718999;nap:NAP084448-1		0	chr9:101045681..101045622	chr9		101045622		9qE4					NP718999	AGCTGTTTTCTACATGTATTTTCTGGATCACTTGACACCCGTTGTCTTCCTTAAAACCTG		101045681
Slit2	A_52_P142870	0.00605078	up	4.07184	77.7322	38.0231	57.9649	28.8443	78.4414	33.6715	47.7289	130.762	30.5931	68.18	70.9182	81.9319	0.632323	0.607581	0.820774	-1.85332	-1.55546	-0.607581	AK038807	Slit2	Mus musculus adult male hypothalamus cDNA, RIKEN full-length enriched library, clone:A230065A06 product:unclassifiable, full insert sequence. [AK038807]	AK038807	false	gb:AK038807;riken:A230065A06	GO:0001656(metanephros development);GO:0001657(ureteric bud development);GO:0006935(chemotaxis);GO:0007186(G-protein coupled receptor protein signaling pathway);GO:0007275(multicellular organismal development);GO:0007399(nervous system development);GO:0007411(axon guidance);GO:0007509(mesoderm migration);GO:0008347(glial cell migration);GO:0030154(cell differentiation);GO:0031290(retinal ganglion…	0	chr5:48535726..48535785	chr5		48535726	20563	5qB3	GO:0005576(extracellular region);GO:0005615(extracellular space);GO:0016021(integral to membrane)	GO:0001656|GO:0001657|GO:0006935|GO:0007186|GO:0007275|GO:0007399|GO:0007411|GO:0007509|GO:0008347|GO:0030154|GO:0031290|GO:0050929|GO:0004963|GO:0005102|GO:0005509|GO:0005515|GO:0005576|GO:0005615|GO:0016021				GGCCTCTTTGTACTATTTTCTGATTGCTCTCTGATTCTTACCCAACTCTACTTTCCAAAG	GO:0004963(follicle-stimulating hormone receptor activity);GO:0005102(receptor binding);GO:0005509(calcium ion binding);GO:0005515(protein binding)	48535785
Ptprg	A_51_P103114	0.0301433	up	4.07043	295.494	71.8183	288.71	88.1942	381.659	120.886	63.5846	95.0041	154.011	79.4409	50.946	104.836	0.733852	0.404011	0.351778	-1.88617	-0.351778	-2.34795	NM_008981	Ptprg	Mus musculus protein tyrosine phosphatase, receptor type, G (Ptprg), mRNA [NM_008981]	NM_008981	false	ref:NM_008981;gb:AK144283;gb:BC079595;ens:ENSMUST00000022264	GO:0006470(protein amino acid dephosphorylation);GO:0006730(one-carbon compound metabolic process);GO:0007185(transmembrane receptor protein tyrosine phosphatase signaling pathway);GO:0016311(dephosphorylation)	0	chr14:11030398..11031019	chr14	ENSMUST00000022264	11030398	19270	14qA1	GO:0005615(extracellular space);GO:0005886(plasma membrane);GO:0016020(membrane);GO:0016021(integral to membrane)	GO:0006470|GO:0006730|GO:0007185|GO:0016311|GO:0004089|GO:0004721|GO:0004725|GO:0004872|GO:0008270|GO:0016787|GO:0016791|GO:0005615|GO:0005886|GO:0016020|GO:0016021	NM_008981	Mm.431266	TC1579620	CAATCTTATGAGACCTGGAGTATTCACAGACATTGAACAATACCAGTTTGTCTACAAAGC	GO:0004089(carbonate dehydratase activity);GO:0004721(phosphoprotein phosphatase activity);GO:0004725(protein tyrosine phosphatase activity);GO:0004872(receptor activity);GO:0008270(zinc ion binding);GO:0016787(hydrolase activity);GO:0016791(phosphoric monoester hydrolase activity)	11031019
Rasa1	A_52_P252872	0.00720311	down	4.057	331.471	35.2786	271.612	32.6174	264.875	62.9155	446.441	20.2258	653.736	20.9734	758.994	23.7408	-0.616089	-0.790277	-1.77429	0.616089	1.11396	1.15054	AK042801	Rasa1	Mus musculus 7 days neonate cerebellum cDNA, RIKEN full-length enriched library, clone:A730025L23 product:unclassifiable, full insert sequence. [AK042801]	AK042801	false	gb:AK042801;riken:A730025L23;tc:TC1653554	GO:0001570(vasculogenesis);GO:0001953(negative regulation of cell-matrix adhesion);GO:0007155(cell adhesion);GO:0007162(negative regulation of cell adhesion);GO:0007242(intracellular signaling cascade);GO:0008360(regulation of cell shape);GO:0009790(embryonic development);GO:0030036(actin cytoskeleton organization and biogenesis);GO:0030833(regulation of actin filament polymerization);GO:0045768(…	0	chr13:85717662..85717603	chr13		85717603	218397	13qC3	GO:0001726(ruffle);GO:0005622(intracellular);GO:0005737(cytoplasm);GO:0005886(plasma membrane)	GO:0001570|GO:0001953|GO:0007155|GO:0007162|GO:0007242|GO:0008360|GO:0009790|GO:0030036|GO:0030833|GO:0045768|GO:0051056|GO:0051252|GO:0005096|GO:0005099|GO:0005515|GO:0001726|GO:0005622|GO:0005737|GO:0005886		Mm.259653	TC1653554	AGCGAAGGGTGTAGATACACTCCAGAAGTTATTGTACAGAATTTCTGTTCCATATGCTTG	GO:0005096(GTPase activator activity);GO:0005099(Ras GTPase activator activity);GO:0005515(protein binding)	85717662
Slc35f1	A_51_P207183	0.0385996	up	4.04839	26.9394	14.3206	62.3937	9.69958	121.109	14.8237	39.7143	36.4545	34.7099	26.3322	30.9072	29.7879	0.25655	2.03033	2.37525	-0.531511	-0.25655	-0.601853	NM_178675	Slc35f1	Mus musculus solute carrier family 35, member F1 (Slc35f1), mRNA [NM_178675]	NM_178675	false	ref:NM_178675;gb:AK139331;gb:AK048957;gb:AK165021		0	chr10:52799085..52799144	chr10		52799085	215085	10qB3			NM_178675	Mm.338690	TC1583962	TTTGTGATCAGACATTAATGCACCTGTGTTGGTTTATCTCCATTCATGAAGCTGGTAACA		52799144
3732412D22Rik	A_52_P618173	0.0385471	down	4.04599	43.8168	37.0045	32.6733	42.264	53.6269	40.4911	108.485	54.8493	184.315	39.6197	128.736	14.7517	-0.450873	-1.06597	-0.289302	0.289302	1.52323	2.4308	NM_001001980	3732412D22Rik	Mus musculus RIKEN cDNA 3732412D22 gene (3732412D22Rik), mRNA [NM_001001980]	NM_001001980	false	ref:NM_001001980;gb:AK147547;gb:AK122443;gb:AK134095	GO:0031032(actomyosin structure organization and biogenesis)	0	chr5:67333907..67333966	chr5		67333907	77569	5qC3.1		GO:0031032|GO:0003779|GO:0008270|GO:0046872	NM_001001980	Mm.374778	TC1578741	ATGCAAAGACACTAGTCTGATAATATATACTGTATTCCCGGAGACATTTGTGTTACTTAC	GO:0003779(actin binding);GO:0008270(zinc ion binding);GO:0046872(metal ion binding)	67333966
Ddef2	A_52_P536731	0.0437892	up	3.98457	286.064	117.668	559.411	159.777	638.958	234.307	43.9321	149.072	183.694	130.886	116.266	131.062	0.396308	0.922544	0.56202	-2.64796	-0.396308	-1.05812	NM_001004364	Ddef2	Mus musculus development and differentiation enhancing factor 2 (Ddef2), mRNA [NM_001004364]	NM_001004364	false	ref:NM_001004364;gb:BC096022;gb:AK147622;ens:ENSMUST00000064595	GO:0007229(integrin-mediated signaling pathway);GO:0043087(regulation of GTPase activity)	0	chr12:21431640..21431699	chr12	ENSMUST00000064595	21431640	211914	12qA1.3		GO:0007229|GO:0043087|GO:0005096|GO:0008270|GO:0046872	NM_001004364	Mm.358946	NP1082375	CAACTGTGTATGCAGAGATGATCCAGACTTAGGAAGCGCGTTTCTGAAGTTCTCTGTGTT	GO:0005096(GTPase activator activity);GO:0008270(zinc ion binding);GO:0046872(metal ion binding)	21431699
Dlg1	A_52_P499543	0.00178291	up	3.96824	224.307	111.024	277.471	121.254	246.216	176.233	78.9954	134.501	66.6168	154.86	59.5057	145.444	1.15727	1.33697	0.625106	-0.625106	-1.07434	-1.1467	XM_924111	Dlg1	PREDICTED: Mus musculus discs, large homolog 1 (Drosophila), transcript variant 6 (Dlgh1), mRNA [XM_924111]	XM_924111	false	ref:XM_924111;gb:AK031364;riken:6030413K05;tc:TC1599465	GO:0001935(endothelial cell proliferation);GO:0007015(actin filament organization);GO:0007163(establishment and/or maintenance of cell polarity);GO:0008104(protein localization);GO:0016337(cell-cell adhesion);GO:0030866(cortical actin cytoskeleton organization and biogenesis);GO:0040018(positive regulation of body size);GO:0042391(regulation of membrane potential);GO:0045930(negative regulation o…	0	chr16:31693008..31693067	chr16		31693008	13383	16qB2	GO:0005783(endoplasmic reticulum);GO:0005886(plasma membrane);GO:0005913(cell-cell adherens junction);GO:0016020(membrane);GO:0016323(basolateral plasma membrane)	GO:0001935|GO:0007015|GO:0007163|GO:0008104|GO:0016337|GO:0030866|GO:0040018|GO:0042391|GO:0045930|GO:0004385|GO:0004721|GO:0005515|GO:0008092|GO:0015459|GO:0019901|GO:0019902|GO:0005783|GO:0005886|GO:0005913|GO:0016020|GO:0016323	XM_924111	Mm.382	TC1599465	GTGTCCCTAACAGCAATCTACTGTTATTGTAAATTGTAAACGCTCATAGTCTTAGAGTTA	GO:0004385(guanylate kinase activity);GO:0004721(phosphoprotein phosphatase activity);GO:0005515(protein binding);GO:0008092(cytoskeletal protein binding);GO:0015459(potassium channel regulator activity);GO:0019901(protein kinase binding);GO:0019902(phosphatase binding)	31693067
Cul2	A_52_P483544	9.4676577E-4	up	3.94986	297.442	188.976	352.936	253.803	353.637	256.079	82.3959	176.965	76.5851	201.203	81.6337	294.959	0.972979	0.794264	0.78425	-0.78425	-1.07495	-1.53471	NM_029402	Cul2	Mus musculus cullin 2 (Cul2), mRNA [NM_029402]	NM_029402	false	ref:NM_029402;gb:BC027428;gb:AK016520;ens:ENSMUST00000025073	GO:0006512(ubiquitin cycle);GO:0007049(cell cycle);GO:0030163(protein catabolic process)	0	chr18:3431112..3431540	chr18	ENSMUST00000025073	3431112	71745	18qA1		GO:0006512|GO:0007049|GO:0030163|GO:0005515	NM_029402	Mm.291707	TC1575534	GGAAGATATCGATGCAGAATCTTCATTTTCATTAAATATGAGCTTCAGCAGTAAGAGAAC	GO:0005515(protein binding)	3431540
AK088646	A_52_P1123535	0.00285562	up	3.93164	238.032	161.02	263.594	236.082	344.077	337.744	47.602	220.912	78.1875	199.111	52.2618	159.829	1.2248	0.81991	0.687681	-1.5535	-0.687681	-0.951823	AK088646	AK088646	Mus musculus 2 days neonate thymus thymic cells cDNA, RIKEN full-length enriched library, clone:E430022H22 product:unclassifiable, full insert sequence. [AK088646]	AK088646	false	gb:AK088646;riken:E430022H22;tc:TC1613719		0	chr16:38067293..38067352	chr16		38067293		16qB3					TC1613719	CAATAAAGGTCCTATCTCACCAACACATTGTATATGGCTATACTGATAGAAGAAAGGTGA		38067352
Hmgn3	A_51_P422183	0.0404	up	3.92407	87.5312	108.431	362.095	102.701	451.348	216.491	53.8534	88.2862	44.3374	122.775	61.6107	138.205	0.202118	2.32895	1.57096	-0.202118	-0.958382	-0.654529	BC005693	Hmgn3	Mus musculus high mobility group nucleosomal binding domain 3, mRNA (cDNA clone MGC:11574 IMAGE:3597594), complete cds. [BC005693]	BC005693	false	gb:BC005693;tc:TC1585716;nap:NAP021616-001	GO:0008150(biological_process)	0	chr9:82907519..82907460	chr9		82907460	94353	9qE2	GO:0000785(chromatin);GO:0005634(nucleus)	GO:0008150|GO:0003677|GO:0003682|GO:0000785|GO:0005634		Mm.244426	TC1585716	GGCAGATTGAAACAGTGAGAGTTAAGGGTACAGTAGACATTCTGCATGCTTGCAGTGACT	GO:0003677(DNA binding);GO:0003682(chromatin binding)	82907519
AK039475	A_51_P204664	0.0109052	down	3.90837	59.5161	83.7558	33.6482	103.567	88.6866	148.679	250.576	179.144	209.099	93.7413	201.056	76.2991	-0.488518	-1.61757	-0.741026	0.488518	1.16182	1.40225	AK039475	AK039475	Mus musculus adult male spinal cord cDNA, RIKEN full-length enriched library, clone:A330048G02 product:unclassifiable, full insert sequence. [AK039475]	AK039475	false	gb:AK039475;riken:A330048G02		0	chr5:82153573..82153632	chr5		82153573		5qE1						ATAGGGATAATTTTTCCCTCTTCCCTGACTCACTATCCTTACACTTGTCATTCAGGTGGT		82153632
AI385586	A_52_P1045790	0.0207133	up	3.90775	15.4566	16.3039	43.2538	16.9633	125.739	45.3683	46.2147	86.1342	29.5319	52.7236	29.9421	80.1496	0.379589	1.807	1.92726	-0.441645	-0.379589	-0.96393	AI385586	AI385586	AI385586 mb21e12.x1 Soares mouse p3NMF19.5 Mus musculus cDNA clone IMAGE:330094 3' similar to gb:M11567_rna1 ANGIOGENIN PRECURSOR (HUMAN);, mRNA sequence [AI385586]	AI385586	false	gb:AI385586		0	chr14:050023560..050023501	chr14		50023501		14qC1				Mm.202665		AAGGTGTTGACATCTTTGCTGGGTGAGGTTATGCTTCTTCTCTTCATCATACGATCACAG		50023560
Nr5a2	A_51_P514449	0.0216245	down	3.88771	712.392	47.9841	402.114	29.7605	737.399	126.686	810.265	28.9318	983.536	24.2417	1156.62	19.155	-0.45781	-0.593717	-1.80866	0.45781	0.992563	1.5662	NM_030676	Nr5a2	Mus musculus nuclear receptor subfamily 5, group A, member 2 (Nr5a2), mRNA [NM_030676]	NM_030676	false	ref:NM_030676;gb:M81385;gb:AK054487;ens:ENSMUST00000027649	GO:0006350(transcription);GO:0006355(regulation of transcription, DNA-dependent);GO:0008206(bile acid metabolic process);GO:0042632(cholesterol homeostasis)	0	chr1:138660796..138660737	chr1	ENSMUST00000027649	138660737	26424	1qE4	GO:0005634(nucleus);GO:0005667(transcription factor complex)	GO:0006350|GO:0006355|GO:0008206|GO:0042632|GO:0003677|GO:0003700|GO:0003707|GO:0004872|GO:0004879|GO:0008270|GO:0008289|GO:0046872|GO:0005634|GO:0005667	NM_030676	Mm.16794	TC1586407	ATGCAAAGACAGTGATTCTGCATATGGCCTGGAAAGACAGGAAAGCCAGTCTCCTACAAA	GO:0003677(DNA binding);GO:0003700(transcription factor activity);GO:0003707(steroid hormone receptor activity);GO:0004872(receptor activity);GO:0004879(ligand-dependent nuclear receptor activity);GO:0008270(zinc ion binding);GO:0008289(lipid binding);GO:0046872(metal ion binding)	138660796
AK011948	A_52_P1002614	0.0237807	up	3.87859	48.3526	77.3338	211.145	98.7246	219.642	128.497	38.9002	106.337	31.0936	101.218	31.6752	90.8646	0.386642	2.1609	1.83757	-0.386642	-0.638624	-0.456216	AK011948	AK011948	Mus musculus 10 days embryo whole body cDNA, RIKEN full-length enriched library, clone:2610301A12 product:unclassifiable, full insert sequence. [AK011948]	AK011948	false	gb:AK011948;gb:BE986728;riken:2610301A12;nap:NAP091310-1		0	chr17:32053768..32053827	chr17		32053768		17qB1				Mm.408855		CACCTTATTTGCTGTTTGAAACCTGATCTGCTTACATAGAAACTATAGTAAGTACTGGAC		32053827
Slc1a3	A_51_P333324	0.00637076	up	3.86088	82.3545	17.4366	111.811	21.8991	167.174	46.5084	16.8753	15.3228	19.6546	25.2217	19.281	10.9869	0.911137	1.02352	0.517194	-1.18935	-1.68839	-0.517195	AK046688	Slc1a3	Mus musculus 4 days neonate male adipose cDNA, RIKEN full-length enriched library, clone:B430312B09 product:unclassifiable, full insert sequence. [AK046688]	AK046688	false	gb:AK046688;riken:B430312B09;tc:TC1613605	GO:0006605(protein targeting);GO:0006810(transport);GO:0006835(dicarboxylic acid transport)	0	chr15:8634099..8634040	chr15		8634040	20512	15qA1	GO:0005887(integral to plasma membrane);GO:0016020(membrane);GO:0016021(integral to membrane);GO:0042995(cell projection);GO:0043025(cell soma)	GO:0006605|GO:0006810|GO:0006835|GO:0005343|GO:0005386|GO:0015293|GO:0017153|GO:0005887|GO:0016020|GO:0016021|GO:0042995|GO:0043025		Mm.204834	TC1613605	GCTGAGTAGGGGTAATTATAGAAGCTACAATTCTTACTACAAATGCTTGATTAAACGTTG	GO:0005343(organic acid:sodium symporter activity);GO:0005386(carrier activity);GO:0015293(symporter activity);GO:0017153(sodium:dicarboxylate symporter activity)	8634099
Slc24a2	A_51_P317542	0.0348457	down	3.85612	52.1893	53.1989	38.0303	42.036	31.4884	106.675	251.395	70.2604	121.823	58.9403	107.842	53.0915	-0.525004	-0.641839	-2.25769	1.34181	0.550102	0.525004	NM_172426	Slc24a2	Mus musculus solute carrier family 24 (sodium/potassium/calcium exchanger), member 2 (Slc24a2), mRNA [NM_172426]	NM_172426	false	ref:NM_172426;gb:AK018192;riken:6330417K15;tc:TC1600742		0	chr4:86454676..86454617	chr4		86454617	76376	4qC4	GO:0016021(integral to membrane)	GO:0016021	NM_172426	Mm.127296	TC1600742	GGGGGGTGCACTTTAAAGTCATCTTCGTCATTTTGTGTTTGTTGTGAGCAGTTTTCTCTG		86454676
Rqcd1	A_52_P110068	8.374182E-4	up	3.85283	156.166	221.092	282.758	277.55	335.848	318.148	49.4754	236.449	74.8708	274.77	67.8969	291.463	0.687091	1.21548	1.26677	-1.06809	-0.687091	-0.913237	NM_021383	Rqcd1	Mus musculus rcd1 (required for cell differentiation) homolog 1 (S. pombe) (Rqcd1), mRNA [NM_021383]	NM_021383	false	ref:NM_021383;ens:ENSMUST00000087215;gb:AK011335;gb:AK005025	GO:0019221(cytokine and chemokine mediated signaling pathway)	0	chr1:74463375..74463434	chr1	ENSMUST00000087215	74463375	58184	1qC3	GO:0005575(cellular_component)	GO:0019221|GO:0003674|GO:0005575	NM_021383	Mm.291708	TC1576352	CCGTGTCTCATACACTTGAAGATGTCTATATTGAGTTTGAAGAGGTTATAAAGGGACAGA	GO:0003674(molecular_function)	74463434
NAP032887-1	A_52_P462669	0.0118961	up	3.84047	387.403	228.795	262.991	371.942	386.491	511.086	83.0696	263.937	69.9821	343.373	72.3325	290.282	1.84371	0.583868	0.680802	-0.583868	-1.21079	-0.92081	NAP032887-1	NAP032887-1			false	nap:NAP032887-1		0	chr12:111089333..111089392	chr12		111089333		12qF1						AACTAACAGTTGGGCAAGGTGGTAATGTGCTATAATCCCAGACTTCAGAGGCTGGGCCAT		111089392
B230340J04Rik	A_52_P337232	0.0156659	down	3.83733	66.3179	56.2251	38.0338	76.1025	47.9598	51.1031	176.799	56.6126	131.262	59.9382	247.209	54.0846	-0.446357	-1.6852	-0.776124	0.958371	0.446357	1.5079	NM_177234	B230340J04Rik	Mus musculus RIKEN cDNA B230340J04 gene (B230340J04Rik), mRNA [NM_177234]	NM_177234	false	ref:NM_177234;gb:AK038384;riken:A230001H04;tc:TC1588726		0	chrX:70547853..70547912	chrX		70547853	320703	XqA7.3			NM_177234		TC1588726	CATGTTCAAACACCCTGTTTCCAAATTAAGATGCATGTACAACTTTGTGGGGGGCATGAA		70547912
4921517D22Rik	A_52_P683553	0.0223745	down	3.80235	30.268	14.2782	27.8261	11.3345	24.0009	25.098	161.693	20.63	79.7298	19.2072	104.459	12.422	-0.590617	-0.378875	-1.73908	1.29584	0.378875	1.39738	NM_183290	4921517D22Rik	Mus musculus RIKEN cDNA 4921517D22 gene (4921517D22Rik), mRNA [NM_183290]	NM_183290	false	ref:NM_183290;gb:AK133255;gb:AK014909;ens:ENSMUST00000061597		0	chr13:59700350..59700291	chr13	ENSMUST00000061597	59700291	70900	13qB2			NM_183290	Mm.73124	TC1592275	CCATGTCAGATCTACTTCACCAAAGTCTGTTAATGGGTTACATTGCTCCATTGGATCAGG		59700350
Nfkb1	A_52_P569539	7.6647406E-4	up	3.79803	193.295	183.882	450.477	282.915	340.743	330.379	58.7551	176.38	53.8123	178.44	65.3582	208.376	0.842691	1.44176	0.815233	-0.815233	-0.958759	-0.902078	AK048506	Nfkb1	Mus musculus 16 days embryo head cDNA, RIKEN full-length enriched library, clone:C130067K17 product:inferred: nuclear factor of kappa light chain gene enhancer in B-cells 1, p105, full insert sequence. [AK048506]	AK048506	false	gb:AK048506;gb:AK158020;riken:C130067K17;riken:F930017G21	GO:0006350(transcription);GO:0006355(regulation of transcription, DNA-dependent);GO:0006915(apoptosis);GO:0007165(signal transduction);GO:0045083(negative regulation of interleukin-12 biosynthetic process);GO:0045449(regulation of transcription);GO:0045892(negative regulation of transcription, DNA-dependent);GO:0045944(positive regulation of transcription from RNA polymerase II promoter);GO:00485…	0	chr3:135548657..135548598	chr3		135548598	18033	3qG3	GO:0005634(nucleus);GO:0005737(cytoplasm)	GO:0006350|GO:0006355|GO:0006915|GO:0007165|GO:0045083|GO:0045449|GO:0045892|GO:0045944|GO:0048535|GO:0003677|GO:0003700|GO:0005515|GO:0016566|GO:0005634|GO:0005737		Mm.256765		ACTCGAGAGTCTCAGATTGTTCTAGGGTTTCCAGACTAGAAGTGTATGTATGGAGTGGTT	GO:0003677(DNA binding);GO:0003700(transcription factor activity);GO:0005515(protein binding);GO:0016566(specific transcriptional repressor activity)	135548657
1110018F16Rik	A_51_P436254	3.6596565E-4	up	3.79781	185.198	264.88	276.856	354.341	345.878	374.827	52.4333	289.363	87.3881	355.648	70.3658	340.446	0.754337	0.914598	1.15464	-1.19372	-0.754337	-1.00387	AK003775	1110018F16Rik	Mus musculus 18-day embryo whole body cDNA, RIKEN full-length enriched library, clone:1110018F16 product:unclassifiable, full insert sequence [AK003775]	AK003775	false	gb:AK003775;riken:1110018F16;tc:TC1663982;nap:NAP025349-001		0	chr3:137853453..137853512	chr3		137853453	68594	3qG3				Mm.392730	TC1663982	GTTTGTGACATGGGTGTCTACAGTAAGACAGAAACAATTGGTGTCTGTAATTTATTTGCA		137853512
Pkn2	A_52_P290629	0.0460468	up	3.79668	239.977	185.756	375.539	194.326	617.117	327.129	41.7442	231.471	130.4	196.85	166.37	230.957	0.421354	1.00235	0.967555	-2.41931	-0.542286	-0.421354	AK140746	Pkn2	Mus musculus 16 days embryo head cDNA, RIKEN full-length enriched library, clone:C130001L23 product:protein kinase N2, full insert sequence [AK140746]	AK140746	false	gb:AK140746;gb:AK083425;gb:AK082921;gb:AK084887	GO:0006468(protein amino acid phosphorylation);GO:0007165(signal transduction)	0	chr3:142730550..142730491	chr3		142730491	109333	3qH1	GO:0005622(intracellular);GO:0005634(nucleus);GO:0005737(cytoplasm)	GO:0006468|GO:0007165|GO:0000166|GO:0004672|GO:0004674|GO:0005524|GO:0016301|GO:0016740|GO:0005622|GO:0005634|GO:0005737		Mm.440835	TC1598125	ATGCTGCAAAAAGATAGGGACATCAGCATTCACTTAACAGTAACAATGAGGACTTCTAAG	GO:0000166(nucleotide binding);GO:0004672(protein kinase activity);GO:0004674(protein serine/threonine kinase activity);GO:0005524(ATP binding);GO:0016301(kinase activity);GO:0016740(transferase activity)	142730550
Abca2	A_51_P246844	0.00238791	down	3.77883	450.921	270.112	602.298	489.045	568.422	623.475	1481.79	368.639	1752.79	324.585	1553.02	333.288	-0.633872	-1.07268	-1.50656	0.633872	1.05979	0.84705	NM_007379	Abca2	Mus musculus ATP-binding cassette, sub-family A (ABC1), member 2 (Abca2), mRNA [NM_007379]	NM_007379	false	ref:NM_007379;gb:X75927;gb:AK137580;ens:ENSMUST00000102919	GO:0006357(regulation of transcription from RNA polymerase II promoter);GO:0006810(transport);GO:0008203(cholesterol metabolic process);GO:0042632(cholesterol homeostasis);GO:0048545(response to steroid hormone stimulus)	0	chr2:25269855..25269914	chr2	ENSMUST00000102919	25269855	11305	2qA3	GO:0005765(lysosomal membrane);GO:0005815(microtubule organizing center);GO:0016020(membrane);GO:0016021(integral to membrane);GO:0016023(cytoplasmic membrane-bound vesicle)	GO:0006357|GO:0006810|GO:0008203|GO:0042632|GO:0048545|GO:0000166|GO:0005215|GO:0005524|GO:0016887|GO:0017111|GO:0005765|GO:0005815|GO:0016020|GO:0016021|GO:0016023	NM_007379	Mm.2210	TC1660784	GCTCTCCTTCAACACTGATACGCTCTGCTGACCATCAAGAGCCACATCAGGGATGCAGCT	GO:0000166(nucleotide binding);GO:0005215(transporter activity);GO:0005524(ATP binding);GO:0016887(ATPase activity);GO:0017111(nucleoside-triphosphatase activity)	25269914
D130060J10Rik	A_52_P553408	0.0467837	up	3.76939	166.526	104.542	466.738	118.141	272.858	127.935	67.3269	111.331	49.0419	147.634	156.376	125.349	0.176298	1.48674	0.597382	-1.22097	-2.0853	-0.176298	AK051620	D130060J10Rik	Mus musculus 12 days embryo spinal ganglion cDNA, RIKEN full-length enriched library, clone:D130060J10 product:unclassifiable, full insert sequence. [AK051620]	AK051620	false	gb:AK051620;gb:AK086831;riken:D130060J10;riken:E030003J16		0	chr16:45712917..45712858	chr16		45712858	319595	16qB5					TC1599359	CACAAAGTCAGCAAGTTACATTTCAGTGTCTTCCTTTAAGAGTACAACTGAGAAGAAAGA		45712917
AK033032	A_52_P612440	0.0139573	up	3.76769	78.3908	95.6422	228.338	99.0466	173.031	123.621	46.651	102.397	39.04	117.28	36.3177	111.383	0.423614	1.91557	1.19568	-0.423614	-0.876351	-0.906212	AK033032	AK033032	Mus musculus 11 days embryo gonad cDNA, RIKEN full-length enriched library, clone:7030414N10 product:unclassifiable, full insert sequence. [AK033032]	AK033032	false	gb:AK033032;riken:7030414N10;tc:TC1625829;nap:NAP014765-001		0	chr10:53752518..53752459	chr10		53752459		10qB3					TC1625829	TACTTGTTAAATGCACATATGTTTTTAACCACACAGAATATCAAGTAATCACCCACGGTC		53752518
5330438D12Rik	A_52_P619200	0.00121738	up	3.76557	215.934	237.734	309.318	399.626	280.963	497.162	74.0811	349.137	59.1264	357.408	72.2243	340.7	1.39121	1.16042	0.706639	-0.706639	-1.06572	-0.707969	AK077360	5330438D12Rik	Mus musculus adult male pituitary gland cDNA, RIKEN full-length enriched library, clone:5330438D12 product:hypothetical protein, full insert sequence [AK077360]	AK077360	false	gb:AK077360;riken:5330438D12;tc:TC1584083;nap:NAP075426-1		0	chr10:115987422..115987481	chr10		115987422	327824	10qD2				Mm.379484	TC1584083	ACTGGGGAAGGTCTGAGAGTATTGCTATGCTTGGACTTTACCAGGTGAGATAAGACCATT		115987481
Peli1	A_52_P298093	0.00265935	up	3.76531	192.874	186.582	312.822	183.149	598.05	343.619	62.0407	197.525	94.3416	222.096	117.481	272.289	0.630283	1.35476	1.38189	-1.08831	-0.652782	-0.630283	NM_023324	Peli1	Mus musculus pellino 1 (Peli1), mRNA [NM_023324]	NM_023324	false	ref:NM_023324;ens:ENSMUST00000101478;ens:ENSMUST00000093290;ens:ENSMUST00000101477		0	chr11:21048227..21048286	chr11	ENSMUST00000101478	21048227	67245	11qA3.1			NM_023324	Mm.28957	NP743504	TGGGGAAACAAAGAAGAACGTGACGGCAAAGATCGTGAATGTCCTATGTGTAGGTCTGTT		21048286
Plcxd2	A_51_P476492	0.0216462	up	3.75296	59.9927	72.7046	159.797	65.6667	244.454	140.527	39.0477	70.923	27.8557	90.7002	36.7004	93.9102	0.291877	1.85214	1.36785	-0.291877	-1.13399	-0.786348	XM_893473	Plcxd2	PREDICTED: Mus musculus hypothetical LOC433022 (LOC433022), mRNA [XM_893473]	XM_893473	false	gb:XM_893473;gb:BC049364;ref:XM_001000738;ref:XM_489641		0	chr16:45880166..45880107	chr16		45880107	433022	16qB5			XM_001000738	Mm.380993	TC1632311	GCTGACAGGAATCTCATTTGGTGCAGCATAGAAGAGCATAGATGTCCTTGTCAATTTCAT		45880166
Slc26a4	A_51_P224164	0.0454985	down	3.75183	40.8055	63.233	27.3368	57.8865	24.1445	108.179	84.0288	99.3241	223.431	142.63	186.567	68.8324	-0.195328	-0.645794	-1.72707	0.195328	1.08414	1.87513	NM_011867	Slc26a4	Mus musculus solute carrier family 26, member 4 (Slc26a4), mRNA [NM_011867]	NM_011867	false	ref:NM_011867;gb:AF167411;tc:TC1585767;nap:NAP025826-1	GO:0006810(transport);GO:0007605(sensory perception of sound);GO:0008272(sulfate transport);GO:0009887(organ morphogenesis);GO:0015698(inorganic anion transport)	0	chr12:32105719..32105660	chr12		32105660	23985	12qA3	GO:0016020(membrane);GO:0016021(integral to membrane)	GO:0006810|GO:0007605|GO:0008272|GO:0009887|GO:0015698|GO:0005215|GO:0008271|GO:0008509|GO:0015108|GO:0015111|GO:0015116|GO:0031404|GO:0016020|GO:0016021	NM_011867	Mm.100187	TC1585767	AGGAAGGACTAATCACAGAGATTCCTGACTGACTCTGAAATCCATGTGTTGTGTTGACCA	GO:0005215(transporter activity);GO:0008271(sulfate porter activity);GO:0008509(anion transporter activity);GO:0015108(chloride transporter activity);GO:0015111(iodide transporter activity);GO:0015116(sulfate transporter activity);GO:0031404(chloride ion binding)	32105719
NAP103789-1	A_52_P323503	0.0356362	up	3.74565	150.114	147.576	290.738	196.136	314.892	178.993	97.2367	120.334	42.2229	174.48	49.3352	191.12	0.166037	0.709298	0.956388	-0.166037	-1.90553	-1.81236	NAP103789-1	NAP103789-1			false	nap:NAP103789-1		0	chr12:70900310..70900371	chr12		70900310		12qC2						TACTTATCAGCAGATGATTTGAATTATCTCTGGCATCTGGAAATTACAGACTGGAGTTTT		70900371
1190002J23Rik	A_51_P479352	0.0134215	up	3.72821	47.129	26.5168	157.315	37.8201	231.796	50.3039	41.4374	46.946	35.454	46.8605	28.3344	28.7838	0.426205	1.65293	1.80061	-0.583573	-0.805926	-0.426205	NM_001033039	1190002J23Rik	Mus musculus RIKEN cDNA 1190002J23 gene (1190002J23Rik), mRNA [NM_001033039]	NM_001033039	false	ref:NM_001033039;gb:AK140290;gb:AK076812;ens:ENSMUST00000061878		0	chr1:173195474..173195415	chr1	ENSMUST00000061878	173195415	68874	1qH3			NM_001033039	Mm.330288	TC1585963	GCACTCTGTGTTGTGGCAAACCTACAAAGCGATCTCATCAGAGCTATTGCCCTACTTCAA		173195474
Igfbp5	A_52_P281702	0.0158239	down	3.72689	68.6947	257.3	134.299	390.34	76.4682	439.63	274.373	268.722	448.826	320.07	138.49	239.74	-0.739693	-0.373794	-1.35787	1.19551	1.65326	0.373794	NM_010518	Igfbp5	Mus musculus insulin-like growth factor binding protein 5 (Igfbp5), mRNA [NM_010518]	NM_010518	false	ref:NM_010518;gb:DV061939;ens:ENSMUST00000027377;ens:ENSMUST00000079920	GO:0001558(regulation of cell growth)	0	chr1:72791521..72791462	chr1	ENSMUST00000027377	72791462	16011	1qC3	GO:0005576(extracellular region);GO:0005615(extracellular space);GO:0016942(insulin-like growth factor binding protein complex)	GO:0001558|GO:0005520|GO:0019838|GO:0005576|GO:0005615|GO:0016942	NM_010518	Mm.405761	TC1775876	CACATCACATATTACTGTAGCTCTCTATAGTGTTACGTTCAGACACCGTAGCTCTGTCCT	GO:0005520(insulin-like growth factor binding);GO:0019838(growth factor binding)	72791521
Utf1	A_51_P237206	0.0214788	down	3.72111	743.14	228.872	672.936	342.594	636.027	473.638	687.404	141.681	568.561	72.2957	540.501	46.7355	-0.289712	-1.01484	-1.5635	0.289712	0.98653	1.5429	NM_009482	Utf1	Mus musculus undifferentiated embryonic cell transcription factor 1 (Utf1), mRNA [NM_009482]	NM_009482	false	ref:NM_009482;gb:AK010589;gb:AK131968;ens:ENSMUST00000054778	GO:0006350(transcription);GO:0006355(regulation of transcription, DNA-dependent);GO:0045944(positive regulation of transcription from RNA polymerase II promoter)	0	chr7:139795541..139795600	chr7	ENSMUST00000054778	139795541	22286	7qF4	GO:0005634(nucleus);GO:0005667(transcription factor complex)	GO:0006350|GO:0006355|GO:0045944|GO:0003700|GO:0003713|GO:0005515|GO:0005634|GO:0005667	NM_009482	Mm.10205	TC1584628	TCGCTACAAGTTCCTCAAGGACAAACTCCGAGACTCCCAGGGCCAGCCGTCCGGACCCTT	GO:0003700(transcription factor activity);GO:0003713(transcription coactivator activity);GO:0005515(protein binding)	139795600
AK029051	A_52_P811196	0.0246682	up	3.70801	92.9023	164.734	420.871	251.118	331.721	223.816	53.8631	181.646	44.9166	189.304	54.7651	140.23	0.265061	1.83642	1.65906	-0.662349	-0.983974	-0.265061	AK029051	AK029051	Mus musculus 10 days neonate skin cDNA, RIKEN full-length enriched library, clone:4732485H10 product:unclassifiable, full insert sequence. [AK029051]	AK029051	false	gb:AK029051;riken:4732485H10;tc:TC1615784		0	chr6:149136392..149136333	chr6		149136333		6qG3				Mm.209147	TC1615784	TGTCAGCCTTAGTTGAATTTCTTATCATTTAGTTCAGTTCTGTCACTATCTATGTGGAGG		149136392
Bcl7b	A_51_P505412	0.0050937	up	3.70274	78.8718	112.492	130.316	140.403	222.082	215.541	48.4349	139.258	31.3959	142.968	36.7091	212.28	0.505697	0.910388	1.06107	-0.505697	-1.1691	-1.51382	NM_009745	Bcl7b	Mus musculus B-cell CLL/lymphoma 7B (Bcl7b), mRNA [NM_009745]	NM_009745	false	ref:NM_009745;gb:BC011471;gb:AK131643;ens:ENSMUST00000031692	GO:0008150(biological_process)	0	chr5:135465494..135465553	chr5	ENSMUST00000031692	135465494	12054	5qG2	GO:0005575(cellular_component)	GO:0008150|GO:0003674|GO:0005575	NM_009745	Mm.405834	TC1770828	TCCGCCCTTGAAGAGATTCTGTGTGGACCAACCTGTAGTACCGCAGACCACGTCGGAAAG	GO:0003674(molecular_function)	135465553
Hist3h2a	A_51_P441377	0.0292783	down	3.69879	380.628	481.423	260.187	908.346	546.276	1066.13	1261.6	862.361	904.786	683.852	896.256	295.435	-0.371408	-1.83618	-0.997169	0.516413	0.371408	1.56859	AK015962	Hist3h2a	Mus musculus adult male testis cDNA, RIKEN full-length enriched library, clone:4930534G10 product:unclassifiable, full insert sequence. [AK015962]	AK015962	false	gb:AK015962;riken:4930534G10;nap:NAP124362-1	GO:0006334(nucleosome assembly);GO:0007001(chromosome organization and biogenesis (sensu Eukaryota))	0	chr11:58770970..58770911	chr11		58770911	319162	11qB1.3	GO:0000786(nucleosome);GO:0005634(nucleus);GO:0005694(chromosome)	GO:0006334|GO:0007001|GO:0003677|GO:0000786|GO:0005634|GO:0005694		Mm.440030		GCACGAGCTTTGCCGCCCTGCTTGCCACGACCAGACATCTTCCACTGATAACCAAAAGTA	GO:0003677(DNA binding)	58770970
Veph1	A_51_P358840	0.0406596	down	3.69627	53.6351	23.1232	137.712	14.6889	159.64	30.1268	752.462	32.9225	178.723	13.6952	170.466	8.73733	-2.25358	-0.238562	-1.06172	1.04705	0.238563	0.818732	NM_028357	Veph1	Mus musculus ventricular zone expressed PH domain homolog 1 (zebrafish) (Veph1), transcript variant Veph-B, mRNA [NM_028357]	NM_028357	false	ref:NM_028357;gb:AK013398;gb:AB085189;riken:2810471M23	GO:0007010(cytoskeleton organization and biogenesis)	0	chr3:66144781..66144722	chr3	ENSMUST00000029419	66144722	72789	3qE1		GO:0007010|GO:0003779	NM_028357	Mm.443526	TC1590982	GAACGCTGCGAATAAAAGAACTTCTGTAGCTATGTGATTTATGACTGTAAGAAAACAGTG	GO:0003779(actin binding)	66144781
Shoc2	A_52_P621739	0.0117675	up	3.6897	276.129	409.431	502.598	532.633	459.932	574.549	94.6991	464.252	67.7972	493.352	250.453	692.237	0.449224	0.933766	0.696494	-1.27598	-1.84582	-0.449224	NM_019658	Shoc2	Mus musculus soc-2 (suppressor of clear) homolog (C. elegans) (Shoc2), mRNA [NM_019658]	NM_019658	false	ref:NM_019658;gb:AK146447;gb:BC049775;ens:ENSMUST00000025932		0	chr19:54085726..54085785	chr19	ENSMUST00000025932	54085726	56392	19qD2		GO:0005515	NM_019658	Mm.228669	TC1577109	CACTGGCTTCAAACAATTCAGTTCAGTACTGTTACTTTCAGTCTCGTCACGCCGTGGTTA	GO:0005515(protein binding)	54085785
Uap1l1	A_52_P578985	8.841957E-4	up	3.67467	104.821	69.4017	138.556	89.7789	299.867	166.808	35.7845	72.0924	34.493	103.103	41.188	80.9939	0.785234	0.816372	1.03649	-0.82016	-1.38936	-0.785234	BC043307	Uap1l1	Mus musculus UDP-N-acteylglucosamine pyrophosphorylase 1-like 1, mRNA (cDNA clone IMAGE:5042946), partial cds [BC043307]	BC043307	false	gb:BC043307;gb:AK077912;ens:ENSMUST00000102925;ens:ENSMUST00000091308	GO:0008152(metabolic process)	0	chr2:25182541..25182482	chr2	ENSMUST00000102925	25182482	227620	2qA3		GO:0008152|GO:0016779		Mm.33797	TC1597486	AGGGGGTCATATGATAACCAGATGGTAAGTATCAGTCAAGACAATTATGACAGTAGTGAT	GO:0016779(nucleotidyltransferase activity)	25182541
Adam30	A_52_P539250	0.00955829	up	3.65493	21.2841	15.5409	19.8328	11.9796	84.4979	25.216	36.2063	75.2435	22.9701	40.6277	33.9793	59.4037	0.629803	0.903403	1.92067	-0.879231	-0.646615	-0.629803	NM_027665	Adam30	Mus musculus a disintegrin and metallopeptidase domain 30 (Adam30), mRNA [NM_027665]	NM_027665	false	ref:NM_027665;gb:AK016888;gb:AY190760;gb:BC113152	GO:0006508(proteolysis);GO:0007229(integrin-mediated signaling pathway)	0	chr3:98247395..98247454	chr3	ENSMUST00000050342	98247395	71078	3qF2.2	GO:0016021(integral to membrane)	GO:0006508|GO:0007229|GO:0004222|GO:0008233|GO:0008237|GO:0016021	NM_027665	Mm.50711	TC1590951	CACGCATCTTATAAAATGTCCTATTGTCTGTCTGACTTCCCAAAGCTACATATCGTAGAG	GO:0004222(metalloendopeptidase activity);GO:0008233(peptidase activity);GO:0008237(metallopeptidase activity)	98247454
Mkks	A_51_P121288	7.5409043E-4	up	3.65449	229.8	159.103	335.129	202.469	442.647	248.363	68.5163	121.423	61.9239	147.92	62.2556	168.457	0.677968	0.874565	0.98126	-0.677968	-1.1087	-1.28855	NM_021527	Mkks	Mus musculus McKusick-Kaufman syndrome protein (Mkks), mRNA [NM_021527]	NM_021527	false	ref:NM_021527;gb:AK004987;gb:BC080765;ens:ENSMUST00000028730	GO:0006457(protein folding);GO:0007286(spermatid development);GO:0007608(sensory perception of smell);GO:0009296(flagellum biogenesis);GO:0035058(sensory cilium biogenesis);GO:0035176(social behavior);GO:0044267(cellular protein metabolic process);GO:0045494(photoreceptor cell maintenance);GO:0050910(detection of mechanical stimulus during sensory perception of sound)	0	chr2:136565711..136565652	chr2	ENSMUST00000028730	136565652	59030	2qF3	GO:0005622(intracellular)	GO:0006457|GO:0007286|GO:0007608|GO:0009296|GO:0035058|GO:0035176|GO:0044267|GO:0045494|GO:0050910|GO:0000166|GO:0005515|GO:0005524|GO:0051082|GO:0005622	NM_021527	Mm.272570	TC1590612	ACTAACATAAGAGAATGGCATATATATGTTCTGAAGCAAACTAGTTGAGGTGTCTAAGAG	GO:0000166(nucleotide binding);GO:0005515(protein binding);GO:0005524(ATP binding);GO:0051082(unfolded protein binding)	136565711
AK053596	A_51_P188501	1.9979531E-4	up	3.64204	193.732	134.376	333.725	201.09	426.836	295.391	62.413	141.049	49.9119	142.936	55.397	119.604	0.819089	1.02212	0.822362	-0.884975	-1.22661	-0.819089	AK053596	AK053596	Mus musculus 0 day neonate eyeball cDNA, RIKEN full-length enriched library, clone:E130112N23 product:hypothetical protein, full insert sequence. [AK053596]	AK053596	false	gb:AK053596;riken:E130112N23;tc:TC1592613		0	chr17:86187193..86187252	chr17		86187193		17qE4					TC1592613	AATTCTGAAAATAAGAGGGAGAAAGATAATAGTTCTCTTGGGTAATTGTCTCTTCCTAGG		86187252
Atxn2	A_52_P644692	0.0013201	up	3.64145	222.171	156.014	376.632	273.488	462.869	299.95	74.2072	143.666	78.8597	194.521	61.6612	206.018	0.755704	0.707382	0.871584	-0.707382	-1.05686	-1.49463	AK036209	Atxn2	Mus musculus 16 days neonate cerebellum cDNA, RIKEN full-length enriched library, clone:9630045M23 product:spinocerebellar ataxia 2 homolog (human), full insert sequence. [AK036209]	AK036209	false	gb:AK036209;riken:9630045M23;tc:TC1615234	GO:0040015(negative regulation of body size)	0	chr5:122066940..122066999	chr5		122066940	20239	5qF	GO:0005622(intracellular);GO:0048471(perinuclear region of cytoplasm)	GO:0040015|GO:0003676|GO:0005515|GO:0008270|GO:0050692|GO:0005622|GO:0048471		Mm.260900	TC1615234	TTAAGGGATACGTGTTAAAGTAGCTAATTTGTTGGAGAACATTTTCTTTCTACCAGACAG	GO:0003676(nucleic acid binding);GO:0005515(protein binding);GO:0008270(zinc ion binding);GO:0050692(DBD domain binding)	122066999
Gramd1c	A_51_P277199	8.6400466E-4	up	3.63516	108.588	74.8591	112.64	68.3836	281.928	153.479	35.3875	80.2971	30.798	84.2336	45.0941	79.5268	0.677556	0.860939	1.01824	-1.04116	-1.31061	-0.677556	NM_153528	Gramd1c	Mus musculus GRAM domain containing 1C (Gramd1c), mRNA [NM_153528]	NM_153528	false	ref:NM_153528;gb:BC037472;gb:AK035257;gb:AV255657		0	chr16:43900084..43900025	chr16	ENSMUST00000036174	43900025	207798	16qB4			NM_153528	Mm.19316	TC1580642	GGAATAAAAATACTGGCTAAAGGGAAGGGTTTCTCTTCATGAATCCTAACTAATCTCCCT		43900084
Galntl2	A_51_P462428	0.00139543	up	3.62571	150.022	96.9059	186.485	101.033	292.72	228.571	57.3793	109.923	46.5398	107.425	42.7395	125.886	0.921028	1.17474	0.647382	-0.647382	-0.916294	-1.26797	NM_030166	Galntl2	Mus musculus UDP-N-acetyl-alpha-D-galactosamine:polypeptide N-acetylgalactosaminyltransferase-like 2 (Galntl2), mRNA [NM_030166]	NM_030166	false	ref:NM_030166;ens:ENSMUST00000022460;gb:AK019470;riken:4631401E18		0	chr14:30891133..30891192	chr14	ENSMUST00000022460	30891133	78754	14qB	GO:0016020(membrane);GO:0016021(integral to membrane)	GO:0004653|GO:0005509|GO:0005529|GO:0016740|GO:0016757|GO:0030145|GO:0016020|GO:0016021	NM_030166	Mm.40681		ACTGCTGTGCAGAAAGGGCCACGGATGGAAGCAAACAAGCGATCAGAGTTATGTTTTAAT	GO:0004653(polypeptide N-acetylgalactosaminyltransferase activity);GO:0005509(calcium ion binding);GO:0005529(sugar binding);GO:0016740(transferase activity);GO:0016757(transferase activity, transferring glycosyl groups);GO:0030145(manganese ion binding)	30891192
Mipol1	A_52_P470869	0.0020487	up	3.62493	243.869	168.307	213.07	203.567	278.49	318.417	77.0528	208.122	63.5371	220.471	70.7217	270.964	1.34842	0.879222	0.620111	-0.620111	-0.981518	-1.12447	AK138175	Mipol1	Mus musculus adult male hypothalamus cDNA, RIKEN full-length enriched library, clone:A230024P15 product:hypothetical protein, full insert sequence. [AK138175]	AK138175	false	gb:AK138175;gb:AK077915;ens:ENSMUST00000056019;riken:6030439O22		0	chr12:58375006..58375065	chr12	ENSMUST00000056019	58375006	73490	12qC1		GO:0004749|GO:0016301		Mm.268180	TC1602030	AGTTTAACCATGCCCTTAGTACCTATGAAGAAGCCTTAAAAAACAGAGAGAGCGTTGTCT	GO:0004749(ribose phosphate diphosphokinase activity);GO:0016301(kinase activity)	58375065
BC016578	A_52_P77322	0.0172485	up	3.61934	516.507	222.93	506.08	344.808	624.29	446.55	83.472	274.929	112.85	273.455	196.985	246.144	1.13121	0.472587	0.402407	-1.80068	-1.35789	-0.402407	BC016578	BC016578	Mus musculus mRNA similar to RIKEN cDNA C330014O21 gene (cDNA clone MGC:27967 IMAGE:3594973), complete cds [BC016578]	BC016578	false	gb:BC016578;tc:TC1590800		0	chr7:122786720..122786779	chr7		122786720		7qF2				Mm.451068	TC1590800	GCGAAAGTTAGCCAGCTCAGTTTCCAGAAAGAAAAACATTGTGTCTCTTTGTCTCAGTCT		122786779
Dnm1l	A_52_P66333	0.0139362	up	3.60913	397.283	289.223	471.585	444.038	732.937	574.564	86.5306	333.048	89.4101	362.334	305.868	495.389	0.762392	0.391243	0.655631	-1.64004	-1.7144	-0.391243	NM_152816	Dnm1l	Mus musculus dynamin 1-like (Dnm1l), transcript variant 1, mRNA [NM_152816]	NM_152816	false	ref:NM_152816;ref:NM_001025947;ens:ENSMUST00000096229;ens:ENSMUST00000023477		0	chr16:16227856..16227577	chr16	ENSMUST00000096229	16227577	74006	16qA2	GO:0016020(membrane)	GO:0000166|GO:0003924|GO:0005525|GO:0016787|GO:0016020	NM_152816	Mm.218820	TC1668982	GCGGATATGCTGAAGGCATTACAAGGAGCCAGTCAAATTATTGCTGAAATCCGAGAGACT	GO:0000166(nucleotide binding);GO:0003924(GTPase activity);GO:0005525(GTP binding);GO:0016787(hydrolase activity)	16227856
AK082026	A_51_P189712	0.00732086	up	3.5847	115.328	75.7272	96.0149	99.2052	125.721	120.086	25.545	78.9859	25.3667	113.716	28.3693	61.095	1.18381	0.529783	0.643088	-1.05161	-1.58748	-0.529783	AK082026	AK082026	Mus musculus 16 days embryo head cDNA, RIKEN full-length enriched library, clone:C130096D13 product:unclassifiable, full insert sequence [AK082026]	AK082026	false	gb:AK082026;riken:C130096D13		0	chr14:24682963..24683022	chr14		24682963		14qA3				Mm.453006		GTAGCTGATAGTGTTAAAGTGTACCTTCAAATTCAACGTGATCTTTTCTTATCACTGAGA		24683022
Rab31	A_52_P410609	0.00847263	down	3.57243	100.557	132.6	67.9345	162.991	144.176	243.276	244.638	148.48	496.159	163.297	104.887	61.4811	-0.559726	-1.42323	-0.915419	0.559726	1.44265	0.609968	NM_133685	Rab31	Mus musculus RAB31, member RAS oncogene family (Rab31), mRNA [NM_133685]	NM_133685	false	ref:NM_133685;gb:BC013063;gb:AK156677;ens:ENSMUST00000070673	GO:0006886(intracellular protein transport);GO:0007264(small GTPase mediated signal transduction);GO:0015031(protein transport)	0	chr17:65553506..65553447	chr17	ENSMUST00000070673	65553447	106572	17qE1.1	GO:0016020(membrane)	GO:0006886|GO:0007264|GO:0015031|GO:0000166|GO:0005525|GO:0016020	NM_133685	Mm.29274	TC1691460	GCTATAATAGGAGGTTAGCGCTTAGCTGGCTTTGGAAGTAAGTCTTTATTAGTTTTCTGA	GO:0000166(nucleotide binding);GO:0005525(GTP binding)	65553506
Metap2	A_51_P148756	0.0443973	down	3.56679	88.9076	122.08	88.0241	151.016	119.375	186.468	491.675	104.027	142.782	135.526	183.512	74.1023	-0.26635	-0.587626	-0.452323	2.43184	0.26635	1.49939	BB283405	Metap2	BB283405 RIKEN full-length enriched, adult retina Mus musculus cDNA clone A930102C14 3'. [BB283405]	BB283405	false	gb:BB283405;gb:AK041893;riken:A630044P20;nap:NAP120799-001	GO:0006508(proteolysis)	0	chr10:93289127..93289186	chr10		93289127	56307	10qC2		GO:0006508|GO:0004177|GO:0004239|GO:0005515|GO:0008233|GO:0008235|GO:0016787|GO:0046872|GO:0050897		Mm.397128		ATATTTGGAGTGATATTAGGTCACTTACCCAAAGCGTATACAAATTGTTGCATCAGCTGT	GO:0004177(aminopeptidase activity);GO:0004239(methionyl aminopeptidase activity);GO:0005515(protein binding);GO:0008233(peptidase activity);GO:0008235(metalloexopeptidase activity);GO:0016787(hydrolase activity);GO:0046872(metal ion binding);GO:0050897(cobalt ion binding)	93289186
Arhgef3	A_52_P577205	0.0238735	up	3.56029	100.369	107.49	227.169	111.403	146.047	106.329	38.2316	132.587	36.5161	122.596	72.6731	107.704	0.234351	1.36121	0.791131	-1.46087	-1.41407	-0.234351	NM_027871	Arhgef3	Mus musculus Rho guanine nucleotide exchange factor (GEF) 3 (Arhgef3), mRNA [NM_027871]	NM_027871	false	ref:NM_027871;gb:AK029872;gb:BC012262;ens:ENSMUST00000049206	GO:0007242(intracellular signaling cascade);GO:0008150(biological_process);GO:0035023(regulation of Rho protein signal transduction)	0	chr14:26230036..26230095	chr14	ENSMUST00000049206	26230036	71704	14qA3	GO:0005575(cellular_component);GO:0005622(intracellular)	GO:0007242|GO:0008150|GO:0035023|GO:0003674|GO:0005085|GO:0005089|GO:0005575|GO:0005622	NM_027871	Mm.248606	TC1577470	TCTTGAGGCCAGTTTCATTAGCTCTCATTATCTAGGATCAGCTAGCCAAACTGGAAACTT	GO:0003674(molecular_function);GO:0005085(guanyl-nucleotide exchange factor activity);GO:0005089(Rho guanyl-nucleotide exchange factor activity)	26230095
Rorb	A_52_P662179	0.00246191	up	3.55781	125.869	45.9849	99.0431	45.8969	101.607	58.2355	41.2319	56.022	41.0793	62.2262	35.834	76.0825	1.27229	0.92926	0.622633	-0.622633	-0.779509	-1.26664	NM_146095	Rorb	Mus musculus RAR-related orphan receptor beta (Rorb), transcript variant 2, mRNA [NM_146095]	NM_146095	false	ref:NM_146095;ref:NM_001043354;gb:BC058269;tc:TC1711899	GO:0006350(transcription);GO:0006355(regulation of transcription, DNA-dependent);GO:0007275(multicellular organismal development);GO:0007601(visual perception);GO:0042462(eye photoreceptor cell development);GO:0043193(positive regulation of gene-specific transcription);GO:0050896(response to stimulus)	0	chr19:19004306..19004247	chr19		19004247	225998	19qB	GO:0005634(nucleus)	GO:0006350|GO:0006355|GO:0007275|GO:0007601|GO:0042462|GO:0043193|GO:0050896|GO:0003677|GO:0003700|GO:0003707|GO:0004872|GO:0004879|GO:0005515|GO:0008270|GO:0046872|GO:0005634	NM_146095	Mm.234641	TC1711899	TTGCTGTTGTTATATGTTACTTTTATGTTAGACAATCAGGGTTTTCATTTCCAGCCAGAG	GO:0003677(DNA binding);GO:0003700(transcription factor activity);GO:0003707(steroid hormone receptor activity);GO:0004872(receptor activity);GO:0004879(ligand-dependent nuclear receptor activity);GO:0005515(protein binding);GO:0008270(zinc ion binding);GO:0046872(metal ion binding)	19004306
Gp6	A_51_P343189	0.00488976	down	3.55678	77.8967	48.9774	28.8321	11.4223	212.781	158.608	362.859	68.1919	330.022	57.5416	360.366	45.3819	-1.20433	-0.537954	-1.44987	0.537954	0.646106	1.11549	XM_145298	Gp6	PREDICTED: Mus musculus glycoprotein 6 (platelet) (Gp6), mRNA [XM_145298]	XM_145298	false	gb:XM_145298;gb:AK079424;ref:XM_911566;ref:XM_975576		0	chr7:3971899..3971840	chr7		3971840	243816	7qA1	GO:0005887(integral to plasma membrane)	GO:0005518|GO:0005887	XM_145298	Mm.248662	TC1624504	ATGGACATCACCACTAGAGCCACAGACATGGACATACTCAAGAGTGGGGAGGTTATATAA	GO:0005518(collagen binding)	3971899
NAP027294-1	A_52_P247974	0.00511518	up	3.54809	127.359	82.1204	278.781	90.1024	470.069	212.871	64.446	83.7099	51.5892	90.7425	47.5451	87.7215	0.505197	1.50161	1.01501	-0.505197	-0.942599	-1.01152	NAP027294-1	NAP027294-1			false	nap:NAP027294-1		0	chr9:7937079..7935271	chr9		7935271		9qA1						GACCCCAGACGACTTCCTCAACAGTGTGGATGAAATGGATACAGGCAAAACATTTGTTCA		7937079
EG623661	A_52_P104562	0.00543191	up	3.5394	131.351	86.3993	161.347	110.256	154.828	175.444	43.384	90.9977	32.5973	110.751	45.0142	142.652	1.22884	1.17381	0.444162	-0.444162	-1.13999	-1.03955	NM_001037918	EG623661	Mus musculus predicted gene, EG623661 (EG623661), mRNA [NM_001037918]	NM_001037918	false	ref:NM_001037918;gb:AK048005;gb:BC019519;ens:ENSMUST00000041621	GO:0006464(protein modification process)	0	chr1:37820473..37820532	chr1	ENSMUST00000041621	37820473	623661	1qB	GO:0005739(mitochondrion)	GO:0006464|GO:0003824|GO:0016740|GO:0016874|GO:0005739	NM_001037918	Mm.389100	TC1584879	GACCATCACTTACACAGTAAATGGTACATTCTGTGTGAAAAAATCAGGGGGATAATGTGA	GO:0003824(catalytic activity);GO:0016740(transferase activity);GO:0016874(ligase activity)	37820532
Ireb2	A_52_P680908	0.0242587	down	3.5355	66.8942	91.5729	191.036	122.802	217.623	184.4	186.052	80.8723	459.004	76.2249	345.114	80.6655	-1.37279	-0.282237	-0.680762	0.282237	1.67042	1.1773	NM_022655	Ireb2	Mus musculus iron responsive element binding protein 2 (Ireb2), mRNA [NM_022655]	NM_022655	false	ref:NM_022655;gb:BC044665;gb:AF016402;ens:ENSMUST00000034843	GO:0006417(regulation of translation);GO:0006879(iron ion homeostasis);GO:0008152(metabolic process)	0	chr9:54682170..54682229	chr9	ENSMUST00000034843	54682170	64602	9qB	GO:0005737(cytoplasm)	GO:0006417|GO:0006879|GO:0008152|GO:0003723|GO:0003994|GO:0005506|GO:0016829|GO:0016836|GO:0030350|GO:0030371|GO:0046872|GO:0005737	NM_022655	Mm.208991	TC1781475	CTAAGCCGGAACTCAGGAACATTTTCTTCACAGATTGAGAATACACCTGTCTTGTGTCCT	GO:0003723(RNA binding);GO:0003994(aconitate hydratase activity);GO:0005506(iron ion binding);GO:0016829(lyase activity);GO:0016836(hydro-lyase activity);GO:0030350(iron-responsive element binding);GO:0030371(translation repressor activity);GO:0046872(metal ion binding)	54682229
Klhdc2	A_52_P92246	0.015707	up	3.5322	296.31	190.223	433.206	299.136	188.719	317.729	63.6198	209.973	59.3279	200.997	63.9359	188.066	1.79347	1.6883	0.402493	-0.568603	-0.606342	-0.402493	AK078408	Klhdc2	Mus musculus 12 days embryo male wolffian duct includes surrounding region cDNA, RIKEN full-length enriched library, clone:6720428K09 product:HOST CELL FACTOR HOMOLOG LCP (CDNA FLJ10909 FIS, CLONE OVARC1000091, WEAKLY SIMILAR TO HOST CELL FACTOR C1)...	AK078408	false	gb:AK078408;gb:AK082528;riken:6720428K09;riken:C230059G03		0	chr12:70219112..70219171	chr12		70219112	69554	12qC2		GO:0005515			TC1637661	TTGTAATTAAGGATACTAAGCTTTCTTTTCTGGAAACAGTGGTCTGGCTTAGATTAGCTG	GO:0005515(protein binding)	70219171
AK079778	A_52_P290732	0.0442708	up	3.52939	46.3847	92.2584	168.712	77.3522	161.866	135.363	32.3956	109.634	29.1015	106.499	36.8298	99.7042	0.222374	2.33945	1.47238	-0.544417	-0.657268	-0.222374	AK079778	AK079778	Mus musculus 0 day neonate thymus cDNA, RIKEN full-length enriched library, clone:A430065G05 product:unclassifiable, full insert sequence. [AK079778]	AK079778	false	gb:AK079778;riken:A430065G05;tc:TC1607496		0	chr11:121054116..121054175	chr11		121054116		11qE2				Mm.291832	TC1607496	AGGGTTTCTTAGAAGTAAGATCGACTGCTCAGGATATGTTTTGGTTTTTGGCATCACACT		121054175
Lcn5	A_51_P191875	0.0265589	down	3.52473	152.135	9.52905	511.388	19.423	351.346	42.3821	919.206	22.0184	911.781	17.5704	3145.59	44.6572	-1.05421	-0.33251	-1.99973	0.33251	0.646373	1.0872	NM_007947	Lcn5	Mus musculus lipocalin 5 (Lcn5), transcript variant 1, mRNA [NM_007947]	NM_007947	false	ref:NM_007947;ens:ENSMUST00000028306;gb:U68546;tc:TC1590167	GO:0006629(lipid metabolic process);GO:0006693(prostaglandin metabolic process);GO:0006810(transport);GO:0042573(retinoic acid metabolic process)	0	chr2:25482990..25483569	chr2	ENSMUST00000028306	25482990	13863	2qA3	GO:0005615(extracellular space)	GO:0006629|GO:0006693|GO:0006810|GO:0042573|GO:0004667|GO:0005215|GO:0005488|GO:0005501|GO:0005615	NM_007947	Mm.12867	TC1590167	ATTCTCAAGCATGACTTAACCTGTGTGAACGCATTGCAATCGGGACAGATCTGAGGAGAA	GO:0004667(prostaglandin-D synthase activity);GO:0005215(transporter activity);GO:0005488(binding);GO:0005501(retinoid binding)	25483569
Abhd13	A_52_P665817	0.00147705	up	3.51826	168.601	105.558	213.228	167.728	183.902	181.957	45.5286	131.661	45.2796	143.578	67.5888	156.415	1.27317	0.943865	0.612932	-0.934384	-1.06731	-0.612932	NM_001081119	Abhd13	Mus musculus abhydrolase domain containing 13 (Abhd13), mRNA [NM_001081119]	NM_001081119	false	ref:NM_001081119;ref:XM_906226;ref:XM_976230;gb:AK040929	GO:0006508(proteolysis);GO:0006725(aromatic compound metabolic process)	0	chr8:9991436..9991495	chr8		9991436	68904	8qA1.1	GO:0016020(membrane);GO:0016021(integral to membrane)	GO:0006508|GO:0006725|GO:0003824|GO:0004177|GO:0016787|GO:0016020|GO:0016021	NM_001081119	Mm.142570	TC1597567	TTTTTTAGCTTGCTAGAGTAGAAAATGCAAAACTATATTCTCACTGCATATGCACCTCGC	GO:0003824(catalytic activity);GO:0004177(aminopeptidase activity);GO:0016787(hydrolase activity)	9991495
Cln8	A_52_P462013	5.890145E-4	up	3.50858	164.666	114.899	223.515	169.316	261.631	190.716	51.7578	114.307	55.1199	126.891	43.3773	141.985	0.890384	0.771858	0.827313	-0.771858	-0.831734	-1.33952	NM_012000	Cln8	Mus musculus ceroid-lipofuscinosis, neuronal 8 (Cln8), mRNA [NM_012000]	NM_012000	false	ref:NM_012000;ens:ENSMUST00000027554;gb:AF125307;gb:AK088300	GO:0001306(age-dependent response to oxidative stress);GO:0006644(phospholipid metabolic process);GO:0006672(ceramide metabolic process);GO:0007006(mitochondrial membrane organization and biogenesis);GO:0007040(lysosome organization and biogenesis);GO:0007399(nervous system development);GO:0007601(visual perception);GO:0007628(adult walking behavior);GO:0008203(cholesterol metabolic process);GO:0…	0	chr8:14896939..14896998	chr8	ENSMUST00000027554	14896939	26889	8qA1.1	GO:0005783(endoplasmic reticulum);GO:0005793(ER-Golgi intermediate compartment);GO:0016020(membrane);GO:0016021(integral to membrane)	GO:0001306|GO:0006644|GO:0006672|GO:0007006|GO:0007040|GO:0007399|GO:0007601|GO:0007628|GO:0008203|GO:0008306|GO:0008344|GO:0008361|GO:0035176|GO:0043066|GO:0044257|GO:0044265|GO:0044267|GO:0045494|GO:0050885|GO:0051348|GO:0005783|GO:0005793|GO:0016020|GO:0016021	NM_012000	Mm.254027	TC1572729	TTTATATCTAGGTGAATACTAACTTGTTCCTTACTATGAATTCTAAAGTACCCATGAAGT		14896998
Sirt5	A_51_P411909	0.00512438	up	3.50526	303.145	315.28	294.077	476.926	425.412	525.009	88.5217	339.888	128.954	465.649	71.676	463.466	1.21835	0.577408	0.971496	-0.665981	-0.577408	-1.41792	NM_178848	Sirt5	Mus musculus sirtuin 5 (silent mating type information regulation 2 homolog) 5 (S. cerevisiae) (Sirt5), mRNA [NM_178848]	NM_178848	false	ref:NM_178848;ens:ENSMUST00000066804;gb:AK002609;gb:BC031770	GO:0006342(chromatin silencing);GO:0006355(regulation of transcription, DNA-dependent)	0	chr13:43405954..43406013	chr13	ENSMUST00000066804	43405954	68346	13qA4	GO:0005677(chromatin silencing complex)	GO:0006342|GO:0006355|GO:0003677|GO:0008270|GO:0016787|GO:0046872|GO:0005677	NM_178848	Mm.35325	NP749215	CCAGCAGCAAATGTGTTTGATCTGGAAGAGGCTGTCAAGTCCTTCCATATTATTTGATTT	GO:0003677(DNA binding);GO:0008270(zinc ion binding);GO:0016787(hydrolase activity);GO:0046872(metal ion binding)	43406013
Myo1e	A_51_P185141	0.0214846	up	3.50431	388.315	98.9214	284.636	167.406	262.049	199.831	74.8693	107.477	59.7431	114.795	49.7904	88.7511	2.03813	0.831028	0.45632	-0.45632	-0.876953	-0.768637	NM_181072	Myo1e	Mus musculus myosin IE (Myo1e), mRNA [NM_181072]	NM_181072	false	ref:NM_181072;gb:AK029145;gb:BC039127;ens:ENSMUST00000034745	GO:0007010(cytoskeleton organization and biogenesis)	0	chr9:70142265..70145881	chr9	ENSMUST00000034745	70142265	71602	9qD	GO:0005856(cytoskeleton);GO:0016459(myosin complex)	GO:0007010|GO:0000166|GO:0003774|GO:0003779|GO:0005516|GO:0005524|GO:0005856|GO:0016459	NM_181072	Mm.249311	TC1596438	CTGATTGAACTCATGCAGAGCAGTGAGCTGCCTTTTATAAAGTCTTTATTTCCTGAAAAC	GO:0000166(nucleotide binding);GO:0003774(motor activity);GO:0003779(actin binding);GO:0005516(calmodulin binding);GO:0005524(ATP binding)	70145881
A_51_P305350	A_51_P305350	0.041962	up	3.49976	46.4087	70.6984	171.217	81.9973	259.423	109.191	42.1559	105.877	34.3282	95.087	69.3302	131.178	0.156346	1.82581	2.01209	-0.564959	-0.706223	-0.156346	A_51_P305350	A_51_P305350			false			0	chr16:090825911..090825858	chr16		90825858		16qC3.3						TAGTATTTTGATATCATTAGTTAAGCCAGTCAGAAAACTCCCTAGGCTATTGTTGGGGCA		90825911
AK080781	A_52_P851862	0.00450138	up	3.49401	149.172	97.8605	237.603	187.026	371.082	162.58	43.7779	109.039	90.3959	148.353	50.885	120.131	0.792875	0.530011	1.37528	-1.13188	-0.530011	-1.0546	AK080781	AK080781	Mus musculus 9.5 days embryo parthenogenote cDNA, RIKEN full-length enriched library, clone:B130045J22 product:unclassifiable, full insert sequence. [AK080781]	AK080781	false	gb:AK080781;riken:B130045J22		0	chr8:131255820..131255879	chr8		131255820		8qE2						CATTTCCTTTAGTATAAGTTCTCACACTTGATAGTGATGTTTTGAATGTGTCAAGGTAGG		131255879
BC023710	A_51_P363461	0.01764	up	3.49394	908.336	219.144	1870.94	443.912	1820.35	547.354	175.237	199.262	505.527	245.861	195.67	259.751	0.664543	0.688607	0.346863	-1.57217	-0.346863	-1.79551	BC023710	BC023710	Mus musculus, clone IMAGE:5346272, mRNA [BC023710]	BC023710	false	gb:BC023710;gb:AK014695;riken:4833414E09;tc:TC1588801		0	chr1:170256744..170256685	chr1		170256685		1qH2.3				Mm.441506	TC1588801	GCACGCTAAAGAGTTAGCAGGGAAAGTCAAAGCAATGAATATGGAACTCTGGAGTAAGGT		170256744
Zfp533	A_52_P538927	0.0217863	down	3.47992	22.4077	50.5711	38.1748	43.8095	157.534	111.4	119.609	47.1335	246.637	79.6243	181.819	62.1135	-2.09603	-1.12033	-0.421793	0.421793	0.709403	0.627819	NM_178723	Zfp533	Mus musculus zinc finger protein 533 (Zfp533), mRNA [NM_178723]	NM_178723	false	ref:NM_178723;ref:XM_987461;gb:AK046798;ens:ENSMUST00000090766	GO:0008150(biological_process)	0	chr2:77216672..77216613	chr2	ENSMUST00000090766	77216613	241494	2qC3	GO:0005575(cellular_component);GO:0005622(intracellular);GO:0005634(nucleus)	GO:0008150|GO:0003674|GO:0003676|GO:0008270|GO:0046872|GO:0005575|GO:0005622|GO:0005634	NM_178723	Mm.126649	TC1635152	GTCTGTTGCTGAGTCAGAAGAAGAAAAAGCCAAAAAATTACTCTACTGCTCACTATGCAA	GO:0003674(molecular_function);GO:0003676(nucleic acid binding);GO:0008270(zinc ion binding);GO:0046872(metal ion binding)	77216672
Atad3a	A_51_P244356	0.00841458	down	3.47658	722.175	529.675	603.637	972.423	873.786	1367.01	1244.54	435.784	963.317	342.767	1233.07	435.36	-0.521771	-1.65691	-1.61468	0.544913	0.521771	0.532962	NM_179203	Atad3a	Mus musculus ATPase family, AAA domain containing 3A (Atad3a), mRNA [NM_179203]	NM_179203	false	ref:NM_179203;gb:BC058373;gb:AK173141;ens:ENSMUST00000030903		0	chr4:154585143..154585084	chr4	ENSMUST00000030903	154585084	108888	4qE2	GO:0005739(mitochondrion);GO:0005743(mitochondrial inner membrane)	GO:0000166|GO:0005524|GO:0017111|GO:0005739|GO:0005743	NM_179203	Mm.241152	TC1669403	TATTCATCTGAGGATGGAGTCCTCACGGAAGCTATGATGGATGCCCGTGTGCAGGATGCT	GO:0000166(nucleotide binding);GO:0005524(ATP binding);GO:0017111(nucleoside-triphosphatase activity)	154585143
Col1a2	A_52_P424253	0.0069278	up	3.47409	115.612	97.5778	235.829	107.242	374.834	164.716	71.834	115.419	68.1475	124.366	65.8457	158.804	0.464405	1.35661	1.40601	-0.464405	-0.648127	-1.05035	AK031577	Col1a2	Mus musculus 13 days embryo male testis cDNA, RIKEN full-length enriched library, clone:6030456A07 product:procollagen, type I, alpha 2, full insert sequence. [AK031577]	AK031577	false	gb:AK031577;gb:AK157724;riken:6030456A07;riken:B130008L01	GO:0006817(phosphate transport);GO:0007155(cell adhesion);GO:0007169(transmembrane receptor protein tyrosine kinase signaling pathway)	0	chr6:4463773..4463832	chr6		4463773	12843	6qA1	GO:0005578(proteinaceous extracellular matrix);GO:0005581(collagen);GO:0005615(extracellular space);GO:0005737(cytoplasm)	GO:0006817|GO:0007155|GO:0007169|GO:0005198|GO:0005201|GO:0005515|GO:0030020|GO:0005578|GO:0005581|GO:0005615|GO:0005737			TC1617834	GCAGGAGTAGATGTCCTCTTATGTTAAAAATTAGAATGGTGGACATACATCTGAGAAATT	GO:0005198(structural molecule activity);GO:0005201(extracellular matrix structural constituent);GO:0005515(protein binding);GO:0030020(extracellular matrix structural constituent conferring tensile strength)	4463832
Dcbld1	A_52_P158710	0.0377432	up	3.46977	206.346	114.143	302.798	173.433	261.346	204.522	109.018	157.891	92.2497	138.321	43.4554	207.264	0.944549	0.894308	0.44403	-0.44403	-0.494078	-2.16353	BC026771	Dcbld1	Mus musculus discoidin, CUB and LCCL domain containing 1, mRNA (cDNA clone MGC:30907 IMAGE:4014778), complete cds. [BC026771]	BC026771	false	gb:BC026771;gb:AK014521;riken:4631413K11;tc:TC1579426		0	chr10:52009363..52009422	chr10		52009363	66686	10qB3	GO:0005615(extracellular space);GO:0016020(membrane);GO:0016021(integral to membrane)	GO:0005615|GO:0016020|GO:0016021		Mm.62982	TC1579426	AGAAGCAGAGCTTTTCTAGTGGCGCGCTAGTAACTGTCCTGGTGATGTAAAAAGCAGTTT		52009422
2310035P21Rik	A_52_P1187549	0.0122753	up	3.4528	115.19	90.0737	272.918	101.852	230.435	99.6963	60.9297	77.3775	73.1035	128.678	32.4533	75.452	0.349801	1.41696	1.20371	-0.349801	-0.820787	-1.22223	AK009643	2310035P21Rik	Mus musculus adult male tongue cDNA, RIKEN full-length enriched library, clone:2310035P21 product:unclassifiable, full insert sequence. [AK009643]	AK009643	false	gb:AK009643;riken:2310035P21;tc:TC1644282		0	chr19:53957815..53957874	chr19		53957815	75683	19qD2					TC1644282	CCATAATATGCGTGCGATATCTATCTATATATCTATATCTATCTCGTGGTAAGAGTAGAG		53957874
Olfr1099	A_51_P116896	7.322143E-4	up	3.44981	27.3399	14.3552	26.2458	11.2622	30.4808	10.9107	48.0361	82.8116	31.3416	43.9631	39.9802	54.7442	0.691429	0.982591	1.24416	-1.02372	-0.726221	-0.691429	NM_146768	Olfr1099	Mus musculus olfactory receptor 1099 (Olfr1099), mRNA [NM_146768]	NM_146768	false	ref:NM_146768;gb:BC132348;gb:BC132350;ens:ENSMUST00000099871	GO:0007165(signal transduction);GO:0007186(G-protein coupled receptor protein signaling pathway);GO:0007608(sensory perception of smell);GO:0050896(response to stimulus)	0	chr2:86760024..86759965	chr2	ENSMUST00000099871	86759965	258764	2qD	GO:0016020(membrane);GO:0016021(integral to membrane)	GO:0007165|GO:0007186|GO:0007608|GO:0050896|GO:0004871|GO:0004872|GO:0004930|GO:0004984|GO:0016020|GO:0016021	NM_146768	Mm.377680	NP646819	ATATTTCTTTCATGGGCTGCTTCACTCAAATGTACTTTTTTGTCCTTTTGGCAGCTACTG	GO:0004871(signal transducer activity);GO:0004872(receptor activity);GO:0004930(G-protein coupled receptor activity);GO:0004984(olfactory receptor activity)	86760024
Ttll4	A_51_P106443	0.00361946	up	3.44862	104.12	75.1569	67.868	80.9938	133.983	125.851	37.1948	97.2378	25.5235	107.417	29.2541	88.2403	1.29101	0.565669	0.91108	-0.565668	-1.25257	-0.772051	NM_001014974	Ttll4	Mus musculus tubulin tyrosine ligase-like family, member 4 (Ttll4), mRNA [NM_001014974]	NM_001014974	false	ref:NM_001014974;ens:ENSMUST00000042125;gb:AM690747;gb:BC044790	GO:0006464(protein modification process)	0	chr1:74629664..74629723	chr1	ENSMUST00000042125	74629664	67534	1qC3		GO:0006464|GO:0004835|GO:0016874	NM_001014974	Mm.260714	TC1699391	TGGTGGAGATGGAAGATGAGTTTTCTCGTCGTGGTCAATTTGAAAGAATTTTTCCTTCCC	GO:0004835(tubulin-tyrosine ligase activity);GO:0016874(ligase activity)	74629723
Gnptab	A_52_P60657	0.0121896	up	3.44093	410.853	222.207	902.415	446.489	879.316	404.233	69.3349	199.864	198.139	218.501	166.378	262.31	0.513925	0.642376	0.748403	-1.90016	-0.513925	-1.0296	NM_001004164	Gnptab	Mus musculus N-acetylglucosamine-1-phosphate transferase, alpha and beta subunits (Gnptab), mRNA [NM_001004164]	NM_001004164	false	ref:NM_001004164;gb:AK140867;gb:BC060638;ens:ENSMUST00000020251	GO:0030154(cell differentiation)	0	chr10:87876521..87876580	chr10	ENSMUST00000020251	87876521	432486	10qC1	GO:0016020(membrane)	GO:0030154|GO:0005509|GO:0016020	NM_001004164	Mm.335190	TC1577641	GTCAAAGAACAGTAAAGAACTTGAGATACATCCATCTTTGTCAAATAGTCTTCCTTGCTA	GO:0005509(calcium ion binding)	87876580
Tmco3	A_52_P301304	0.00215371	up	3.43674	241.637	145.319	414.511	226.517	511.606	331.96	66.46	125.566	82.8649	133.708	51.9486	147.498	0.766741	0.904909	0.65714	-0.884769	-0.65714	-1.47242	BC053487	Tmco3	Mus musculus transmembrane and coiled-coil domains 3, mRNA (cDNA clone IMAGE:30008098), complete cds. [BC053487]	BC053487	false	gb:BC053487;gb:AK083321;riken:C920004K01;tc:TC1590873	GO:0006810(transport);GO:0006811(ion transport);GO:0006885(regulation of pH)	0	chr8:13297277..13297336	chr8		13297277	234076	8qA1.1	GO:0016020(membrane);GO:0016021(integral to membrane)	GO:0006810|GO:0006811|GO:0006885|GO:0015297|GO:0015299|GO:0016020|GO:0016021		Mm.219813	TC1590873	AGCAGTAAGGAAGCATCAAATCAAGATGTCATAGTCAGTGGATAAATTCCCACACTGACA	GO:0015297(antiporter activity);GO:0015299(solute:hydrogen antiporter activity)	13297336
AK084575	A_52_P113585	0.0206802	up	3.43489	292.929	254.755	627.065	427.489	731.938	444.103	51.4679	231.169	179.872	281.087	146.064	303.386	0.422743	0.774031	0.942129	-1.9459	-0.422743	-0.833247	AK084575	AK084575	Mus musculus 13 days embryo heart cDNA, RIKEN full-length enriched library, clone:D330016K06 product:Huntington disease gene homolog, full insert sequence. [AK084575]	AK084575	false	gb:AK084575;riken:D330016K06;tc:TC1608409;nap:NAP005679-002		0	chr5:35201296..35201355	chr5		35201296		5qB2				Mm.209071	TC1608409	ACCTAATGTGGGTCCTAAATAAAATCTAGACAGTGTTACATTTTAAATTGGGCAGTGAAG		35201355
NAP035567-1	A_52_P549500	0.0404693	up	3.43303	33.6779	22.4884	136.322	23.6463	70.3976	15.8409	50.297	52.2013	37.6634	37.7073	32.2801	32.7607	0.292151	2.23687	1.86141	-0.344082	-0.292151	-0.31179	NAP035567-1	NAP035567-1			false	nap:NAP035567-1		0	chr10:084511322..084511263	chr10		84511263		10qC1						ATTGGCCTGTCATAGGATTCTTCCACTTCACTGAAGCATATATAGTGTAAGTGTGGGGAT		84511322
Tank	A_52_P241917	0.0121686	down	3.4314	339.384	40.9294	392.209	28.8275	561.426	82.2849	775.737	27.5648	716.396	29.812	1283.32	27.9066	-1.12474	-0.410344	-1.40605	0.638218	0.410345	1.34668	AK038910	Tank	Mus musculus adult male hypothalamus cDNA, RIKEN full-length enriched library, clone:A230074D21 product:TRAF Family member-Associated NFk B activator, full insert sequence. [AK038910]	AK038910	false	gb:AK038910;gb:AK156658;riken:F830035J19;riken:A230074D21	GO:0007249(I-kappaB kinase/NF-kappaB cascade)	0	chr2:61415096..61415155	chr2		61415096	21353	2qC1.3	GO:0005622(intracellular)	GO:0007249|GO:0003676|GO:0005515|GO:0008270|GO:0046872|GO:0005622		Mm.244393	TC1634938	CCCACTCTTTATGACAGCTAAAATAAAATGGAACATGGTAAGTTATTACAGAGATGTACC	GO:0003676(nucleic acid binding);GO:0005515(protein binding);GO:0008270(zinc ion binding);GO:0046872(metal ion binding)	61415155
Zfp553	A_52_P1082736	0.026763	up	3.43017	95.2596	135.403	331.506	189.668	208.685	163.474	36.7033	97.0787	35.0563	164.448	37.4393	77.5839	0.271943	1.58482	1.13153	-0.623983	-1.45062	-0.271943	AK011173	Zfp553	Mus musculus 10 days embryo whole body cDNA, RIKEN full-length enriched library, clone:2600009K23 product:hypothetical protein, full insert sequence. [AK011173]	AK011173	false	gb:AK011173;riken:2600009K23;tc:TC1612135;nap:NAP125146-1	GO:0006350(transcription);GO:0006355(regulation of transcription, DNA-dependent)	0	chr7:127023662..127023603	chr7		127023603	233887	7qF3	GO:0005622(intracellular);GO:0005634(nucleus)	GO:0006350|GO:0006355|GO:0003676|GO:0003677|GO:0008270|GO:0046872|GO:0005622|GO:0005634		Mm.18	TC1612135	TTTTTATTAATTCGTTATGTTTTAGCAGTACATAATGTTATTTGTATTATATTAGATTTG	GO:0003676(nucleic acid binding);GO:0003677(DNA binding);GO:0008270(zinc ion binding);GO:0046872(metal ion binding)	127023662
Ptprj	A_52_P1641	0.0271568	down	3.40414	1195.08	55.6914	932.892	78.5689	835.026	113.007	1525.6	41.5137	1595.09	47.8538	1826.68	30.1279	-0.317673	-1.1715	-1.85577	0.45846	0.317673	1.1808	NM_008982	Ptprj	Mus musculus protein tyrosine phosphatase, receptor type, J (Ptprj), mRNA [NM_008982]	NM_008982	false	ref:NM_008982;ref:XM_001002717;ref:XM_892197;ens:ENSMUST00000026352	GO:0001570(vasculogenesis);GO:0006470(protein amino acid dephosphorylation);GO:0007185(transmembrane receptor protein tyrosine phosphatase signaling pathway);GO:0007507(heart development);GO:0016311(dephosphorylation)	0	chr2:90237349..90237290	chr2	ENSMUST00000026352	90237290	19271	2qE1	GO:0005886(plasma membrane);GO:0016020(membrane);GO:0016021(integral to membrane)	GO:0001570|GO:0006470|GO:0007185|GO:0007507|GO:0016311|GO:0004721|GO:0004725|GO:0004872|GO:0016787|GO:0016791|GO:0005886|GO:0016020|GO:0016021	NM_008982	Mm.330393	NP1218017	CAAAAGTTGATCTCATCTATCAGAACACAACGGCAATGACAATCTATGAAAACCTCGAGC	GO:0004721(phosphoprotein phosphatase activity);GO:0004725(protein tyrosine phosphatase activity);GO:0004872(receptor activity);GO:0016787(hydrolase activity);GO:0016791(phosphoric monoester hydrolase activity)	90237349
Gt(ROSA)26Sor	A_51_P426919	0.0173762	up	3.38632	245.098	272.195	734.669	370.299	647.518	397.377	134.199	224.538	109.072	367.674	138.358	327.229	0.295651	1.43534	1.15134	-0.295651	-1.30621	-0.794963	U83174	Gt(ROSA)26Sor	Mus musculus ROSA 26 transcription 1 mRNA sequence [U83174]	U83174	false	gb:U83174;tc:TC1649911;tc:TC1603235		0	chr6:113036896..113036837	chr6		113036837	14910	6qE3				Mm.280950	TC1649911	GTGAGGATAAAGGTGTTTGTCATAAAATGTTTTGAACATTTCCCCAAAGTTCCAAATTAT		113036896
Hadha	A_52_P338459	0.0118108	down	3.38049	56.3189	102.695	36.5486	131.749	108.881	189.541	170.064	111.484	215.751	112.393	85.593	74.239	-0.569448	-1.55268	-0.502539	0.906454	1.23804	0.502539	AK035316	Hadha	Mus musculus adult male urinary bladder cDNA, RIKEN full-length enriched library, clone:9530014F03 product:unclassifiable, full insert sequence. [AK035316]	AK035316	false	gb:AK035316;riken:9530014F03;tc:TC1610580	GO:0006631(fatty acid metabolic process);GO:0006635(fatty acid beta-oxidation);GO:0008152(metabolic process)	0	chr5:30478110..30478051	chr5		30478051	97212	5qB1	GO:0005739(mitochondrion);GO:0005743(mitochondrial inner membrane);GO:0016507(fatty acid beta-oxidation multienzyme complex)	GO:0006631|GO:0006635|GO:0008152|GO:0003857|GO:0004300|GO:0016491|GO:0016509|GO:0050662|GO:0005739|GO:0005743|GO:0016507		Mm.200497	TC1610580	ATTTCTACCAACTACAGTTATGAGTCGTATCCTACATAGAAATAAAATCTCCCTGACTTG	GO:0003857(3-hydroxyacyl-CoA dehydrogenase activity);GO:0004300(enoyl-CoA hydratase activity);GO:0016491(oxidoreductase activity);GO:0016509(long-chain-3-hydroxyacyl-CoA dehydrogenase activity);GO:0050662(coenzyme binding)	30478110
Ivd	A_52_P550069	0.00557102	up	3.35957	280.515	156.601	247.025	266.981	330.666	350.286	57.8814	175.252	50.5388	131.861	67.0744	205.78	1.58879	0.635737	0.664656	-0.850448	-0.635737	-0.869455	NM_019826	Ivd	Mus musculus isovaleryl coenzyme A dehydrogenase (Ivd), mRNA [NM_019826]	NM_019826	false	ref:NM_019826;gb:BC027198;gb:AK017660;gb:AK077416	GO:0006118(electron transport);GO:0008152(metabolic process)	0	chr2:118571974..118572033	chr2	ENSMUST00000028807	118571974	56357	2qE5	GO:0005739(mitochondrion)	GO:0006118|GO:0008152|GO:0003995|GO:0008470|GO:0016491|GO:0016627|GO:0050660|GO:0005739	NM_019826	Mm.6635	TC1650055	AGTGAAGTGAGGCGGTTGGTCATTGGCCGAGCTTTCAATGCAGACTTCCGCTAGCCCTCT	GO:0003995(acyl-CoA dehydrogenase activity);GO:0008470(isovaleryl-CoA dehydrogenase activity);GO:0016491(oxidoreductase activity);GO:0016627(oxidoreductase activity, acting on the CH-CH group of donors);GO:0050660(FAD binding)	118572033
AK051391	A_51_P200582	0.020141	up	3.35596	179.6	29.7921	100.846	38.8948	126.95	53.0923	49.6178	40.3808	39.1899	38.0152	38.0668	48.7644	1.81434	0.597072	0.48025	-0.48025	-0.733535	-1.13473	AK051391	AK051391	Mus musculus 12 days embryo spinal ganglion cDNA, RIKEN full-length enriched library, clone:D130045L18 product:unclassifiable, full insert sequence. [AK051391]	AK051391	false	gb:AK051391;riken:D130045L18;tc:TC1619750		0	chr15:99956480..99956539	chr15		99956480		15qF1					TC1619750	GGTTGATTTCTGACAAATTAAAGTATGTCGATTGTCACAGTTTTAGACGTAGAGGAAATG		99956539
Vezt	A_52_P19109	3.4328527E-4	up	3.34957	204.992	150.432	202.341	198.594	273.594	281.101	71.7537	214.679	70.1693	208.836	84.7282	264.626	1.25271	0.833227	0.767202	-0.774798	-0.767202	-0.836782	NM_172538	Vezt	Mus musculus vezatin, adherens junctions transmembrane protein (Vezt), mRNA [NM_172538]	NM_172538	false	ref:NM_172538;gb:AK031848;gb:BC056428;gb:AK036017	GO:0016337(cell-cell adhesion);GO:0043009(chordate embryonic development)	0	chr10:93399856..93399797	chr10		93399797	215008	10qC2	GO:0005634(nucleus);GO:0005886(plasma membrane);GO:0016021(integral to membrane)	GO:0016337|GO:0043009|GO:0005634|GO:0005886|GO:0016021	NM_172538	Mm.256845	TC1603500	AAACCTGACCTGAAACTAGTAGATACCTGTCTAGTCAGATCCTTTAGGCATAGGAGAGAA		93399856
Olfr1312	A_51_P265792	0.041876	up	3.34838	62.7659	12.0495	17.2047	12.0699	22.8933	12.998	30.4673	50.6095	21.0925	26.8198	22.6852	30.8314	2.2986	0.428978	0.734225	-0.814555	-0.428978	-0.525058	NM_146362	Olfr1312	Mus musculus olfactory receptor 1312 (Olfr1312), mRNA [NM_146362]	NM_146362	false	ref:NM_146362;ens:ENSMUST00000099600;tc:NP646951;nap:NAP021318-001	GO:0007165(signal transduction);GO:0007186(G-protein coupled receptor protein signaling pathway);GO:0007608(sensory perception of smell);GO:0050896(response to stimulus)	0	chr2:111843695..111843636	chr2	ENSMUST00000099600	111843636	258359	2qE3	GO:0016020(membrane);GO:0016021(integral to membrane)	GO:0007165|GO:0007186|GO:0007608|GO:0050896|GO:0004871|GO:0004872|GO:0004930|GO:0004984|GO:0016020|GO:0016021	NM_146362	Mm.377456	NP646951	TTGTTGGCTAACCTCTCTTTTATTGACTTGGGTATTTCTTCTGTTACTTCTCCCAAGATG	GO:0004871(signal transducer activity);GO:0004872(receptor activity);GO:0004930(G-protein coupled receptor activity);GO:0004984(olfactory receptor activity)	111843695
Olfr1515	A_51_P330519	0.0216267	down	3.34837	575.404	30.5883	881.123	39.3322	966.008	88.6249	1674.5	49.4445	2067.93	29.9797	2536.11	34.3569	-0.550146	-0.298109	-1.33742	0.298109	1.32439	1.4222	NM_147020	Olfr1515	Mus musculus olfactory receptor 1515 (Olfr1515), mRNA [NM_147020]	NM_147020	false	ref:NM_147020;ref:NM_207134;ref:NM_001011735;ens:ENSMUST00000099885	GO:0007165(signal transduction);GO:0007186(G-protein coupled receptor protein signaling pathway);GO:0007608(sensory perception of smell);GO:0050896(response to stimulus)	0	chr2:86214489..86214430	chr2	ENSMUST00000099885	86214430	259022	2qD	GO:0016020(membrane);GO:0016021(integral to membrane)	GO:0007165|GO:0007186|GO:0007608|GO:0050896|GO:0004871|GO:0004872|GO:0004930|GO:0004984|GO:0016020|GO:0016021	NM_147020	Mm.377793	TC1600437	TCATCATGTCACAAAAAGCATGTTGGATACTAGTCACCATTCCCTATCTCTACAGTATAA	GO:0004871(signal transducer activity);GO:0004872(receptor activity);GO:0004930(G-protein coupled receptor activity);GO:0004984(olfactory receptor activity)	86214489
Asna1	A_51_P469531	9.435017E-4	down	3.33922	85.2015	242.389	146.207	352.431	257.241	485.316	332.946	212.245	228.639	183.732	295.883	200.698	-1.20821	-0.969164	-0.615635	0.949721	0.615635	0.860168	NM_019652	Asna1	Mus musculus arsA (bacterial) arsenite transporter, ATP-binding, homolog 1 (Asna1), mRNA [NM_019652]	NM_019652	false	ref:NM_019652;gb:BC016453;gb:AK007827;ens:ENSMUST00000064314	GO:0006820(anion transport);GO:0046685(response to arsenic)	0	chr8:87915283..87915224	chr8	ENSMUST00000064314	87915224	56495	8qC3	GO:0016020(membrane)	GO:0006820|GO:0046685|GO:0000166|GO:0005524|GO:0015446|GO:0016787|GO:0016020	NM_019652	Mm.41475	TC1576721	AATATCATCGAGCAGCGTAGCCTTAAGTGGATCTTTGTCGGGGGCAAGGGTGGCGTTGGT	GO:0000166(nucleotide binding);GO:0005524(ATP binding);GO:0015446(arsenite-transporting ATPase activity);GO:0016787(hydrolase activity)	87915283
Zfp449	A_51_P263844	0.0174798	up	3.3286	104.077	31.0392	104.281	26.0289	77.7175	26.7159	54.3741	64.6881	39.2101	56.4707	107.85	59.4028	0.54501	0.801804	0.340056	-1.45107	-1.72676	-0.340056	NM_030139	Zfp449	Mus musculus zinc finger protein 449 (Zfp449), mRNA [NM_030139]	NM_030139	false	ref:NM_030139;gb:BC082594;ens:ENSMUST00000101560;ens:ENSMUST00000101559	GO:0006355(regulation of transcription, DNA-dependent)	0	chrX:52711137..52711196	chrX	ENSMUST00000101560	52711137	78619	XqA5	GO:0005622(intracellular);GO:0005634(nucleus)	GO:0006355|GO:0003676|GO:0003700|GO:0005515|GO:0008270|GO:0046872|GO:0005622|GO:0005634	NM_030139	Mm.207345	TC1584048	CAAGTCTGCATGGATTTTCATCCTGCTTCAGGATTCTCTCTGGTTTATTTCAATGCTTTT	GO:0003676(nucleic acid binding);GO:0003700(transcription factor activity);GO:0005515(protein binding);GO:0008270(zinc ion binding);GO:0046872(metal ion binding)	52711196
Expi	A_52_P329207	0.0492344	down	3.32262	88.5737	35.9469	39.7476	48.9957	40.9652	54.5245	109.229	41.6753	172.199	34.1552	77.7948	18.6603	-0.0445368	-1.64734	-1.75805	0.0445368	0.988348	0.714153	NM_007969	Expi	Mus musculus extracellular proteinase inhibitor (Expi), mRNA [NM_007969]	NM_007969	false	ref:NM_007969;gb:DV057998;gb:X93037;gb:AK145032		0	chr11:83527434..83527493	chr11		83527434	14038	11qC		GO:0004866	NM_007969	Mm.1650	TC1577563	TCCTCCTTAGACCTAGAATTGCATCCTTGGAAGAGGAAGATCTATACTGTGGTGACAGCT	GO:0004866(endopeptidase inhibitor activity)	83527493
6030408C04Rik	A_52_P211418	4.0086714E-4	up	3.31506	170.356	300.178	325.003	482.063	284.616	546.833	46.7269	279.687	47.0384	295.979	62.3575	302.888	0.79385	1.04235	0.669035	-0.970369	-1.04247	-0.669035	AK129332	6030408C04Rik	Mus musculus mRNA for mKIAA1333 protein [AK129332]	AK129332	false	gb:AK129332;ens:ENSMUST00000054308	GO:0006464(protein modification process);GO:0006512(ubiquitin cycle)	0	chr12:52296635..52296694	chr12	ENSMUST00000054308	52296635	217558	12qC1	GO:0005622(intracellular)	GO:0006464|GO:0006512|GO:0004842|GO:0005515|GO:0008270|GO:0046872|GO:0005622		Mm.253264	TC1690927	CAAAATTATGAAGGAACAGTTTTATGTTTGGTTAAGTAAAAACCCAGAACTAGCGTGGTC	GO:0004842(ubiquitin-protein ligase activity);GO:0005515(protein binding);GO:0008270(zinc ion binding);GO:0046872(metal ion binding)	52296694
Sema6d	A_51_P500002	6.2809733E-4	up	3.31428	91.5211	105.528	135.046	134.166	180.37	158.328	43.371	160.886	41.176	147.791	56.1351	154.342	0.62685	0.841728	1.02035	-1.05894	-1.01138	-0.62685	NM_172537	Sema6d	Mus musculus sema domain, transmembrane domain (TM), and cytoplasmic domain, (semaphorin) 6D (Sema6d), transcript variant 1, mRNA [NM_172537]	NM_172537	false	ref:NM_172537;ens:ENSMUST00000103241;ens:ENSMUST00000103239;ens:ENSMUST00000051419	GO:0007275(multicellular organismal development);GO:0007399(nervous system development);GO:0008150(biological_process);GO:0030154(cell differentiation)	0	chr2:124358846..124358905	chr2	ENSMUST00000103241	124358846	214968	2qF1	GO:0005575(cellular_component);GO:0016020(membrane);GO:0016021(integral to membrane)	GO:0007275|GO:0007399|GO:0008150|GO:0030154|GO:0003674|GO:0004872|GO:0005575|GO:0016020|GO:0016021	NM_172537	Mm.330536	TC1578641	TATTAATCCCAGCGTGGTAACTCTGTGTGACCCCGATAACATTTTGTAACATTGTGCTGC	GO:0003674(molecular_function);GO:0004872(receptor activity)	124358905
2010012O05Rik	A_52_P635110	0.00560991	up	3.30321	139.212	173.92	215.183	208.194	245.693	276.207	39.7816	168.575	44.6565	212.486	98.9117	240.257	0.479611	0.848394	0.631863	-1.28247	-1.44967	-0.479611	NM_025563	2010012O05Rik	Mus musculus RIKEN cDNA 2010012O05 gene (2010012O05Rik), mRNA [NM_025563]	NM_025563	false	ref:NM_025563;gb:AK046524;riken:B330007D01;tc:TC1670120		0	chr19:46756198..46756257	chr19		46756198	66439	19qC3			NM_025563	Mm.87163	TC1670120	GACATGGCATTACAAAGTTAGCATTTGAAAGAATGTGTCCAGATCAATTGTGAAGAATGA		46756257
AK050555	A_51_P399034	4.91233E-4	up	3.30163	113.28	93.9215	151.773	97.3457	199.613	160.294	44.3135	97.4659	41.6342	121.064	48.0467	115.46	0.703757	1.07412	0.749881	-0.703757	-1.10653	-0.831491	AK050555	AK050555	Mus musculus adult pancreas islet cells cDNA, RIKEN full-length enriched library, clone:C820015P17 product:unclassifiable, full insert sequence. [AK050555]	AK050555	false	gb:AK050555;riken:C820015P17;tc:TC1609108;nap:NAP077417-1		0	chr1:99584508..99584449	chr1		99584449		1qD					TC1609108	AAGCCTAATCCAAAATGTGTTAGTAGCAATGTCGTCTCTTAGTAATATATCAAGACAGAG		99584508
AK037765	A_52_P811454	0.00363185	up	3.29948	108.188	102.666	273.325	167.926	190.21	221.348	46.3136	125.888	41.0993	132.042	50.0231	139.599	0.906256	1.53347	0.611958	-0.611958	-0.853131	-0.649939	AK037765	AK037765	Mus musculus 16 days neonate thymus cDNA, RIKEN full-length enriched library, clone:A130048D16 product:unclassifiable, full insert sequence. [AK037765]	AK037765	false	gb:AK037765;riken:A130048D16;tc:TC1623002		0	chr15:8264189..8264130	chr15		8264130		15qA1					TC1623002	TTTCTACCCTAGAAATGTAAAATCTGAAATACTCCCCAATTCAACATCTTTGAGCACTGA		8264189
A_52_P700200	A_52_P700200	0.00304132	down	3.29926	210.895	43.0159	230.13	57.9281	310.534	75.86	542.757	27.2499	492.038	38.1869	449.173	40.2598	-0.593138	-0.896605	-0.853382	1.42926	0.800898	0.593138	A_52_P700200	A_52_P700200			false			0	chr7:027374869..027374810	chr7		27374810		7qA3						TCTGGAGTAAGTACTTTACACATGGGAAATAGTCCGAACTAGTGTTGACAGGTAAGTGCT		27374869
AK090157	A_51_P256693	0.00621965	up	3.29843	95.4609	91.0134	157.813	82.2163	158.03	145.833	44.7155	102.344	42.0479	134.076	53.3393	120.219	0.620611	1.4925	0.667656	-0.642801	-1.12116	-0.620611	AK090157	AK090157	Mus musculus 15 days embryo brain cDNA, RIKEN full-length enriched library, clone:G630008A01 product:unclassifiable, full insert sequence. [AK090157]	AK090157	false	gb:AK090157;riken:G630008A01;tc:TC1654266		0	chr16:38061591..38061650	chr16		38061591		16qB3					TC1654266	GATGGAGAAGATAGAATTTACAGCCAATTGAAAAATTGTAATTGCAATGTAGAGAGACCC		38061650
Slc22a5	A_51_P165060	0.00691983	up	3.29543	158.415	138.491	105.002	162.562	137.193	201.32	37.6485	194.892	35.0401	152.71	53.8367	169.615	1.337	0.512519	0.589804	-1.22892	-0.980631	-0.512519	NM_011396	Slc22a5	Mus musculus solute carrier family 22 (organic cation transporter), member 5 (Slc22a5), mRNA [NM_011396]	NM_011396	false	ref:NM_011396;ens:ENSMUST00000019044;gb:AF110417;gb:AK140640	GO:0006810(transport);GO:0006811(ion transport);GO:0006814(sodium ion transport)	0	chr11:53708530..53708471	chr11	ENSMUST00000019044	53708471	20520	11qB1.3	GO:0005887(integral to plasma membrane);GO:0016020(membrane);GO:0016021(integral to membrane)	GO:0006810|GO:0006811|GO:0006814|GO:0000166|GO:0005215|GO:0005386|GO:0005524|GO:0015075|GO:0015293|GO:0031402|GO:0005887|GO:0016020|GO:0016021	NM_011396	Mm.42253	TC1578426	GTGTAAATCAAAATTCTGGCTGCCAGCCACTTATCTGTGTCTTGAAGGAAATGTATGGAT	GO:0000166(nucleotide binding);GO:0005215(transporter activity);GO:0005386(carrier activity);GO:0005524(ATP binding);GO:0015075(ion transporter activity);GO:0015293(symporter activity);GO:0031402(sodium ion binding)	53708530
Zfp53	A_52_P415735	0.00220669	up	3.29465	132.176	206.298	271.493	243.897	240.716	284.438	66.7136	230.402	58.5254	240.738	71.4326	297.937	0.572916	1.36983	0.974403	-0.572916	-0.825144	-0.84517	NM_013843	Zfp53	Mus musculus zinc finger protein 53 (Zfp53), mRNA [NM_013843]	NM_013843	false	ref:NM_013843;ens:ENSMUST00000076664;gb:BC020362;gb:AB024004	GO:0006355(regulation of transcription, DNA-dependent)	0	chr17:21213772..21213831	chr17	ENSMUST00000076664	21213772	24132	17qA3.2	GO:0005622(intracellular);GO:0005634(nucleus)	GO:0006355|GO:0003676|GO:0005515|GO:0008270|GO:0046872|GO:0005622|GO:0005634	NM_013843	Mm.42140	TC1583196	AAATCTTTTACCAAGTGCTCACATCTTCGAAGACATCAGAGTGTTCATACTGGTGAGAAA	GO:0003676(nucleic acid binding);GO:0005515(protein binding);GO:0008270(zinc ion binding);GO:0046872(metal ion binding)	21213831
Ctnna1	A_52_P21506	0.00811912	up	3.2935	214.456	240.57	591.855	411.819	777.281	465.8	89.8997	291.519	100.836	271.263	161.172	308.74	0.386006	1.07502	1.29051	-1.14542	-0.875907	-0.386006	AK008121	Ctnna1	Mus musculus adult male small intestine cDNA, RIKEN full-length enriched library, clone:2010005H04 product:unclassifiable, full insert sequence. [AK008121]	AK008121	false	gb:AK008121;gb:AK008181;gb:AK008288;riken:2010005H04	GO:0007155(cell adhesion);GO:0007163(establishment and/or maintenance of cell polarity);GO:0007406(negative regulation of neuroblast proliferation);GO:0043066(negative regulation of apoptosis);GO:0043297(apical junction assembly);GO:0045880(positive regulation of smoothened signaling pathway)	0	chr18:35308540..35308599	chr18		35308540	12385	18qB1	GO:0005856(cytoskeleton);GO:0005912(adherens junction);GO:0005915(zonula adherens);GO:0015629(actin cytoskeleton);GO:0030027(lamellipodium)	GO:0007155|GO:0007163|GO:0007406|GO:0043066|GO:0043297|GO:0045880|GO:0005198|GO:0005515|GO:0045296|GO:0051015|GO:0005856|GO:0005912|GO:0005915|GO:0015629|GO:0030027		Mm.18962	TC1640468	ACCTCTCTTGGAACTAAGATGGCTGAGGAATTTGTTTTTATGACTGATGGTACCCCCTCA	GO:0005198(structural molecule activity);GO:0005515(protein binding);GO:0045296(cadherin binding);GO:0051015(actin filament binding)	35308599
D830044D21Rik	A_52_P194205	0.011052	down	3.2932	51.7363	24.6826	61.6761	27.4273	70.4861	33.2095	105.548	11.8199	87.4553	20.9315	149.549	15.6161	-0.548302	-0.446884	-0.530241	1.54262	0.446884	1.64353	AK077973	D830044D21Rik	Mus musculus 13 days embryo male testis cDNA, RIKEN full-length enriched library, clone:6030488O21 product:unclassifiable, full insert sequence [AK077973]	AK077973	false	gb:AK077973;gb:BB044584;riken:6030488O21;nap:NAP019055-001		0	chr14:30760665..30760724	chr14		30760665	320621	14qB				Mm.301176		CAATGGTGAGTGAATTCATTATACATTTCTTATAAATGTACACAATAAAAACATTGTTCT		30760724
BC021395	A_51_P400944	0.00846476	up	3.29319	347.416	241.03	307.463	411.877	380.317	484.779	88.2984	249.895	79.9537	272.383	76.6226	336.245	1.48878	0.539531	0.611206	-0.539531	-0.807068	-1.17234	NM_144861	BC021395	Mus musculus cDNA sequence BC021395 (BC021395), mRNA [NM_144861]	NM_144861	false	ref:NM_144861;gb:BE984035;gb:BB441406;gb:AK220475		0	chr18:24629075..24629016	chr18	ENSMUST00000046206	24629016	225283	18qA2			NM_144861	Mm.28427	TC1643551	ACAGTTTGTTCTAGAAGTAAGTTTTTCAGCCTTACAGTCGTTAATGTTCCTTTCTGAAAG		24629075
5430411K18Rik	A_52_P630571	0.0176314	up	3.28527	259.362	322.808	703.461	577.792	576.605	676.71	84.1635	378.93	86.3795	406.204	244.784	491.835	0.345478	0.945107	0.430231	-1.50948	-1.57226	-0.345478	XM_973419	5430411K18Rik	PREDICTED: Mus musculus RIKEN cDNA 5430411K18 gene (5430411K18Rik), mRNA [XM_973419]	XM_973419	false	gb:XM_973419;ens:ENSMUST00000044622;ref:XM_916282;ref:XM_973531		0	chr18:78196736..78196795	chr18	ENSMUST00000044622	78196736	71423	18qE3			XM_916282	Mm.297782	TC1597267	GTCTTAGAACACTGATAAAGGACGATCCTATTCAGTGGCACAAAGTATCATTGTCCAGGA		78196795
Numb	A_51_P325071	0.0327322	down	3.27629	44.1385	43.9247	29.5316	31.1576	28.5507	81.5436	137.469	46.1414	72.558	39.2449	81.1392	38.1102	-0.439812	-0.524145	-1.96086	1.12815	0.439812	0.643405	NM_010949	Numb	Mus musculus numb gene homolog (Drosophila) (Numb), mRNA [NM_010949]	NM_010949	false	ref:NM_010949;ens:ENSMUST00000021647;gb:AF170709;tc:TC1771071	GO:0007275(multicellular organismal development);GO:0007399(nervous system development);GO:0007405(neuroblast proliferation);GO:0007409(axonogenesis);GO:0030900(forebrain development)	0	chr12:84689299..84685887	chr12	ENSMUST00000021647	84685887	18222	12qD1	GO:0005634(nucleus);GO:0005737(cytoplasm);GO:0005769(early endosome);GO:0016020(membrane);GO:0019897(extrinsic to plasma membrane);GO:0045177(apical part of cell)	GO:0007275|GO:0007399|GO:0007405|GO:0007409|GO:0030900|GO:0005515|GO:0005634|GO:0005737|GO:0005769|GO:0016020|GO:0019897|GO:0045177	NM_010949	Mm.4390	TC1771071	CAAACCAGTGACATTGGTGGCACCACAGTCTCCTGTGTTACAAGGGACTGAGTGGGGTCA	GO:0005515(protein binding)	84689299
AK049651	A_52_P963431	0.0139626	up	3.27578	315.922	102.857	318.925	167.784	238.952	192.709	72.555	148.831	134.274	188.2	77.9456	131.639	1.70733	1.015	0.398695	-0.948136	-0.398695	-0.667649	AK049651	AK049651	Mus musculus 12 days embryo spinal cord cDNA, RIKEN full-length enriched library, clone:C530015D24 product:unclassifiable, full insert sequence. [AK049651]	AK049651	false	gb:AK049651;gb:BB419203;riken:C530015D24;tc:TC1623167		0	chr11:21978836..21978777	chr11		21978777		11qA3.2				Mm.447802	TC1623167	CAACAATCTGTAATTGGATTTGTAGGAATAACAGCAAAAGATTTCCTAAGAATTGCGAGG		21978836
5730410E15Rik	A_52_P424308	0.00809405	up	3.27425	77.7731	35.7157	170.613	46.6132	80.5983	30.5692	49.2192	70.7118	69.1983	56.2357	56.262	80.4933	0.411731	1.16093	0.687691	-1.23371	-0.411731	-1.22769	NM_178765	5730410E15Rik	Mus musculus RIKEN cDNA 5730410E15 gene (5730410E15Rik), transcript variant c, mRNA [NM_178765]	NM_178765	false	ref:NM_178765;ref:NM_176998;ref:NM_001032727;gb:BC065045		0	chr15:44502535..44502476	chr15	ENSMUST00000090057	44502476	319613	15qB3.2	GO:0016020(membrane);GO:0016021(integral to membrane)	GO:0016020|GO:0016021	NM_178765	Mm.207715	NP1488119	TCAGTTTTGCTTCTCGCTATTTGATTTGCACTATAGTCAGTTGAAGCCTGTTCACTGTTT		44502535
TC1620610	A_51_P415870	0.0437119	up	3.27086	98.1979	159.98	203.692	165.934	334.234	210.191	85.4007	159.003	43.2714	221.418	72.0653	220.925	0.0963004	1.09621	1.46959	-0.0963004	-1.55486	-0.815752	TC1620610	TC1620610	AF052147 cul-3 {Homo sapiens} (exp=-1; wgp=0; cg=0), partial (27%) [TC1620610]		false	tc:TC1620610;nap:NAP032554-1		0	chr1:80144397..80144338	chr1		80144338		1qC4					TC1620610	ACGAAGGAAGCTACTTTTAACAGTTTGGAAGTGAAGACAGCTCAGCTGTACAGATTAGGT		80144397
Slc22a17	A_51_P111902	0.00565302	up	3.26953	40.9479	43.6303	157.957	118.484	159.485	95.9041	31.2631	83.7029	19.8505	63.4085	35.754	70.2247	0.441166	0.947544	1.26646	-0.888112	-1.1428	-0.441166	NM_021551	Slc22a17	Mus musculus solute carrier family 22 (organic cation transporter), member 17 (Slc22a17), mRNA [NM_021551]	NM_021551	false	ref:NM_021551;gb:AB012808;gb:DQ846835;ens:ENSMUST00000078122	GO:0006418(tRNA aminoacylation for protein translation);GO:0006810(transport)	0	chr14:53862846..53862787	chr14	ENSMUST00000078122	53862787	59049	14qC2	GO:0005615(extracellular space);GO:0016020(membrane);GO:0016021(integral to membrane)	GO:0006418|GO:0006810|GO:0004812|GO:0004872|GO:0005215|GO:0005524|GO:0005615|GO:0016020|GO:0016021	NM_021551	Mm.27435	TC1633845	CTGTTTCTGGAGTCTGCACGGTGGCTGATAGTGAAGCGGCAGATTGAGGAAGCCCAGTCT	GO:0004812(aminoacyl-tRNA ligase activity);GO:0004872(receptor activity);GO:0005215(transporter activity);GO:0005524(ATP binding)	53862846
Rnf170	A_52_P255125	0.00348273	up	3.2613	219.858	105.905	317.325	172.074	286.618	154.063	64.3429	116.939	120.945	143.91	59.3334	133.625	0.737747	0.566876	0.579555	-1.17796	-0.566876	-1.48733	AK020104	Rnf170	Mus musculus 12 days embryo male wolffian duct includes surrounding region cDNA, RIKEN full-length enriched library, clone:6720407G21 product:6720407G21Rik protein (Hypothetical RING finger containing protein), full insert sequence. [AK020104]	AK020104	false	gb:AK020104;gb:AK080591;riken:6720407G21;riken:A830007N09		0	chr8:27594761..27594820	chr8		27594761	77733	8qA2	GO:0016020(membrane);GO:0016021(integral to membrane)	GO:0005515|GO:0008270|GO:0046872|GO:0016020|GO:0016021		Mm.291906	TC1587704	GTGGGCTAGATTGCTCATTTTCTTTTTATCACATTTATGTTCTGAGAAGAGTAGATTGCT	GO:0005515(protein binding);GO:0008270(zinc ion binding);GO:0046872(metal ion binding)	27594820
Chit1	A_51_P253074	0.00316963	down	3.2604	79.8046	146.777	112.941	186.183	226.202	282.428	666.472	242.928	390.887	194.35	364.2	219.496	-1.08422	-0.926285	-0.525406	1.25088	0.802956	0.525406	NM_027979	Chit1	Mus musculus chitinase 1 (chitotriosidase) (Chit1), mRNA [NM_027979]	NM_027979	false	ref:NM_027979;gb:AK009012;gb:AY458654;ens:ENSMUST00000086475	GO:0000272(polysaccharide catabolic process);GO:0005975(carbohydrate metabolic process);GO:0006030(chitin metabolic process);GO:0006032(chitin catabolic process);GO:0008152(metabolic process)	0	chr1:135962985..135963044	chr1	ENSMUST00000086475	135962985	71884	1qE4	GO:0005576(extracellular region);GO:0005615(extracellular space)	GO:0000272|GO:0005975|GO:0006030|GO:0006032|GO:0008152|GO:0003824|GO:0004553|GO:0004568|GO:0008061|GO:0016787|GO:0016798|GO:0043169|GO:0005576|GO:0005615	NM_027979	Mm.328268	TC1595611	CATCAACCTTATGGCCTACGACTTCCACAGCTCCTTGGAAAAGACCACAGGGCATAACAG	GO:0003824(catalytic activity);GO:0004553(hydrolase activity, hydrolyzing O-glycosyl compounds);GO:0004568(chitinase activity);GO:0008061(chitin binding);GO:0016787(hydrolase activity);GO:0016798(hydrolase activity, acting on glycosyl bonds);GO:0043169(cation binding)	135963044
Mcm3ap	A_51_P363763	4.127782E-4	up	3.25768	197.26	174.159	291.733	293.716	307.31	292.105	44.7316	153.744	70.977	178.201	57.9664	196.217	0.848617	0.659153	0.742134	-1.11224	-0.659153	-1.09024	NM_019434	Mcm3ap	Mus musculus minichromosome maintenance deficient 3 (S. cerevisiae) associated protein (Mcm3ap), mRNA [NM_019434]	NM_019434	false	ref:NM_019434;gb:AJ006590;gb:AK052382;ens:ENSMUST00000001178		0	chr10:75952038..75952097	chr10	ENSMUST00000001178	75952038	54387	10qC1	GO:0005634(nucleus);GO:0005737(cytoplasm)	GO:0005634|GO:0005737	NM_019434	Mm.30098	TC1574650	TATGTGTGTATTTTTTCAAAAACCTTTTAAGAAAATACCACGTTCCCTCGTCATGGGAAC		75952097
4833423E24Rik	A_51_P207275	0.0282202	up	3.25477	78.0686	11.1276	58.9866	9.85876	86.8867	9.84807	27.6675	11.5693	52.0761	13.8782	26.2064	21.8941	0.566242	0.336553	0.896867	-0.986467	-0.336553	-1.98498	AK036825	4833423E24Rik	Mus musculus adult female vagina cDNA, RIKEN full-length enriched library, clone:9930016C05 product:unclassifiable, full insert sequence [AK036825]	AK036825	false	gb:AK036825;riken:9930016C05;tc:NP733884	GO:0006629(lipid metabolic process);GO:0006633(fatty acid biosynthetic process)	0	chr2:85309781..85309722	chr2		85309722	228151	2qD	GO:0016020(membrane)	GO:0006629|GO:0006633|GO:0005506|GO:0016491|GO:0016717|GO:0020037|GO:0016020		Mm.17636	NP733884	TTTAAGATGTTGCTCTCAAATTCAATCTACTGTTCTCTGGAATAACTAATTGAAGAGGCC	GO:0005506(iron ion binding);GO:0016491(oxidoreductase activity);GO:0016717(oxidoreductase activity, acting on paired donors, with oxidation of a pair of donors resulting in the reduction of molecular oxygen to two molecules of water);GO:0020037(heme binding)	85309781
2310001H17Rik	A_52_P679273	0.0426592	up	3.25288	27.1526	31.2049	26.8925	12.0393	175.637	51.9688	30.7521	51.8916	21.6362	39.2171	26.7616	45.8463	0.277065	1.63721	2.23463	-0.277064	-0.38029	-0.298894	AK036632	2310001H17Rik	Mus musculus adult male bone cDNA, RIKEN full-length enriched library, clone:9830143P17 product:unclassifiable, full insert sequence [AK036632]	AK036632	false	gb:AK036632;riken:9830143P17;nap:NAP019961-001		0	chr6:129179765..129179706	chr6		129179706	76432	6qF3				Mm.261738	TC1599568	AGGTTTTGGTTGTTATGTATGTTTGGTCTGATAGTTGAGGAAGTTTTCATAATACCCTGC		129179765
AK078295	A_51_P344932	0.03853	up	3.2516	123.617	25.4817	98.083	26.1023	78.5834	19.0208	25.4942	36.6198	35.702	29.4182	95.5254	36.8421	0.636171	0.267647	0.404468	-2.16463	-1.36288	-0.267647	AK078295	AK078295	Mus musculus adult male olfactory brain cDNA, RIKEN full-length enriched library, clone:6430577K16 product:unclassifiable, full insert sequence. [AK078295]	AK078295	false	gb:AK078295;riken:6430577K16;tc:TC1619535		0	chr2:51863342..51863401	chr2		51863342		2qC1.1					TC1619535	GCATGCATCCTTTTTCTTTAGCAAAAGGCATAGTGTCTCAGATAAAAATACTTAGTTCAG		51863401
Fkbp14	A_51_P447287	0.0457411	up	3.24142	72.3763	63.6493	295.099	72.6677	195.279	60.5241	54.4842	62.744	59.2285	69.7589	44.8017	75.5046	0.194506	2.03095	1.69909	-0.194506	-0.226952	-0.743877	NM_153573	Fkbp14	Mus musculus FK506 binding protein 14 (Fkbp14), mRNA [NM_153573]	NM_153573	false	ref:NM_153573;gb:BC024846;gb:AK081692;ens:ENSMUST00000046520	GO:0006457(protein folding)	0	chr6:54508726..54508667	chr6	ENSMUST00000046520	54508667	231997	6qB3	GO:0005783(endoplasmic reticulum)	GO:0006457|GO:0003755|GO:0005509|GO:0016853|GO:0005783	NM_153573	Mm.274693	TC1606334	TGTGCTAGTTCAAGGCTTGCTATTTTCATGTTATAGTGAAGTGATTTTTTCTTTACCTGC	GO:0003755(peptidyl-prolyl cis-trans isomerase activity);GO:0005509(calcium ion binding);GO:0016853(isomerase activity)	54508726
Igf2bp3	A_52_P271232	0.0387059	down	3.23975	39.9421	186.272	17.2437	246.904	17.4533	248.449	49.0406	146.303	41.354	151.982	43.4102	110.677	-0.171811	-1.79019	-1.78176	0.472705	0.171811	0.699373	NM_023670	Igf2bp3	Mus musculus insulin-like growth factor 2 mRNA binding protein 3 (Igf2bp3), mRNA [NM_023670]	NM_023670	false	ref:NM_023670;gb:AK147140;gb:AB046173;ens:ENSMUST00000031838	GO:0006417(regulation of translation)	0	chr6:49037047..49036988	chr6	ENSMUST00000031838	49036988	140488	6qB2.3	GO:0005634(nucleus)	GO:0006417|GO:0000166|GO:0003676|GO:0003723|GO:0005634	NM_023670	Mm.281018	TC1757123	AGAGGAGATTCCCTTGAAGATCTTAGCTCACAATAACTTTGTAGGCCGTCTCATTGGTAA	GO:0000166(nucleotide binding);GO:0003676(nucleic acid binding);GO:0003723(RNA binding)	49037047
D5Ertd579e	A_52_P665723	0.0489496	up	3.23895	269.236	121.815	471.696	263.123	404.047	249.168	62.8567	188.681	100.37	226.711	199.405	155.536	0.616248	0.314187	0.169474	-2.11374	-1.70345	-0.169474	AK032804	D5Ertd579e	Mus musculus 12 days embryo male wolffian duct includes surrounding region cDNA, RIKEN full-length enriched library, clone:6720455H16 product:unclassifiable, full insert sequence [AK032804]	AK032804	false	gb:AK032804;riken:6720455H16;tc:TC1615634;nap:NAP020711-001		0	chr5:36958403..36958344	chr5		36958344	320661	5qB3		GO:0000166|GO:0005524		Mm.444405	TC1615634	TCCAGATCCAGACCATAATATATGGCTCTATCATAGCTACCATTGCATTACTCAGAGCAA	GO:0000166(nucleotide binding);GO:0005524(ATP binding)	36958403
Acvr1b	A_51_P402391	0.0301584	down	3.22318	497.72	22.8314	442.47	43.9809	579.614	78.7071	1171.06	40.397	1204	31.3745	1497.41	30.8013	-0.205589	-1.3212	-1.77131	0.205589	0.61027	0.9515	NM_007395	Acvr1b	Mus musculus activin A receptor, type 1B (Acvr1b), mRNA [NM_007395]	NM_007395	false	ref:NM_007395;ens:ENSMUST00000000544;gb:Z31663;gb:AK157910	GO:0000082(G1/S transition of mitotic cell cycle);GO:0001701(in utero embryonic development);GO:0001942(hair follicle development);GO:0006468(protein amino acid phosphorylation);GO:0006917(induction of apoptosis);GO:0007166(cell surface receptor linked signal transduction);GO:0007498(mesoderm development);GO:0009790(embryonic development);GO:0030308(negative regulation of cell growth);GO:0045449(…	0	chr15:101039043..101039100	chr15	ENSMUST00000000544	101039043	11479	15qF2	GO:0005887(integral to plasma membrane);GO:0009986(cell surface);GO:0016020(membrane);GO:0016021(integral to membrane)	GO:0000082|GO:0001701|GO:0001942|GO:0006468|GO:0006917|GO:0007166|GO:0007498|GO:0009790|GO:0030308|GO:0045449|GO:0045648|GO:0000166|GO:0000287|GO:0004672|GO:0004674|GO:0004675|GO:0004872|GO:0005024|GO:0005524|GO:0016301|GO:0016740|GO:0019838|GO:0030145|GO:0046332|GO:0046872|GO:0048185|GO:0005887|GO:0009986|GO:0016020|GO:0016021	NM_007395	Mm.308467	TC1580398	ACTCCCGTTGGGTTTGAGACAGACACTTTTTATATTTACCTCCTGATGGCATGGAGACCT	GO:0000166(nucleotide binding);GO:0000287(magnesium ion binding);GO:0004672(protein kinase activity);GO:0004674(protein serine/threonine kinase activity);GO:0004675(transmembrane receptor protein serine/threonine kinase activity);GO:0004872(receptor activity);GO:0005024(transforming growth factor beta receptor activity);GO:0005524(ATP binding);GO:0016301(kinase activity);GO:0016740(transferase ac…	101039100
Smc6	A_51_P270274	0.00726403	up	3.22092	184.319	165.373	186.299	225.948	365.903	341.253	60.648	154.026	77.2617	209.033	41.9936	207.252	0.967988	0.533133	0.912124	-0.533133	-0.624401	-1.49164	BC048790	Smc6	Mus musculus structural maintenance of chromosomes 6, mRNA (cDNA clone IMAGE:6308536), complete cds. [BC048790]	BC048790	false	gb:BC048790;gb:AK011982;riken:2610304I02;riken:2810489L22	GO:0006259(DNA metabolic process);GO:0006281(DNA repair);GO:0006310(DNA recombination);GO:0006974(response to DNA damage stimulus)	0	chr12:11312015..11312074	chr12		11312015	67241	12qA1.1	GO:0005622(intracellular);GO:0005634(nucleus);GO:0005694(chromosome)	GO:0006259|GO:0006281|GO:0006310|GO:0006974|GO:0000166|GO:0005524|GO:0005622|GO:0005634|GO:0005694		Mm.173953	TC1585782	ACCTGAGAAATGGAGAGGTACCGAAATAACTGTCACGTAGAATAGCACTAAGGTTAAGTG	GO:0000166(nucleotide binding);GO:0005524(ATP binding)	11312074
Stt3a	A_51_P318401	0.0043293	up	3.21574	268.604	189.502	401.265	276.069	468.141	325.344	77.0795	210.512	161.185	241.657	91.9756	251.974	0.543758	0.580015	0.565466	-1.40899	-0.543758	-1.41346	NM_008408	Stt3a	Mus musculus STT3, subunit of the oligosaccharyltransferase complex, homolog A (S. cerevisiae) (Stt3a), mRNA [NM_008408]	NM_008408	false	ref:NM_008408;gb:AK030363;gb:AX799090;ens:ENSMUST00000086102	GO:0006486(protein amino acid glycosylation)	0	chr9:36481813..36481754	chr9	ENSMUST00000086102	36481754	16430	9qA4	GO:0005615(extracellular space);GO:0005624(membrane fraction);GO:0005783(endoplasmic reticulum);GO:0016020(membrane);GO:0016021(integral to membrane)	GO:0006486|GO:0004576|GO:0004579|GO:0016740|GO:0005615|GO:0005624|GO:0005783|GO:0016020|GO:0016021	NM_008408	Mm.2863	TC1573857	AGATGTTTCTGGAATCAGATGTCATTATGTGGACCTACATGAAGTTTAGGCATTCAATAC	GO:0004576(oligosaccharyl transferase activity);GO:0004579(dolichyl-diphosphooligosaccharide-protein glycotransferase activity);GO:0016740(transferase activity)	36481813
2810410C14Rik	A_51_P143341	0.0025365	down	3.20691	17.2192	37.5135	8.92871	27.4923	14.7249	53.247	16.5815	13.8313	13.0243	13.9944	14.3419	11.7692	-0.509873	-1.00899	-1.24093	0.875155	0.509873	0.898739	AK053031	2810410C14Rik	Mus musculus 15 days embryo head cDNA, RIKEN full-length enriched library, clone:D930024J19 product:hypothetical Oxidoreductase FAD and NAD(P)-binding domain [AK053031]	AK053031	false	gb:AK053031;gb:AK220154;ens:ENSMUST00000094921;riken:D930024J19	GO:0006118(electron transport)	0	chr4:106584748..106584807	chr4	ENSMUST00000094921	106584748	230582	4qC7		GO:0006118|GO:0004128|GO:0016491|GO:0050660|GO:0051287		Mm.44608	TC1599064	CTCAGAAGACCAACAAAGAGCTCACTTCTCTGTGAGCGAGACAAATTAGCACCTCAAGTT	GO:0004128(cytochrome-b5 reductase activity);GO:0016491(oxidoreductase activity);GO:0050660(FAD binding);GO:0051287(NAD binding)	106584807
Fbxo44	A_52_P651498	0.00904624	up	3.20466	79.4605	82.7301	153.456	86.39	324.101	189.885	46.2584	80.8231	35.2767	79.1082	33.8316	97.5872	0.373439	1.26051	1.20293	-0.373439	-0.733498	-1.09671	NM_173401	Fbxo44	Mus musculus F-box protein 44 (Fbxo44), mRNA [NM_173401]	NM_173401	false	ref:NM_173401;gb:AK077452;gb:BC028884;ens:ENSMUST00000057907	GO:0006512(ubiquitin cycle);GO:0030163(protein catabolic process)	0	chr4:147000459..147000400	chr4	ENSMUST00000057907	147000400	230903	4qE2		GO:0006512|GO:0030163|GO:0005515	NM_173401	Mm.220327	TC1645845	AAGGTAGAGGATCTCTCTAAAGACCAGCGAAAGGAATTCCCCAATGACCAGGTCAAGAAA	GO:0005515(protein binding)	147000459
AK035482	A_51_P271857	0.00365631	up	3.20303	70.2802	39.0892	62.3314	18.6869	332.169	165.196	46.5724	63.2897	33.3166	46.3792	36.3352	52.3407	0.644421	1.53601	0.805808	-0.644421	-0.679165	-0.728491	AK035482	AK035482	Mus musculus adult male urinary bladder cDNA, RIKEN full-length enriched library, clone:9530055E23 product:unclassifiable, full insert sequence [AK035482]	AK035482	false	gb:AK035482;riken:9530055E23;nap:NAP078899-1		0	chr19:45126287..45126228	chr19		45126228		19qC3				Mm.118674		ACAGTTATGGAGGATGGTGGGGTGTCATTTGAGAAGGAAGTGAAACACATGGTTCACAGT		45126287
Sema6b	A_51_P417952	0.00289684	down	3.20196	92.848	152.847	100.258	189.795	340.674	372.349	376.149	175.11	279.156	148.792	379.07	158.506	-1.10889	-1.31047	-0.518018	0.713294	0.518018	0.868171	NM_013662	Sema6b	Mus musculus sema domain, transmembrane domain (TM), and cytoplasmic domain, (semaphorin) 6B (Sema6b), mRNA [NM_013662]	NM_013662	false	ref:NM_013662;ref:XM_001004114;gb:AK143229;gb:AK139358	GO:0007275(multicellular organismal development);GO:0007399(nervous system development);GO:0030154(cell differentiation)	0	chr17:55716627..55716568	chr17		55716568	20359	17qC	GO:0016020(membrane);GO:0016021(integral to membrane)	GO:0007275|GO:0007399|GO:0030154|GO:0004872|GO:0016020|GO:0016021	NM_013662	Mm.8029	TC1583840	ACCTGGGGGTCCAGGCTGGGAGATGGGGGAACCTGCTTCTAAAGGGCTTGTGGGGGTTTT	GO:0004872(receptor activity)	55716627
AK087356	A_52_P707934	0.00972173	up	3.19825	87.2864	46.6552	129.063	35.9855	89.6643	47.3438	52.4752	58.2607	43.3267	58.0504	45.5314	78.795	0.527302	1.46618	0.544941	-0.527302	-0.798467	-1.16766	AK087356	AK087356	Mus musculus 0 day neonate lung cDNA, RIKEN full-length enriched library, clone:E030049E21 product:unclassifiable, full insert sequence. [AK087356]	AK087356	false	gb:AK087356;riken:E030049E21		0	chr10:067608806..067608747	chr10		67608747		10qB5.1						TGATTCAGAGAGATTTATGGTTCAGTGAGATTCTATTTACTCCCAATAGGTTGTGATTTC		67608806
Tmem145	A_52_P31641	0.0318018	down	3.197	170.824	32.1347	305.306	38.3092	338.253	82.0936	390.262	38.4242	480.469	24.5799	655.804	22.8267	-0.759119	-0.174932	-1.12666	0.174932	1.11947	1.67505	NM_183311	Tmem145	Mus musculus transmembrane protein 145 (Tmem145), mRNA [NM_183311]	NM_183311	false	ref:NM_183311;gb:AK081054;gb:BC058129;ens:ENSMUST00000058863		0	chr7:25024888..25024947	chr7	ENSMUST00000058863	25024888	330485	7qA3	GO:0016020(membrane);GO:0016021(integral to membrane)	GO:0016020|GO:0016021	NM_183311	Mm.260740	TC1605648	ATGGTCTGTGGCAGAAAGACGTTTTCTCTTCTTGCCAAAATAAAGAGGATTCGTTGAGTT		25024947
Klhdc8b	A_52_P609334	0.00243558	up	3.19219	199.711	82.1937	328.366	117.025	470.159	234.379	61.4486	80.4013	70.0893	74.179	54.5957	93.7719	0.819571	1.02725	0.543059	-0.849083	-0.54306	-1.24161	NM_030075	Klhdc8b	Mus musculus kelch domain containing 8B (Klhdc8b), mRNA [NM_030075]	NM_030075	false	ref:NM_030075;gb:BC060089;gb:AK154428;ens:ENSMUST00000035232		0	chr9:108306434..108306375	chr9	ENSMUST00000035232	108306375	78267	9qF2			NM_030075	Mm.283194	TC1614809	AAGTCAAGCGGTGGAAGCACTGTGTCTACGGGATGGAGTCTGAAGACCTGGTGAGACCCA		108306434
Nup43	A_51_P170577	0.0106694	up	3.18254	267.891	252.961	282.463	396.082	440.402	443.356	72.7684	233.106	99.1907	247.945	71.1096	381.575	0.98747	0.417002	0.895094	-0.774862	-0.417002	-1.51911	AK011422	Nup43	Mus musculus 10 days embryo whole body cDNA, RIKEN full-length enriched library, clone:2610016K01 product:OVARC1001161 PROTEIN homolog [Homo sapiens], full insert sequence. [AK011422]	AK011422	false	gb:AK011422;riken:2610016K01	GO:0006810(transport);GO:0015031(protein transport)	0	chr10:007361207..007361267	chr10		7361207	69912	10qA1	GO:0005634(nucleus);GO:0016021(integral to membrane);GO:0019867(outer membrane)	GO:0006810|GO:0015031|GO:0015288|GO:0005634|GO:0016021|GO:0019867		Mm.299887		TGTACAGGAATTGTGTGGACAACCCAGAATTGTTACAGTTGGAGAGGATGGACGAATAAC	GO:0015288(porin activity)	7361267
Slk	A_52_P292959	0.0357623	up	3.18219	158.471	293.411	320.372	345.618	317.999	427.857	52.2785	344.148	127.498	288.505	72.5043	421.512	0.144709	0.923986	0.60531	-1.68532	-0.144709	-1.50602	AK122218	Slk	Mus musculus mRNA for mKIAA0204 protein. [AK122218]	AK122218	false	gb:AK122218;gb:AF112855;gb:AK037798;ens:ENSMUST00000026043	GO:0006289(nucleotide-excision repair);GO:0006468(protein amino acid phosphorylation);GO:0006915(apoptosis)	0	chr19:47696291..47696350	chr19	ENSMUST00000026043	47696291	20874	19qD1		GO:0006289|GO:0006468|GO:0006915|GO:0000166|GO:0003677|GO:0004518|GO:0004672|GO:0004674|GO:0005524|GO:0016301|GO:0016740		Mm.281011	TC1575835	CAGTCACGGCTACAGTTCTGAAGCTAGTCTCAGCAGTGTTTGTCCACAATGGATTTTCTT	GO:0000166(nucleotide binding);GO:0003677(DNA binding);GO:0004518(nuclease activity);GO:0004672(protein kinase activity);GO:0004674(protein serine/threonine kinase activity);GO:0005524(ATP binding);GO:0016301(kinase activity);GO:0016740(transferase activity)	47696350
C530005A16Rik	A_51_P305572	0.0271218	down	3.18064	126.202	30.9049	122.153	12.3112	402.129	122.284	372.029	21.9192	237.029	14.2148	176.492	11.6508	-1.58605	-0.305226	-1.89846	0.469275	0.443724	0.305226	AK086654	C530005A16Rik	Mus musculus 15 days embryo head cDNA, RIKEN full-length enriched library, clone:D930044C15 product:hypothetical protein, full insert sequence [AK086654]	AK086654	false	gb:AK086654;riken:D930044C15;tc:TC1614477;nap:NAP100812-001		0	chr4:116087892..116087833	chr4		116087833	654318	4qD1				Mm.255685	TC1614477	AGAAAACCTGAAGATATACACAGGAACCAACCAACATCTTGAGCATGATATGACTACTAG		116087892
Ubxd2	A_52_P401475	0.037146	up	3.17999	50.4967	22.7113	124.674	44.7152	28.7586	12.9797	43.1687	91.2842	203.104	130.253	42.3565	73.1232	0.258465	0.585012	0.253416	-1.97469	-0.253416	-1.68206	NM_026390	Ubxd2	Mus musculus UBX domain containing 2 (Ubxd2), mRNA [NM_026390]	NM_026390	false	ref:NM_026390;gb:AK129098;gb:AK147795;ens:ENSMUST00000027592		0	chr1:130106834..130106893	chr1	ENSMUST00000027592	130106834	67812	1qE4	GO:0005615(extracellular space)	GO:0005615	NM_026390	Mm.293321	TC1601299	ATTTCTAATGTCATTTTTAGAAAAATTTTATGCATATAATCAAATATGTAATCTTTATTT		130106893
Defb37	A_52_P229791	0.0331087	down	3.17698	768.969	25.7116	779.505	39.0723	1101.4	77.5422	1665.68	44.2984	2457.06	34.5915	2252.47	22.1374	-0.165138	-0.749235	-1.23936	0.165138	1.0828	1.6013	NM_181683	Defb37	Mus musculus defensin beta 37 (Defb37), mRNA [NM_181683]	NM_181683	false	ref:NM_181683;gb:AJ489588;ens:ENSMUST00000066282;tc:TC1595484	GO:0006952(defense response);GO:0042742(defense response to bacterium)	0	chr8:18986306..18986247	chr8	ENSMUST00000066282	18986247	353320	8qA1.3	GO:0005576(extracellular region)	GO:0006952|GO:0042742|GO:0005576	NM_181683	Mm.270483	TC1595484	TTGCCACAAAAACTGATGATACATCAGAACTTGCAAGAAGAAAGTGAAACCATTGCTGTA		18986306
5830462O15Rik	A_51_P224376	0.0126407	down	3.17681	805.78	34.1027	966.441	66.5747	1035.81	99.4355	4950.38	102.175	1545.36	39.4772	3212.17	53.1825	-0.364176	-1.06697	-1.54575	0.671824	0.364176	0.989849	AK018030	5830462O15Rik	Mus musculus adult male thymus cDNA, RIKEN full-length enriched library, clone:5830462O15 product:unclassifiable, full insert sequence. [AK018030]	AK018030	false	gb:AK018030;riken:5830462O15		0	chr9:43930487..43930428	chr9		43930428	76110	9qA5.1						TATGGCCGGTAAGCATATCAAAAGTAATGCTAAGGTTATATTCCAAATTAATCCTAGCCT		43930487
Vrk1	A_51_P102339	0.00549188	up	3.17643	410.512	434.323	281.088	513.666	420.45	647.968	109.263	547.861	102.215	557.967	243.173	848.416	1.25496	0.466491	0.71231	-0.989702	-1.11228	-0.466491	NM_011705	Vrk1	Mus musculus vaccinia related kinase 1 (Vrk1), transcript variant 1, mRNA [NM_011705]	NM_011705	false	ref:NM_011705;ref:NM_001029844;ref:NM_001029843;gb:BC051072	GO:0006468(protein amino acid phosphorylation);GO:0046777(protein amino acid autophosphorylation)	0	chr12:106459740..106460720	chr12	ENSMUST00000072040	106459740	22367	12qF1	GO:0005634(nucleus)	GO:0006468|GO:0046777|GO:0000166|GO:0004672|GO:0004674|GO:0005524|GO:0016301|GO:0016740|GO:0005634	NM_011705	Mm.2981	TC1777341	AAATTAGATACAGAGACAACGTCGCAGCTTTGATGGAGAAATGCTTTCCTGAGAAAAATA	GO:0000166(nucleotide binding);GO:0004672(protein kinase activity);GO:0004674(protein serine/threonine kinase activity);GO:0005524(ATP binding);GO:0016301(kinase activity);GO:0016740(transferase activity)	106460720
Aig1	A_51_P168203	0.0191089	down	3.1761	308.043	87.456	325.849	166.094	288.011	207.235	939.522	106.04	464.046	81.3467	676.924	111.196	-0.347806	-1.1921	-1.68945	0.983013	0.347806	0.441587	NM_025446	Aig1	Mus musculus androgen-induced 1 (Aig1), mRNA [NM_025446]	NM_025446	false	ref:NM_025446;ens:ENSMUST00000019942;gb:AK008210;riken:2010012K22		0	chr10:13343047..13342988	chr10	ENSMUST00000019942	13342988	66253	10qA2	GO:0005615(extracellular space);GO:0016020(membrane);GO:0016021(integral to membrane)	GO:0005615|GO:0016020|GO:0016021	NM_025446	Mm.45755	TC1592992	CGCCACGGACATAGTCCATCATTCTGGCTATCACCTATAAGTGAACTGTGATCCACTAAT		13343047
Dbc1	A_51_P302831	0.0317232	up	3.17489	47.2798	52.5098	36.7989	78.7594	30.4948	59.4056	91.3424	812.35	61.989	319.125	63.3688	205.106	1.24479	0.298368	0.434121	-1.75659	-0.96788	-0.298368	NM_019967	Dbc1	Mus musculus deleted in bladder cancer 1 (human) (Dbc1), mRNA [NM_019967]	NM_019967	false	ref:NM_019967;ens:ENSMUST00000030036;gb:AF202896;gb:AK028321	GO:0007049(cell cycle);GO:0007050(cell cycle arrest);GO:0008219(cell death)	0	chr4:68248860..68248801	chr4	ENSMUST00000030036	68248801	56710	4qC1	GO:0005575(cellular_component);GO:0005615(extracellular space);GO:0005737(cytoplasm)	GO:0007049|GO:0007050|GO:0008219|GO:0005515|GO:0005575|GO:0005615|GO:0005737	NM_019967	Mm.248788	TC1579421	ACAATTGGACTCTCTTGCTGGGCAATCGGGTGAAAACTTTTTTCGAGACTGTCCATATCT	GO:0005515(protein binding)	68248860
Trex2	A_51_P428341	0.0269323	up	3.17188	81.0429	35.3111	44.2958	43.9172	120.663	62.9129	48.1571	82.6808	36.0433	50.3357	26.904	80.6498	1.4333	0.247117	1.17429	-0.545071	-0.247117	-1.34912	NM_011907	Trex2	Mus musculus three prime repair exonuclease 2 (Trex2), mRNA [NM_011907]	NM_011907	false	ref:NM_011907;gb:BQ219452;gb:AF151108;ens:ENSMUST00000033738	GO:0006281(DNA repair);GO:0006974(response to DNA damage stimulus)	0	chrX:69687277..69687218	chrX	ENSMUST00000033738	69687218	24102	XqA7.3	GO:0005622(intracellular);GO:0005634(nucleus)	GO:0006281|GO:0006974|GO:0000287|GO:0004518|GO:0004527|GO:0008853|GO:0016787|GO:0005622|GO:0005634	NM_011907	Mm.23312	TC1586836	CAGAGATATCCCTTTTTGCTGTTCACCGCTCTTCTCTGGAGAACCCAGAACGGGATGATT	GO:0000287(magnesium ion binding);GO:0004518(nuclease activity);GO:0004527(exonuclease activity);GO:0008853(exodeoxyribonuclease III activity);GO:0016787(hydrolase activity)	69687277
AK086486	A_52_P811701	0.02596	down	3.16983	91.078	17.4576	61.8821	13.5184	117.452	9.59799	250.6	15.3174	444.04	17.7661	225.924	9.92501	-1.43942	-1.62808	-0.209473	0.209473	0.820824	0.685951	AK086486	AK086486	Mus musculus 15 days embryo head cDNA, RIKEN full-length enriched library, clone:D930031L20 product:unclassifiable, full insert sequence. [AK086486]	AK086486	false	gb:AK086486;gb:BB526187;riken:D930031L20		0	chr7:61898314..61898255	chr7		61898255		7qC				Mm.356040		CAATAGTTATCAATAATTTAGAAATTCTTATTGGATTAGGATTTCATAATTTTAAACTTG		61898314
Xylt2	A_51_P376321	0.0195893	up	3.16806	332.915	331.703	396.026	539.417	617.666	784.414	78.588	390.34	73.5677	382.024	218.484	464.216	0.771798	0.320729	0.421746	-1.54582	-1.60998	-0.320729	NM_145828	Xylt2	Mus musculus xylosyltransferase II (Xylt2), mRNA [NM_145828]	NM_145828	false	ref:NM_145828;gb:AK150521;gb:AK083482;ens:ENSMUST00000056286		0	chr11:94480423..94480364	chr11	ENSMUST00000056286	94480364	217119	11qD	GO:0005783(endoplasmic reticulum);GO:0016020(membrane);GO:0016021(integral to membrane)	GO:0008375|GO:0016740|GO:0016757|GO:0030158|GO:0005783|GO:0016020|GO:0016021	NM_145828	Mm.100638	TC1575053	ATTAAAATGAGTGGCAGAGGGAGGACGATGTGCAATAGGGCTCAGAGCAGCCCCAGGATA	GO:0008375(acetylglucosaminyltransferase activity);GO:0016740(transferase activity);GO:0016757(transferase activity, transferring glycosyl groups);GO:0030158(protein xylosyltransferase activity)	94480423
Gpr85	A_51_P113806	0.0147151	down	3.16684	331.234	52.3865	343.435	62.4582	272.65	79.8575	1426.75	60.3682	763.553	61.8875	929.678	71.9066	-0.48221	-0.683721	-1.37125	1.42001	0.48221	0.549737	NM_145066	Gpr85	Mus musculus G protein-coupled receptor 85 (Gpr85), mRNA [NM_145066]	NM_145066	false	ref:NM_145066;gb:BC065154;gb:AF254416;ens:ENSMUST00000060442	GO:0007165(signal transduction);GO:0007186(G-protein coupled receptor protein signaling pathway)	0	chr6:13785672..13785613	chr6	ENSMUST00000060442	13785613	64450	6qA1	GO:0005886(plasma membrane);GO:0005887(integral to plasma membrane);GO:0016020(membrane);GO:0016021(integral to membrane)	GO:0007165|GO:0007186|GO:0001584|GO:0004871|GO:0004872|GO:0004930|GO:0005057|GO:0005886|GO:0005887|GO:0016020|GO:0016021	NM_145066	Mm.167625	NP726942	TGGGCAACATTCTGCAGTCTTTGCAATAGTTCACCTATAATCATATTTTAAATTTCGGAG	GO:0001584(rhodopsin-like receptor activity);GO:0004871(signal transducer activity);GO:0004872(receptor activity);GO:0004930(G-protein coupled receptor activity);GO:0005057(receptor signaling protein activity)	13785672
Gpr161	A_52_P375503	0.0159482	up	3.16413	28.1833	14.5049	21.4479	20.3822	156.622	58.1649	32.7544	65.63	22.3101	41.8158	31.0283	47.5383	1.22929	0.344517	1.70006	-0.731678	-0.635358	-0.344517	XM_887255	Gpr161	PREDICTED: Mus musculus G protein-coupled receptor 161, transcript variant 2 (Gpr161), mRNA [XM_887255]	XM_887255	false	gb:XM_887255;ref:XM_001002931;tc:TC1640597;nap:NAP013908-001	GO:0007165(signal transduction);GO:0007186(G-protein coupled receptor protein signaling pathway)	0	chr1:167160342..167160401	chr1		167160342	240888	1qH2.3	GO:0016020(membrane);GO:0016021(integral to membrane)	GO:0007165|GO:0007186|GO:0001584|GO:0004871|GO:0004872|GO:0004930|GO:0016020|GO:0016021	XM_887255	Mm.329929	TC1640597	GTATTCCAGAAGTGATGTGACCTCCCTTTTAAAGGATTTGAAGCCTACTCATCTGCCTAA	GO:0001584(rhodopsin-like receptor activity);GO:0004871(signal transducer activity);GO:0004872(receptor activity);GO:0004930(G-protein coupled receptor activity)	167160401
6720401G13Rik	A_52_P223508	0.00956396	up	3.16354	225.495	137.359	373.99	192.288	526.902	326.242	76.0398	177.67	69.4476	160.955	159.315	180.627	0.459911	0.704499	0.436359	-1.47961	-1.46789	-0.436359	AK081581	6720401G13Rik	Mus musculus 16 days embryo head cDNA, RIKEN full-length enriched library, clone:C130046P11 product:unclassifiable, full insert sequence. [AK081581]	AK081581	false	gb:AK081581;gb:AK030946;riken:C130046P11;riken:5830467J12		0	chrX:046802966..046802907	chrX		46802907	103012	XqA5				Mm.336056	NP737262	TAAATAGAGAAGCACTTGATAGAAGGCACCTGGATAAGGATGGACAGAAATCAGAGGCCT		46802966
AK050890	A_52_P1036159	0.0441254	down	3.15886	58.4087	23.6912	25.9856	32.8868	73.4643	61.7391	57.328	20.3069	89.811	15.1109	102.768	23.6001	-0.0977182	-1.73935	-1.14869	0.0977182	1.17175	0.722975	AK050890	AK050890	Mus musculus 9 days embryo whole body cDNA, RIKEN full-length enriched library, clone:D030030M23 product:unclassifiable, full insert sequence. [AK050890]	AK050890	false	gb:AK050890;gb:BB442212;riken:D030030M23;tc:TC1619081		0	chr12:57528195..57528136	chr12		57528136		12qC1				Mm.406044	TC1619081	GGGAGATTATCAAATTTGTATCATAAAACCCCTTTCTAACAAATGATTGGTAGGGAGGGA		57528195
Trip4	A_52_P671238	0.0298309	up	3.15777	131.349	156.211	378.948	211.513	505.816	261.804	58.1254	142.392	54.2646	166.648	150.698	216.708	0.136996	1.22834	1.33722	-0.90554	-1.23163	-0.136996	NM_019797	Trip4	Mus musculus thyroid hormone receptor interactor 4 (Trip4), mRNA [NM_019797]	NM_019797	false	ref:NM_019797;gb:AK039024;ens:ENSMUST00000034952;riken:A230087I09	GO:0006350(transcription);GO:0006355(regulation of transcription, DNA-dependent);GO:0006366(transcription from RNA polymerase II promoter);GO:0045449(regulation of transcription)	0	chr9:65630583..65630524	chr9	ENSMUST00000034952	65630524	56404	9qC	GO:0005634(nucleus);GO:0005737(cytoplasm)	GO:0006350|GO:0006355|GO:0006366|GO:0045449|GO:0003713|GO:0004872|GO:0008270|GO:0016922|GO:0030528|GO:0046872|GO:0005634|GO:0005737	NM_019797	Mm.208379	TC1579839	GATGGGACAATTAGAGAAAAACTTGAAAATACGATCCTTTGGTAAATACATCAGAAAGCC	GO:0003713(transcription coactivator activity);GO:0004872(receptor activity);GO:0008270(zinc ion binding);GO:0016922(ligand-dependent nuclear receptor binding);GO:0030528(transcription regulator activity);GO:0046872(metal ion binding)	65630583
Tmeff1	A_52_P207406	0.0344421	up	3.15495	64.7682	93.2363	176.799	86.8859	159.878	85.7035	50.3467	93.2263	47.5869	132.834	65.0521	149.882	0.181616	1.73214	1.60677	-0.181616	-0.77376	-0.496941	NM_021436	Tmeff1	Mus musculus transmembrane protein with EGF-like and two follistatin-like domains 1 (Tmeff1), mRNA [NM_021436]	NM_021436	false	ref:NM_021436;ref:XM_976897;gb:BC057598;ens:ENSMUST00000030032	GO:0007275(multicellular organismal development)	0	chr4:48683300..48683359	chr4	ENSMUST00000030032	48683300	230157	4qB1	GO:0016020(membrane);GO:0016021(integral to membrane)	GO:0007275|GO:0004867|GO:0016020|GO:0016021	NM_021436	Mm.440248	TC1635873	CTGTTGGCTCGTATTTAGAATATTTAGCTACAACAGTTTTTGACTGTTTAGTAGTCTCTG	GO:0004867(serine-type endopeptidase inhibitor activity)	48683359
Zfyve28	A_51_P510567	7.247184E-4	up	3.1487	155.132	66.7226	314.988	89.0256	321.022	107.82	65.7746	69.5907	63.74	70.3551	62.1327	67.8103	0.649306	1.25506	1.0061	-0.649306	-0.7104	-0.694096	NM_001015039	Zfyve28	Mus musculus zinc finger, FYVE domain containing 28 (Zfyve28), mRNA [NM_001015039]	NM_001015039	false	ref:NM_001015039;gb:AK129414;gb:AK036334;ens:ENSMUST00000042566	GO:0006810(transport);GO:0008150(biological_process)	0	chr5:34511966..34511907	chr5	ENSMUST00000042566	34511907	231125	5qB2	GO:0005575(cellular_component);GO:0016020(membrane)	GO:0006810|GO:0008150|GO:0003674|GO:0005215|GO:0008270|GO:0005575|GO:0016020	NM_001015039	Mm.113388	TC1584799	GTTTTATTTTTAGAGAGATGACACACCTACTGCTTCTTTTATAGGATAAAATCCAACCGC	GO:0003674(molecular_function);GO:0005215(transporter activity);GO:0008270(zinc ion binding)	34511966
AK080589	A_52_P916243	0.0100513	down	3.14731	389.9	99.2287	404.383	158.686	512.254	137.746	799.097	72.5306	1023.57	142.876	1317.26	89.5591	-0.433252	-1.05798	-0.512671	1.05418	0.433253	1.47103	AK080589	AK080589	Mus musculus 10 days neonate cortex cDNA, RIKEN full-length enriched library, clone:A830007A18 product:unclassifiable, full insert sequence. [AK080589]	AK080589	false	gb:AK080589;riken:A830007A18;tc:TC1622846		0	chr12:53457661..53457720	chr12		53457661		12qC1					TC1622846	TGCATAGTCTGTGTAACTTAAAATAGCTGTTCTTACTCTATTTTATATTTTAGTTTGCTT		53457720
Rpgr	A_51_P209914	0.023142	up	3.14499	177.866	142.491	111.545	184.855	260.079	282.996	81.4636	179.493	48.0743	227.603	55.5235	239.187	1.25416	0.205463	0.8124	-0.205463	-1.30895	-1.17274	NM_011285	Rpgr	Mus musculus retinitis pigmentosa GTPase regulator (Rpgr), mRNA [NM_011285]	NM_011285	false	ref:NM_011285;gb:AK136298;gb:AK138977;gb:AJ238396	GO:0006118(electron transport);GO:0007601(visual perception);GO:0042462(eye photoreceptor cell development);GO:0050896(response to stimulus)	0	chrX:9315565..9315506	chrX	ENSMUST00000073392	9315506	19893	XqA1.1	GO:0005737(cytoplasm);GO:0005794(Golgi apparatus);GO:0005929(cilium);GO:0016021(integral to membrane)	GO:0006118|GO:0007601|GO:0042462|GO:0050896|GO:0004129|GO:0005085|GO:0005507|GO:0005515|GO:0005737|GO:0005794|GO:0005929|GO:0016021	NM_011285	Mm.247556	TC1577406	CTGAAGAAAATCCCCTGACAACACTGTTTAAAAAGGTATAAATTAGTATGTTTGGCTTGG	GO:0004129(cytochrome-c oxidase activity);GO:0005085(guanyl-nucleotide exchange factor activity);GO:0005507(copper ion binding);GO:0005515(protein binding)	9315565
Kif7	A_52_P226476	0.00497104	up	3.14216	224.778	182.493	280.506	261.798	300.336	332.582	93.192	230.026	57.7652	247.07	77.1411	190.207	1.02523	0.824148	0.577434	-0.578952	-1.37208	-0.577434	BC034093	Kif7	Mus musculus kinesin family member 7, mRNA (cDNA clone IMAGE:4484074) [BC034093]	BC034093	false	gb:BC034093;ens:ENSMUST00000059836;tc:TC1615315;tc:TC1602753	GO:0007017(microtubule-based process);GO:0007018(microtubule-based movement)	0	chr7:79571974..79571915	chr7	ENSMUST00000059836	79571915	16576	7qD2	GO:0005871(kinesin complex);GO:0005874(microtubule);GO:0005875(microtubule associated complex)	GO:0007017|GO:0007018|GO:0000166|GO:0003774|GO:0003777|GO:0005524|GO:0005871|GO:0005874|GO:0005875		Mm.101633	TC1615315	ACACTGTAAATCCAGAGTCTCATCTTTACACCAACTGGAGTCCGAAAATTTGGGTCACAC	GO:0000166(nucleotide binding);GO:0003774(motor activity);GO:0003777(microtubule motor activity);GO:0005524(ATP binding)	79571974
2310035C23Rik	A_51_P231768	0.0290372	up	3.13997	57.1982	105.251	151.63	92.0295	216.566	164.09	34.3137	112.505	42.8142	126.364	55.341	149.816	0.278491	1.87867	1.5586	-0.55486	-0.403147	-0.278491	NM_173187	2310035C23Rik	Mus musculus RIKEN cDNA 2310035C23 gene (2310035C23Rik), mRNA [NM_173187]	NM_173187	false	ref:NM_173187;ens:ENSMUST00000086721;gb:AK031484;gb:BC117949		0	chr1:107581072..107581131	chr1	ENSMUST00000086721	107581072	227446	1qE2.1		GO:0005488	NM_173187	Mm.337339	TC1621955	TTAGTGAGTGAAGACACAAAGACCAAGTTTTTGAACAAAATGGGCCAGTTGGCAACATCA	GO:0005488(binding)	107581131
A930025D01Rik	A_52_P253506	0.0324866	down	3.13587	57.9407	69.6692	36.6812	79.2832	34.4112	129.972	148.413	105.797	83.0701	69.5045	125.978	67.2352	-0.261583	-1.10762	-1.91289	0.492684	0.261583	0.910242	NM_178762	A930025D01Rik	Mus musculus RIKEN cDNA A930025D01 gene (A930025D01Rik), mRNA [NM_178762]	NM_178762	false	ref:NM_178762;gb:BC064802;gb:AK081584;gb:AK044590		0	chr2:130114970..130114911	chr2	ENSMUST00000089581	130114911	319513	2qF1			NM_178762	Mm.345070	TC1592845	TTCTGTTTGGAAAACGAGATGCCACACCGCCTGCTGGGAAGCGCCATGGTCCACTTCCAT		130114970
AK086179	A_52_P843919	0.0217526	up	3.1332	451.163	81.2669	1245.25	129.939	996.319	135.626	107.634	74.9626	246.495	67.4827	228.057	94.131	0.301972	1.08959	0.706035	-1.64905	-0.301972	-0.894287	AK086179	AK086179	Mus musculus 15 days embryo head cDNA, RIKEN full-length enriched library, clone:D930010N06 product:unclassifiable, full insert sequence [AK086179]	AK086179	false	gb:AK086179;riken:D930010N06		0	chr13:63284879..63284938	chr13		63284879		13qB3				Mm.437920		TAGCTTCCAGAGTAATTGAAGCTCTTGTTCATGAATATGAGGACCTCAATTCTTTCAGCT		63284938
4933431I19Rik	A_51_P155477	0.0355165	up	3.13259	20.4558	15.8738	59.7259	13.7606	23.0686	11.4279	31.0136	51.045	19.5022	23.4644	22.8769	31.453	0.31635	2.0683	0.963857	-0.768386	-0.31635	-0.508825	AK017005	4933431I19Rik	Mus musculus adult male testis cDNA, RIKEN full-length enriched library, clone:4933431I19 product:weakly similar to OLFACTORY RECEPTOR MOR184-6, full insert sequence [AK017005]	AK017005	false	gb:AK017005;riken:4933431I19;tc:TC1731788;nap:NAP073583-1	GO:0007186(G-protein coupled receptor protein signaling pathway)	0	chr16:58871465..58871406	chr16		58871406	71217	16qC1.2	GO:0016020(membrane)	GO:0007186|GO:0004930|GO:0004984|GO:0016020		Mm.158622	TC1731788	AACTACAAATTCCCTCTGGTTATCTTCTGACCCTTAATGTCAAAGTTGTTTCAGAAAATG	GO:0004930(G-protein coupled receptor activity);GO:0004984(olfactory receptor activity)	58871465
Polr1e	A_51_P209308	0.0010693	up	3.13051	160.217	186.36	257.739	281.816	211.735	346.257	61.5902	225.501	50.3508	201.35	62.3643	271.791	1.0729	1.16213	0.581388	-0.581388	-0.708647	-0.832737	NM_022811	Polr1e	Mus musculus polymerase (RNA) I polypeptide E (Polr1e), mRNA [NM_022811]	NM_022811	false	ref:NM_022811;gb:BC034783;gb:AK083948;ens:ENSMUST00000054723	GO:0006350(transcription);GO:0009303(rRNA transcription)	0	chr4:45052471..45052530	chr4	ENSMUST00000054723	45052471	64424	4qB1	GO:0005634(nucleus);GO:0005730(nucleolus)	GO:0006350|GO:0009303|GO:0003677|GO:0003899|GO:0005515|GO:0016740|GO:0016779|GO:0005634|GO:0005730	NM_022811	Mm.282932	TC1595415	CAGAACCTCATTTCAAGTTCTATGAGGGCCAAGATCACTTCGTATGCGATTATACTTGCC	GO:0003677(DNA binding);GO:0003899(DNA-directed RNA polymerase activity);GO:0005515(protein binding);GO:0016740(transferase activity);GO:0016779(nucleotidyltransferase activity)	45052530
Tinag	A_51_P283004	0.0071748	up	3.12771	90.8812	15.0206	237.582	35.6251	175.039	24.0967	79.5132	36.795	70.7694	23.0075	29.8984	20.7458	0.48801	0.628432	0.751744	-0.997341	-0.48801	-1.58178	NM_012033	Tinag	Mus musculus tubulointerstitial nephritis antigen (Tinag), mRNA [NM_012033]	NM_012033	false	ref:NM_012033;ens:ENSMUST00000034911;gb:AF153366;gb:AK008374	GO:0006508(proteolysis)	0	chr9:76737833..76737774	chr9	ENSMUST00000034911	76737774	26944	9qD	GO:0005615(extracellular space)	GO:0006508|GO:0004197|GO:0008234|GO:0005615	NM_012033	Mm.23199	TC1584571	CCAACTGACAAGTTCAGATGATCCATAGCTATCACATTTCCATAAGGTCATGCATTCAAG	GO:0004197(cysteine-type endopeptidase activity);GO:0008234(cysteine-type peptidase activity)	76737833
5230400M03Rik	A_51_P352981	0.0187596	up	3.12662	115.357	104.045	504.682	177.329	242.47	125.217	61.6591	125.106	62.6033	113.4	67.5019	91.8731	0.296804	1.65686	1.10128	-0.87286	-0.709198	-0.296804	AK030345	5230400M03Rik	Mus musculus adult male xiphoid cartilage cDNA, RIKEN full-length enriched library, clone:5230400M03 product:unclassifiable, full insert sequence [AK030345]	AK030345	false	gb:AK030345;gb:DV068292;riken:5230400M03;tc:TC1604838		0	chr2:52691531..52691590	chr2		52691531	329406	2qC1.1				Mm.274277	TC1604838	ATGGTGCATTTTTTGCTTCTTTTAGTGTGGTTTAAGATAGGCTTATTTAATCAGGCAGTC		52691590
Trim46	A_51_P302852	0.0244988	down	3.12233	49.7924	136.727	96.0885	134.929	159.999	225.401	287.704	110.239	116.144	99.9991	204.459	110.597	-1.32038	-0.352845	-0.35751	1.52088	0.352845	1.02341	NM_183037	Trim46	Mus musculus tripartite motif protein 46 (Trim46), transcript variant 2, mRNA [NM_183037]	NM_183037	false	ref:NM_183037;ref:NM_001039466;gb:BC065049;gb:BC082299		0	chr3:89321036..89320977	chr3	ENSMUST00000041022	89320977	360213	3qF1	GO:0005622(intracellular)	GO:0005515|GO:0008270|GO:0046872|GO:0005622	NM_183037	Mm.331156	TC1612368	CCTAGGTATCTGTTTGGACTACGAGCGGGGGCGGGTCTCCTTCCTGGATGCCGTGTCCTT	GO:0005515(protein binding);GO:0008270(zinc ion binding);GO:0046872(metal ion binding)	89321036
Egfr	A_52_P674338	0.0065802	down	3.12172	302.795	289.708	254.538	445.098	307.747	526.469	550.249	212.103	598.804	271.967	544.364	292.538	-0.416104	-1.28609	-1.25445	0.895471	0.658807	0.416104	NM_207655	Egfr	Mus musculus epidermal growth factor receptor (Egfr), transcript variant 1, mRNA [NM_207655]	NM_207655	false	ref:NM_207655;ens:ENSMUST00000020329;gb:X78987;gb:AK087861	GO:0000902(cell morphogenesis);GO:0006118(electron transport);GO:0006468(protein amino acid phosphorylation);GO:0007165(signal transduction);GO:0007166(cell surface receptor linked signal transduction);GO:0007169(transmembrane receptor protein tyrosine kinase signaling pathway);GO:0007173(epidermal growth factor receptor signaling pathway);GO:0008283(cell proliferation);GO:0008284(positive regula…	0	chr11:16812181..16812240	chr11	ENSMUST00000020329	16812181	13649	11qA2	GO:0005622(intracellular);GO:0005768(endosome);GO:0005856(cytoskeleton);GO:0005886(plasma membrane);GO:0005887(integral to plasma membrane);GO:0016020(membrane);GO:0016021(integral to membrane);GO:0016323(basolateral plasma membrane);GO:0030139(endocytic vesicle)	GO:0000902|GO:0006118|GO:0006468|GO:0007165|GO:0007166|GO:0007169|GO:0007173|GO:0008283|GO:0008284|GO:0046777|GO:0050730|GO:0000166|GO:0004672|GO:0004713|GO:0004714|GO:0004871|GO:0004872|GO:0004888|GO:0005006|GO:0005515|GO:0005524|GO:0009055|GO:0016301|GO:0016740|GO:0005622|GO:0005768|GO:0005856|GO:0005886|GO:0005887|GO:0016020|GO:0016021|GO:0016323|GO:0030139	NM_207655	Mm.8534	TC1615642	TGGAGCTTATATTTAGGGAACTTTGGGATTCTTGTCTTTATTGATTTGATTGATGCACTC	GO:0000166(nucleotide binding);GO:0004672(protein kinase activity);GO:0004713(protein-tyrosine kinase activity);GO:0004714(transmembrane receptor protein tyrosine kinase activity);GO:0004871(signal transducer activity);GO:0004872(receptor activity);GO:0004888(transmembrane receptor activity);GO:0005006(epidermal growth factor receptor activity);GO:0005515(protein binding);GO:0005524(ATP binding);…	16812240
E430014L09Rik	A_51_P107752	0.0228055	up	3.11816	127.785	121.158	382.361	184.013	462.513	195.835	58.4971	115.583	95.6578	118.974	61.0131	145.426	0.195763	1.17406	1.35879	-0.863553	-0.195763	-1.13416	AK033357	E430014L09Rik	Mus musculus 16 days embryo lung cDNA, RIKEN full-length enriched library, clone:8430403D15 product:unclassifiable, full insert sequence [AK033357]	AK033357	false	gb:AK033357;gb:AK088392;gb:AK088944;riken:8430403D15		0	chr7:49424041..49424100	chr7		49424041	320937	7qB4				Mm.426428	TC1598138	GTTAGATGATGCATGTAATGATACCTAACCTATCAGAGATGCTCGATAAATCTTCCAGTT		49424100
Thap2	A_52_P277378	0.0423019	up	3.0946	68.274	171.623	321.083	217.549	203.817	236.285	48.4981	175.714	47.7259	204.842	67.4006	253.622	0.263699	2.15514	1.38028	-0.263698	-0.50814	-0.318312	AK081406	Thap2	Mus musculus 16 days embryo head cDNA, RIKEN full-length enriched library, clone:C130014K08 product:unclassifiable, full insert sequence. [AK081406]	AK081406	false	gb:AK081406;riken:C130014K08;tc:TC1605447;nap:NAP093936-001		0	chr10:114773056..114772997	chr10		114772997	66816	10qD2	GO:0005730(nucleolus)	GO:0003676|GO:0003677|GO:0008270|GO:0046872|GO:0005730		Mm.394447	TC1605447	TTGGAAACACATAACCCTATTGATAGGTTTCTGAGCAAAATCATGAAACAGTTGTTTTCC	GO:0003676(nucleic acid binding);GO:0003677(DNA binding);GO:0008270(zinc ion binding);GO:0046872(metal ion binding)	114773056
Rfx5	A_52_P335725	0.0454447	up	3.0832	62.3772	99.6414	226.755	117.987	135.056	129.6	59.2205	127.22	57.906	142.746	43.7738	193.229	0.213714	1.83195	0.948941	-0.213714	-0.412229	-1.25273	NM_017395	Rfx5	Mus musculus regulatory factor X, 5 (influences HLA class II expression) (Rfx5), mRNA [NM_017395]	NM_017395	false	ref:NM_017395;gb:BC075717;gb:AK156195;ens:ENSMUST00000029772	GO:0006350(transcription);GO:0006355(regulation of transcription, DNA-dependent)	0	chr3:95046025..95046084	chr3	ENSMUST00000029772	95046025	53970	3qF2.1		GO:0006350|GO:0006355|GO:0003677	NM_017395	Mm.24308	TC1599109	TCTTGTCAGGGAATCTTGGTTTTATTCCCAAGAAATAGATTTTCTTTCAGGGAGATACCA	GO:0003677(DNA binding)	95046084
Zfp235	A_51_P220414	0.0095916	up	3.08057	89.7089	86.1225	215.348	100.518	186.466	134.682	62.1493	108.962	40.9423	108.179	65.6058	134.004	0.434439	1.4748	0.844932	-0.434439	-1.02618	-0.654802	NM_019941	Zfp235	Mus musculus zinc finger protein 235 (Zfp235), mRNA [NM_019941]	NM_019941	false	ref:NM_019941;gb:AF167321;gb:BC099965;tc:TC1584656	GO:0006355(regulation of transcription, DNA-dependent)	0	chr7:23851637..23851696	chr7		23851637	56525	7qA3	GO:0005622(intracellular);GO:0005634(nucleus)	GO:0006355|GO:0003676|GO:0008270|GO:0046872|GO:0005622|GO:0005634	NM_019941	Mm.295595	TC1584656	TGCATTCATATTGAGTCGTATTCCCCAGTAATCGTGTAAGGGACCATTAGTCAGCTCCCT	GO:0003676(nucleic acid binding);GO:0008270(zinc ion binding);GO:0046872(metal ion binding)	23851696
D10Ertd641e	A_52_P550684	0.0138552	up	3.0803	224.145	177.721	385.956	301.802	413.803	341.395	70.2928	208.224	180.301	261.802	66.038	229.53	0.465099	0.485118	0.407785	-1.4364	-0.407785	-1.66703	AK037565	D10Ertd641e	Mus musculus 16 days neonate thymus cDNA, RIKEN full-length enriched library, clone:A130026M04 product:unclassifiable, full insert sequence [AK037565]	AK037565	false	gb:AK037565;riken:A130026M04;tc:TC1619490;nap:NAP079511-1		0	chr10:59391350..59391291	chr10		59391291	52717	10qB4				Mm.21793	TC1619490	ATTCATTGTAGGAGCGTAAGACTCATGTGACACATTTAACTTAAAATGAACATGTCTTGC		59391350
Snx19	A_51_P467770	0.0227036	up	3.07458	342.945	214.796	412.841	350.272	648.151	477.175	73.9162	280.556	206.112	277.568	137.974	306.928	0.771157	0.333261	0.537961	-1.82818	-0.333261	-1.05735	NM_028874	Snx19	Mus musculus sorting nexin 19 (Snx19), mRNA [NM_028874]	NM_028874	false	ref:NM_028874;gb:AK122231;gb:AK032107;ens:ENSMUST00000034475	GO:0007154(cell communication);GO:0007242(intracellular signaling cascade)	0	chr9:30216139..30216198	chr9	ENSMUST00000034475	30216139	102607	9qA4		GO:0007154|GO:0007242|GO:0005515|GO:0035091	NM_028874	Mm.35084	TC1577315	ACCCATTCTGTCTTGATTGCACATTTGTAAGAAGAGGAGAGATGGGTGGATACTGAGCTC	GO:0005515(protein binding);GO:0035091(phosphoinositide binding)	30216198
Setd5	A_52_P135185	0.0226862	up	3.0743	494.277	252.765	533.116	487.719	611.592	565.353	76.7558	289.71	212.178	378.962	195.48	364.373	1.32921	0.490082	0.475101	-1.55458	-0.475101	-0.536712	AK077950	Setd5	Mus musculus 13 days embryo male testis cDNA, RIKEN full-length enriched library, clone:6030458J16 product:unclassifiable, full insert sequence. [AK077950]	AK077950	false	gb:AK077950;gb:BC056206;riken:6030458J16;tc:TC1598196		0	chr6:113073071..113073130	chr6		113073071	72895	6qE3	GO:0005634(nucleus)	GO:0005634		Mm.367159	TC1598196	ATACCAGGTTACTTGTAGGGAAACTTGTAGATGTAACAACGACCATAAAAAGATCTTTTC		113073130
Rgag4	A_51_P199634	0.00152248	down	3.07376	50.7058	353.189	65.1558	466.676	120.084	549.187	113.032	225.795	190.666	386.073	133.83	259.945	-1.19468	-1.23491	-0.587715	0.607254	0.587715	0.647738	NM_183318	Rgag4	Mus musculus retrotransposon gag domain containing 4 (Rgag4), mRNA [NM_183318]	NM_183318	false	ref:NM_183318;gb:AK032151;gb:AK220436;ens:ENSMUST00000056556		0	chrX:98269351..98269292	chrX	ENSMUST00000056556	98269292	331474	XqD			NM_183318	Mm.23297	TC1582873	ACTGTTGTATTATTGTGCTGTGAAGATAAATTGTTCTGTATGCTAAAGCTTTCTCTCCTC		98269351
Tomm20	A_51_P143457	0.00426638	up	3.07112	214.073	385.293	460.744	703.009	346.018	747.112	79.6072	320.134	59.6334	373.937	58.3406	397.366	0.711242	0.949512	0.448613	-0.448613	-1.08951	-1.20881	AK160168	Tomm20	Mus musculus 10 day old male pancreas cDNA, RIKEN full-length enriched library, clone:1810060K07 product:translocase of outer mitochondrial membrane 20 homolog (yeast), full insert sequence [AK160168]	AK160168	false	gb:AK160168;riken:1810060K07;nap:NAP093189-001	GO:0006605(protein targeting);GO:0006810(transport);GO:0006886(intracellular protein transport);GO:0015031(protein transport)	0	chr8:129820340..129820281	chr8		129820281	67952	8qE2	GO:0005739(mitochondrion);GO:0005740(mitochondrial envelope);GO:0005742(mitochondrial outer membrane translocase complex);GO:0016020(membrane);GO:0016021(integral to membrane);GO:0019867(outer membrane)	GO:0006605|GO:0006810|GO:0006886|GO:0015031|GO:0015450|GO:0051082|GO:0005739|GO:0005740|GO:0005742|GO:0016020|GO:0016021|GO:0019867		Mm.380026	TC1602553	TCCAGCTGGTGATTATTTCAGAATAACCAGACCTTGTACTTGTTTATATTCTGAATTTGC	GO:0015450(protein translocase activity);GO:0051082(unfolded protein binding)	129820340
Sfrp1	A_52_P564706	0.0290781	down	3.07094	1883.89	60.8872	3349.94	212.791	3161.63	158.605	2051.4	30.4999	3337.97	82.7159	2446.67	23.6155	-0.191614	-1.16642	-0.82589	0.928614	0.191614	1.55189	NM_013834	Sfrp1	Mus musculus secreted frizzled-related sequence protein 1 (Sfrp1), mRNA [NM_013834]	NM_013834	false	ref:NM_013834;gb:BC094662;ens:ENSMUST00000033952;tc:TC1763704	GO:0001756(somitogenesis);GO:0007275(multicellular organismal development);GO:0009952(anterior/posterior pattern formation);GO:0016055(Wnt receptor signaling pathway);GO:0030154(cell differentiation)	0	chr8:24913873..24913932	chr8	ENSMUST00000033952	24913873	20377	8qA2	GO:0005615(extracellular space);GO:0016020(membrane)	GO:0001756|GO:0007275|GO:0009952|GO:0016055|GO:0030154|GO:0004888|GO:0005615|GO:0016020	NM_013834	Mm.281691	TC1763704	GTGCATTAGTAATTAGAAATAGTCTAACCTCATTGTCCATAACTGAAATGCAAAGTCTCC	GO:0004888(transmembrane receptor activity)	24913932
AK085466	A_52_P612668	0.0347971	down	3.06762	405.888	35.4475	467.921	39.5236	363.407	89.1707	860.317	32.0109	958.139	35.3978	605.958	27.6403	-0.4926	-0.444447	-1.98298	0.738308	0.748581	0.444447	AK085466	AK085466	Mus musculus 0 day neonate kidney cDNA, RIKEN full-length enriched library, clone:D630030H22 product:unclassifiable, full insert sequence. [AK085466]	AK085466	false	gb:AK085466;riken:D630030H22;tc:TC1650447		0	chr1:37835558..37835617	chr1		37835558		1qB				Mm.26614	TC1650447	GATTTCAGAGAACGCGGTTGATTGCACGGGAAATTCAGTGTTCTGTATTTTCAGGAATGT		37835617
5730480H06Rik	A_52_P850143	0.00199943	up	3.06208	110.051	156.71	170.524	201.709	255.001	220.488	54.9324	173.627	46.1115	176.92	46.4467	160.152	0.575167	0.842798	1.29489	-0.575167	-0.854805	-0.700706	AK017706	5730480H06Rik	Mus musculus 8 days embryo whole body cDNA, RIKEN full-length enriched library, clone:5730480H06 product:unclassifiable, full insert sequence. [AK017706]	AK017706	false	gb:AK017706;riken:5730480H06;tc:TC1654698;nap:NAP073070-1		0	chr5:48702269..48702328	chr5		48702269	70592	5qB3				Mm.437183	TC1654698	CGTCATCATTCTTAGCACTATCGCATTCTCTCCAACGATGTACCTTTAGATTTATGCAGT		48702328
Rcor1	A_52_P663789	0.0498347	up	3.06035	135.251	127.877	217.142	157.59	174.437	170.046	50.3836	187.925	49.0778	205.576	164.326	201.651	0.210144	0.591716	0.16604	-1.76987	-1.93727	-0.16604	AB093210	Rcor1	Mus musculus mRNA for mKIAA0071 protein [AB093210]	AB093210	false	gb:AB093210;gb:BC066802;gb:AK133352;ens:ENSMUST00000084968	GO:0006350(transcription);GO:0006355(regulation of transcription, DNA-dependent);GO:0016568(chromatin modification)	0	chr12:111562894..111562953	chr12	ENSMUST00000084968	111562894	217864	12qF1	GO:0005634(nucleus)	GO:0006350|GO:0006355|GO:0016568|GO:0003677|GO:0005515|GO:0005634		Mm.23808	TC1612534	CTTTCTCACTATGAGATGTACTATTGGTATAATTGCACACCAAAAATAAGCCAAACAGTG	GO:0003677(DNA binding);GO:0005515(protein binding)	111562953
1500032O14Rik	A_52_P458708	0.00914749	up	3.06029	75.8272	100.678	220.677	141.591	227.604	164.987	52.2044	118.841	47.4891	125.558	43.4385	127.735	0.388912	1.43809	1.26206	-0.388912	-0.604802	-0.75823	AK005350	1500032O14Rik	Mus musculus adult male cerebellum cDNA, RIKEN full-length enriched library, clone:1500032O14 product:succinate dehydrogenase complex, subunit A, flavoprotein (Fp), full insert sequence. [AK005350]	AK005350	false	gb:AK005350;gb:CJ293801;riken:1500032O14;tc:TC1682889		0	chr13:74815274..74815216	chr13		74815216	69027	13qC1				Mm.158231	TC1682889	TAAGTCAGCCACCTATAATTGTAGCAGAATTCTTTTGTAGCAGAAAATAGGTGAGCCCAC		74815274
Nrip1	A_52_P609319	0.00354908	up	3.05979	214.569	172.226	382.826	249.775	391.689	307.33	65.0459	207.001	109.276	219.257	129.239	238.25	0.599786	0.898705	0.632563	-1.38746	-0.722002	-0.599786	AK020076	Nrip1	Mus musculus 13 days embryo male testis cDNA, RIKEN full-length enriched library, clone:6030458L20 product:unclassifiable, full insert sequence. [AK020076]	AK020076	false	gb:AK020076;riken:6030458L20	GO:0000122(negative regulation of transcription from RNA polymerase II promoter);GO:0001543(ovarian follicle rupture);GO:0006350(transcription);GO:0006355(regulation of transcription, DNA-dependent);GO:0019915(sequestering of lipid);GO:0030728(ovulation);GO:0045944(positive regulation of transcription from RNA polymerase II promoter)	0	chr16:76234512..76234453	chr16		76234453	268903	16qC3.1	GO:0000118(histone deacetylase complex);GO:0005634(nucleus)	GO:0000122|GO:0001543|GO:0006350|GO:0006355|GO:0019915|GO:0030728|GO:0045944|GO:0003713|GO:0003714|GO:0004872|GO:0005102|GO:0005515|GO:0030331|GO:0035259|GO:0042826|GO:0046965|GO:0000118|GO:0005634				AATCTAGTGTGCATCTGTTAAGGTGACAGTGAGTAGAGTTCACTGGGTGAAGACTCATGG	GO:0003713(transcription coactivator activity);GO:0003714(transcription corepressor activity);GO:0004872(receptor activity);GO:0005102(receptor binding);GO:0005515(protein binding);GO:0030331(estrogen receptor binding);GO:0035259(glucocorticoid receptor binding);GO:0042826(histone deacetylase binding);GO:0046965(retinoid X receptor binding)	76234512
Cars2	A_52_P584415	0.0149729	up	3.05947	302.227	164.9	519.238	355.897	449.701	402.649	70.4584	224.503	94.4153	199.834	159.46	226.735	1.04823	0.719122	0.33363	-1.49771	-0.907521	-0.33363	AK010665	Cars2	Mus musculus ES cells cDNA, RIKEN full-length enriched library, clone:2410044A07 product:EXTRACELLULAR PROTEINASE INHIBITOR homolog [Mus musculus], full insert sequence. [AK010665]	AK010665	false	gb:AK010665;gb:AK054486;gb:AK041962;ens:ENSMUST00000070186	GO:0006412(translation);GO:0006418(tRNA aminoacylation for protein translation);GO:0006423(cysteinyl-tRNA aminoacylation)	0	chr8:11547788..11547729	chr8	ENSMUST00000070186	11547729	71941	8qA1.1	GO:0005739(mitochondrion)	GO:0006412|GO:0006418|GO:0006423|GO:0000166|GO:0004812|GO:0004817|GO:0005524|GO:0008270|GO:0016874|GO:0046872|GO:0005739	XM_977376	Mm.196576	NP350030	AGGATCCTGACCAGAGTGTTTGGATGCAATGTGGTCATGGCGATGAGCATTACCGACGTG	GO:0000166(nucleotide binding);GO:0004812(aminoacyl-tRNA ligase activity);GO:0004817(cysteine-tRNA ligase activity);GO:0005524(ATP binding);GO:0008270(zinc ion binding);GO:0016874(ligase activity);GO:0046872(metal ion binding)	11547788
AK078794	A_52_P1037467	0.00813108	up	3.05507	90.5901	149.264	92.3244	174.81	214.263	251.78	49.3516	162.378	35.4581	199.262	34.1426	193.028	0.59916	0.398593	1.08682	-0.398593	-1.17089	-1.17957	AK078794	AK078794	Mus musculus 15 days embryo embryonic body between diaphragm and neck cDNA, RIKEN full-length enriched library, clone:8130401C15 product:unclassifiable, full insert sequence. [AK078794]	AK078794	false	gb:AK078794;riken:8130401C15;tc:TC1620667		0	chr7:102188691..102188750	chr7		102188691		7qE3					TC1620667	AACTGTCCTGTGGATATCTAAGGTAGAGAGTGACATCAGAAGCTCAGCATGGAAAAATTA		102188750
Ylpm1	A_52_P107681	3.4086368E-4	up	3.05454	184.811	161.1	323	260.16	304.89	278.891	62.0732	177.987	89.0134	195.616	81.0354	235.383	0.701762	0.815809	0.63226	-1.01606	-0.63226	-1.03472	AK028731	Ylpm1	Mus musculus 10 days neonate skin cDNA, RIKEN full-length enriched library, clone:4732447J23 product:ZAP3 protein, full insert sequence. [AK028731]	AK028731	false	gb:AK028731;riken:4732447J23;tc:TC1712116;tc:TC1623564	GO:0008150(biological_process)	0	chr12:85948225..85948284	chr12		85948225	56531	12qD2	GO:0005634(nucleus)	GO:0008150|GO:0003674|GO:0005634		Mm.153183	TC1712116	TGTAACTTATAATCTGAAATACTACCTACTAATTCCTAGTTCTGGCGTAAAGACTCACAG	GO:0003674(molecular_function)	85948284
Zfp318	A_51_P143682	0.0402933	up	3.04865	60.7535	96.4233	147.347	89.1567	336.721	161.527	47.4466	114.228	39.0118	102.12	52.3564	108.445	0.192057	1.58327	1.91825	-0.409066	-0.529816	-0.192057	NM_021346	Zfp318	Mus musculus zinc finger protein 318 (Zfp318), transcript variant 2, mRNA [NM_021346]	NM_021346	false	ref:NM_021346;ens:ENSMUST00000047394;gb:AF159455;tc:TC1589437	GO:0006350(transcription);GO:0006355(regulation of transcription, DNA-dependent)	0	chr17:45883784..45883843	chr17	ENSMUST00000047394	45883784	57908	17qC	GO:0005622(intracellular);GO:0005634(nucleus)	GO:0006350|GO:0006355|GO:0003676|GO:0008270|GO:0046872|GO:0005622|GO:0005634	NM_021346	Mm.439916	TC1589437	GAGAAAGCCCTTTCATTTTAGCTACCAGGAACCAGTGATTGGGTGAGTAAATATGTGTGT	GO:0003676(nucleic acid binding);GO:0008270(zinc ion binding);GO:0046872(metal ion binding)	45883843
Sfxn4	A_52_P599680	0.00267422	down	3.04669	28.2277	72.5206	34.3736	72.5046	67.4482	100.728	127.451	93.7772	113.921	71.0287	117.428	73.2503	-1.29329	-1.00878	-0.51062	0.51062	0.749553	0.748862	BC058211	Sfxn4	Mus musculus sideroflexin 4, mRNA (cDNA clone IMAGE:5365403), partial cds [BC058211]	BC058211	false	gb:BC058211;ens:ENSMUST00000080806;riken:A330019H03;tc:TC1634542	GO:0006810(transport);GO:0006811(ion transport);GO:0006812(cation transport);GO:0006826(iron ion transport)	0	chr19:60892224..60892165	chr19	ENSMUST00000080806	60892165	94281	19qD3	GO:0005739(mitochondrion);GO:0016020(membrane);GO:0016021(integral to membrane)	GO:0006810|GO:0006811|GO:0006812|GO:0006826|GO:0005506|GO:0008324|GO:0005739|GO:0016020|GO:0016021		Mm.48179	TC1634542	TATGTCCCCCAGAACCTAACATCTGGTTCCTCCCATTAGTTTGTGGGCTTTTCTGTTTTT	GO:0005506(iron ion binding);GO:0008324(cation transporter activity)	60892224
Ppm1k	A_51_P265219	9.736599E-4	up	3.04504	181.114	180.804	331.399	261.664	303.979	334.599	73.3878	183.728	75.153	221.053	66.9193	222.618	0.733681	1.07207	0.592751	-0.592751	-0.825275	-1.00286	NM_175523	Ppm1k	Mus musculus protein phosphatase 1K (PP2C domain containing) (Ppm1k), mRNA [NM_175523]	NM_175523	false	ref:NM_175523;gb:AK034199;gb:AK013741;ens:ENSMUST00000042766	GO:0006470(protein amino acid dephosphorylation)	0	chr6:57436533..57436474	chr6	ENSMUST00000042766	57436474	243382	6qB3	GO:0005739(mitochondrion);GO:0008287(protein serine/threonine phosphatase complex)	GO:0006470|GO:0000287|GO:0003824|GO:0004721|GO:0004722|GO:0015071|GO:0016787|GO:0046872|GO:0005739|GO:0008287	NM_175523	Mm.440035		TTCATTATGAGAATGGCTTAAGCAGGAATAGCAAGTTGTGTTTAACAAGATGAAGAAACC	GO:0000287(magnesium ion binding);GO:0003824(catalytic activity);GO:0004721(phosphoprotein phosphatase activity);GO:0004722(protein serine/threonine phosphatase activity);GO:0015071(protein phosphatase type 2C activity);GO:0016787(hydrolase activity);GO:0046872(metal ion binding)	57436533
Fgfbp3	A_51_P231440	0.0083867	up	3.04494	73.0406	99.384	158.577	113.634	134.537	164.594	40.5417	111.91	29.5453	119.727	36.8814	111.036	0.510273	1.43537	0.663681	-0.510273	-1.06416	-0.635481	NM_028263	Fgfbp3	Mus musculus fibroblast growth factor binding protein 3 (Fgfbp3), mRNA [NM_028263]	NM_028263	false	ref:NM_028263;gb:BC055778;gb:AK011996;ens:ENSMUST00000057337		0	chr19:36982961..36982902	chr19	ENSMUST00000057337	36982902	72514	19qC2			NM_028263	Mm.41674	TC1584959	GTTCATTAACTACCTAAAATCAGAAGTGAATTTTAGAAGTTCAGTGCTCTCTAGATCTCC		36982961
St8sia4	A_51_P236267	0.0040314	down	3.04264	198.31	600.108	212.799	916.923	201.896	1055.01	395.376	578.255	756.455	835.786	429.167	642.441	-0.507721	-1.01757	-1.29583	0.541265	0.945867	0.507721	NM_009183	St8sia4	Mus musculus ST8 alpha-N-acetyl-neuraminide alpha-2,8-sialyltransferase 4 (St8sia4), mRNA [NM_009183]	NM_009183	false	ref:NM_009183;gb:X86000;gb:BC060112;ens:ENSMUST00000043336	GO:0006486(protein amino acid glycosylation)	0	chr1:97418219..97418160	chr1	ENSMUST00000043336	97418160	20452	1qD	GO:0016020(membrane);GO:0016021(integral to membrane);GO:0030173(integral to Golgi membrane)	GO:0006486|GO:0003828|GO:0008373|GO:0016740|GO:0016757|GO:0016020|GO:0016021|GO:0030173	NM_009183	Mm.306228	TC1614384	AAGGAAGGATGAAGCTTACTCTGTAGGTTCATTCTGATCAACAATATCTTCTGTTGTTTG	GO:0003828(alpha-N-acetylneuraminate alpha-2,8-sialyltransferase activity);GO:0008373(sialyltransferase activity);GO:0016740(transferase activity);GO:0016757(transferase activity, transferring glycosyl groups)	97418219
Nsdhl	A_51_P326942	0.0100676	up	3.03865	267.36	368.954	273.167	441.236	628.375	638.381	89.9538	375.93	68.1231	374.656	221.212	611.512	0.614703	0.387592	1.05657	-0.983849	-1.37999	-0.387592	NM_010941	Nsdhl	Mus musculus NAD(P) dependent steroid dehydrogenase-like (Nsdhl), mRNA [NM_010941]	NM_010941	false	ref:NM_010941;ens:ENSMUST00000033715;gb:BC052834;gb:AK013945	GO:0001942(hair follicle development);GO:0006694(steroid biosynthetic process);GO:0006695(cholesterol biosynthetic process);GO:0008203(cholesterol metabolic process);GO:0008610(lipid biosynthetic process);GO:0016126(sterol biosynthetic process)	0	chrX:69207913..69209094	chrX	ENSMUST00000033715	69207913	18194	XqA7.3	GO:0005783(endoplasmic reticulum);GO:0016020(membrane);GO:0016021(integral to membrane)	GO:0001942|GO:0006694|GO:0006695|GO:0008203|GO:0008610|GO:0016126|GO:0003854|GO:0004769|GO:0016491|GO:0047012|GO:0005783|GO:0016020|GO:0016021	NM_010941	Mm.38792	TC1575239	GCAAAATGAAGTTCATGATTGGAAATGGGGAAAACCTGGTGGACTTCACCTTCGTGGAGA	GO:0003854(3-beta-hydroxy-delta5-steroid dehydrogenase activity);GO:0004769(steroid delta-isomerase activity);GO:0016491(oxidoreductase activity);GO:0047012(sterol-4-alpha-carboxylate 3-dehydrogenase (decarboxylating) activity)	69209094
Caprin1	A_52_P127459	0.0249965	up	3.0316	72.8078	132.593	169.048	124.967	178.729	120.947	68.783	200.421	64.9348	200.032	74.2829	210.062	0.317437	1.61817	1.74568	-0.360634	-0.440885	-0.317437	AK133891	Caprin1	Mus musculus 8 days embryo whole body cDNA, RIKEN full-length enriched library, clone:5730497H21 product:GPI-anchored membrane protein 1, full insert sequence. [AK133891]	AK133891	false	gb:AK133891;gb:AK166461;riken:5730497H21;riken:G930025C23		0	chr2:103569019..103568960	chr2		103568960	53872	2qE2	GO:0016020(membrane)	GO:0048503|GO:0016020		Mm.427589	TC1618139	TTTCTCTGCCTCAGAAAAGCGTTTTTCCAACTGGAAATTTATTTTTCAGGTCTTAAAACC	GO:0048503(GPI anchor binding)	103569019
NAP057251-1	A_52_P500509	0.0226948	down	3.02964	209.049	56.9769	169.954	86.296	243.061	137.039	685.311	90.7883	786.249	80.171	269.27	55.9315	-0.195965	-1.09358	-1.24462	0.844824	1.22248	0.195965	NAP057251-1	NAP057251-1			false	nap:NAP057251-1		0	chr19:12306266..12306207	chr19		12306207		19qA						TGCATATATGATGCTCTCTACACCCCCATTGTATGTTATAAGCAAAATCTCCCTGAGCCC		12306266
Gzme	A_51_P357592	0.0479689	up	3.02531	45.3051	30.0549	224.374	42.9364	259.415	61.1448	41.0776	43.2387	28.189	22.6049	34.3317	33.6977	0.136787	1.93035	1.62968	-0.529254	-0.136787	-0.428393	NM_010373	Gzme	Mus musculus granzyme E (Gzme), mRNA [NM_010373]	NM_010373	false	ref:NM_010373;ens:ENSMUST00000089549;gb:BC141594;gb:M36901	GO:0006508(proteolysis);GO:0019835(cytolysis)	0	chr14:55073468..55073409	chr14	ENSMUST00000089549	55073409	14942	14qC3	GO:0005615(extracellular space)	GO:0006508|GO:0019835|GO:0004252|GO:0008233|GO:0016787|GO:0005615	NM_010373	Mm.14424	TC1586995	CGTTTGTTAAGTCTGTGGATATTGAAGGTAATAGGAGATACTGTGGAGGCTTCTTGGTTC	GO:0004252(serine-type endopeptidase activity);GO:0008233(peptidase activity);GO:0016787(hydrolase activity)	55073468
4930544O15Rik	A_51_P287802	0.0272748	up	3.0219	20.1778	26.1485	44.726	19.5142	147.73	95.0378	34.0724	65.0062	21.7677	52.0108	21.5392	47.4272	0.279007	1.84956	1.28935	-0.279007	-0.603653	-0.485786	AK016041	4930544O15Rik	Mus musculus adult male testis cDNA, RIKEN full-length enriched library, clone:4930544O15 product:hypothetical protein, full insert sequence. [AK016041]	AK016041	false	gb:AK016041;gb:BC119474;ens:ENSMUST00000056551;ref:XM_485433		0	chr4:115277988..115277929	chr4	ENSMUST00000056551	115277929	75173	4qD1			XM_485433	Mm.331798	TC1593509	AACACTGGCCCACGGAACAAACTGCTTTAATGCCAAGCCTTTTGCTTTAGAGCTGTAGTT		115277988
Olfr136	A_52_P181679	0.00202876	up	3.01744	25.2823	14.7906	23.6364	11.5646	28.7325	11.2138	37.286	66.2681	24.0531	31.2637	36.4469	48.4223	0.575854	0.833705	1.15982	-1.02727	-0.575854	-0.607468	NM_146807	Olfr136	Mus musculus olfactory receptor 136 (Olfr136), mRNA [NM_146807]	NM_146807	false	ref:NM_146807;ens:ENSMUST00000077203;nap:NAP099534-001	GO:0007165(signal transduction);GO:0007186(G-protein coupled receptor protein signaling pathway);GO:0007608(sensory perception of smell);GO:0050896(response to stimulus)	0	chr17:37943953..37944012	chr17	ENSMUST00000077203	37943953	258803	17qB1	GO:0016020(membrane);GO:0016021(integral to membrane)	GO:0007165|GO:0007186|GO:0007608|GO:0050896|GO:0004871|GO:0004872|GO:0004930|GO:0004984|GO:0016020|GO:0016021	NM_146807	Mm.223230		GTTTCTTTATTCTATGGTCCAGCCATTAGCATGTACCTTCAGCCTTCTTCATCCATTACA	GO:0004871(signal transducer activity);GO:0004872(receptor activity);GO:0004930(G-protein coupled receptor activity);GO:0004984(olfactory receptor activity)	37944012
Snf8	A_52_P92659	0.00233779	up	3.01647	193.669	106.433	204.402	138.074	311.235	237.03	74.1811	114.037	69.8047	149.957	61.0038	143.344	0.977373	0.679694	0.506656	-0.506656	-0.989429	-1.11878	BC030490	Snf8	Mus musculus SNF8, ESCRT-II complex subunit, homolog (S. cerevisiae), mRNA (cDNA clone IMAGE:5372918) [BC030490]	BC030490	false	gb:BC030490;tc:TC1607442;nap:NAP040374-1	GO:0006350(transcription);GO:0006355(regulation of transcription, DNA-dependent);GO:0006357(regulation of transcription from RNA polymerase II promoter);GO:0006810(transport);GO:0015031(protein transport)	0	chr11:95863154..95863213	chr11		95863154	27681	11qD	GO:0005634(nucleus);GO:0005667(transcription factor complex)	GO:0006350|GO:0006355|GO:0006357|GO:0006810|GO:0015031|GO:0008134|GO:0005634|GO:0005667		Mm.372235	TC1607442	GGGTGTGTGAACGAATGAAGGCACATGTAAGTTGTCTGAAAACTTCCCAAAAGTTAAAGT	GO:0008134(transcription factor binding)	95863213
Cdc73	A_51_P499054	0.0499626	up	3.01647	168.691	172.053	240.452	239.935	153.361	275.017	41.1169	210.786	40.2805	214.172	115.073	211.476	0.831792	0.863371	0.0176771	-1.49771	-1.55036	-0.0176771	AK029710	Cdc73	Mus musculus adult male testis cDNA, RIKEN full-length enriched library, clone:4930488N09 product:unclassifiable, full insert sequence. [AK029710]	AK029710	false	gb:AK029710;gb:AK048027;gb:AK153645;ens:ENSMUST00000097551	GO:0006350(transcription);GO:0007049(cell cycle);GO:0045786(negative regulation of progression through cell cycle)	0	chr1:145368813..145368754	chr1	ENSMUST00000097551	145368754	214498	1qF	GO:0005634(nucleus)	GO:0006350|GO:0007049|GO:0045786|GO:0005634		Mm.389191	TC1598636	AGTCTTTAACTCCAGTAAAGCTAGGACCGTGTTTTACGTGGATCTTGAAATCAGACTCTT		145368813
Dusp1	A_51_P430900	0.00583752	down	3.01248	1477.7	1371.2	3358.05	2237.53	3637.57	2139.31	3517.42	1104.04	7590.81	1743.7	8551.47	1577.53	-1.11086	-0.633056	-0.452944	0.452944	0.903326	1.21973	NM_013642	Dusp1	Mus musculus dual specificity phosphatase 1 (Dusp1), mRNA [NM_013642]	NM_013642	false	ref:NM_013642;gb:AK152905;gb:X61940;ens:ENSMUST00000025025	GO:0006470(protein amino acid dephosphorylation);GO:0007049(cell cycle);GO:0016311(dephosphorylation)	0	chr17:26233508..26233451	chr17	ENSMUST00000025025	26233451	19252	17qA3.3		GO:0006470|GO:0007049|GO:0016311|GO:0004721|GO:0004725|GO:0005515|GO:0008138|GO:0016787|GO:0016791|GO:0017017	NM_013642	Mm.239041	TC1574874	GCGTATGAGAGTTTTTACCTTTATTTATTTTTGTGTAGGTCGGTGGTTTCTGCCTTCACA	GO:0004721(phosphoprotein phosphatase activity);GO:0004725(protein tyrosine phosphatase activity);GO:0005515(protein binding);GO:0008138(protein tyrosine/serine/threonine phosphatase activity);GO:0016787(hydrolase activity);GO:0016791(phosphoric monoester hydrolase activity);GO:0017017(MAP kinase phosphatase activity)	26233508
1810059H22Rik	A_51_P403578	0.0324039	up	3.01104	206.91	124.41	212.485	187.865	317.747	278.703	133.005	165.542	59.0777	173.735	44.1117	153.41	0.802925	0.246687	0.258172	-0.246687	-1.48718	-1.72914	AK007907	1810059H22Rik	Mus musculus 10 day old male pancreas cDNA, RIKEN full-length enriched library, clone:1810059H22 product:unclassifiable, full insert sequence. [AK007907]	AK007907	false	gb:AK007907;riken:1810059H22;tc:TC1635170;tc:TC1744647		0	chr5:149269518..149269042	chr5		149269042	69820	5qG3				Mm.281060	TC1635170	ACTTTCCCCCAAGTGCATAGCGAGAGTCCTGACGTTGCTACGGAAGTCAAGGAAAAGCCT		149269518
Vti1a	A_52_P361664	0.0196922	up	3.00778	123.865	232.301	360.32	347.506	568.837	486.03	88.1162	222.313	65.9868	264.963	76.036	315.623	0.213947	1.17341	1.34814	-0.213947	-0.884372	-0.932281	NM_016862	Vti1a	Mus musculus vesicle transport through interaction with t-SNAREs homolog 1A (yeast) (Vti1a), mRNA [NM_016862]	NM_016862	false	ref:NM_016862;gb:BC089321;gb:AK148281;ens:ENSMUST00000095950	GO:0006810(transport);GO:0006886(intracellular protein transport);GO:0015031(protein transport)	0	chr19:55381688..55434232	chr19	ENSMUST00000095950	55381688	53611	19qD2	GO:0016020(membrane);GO:0016021(integral to membrane)	GO:0006810|GO:0006886|GO:0015031|GO:0016020|GO:0016021	NM_016862	Mm.258637	TC1625298	GAAACTGGAAACGGATTTTAAAAGGTCACGGATCGCCTACAGTGACGAAGTACGGAATGA		55434232
Dep1	A_52_P212334	0.0405491	up	3.00615	55.9696	40.9483	33.657	40.5809	132.686	54.8585	17.4192	49.2099	19.279	46.5725	23.5765	34.2288	0.854718	0.133985	1.67811	-1.09439	-0.868567	-0.133985	AK034614	Dep1	Mus musculus 12 days embryo embryonic body between diaphragm region and neck cDNA, RIKEN full-length enriched library, clone:9430014N24 product:diabetic embryopathy 1, full insert sequence. [AK034614]	AK034614	false	gb:AK034614;riken:9430014N24;tc:TC1601739;nap:NAP012326-001	GO:0008150(biological_process)	0	chr17:10157500..10157441	chr17		10157441	170624	17qA1	GO:0005575(cellular_component)	GO:0008150|GO:0003674|GO:0005575		Mm.441701	TC1601739	TTCTCCGTTCTTTAGTTGACATTAAGGCAATACAGTAGGGATTTTAAATGCAAGATTTCC	GO:0003674(molecular_function)	10157500
E430025E21Rik	A_52_P685310	0.0248914	up	2.99191	232.604	112.704	470.483	170.858	368.286	221.153	78.7284	127.132	59.374	125.267	185.221	153.847	0.543574	0.959579	0.234015	-1.19314	-1.57887	-0.234015	NM_153548	E430025E21Rik	Mus musculus RIKEN cDNA E430025E21 gene (E430025E21Rik), mRNA [NM_153548]	NM_153548	false	ref:NM_153548;gb:BC034070;gb:AK128970;ens:ENSMUST00000022976		0	chr15:59175023..59173776	chr15	ENSMUST00000022976	59173776	223593	15qD1			NM_153548	Mm.218665	TC1574295	CAAAGATTCAAGACTGGCAGAGTATGTACCAATCCACTCATATACCAATCCCGAAGTTTG		59175023
Mark3	A_52_P102651	0.0363827	up	2.98943	136.332	154.037	301.965	216.217	246.505	287.655	43.4674	217.913	61.6434	185.146	100.944	169.085	0.307308	0.96536	0.260736	-1.84228	-1.10318	-0.260736	AK049500	Mark3	Mus musculus 7 days embryo whole body cDNA, RIKEN full-length enriched library, clone:C430017L17 product:MAP [AK049500]	AK049500	false	gb:AK049500;gb:AK040245;riken:C430017L17;riken:A430080F22	GO:0006468(protein amino acid phosphorylation)	0	chr12:112079484..112079543	chr12		112079484	17169	12qF1		GO:0006468|GO:0000166|GO:0000287|GO:0004672|GO:0004674|GO:0004713|GO:0005524|GO:0016301|GO:0016740		Mm.425769	TC1599098	TTTTTAAAGAAAAGAAAAGCAGACTACCTCTACACACAACTTGGATATATGTCAAGGGAC	GO:0000166(nucleotide binding);GO:0000287(magnesium ion binding);GO:0004672(protein kinase activity);GO:0004674(protein serine/threonine kinase activity);GO:0004713(protein-tyrosine kinase activity);GO:0005524(ATP binding);GO:0016301(kinase activity);GO:0016740(transferase activity)	112079543
Purb	A_52_P236883	0.0261871	up	2.98545	474.237	477.055	589.644	693.285	517.87	743.162	83.8348	535.635	241.995	570.294	216.641	649.814	0.870361	0.645301	0.357819	-1.79672	-0.357819	-0.705815	AK139376	Purb	Mus musculus 10 days neonate cortex cDNA, RIKEN full-length enriched library, clone:A830035C11 product:purine rich element binding protein B, full insert sequence [AK139376]	AK139376	false	gb:AK139376;gb:AK045715;riken:B230307D21;riken:A830035C11	GO:0006268(DNA unwinding during replication);GO:0006270(DNA replication initiation);GO:0006350(transcription);GO:0006355(regulation of transcription, DNA-dependent);GO:0006915(apoptosis);GO:0008283(cell proliferation);GO:0030154(cell differentiation);GO:0045637(regulation of myeloid cell differentiation);GO:0045892(negative regulation of transcription, DNA-dependent)	0	chr11:6370476..6370417	chr11		6370417	19291	11qA1	GO:0000784(nuclear chromosome, telomeric region);GO:0005634(nucleus);GO:0005662(DNA replication factor A complex)	GO:0006268|GO:0006270|GO:0006350|GO:0006355|GO:0006915|GO:0008283|GO:0030154|GO:0045637|GO:0045892|GO:0003677|GO:0003690|GO:0003691|GO:0003697|GO:0003700|GO:0003705|GO:0003729|GO:0005515|GO:0008134|GO:0046332|GO:0000784|GO:0005634|GO:0005662		Mm.436812	TC1781561	TTTTGCTCCTTTTCCATGTTGTACTTCACTTGAAGAGGTGTCAAGTGACTTTGCATTGTA	GO:0003677(DNA binding);GO:0003690(double-stranded DNA binding);GO:0003691(double-stranded telomeric DNA binding);GO:0003697(single-stranded DNA binding);GO:0003700(transcription factor activity);GO:0003705(RNA polymerase II transcription factor activity, enhancer binding);GO:0003729(mRNA binding);GO:0005515(protein binding);GO:0008134(transcription factor binding);GO:0046332(SMAD binding)	6370476
H13	A_52_P341161	0.00720987	up	2.98414	192.338	110.696	276.667	146.754	167.822	167.039	72.3755	136.139	80.9888	145.607	63.3462	151.252	1.2168	1.33451	0.426515	-0.491744	-0.426515	-0.835862	BC056977	H13	Mus musculus histocompatibility 13, mRNA (cDNA clone MGC:66829 IMAGE:6818912), complete cds. [BC056977]	BC056977	false	gb:BC056977;gb:AK039008;riken:A230084K17;tc:TC1588110		0	chr2:152377929..152377988	chr2		152377929	14950	2qG3	GO:0005783(endoplasmic reticulum);GO:0005789(endoplasmic reticulum membrane);GO:0016020(membrane);GO:0016021(integral to membrane)	GO:0008233|GO:0008717|GO:0016787|GO:0005783|GO:0005789|GO:0016020|GO:0016021		Mm.277327	TC1588110	GCCTATCTCGTGATTGTTTCACGTAAGCTTTGAAAGAGATAACTATGAAGATACGTACGG	GO:0008233(peptidase activity);GO:0008717(D-alanyl-D-alanine endopeptidase activity);GO:0016787(hydrolase activity)	152377988
BC012278	A_51_P417858	0.0211452	up	2.98104	269.375	165.461	297.73	264.319	459.783	358.02	63.7298	151.121	125.214	169.43	64.9264	227.618	0.835403	0.304007	0.493195	-1.11339	-0.304007	-1.67745	NM_146231	BC012278	Mus musculus cDNA sequence BC012278 (BC012278), mRNA [NM_146231]	NM_146231	false	ref:NM_146231;ref:XM_985507;gb:BC094048;gb:BC119319	GO:0006355(regulation of transcription, DNA-dependent)	0	chr13:74946331..74946272	chr13		74946272	235956	13qC1	GO:0005622(intracellular);GO:0005634(nucleus)	GO:0006355|GO:0003676|GO:0008270|GO:0046872|GO:0005622|GO:0005634	NM_146231	Mm.296909	TC1587335	TCACAGTCATCTACAATGACATAAAAACACAGAGGAGAGAAACCTGGGTATTGTTTACTC	GO:0003676(nucleic acid binding);GO:0008270(zinc ion binding);GO:0046872(metal ion binding)	74946331
Itgbl1	A_52_P180130	0.0204822	down	2.97993	220.112	29.6876	1110.21	58.1128	643.268	54.7208	961.801	22.5071	1078.01	36.5617	945.796	27.0459	-1.67855	-0.313032	-1.0136	0.848423	0.313032	0.559186	NM_145467	Itgbl1	Mus musculus integrin, beta-like 1 (Itgbl1), mRNA [NM_145467]	NM_145467	false	ref:NM_145467;gb:AK051773;ens:ENSMUST00000049681;ens:ENSMUST00000100289	GO:0007155(cell adhesion);GO:0007160(cell-matrix adhesion);GO:0007229(integrin-mediated signaling pathway)	0	chr14:123109045..123109104	chr14	ENSMUST00000049681	123109045	223272	14qE5	GO:0008305(integrin complex);GO:0016020(membrane);GO:0016021(integral to membrane)	GO:0007155|GO:0007160|GO:0007229|GO:0004872|GO:0005488|GO:0008305|GO:0016020|GO:0016021	NM_145467	Mm.383176	TC1585117	TTATTCTCACATAAACCAACCAGTCAGATTTTTCCAGGATTCCATATGACTCTGAATTTG	GO:0004872(receptor activity);GO:0005488(binding)	123109104
Parp2	A_52_P227445	0.00226321	up	2.97722	364.364	518.812	740.008	798.577	711.758	845.596	86.2852	409.307	156.291	478.752	190.096	630.235	0.552604	0.952546	0.813854	-1.18356	-0.552604	-0.666726	NM_009632	Parp2	Mus musculus poly (ADP-ribose) polymerase family, member 2 (Parp2), mRNA [NM_009632]	NM_009632	false	ref:NM_009632;gb:BC052000;gb:AJ007780;ens:ENSMUST00000036126	GO:0006281(DNA repair);GO:0006284(base-excision repair);GO:0006471(protein amino acid ADP-ribosylation)	0	chr14:49741410..49741641	chr14	ENSMUST00000036126	49741410	11546	14qC1	GO:0005634(nucleus)	GO:0006281|GO:0006284|GO:0006471|GO:0003677|GO:0003950|GO:0005515|GO:0005524|GO:0016740|GO:0016757|GO:0005634	NM_009632	Mm.281482	NP1220753	CCTCTGGACCATGAAAGTAATGAGTTTAAGGTGATTTCTCAGTACCTACAGTCTACGCAT	GO:0003677(DNA binding);GO:0003950(NAD+ ADP-ribosyltransferase activity);GO:0005515(protein binding);GO:0005524(ATP binding);GO:0016740(transferase activity);GO:0016757(transferase activity, transferring glycosyl groups)	49741641
TC1716172	A_52_P218623	0.0409659	up	2.97597	97.5041	122.606	295.329	149.014	251.387	207.804	56.3105	146.329	43.041	153.443	101.304	151.158	0.12343	1.4408	0.728614	-0.923815	-1.37999	-0.12343	TC1716172	TC1716172	Q8K0H2_MOUSE (Q8K0H2) Chpt1 protein, partial (18%) [TC1716172]		false	tc:TC1716172;nap:NAP037201-1		0	chr16:29570640..29570699	chr16		29570640		16qB2					TC1716172	TTTGACCATTTTGTTAAAGTTACCCAGCATCTGAAAAAATAGCTCCCACTTTGTAATGTC		29570699
Col8a2	A_52_P302544	0.0460358	up	2.96847	48.3998	91.5875	169.449	90.0091	209.248	187.278	42.2897	105.484	35.4915	121.989	45.326	124.411	0.19925	2.0321	1.27943	-0.19925	-0.66181	-0.337304	NM_199473	Col8a2	Mus musculus procollagen, type VIII, alpha 2 (Col8a2), mRNA [NM_199473]	NM_199473	false	ref:NM_199473;gb:BC080317;gb:BC065148;ens:ENSMUST00000070132	GO:0006817(phosphate transport);GO:0007155(cell adhesion);GO:0048593(camera-type eye morphogenesis);GO:0050673(epithelial cell proliferation)	0	chr4:125816501..125816560	chr4	ENSMUST00000070132	125816501	329941	4qD2.2	GO:0005578(proteinaceous extracellular matrix);GO:0005581(collagen);GO:0005737(cytoplasm)	GO:0006817|GO:0007155|GO:0048593|GO:0050673|GO:0005198|GO:0005515|GO:0030020|GO:0005578|GO:0005581|GO:0005737	NM_199473	Mm.296327	TC1580584	ACTTACCACATATCACATATCAGGTTCAGGAAAAATGCACCGGGAATCAGAGAAAATGGG	GO:0005198(structural molecule activity);GO:0005515(protein binding);GO:0030020(extracellular matrix structural constituent conferring tensile strength)	125816560
Olfr1140	A_52_P71645	0.00224723	up	2.96829	25.6835	14.7805	23.4482	11.5464	28.3861	11.2405	36.998	64.3449	25.9682	37.2436	30.1531	35.4776	0.515875	0.740768	1.05521	-1.07965	-0.801519	-0.515875	NM_146642	Olfr1140	Mus musculus olfactory receptor 1140 (Olfr1140), mRNA [NM_146642]	NM_146642	false	ref:NM_146642;gb:BC120608;gb:BC120610;ens:ENSMUST00000090710	GO:0007165(signal transduction);GO:0007186(G-protein coupled receptor protein signaling pathway);GO:0007608(sensory perception of smell);GO:0050896(response to stimulus)	0	chr2:87547634..87547693	chr2	ENSMUST00000090710	87547634	258635	2qD	GO:0016020(membrane);GO:0016021(integral to membrane)	GO:0007165|GO:0007186|GO:0007608|GO:0050896|GO:0004871|GO:0004872|GO:0004930|GO:0004984|GO:0016020|GO:0016021	NM_146642	Mm.271484	TC1600040	TTTGTGTTTTCTGGGTTTGTTGAGTTGTGCACTATTTCAGGACTTCTTGTTTCTTACAGT	GO:0004871(signal transducer activity);GO:0004872(receptor activity);GO:0004930(G-protein coupled receptor activity);GO:0004984(olfactory receptor activity)	87547693
Parp14	A_51_P341767	0.0478712	down	2.96764	164.865	40.0873	112.215	41.1778	178.217	68.2752	362.533	44.8711	210.039	39.7394	509.654	28.4646	-0.180972	-0.774721	-0.836843	0.793211	0.180972	1.94123	NM_001039530	Parp14	Mus musculus poly (ADP-ribose) polymerase family, member 14 (Parp14), mRNA [NM_001039530]	NM_001039530	false	ref:NM_001039530;gb:DQ372930;gb:AK089685;ens:ENSMUST00000042665	GO:0006350(transcription);GO:0006355(regulation of transcription, DNA-dependent);GO:0006471(protein amino acid ADP-ribosylation)	0	chr16:35765068..35764530	chr16	ENSMUST00000042665	35764530	547253	16qB3	GO:0005634(nucleus)	GO:0006350|GO:0006355|GO:0006471|GO:0003676|GO:0003950|GO:0016740|GO:0016757|GO:0005634	NM_001039530	Mm.244406	NP569488	GTGGCAGATGTGATTGTCAATTCAACAACACTCACATTTGATCTCAAATCAGGGGTCTCC	GO:0003676(nucleic acid binding);GO:0003950(NAD+ ADP-ribosyltransferase activity);GO:0016740(transferase activity);GO:0016757(transferase activity, transferring glycosyl groups)	35765068
2510048L02Rik	A_51_P378934	0.0374827	up	2.96669	275.15	153.754	187.193	273.869	503.396	404.214	84.7045	284.916	127.576	213.926	89.4757	271.912	1.48695	0.0983954	0.963932	-1.10267	-0.0983954	-0.956217	NM_025977	2510048L02Rik	Mus musculus RIKEN cDNA 2510048L02 gene (2510048L02Rik), mRNA [NM_025977]	NM_025977	false	ref:NM_025977;gb:AK042884;gb:AK016073;gb:AK011114		0	chr9:21686208..21686267	chr9		21686208	67119	9qA3			NM_025977	Mm.154305	TC1588289	TGGGACTGCTTGCCCTGAAGATCCCTCCAGAGAGAAAATAAACTAGCTGAGACCTTTCTC		21686267
NAP071342-1	A_52_P614157	0.00516811	up	2.9666	27.2875	14.3801	26.4672	11.2075	37.8907	10.762	38.445	51.2577	25.1425	25.8695	35.0334	42.2595	0.482646	0.798216	1.37438	-0.856492	-0.482646	-0.712061	NAP071342-1	NAP071342-1			false	nap:NAP071342-1		0	chr12:72377495..72377436	chr12		72377436		12qC3						TAAAGACCATCTTGACTCTGTTCTCTGCAAGTACATTGACAATTCAGTCATTGACTTTGT		72377495
Crtc3	A_51_P479598	0.00540251	down	2.96161	89.6872	163.269	226.852	279.891	243.785	335.588	669.569	268.464	297.911	201.251	387.473	170.269	-0.995661	-0.4345	-0.592467	1.18712	0.4345	1.05489	NM_173863	Crtc3	Mus musculus CREB regulated transcription coactivator 3 (Crtc3), mRNA [NM_173863]	NM_173863	false	ref:NM_173863;ens:ENSMUST00000032741;gb:AK144840;gb:AK135654		0	chr7:80462353..80462294	chr7	ENSMUST00000032741	80462294	70461	7qD3			NM_173863	Mm.392175	TC1584434	CTTCTCCCCAGCTGCCCTGCAGACCTCAAGTTTAATGCAATGCCCACTAGACTGTAAGCT		80462353
Gm1008	A_52_P116973	0.032917	up	2.9615	79.5569	31.0372	44.1535	9.41451	150.155	23.8226	46.5446	32.79	28.5879	13.808	11.4814	11.5663	0.154046	1.02563	1.45211	-0.698587	-0.154046	-1.21458	NM_001005425	Gm1008	Mus musculus gene model 1008, (NCBI) (Gm1008), mRNA [NM_001005425]	NM_001005425	false	ref:NM_001005425;gb:BC067000;gb:AK141109;ens:ENSMUST00000103085	GO:0006355(regulation of transcription, DNA-dependent)	0	chr2:165043838..165043779	chr2	ENSMUST00000103085	165043779	381405	2qH3	GO:0005622(intracellular);GO:0005634(nucleus)	GO:0006355|GO:0003676|GO:0008270|GO:0046872|GO:0005622|GO:0005634	NM_001005425	Mm.296323	TC1591005	GTACAAGTGCAGCGAATGCTGGAGGTCGTTCTGTGTCAAGTCCAACCTCGTCGTGCACCA	GO:0003676(nucleic acid binding);GO:0008270(zinc ion binding);GO:0046872(metal ion binding)	165043838
AK039642	A_52_P218039	0.00225591	up	2.95709	152.131	160.791	330.325	234.022	329.736	277.129	61.9141	147.247	50.6512	157.445	55.8708	122.986	0.529228	1.10634	0.859855	-0.640803	-1.02708	-0.529228	AK039642	AK039642	Mus musculus adult male spinal cord cDNA, RIKEN full-length enriched library, clone:A330077C18 product:unclassifiable, full insert sequence. [AK039642]	AK039642	false	gb:AK039642;riken:A330077C18;tc:TC1617328;nap:NAP080638-1		0	chr8:11497956..11498015	chr8		11497956		8qA1.1				Mm.64911	TC1617328	TTTGTGCGCACTGAGGTTTCATTACTAGATTGACTTGCTAAATGTCTGGCAAAGACCTGG		11498015
5730593F17Rik	A_51_P148314	0.00950192	up	2.95186	199.583	229.285	174.284	349.695	182.185	451.425	52.6326	293.014	42.0748	223.554	69.0438	342.909	1.61051	0.806005	0.501577	-0.666279	-0.598932	-0.501577	NM_172543	5730593F17Rik	Mus musculus RIKEN cDNA 5730593F17 gene (5730593F17Rik), mRNA [NM_172543]	NM_172543	false	ref:NM_172543;gb:AK167417;gb:AK143632;ens:ENSMUST00000037502		0	chr11:95197478..95197537	chr11	ENSMUST00000037502	95197478	215512	11qD			NM_172543	Mm.262113	TC1574820	AGTGGCCCTCAGGGCCAGAACACTTGACCAATCAGCTGTTGGCAGGGGACCATGAGATTT		95197537
Tomm70a	A_52_P11061	0.00736472	up	2.95124	41.1325	29.2847	52.9792	34.1766	114.322	127.771	78.2795	154.238	68.6256	210.302	57.1613	124.91	1.05958	1.20187	0.409002	-0.409002	-1.04619	-0.558324	AK122356	Tomm70a	Mus musculus mRNA for mKIAA0719 protein [AK122356]	AK122356	false	gb:AK122356;gb:AK028543;ens:ENSMUST00000023433;riken:4632425L03		0	chr16:57077988..57078047	chr16	ENSMUST00000023433	57077988	28185	16qC1.1	GO:0005739(mitochondrion);GO:0016020(membrane);GO:0016021(integral to membrane);GO:0019867(outer membrane)	GO:0004872|GO:0005488|GO:0005515|GO:0005739|GO:0016020|GO:0016021|GO:0019867		Mm.213292	TC1619687	GGAGATGAATTGGGAAAGAAGAAAAACATCAAAATATATTGTATGAAAACAATTTTTAAT	GO:0004872(receptor activity);GO:0005488(binding);GO:0005515(protein binding)	57078047
D16Ertd472e	A_52_P646979	0.00436308	up	2.9497	144.139	218.917	213.729	278.013	427.509	447.72	82.8819	238.154	61.6207	234.38	60.9313	296.034	0.45992	0.683473	0.996203	-0.459921	-0.86452	-1.21767	NM_025967	D16Ertd472e	Mus musculus DNA segment, Chr 16, ERATO Doi 472, expressed (D16Ertd472e), mRNA [NM_025967]	NM_025967	false	ref:NM_025967;gb:BC019957;gb:AK044670;ens:ENSMUST00000023571		0	chr16:78430210..78429144	chr16	ENSMUST00000023571	78429144	67102	16qC3.1			NM_025967	Mm.37332	TC1589676	GGGACTATCCAGACCCAGAATCCACATTACAGCCGTGAAGAATTGAATTCGATGACTCTT		78430210
ENSMUST00000092920	A_51_P288986	0.00623069	down	2.94949	15.4951	67.0639	15.8349	61.0676	16.5451	72.2825	94.7928	127.856	43.1189	88.4956	58.7085	60.2718	-0.621433	-0.455006	-0.634948	1.06062	0.455006	1.45438	ENSMUST00000092920	ENSMUST00000092920	olfactory receptor 391, pseudogene 1 [Source:MarkerSymbol;Acc:MGI:3030225] [ENSMUST00000092920]		false	ens:ENSMUST00000092920;tc:TC1616266;nap:NAP014382-001	GO:0007165(signal transduction);GO:0007186(G-protein coupled receptor protein signaling pathway);GO:0007608(sensory perception of smell);GO:0050896(response to stimulus)	0	chr11:73615350..73615291	chr11	ENSMUST00000092920	73615291		11qB4	GO:0016020(membrane);GO:0016021(integral to membrane)	GO:0007165|GO:0007186|GO:0007608|GO:0050896|GO:0004872|GO:0004984|GO:0016020|GO:0016021			TC1616266	ATAATGAGTTCCCTCCTCATTGTTATTCCATTTTTCCTCATTGTCATGTCTTATGCAAGG	GO:0004872(receptor activity);GO:0004984(olfactory receptor activity)	73615350
Plekha5	A_52_P587054	0.0053056	up	2.94916	159.648	101.836	337.295	144.357	335.938	172.684	59.7271	89.5786	82.5717	97.1909	54.8482	111.838	0.441912	1.01763	0.753326	-0.791507	-0.441912	-1.23463	NM_144920	Plekha5	Mus musculus pleckstrin homology domain containing, family A member 5 (Plekha5), mRNA [NM_144920]	NM_144920	false	ref:NM_144920;ens:ENSMUST00000087622;gb:AK129423;gb:AK138297		0	chr6:140556802..140556861	chr6	ENSMUST00000087622	140556802	109135	6qG2			NM_144920	Mm.247670	TC1601170	AATCGTTTTCCTGGAAAATGGGAGTGAGAATCTATACGCCGTTTCTATATGTTTTCTCAG		140556861
AK083925	A_51_P141223	0.0169332	up	2.94818	99.8115	107.775	404.9	180.777	246.211	173.975	52.0598	128.948	79.9372	139.826	61.2161	123.336	0.347971	1.62208	0.959736	-0.849831	-0.347971	-0.551889	AK083925	AK083925	Mus musculus 12 days embryo spinal ganglion cDNA, RIKEN full-length enriched library, clone:D130062O14 product:unclassifiable, full insert sequence. [AK083925]	AK083925	false	gb:AK083925;riken:D130062O14;tc:TC1603033		0	chr2:12290412..12290353	chr2		12290353		2qA1					TC1603033	TCTTAGTGACGTTAATGATTATAGTGCAGGAATTTCTTATTGCCCTTACGGACATTGCCT		12290412
Rad18	A_52_P413805	0.0118654	up	2.94357	266.445	326.401	265.353	588.259	341.507	532.835	77.6185	311.823	85.3029	578.04	81.5434	323.71	1.27599	0.420261	0.927026	-0.437456	-1.1917	-0.420261	AK028505	Rad18	Mus musculus 0 day neonate skin cDNA, RIKEN full-length enriched library, clone:4632409J05 product:RAD18 homolog (S.cerevisiae), full insert sequence [AK028505]	AK028505	false	gb:AK028505;gb:CJ214165;riken:4632409J05;tc:TC1603079	GO:0006281(DNA repair);GO:0006512(ubiquitin cycle);GO:0006974(response to DNA damage stimulus)	0	chr6:112592258..112592199	chr6		112592199	58186	6qE3	GO:0000785(chromatin);GO:0005634(nucleus)	GO:0006281|GO:0006512|GO:0006974|GO:0003676|GO:0003677|GO:0005515|GO:0008270|GO:0016874|GO:0046872|GO:0000785|GO:0005634		Mm.103812	TC1603079	GCTGTTCAGTATTGTTTTAAATCAGTAATATGAGACTTTTAAAATAAATGCAATGGTTTA	GO:0003676(nucleic acid binding);GO:0003677(DNA binding);GO:0005515(protein binding);GO:0008270(zinc ion binding);GO:0016874(ligase activity);GO:0046872(metal ion binding)	112592258
Setd8	A_52_P181468	0.00685278	up	2.93417	500.882	430.35	447.81	674.301	903.885	1007.34	162.349	457.806	184.905	552.948	117.19	506.16	1.26203	0.452564	0.886735	-0.452564	-0.537292	-1.06768	NM_030241	Setd8	Mus musculus SET domain containing (lysine methyltransferase) 8 (Setd8), mRNA [NM_030241]	NM_030241	false	ref:NM_030241;gb:AK030904;ens:ENSMUST00000059580;ens:ENSMUST00000100709	GO:0016568(chromatin modification)	0	chr5:124707964..124711313	chr5	ENSMUST00000059580	124707964	67956	5qF	GO:0005634(nucleus)	GO:0016568|GO:0008168|GO:0016740|GO:0018024|GO:0005634	NM_030241	Mm.137966	TC1676913	GCTGGAATCTACAGGAAGCGAGAAGAGAAAAGGAACACCGGGAACGTTATACGAAGCGCT	GO:0008168(methyltransferase activity);GO:0016740(transferase activity);GO:0018024(histone-lysine N-methyltransferase activity)	124711313
Znrf1	A_52_P312116	8.355406E-4	up	2.93158	154.987	206.695	261.719	356.715	242.301	453.338	57.254	266.167	51.9088	238.497	73.8996	296.447	1.0386	1.00721	0.550175	-0.762923	-0.745955	-0.550175	AK078819	Znrf1	Mus musculus 16 days embryo lung cDNA, RIKEN full-length enriched library, clone:8430426C06 product:hypothetical RING finger containing protein, full insert sequence [AK078819]	AK078819	false	gb:AK078819;riken:8430426C06;nap:NAP121809-001	GO:0006512(ubiquitin cycle);GO:0008150(biological_process)	0	chr8:114512155..114512214	chr8		114512155	170737	8qE1	GO:0005575(cellular_component);GO:0016020(membrane)	GO:0006512|GO:0008150|GO:0003674|GO:0005515|GO:0008270|GO:0016874|GO:0046872|GO:0005575|GO:0016020		Mm.271578		TCATAGGAGAATGTCCTCCTTAGGAGACAGTGGCTGAAATATATAGTTGAATGATTTCAA	GO:0003674(molecular_function);GO:0005515(protein binding);GO:0008270(zinc ion binding);GO:0016874(ligase activity);GO:0046872(metal ion binding)	114512214
Air	A_52_P971616	0.029722	down	2.92867	624.864	94.2385	751.879	160.205	453.623	185.027	1096.92	66.7474	1048.54	92.1857	859.227	83.8051	-0.314387	-0.812957	-1.74978	0.995059	0.464161	0.314387	AK032756	Air	Mus musculus 12 days embryo male wolffian duct includes surrounding region cDNA, RIKEN full-length enriched library, clone:6720429I20 product:Mus musculus Air, mRNA sequence, full insert sequence [AK032756]	AK032756	false	gb:AK032756;ref:NR_002853;riken:6720429I20;tc:TC1604277	GO:0006349(imprinting)	0	chr17:12594529..12594588	chr17		12594529	104103	17qA1		GO:0006349	NR_002853	Mm.441659	TC1604277	CTTCTATCTGTGTCTCATACAAAATCAAAATGGAAGTCATGATATACATACAGAAGGCAG		12594588
Lbx2	A_51_P165602	0.0202383	down	2.92427	69.3344	189.537	56.0909	294.405	164.128	353.949	281.575	277.262	219.553	206.931	153.619	204.816	-0.688992	-1.63012	-0.346873	0.784115	0.847261	0.346873	NM_010692	Lbx2	Mus musculus ladybird homeobox homolog 2 (Drosophila) (Lbx2), mRNA [NM_010692]	NM_010692	false	ref:NM_010692;ens:ENSMUST00000041265;gb:AF146150;gb:AK002897	GO:0006355(regulation of transcription, DNA-dependent)	0	chr6:83053813..83053872	chr6	ENSMUST00000041265	83053813	16815	6qC3	GO:0005634(nucleus);GO:0005667(transcription factor complex)	GO:0006355|GO:0003677|GO:0003700|GO:0005634|GO:0005667	NM_010692	Mm.20359	TC1588957	AACACCCATTTAGCTCTGTTCTGTCTCTTACTCCACACTCCTACTTTTCTTACTCGTTAA	GO:0003677(DNA binding);GO:0003700(transcription factor activity)	83053872
Rfxdc2	A_51_P179894	0.00224093	up	2.91175	149.431	95.5096	165.761	122.318	244.386	216.553	55.041	101.123	58.8265	120.044	60.4965	166.481	0.997302	0.790005	0.525987	-0.525987	-0.677485	-1.10889	NM_001033536	Rfxdc2	Mus musculus regulatory factor X domain containing 2 homolog (human) (Rfxdc2), mRNA [NM_001033536]	NM_001033536	false	ref:NM_001033536;ref:XM_001004401;gb:AK138890;gb:AK090370	GO:0006350(transcription);GO:0006355(regulation of transcription, DNA-dependent)	0	chr9:72406288..72408911	chr9		72406288	319758	9qD		GO:0006350|GO:0006355|GO:0003677	NM_001033536	Mm.32081	TC1637831	GCACTAGAGGCAAATCTAAATATTGCTACAGTGGACTAAGGAAAAAAGCTTTTGTTCATA	GO:0003677(DNA binding)	72408911
Serpine2	A_51_P268094	2.88506E-5	down	2.91068	652.44	74.7375	1472.04	180.452	1978.61	238.117	768.634	34.3374	1082.91	41.4159	939.621	37.6892	-0.679251	-0.777064	-0.750448	0.679251	0.903397	0.834666	NM_009255	Serpine2	Mus musculus serine (or cysteine) peptidase inhibitor, clade E, member 2 (Serpine2), mRNA [NM_009255]	NM_009255	false	ref:NM_009255;ens:ENSMUST00000027467;gb:X70296;gb:CT010311	GO:0007275(multicellular organismal development);GO:0007399(nervous system development);GO:0030154(cell differentiation)	0	chr1:79678542..79675925	chr1	ENSMUST00000027467	79675925	20720	1qC4	GO:0005615(extracellular space)	GO:0007275|GO:0007399|GO:0030154|GO:0004866|GO:0004867|GO:0008201|GO:0005615	NM_009255	Mm.3093	NP577421	AAGCAAAAATTGAAGTCAGTGAAGATGGAACCAAAGCTTCAGCAGCAACAACTGCAATCC	GO:0004866(endopeptidase inhibitor activity);GO:0004867(serine-type endopeptidase inhibitor activity);GO:0008201(heparin binding)	79678542
C2	A_51_P497985	0.0212677	down	2.91028	56.0278	208.479	30.9785	300.084	73.2571	371.28	139.717	313.219	142.431	262.869	148.29	265.623	-0.365511	-1.74586	-0.811297	0.365511	0.646089	0.689214	NM_013484	C2	Mus musculus complement component 2 (within H-2S) (C2), mRNA [NM_013484]	NM_013484	false	ref:NM_013484;gb:AK146812;gb:M57891;ens:ENSMUST00000025230	GO:0006508(proteolysis);GO:0006955(immune response);GO:0006956(complement activation);GO:0006958(complement activation, classical pathway);GO:0045087(innate immune response)	0	chr17:34470745..34470686	chr17	ENSMUST00000025230	34470686	12263	17qB1	GO:0005576(extracellular region);GO:0005615(extracellular space)	GO:0006508|GO:0006955|GO:0006956|GO:0006958|GO:0045087|GO:0003813|GO:0004252|GO:0008233|GO:0016787|GO:0005576|GO:0005615	NM_013484	Mm.283217	TC1576353	TCTCTAGTGTGGATGACCCGTGCTCCTTTTGCTTTCACACGGAATTTCCCAGTTATGTAA	GO:0003813(classical-complement-pathway C3/C5 convertase activity);GO:0004252(serine-type endopeptidase activity);GO:0008233(peptidase activity);GO:0016787(hydrolase activity)	34470745
Klf4	A_51_P213544	0.0101833	down	2.90779	2382.9	2864.4	2924.97	4818.38	5049.19	5745.66	5184.11	3253.09	7543.65	3531	6667.25	2080.39	-0.50845	-0.963056	-0.429353	0.429353	0.852254	1.43731	NM_010637	Klf4	Mus musculus Kruppel-like factor 4 (gut) (Klf4), mRNA [NM_010637]	NM_010637	false	ref:NM_010637;gb:BC010301;gb:AK155343;ens:ENSMUST00000003116	GO:0006350(transcription);GO:0006355(regulation of transcription, DNA-dependent);GO:0045892(negative regulation of transcription, DNA-dependent)	0	chr4:55549120..55549061	chr4	ENSMUST00000003116	55549061	16600	4qB3	GO:0005622(intracellular);GO:0005634(nucleus)	GO:0006350|GO:0006355|GO:0045892|GO:0003676|GO:0003677|GO:0003700|GO:0008270|GO:0016563|GO:0016564|GO:0046872|GO:0005622|GO:0005634	NM_010637	Mm.4325	TC1680017	AAGCGCTACAATCATGGTCAAGTTCCCAGCAAGTCAGCTTGTGAATGGATAATCAGGAGA	GO:0003676(nucleic acid binding);GO:0003677(DNA binding);GO:0003700(transcription factor activity);GO:0008270(zinc ion binding);GO:0016563(transcriptional activator activity);GO:0016564(transcriptional repressor activity);GO:0046872(metal ion binding)	55549120
AK039663	A_52_P70556	0.0129329	down	2.90709	281.426	21.0119	182.989	27.0771	564.343	72.2094	392.167	17.9697	428.114	18.3081	500.538	14.6973	-0.352179	-1.33905	-1.12934	0.35218	0.451787	0.994198	AK039663	AK039663	Mus musculus adult male spinal cord cDNA, RIKEN full-length enriched library, clone:A330080E05 product:unclassifiable, full insert sequence [AK039663]	AK039663	false	gb:AK039663;riken:A330080E05;tc:TC1608927;nap:NAP014890-001		0	chr19:21353788..21353847	chr19		21353788		19qB				Mm.392762	TC1608927	TAATGGGTTGAGTAGCAAACGCACTATTAAATGTAGTTAAAATGTAGTAAGAATTTACTA		21353847
Qser1	A_52_P352525	0.0348347	up	2.90421	206.679	99.9273	288.231	122.219	243.877	152.54	49.6642	92.5799	129.786	100.879	68.924	149.42	0.528204	0.717512	0.156732	-1.41873	-0.156732	-1.63653	XM_130565	Qser1	PREDICTED: Mus musculus glutamine and serine rich 1, transcript variant 1 (Qser1), mRNA [XM_130565]	XM_130565	false	gb:XM_130565;gb:AK141733;ref:XM_916928;ref:XM_974062		0	chr2:104559347..104559288	chr2		104559288	99003	2qE2			XM_130565	Mm.274314	TC1661757	AATTTGGAGAACTTCTAAATCATGTACAACAGAAATGTTCCTAACATGTCCACAGAATCC		104559347
Rbm26	A_52_P121530	0.0432927	up	2.90355	323.6	171.428	357.351	232.865	541.486	340.148	59.0974	196.152	124.667	208.273	188.482	180.434	0.576208	0.277442	0.330355	-2.07121	-1.0808	-0.277442	NM_134077	Rbm26	Mus musculus RNA binding motif protein 26 (Rbm26), mRNA [NM_134077]	NM_134077	false	ref:NM_134077;gb:BC029079;gb:AK049083;gb:BC066051	GO:0006413(translational initiation)	0	chr14:104015920..104014298	chr14	ENSMUST00000022715	104014298	74213	14qE2.3		GO:0006413|GO:0000166|GO:0003676|GO:0003723|GO:0003743|GO:0008270|GO:0046872	NM_134077	Mm.291542	TC1603323	AAGACTCAGATGCAGAAAGAATTGCTTGACACAGAATTGGATTTATATAAGAAGATGCAG	GO:0000166(nucleotide binding);GO:0003676(nucleic acid binding);GO:0003723(RNA binding);GO:0003743(translation initiation factor activity);GO:0008270(zinc ion binding);GO:0046872(metal ion binding)	104015920
2900056M20Rik	A_52_P1010776	0.0248559	up	2.89968	72.0598	192.909	324.816	345.132	284.65	348.078	44.0065	186.677	48.036	254.221	61.6576	232.909	0.248384	1.58151	1.37881	-0.415724	-0.734865	-0.248383	XM_898625	2900056M20Rik	PREDICTED: Mus musculus RIKEN cDNA 2900056M20 gene (2900056M20Rik), mRNA [XM_898625]	XM_898625	false	ref:XM_898625;ref:XM_981673;gb:AK013706;riken:2900056M20		0	chrX:147656104..147656045	chrX		147656045	72997	XqF3			XM_898625	Mm.254833	TC1645514	TGATCGTTGAGACTTCTTTCAAGTATGAGGTTTCTAACATTAGTATTTTCAAGACTAGGG		147656104
Odf2l	A_51_P418217	0.0156613	up	2.89958	187.841	441.334	385.372	574.871	473.678	655.759	94.4635	477.99	75.3765	519.826	208.183	705.666	0.26439	0.919759	1.02749	-0.842404	-1.2891	-0.26439	NM_025714	Odf2l	Mus musculus outer dense fiber of sperm tails 2-like (Odf2l), mRNA [NM_025714]	NM_025714	false	ref:NM_025714;gb:BC020075;gb:AK016726;gb:AK220159		0	chr3:145090813..145090872	chr3	ENSMUST00000098539	145090813	52184	3qH2			NM_025714	Mm.259105	TC1578920	GCCTTGAGAAGTCGGAGACTCGGAATGAGAGCATTAAGAATTACTTGCAGTTTCTTCAAA		145090872
Dst	A_52_P445253	0.0461467	up	2.8989	360.672	243.689	394.695	425.593	589.75	542.144	78.8744	302.142	234.962	299.29	75.1978	251.444	0.794571	0.120188	0.350352	-1.70867	-0.120187	-1.51255	NM_133833	Dst	Mus musculus dystonin (Dst), transcript variant a, mRNA [NM_133833]	NM_133833	false	ref:NM_133833;ref:NM_134448;ens:ENSMUST00000088270;ens:ENSMUST00000097786	GO:0007050(cell cycle arrest);GO:0007155(cell adhesion);GO:0008090(retrograde axon cargo transport);GO:0031110(regulation of microtubule polymerization or depolymerization);GO:0031122(cytoplasmic microtubule organization and biogenesis);GO:0045104(intermediate filament cytoskeleton organization and biogenesis)	0	chr1:34097038..34099090	chr1	ENSMUST00000088270	34097038	13518	1qB	GO:0005737(cytoplasm);GO:0005856(cytoskeleton);GO:0015629(actin cytoskeleton);GO:0015630(microtubule cytoskeleton);GO:0016023(cytoplasmic membrane-bound vesicle);GO:0030056(hemidesmosome)	GO:0007050|GO:0007155|GO:0008090|GO:0031110|GO:0031122|GO:0045104|GO:0003779|GO:0005198|GO:0005200|GO:0005509|GO:0005515|GO:0008017|GO:0005737|GO:0005856|GO:0015629|GO:0015630|GO:0016023|GO:0030056	NM_133833	Mm.336625	TC1598767	CGAAGGTGGCGAAGGCATTGGTGCAAACGATGTTGAAGTCAAATGGATTGAATACCAGAA	GO:0003779(actin binding);GO:0005198(structural molecule activity);GO:0005200(structural constituent of cytoskeleton);GO:0005509(calcium ion binding);GO:0005515(protein binding);GO:0008017(microtubule binding)	34099090
Bmx	A_52_P424359	0.0440319	up	2.89744	47.3358	16.9732	176.945	33.7489	213.965	21.9881	22.2359	12.9625	37.613	18.3477	16.2136	9.74725	0.222024	1.13274	2.02493	-0.479108	-0.222024	-0.523519	NM_009759	Bmx	Mus musculus BMX non-receptor tyrosine kinase (Bmx), mRNA [NM_009759]	NM_009759	false	ref:NM_009759;gb:AK040936;gb:AF012104;ens:ENSMUST00000015547	GO:0006468(protein amino acid phosphorylation);GO:0007242(intracellular signaling cascade);GO:0007498(mesoderm development)	0	chrX:159537826..159537767	chrX	ENSMUST00000015547	159537767	12169	XqF5		GO:0006468|GO:0007242|GO:0007498|GO:0000166|GO:0004672|GO:0004713|GO:0004871|GO:0004872|GO:0005515|GO:0005524|GO:0008270|GO:0016301|GO:0016740|GO:0046872	NM_009759	Mm.504	TC1587485	GTGGTGATGAGAACAAATGTCAATATTAACTAACACTCTCATTGTTTGTAAGGGAAGTAG	GO:0000166(nucleotide binding);GO:0004672(protein kinase activity);GO:0004713(protein-tyrosine kinase activity);GO:0004871(signal transducer activity);GO:0004872(receptor activity);GO:0005515(protein binding);GO:0005524(ATP binding);GO:0008270(zinc ion binding);GO:0016301(kinase activity);GO:0016740(transferase activity);GO:0046872(metal ion binding)	159537826
Gm364	A_52_P1169238	0.00477363	down	2.89423	309.45	13.8614	436.699	32.441	401.268	26.4359	754.922	17.6515	555.068	9.30298	802.92	18.5271	-0.468953	-1.19877	-1.02552	0.468953	0.949312	0.488028	XM_141763	Gm364	PREDICTED: Mus musculus gene model 364, (NCBI) (LOC245423), mRNA [XM_141763]	XM_141763	false	gb:XM_141763;gb:AK030183;ref:XM_905172;ref:XM_986950		0	chrX:53811098..53811157	chrX		53811098	245423	XqA5			XM_141763	Mm.79079	TC1679800	AGGACTTTCTTTCCAAAATCAACTATTACCATTATACTTGGTAGTCTTTTACCCTTTGGC		53811157
AK089955	A_52_P980581	0.0215491	up	2.89085	30.4894	14.4826	54.474	10.0664	28.3355	10.8267	55.9212	54.0743	35.9939	30.3503	30.0352	29.8473	0.413972	1.77601	0.728	-0.611563	-0.413972	-0.650962	AK089955	AK089955	Mus musculus brain CRL-1443 BC3H1 cDNA, RIKEN full-length enriched library, clone:G430026K10 product:unclassifiable, full insert sequence. [AK089955]	AK089955	false	gb:AK089955;gb:BB775689;riken:G430026K10;tc:TC1606690		0	chr5:138850221..138850280	chr5		138850221		5qG2				Mm.429027	TC1606690	TATTTTTACCATTTCCTCTATGTTTATAATTTCGGGGCCGGTCACTTGATTTTGAACAAC		138850280
Cox17	A_51_P387913	0.015844	down	2.88945	11952.3	12047.8	13508.3	31066.9	25573.4	39844.4	55119	35232.8	46891.7	25408	12946	5596.33	-0.328557	-1.51861	-0.956808	0.328557	0.566974	0.892881	BU555670	Cox17	AGENCOURT_10230668 NIH_MGC_143 Mus musculus cDNA clone IMAGE:6583112 5', mRNA sequence [BU555670]	BU555670	false	gb:BU555670	GO:0006457(protein folding);GO:0006825(copper ion transport)	0	chr16:38272466..38272525	chr16		38272466	12856	16qB3	GO:0005739(mitochondrion);GO:0005758(mitochondrial intermembrane space)	GO:0006457|GO:0006825|GO:0005507|GO:0008047|GO:0016531|GO:0046872|GO:0005739|GO:0005758		Mm.27396		AGCCCGCCGCACCCACCGGCCCGCACGGCTTGGCACTATCGCGCCGCACCGTCAGCGCGC	GO:0005507(copper ion binding);GO:0008047(enzyme activator activity);GO:0016531(copper chaperone activity);GO:0046872(metal ion binding)	38272525
EG544848	A_52_P255224	0.00119849	up	2.88607	123.923	105.284	202.193	163.876	350.974	205.638	57.8005	110.579	53.5876	122.371	50.5587	112.241	0.58554	0.653504	1.12164	-0.58554	-0.840906	-0.800179	AK032716	EG544848	Mus musculus 12 days embryo male wolffian duct includes surrounding region cDNA, RIKEN full-length enriched library, clone:6720413P18 product:hypothetical Alanine-rich region containing protein, full insert sequence [AK032716]	AK032716	false	gb:AK032716;riken:6720413P18;tc:TC1608304;nap:NAP116579-1		0	chr12:19636659..19636718	chr12		19636659	544848	12qA1.2		GO:0005509		Mm.440303	TC1608304	CCACTCTAAGCTAATAGTGTGTATGAACTGATTTGAAGGGTGAAAGGACTCAGTGTGGAT	GO:0005509(calcium ion binding)	19636718
Nup107	A_52_P284814	0.0150354	up	2.88464	135.061	278.715	252.248	298.691	332.844	362.597	55.5467	262.123	67.1162	315.861	113.698	327.129	0.239738	1.04111	1.1614	-0.953552	-0.949639	-0.239738	NM_134010	Nup107	Mus musculus nucleoporin 107 (Nup107), mRNA [NM_134010]	NM_134010	false	ref:NM_134010;gb:AK161665;gb:BC057591;ens:ENSMUST00000064848	GO:0006810(transport);GO:0015031(protein transport)	0	chr10:117160944..117160370	chr10	ENSMUST00000064848	117160370	103468	10qD2	GO:0005634(nucleus);GO:0005643(nuclear pore);GO:0016021(integral to membrane);GO:0019867(outer membrane)	GO:0006810|GO:0015031|GO:0015288|GO:0005634|GO:0005643|GO:0016021|GO:0019867	NM_134010	Mm.12568	TC1574719	CTCAAGCAACTTTTACAGAGAAAGTGGCTTATGAACACAGAGAAAAGAAATACGAGATGG	GO:0015288(porin activity)	117160944
2900026A02Rik	A_51_P411728	0.0325838	up	2.88463	53.9707	56.3856	117.523	49.176	262.072	103.738	73.2749	109.234	45.3016	64.4723	49.1226	96.1722	0.222983	1.54304	1.62314	-0.289901	-0.222983	-0.6831	NM_172884	2900026A02Rik	Mus musculus RIKEN cDNA 2900026A02 gene (2900026A02Rik), mRNA [NM_172884]	NM_172884	false	ref:NM_172884;gb:AK041243;riken:A530094D01;tc:TC1583569		0	chr5:113330377..113330318	chr5		113330318	243219	5qF			NM_172884	Mm.160131	TC1583569	CAAGTGATTATCTAGGTCCCATGTGGATGTTGCTCTAACTGAAAGGCCCCTGTACTGGGA		113330377
Cox10	A_52_P579517	1.546869E-4	up	2.88265	186.853	125.161	178.678	124.68	689.967	417.356	52.7072	88.6815	57.6345	111.057	53.3764	111.5	0.693873	0.634881	0.840998	-0.634881	-0.830545	-0.947013	NM_178379	Cox10	Mus musculus COX10 homolog, cytochrome c oxidase assembly protein, heme A: farnesyltransferase (yeast) (Cox10), mRNA [NM_178379]	NM_178379	false	ref:NM_178379;gb:AK156865;gb:AK172718;ens:ENSMUST00000049091	GO:0000266(mitochondrial fission);GO:0006783(heme biosynthetic process);GO:0006784(heme a biosynthetic process);GO:0007005(mitochondrion organization and biogenesis);GO:0008535(cytochrome c oxidase complex assembly);GO:0009060(aerobic respiration);GO:0017004(cytochrome complex assembly);GO:0018347(protein amino acid farnesylation)	0	chr11:63887821..63887762	chr11	ENSMUST00000049091	63887762	70383	11qB3	GO:0005739(mitochondrion);GO:0016020(membrane);GO:0016021(integral to membrane)	GO:0000266|GO:0006783|GO:0006784|GO:0007005|GO:0008535|GO:0009060|GO:0017004|GO:0018347|GO:0004129|GO:0004311|GO:0004659|GO:0008495|GO:0016740|GO:0005739|GO:0016020|GO:0016021	NM_178379	Mm.340211	TC1658267	CTCGACACAGCCAAAGAGAAAAAGGAAGAAAGGCAGTGGAAAGAGATGAAACTTCACACT	GO:0004129(cytochrome-c oxidase activity);GO:0004311(farnesyltranstransferase activity);GO:0004659(prenyltransferase activity);GO:0008495(protoheme IX farnesyltransferase activity);GO:0016740(transferase activity)	63887821
Gmfg	A_51_P156868	0.0274474	down	2.87988	301.403	310.548	321.479	592.628	370.166	757.732	515.138	428.236	942.708	484.194	873.255	332.924	-0.154836	-0.994119	-1.14523	0.154836	0.849513	1.2795	NM_022024	Gmfg	Mus musculus glia maturation factor, gamma (Gmfg), transcript variant 1, mRNA [NM_022024]	NM_022024	false	ref:NM_022024;ref:NM_001039192;ens:ENSMUST00000078845;gb:AK002834		0	chr7:28155222..28155281	chr7	ENSMUST00000078845	28155222	63986	7qA3	GO:0005622(intracellular)	GO:0003779|GO:0008083|GO:0005622	NM_022024	Mm.194536	TC1582504	GGAATCCTTACTTCTGAAGGCTCAGATTGATAGGATATGAACATCCAAGAGCGAAATAAA	GO:0003779(actin binding);GO:0008083(growth factor activity)	28155281
Zfp282	A_51_P205170	0.00296181	up	2.8795	246.583	198.14	382.873	395.759	479.181	497.538	89.537	204.799	45.1765	163.174	79.6048	198.399	0.939497	0.576187	0.569708	-0.569708	-1.22882	-0.693532	NM_146175	Zfp282	Mus musculus zinc finger protein 282 (Zfp282), mRNA [NM_146175]	NM_146175	false	ref:NM_146175;gb:BC025581;gb:AK088531;ens:ENSMUST00000061890	GO:0006350(transcription);GO:0006355(regulation of transcription, DNA-dependent);GO:0007018(microtubule-based movement)	0	chr6:47836199..47836258	chr6	ENSMUST00000061890	47836199	101095	6qB2.3	GO:0005622(intracellular);GO:0005634(nucleus);GO:0005874(microtubule)	GO:0006350|GO:0006355|GO:0007018|GO:0003676|GO:0003677|GO:0005198|GO:0008270|GO:0046872|GO:0005622|GO:0005634|GO:0005874	NM_146175	Mm.440186	NP437439	CAGGCGCCTTGGGAAGCGCCCAAATGACTCCCTTTCATTTTGGTGCATCACTCCATGGCT	GO:0003676(nucleic acid binding);GO:0003677(DNA binding);GO:0005198(structural molecule activity);GO:0008270(zinc ion binding);GO:0046872(metal ion binding)	47836258
Paqr7	A_51_P430973	0.0120997	up	2.87933	275.909	293.372	344.261	550.737	352.876	637.954	91.3593	382.679	112.798	344.427	74.0186	424.831	1.14383	0.554512	0.378081	-0.834136	-0.378081	-1.28855	NM_027995	Paqr7	Mus musculus progestin and adipoQ receptor family member VII (Paqr7), mRNA [NM_027995]	NM_027995	false	ref:NM_027995;ens:ENSMUST00000081525;gb:AK009450;gb:AK078685		0	chr4:133780595..133780654	chr4	ENSMUST00000081525	133780595	71904	4qD3	GO:0016020(membrane);GO:0016021(integral to membrane)	GO:0004872|GO:0005496|GO:0008289|GO:0016020|GO:0016021	NM_027995	Mm.142343	TC1577217	TCACTGTTTCCTGGGGCTCCAGGCTTTAGAACCGTTAGGAATTGTCAAGGAAAACTCAAA	GO:0004872(receptor activity);GO:0005496(steroid binding);GO:0008289(lipid binding)	133780654
C230097I24Rik	A_52_P500761	0.0213271	up	2.87829	33.7471	30.6331	71.6026	29.6473	48.3933	19.0536	34.8987	56.9548	27.1455	46.8203	34.3541	43.0652	0.232855	1.36529	1.43793	-0.613458	-0.693239	-0.232855	AK164630	C230097I24Rik	Mus musculus 13 days embryo lung cDNA, RIKEN full-length enriched library, clone:D430043L01 product:hypothetical protein, full insert sequence. [AK164630]	AK164630	false	gb:AK164630;riken:D430043L01;tc:TC1622445;nap:NAP123223-1	GO:0006355(regulation of transcription, DNA-dependent)	0	chr18:24109299..24109240	chr18		24109240	328918	18qA2	GO:0005634(nucleus)	GO:0006355|GO:0003700|GO:0005634		Mm.261685	TC1622445	TGTCCATTTTACTCTCGTGGGTGCTATATTCTATATTGGGAAGCTAATTGTCATTTCCCC	GO:0003700(transcription factor activity)	24109299
A930037G23Rik	A_52_P655008	0.00856069	up	2.87816	523.222	163.98	487.091	266.247	629.52	372.378	162.935	183.628	127.886	195.781	90.3605	126.534	1.38141	0.578925	0.464987	-0.464987	-0.906879	-0.778256	AK044382	A930037G23Rik	Mus musculus adult retina cDNA, RIKEN full-length enriched library, clone:A930010D23 product:hypothetical protein, full insert sequence. [AK044382]	AK044382	false	gb:AK044382;riken:A930010D23;tc:TC1596827;nap:NAP076383-1		0	chr6:125112222..125112281	chr6		125112222	320678	6qF3		GO:0005198|GO:0005529		Mm.129415	TC1596827	AAGAGGCTCAAGGACTCCGGAAGCTAAAGATATTGCTTGGAACAGTCAAAACACACAGGA	GO:0005198(structural molecule activity);GO:0005529(sugar binding)	125112281
AK077046	A_51_P150145	0.0279848	down	2.87085	75.666	84.5254	254.456	103.806	177.468	112.046	762.998	156.088	510.726	147.186	462.872	95.4724	-1.70396	-0.250694	-0.880749	0.745102	0.250694	0.733243	AK077046	AK077046	Mus musculus adult male testis cDNA, RIKEN full-length enriched library, clone:4932438E20 product:unclassifiable, full insert sequence. [AK077046]	AK077046	false	gb:AK077046;riken:4932438E20;nap:NAP119289-1		0	chr18:4532085..4532026	chr18		4532026		18qA1						TGGTGCTGTGCTTTAGCAGTGAGGAATTCCTTTGTATCCTGAGATGCAATGCTGACAGTT		4532085
Msrb3	A_52_P576021	0.0225678	up	2.87	190.25	73.0094	244.702	101.805	339.055	145.375	51.9842	94.9504	130.893	88.944	67.7	88.2705	0.492161	0.375637	0.332157	-1.75868	-0.332157	-1.27236	NM_177092	Msrb3	Mus musculus methionine sulfoxide reductase B3 (Msrb3), mRNA [NM_177092]	NM_177092	false	ref:NM_177092;ens:ENSMUST00000092143;gb:AK086975;gb:AK052456	GO:0030091(protein repair)	0	chr10:120253081..120228183	chr10	ENSMUST00000092143	120228183	320183	10qD2	GO:0005739(mitochondrion);GO:0005783(endoplasmic reticulum)	GO:0030091|GO:0000318|GO:0008113|GO:0008270|GO:0005739|GO:0005783	NM_177092	Mm.169755	TC1585084	ATCCTGGAATATATAAATGTGTTGTCTGTGGAACTCCGTTGTTCAAGTCAGAAACCAAAT	GO:0000318(protein-methionine-R-oxide reductase activity);GO:0008113(protein-methionine-S-oxide reductase activity);GO:0008270(zinc ion binding)	120253081
Afm	A_51_P209597	0.0169228	down	2.8594	130.424	19.1363	426.683	28.1466	424.628	50.3713	381.719	13.9146	326.673	14.7026	508.57	15.2236	-1.42909	-0.275788	-1.12239	0.579926	0.275787	0.86415	AK143987	Afm	Mus musculus adult male kidney cDNA, RIKEN full-length enriched library, clone:F530013J02 product:afamin, full insert sequence. [AK143987]	AK143987	false	gb:AK143987;gb:BC026681;riken:F530013J02;tc:TC1674123	GO:0006810(transport);GO:0008150(biological_process)	0	chr5:91623594..91623653	chr5		91623594	280662	5qE2	GO:0005575(cellular_component);GO:0005615(extracellular space)	GO:0006810|GO:0008150|GO:0003674|GO:0005386|GO:0005575|GO:0005615		Mm.348786	TC1674123	AACAGTGACCATCCTAGAGCTGAGTTTATTGAAGCTTAACATCCTCGATTCAAACACAAC	GO:0003674(molecular_function);GO:0005386(carrier activity)	91623653
Mtch2	A_52_P601958	0.0227609	up	2.85911	97.2102	155.783	321.029	209.27	384.887	286.179	62.4961	140.416	61.0943	168.202	70.438	206.719	0.243754	1.54145	1.35163	-0.243754	-0.536971	-0.629133	NM_019758	Mtch2	Mus musculus mitochondrial carrier homolog 2 (C. elegans) (Mtch2), nuclear gene encoding mitochondrial protein, mRNA [NM_019758]	NM_019758	false	ref:NM_019758;ens:ENSMUST00000057216;gb:BC065145;gb:AK075890	GO:0006810(transport)	0	chr2:90667037..90667096	chr2	ENSMUST00000057216	90667037	56428	2qE1	GO:0005739(mitochondrion);GO:0005743(mitochondrial inner membrane);GO:0016020(membrane);GO:0016021(integral to membrane)	GO:0006810|GO:0005488|GO:0005739|GO:0005743|GO:0016020|GO:0016021	NM_019758	Mm.28023	TC1573446	ACACTTAATGAAGGCAAAATCACTTTAGAAGGAAAATTTTCAACTCAAGCATTGAGCTCC	GO:0005488(binding)	90667096
Cidea	A_51_P199168	0.0123498	up	2.85714	230.852	31.5757	337.518	50.3078	375.213	109.121	89.8435	50.7238	146.316	72.8185	89.3352	43.9673	1.46779	1.34382	0.379489	-0.577534	-0.39558	-0.379489	NM_007702	Cidea	Mus musculus cell death-inducing DNA fragmentation factor, alpha subunit-like effector A (Cidea), mRNA [NM_007702]	NM_007702	false	ref:NM_007702;ens:ENSMUST00000025404;gb:AF041376;gb:BC096649	GO:0006629(lipid metabolic process);GO:0006915(apoptosis)	0	chr18:67493066..67493125	chr18	ENSMUST00000025404	67493066	12683	18qE1	GO:0005622(intracellular);GO:0005739(mitochondrion);GO:0005740(mitochondrial envelope)	GO:0006629|GO:0006915|GO:0005515|GO:0005622|GO:0005739|GO:0005740	NM_007702	Mm.449	TC1578626	CGGAGTGTGTGGGAACTGCGTGGATACGAATCAGTTTCTTTGGATCCTTACATACTGTAA	GO:0005515(protein binding)	67493125
Nup160	A_51_P306705	0.0199546	up	2.85576	259.285	228.853	246.061	286.835	338.347	354.573	62.2098	308.761	156.61	325.025	166.624	406.213	0.81741	0.416086	0.569712	-1.67398	-0.416086	-0.648344	NM_021512	Nup160	Mus musculus nucleoporin 160 (Nup160), mRNA [NM_021512]	NM_021512	false	ref:NM_021512;gb:BC052450;gb:AF104415;ens:ENSMUST00000057481	GO:0006406(mRNA export from nucleus);GO:0006810(transport)	0	chr2:90534028..90536291	chr2	ENSMUST00000057481	90534028	59015	2qE1	GO:0005634(nucleus);GO:0005643(nuclear pore)	GO:0006406|GO:0006810|GO:0003993|GO:0005487|GO:0005515|GO:0005634|GO:0005643	NM_021512	Mm.24532	NP839840	TGCCAACAGTCACAACATTATACTGTCCCAGAAAATTCTTGACAAACTAGAAGACTACCA	GO:0003993(acid phosphatase activity);GO:0005487(nucleocytoplasmic transporter activity);GO:0005515(protein binding)	90536291
LOC671969	A_52_P401295	0.0149001	up	2.84941	71.4845	100.464	135.433	104.912	335.117	239.682	65.7705	165.837	49.069	167.099	94.6535	198.574	0.288986	1.14837	1.2635	-0.554289	-0.987861	-0.288986	XR_004446	LOC671969	PREDICTED: Mus musculus similar to crooked neck protein (LOC671969), mRNA [XR_004446]	XR_004446	false	gb:XR_004446;ens:ENSMUST00000095036;ens:ENSMUST00000095930;ens:ENSMUST00000096093		0	chr6:23115671..23115612	chr6	ENSMUST00000095036	23115612	671969	6qA3.1			XM_001006095	Mm.108514	TC1626126	ATGAGACACTGCCAGGACAAAGAAGAGAGGCTTATGCTGTTGGAATCCTGGAGAAGTTTT		23115671
Adamts20	A_52_P406233	0.0316752	down	2.84922	96.5191	46.9747	50.006	28.6284	225.839	153.549	188.283	35.7878	95.5117	33.743	219.222	26.738	-0.23108	-0.465359	-0.713416	1.12535	0.23108	1.76542	NM_177431	Adamts20	Mus musculus a disintegrin-like and metallopeptidase (reprolysin type) with thrombospondin type 1 motif, 20 (Adamts20), mRNA [NM_177431]	NM_177431	false	ref:NM_177431;gb:AY189816;gb:AJ512753;ens:ENSMUST00000035342	GO:0006508(proteolysis);GO:0007229(integrin-mediated signaling pathway)	0	chr15:94172229..94172170	chr15	ENSMUST00000035342	94172170	223838	15qE3	GO:0005575(cellular_component);GO:0005578(proteinaceous extracellular matrix);GO:0031012(extracellular matrix)	GO:0006508|GO:0007229|GO:0004222|GO:0008233|GO:0008237|GO:0008270|GO:0016787|GO:0046872|GO:0005575|GO:0005578|GO:0031012	NM_177431	Mm.214132	TC1587713	GGCTGTGATCACGTGTTAAACTCCAAGGCCAAGAGAGACAAGTGTGGAGTGTGTGGTGGT	GO:0004222(metalloendopeptidase activity);GO:0008233(peptidase activity);GO:0008237(metallopeptidase activity);GO:0008270(zinc ion binding);GO:0016787(hydrolase activity);GO:0046872(metal ion binding)	94172229
Tbx19	A_52_P95930	0.0120544	up	2.84815	37.1014	13.5767	15.6734	12.4952	20.3178	11.7006	24.8915	39.9973	16.6957	29.8372	20.2165	27.3258	1.50423	0.380837	0.850059	-0.630358	-0.783745	-0.380837	NM_032005	Tbx19	Mus musculus T-box 19 (Tbx19), mRNA [NM_032005]	NM_032005	false	ref:NM_032005;gb:AK038666;gb:BC120635;ens:ENSMUST00000027859	GO:0006350(transcription);GO:0006355(regulation of transcription, DNA-dependent);GO:0006357(regulation of transcription from RNA polymerase II promoter);GO:0006818(hydrogen transport);GO:0045165(cell fate commitment)	0	chr1:166975422..166975363	chr1	ENSMUST00000027859	166975363	83993	1qH2.3	GO:0005634(nucleus)	GO:0006350|GO:0006355|GO:0006357|GO:0006818|GO:0045165|GO:0003677|GO:0003700|GO:0003702|GO:0005515|GO:0005524|GO:0008553|GO:0005634	NM_032005	Mm.190649	TC1585075	CTGCTTTCTCTGAGTTGATTTATCTTGGCCACGCTTAGGTTGCAAAGTCAGCTTGGTCTA	GO:0003677(DNA binding);GO:0003700(transcription factor activity);GO:0003702(RNA polymerase II transcription factor activity);GO:0005515(protein binding);GO:0005524(ATP binding);GO:0008553(hydrogen-exporting ATPase activity, phosphorylative mechanism)	166975422
Cdadc1	A_51_P350368	0.0298905	up	2.84802	220.351	150.271	456.675	213.852	585.378	308.177	61.1454	155.134	100.724	168.942	209.272	190.997	0.210201	0.752527	0.583576	-1.68523	-1.08815	-0.210201	NM_027986	Cdadc1	Mus musculus cytidine and dCMP deaminase domain containing 1 (Cdadc1), mRNA [NM_027986]	NM_027986	false	ref:NM_027986;gb:AK009280;gb:BC004588;gb:BC006901		0	chr14:58527853..58527794	chr14	ENSMUST00000022555	58527794	71891	14qC3		GO:0008270|GO:0016301|GO:0016787	NM_027986	Mm.439850	NP340459	AAAGCAGATCTATGCTGGTGACGTAGATGTTGGAAAGAAGAAAGCAGACATCTCGTACAT	GO:0008270(zinc ion binding);GO:0016301(kinase activity);GO:0016787(hydrolase activity)	58527853
C330027C09Rik	A_52_P584374	0.0023404	up	2.8443	233.56	283.184	253.328	342.366	652.172	544.507	81.7996	279.269	91.3677	285.809	151.54	446.7	0.719127	0.562539	1.25737	-0.774421	-0.648225	-0.562539	NM_172616	C330027C09Rik	Mus musculus RIKEN cDNA C330027C09 gene (C330027C09Rik), mRNA [NM_172616]	NM_172616	false	ref:NM_172616;ens:ENSMUST00000048374;gb:AK160639;gb:BC052662		0	chr16:48937067..48938009	chr16	ENSMUST00000048374	48937067	224171	16qB5		GO:0005488	NM_172616	Mm.24491	TC1605755	AGAAAAGAATTAAGCAGAACAGAACAGATAAGGAAAGAGTTGAGCATTAAGGCTTCCTCC	GO:0005488(binding)	48938009
Spata2L	A_51_P250807	0.0386878	up	2.8405	249.132	142.507	228.579	223.964	457.807	384.966	57.2315	229.415	101.692	187.047	144.166	211.197	1.0666	0.29014	0.510725	-1.74236	-0.618476	-0.29014	NM_030176	Spata2L	Mus musculus spermatogenesis associated 2-like (Spata2L), mRNA [NM_030176]	NM_030176	false	ref:NM_030176;gb:AK019166;ens:ENSMUST00000098327;ens:ENSMUST00000098328		0	chr8:126118594..126118535	chr8	ENSMUST00000098327	126118535	78779	8qE1			NM_030176	Mm.41459	TC1580557	TAGGGATAGTGAAGGGCTGGATTTTCATCAACCACTCGAAGGCCCAGGCACAGAGATCAC		126118594
Rapgef6	A_51_P412270	0.00538495	up	2.8405	299.917	251.274	354.871	471.927	304.888	479.266	61.5814	221.54	82.613	283.097	77.8775	253.566	1.43312	0.76655	0.525269	-0.669183	-0.59904	-0.525269	NM_175258	Rapgef6	Mus musculus Rap guanine nucleotide exchange factor (GEF) 6 (Rapgef6), mRNA [NM_175258]	NM_175258	false	ref:NM_175258;ens:ENSMUST00000102743;ens:ENSMUST00000041060;ens:ENSMUST00000101206	GO:0007165(signal transduction);GO:0007264(small GTPase mediated signal transduction);GO:0051056(regulation of small GTPase mediated signal transduction)	0	chr11:54540228..54540287	chr11	ENSMUST00000102743	54540228	192786	11qB1.3	GO:0005622(intracellular)	GO:0007165|GO:0007264|GO:0051056|GO:0005085|GO:0005515|GO:0005622	NM_175258	Mm.254404	TC1605172	TTCCAAAGAAGGAAAGATTAACATTGAACTTGTTTCTGAAATGAACATCATGTTGCACCC	GO:0005085(guanyl-nucleotide exchange factor activity);GO:0005515(protein binding)	54540287
Olfr435	A_52_P90463	0.00189255	up	2.83926	27.2265	14.305	27.0741	11.1103	30.2287	10.7552	43.9823	54.0585	27.4596	28.2491	37.9326	52.6742	0.484692	0.841211	1.04709	-0.741399	-0.484692	-0.917458	NM_146653	Olfr435	Mus musculus olfactory receptor 435 (Olfr435), mRNA [NM_146653]	NM_146653	false	ref:NM_146653;ens:ENSMUST00000058118;tc:NP830903;nap:NAP021345-001	GO:0007165(signal transduction);GO:0007186(G-protein coupled receptor protein signaling pathway);GO:0007608(sensory perception of smell);GO:0050896(response to stimulus)	0	chr6:43131318..43131377	chr6	ENSMUST00000058118	43131318	258647	6qB2.1	GO:0016020(membrane);GO:0016021(integral to membrane)	GO:0007165|GO:0007186|GO:0007608|GO:0050896|GO:0004871|GO:0004872|GO:0004930|GO:0004984|GO:0016020|GO:0016021	NM_146653	Mm.377612	NP830903	TCATGTAATTCTTTTTGCATTGTTCTCTGTCTGCTACATCTTTACATTGTTAGGGAATGG	GO:0004871(signal transducer activity);GO:0004872(receptor activity);GO:0004930(G-protein coupled receptor activity);GO:0004984(olfactory receptor activity)	43131377
2310002J21Rik	A_51_P130803	0.0287419	up	2.8388	183.695	113.69	88.718	130.833	121.174	189.496	45.1666	121.347	40.7901	140.786	47.5045	167.28	1.72766	0.475026	0.390359	-0.390359	-0.751763	-0.780679	BC037041	2310002J21Rik	Mus musculus RIKEN cDNA 2310002J21 gene, mRNA (cDNA clone IMAGE:4512134), partial cds [BC037041]	BC037041	false	gb:BC037041;gb:BC040803;gb:AK010048;gb:BC054437		0	chr19:53983862..53983803	chr19		53983803	66360	19qD2				Mm.375091	TC1598685	CGTGAAGTTTGAACACTAGAGGGTTTCTTTCTAAGAGATGGTACCTAACCCTGTAACCAA		53983862
Slc33a1	A_52_P551903	0.0187235	up	2.83603	315.816	232.051	609.298	264.422	607.992	341.452	84.6943	212.894	206.451	263.174	229.878	293.05	0.397429	1.15709	0.785159	-1.37701	-0.397429	-0.397493	NM_015728	Slc33a1	Mus musculus solute carrier family 33 (acetyl-CoA transporter), member 1 (Slc33a1), mRNA [NM_015728]	NM_015728	false	ref:NM_015728;gb:BC054395;gb:AK144703;ens:ENSMUST00000029402	GO:0006810(transport)	0	chr3:64031141..64031082	chr3	ENSMUST00000029402	64031082	11416	3qE1	GO:0005783(endoplasmic reticulum);GO:0016020(membrane);GO:0016021(integral to membrane)	GO:0006810|GO:0008521|GO:0005783|GO:0016020|GO:0016021	NM_015728	Mm.135619	TC1574254	GCTTAGTGTTACCAAGAAAGCAATGATAATCAGTGTGTAGGAGTGTAAAATACCGTTTTA	GO:0008521(acetyl-CoA transporter activity)	64031141
Acads	A_52_P367745	6.9934875E-4	up	2.83145	125.271	246.077	279.997	394.181	393.312	566.742	74.8359	329.418	61.4361	267.873	99.4497	468.706	0.575166	1.05578	1.02221	-0.588893	-0.575166	-0.687419	NM_007383	Acads	Mus musculus acyl-Coenzyme A dehydrogenase, short chain (Acads), mRNA [NM_007383]	NM_007383	false	ref:NM_007383;gb:BC055063;gb:AK155361;ens:ENSMUST00000031524	GO:0006118(electron transport);GO:0006629(lipid metabolic process);GO:0006631(fatty acid metabolic process);GO:0008152(metabolic process)	0	chr5:115371936..115371877	chr5	ENSMUST00000031524	115371877	11409	5qF	GO:0005739(mitochondrion)	GO:0006118|GO:0006629|GO:0006631|GO:0008152|GO:0003995|GO:0004085|GO:0016491|GO:0016627|GO:0050660|GO:0005739	NM_007383	Mm.18759	TC1771810	CGCATCACTGAGATCTACGAAGGGACCAGCGAAATCCAGAGACTGGTGATCGCTGGGCAT	GO:0003995(acyl-CoA dehydrogenase activity);GO:0004085(butyryl-CoA dehydrogenase activity);GO:0016491(oxidoreductase activity);GO:0016627(oxidoreductase activity, acting on the CH-CH group of donors);GO:0050660(FAD binding)	115371936
6530418L21Rik	A_52_P29953	0.0114433	up	2.83105	81.6048	60.1002	129.77	72.9931	258.496	89.2433	42.1789	65.5283	45.8223	75.3029	50.7295	64.48	0.393655	0.7825	1.4867	-0.683224	-0.764283	-0.393655	NM_175398	6530418L21Rik	Mus musculus RIKEN cDNA 6530418L21 gene (6530418L21Rik), mRNA [NM_175398]	NM_175398	false	ref:NM_175398;gb:BC052371;gb:AK033558;ens:ENSMUST00000066610	GO:0008152(metabolic process)	0	chr3:105846746..105846805	chr3	ENSMUST00000066610	105846746	109050	3qF2.2		GO:0008152|GO:0016798	NM_175398	Mm.212591	TC1579047	AAATCTGTAGCTTTTTGCTAGGCAATGTACCTATCTCAGAACGATTAATCAATGGGGTCA	GO:0016798(hydrolase activity, acting on glycosyl bonds)	105846805
6620401M08Rik	A_51_P145631	0.0386859	up	2.83002	233.221	86.93	123.751	105.142	241.762	220.399	56.1862	129.012	97.7407	125.652	71.257	157.962	1.53824	0.349569	0.247938	-1.08476	-0.247938	-1.034	AK158571	6620401M08Rik	Mus musculus visual cortex cDNA, RIKEN full-length enriched library, clone:K230015A11 product:hypothetical Arginine-rich region profile containing protein, full insert sequence. [AK158571]	AK158571	false	gb:AK158571;gb:AK029831;gb:AK133737;riken:4931406B08		0	chr7:51865470..51865411	chr7		51865411	75744	7qB4	GO:0005783(endoplasmic reticulum)	GO:0005783		Mm.386823	TC1602503	GTTGATAACGGAAAGGGAAACAATGGCTGCCTGGAGAAGGCATGTTTATCATCCTGGAAA		51865470
4930403L05Rik	A_51_P210403	0.0186684	down	2.82655	43.1698	66.3752	78.6268	86.501	169.115	161.387	131.823	37.5267	535.344	212.349	226.483	143.372	-0.984183	-0.501256	-0.296085	1.44906	0.970466	0.296085	NM_026128	4930403L05Rik	Mus musculus RIKEN cDNA 4930403L05 gene (4930403L05Rik), mRNA [NM_026128]	NM_026128	false	ref:NM_026128;gb:BY714595;gb:BC132484;gb:BC132486	GO:0009966(regulation of signal transduction)	0	chrX:14267774..14267715	chrX		14267715	67395	XqA1.1		GO:0009966|GO:0004864	NM_026128	Mm.50369	TC1589270	GAAGAAGCTCCGACAATTGAACATCTAGAAATTTACCATCAAACACATATAAGATCTGCT	GO:0004864(protein phosphatase inhibitor activity)	14267774
Sec14l3	A_52_P656455	0.00851475	up	2.82643	27.6328	20.8796	21.9551	11.7067	28.2247	11.3099	37.8431	72.375	22.3677	29.2319	32.5156	47.4233	0.395207	0.898143	1.3103	-0.944545	-0.395207	-0.553548	AK136060	Sec14l3	Mus musculus in vitro fertilized eggs cDNA, RIKEN full-length enriched library, clone:7420451P20 product:SEC14-like protein 3 (45 kDa secretory protein) (rsec45) homolog [Rattus norvegicus], full insert sequence. [AK136060]	AK136060	false	gb:AK136060;riken:7420451P20;tc:TC1695278;nap:NAP122461-001	GO:0006810(transport)	0	chr11:3977466..3977525	chr11		3977466	380683	11qA1	GO:0005622(intracellular);GO:0016021(integral to membrane)	GO:0006810|GO:0005215|GO:0005622|GO:0016021			TC1695278	TCATATGATCCTGCTCTGACAAGAAGATATGGAGTGTTTTCATTGCCCTGCATCTTTGAG	GO:0005215(transporter activity)	3977525
Klhl24	A_51_P362698	0.0294252	up	2.82535	155.197	137.223	555.316	236.609	435.528	209.809	61.9622	151.681	122.908	170.969	143.802	172.856	0.221531	1.27476	1.09765	-1.24763	-0.4322	-0.221531	AK054351	Klhl24	Mus musculus 2 days pregnant adult female ovary cDNA, RIKEN full-length enriched library, clone:E330017O14 product:hypothetical protein, full insert sequence. [AK054351]	AK054351	false	gb:AK054351;gb:AK170517;riken:E330017O14;riken:F630106H11		0	chr16:20012768..20012827	chr16		20012768	75785	16qA3		GO:0005216|GO:0005515		Mm.434398	TC1615033	TGTCTGATCAGGACACATAGTCACTCGTATACTAAGGTTATTCAGATCTTAACATATACA	GO:0005216(ion channel activity);GO:0005515(protein binding)	20012827
3110009O07Rik	A_52_P1098851	0.0233786	up	2.82342	38.9515	28.2864	81.9879	25.2078	109.67	32.9828	41.2028	48.942	43.572	49.1069	43.842	49.4961	0.317046	1.55702	1.58885	-0.39285	-0.317046	-0.319522	AK014037	3110009O07Rik	Mus musculus 13 days embryo head cDNA, RIKEN full-length enriched library, clone:3110009O07 product:unclassifiable, full insert sequence. [AK014037]	AK014037	false	gb:AK014037;riken:3110009O07		0	chr1:140646156..140646097	chr1		140646097	73077	1qF						GAGCTTAAATCTTGACCTTTCGTATTTCTCTTACATTTTGGGCATTTACCACTAACCAGA		140646156
Slc36a3	A_51_P518014	0.0336145	down	2.82281	56.4548	56.0313	56.3274	28.5347	151.197	60.1385	132.014	28.8646	149.592	22.2255	81.0205	22.1743	-1.58887	-0.618614	-0.269664	0.593577	1.15101	0.269664	NM_172258	Slc36a3	Mus musculus solute carrier family 36 (proton/amino acid symporter), member 3 (Slc36a3), mRNA [NM_172258]	NM_172258	false	ref:NM_172258;gb:AK132910;gb:AF453745;ens:ENSMUST00000020502		0	chr11:54968411..54968352	chr11	ENSMUST00000020502	54968352	215332	11qB1.3			NM_172258	Mm.87054	TC1589609	CTCTTAGGGTGTGTACTTGGGACATACCAAGCCCTGTACGAGATGACCCAGCAGACCCAC		54968411
Tmod3	A_52_P188782	0.0183843	up	2.82192	57.9046	64.6955	86.8035	53.7782	285.756	135.62	67.832	154.916	61.5064	120.498	55.6111	91.7553	0.281215	1.13193	1.51642	-0.750247	-0.528994	-0.281215	AK082971	Tmod3	Mus musculus 12 days embryo spinal cord cDNA, RIKEN full-length enriched library, clone:C530026E11 product:tropomodulin 3, full insert sequence. [AK082971]	AK082971	false	gb:AK082971;riken:C530026E11;tc:TC1602238;nap:NAP008917-001	GO:0051271(negative regulation of cell motility)	0	chr9:75316266..75316207	chr9		75316207	50875	9qD	GO:0001726(ruffle);GO:0005856(cytoskeleton);GO:0030027(lamellipodium)	GO:0051271|GO:0003779|GO:0005523|GO:0051011|GO:0001726|GO:0005856|GO:0030027			TC1602238	GTCCTACATAGAAAAATAATAATCCATAGATACCTAAGAATTAAGGGGTGAAACTAGGCC	GO:0003779(actin binding);GO:0005523(tropomyosin binding);GO:0051011(microtubule minus-end binding)	75316266
C030016K15Rik	A_52_P453684	0.0131014	up	2.81911	180.573	81.0844	188.654	96.5965	251.153	128.778	87.9612	75.4018	53.3982	96.6119	45.1897	76.9592	0.562113	0.372725	0.370709	-0.370709	-1.44838	-1.36108	AK021086	C030016K15Rik	Mus musculus adult male corpus striatum cDNA, RIKEN full-length enriched library, clone:C030016K15 product:unclassifiable, full insert sequence. [AK021086]	AK021086	false	gb:AK021086;riken:C030016K15;tc:TC1631257;nap:NAP018583-001		0	chr6:134507226..134507167	chr6		134507167	77387	6qG1				Mm.321990	TC1631257	CAAGTAGACTTGTCTATGGAAAGTTGAGTTTGTTCTTAAAAGACAGTGTGTATCCACCAT		134507226
ENSMUST00000100796	A_51_P304296	0.0405865	down	2.81606	605.588	131.747	701.599	246.637	583.484	381.853	1128.21	142.048	766.621	129.363	1307.85	137.962	-0.183259	-0.87557	-1.77215	0.605767	0.183259	0.861028	ENSMUST00000100796	ENSMUST00000100796	two pore channel 1 [Source:MarkerSymbol;Acc:MGI:2182472] [ENSMUST00000100796]		false	ens:ENSMUST00000100796;gb:AK077411;riken:5730403B01;nap:NAP119324-1	GO:0006811(ion transport)	0	chr5:120808026..120807967	chr5	ENSMUST00000100796	120807967		5qF	GO:0016020(membrane);GO:0016021(integral to membrane)	GO:0006811|GO:0005216|GO:0016020|GO:0016021		Mm.114054		TGAGCCCTTCATTCTTGAAGGTAGAGAGACAAACAATCCAGAAAACGCCAAGCACTGGAT	GO:0005216(ion channel activity)	120808026
Eif2ak1	A_51_P385773	0.038407	up	2.81532	211.032	220.635	422.846	371.465	559.301	435.541	69.2013	305.108	215.311	303.252	124.616	320.278	0.214944	0.466055	0.639965	-1.8613	-0.214944	-1.08269	NM_013557	Eif2ak1	Mus musculus eukaryotic translation initiation factor 2 alpha kinase 1 (Eif2ak1), mRNA [NM_013557]	NM_013557	false	ref:NM_013557;ens:ENSMUST00000100487;gb:AY033898;gb:AK208445	GO:0006417(regulation of translation);GO:0006468(protein amino acid phosphorylation);GO:0006950(response to stress);GO:0008285(negative regulation of cell proliferation);GO:0009605(response to external stimulus);GO:0017148(negative regulation of protein biosynthetic process);GO:0045993(negative regulation of translational initiation by iron);GO:0046777(protein amino acid autophosphorylation);GO:0…	0	chr5:144155498..144155557	chr5	ENSMUST00000100487	144155498	15467	5qG2	GO:0005737(cytoplasm)	GO:0006417|GO:0006468|GO:0006950|GO:0008285|GO:0009605|GO:0017148|GO:0045993|GO:0046777|GO:0046986|GO:0000166|GO:0003743|GO:0004672|GO:0004674|GO:0004694|GO:0005524|GO:0016301|GO:0016740|GO:0020037|GO:0042803|GO:0005737	NM_013557	Mm.389709	TC1576909	TGTACATTTCCAACCCTTAGTGAGGACAGGTGTGACTCCCAGTTGTACTGAGAAAACCTA	GO:0000166(nucleotide binding);GO:0003743(translation initiation factor activity);GO:0004672(protein kinase activity);GO:0004674(protein serine/threonine kinase activity);GO:0004694(eukaryotic translation initiation factor 2alpha kinase activity);GO:0005524(ATP binding);GO:0016301(kinase activity);GO:0016740(transferase activity);GO:0020037(heme binding);GO:0042803(protein homodimerization activi…	144155557
Olfr1182	A_51_P480588	0.00871186	up	2.81177	24.259	14.7232	24.7786	11.0821	99.3906	31.5154	46.2053	48.289	32.1783	39.0186	33.0064	49.834	0.39203	0.832473	1.32866	-0.39203	-0.606468	-0.92278	NM_001011535	Olfr1182	Mus musculus olfactory receptor 1182 (Olfr1182), mRNA [NM_001011535]	NM_001011535	false	ref:NM_001011535;ens:ENSMUST00000102619;ens:ENSMUST00000099822;gb:CB173676	GO:0007165(signal transduction);GO:0007186(G-protein coupled receptor protein signaling pathway);GO:0007608(sensory perception of smell);GO:0050896(response to stimulus)	0	chr2:88246874..88246858	chr2	ENSMUST00000102619	88246858	258167	2qD	GO:0016020(membrane);GO:0016021(integral to membrane)	GO:0007165|GO:0007186|GO:0007608|GO:0050896|GO:0004871|GO:0004872|GO:0004930|GO:0004984|GO:0016020|GO:0016021	NM_001011535	Mm.223246	TC1600719	ATCCTTTTCTCAATTAGGGGGCAGTTCTCTGTTCAACCAACCCTATGTACTATTTCCTCA	GO:0004871(signal transducer activity);GO:0004872(receptor activity);GO:0004930(G-protein coupled receptor activity);GO:0004984(olfactory receptor activity)	88246874
Zbtb3	A_51_P169880	0.00121064	up	2.81044	108.474	171.491	207.587	264.803	351.332	375.154	52.2812	197.566	51.9162	201.836	69.2861	225.444	0.52067	0.830257	1.08681	-0.736509	-0.777467	-0.52067	NM_133759	Zbtb3	Mus musculus zinc finger and BTB domain containing 3 (Zbtb3), mRNA [NM_133759]	NM_133759	false	ref:NM_133759;gb:BC012410;ens:ENSMUST00000096750;ens:ENSMUST00000088094	GO:0006350(transcription);GO:0006355(regulation of transcription, DNA-dependent)	0	chr19:8871601..8871660	chr19	ENSMUST00000096750	8871601	75291	19qA	GO:0005622(intracellular);GO:0005634(nucleus)	GO:0006350|GO:0006355|GO:0003676|GO:0003677|GO:0005515|GO:0008270|GO:0046872|GO:0005622|GO:0005634	NM_133759	Mm.23423	TC1584975	AATTTGCACTTGGTCCTAAAAATTAACATCTGGGGAGCATGAACTGATGCCAGGCCTGCT	GO:0003676(nucleic acid binding);GO:0003677(DNA binding);GO:0005515(protein binding);GO:0008270(zinc ion binding);GO:0046872(metal ion binding)	8871660
Dio2	A_51_P208603	0.0390353	up	2.80933	127.11	48.7833	309.37	71.8878	225.16	82.9578	89.691	44.2217	45.7899	53.8311	47.3511	59.5147	0.180702	0.9046	0.239588	-0.180702	-1.43432	-1.53076	NM_010050	Dio2	Mus musculus deiodinase, iodothyronine, type II (Dio2), mRNA [NM_010050]	NM_010050	false	ref:NM_010050;gb:AF096875;tc:TC1636620;nap:NAP109156-1	GO:0042404(thyroid hormone catabolic process);GO:0042446(hormone biosynthetic process)	0	chr12:91130245..91130186	chr12		91130186	13371	12qD3	GO:0005615(extracellular space);GO:0016020(membrane);GO:0016021(integral to membrane)	GO:0042404|GO:0042446|GO:0004800|GO:0008430|GO:0016491|GO:0005615|GO:0016020|GO:0016021	NM_010050	Mm.21389	TC1636620	AATGATAACTACTGACGAAAGAGCTGTCTGCTCAGTCTGTGGTTGGATGTAGTCACACGA	GO:0004800(thyroxine 5'-deiodinase activity);GO:0008430(selenium binding);GO:0016491(oxidoreductase activity)	91130245
Arhgef10	A_51_P265151	0.0347806	up	2.80547	246.088	182.755	192.604	270.692	495.551	407.598	136.176	220.584	65.9925	259.767	89.5554	266.242	1.0227	0.10242	0.875327	-0.10242	-1.3834	-0.978448	NM_172751	Arhgef10	Mus musculus Rho guanine nucleotide exchange factor (GEF) 10 (Arhgef10), transcript variant 1, mRNA [NM_172751]	NM_172751	false	ref:NM_172751;ref:NM_001037736;gb:AK147669;gb:BC066074	GO:0006508(proteolysis);GO:0007242(intracellular signaling cascade);GO:0035023(regulation of Rho protein signal transduction)	0	chr8:15000134..15000193	chr8	ENSMUST00000084207	15000134	234094	8qA1.1	GO:0005622(intracellular)	GO:0006508|GO:0007242|GO:0035023|GO:0004197|GO:0005085|GO:0005089|GO:0005622	NM_172751	Mm.240298	TC1590490	GAAACAACATAGCACCTAGTAGCATAGGAGGTCATTAACAACCCTTAAAATCATTCTACT	GO:0004197(cysteine-type endopeptidase activity);GO:0005085(guanyl-nucleotide exchange factor activity);GO:0005089(Rho guanyl-nucleotide exchange factor activity)	15000193
Stk3	A_51_P507982	0.0325475	up	2.80509	181.697	131.688	236.932	166.579	474.567	299.142	54.9289	164.057	66.2601	151.918	158.294	163.881	0.257228	0.301078	0.458595	-1.78574	-1.40426	-0.257228	NM_019635	Stk3	Mus musculus serine/threonine kinase 3 (Ste20, yeast homolog) (Stk3), mRNA [NM_019635]	NM_019635	false	ref:NM_019635;gb:BC037440;gb:BC049123;ens:ENSMUST00000018476	GO:0006468(protein amino acid phosphorylation);GO:0006915(apoptosis);GO:0007165(signal transduction);GO:0007243(protein kinase cascade);GO:0043065(positive regulation of apoptosis)	0	chr15:34821352..34821293	chr15	ENSMUST00000018476	34821293	56274	15qB3.1	GO:0005634(nucleus);GO:0005737(cytoplasm)	GO:0006468|GO:0006915|GO:0007165|GO:0007243|GO:0043065|GO:0000166|GO:0000287|GO:0004672|GO:0004674|GO:0005515|GO:0005524|GO:0016301|GO:0016740|GO:0046872|GO:0046983|GO:0005634|GO:0005737	NM_019635	Mm.262330	TC1586073	ATGGAACGAGAAATAGAAGAACTGCATCAAAGATACAGTGCAAAAAGACAACCTATCCTG	GO:0000166(nucleotide binding);GO:0000287(magnesium ion binding);GO:0004672(protein kinase activity);GO:0004674(protein serine/threonine kinase activity);GO:0005515(protein binding);GO:0005524(ATP binding);GO:0016301(kinase activity);GO:0016740(transferase activity);GO:0046872(metal ion binding);GO:0046983(protein dimerization activity)	34821352
Mobkl2c	A_51_P362202	0.0358699	up	2.80495	58.9562	130.148	166.207	122.711	142.302	139.012	28.9721	92.8521	32.6689	116.732	45.8271	140.611	0.237503	1.81764	1.41367	-0.300334	-0.457269	-0.237503	NM_175308	Mobkl2c	Mus musculus MOB1, Mps One Binder kinase activator-like 2C (yeast) (Mobkl2c), mRNA [NM_175308]	NM_175308	false	ref:NM_175308;gb:BI853722;gb:AK084014;ens:ENSMUST00000030477		0	chr4:115333586..115333645	chr4	ENSMUST00000030477	115333586	100465	4qD1		GO:0008270|GO:0046872	NM_175308	Mm.441977	TC1583820	TATGCATTGGAGGAAATTGAAACCGGTAAAAATTCAAAGCTCTTGACTTCTACTCTAGGG	GO:0008270(zinc ion binding);GO:0046872(metal ion binding)	115333645
Ppnr	A_51_P150105	0.00495898	up	2.80335	378.176	242.276	502.257	361.587	718.782	445.064	112.644	283.739	151.883	278.986	168.306	228.866	0.627067	0.458747	0.676206	-1.34813	-0.892569	-0.458747	NM_012022	Ppnr	Mus musculus per-pentamer repeat gene (Ppnr), mRNA [NM_012022]	NM_012022	false	ref:NM_012022;gb:X65588;gb:S76755;gb:E08075		0	chr19:55901754..55901813	chr19		55901754	26930	19qD2			NM_012022	Mm.439757	TC1591952	GAGGCCAGTCTTGTACTAACATCTTCTGTATGAAGTAGAAAAATTGTTCAACATCTTCTT		55901813
Ccnl2	A_52_P625745	0.00565386	up	2.80147	123.237	125.73	287.714	186.726	191.792	207.002	52.8497	128.359	45.8809	138.889	68.4363	146.256	0.57398	1.22659	0.492781	-0.677336	-0.995082	-0.492781	AK048244	Ccnl2	Mus musculus 16 days embryo head cDNA, RIKEN full-length enriched library, clone:C130042P04 product:similar to CYCLIN ANIA-6A [Rattus norvegicus], full insert sequence. [AK048244]	AK048244	false	gb:AK048244;gb:AK029033;gb:AK156037;gb:AK081293	GO:0000074(regulation of progression through cell cycle);GO:0006350(transcription);GO:0006355(regulation of transcription, DNA-dependent);GO:0008150(biological_process)	0	chr4:154663486..154663545	chr4		154663486	56036	4qE2	GO:0005575(cellular_component);GO:0005634(nucleus)	GO:0000074|GO:0006350|GO:0006355|GO:0008150|GO:0003674|GO:0005575|GO:0005634		Mm.23492	TC1596881	TTGTGAATGTTCATTTTAAGACTCCTTGTTGCAATGGGACAGTTTCGTTCTTTGATAAGC	GO:0003674(molecular_function)	154663545
2010001E11Rik	A_51_P505846	0.0329459	down	2.80064	256.426	18.6634	362.852	28.9404	284.753	48.2821	1052.22	28.5369	436.565	14.4915	220.267	10.9632	-0.274131	-0.406162	-1.49424	1.15008	0.85853	0.274131	AK008003	2010001E11Rik	Mus musculus adult male small intestine cDNA, RIKEN full-length enriched library, clone:2010001E11 product:similar to DJ1112D6.1 (PUTATIVE NOVEL PROTEIN SIMILAR TO BACTERIAL NARK (NITRITE EXTRUSION PROTEIN, NITRITE FACILITATOR)) (FRAGMENT) [Homo...	AK008003	false	gb:AK008003;gb:XM_125582;ens:ENSMUST00000045526;ref:XM_907955		0	chr10:39610341..39610282	chr10	ENSMUST00000045526	39610282	72045	10qB1	GO:0016021(integral to membrane)	GO:0016021	XM_125582	Mm.235981	TC1595559	CAGGTGGAGTCATAGCAATTTATCAGCAATTTCTAGAGATAACTAGAAAGTTTCCACATA		39610341
Zik1	A_51_P514379	0.00313927	up	2.79944	106.429	67.3601	61.2756	35.1067	116.432	46.6074	47.7162	59.4917	55.6533	88.1969	53.5187	86.257	0.489064	0.63271	1.15	-0.489064	-0.835116	-0.859453	NM_009577	Zik1	Mus musculus zinc finger protein interacting with K protein 1 (Zik1), mRNA [NM_009577]	NM_009577	false	ref:NM_009577;ens:ENSMUST00000032551;gb:U69133;gb:AK146692	GO:0006355(regulation of transcription, DNA-dependent)	0	chr7:9363369..9363310	chr7	ENSMUST00000032551	9363310	22775	7qA1	GO:0005622(intracellular);GO:0005634(nucleus)	GO:0006355|GO:0003676|GO:0008270|GO:0046872|GO:0005622|GO:0005634	NM_009577	Mm.49441	TC1582199	TTTTGTGGGATAGTGGAGTTTAACTTGATCATTTACCTCCAGTCTTGTTATAGAGATAGG	GO:0003676(nucleic acid binding);GO:0008270(zinc ion binding);GO:0046872(metal ion binding)	9363369
Synj2	A_52_P188172	0.0385098	up	2.79824	199.957	69.4818	105.995	106.255	177.384	152.153	64.1168	103.545	53.7481	111.567	54.5716	106.575	1.87249	0.343975	0.568862	-0.343975	-0.706119	-0.618132	NM_011523	Synj2	Mus musculus synaptojanin 2 (Synj2), mRNA [NM_011523]	NM_011523	false	ref:NM_011523;ens:ENSMUST00000061091;gb:AF041860;gb:AK029755		0	chr17:6000577..6000636	chr17	ENSMUST00000061091	6000577	20975	17qA1	GO:0005575(cellular_component)	GO:0001668|GO:0003676|GO:0003723|GO:0004437|GO:0004439|GO:0004445|GO:0005515|GO:0016787|GO:0005575	NM_011523	Mm.236068	TC1589150	AAATGGAAGAACGTATCTCTCAGTTTTCAAGATCTCTGGCTAAAGTTTCGCAGATGAACT	GO:0001668(phosphatidylinositol-4,5-bisphosphate 5-phosphatase activity);GO:0003676(nucleic acid binding);GO:0003723(RNA binding);GO:0004437(inositol or phosphatidylinositol phosphatase activity);GO:0004439(phosphoinositide 5-phosphatase activity);GO:0004445(inositol-polyphosphate 5-phosphatase activity);GO:0005515(protein binding);GO:0016787(hydrolase activity)	6000636
AK037378	A_52_P1028125	0.00494957	up	2.79502	132.746	86.9201	199.906	106.599	128.207	125.308	65.0896	122.666	52.845	112.512	50.9753	94.6673	1.04095	1.33717	0.463031	-0.484197	-0.660207	-0.463031	AK037378	AK037378	Mus musculus 16 days neonate thymus cDNA, RIKEN full-length enriched library, clone:A130012M03 product:unclassifiable, full insert sequence. [AK037378]	AK037378	false	gb:AK037378;gb:BB153338;riken:A130012M03;tc:TC1613966		0	chr11:104209901..104209841	chr11		104209841		11qE1				Mm.446521	TC1613966	GTATTGACCCGCTTCATAGCATATTTCTCAAAAGTCTTTAGAGTGTGGATATATTTGTAC		104209901
AI118078	A_51_P497484	0.0101559	down	2.79333	42.8501	132.846	49.7081	137.273	94.6747	179.743	182.805	167.019	143.756	173.819	230.007	155.274	-1.03296	-0.866071	-0.325457	0.729722	0.325457	1.16629	NM_172923	AI118078	Mus musculus expressed sequence AI118078 (AI118078), mRNA [NM_172923]	NM_172923	false	ref:NM_172923;gb:BC068128;gb:AK036040;ens:ENSMUST00000034862	GO:0006811(ion transport)	0	chr9:55236067..55236126	chr9	ENSMUST00000034862	55236067	244886	9qB	GO:0016020(membrane);GO:0016021(integral to membrane)	GO:0006811|GO:0005216|GO:0016020|GO:0016021	NM_172923	Mm.24361	TC1585749	TCCTGGCTGGGGTTTTGGGTTTTTGTTTTATTTGTTGTATTGTTTTGTTTTTTAAAACCA	GO:0005216(ion channel activity)	55236126
Enoph1	A_51_P295558	0.00876147	up	2.79133	162.441	342.58	365.816	498.838	468.491	517.691	65.6872	323.626	111.158	389.334	83.963	336.286	0.365937	0.995004	1.29839	-0.858186	-0.365937	-0.559408	NM_026421	Enoph1	Mus musculus enolase-phosphatase 1 (Enoph1), mRNA [NM_026421]	NM_026421	false	ref:NM_026421;gb:AK168696;gb:AK167575;ens:ENSMUST00000031268	GO:0008152(metabolic process);GO:0008652(amino acid biosynthetic process);GO:0009086(methionine biosynthetic process)	0	chr5:100308455..100308514	chr5	ENSMUST00000031268	100308455	67870	5qE4		GO:0008152|GO:0008652|GO:0009086|GO:0000287|GO:0003824|GO:0008967|GO:0016787|GO:0046872	NM_026421	Mm.11311	TC1590175	TACCAAGCCCGGGGTGTATTTGAAACTGCAAAATACTAATCAAATTTGTGATGTTTATCA	GO:0000287(magnesium ion binding);GO:0003824(catalytic activity);GO:0008967(phosphoglycolate phosphatase activity);GO:0016787(hydrolase activity);GO:0046872(metal ion binding)	100308514
Patz1	A_51_P176524	0.0474687	up	2.78994	60.0287	158.687	241.236	208.894	237.37	264.322	52.8964	207.348	39.9687	188.558	49.1623	147.161	0.0896562	1.69979	1.33696	-0.478693	-0.74595	-0.0896561	NM_019574	Patz1	Mus musculus POZ (BTB) and AT hook containing zinc finger 1 (Patz1), mRNA [NM_019574]	NM_019574	false	ref:NM_019574;gb:BC026673;gb:BC043035;gb:BC055947	GO:0006350(transcription);GO:0006355(regulation of transcription, DNA-dependent);GO:0016481(negative regulation of transcription)	0	chr11:3208227..3208286	chr11	ENSMUST00000057089	3208227	56218	11qA1	GO:0005622(intracellular);GO:0005634(nucleus)	GO:0006350|GO:0006355|GO:0016481|GO:0003676|GO:0005515|GO:0008270|GO:0016563|GO:0016564|GO:0046872|GO:0005622|GO:0005634	NM_019574	Mm.275563	TC1595776	TGGTCTTAGAAACAGACTCTCATCTGATACTCTCTGTAGAAATACTGAGAGACCCAATAT	GO:0003676(nucleic acid binding);GO:0005515(protein binding);GO:0008270(zinc ion binding);GO:0016563(transcriptional activator activity);GO:0016564(transcriptional repressor activity);GO:0046872(metal ion binding)	3208286
Serpinb1b	A_52_P430348	0.0127	down	2.78683	60.3738	101.082	35.8206	117.266	64.1819	150.121	133.131	127.206	185.857	118.095	94.9862	92.6692	-0.389578	-1.35697	-0.871936	0.419627	1.00819	0.389578	NM_173052	Serpinb1b	Mus musculus serine (or cysteine) peptidase inhibitor, clade B, member 1b (Serpinb1b), mRNA [NM_173052]	NM_173052	false	ref:NM_173052;gb:AK018226;gb:AF426025;ens:ENSMUST00000016951	GO:0042176(regulation of protein catabolic process)	0	chr13:33098821..33098880	chr13	ENSMUST00000016951	33098821	282663	13qA3.2	GO:0005575(cellular_component)	GO:0042176|GO:0004601|GO:0004867|GO:0008233|GO:0005575	NM_173052	Mm.314490	TC1588349	AGCATGACCAAACTTGTGCTAGTGAATGCCATTTACTTCAAAGGAATATGGGAGGAGCAA	GO:0004601(peroxidase activity);GO:0004867(serine-type endopeptidase inhibitor activity);GO:0008233(peptidase activity)	33098880
Sdcbp2	A_51_P234253	0.0185323	down	2.78673	205.623	103.222	421.335	145.982	472.682	208.728	575.972	95.8813	920.104	88.6287	563.381	124.69	-0.85822	-0.323292	-0.673227	0.734207	1.52348	0.323292	NM_145535	Sdcbp2	Mus musculus syndecan binding protein (syntenin) 2 (Sdcbp2), mRNA [NM_145535]	NM_145535	false	ref:NM_145535;gb:BC005556;gb:AK160483;ens:ENSMUST00000028950	GO:0007242(intracellular signaling cascade);GO:0007399(nervous system development);GO:0046907(intracellular transport)	0	chr2:151281114..151281173	chr2	ENSMUST00000028950	151281114	228765	2qG3	GO:0005737(cytoplasm);GO:0005886(plasma membrane)	GO:0007242|GO:0007399|GO:0046907|GO:0005515|GO:0008022|GO:0042803|GO:0046982|GO:0005737|GO:0005886	NM_145535	Mm.32068	TC1582193	CTGGGTATTGCAGGGATGTGTCCCAGGTGATGTATATTGAGTCTGTCATTGCCGATTTTA	GO:0005515(protein binding);GO:0008022(protein C-terminus binding);GO:0042803(protein homodimerization activity);GO:0046982(protein heterodimerization activity)	151281173
Olfr45	A_51_P428102	0.0200649	up	2.78046	23.8012	15.0845	21.5549	11.8083	27.2409	11.3001	35.2283	65.6007	28.497	52.8767	26.6083	23.8406	0.249757	0.460004	0.861233	-1.30519	-1.30003	-0.249757	NM_146963	Olfr45	Mus musculus olfactory receptor 45 (Olfr45), mRNA [NM_146963]	NM_146963	false	ref:NM_146963;gb:BC125300;gb:AF102519;ens:ENSMUST00000084454	GO:0007165(signal transduction);GO:0007186(G-protein coupled receptor protein signaling pathway);GO:0007608(sensory perception of smell);GO:0050896(response to stimulus)	0	chr7:140542806..140542865	chr7	ENSMUST00000084454	140542806	18344	7qF4	GO:0005887(integral to plasma membrane);GO:0016020(membrane);GO:0016021(integral to membrane)	GO:0007165|GO:0007186|GO:0007608|GO:0050896|GO:0001584|GO:0004871|GO:0004872|GO:0004930|GO:0004984|GO:0005887|GO:0016020|GO:0016021	NM_146963	Mm.222838	TC1600274	TATGTAAATACCATTATGACTCTTTTGGGAGATTCCTTTTTTGGAGGCGTCAATTTTGTG	GO:0001584(rhodopsin-like receptor activity);GO:0004871(signal transducer activity);GO:0004872(receptor activity);GO:0004930(G-protein coupled receptor activity);GO:0004984(olfactory receptor activity)	140542865
A830093I24Rik	A_51_P148717	0.0290562	up	2.77967	57.9848	45.1041	19.4062	32.221	125.069	76.5062	36.9745	96.3577	22.3054	63.1145	32.354	74.448	1.3293	0.235404	1.67596	-0.414987	-0.533693	-0.235404	NM_175431	A830093I24Rik	Mus musculus RIKEN cDNA A830093I24 gene (A830093I24Rik), mRNA [NM_175431]	NM_175431	false	ref:NM_175431;gb:BC100429;gb:AK044133;riken:A830093I24		0	chr12:4780149..4780090	chr12	ENSMUST00000101631	4780090	207921	12qA1.1			NM_175431	Mm.184898	TC1673685	TATAAAAAGTGGGTTGAACGTGTGGCAGATCCTCTCCAGAAGAAAATTATAGAAAAAGTT		4780149
Bcar3	A_51_P520936	0.0241429	up	2.77686	478.984	963.567	434.989	1130.83	489.836	1319.2	98.4986	1077.04	316.734	1342.52	258.634	1682.91	0.748043	0.378117	0.327155	-1.69437	-0.327155	-0.945528	NM_013867	Bcar3	Mus musculus breast cancer anti-estrogen resistance 3 (Bcar3), mRNA [NM_013867]	NM_013867	false	ref:NM_013867;gb:BC023930;gb:AK143894;ens:ENSMUST00000029766	GO:0007242(intracellular signaling cascade);GO:0007264(small GTPase mediated signal transduction)	0	chr3:122521852..122521911	chr3	ENSMUST00000029766	122521852	29815	3qG1	GO:0005622(intracellular)	GO:0007242|GO:0007264|GO:0005085|GO:0005622	NM_013867	Mm.45815	TC1575527	GCAGATCTAACAGGATACAAGCCGCTAACATCCACAGGATAGTAAATGTGTAAACTGCAC	GO:0005085(guanyl-nucleotide exchange factor activity)	122521911
Pdhx	A_51_P149946	0.00441709	up	2.77625	194.7	160.226	205.109	259.159	578.783	444.094	73.67	164.046	58.6364	173.613	71.8496	186.046	1.02734	0.40875	1.12836	-0.40875	-0.819806	-0.626411	NM_175094	Pdhx	Mus musculus pyruvate dehydrogenase complex, component X (Pdhx), mRNA [NM_175094]	NM_175094	false	ref:NM_175094;gb:AK047670;gb:AK166257;ens:ENSMUST00000011058	GO:0008152(metabolic process)	0	chr2:102822299..102822240	chr2	ENSMUST00000011058	102822240	27402	2qE2	GO:0005739(mitochondrion);GO:0005967(mitochondrial pyruvate dehydrogenase complex)	GO:0008152|GO:0005515|GO:0008415|GO:0009055|GO:0031405|GO:0005739|GO:0005967	NM_175094	Mm.315011	TC1578691	TACAATAGGAATGAAGACAGAGGAAGAAAAACTAAAGAGTCGTTTGTTCAGAGACCTGAC	GO:0005515(protein binding);GO:0008415(acyltransferase activity);GO:0009055(electron carrier activity);GO:0031405(lipoic acid binding)	102822299
Pih1d2	A_52_P314723	0.0329134	down	2.77616	442.383	45.024	691.275	57.0241	711.817	164.672	877.174	39.1596	1026.27	42.1949	740.997	36.6469	-0.672128	-0.369045	-1.85675	0.516765	0.63554	0.369045	AK080744	Pih1d2	Mus musculus adult retina cDNA, RIKEN full-length enriched library, clone:A930034J01 product:hypothetical protein, full insert sequence [AK080744]	AK080744	false	gb:AK080744;riken:A930034J01;tc:TC1594623;nap:NAP088805-1		0	chr9:50374442..50374501	chr9		50374442	72614	9qA5.3				Mm.147232	TC1594623	ACACAAATACATGACAAAGCCAAACCATTCATCACTCAAGGCTAGGGACTGTATGGAAAG		50374501
Ttk	A_52_P110534	0.02977	up	2.77496	200.754	132.429	134.367	170.499	198.264	263.684	73.487	148.588	62.5667	176.05	68.3575	285.814	1.31378	0.369982	0.302182	-0.302182	-0.778948	-1.35034	NM_009445	Ttk	Mus musculus Ttk protein kinase (Ttk), mRNA [NM_009445]	NM_009445	false	ref:NM_009445;gb:AK041487;gb:BC058851;gb:M86377	GO:0006468(protein amino acid phosphorylation)	0	chr9:83661837..83664780	chr9	ENSMUST00000070326	83661837	22137	9qE2		GO:0006468|GO:0000166|GO:0004672|GO:0004674|GO:0004713|GO:0005524|GO:0016301|GO:0016740	NM_009445	Mm.1904	TC1594270	CATGTCTTCTTCAAGAGAAAATTCGAAAATCAGGACCAAGGTAAGTCCCAGAAGTGATGT	GO:0000166(nucleotide binding);GO:0004672(protein kinase activity);GO:0004674(protein serine/threonine kinase activity);GO:0004713(protein-tyrosine kinase activity);GO:0005524(ATP binding);GO:0016301(kinase activity);GO:0016740(transferase activity)	83664780
1700022A21Rik	A_51_P240723	0.0170393	down	2.77095	68.1438	115.734	87.855	134.977	156.343	218.287	375.66	285.502	699.59	235.579	199.995	133.814	-0.721361	-0.576724	-0.438717	0.438717	1.61309	0.622533	XM_131911	1700022A21Rik	PREDICTED: Mus musculus RIKEN cDNA 1700022A21 gene (1700022A21Rik), mRNA [XM_131911]	XM_131911	false	gb:XM_131911;ens:ENSMUST00000047544;ref:XM_906557;ref:XM_987912		0	chr5:24158815..24158874	chr5	ENSMUST00000047544	24158815	72252	5qA3			XM_131911	Mm.87446	TC1679691	GGCCGGCCAGAGCTTTACCTCATCCATCTCAGAGACACATGGAAACCAGGACGTGACAGT		24158874
Zfp263	A_52_P452494	0.0364827	up	2.7686	77.9782	175.638	199.451	165.19	241.101	208.018	57.8388	188.888	49.5124	171.47	75.1266	226.888	0.21156	1.65493	1.59595	-0.324397	-0.409074	-0.21156	NM_148924	Zfp263	Mus musculus zinc finger protein 263 (Zfp263), mRNA [NM_148924]	NM_148924	false	ref:NM_148924;gb:BC060162;gb:BC056222;ens:ENSMUST00000023176	GO:0006355(regulation of transcription, DNA-dependent)	0	chr16:3665022..3665081	chr16	ENSMUST00000023176	3665022	74120	16qA1	GO:0005622(intracellular);GO:0005634(nucleus)	GO:0006355|GO:0003676|GO:0003677|GO:0003700|GO:0008270|GO:0016564|GO:0046872|GO:0005622|GO:0005634	NM_148924	Mm.29081	TC1576619	TGTTCTGAATGTGGAGAAAGCTTCTCTCGGAGCTCACGTCTTACAAGTCATCAAAGGACT	GO:0003676(nucleic acid binding);GO:0003677(DNA binding);GO:0003700(transcription factor activity);GO:0008270(zinc ion binding);GO:0016564(transcriptional repressor activity);GO:0046872(metal ion binding)	3665081
A930001C03Rik	A_52_P91658	0.0262044	up	2.76376	165.979	50.5043	314.835	99.2655	406.586	135.585	50.4337	78.5963	107.8	63.67	85.4072	62.6684	0.544506	0.493216	0.412346	-1.81209	-0.412346	-0.725399	AK044205	A930001C03Rik	Mus musculus adult retina cDNA, RIKEN full-length enriched library, clone:A930001C03 product:unclassifiable, full insert sequence [AK044205]	AK044205	false	gb:AK044205;gb:BC051549;gb:AK048995;gb:BC022769		0	chr19:4447985..4448044	chr19		4447985	319314	19qA				Mm.393810	TC1608037	AGAGACTTGTCCTAGTTACTTCCAGATGGATAAGCCAGCTATGATGTGACCTCGCTAAGT		4448044
A130037E08Rik	A_52_P182979	0.0103666	up	2.75746	93.6512	74.4892	123.281	56.6617	140.061	100.709	56.9636	85.1901	56.4434	88.1304	63.0394	148.783	0.455456	1.2467	0.601059	-0.455456	-0.517646	-1.1137	AK035173	A130037E08Rik	Mus musculus 12 days embryo embryonic body between diaphragm region and neck cDNA, RIKEN full-length enriched library, clone:9430096E16 product:unclassifiable, full insert sequence. [AK035173]	AK035173	false	gb:AK035173;gb:AK037682;riken:9430096E16;riken:A130037E08		0	chr9:71905891..71905832	chr9		71905832	319985	9qD				Mm.171615	TC1598528	TGTAAATTAATCTAGTTGGTGTGGTAGGCTATGTGAGATGTTCTCTAATGACCTTGTGGT		71905891
AI851716	A_51_P438293	0.0137234	up	2.75667	174.894	105.49	258.295	157.77	149.899	174.329	66.0553	132.867	86.0302	151.419	68.3848	173.377	1.2461	1.22792	0.298902	-0.491514	-0.298902	-0.825437	AK133701	AI851716	Mus musculus adult male pituitary gland cDNA, RIKEN full-length enriched library, clone:5330440P20 product:unclassifiable, full insert sequence [AK133701]	AK133701	false	gb:AK133701;gb:BC038250;gb:BY759648;riken:5330440P20		0	chr1:72568681..72568740	chr1		72568681	98463	1qC3				Mm.441519	TC1697061	CAAGGATATCTGTGTGTGAATCCATTTTGGACATAATGATCTCTTTGTCCAGAACTAGCT		72568740
Sorbs2	A_51_P368136	0.0266589	up	2.75565	26.3028	14.5686	50.8107	10.6564	39.1917	10.2028	40.5818	35.585	31.6164	25.5553	28.026	25.0222	0.272654	1.6737	1.36188	-0.390139	-0.272654	-0.416149	AK049030	Sorbs2	Mus musculus 0 day neonate cerebellum cDNA, RIKEN full-length enriched library, clone:C230093F19 product:similar to ARG/ABL-INTERACTING PROTEIN ARGBP2A [Homo sapiens], full insert sequence. [AK049030]	AK049030	false	gb:AK049030;riken:C230093F19;tc:TC1614391;nap:NAP019524-001		0	chr8:47274768..47274827	chr8		47274768	234214	8qB1.1				Mm.211096	TC1614391	TCTCATTATCATTAGCTATAGCTGGCTGTGCCTAATCATAACACTCATACATGAAATGCT		47274827
Ddef1	A_52_P448435	0.0128618	up	2.75336	137.987	176.768	422.162	276.795	592.083	371.595	85.0431	187.316	95.7396	195.577	85.9079	210.085	0.336612	1.30292	1.36601	-0.445263	-0.336612	-0.596168	XM_976949	Ddef1	PREDICTED: Mus musculus development and differentiation enhancing, transcript variant 6 (Ddef1), mRNA [XM_976949]	XM_976949	false	ref:XM_976949;gb:AK053501;riken:E130103H07;tc:TC1636782	GO:0006355(regulation of transcription, DNA-dependent);GO:0043087(regulation of GTPase activity)	0	chr15:63947995..63947936	chr15		63947936	13196	15qD1	GO:0005634(nucleus);GO:0016020(membrane)	GO:0006355|GO:0043087|GO:0003677|GO:0003700|GO:0005096|GO:0005515|GO:0008270|GO:0046872|GO:0005634|GO:0016020	XM_976949	Mm.277236	TC1636782	GAACACACTTTTAAAGACAGACCATTAATGTACCAAGCTTACAAATCTATACTGTGTGAG	GO:0003677(DNA binding);GO:0003700(transcription factor activity);GO:0005096(GTPase activator activity);GO:0005515(protein binding);GO:0008270(zinc ion binding);GO:0046872(metal ion binding)	63947995
NAP037944-1	A_52_P156939	0.039732	down	2.75331	39.5437	27.1217	34.8358	25.7712	31.2014	28.4507	204.993	47.8442	76.6352	40.5877	198.014	35.5093	-0.186483	-0.29567	-0.597334	1.36867	0.186483	1.74885	NAP037944-1	NAP037944-1			false	nap:NAP037944-1		0	chr16:070241376..070241435	chr16		70241376		16qC2						TATACTATAATCTAGGTGGGTGGGGTCTAGCTCTGATAGCACCATTTCCACCACTCCTGG		70241435
Il17rb	A_51_P464838	0.0495761	up	2.751	80.7591	76.5199	260.894	77.9247	310.027	110.384	53.0798	68.7074	43.1706	49.9496	45.0996	63.1723	0.144108	1.80963	1.55619	-0.305985	-0.144108	-0.419858	AF208109	Il17rb	Mus musculus IL-17 receptor homolog short isoform precursor (Evi27) mRNA, complete cds [AF208109]	AF208109	false	gb:AF208109;gb:AF208108;tc:TC1592267;nap:NAP057580-1		0	chr14:28825396..28825337	chr14		28825337	50905	14qA3	GO:0005615(extracellular space);GO:0005737(cytoplasm);GO:0005887(integral to plasma membrane);GO:0009986(cell surface);GO:0016020(membrane);GO:0016021(integral to membrane)	GO:0004872|GO:0004907|GO:0005615|GO:0005737|GO:0005887|GO:0009986|GO:0016020|GO:0016021		Mm.269363	TC1592267	GATATACCCAAAGCTGGGTAATGATTATCACTGAGAACCACGCACTCTGGCCATGAAGTA	GO:0004872(receptor activity);GO:0004907(interleukin receptor activity)	28825396
Etaa1	A_52_P475040	0.0398507	up	2.75046	114.401	248.839	225.922	344.133	508.658	420.353	86.6479	267.682	81.9177	272.639	70.6685	391.576	0.253085	0.767057	1.64929	-0.253085	-0.360546	-1.09596	NM_026576	Etaa1	Mus musculus Ewing's tumor-associated antigen 1 (Etaa1), mRNA [NM_026576]	NM_026576	false	ref:NM_026576;gb:BC028916;gb:AK019965;ens:ENSMUST00000076661		0	chr11:17845703..17845644	chr11	ENSMUST00000076661	17845644	68145	11qA3.1			NM_026576	Mm.178684	TC1579553	TTAGGAAAAAGGGAAACTGTCAATTCATTGCTTGAAGCTAATCAGCAGCAATCTTCAATA		17845703
NAP010554-001	A_52_P258645	0.0211226	down	2.74757	93.2498	50.0135	154.682	42.9135	176.596	71.2697	274.866	47.8538	210.707	36.4572	386.823	37.178	-1.28713	-0.336109	-0.876827	0.336108	0.345046	1.19324	NAP010554-001	NAP010554-001			false	nap:NAP010554-001		0	chr12:13441681..13458896	chr12		13441681		12qA1.1						ATTAGTGCCTCACCTTTACCTGTTAAAGTTCTACAAGAGGTACGTATGGATGCTGCTGCT		13458896
Fbxo2	A_52_P36190	0.00187336	down	2.74753	87.3575	226.68	200.388	392.757	174.087	499.494	347.999	266.201	237.723	236.89	257.024	237.227	-0.89276	-0.487952	-1.03776	0.869456	0.487952	0.598526	NM_176848	Fbxo2	Mus musculus F-box protein 2 (Fbxo2), mRNA [NM_176848]	NM_176848	false	ref:NM_176848;gb:AK140175;gb:BC027053;ens:ENSMUST00000047951	GO:0006512(ubiquitin cycle);GO:0006516(glycoprotein catabolic process);GO:0030163(protein catabolic process);GO:0030433(ER-associated protein catabolic process)	0	chr4:147008713..147008844	chr4	ENSMUST00000047951	147008713	230904	4qE2	GO:0005829(cytosol)	GO:0006512|GO:0006516|GO:0030163|GO:0030433|GO:0001948|GO:0005515|GO:0030246|GO:0005829	NM_176848	Mm.262287	TC1578506	CCCAAGATGACAGCGTTAAGAAATACTTCGCCTCCTCCTTCGAGTGGTGTCGCAAAGCGC	GO:0001948(glycoprotein binding);GO:0005515(protein binding);GO:0030246(carbohydrate binding)	147008844
Nkx6-1	A_51_P441153	0.0361545	down	2.7442	23.8596	113.741	41.3377	116.091	86.2658	180.672	98.9835	168.285	139.326	115.223	111.942	108.022	-1.33702	-0.573636	-0.150433	0.150433	1.19013	0.967508	NM_144955	Nkx6-1	Mus musculus NK6 transcription factor related, locus 1 (Drosophila) (Nkx6-1), mRNA [NM_144955]	NM_144955	false	ref:NM_144955;gb:AF357883;ens:ENSMUST00000044125;tc:TC1590209	GO:0006355(regulation of transcription, DNA-dependent);GO:0007275(multicellular organismal development);GO:0030154(cell differentiation);GO:0031018(endocrine pancreas development);GO:0045449(regulation of transcription);GO:0045686(negative regulation of glial cell differentiation);GO:0045687(positive regulation of glial cell differentiation)	0	chr5:101899665..101899606	chr5	ENSMUST00000044125	101899606	18096	5qE4	GO:0005634(nucleus)	GO:0006355|GO:0007275|GO:0030154|GO:0031018|GO:0045449|GO:0045686|GO:0045687|GO:0003677|GO:0003700|GO:0005634	NM_144955	Mm.193072	TC1590209	CCCCCAGTATCCTGGCTGCTCGCCGGGCCTTTACTATTTTTTAAGATGTACATATCTATT	GO:0003677(DNA binding);GO:0003700(transcription factor activity)	101899665
AK032574	A_52_P755353	0.0265777	down	2.74403	24.5727	35.1999	13.4507	32.5956	18.7234	71.0966	23.0601	22.2731	21.5947	15.7241	22.5042	20.4141	-0.284306	-1.04279	-1.69073	0.284306	0.69191	0.374839	AK032574	AK032574	Mus musculus adult male olfactory brain cDNA, RIKEN full-length enriched library, clone:6430599K15 product:unclassifiable, full insert sequence. [AK032574]	AK032574	false	gb:AK032574;riken:6430599K15		0	chr6:80445940..80445999	chr6		80445940		6qC3						AGTATCTGTTCCCAAAACTAATGACAATGAACCATGAATAGGAAACAATCCAACAAGGGC		80445999
NAP057081-1	A_51_P180849	1.2111619E-4	up	2.74146	35.5425	14.3028	28.6899	11.4281	30.0981	11.0694	60.8869	71.5568	48.8138	46.4123	39.8197	43.2845	0.62023	0.634945	0.750083	-0.92597	-0.62023	-0.813378	NAP057081-1	NAP057081-1			false	nap:NAP057081-1		0	chr10:129025835..129025776	chr10		129025776		10qD3						CATTTTGTCAATTCCTTTCTCAGTGTTTCTGCCTAGATAGTTCTTAATTGGTCAGAGCAT		129025835
AK045222	A_52_P995717	0.0470302	up	2.74065	436.544	83.1605	713.248	143.857	672.563	178.007	134.406	103.601	135.317	121.617	309.686	93.5783	0.570011	0.487627	0.0955865	-1.44659	-1.66815	-0.0955864	AK045222	AK045222	Mus musculus 9.5 days embryo parthenogenote cDNA, RIKEN full-length enriched library, clone:B130048M22 product:unclassifiable, full insert sequence. [AK045222]	AK045222	false	gb:AK045222;riken:B130048M22;tc:TC1606792;nap:NAP082989-1		0	chr18:79239035..79238976	chr18		79238976		18qE3					TC1606792	TAGTCTTGAACAATAAATCTTTAGCAATCGGTCCTAGACGGATTTATAATGTGTATCACC		79239035
Arhgap19	A_52_P213207	0.00420066	up	2.73967	34.702	14.3235	28.0061	11.4369	29.6785	11.0191	47.2659	42.1749	62.6199	95.1909	35.2159	33.4119	0.556109	0.571513	0.708881	-0.556109	-1.32473	-0.644659	BC086680	Arhgap19	Mus musculus cDNA clone MGC:113725 IMAGE:30670200, complete cds [BC086680]	BC086680	false	gb:BC086680;gb:AK164477;gb:AK220317;riken:D330001N23	GO:0007165(signal transduction);GO:0008150(biological_process)	0	chr19:41820006..41819947	chr19		41819947	71085	19qC3	GO:0005575(cellular_component);GO:0005622(intracellular)	GO:0007165|GO:0008150|GO:0003674|GO:0005096|GO:0005575|GO:0005622		Mm.21646	TC1656775	GTTATTTTTTATTATTTTGCATATATATATGTAATTGTAAAGAAACAATCATATATATTG	GO:0003674(molecular_function);GO:0005096(GTPase activator activity)	41820006
Clasp2	A_51_P281326	0.0333649	up	2.73829	246.992	302.357	458.725	390.904	651.938	508.663	75.0509	320.962	217.488	348.119	111.147	271.346	0.19343	0.716035	0.843242	-1.61124	-0.19343	-0.802449	NM_001081960	Clasp2	Mus musculus CLIP associating protein 2 (Clasp2), transcript variant 2, mRNA [NM_001081960]	NM_001081960	false	ref:NM_001081960;ref:NM_029633;gb:AJ276961;gb:AB093252	GO:0007026(negative regulation of microtubule depolymerization);GO:0007049(cell cycle);GO:0007067(mitosis);GO:0007126(meiosis);GO:0051301(cell division)	0	chr9:113768057..113768116	chr9		113768057	76499	9qF3	GO:0005794(Golgi apparatus);GO:0005856(cytoskeleton);GO:0005874(microtubule);GO:0005881(cytoplasmic microtubule)	GO:0007026|GO:0007049|GO:0007067|GO:0007126|GO:0051301|GO:0005488|GO:0005515|GO:0008017|GO:0005794|GO:0005856|GO:0005874|GO:0005881	NM_001081960	Mm.222272	TC1584960	AAATCCTAACATAAGGTGAATTTGACTGGAAAGCAAATGGCTGTTAGGGAAGCAGTTTGC	GO:0005488(binding);GO:0005515(protein binding);GO:0008017(microtubule binding)	113768116
3110003A22Rik	A_51_P359293	0.0299884	up	2.73055	262.466	144.878	231.389	254.106	296.898	313.159	113.045	178.448	66.598	211.285	76.2756	198.257	1.25415	0.261746	0.319932	-0.261746	-1.26878	-0.981219	NM_026534	3110003A22Rik	Mus musculus RIKEN cDNA 3110003A22 gene (3110003A22Rik), mRNA [NM_026534]	NM_026534	false	ref:NM_026534;gb:CF747417;gb:AK028268;ens:ENSMUST00000029907		0	chr4:6143542..6143601	chr4	ENSMUST00000029907	6143542	68053	4qA1			NM_026534	Mm.427021	TC1580609	ATTTGCACTCAAGTTTCTTAATGTAGCAGTGACCAGTAGCCAGAAAGGATCCTTCTCTGT		6143601
Lmbrd2	A_52_P91978	5.7887468E-5	up	2.72526	99.9921	122.804	143.25	159.947	212.108	235.266	52.1316	153.613	41.719	127.254	46.4847	159.22	0.631297	0.76872	0.778283	-0.631297	-0.681159	-0.848425	NM_177178	Lmbrd2	Mus musculus LMBR1 domain containing 2 (Lmbrd2), mRNA [NM_177178]	NM_177178	false	ref:NM_177178;gb:BC095971;gb:BC120727;ens:ENSMUST00000090380	GO:0008150(biological_process)	0	chr15:9123626..9123685	chr15	ENSMUST00000090380	9123626	320506	15qA1	GO:0005575(cellular_component)	GO:0008150|GO:0003674|GO:0005575	NM_177178	Mm.259886	TC1585044	ACCAAGGTCAACACATGAGCTCAGCCTTTATGAACATCTTTGTGCCCTGTATTTCCTCTG	GO:0003674(molecular_function)	9123685
Ccdc43	A_51_P174720	0.0275182	up	2.72321	153.202	348.164	352.945	353.359	396.509	442.328	82.5506	232.34	66.8264	264.209	74.3817	342.629	0.154281	1.33692	1.18085	-0.154281	-0.644582	-0.865022	NM_025918	Ccdc43	Mus musculus coiled-coil domain containing 43 (Ccdc43), mRNA [NM_025918]	NM_025918	false	ref:NM_025918;gb:BC061076;gb:AK011254;ens:ENSMUST00000103083		0	chr11:102501271..102501212	chr11	ENSMUST00000103083	102501212	52715	11qE1			NM_025918	Mm.277638	TC1577047	ATACTTAAAAGTATATAGTTGGTGGTTAAGCTTATGAGATGAGTGAATGGAAAACCTGGG		102501271
4921534H16Rik	A_52_P273706	0.0120902	down	2.72255	50.1628	115.086	139.195	180.544	255.214	278.123	367.624	188.627	247.027	129.388	258.298	154.447	-1.50698	-0.6842	-0.43297	0.653745	0.624012	0.43297	AK014999	4921534H16Rik	Mus musculus adult male testis cDNA, RIKEN full-length enriched library, clone:4921534H16 product:unclassifiable, full insert sequence. [AK014999]	AK014999	false	gb:AK014999;gb:AK017061;riken:4921534H16;riken:4933434O20		0	chr9:97814494..97814553	chr9		97814494	66737	9qE3.3				Mm.445908	NP741367	TGACTGTCACACTAAGATCTCCCACTTAGCACTGTCCCCCTGACTGTCACACTACGATTT		97814553
Tnks	A_51_P312175	0.0113397	down	2.72001	213.685	125.467	195.297	176.681	489.116	369.398	301.985	118.186	492.728	118.722	399.144	84.3819	-0.29262	-0.916278	-0.655798	0.29262	0.992412	1.18111	NM_175091	Tnks	Mus musculus tankyrase, TRF1-interacting ankyrin-related ADP-ribose polymerase (Tnks), mRNA [NM_175091]	NM_175091	false	ref:NM_175091;gb:BC057370;gb:AK080913;ens:ENSMUST00000033929	GO:0006471(protein amino acid ADP-ribosylation)	0	chr8:36317108..36315831	chr8	ENSMUST00000033929	36315831	21951	8qA4	GO:0005634(nucleus)	GO:0006471|GO:0003950|GO:0005634	NM_175091	Mm.88364	TC1582661	GAAGGAGAAGTTGCGGGTCTTGACATGAACATCAGCCAGTTCCTTAAGAGCCTTGGCCTT	GO:0003950(NAD+ ADP-ribosyltransferase activity)	36317108
C030044C12Rik	A_52_P189358	0.0117976	up	2.71759	198.963	331.88	353.074	335.934	231.501	408.625	91.0455	277.887	83.5967	353.147	87.3589	380.939	0.476635	1.28659	0.395039	-0.395039	-0.863949	-0.909735	AK030860	C030044C12Rik	Mus musculus adult male thymus cDNA, RIKEN full-length enriched library, clone:5830432P16 product:unclassifiable, full insert sequence [AK030860]	AK030860	false	gb:AK030860;gb:AK170668;gb:AK034686;riken:F630113F01		0	chr8:85981033..85981092	chr8		85981033	77483	8qC2				Mm.392963	TC1602012	ACCCTATGACTTTAAAGGAACCCATCTTCTGTTAGGAAATACAGACTTTATTTTGCTTTG		85981092
Ankhd1	A_51_P508934	0.0133439	up	2.716	112.265	99.2435	133.614	86.8447	228.985	141.915	68.4245	109.124	67.4908	103.486	60.4359	176.323	0.397269	0.840973	0.909636	-0.453974	-0.397269	-1.32533	AK080941	Ankhd1	Mus musculus 4 days neonate male adipose cDNA, RIKEN full-length enriched library, clone:B430215B01 product:unclassifiable, full insert sequence. [AK080941]	AK080941	false	gb:AK080941;riken:B430215B01;tc:TC1675129	GO:0006355(regulation of transcription, DNA-dependent)	0	chr18:36688689..36688748	chr18		36688689	108857	18qB2		GO:0006355|GO:0003677|GO:0003700|GO:0004872		Mm.24790	TC1675129	GCACTTTGACATAATTGGCATGAATGAGATTAGAGGTTACTGGTTTGCTTTTATATGAGT	GO:0003677(DNA binding);GO:0003700(transcription factor activity);GO:0004872(receptor activity)	36688748
Ppp1r7	A_51_P123297	0.0208353	up	2.71494	284.126	125.797	238.22	209.798	348.899	275.222	75.2408	111.56	68.6965	174.446	98.2513	160.623	1.3679	0.375759	0.534682	-0.375759	-1.15201	-0.516665	NM_023200	Ppp1r7	Mus musculus protein phosphatase 1, regulatory (inhibitor) subunit 7 (Ppp1r7), mRNA [NM_023200]	NM_023200	false	ref:NM_023200;ens:ENSMUST00000027494;gb:AK162517;gb:AK145136		0	chr1:95197309..95197368	chr1	ENSMUST00000027494	95197309	66385	1qD	GO:0005634(nucleus)	GO:0005515|GO:0005634	NM_023200	Mm.88704	TC1659889	CACTGCTTTTACATAAGAACATAAATGCAAAGGTCTGAAATCAAAGATCAGCAAATCAAA	GO:0005515(protein binding)	95197368
1110033J19Rik	A_51_P406105	0.00123163	down	2.71297	82.0815	58.024	76.1992	46.2886	287.615	160.694	317.886	66.802	171.222	47.9812	204.744	41.7753	-0.837167	-0.618456	-0.497751	0.912971	0.497752	0.955525	ENSMUST00000071745	1110033J19Rik	RIKEN cDNA 1110033J19 gene [Source:MarkerSymbol;Acc:MGI:1913434] [ENSMUST00000071745]		false	ens:ENSMUST00000071745;gb:AK012382;gb:AK004068;gb:AK132160	GO:0006412(translation)	0	chr6:148312666..148312725	chr6	ENSMUST00000071745	148312666	66184	6qG3	GO:0005622(intracellular);GO:0005840(ribosome);GO:0030529(ribonucleoprotein complex)	GO:0006412|GO:0003723|GO:0003735|GO:0019843|GO:0005622|GO:0005840|GO:0030529		Mm.391542	TC1577051	TGAAGTGGACTCTGAGGGACATTGCGGGGAAGGGGCGTTTACGTTTGTTTATACTTAAAA	GO:0003723(RNA binding);GO:0003735(structural constituent of ribosome);GO:0019843(rRNA binding)	148312725
Lrrcc1	A_52_P174840	0.0252878	up	2.70935	133.852	188.99	356.51	250.577	389.558	317.74	50.5425	157.808	115.839	199.327	82.4562	247.07	0.14267	1.14904	0.934337	-1.00225	-0.14267	-0.942876	NM_028915	Lrrcc1	Mus musculus leucine rich repeat and coiled-coil domain containing 1 (Lrrcc1), mRNA [NM_028915]	NM_028915	false	ref:NM_028915;gb:AK016559;gb:BC061202;gb:AK004646		0	chr3:14535020..14535079	chr3	ENSMUST00000091325	14535020	71710	3qA1		GO:0005515	NM_028915	Mm.257449	NP866279	TGATTGAAGATGACAAGCAGAAGAGCATTCAAATAGAACTTCTCAAACATGAAAAAACCC	GO:0005515(protein binding)	14535079
Tnni3	A_51_P386983	0.0179799	up	2.70901	124.543	112.468	255.675	131.642	382.396	283.455	55.7563	96.9898	76.2817	108.365	41.7035	115.635	0.326811	1.13737	0.611619	-0.619024	-0.326811	-1.29166	NM_009406	Tnni3	Mus musculus troponin I, cardiac (Tnni3), mRNA [NM_009406]	NM_009406	false	ref:NM_009406;gb:BB609448;ens:ENSMUST00000086369;ens:ENSMUST00000098859	GO:0001570(vasculogenesis);GO:0006874(calcium ion homeostasis);GO:0006937(regulation of muscle contraction);GO:0006941(striated muscle contraction);GO:0007507(heart development);GO:0008016(regulation of heart contraction);GO:0016525(negative regulation of angiogenesis)	0	chr7:4123587..4123528	chr7	ENSMUST00000086369	4123528	21954	7qA1	GO:0005737(cytoplasm);GO:0005861(troponin complex);GO:0030017(sarcomere)	GO:0001570|GO:0006874|GO:0006937|GO:0006941|GO:0007507|GO:0008016|GO:0016525|GO:0003779|GO:0005515|GO:0019855|GO:0030172|GO:0031014|GO:0005737|GO:0005861|GO:0030017	NM_009406	Mm.27674	TC1575964	GTGGACAAAGTGGATGAAGAGAGATATGACGTGGAAGCAAAAGTCACCAAGAACATCACT	GO:0003779(actin binding);GO:0005515(protein binding);GO:0019855(calcium channel inhibitor activity);GO:0030172(troponin C binding);GO:0031014(troponin T binding)	4123587
AK044018	A_51_P431501	0.0437732	down	2.70836	184.263	19.1467	327.868	34.1096	265.348	55.2673	593.288	24.0693	315.356	25.1121	491.942	17.2585	-0.191964	-0.193698	-1.19518	1.1649	0.191964	1.37454	AK044018	AK044018	Mus musculus 10 days neonate cortex cDNA, RIKEN full-length enriched library, clone:A830081B01 product:unclassifiable, full insert sequence. [AK044018]	AK044018	false	gb:AK044018;riken:A830081B01;tc:TC1612420		0	chr6:119759426..119759367	chr6		119759367		6qF1					TC1612420	GCCATTGATGGAAAAGATGGTACTCGATTTCATTATTGCAGAAACTAATATGCAAATGTC		119759426
Lce1a1	A_52_P252180	0.00199534	up	2.7063	27.9644	14.5488	27.3015	11.1575	27.995	12.8746	61.107	69.3143	37.4427	40.4378	40.0586	63.3764	0.526856	0.87513	0.704804	-0.597652	-0.526856	-1.07767	NM_025984	Lce1a1	Mus musculus late cornified envelope 1A1 (Lce1a1), mRNA [NM_025984]	NM_025984	false	ref:NM_025984;ens:ENSMUST00000074142;gb:AK009102;gb:AK008643		0	chr3:92732029..92731970	chr3	ENSMUST00000074142	92731970	67127	3qF1			NM_025984	Mm.41969	TC1587268	GATGCTGTAATCTTGTGAAATGTTTTAAATGTTCCCCTATTGCTGGGTTTGTCTTCTTGG		92732029
D16Bwg1494e	A_51_P165082	0.0188431	up	2.70319	151.336	282.899	126.266	457.052	184.421	607.6	61.2083	344.49	38.1886	369.014	34.1556	276.56	1.27174	0.318388	0.454161	-0.318388	-1.09819	-0.843119	AB041601	D16Bwg1494e	Mus musculus brain cDNA, clone MNCb-4137. [AB041601]	AB041601	false	gb:AB041601;ens:ENSMUST00000069420;ref:XM_358773;ref:XM_910361		0	chr16:17192149..17192208	chr16	ENSMUST00000069420	17192149	224019	16qA3	GO:0016021(integral to membrane)	GO:0016021	XM_358773	Mm.246388	TC1583464	AGATAAGGATTGCCCTGCTGAGTGGAAATTAATCTGGGTTGAATTTCCAATAAACTCTAG		17192208
B4galnt1	A_51_P233928	0.0432593	up	2.70183	230.224	285.777	465.447	467.099	509.572	711.824	72.7784	449.772	133.092	346.208	276.062	589.375	0.476362	0.783102	0.305979	-1.8394	-0.590999	-0.305979	NM_008080	B4galnt1	Mus musculus beta-1,4-N-acetyl-galactosaminyl transferase 1 (B4galnt1), mRNA [NM_008080]	NM_008080	false	ref:NM_008080;gb:BC057199;gb:L25885;ens:ENSMUST00000006914	GO:0001574(ganglioside biosynthetic process);GO:0019915(sequestering of lipid);GO:0030259(lipid glycosylation)	0	chr10:126575065..126575124	chr10	ENSMUST00000006914	126575065	14421	10qD3	GO:0005615(extracellular space);GO:0016020(membrane);GO:0016021(integral to membrane);GO:0030173(integral to Golgi membrane)	GO:0001574|GO:0019915|GO:0030259|GO:0003947|GO:0016740|GO:0016757|GO:0016758|GO:0005615|GO:0016020|GO:0016021|GO:0030173	NM_008080	Mm.386762	TC1578394	CCAAGTGCCAAAGAGCCCAGAAGGACTCTAAGACCCTCAAGTGGAAACACTCTCACCTCC	GO:0003947((N-acetylneuraminyl)-galactosylglucosylceramide N-acetylgalactosaminyltransferase activity);GO:0016740(transferase activity);GO:0016757(transferase activity, transferring glycosyl groups);GO:0016758(transferase activity, transferring hexosyl groups)	126575124
Nek1	A_51_P302527	2.4183349E-4	up	2.70111	21.5771	15.5723	26.0277	17.5484	78.3252	43.6052	33.5331	59.0814	23.7464	40.0169	32.1493	57.8062	0.611708	0.709902	0.986165	-0.67593	-0.611708	-0.705245	XM_898020	Nek1	PREDICTED: Mus musculus NIMA (never in mitosis gene a)-related expressed kinase 1, transcript variant 2 (Nek1), mRNA [XM_898020]	XM_898020	false	ref:XM_898020;ref:XM_973864;ref:XM_898051;ref:XM_973831	GO:0006468(protein amino acid phosphorylation);GO:0006974(response to DNA damage stimulus);GO:0007049(cell cycle);GO:0007067(mitosis);GO:0010212(response to ionizing radiation);GO:0051301(cell division)	0	chr8:63999181..63999240	chr8		63999181	18004	8qB3.1	GO:0005634(nucleus);GO:0005737(cytoplasm)	GO:0006468|GO:0006974|GO:0007049|GO:0007067|GO:0010212|GO:0051301|GO:0000166|GO:0000287|GO:0004672|GO:0004674|GO:0004713|GO:0005515|GO:0005524|GO:0016301|GO:0016740|GO:0046872|GO:0005634|GO:0005737	XM_898020	Mm.116649	TC1620215	TGTGGTCTCAGATAGATAATGCTCTCTCTGCAGTGATAGCACTGCTTGATTGCCAGTGTT	GO:0000166(nucleotide binding);GO:0000287(magnesium ion binding);GO:0004672(protein kinase activity);GO:0004674(protein serine/threonine kinase activity);GO:0004713(protein-tyrosine kinase activity);GO:0005515(protein binding);GO:0005524(ATP binding);GO:0016301(kinase activity);GO:0016740(transferase activity);GO:0046872(metal ion binding)	63999240
Zfp472	A_52_P664619	0.00508299	up	2.69926	137.304	133.133	361.196	197.655	324.866	197.948	66.7225	129.262	78.4087	147.336	94.9791	165.892	0.424539	1.24983	1.09475	-0.57403	-0.530001	-0.424539	NM_153063	Zfp472	Mus musculus zinc finger protein 472 (Zfp472), mRNA [NM_153063]	NM_153063	false	ref:NM_153063;gb:AK142395;gb:AB010338;ens:ENSMUST00000039132	GO:0006355(regulation of transcription, DNA-dependent)	0	chr17:32716795..32716854	chr17	ENSMUST00000039132	32716795	224691	17qB1	GO:0005622(intracellular);GO:0005634(nucleus)	GO:0006355|GO:0003676|GO:0008270|GO:0046872|GO:0005622|GO:0005634	NM_153063	Mm.328953	TC1583179	ACCATTCATGTGTGTTCAATGTGGGAAAACATTCACCTTTTCCAAATCTCTTCAGATACA	GO:0003676(nucleic acid binding);GO:0008270(zinc ion binding);GO:0046872(metal ion binding)	32716854
Hpn	A_52_P83252	0.0380896	up	2.69688	66.4531	21.6139	20.289	13.3789	63.6074	60.1395	35.8613	67.0672	30.6654	46.996	42.0783	58.395	1.81632	0.796678	0.276824	-0.707236	-0.419984	-0.276824	NM_008281	Hpn	Mus musculus hepsin (Hpn), mRNA [NM_008281]	NM_008281	false	ref:NM_008281;gb:AK156553;gb:AK002694;ens:ENSMUST00000039435	GO:0006508(proteolysis)	0	chr7:30812093..30811928	chr7	ENSMUST00000039435	30811928	15451	7qB1	GO:0005886(plasma membrane);GO:0016020(membrane);GO:0016021(integral to membrane)	GO:0006508|GO:0004252|GO:0005044|GO:0008233|GO:0016787|GO:0005886|GO:0016020|GO:0016021	NM_008281	Mm.19182	TC1606822	GGCTCAGAGGTTGCTGGATGTCATCTCTGTATGTGACTGTCCTAGAGGCCGATTCCTGAC	GO:0004252(serine-type endopeptidase activity);GO:0005044(scavenger receptor activity);GO:0008233(peptidase activity);GO:0016787(hydrolase activity)	30812093
Wrn	A_52_P383506	0.0083206	up	2.69482	111.316	178.428	159.597	232.08	243.843	300.417	50.466	185.331	42.0166	227.665	91.9548	259.699	0.408582	0.549072	0.78825	-0.787456	-1.34862	-0.408582	NM_011721	Wrn	Mus musculus Werner syndrome homolog (human) (Wrn), mRNA [NM_011721]	NM_011721	false	ref:NM_011721;gb:BC060700;gb:AF241636;ens:ENSMUST00000033990	GO:0000723(telomere maintenance);GO:0006259(DNA metabolic process);GO:0006310(DNA recombination);GO:0040009(regulation of growth rate)	0	chr8:34701980..34701921	chr8	ENSMUST00000033990	34701921	22427	8qA4	GO:0005622(intracellular);GO:0005634(nucleus)	GO:0000723|GO:0006259|GO:0006310|GO:0040009|GO:0000166|GO:0003676|GO:0003677|GO:0004386|GO:0005515|GO:0005524|GO:0008026|GO:0008408|GO:0016787|GO:0005622|GO:0005634	NM_011721	Mm.228805	TC1582376	GCTGTGTCGCTTTGACATATAGAACAGATCAGTAGTTGCATAGGGACAGATATGAAGATA	GO:0000166(nucleotide binding);GO:0003676(nucleic acid binding);GO:0003677(DNA binding);GO:0004386(helicase activity);GO:0005515(protein binding);GO:0005524(ATP binding);GO:0008026(ATP-dependent helicase activity);GO:0008408(3'-5' exonuclease activity);GO:0016787(hydrolase activity)	34701980
Hltf	A_51_P112639	0.0374555	up	2.6941	74.8932	137.97	191.414	161.667	455.896	336.26	71.3701	149.036	55.11	173.385	61.0728	208.606	0.0904133	1.21553	1.41099	-0.0904132	-0.681737	-0.800325	NM_009210	Hltf	Mus musculus helicase-like transcription factor (Hltf), transcript variant 1, mRNA [NM_009210]	NM_009210	false	ref:NM_009210;ens:ENSMUST00000002502;gb:AB221636;gb:AK166911	GO:0006350(transcription);GO:0006357(regulation of transcription from RNA polymerase II promoter);GO:0016568(chromatin modification)	0	chr3:20308690..20308748	chr3	ENSMUST00000002502	20308690	20585	3qA2	GO:0005634(nucleus)	GO:0006350|GO:0006357|GO:0016568|GO:0000166|GO:0003676|GO:0003677|GO:0003702|GO:0004386|GO:0005515|GO:0005524|GO:0008026|GO:0008270|GO:0016563|GO:0016787|GO:0016887|GO:0046872|GO:0005634	NM_009210	Mm.209650	TC1667688	GACTAAGAAAACAGACGCCAATGACATGAAACAAGCTAAAATCAACGAAATCAGAACTTT	GO:0000166(nucleotide binding);GO:0003676(nucleic acid binding);GO:0003677(DNA binding);GO:0003702(RNA polymerase II transcription factor activity);GO:0004386(helicase activity);GO:0005515(protein binding);GO:0005524(ATP binding);GO:0008026(ATP-dependent helicase activity);GO:0008270(zinc ion binding);GO:0016563(transcriptional activator activity);GO:0016787(hydrolase activity);GO:0016887(ATPase …	20308748
2610110G12Rik	A_52_P388898	0.00609185	up	2.69349	70.1752	94.5344	208.673	153.292	224.297	187.152	47.338	125.529	36.3828	87.0657	42.331	107.634	0.414484	1.28932	1.10556	-0.562587	-0.414484	-0.501986	NM_028476	2610110G12Rik	Mus musculus RIKEN cDNA 2610110G12 gene (2610110G12Rik), mRNA [NM_028476]	NM_028476	false	ref:NM_028476;gb:BC030669;gb:AK028297;gb:BC028847		0	chr17:35516634..35512348	chr17	ENSMUST00000056034	35512348	73242	17qB1		GO:0008415|GO:0016740	NM_028476	Mm.273155	NP744175	GGAGACCACAGTCCCACAGGTGAACAACTTTGTCATCTTTGAAGGCTTCTTTGCCCATCA	GO:0008415(acyltransferase activity);GO:0016740(transferase activity)	35516634
4831440D22Rik	A_51_P241653	0.0136124	down	2.69101	670.972	55.1942	911.73	100.467	681.952	105.328	1044.95	52.9247	1321.33	60.3846	1670.04	51.837	-0.349842	-0.771625	-1.25872	0.349842	0.498155	1.05625	AK029243	4831440D22Rik	Mus musculus 0 day neonate head cDNA, RIKEN full-length enriched library, clone:4831440D22 product:unclassifiable, full insert sequence. [AK029243]	AK029243	false	gb:AK029243;riken:4831440D22		0	chr8:94342551..94342610	chr8		94342551	320798	8qC5						TGCAAAGCTAAGATTTCAGTCATTTGAAAAGTTCAGCAAAATTAACAAGTGTTTATTTAG		94342610
AW456874	A_51_P123623	1.2074244E-4	up	2.69017	116.218	121.069	158.448	149.192	240.943	208.565	53.8013	133.915	53.3284	146.832	63.6964	153.641	0.60564	0.751477	0.872833	-0.650959	-0.796549	-0.60564	NM_207232	AW456874	Mus musculus expressed sequence AW456874 (AW456874), mRNA [NM_207232]	NM_207232	false	ref:NM_207232;gb:AK030415;ens:ENSMUST00000035824;ens:ENSMUST00000099534	GO:0006470(protein amino acid dephosphorylation)	0	chr13:48590513..48590454	chr13	ENSMUST00000035824	48590454	218232	13qA5		GO:0006470|GO:0008138|GO:0016787|GO:0016791	NM_207232	Mm.315089	TC1577918	GTGGCTGGTCAAACTTGTTCCTTTAGATTAAACAGGTAATCAGCAATTGAGGCCTTATTT	GO:0008138(protein tyrosine/serine/threonine phosphatase activity);GO:0016787(hydrolase activity);GO:0016791(phosphoric monoester hydrolase activity)	48590513
Acss2	A_52_P566718	0.0135972	up	2.68992	41.9753	84.1008	79.4889	81.3193	139.505	139.028	45.571	146.798	33.328	126.995	48.5437	157.234	0.342532	1.31227	1.35006	-0.342532	-0.58485	-0.350443	NM_019811	Acss2	Mus musculus acyl-CoA synthetase short-chain family member 2 (Acss2), mRNA [NM_019811]	NM_019811	false	ref:NM_019811;gb:BC051432;ens:ENSMUST00000103142;ens:ENSMUST00000029135	GO:0006085(acetyl-CoA biosynthetic process);GO:0008152(metabolic process)	0	chr2:155253582..155253641	chr2	ENSMUST00000103142	155253582	60525	2qH1	GO:0005737(cytoplasm);GO:0016021(integral to membrane)	GO:0006085|GO:0008152|GO:0003824|GO:0003987|GO:0016208|GO:0016874|GO:0005737|GO:0016021	NM_019811	Mm.255026	TC1575108	TGCCCCTCACACAGTAGTACTAGTTGACAGTACTAGTTGGTTGAAACTAGGGAGACAGTT	GO:0003824(catalytic activity);GO:0003987(acetate-CoA ligase activity);GO:0016208(AMP binding);GO:0016874(ligase activity)	155253641
1700025G04Rik	A_52_P590258	0.0384136	down	2.68724	1950.32	418.964	1592.62	610.688	1510.33	828.823	2000.39	284.623	3358.81	318.625	1608.8	277.651	-0.157912	-0.993832	-1.51099	0.436434	1.0213	0.157912	NM_197990	1700025G04Rik	Mus musculus RIKEN cDNA 1700025G04 gene (1700025G04Rik), mRNA [NM_197990]	NM_197990	false	ref:NM_197990;gb:AK006337;gb:AK148738;gb:BC055912		0	chr1:153677740..153655632	chr1		153655632	69399	1qG2			NM_197990	Mm.278031	TC1779333	AACAAGAATTCTTCAGAATGCTGGATGAAAAAATCGAAAAGGGTCGGGATTACTGTTCTG		153677740
6530403H02Rik	A_51_P225862	0.00576335	down	2.68444	648.092	26.653	814.37	50.3194	741.912	53.8614	2209.77	53.3828	1826.32	38.1447	1922.89	36.3435	-0.383772	-0.971102	-1.20368	0.383772	0.593712	0.73783	AK032656	6530403H02Rik	Mus musculus 10 days neonate cerebellum cDNA, RIKEN full-length enriched library, clone:6530403H02 product:unclassifiable, full insert sequence [AK032656]	AK032656	false	gb:AK032656;riken:6530403H02;tc:TC1609756;nap:NAP075160-1		0	chr3:120447070..120447011	chr3		120447011	320739	3qG1				Mm.417774	TC1609756	TAAGCCGATTATATACTGCTCCTTTTGAATCAACTCTATTGAGAGAGACTTGACTTTTAA		120447070
Tmie	A_52_P89335	4.4806913E-4	up	2.68404	144.953	72.2128	203.163	89.6369	345.242	196.861	49.5066	60.3844	40.8956	60.6501	38.841	52.0366	0.743323	0.918533	0.548494	-0.548494	-0.8305	-0.683882	NM_146260	Tmie	Mus musculus transmembrane inner ear (Tmie), mRNA [NM_146260]	NM_146260	false	ref:NM_146260;gb:AK031966;gb:AF481143;ens:ENSMUST00000050958	GO:0007605(sensory perception of sound);GO:0042472(inner ear morphogenesis)	0	chr9:110711158..110711099	chr9	ENSMUST00000050958	110711099	20776	9qF3	GO:0016020(membrane);GO:0016021(integral to membrane)	GO:0007605|GO:0042472|GO:0016020|GO:0016021	NM_146260	Mm.390229	TC1586381	ACCTGGCAGATACAAAGCTTTGAAAACAAGGTAACAGTGTGACAGACCTGAGGCCACTGA		110711158
Zfp420	A_51_P422335	0.036499	up	2.6805	73.2291	123.332	118.993	143.003	154.879	191.936	31.0034	149.852	31.8933	159.468	74.3614	148.643	0.123585	0.61048	0.566158	-1.3974	-1.4463	-0.123585	BC055817	Zfp420	Mus musculus cDNA clone MGC:67687 IMAGE:3595825, complete cds. [BC055817]	BC055817	false	gb:BC055817;gb:XM_001003417;ens:ENSMUST00000074876;ens:ENSMUST00000057652		0	chr7:29584911..29584970	chr7	ENSMUST00000074876	29584911	233058	7qB1	GO:0005622(intracellular);GO:0005634(nucleus)	GO:0003676|GO:0008270|GO:0046872|GO:0005622|GO:0005634	XM_001002154	Mm.297657	TC1582343	GAGTTCTTACAAATGTGAATATGGGACTGTGAATTCAGCATTTGAGAATTTATGTAGGAG	GO:0003676(nucleic acid binding);GO:0008270(zinc ion binding);GO:0046872(metal ion binding)	29584970
Rnaset2b	A_51_P310100	0.0344482	up	2.67915	84.5218	25.6441	44.5387	39.6305	46.4459	24.828	34.3249	49.8686	28.7273	41.8454	41.0976	53.8941	1.83201	0.279762	1.01489	-0.427564	-0.431336	-0.279762	AK029149	Rnaset2b	Mus musculus 10 days neonate skin cDNA, RIKEN full-length enriched library, clone:4732497K21 product:weakly similar to RIBONUCLEASE 6 PRECURSOR [Homo sapiens], full insert sequence [AK029149]	AK029149	false	gb:AK029149;gb:AK029016;ens:ENSMUST00000097420;ens:ENSMUST00000089119		0	chr17:6860176..6860235	chr17	ENSMUST00000097420	6860176	68195	17qA1				Mm.181237	TC1588360	TGTCACAGGCTGAGATCGATCCACTCTTCCTGAGTCCTGATCTTATTTGGCGTTTCTTAT		6860235
4930471M23Rik	A_51_P343889	0.0259056	up	2.67701	217.527	209.559	389.204	411.071	667.517	554.563	69.8651	265.265	86.3336	246.911	201.313	300.652	0.382594	0.249897	0.59621	-1.59603	-1.18724	-0.249897	NM_175675	4930471M23Rik	Mus musculus RIKEN cDNA 4930471M23 gene (4930471M23Rik), mRNA [NM_175675]	NM_175675	false	ref:NM_175675;ens:ENSMUST00000062962;ens:ENSMUST00000031070;gb:AK015555	GO:0008150(biological_process)	0	chr5:30934548..30934607	chr5	ENSMUST00000062962	30934548	74919	5qB1	GO:0005764(lysosome);GO:0016020(membrane);GO:0016021(integral to membrane)	GO:0008150|GO:0003674|GO:0005764|GO:0016020|GO:0016021	NM_175675	Mm.247985	TC1575801	CGTTGCCAGAGAGGATGGGAGGATACCAGGTCTTGCTTTAATCCTGAGGCCTGTAATATT	GO:0003674(molecular_function)	30934607
Svep1	A_52_P647102	0.00674635	up	2.67635	164.854	78.2775	358.753	121.489	374.964	102.145	44.0989	34.7896	43.0845	40.8229	30.8712	34.6804	0.366216	0.853862	1.16783	-0.366216	-0.630511	-0.87616	AK035333	Svep1	Mus musculus adult male urinary bladder cDNA, RIKEN full-length enriched library, clone:9530018I21 product:polydomain protein, full insert sequence. [AK035333]	AK035333	false	gb:AK035333;riken:9530018I21;tc:TC1595624;nap:NAP078773-1		0	chr4:58237590..58237531	chr4		58237531	64817	4qB3	GO:0005576(extracellular region)	GO:0003682|GO:0005576		Mm.261024	TC1595624	ACCCGAAGGTGAAATCTTGAAAATAAATATGCGCAACCAAAACCTTTAGATCCGCTTTAA	GO:0003682(chromatin binding)	58237590
Guf1	A_52_P149502	0.0101788	up	2.67216	103.748	372.233	185.699	565.277	365.031	650.947	68.3694	476.561	71.6555	491.961	71.0926	552.051	0.468135	0.705266	1.47674	-0.489979	-0.468135	-0.645773	NM_172711	Guf1	Mus musculus GUF1 GTPase homolog (S. cerevisiae) (Guf1), mRNA [NM_172711]	NM_172711	false	ref:NM_172711;gb:BC057962;ens:ENSMUST00000087228;ens:ENSMUST00000066129	GO:0006413(translational initiation);GO:0007264(small GTPase mediated signal transduction)	0	chr5:69845614..69846296	chr5	ENSMUST00000087228	69845614	231279	5qC3.1	GO:0005622(intracellular)	GO:0006413|GO:0007264|GO:0000166|GO:0003743|GO:0003746|GO:0003924|GO:0005525|GO:0005622	NM_172711	Mm.21105	TC1593761	CTGGAAAAATAATGGCGCTTTGTCAGGCACGAAGAGCAATTCAGAAAAATATGACTTTTA	GO:0000166(nucleotide binding);GO:0003743(translation initiation factor activity);GO:0003746(translation elongation factor activity);GO:0003924(GTPase activity);GO:0005525(GTP binding)	69846296
Gtl2	A_52_P99341	0.00305079	up	2.67116	75.1212	29.7969	61.4777	30.3109	133.729	39.8831	45.1327	48.0281	32.3936	30.5479	35.3336	39.1395	0.781628	0.467798	1.19303	-0.642134	-0.467798	-0.700015	AK147321	Gtl2	Mus musculus adult male brain UNDEFINED_CELL_LINE cDNA, RIKEN full-length enriched library, clone:M5C1012O18 product:GTL2, imprinted maternally expressed untranslated mRNA, full insert sequence [AK147321]	AK147321	false	gb:AK147321;gb:BC094421;gb:AK013724;ens:ENSMUST00000021696		0	chr12:110006769..110006828	chr12	ENSMUST00000021696	110006769	17263	12qF1				Mm.289645	TC1576075	CCAGGAAGACCGTACTATGTTTGTGTCTCTATGTATTCTGGGGTCTTGAAACAGGTTTCT		110006828
Ccdc58	A_52_P32502	0.00133007	up	2.67098	211.253	291.976	251.373	450.319	379.274	514.537	85.3405	290.202	79.0019	355.913	63.6062	265.747	0.836556	0.462319	0.863405	-0.462319	-0.868128	-0.759381	AK144564	Ccdc58	Mus musculus 0 day neonate cortex cDNA, RIKEN full-length enriched library, clone:G630098G22 product:hypothetical protein, full insert sequence. [AK144564]	AK144564	false	gb:AK144564;gb:AK020822;riken:A930007B11;riken:G630098G22		0	chr16:35992426..35992485	chr16		35992426	381045	16qB3				Mm.447302	TC1719671	CAAAGGTTGAATAGTTAACCAAGAATTCAAGAATAACGATCCGGATGTTGATCAATTCAC		35992485
Irf6	A_51_P363749	0.0246596	down	2.66819	1704.7	107.848	1279.69	180.097	1507.37	182.083	2868.78	115.544	2859.1	134.83	3436.04	102.428	-0.211952	-1.36546	-1.14503	0.439521	0.211953	0.873673	NM_016851	Irf6	Mus musculus interferon regulatory factor 6 (Irf6), mRNA [NM_016851]	NM_016851	false	ref:NM_016851;ens:ENSMUST00000076521;gb:AK149487;gb:U73029	GO:0006350(transcription);GO:0006355(regulation of transcription, DNA-dependent)	0	chr1:194872583..194872642	chr1	ENSMUST00000076521	194872583	54139	1qH6	GO:0005622(intracellular);GO:0005634(nucleus)	GO:0006350|GO:0006355|GO:0003677|GO:0003700|GO:0005622|GO:0005634	NM_016851	Mm.305674	TC1579045	CCAACTTGGAAAGTCAAAACTGTTTGTCTTAGATTTATTGCCAGGTCTTTAGCAGTGTCT	GO:0003677(DNA binding);GO:0003700(transcription factor activity)	194872642
Tsc22d2	A_52_P706621	0.0378314	up	2.66776	120.068	111.498	208.09	108.016	271.767	143.059	64.4138	110.485	54.9923	143.999	153.188	164.316	0.104003	0.943127	0.922933	-0.781234	-1.39158	-0.104003	NM_001081229	Tsc22d2	Mus musculus TSC22 domain family 2 (Tsc22d2), mRNA [NM_001081229]	NM_001081229	false	ref:NM_001081229;ref:XM_913779;gb:AK170983;gb:AK141192	GO:0006355(regulation of transcription, DNA-dependent)	0	chr3:58553973..58554032	chr3		58553973	72033	3qD		GO:0006355|GO:0003700	NM_001081229	Mm.218409		TCCAGCTACACTAGAAGTGAGTCTTCTACTTTGTGAAATTCAAAACATTGATAATGCATG	GO:0003700(transcription factor activity)	58554032
Opn1mw	A_51_P486748	0.0130408	down	2.66526	163.594	10.2203	96.723	8.92828	161.376	22.0568	371.856	12.2264	180.831	6.06699	245.234	9.25501	-0.36359	-0.926787	-1.49306	0.562485	0.533322	0.36359	NM_008106	Opn1mw	Mus musculus opsin 1 (cone pigments), medium-wave-sensitive (color blindness, deutan) (Opn1mw), mRNA [NM_008106]	NM_008106	false	ref:NM_008106;ens:ENSMUST00000033771;gb:AF190672;gb:BC014826	GO:0007165(signal transduction);GO:0007186(G-protein coupled receptor protein signaling pathway);GO:0007601(visual perception);GO:0007602(phototransduction);GO:0018298(protein-chromophore linkage);GO:0050896(response to stimulus)	0	chrX:70396398..70403317	chrX	ENSMUST00000033771	70396398	14539	XqA7.3	GO:0001750(photoreceptor outer segment);GO:0016020(membrane);GO:0016021(integral to membrane)	GO:0007165|GO:0007186|GO:0007601|GO:0007602|GO:0018298|GO:0050896|GO:0001584|GO:0004871|GO:0004872|GO:0004930|GO:0001750|GO:0016020|GO:0016021	NM_008106	Mm.284825	TC1587907	ACCGGCAGTTTCGAAACTGCATCTTACATCTCTTTGGAAAGAAGGTTGATGATAGCTCTG	GO:0001584(rhodopsin-like receptor activity);GO:0004871(signal transducer activity);GO:0004872(receptor activity);GO:0004930(G-protein coupled receptor activity)	70403317
Pde11a	A_52_P573	0.020026	up	2.65968	25.4142	19.8177	23.695	21.4071	141.737	60.6658	37.6582	82.5035	25.7491	47.0776	36.2494	51.3412	0.536677	0.324325	1.4021	-0.953656	-0.692682	-0.324325	NM_001081033	Pde11a	Mus musculus phosphodiesterase 11A (Pde11a), mRNA [NM_001081033]	NM_001081033	false	ref:NM_001081033;ref:XM_001002920;ref:XM_912675;gb:AK042383	GO:0007165(signal transduction)	0	chr2:75847663..75831827	chr2		75831827	241489	2qC3		GO:0007165|GO:0003824|GO:0004114	NM_001081033	Mm.449450	TC1606562	TCCTGAAGCAGTCAATATTAGCCACAGACCTCACGCTCTACTTTGAGAGAAGAACTGAGT	GO:0003824(catalytic activity);GO:0004114(3',5'-cyclic-nucleotide phosphodiesterase activity)	75847663
V1rd4	A_51_P123510	0.0484203	up	2.65457	27.814	15.3598	28.4825	27.3577	116.438	35.0353	43.9743	74.3425	36.2295	52.1224	49.3978	60.6354	0.975449	0.17692	1.85147	-0.638733	-0.405944	-0.17692	NM_030739	V1rd4	Mus musculus vomeronasal 1 receptor, D4 (V1rd4), mRNA [NM_030739]	NM_030739	false	ref:NM_030739;gb:AF324869;nap:NAP004115-001	GO:0007165(signal transduction);GO:0007186(G-protein coupled receptor protein signaling pathway)	0	chr7:5013080..5013021	chr7		5013021	81014	7qA1	GO:0016020(membrane);GO:0016021(integral to membrane)	GO:0007165|GO:0007186|GO:0001584|GO:0004871|GO:0004872|GO:0004930|GO:0016503|GO:0016020|GO:0016021	NM_030739	Mm.261621	TC1611673	AGAAGGCTGTTTCTCCTGGACTCAACACTGCCTGAGATTCTGATAACATGCCTGCATAAA	GO:0001584(rhodopsin-like receptor activity);GO:0004871(signal transducer activity);GO:0004872(receptor activity);GO:0004930(G-protein coupled receptor activity);GO:0016503(pheromone receptor activity)	5013080
Ppfia2	A_51_P392377	0.00346089	up	2.65344	16.5138	16.7365	15.8026	15.9644	133.244	86.9803	35.9382	74.4246	21.4147	51.0858	25.4701	64.3763	0.515471	0.520091	1.15011	-0.515471	-0.719528	-0.80293	NM_177373	Ppfia2	Mus musculus protein tyrosine phosphatase, receptor type, f polypeptide (PTPRF), interacting protein (liprin), alpha 2 (Ppfia2), mRNA [NM_177373]	NM_177373	false	ref:NM_177373;gb:AK220491;gb:AK087448;ens:ENSMUST00000029404		0	chr10:106336163..106336222	chr10	ENSMUST00000029404	106336163	327814	10qD1	GO:0019717(synaptosome)	GO:0005515|GO:0019717	NM_177373	Mm.391424	TC1583316	ACCTACCCCCATTTTAAAAATCACTGTTAACAGGGCATTAGCCAGACTCAAGTCTGTTAT	GO:0005515(protein binding)	106336222
2410091C18Rik	A_52_P406459	0.0216289	up	2.65011	149.994	163.22	297.837	198.974	322.89	266.42	97.1102	138.864	59.4025	156.341	67.3025	199.645	0.197034	0.900888	0.596289	-0.197034	-1.07715	-1.24976	NM_028611	2410091C18Rik	Mus musculus RIKEN cDNA 2410091C18 gene (2410091C18Rik), transcript variant 1, mRNA [NM_028611]	NM_028611	false	ref:NM_028611;ens:ENSMUST00000024887;gb:AK010752;riken:2410091C18		0	chr17:78843624..78844656	chr17	ENSMUST00000024887	78843624	73694	17qE3		GO:0008168|GO:0016740	NM_028611	Mm.104959	TC1685081	TAGGAGAAAAAGGAGACTTTATTACTTCACCTGAAATAAGCCAAATCTTCGGGGAGCTAC	GO:0008168(methyltransferase activity);GO:0016740(transferase activity)	78844656
AK030611	A_52_P337740	0.0351388	down	2.647	58.5306	99.9807	205.669	122.84	225.185	216.403	742.309	251.65	517.421	190.015	443.202	188.196	-1.76209	-0.246094	-0.932239	0.570968	0.455594	0.246094	AK030611	AK030611	Mus musculus adult male pituitary gland cDNA, RIKEN full-length enriched library, clone:5330438I03 product:hypothetical protein, full insert sequence. [AK030611]	AK030611	false	gb:AK030611;riken:5330438I03;tc:TC1761508;tc:TC1593968		0	chr1:168144559..168144500	chr1		168144500		1qH2.3					TC1761508	CCCTGTTGGTCCCACTGTTGCCTCCCATGACACCTGACCAGTAGTCAGGATTGCTTTCCA		168144559
Cfh	A_51_P101729	0.0214046	up	2.64637	178.242	466.858	114.432	532.108	373.011	773.554	73.7985	461.214	69.6718	570.653	74.3544	679.961	1.04136	0.213272	1.37822	-0.213272	-0.603463	-0.762458	M12660	Cfh	Mouse CFh locus, complement protein H gene, complete cds, clones MH(4,8). [M12660]	M12660	false	gb:M12660	GO:0006955(immune response);GO:0006956(complement activation);GO:0006957(complement activation, alternative pathway);GO:0045087(innate immune response)	0	chr1:141915334..141905294	chr1		141905294	12628	1qF		GO:0006955|GO:0006956|GO:0006957|GO:0045087		Mm.8655		AAGTGGAAGTGATGTGTGAAAATGGGATATGGACAGAAAAACCAAAGTGCCGAGGTCTGT		141915334
Glt1d1	A_52_P622397	0.00590671	down	2.6458	67.6203	115.764	88.3317	132.637	264.373	273.114	294.226	176.963	182.488	101.207	155.206	66.7158	-1.11893	-0.929755	-0.390203	0.390203	0.507217	0.874804	NM_177005	Glt1d1	Mus musculus glycosyltransferase 1 domain containing 1 (Glt1d1), mRNA [NM_177005]	NM_177005	false	ref:NM_177005;ens:ENSMUST00000094293;gb:AK050379;riken:C730041M17	GO:0009058(biosynthetic process)	0	chr5:127952925..127952984	chr5	ENSMUST00000094293	127952925	319804	5qG1.3	GO:0005615(extracellular space)	GO:0009058|GO:0016757|GO:0005615	NM_177005	Mm.237888	TC1591898	TGAAGCAGGGAGAACTAGAATGTGTCGGCCCCACAGGCCCCTCTTGGCTTCATCATGTCA	GO:0016757(transferase activity, transferring glycosyl groups)	127952984
Gvin1	A_52_P535484	0.0380634	down	2.64551	74.6681	314.927	94.5723	450.116	226.553	577.64	404.064	418.142	344.855	395.106	157.654	367.579	-0.790647	-0.965002	-0.0645155	1.2364	1.08955	0.0645153	NM_029000	Gvin1	Mus musculus GTPase, very large interferon inducible 1 (Gvin1), transcript variant A, mRNA [NM_029000]	NM_029000	false	ref:NM_029000;ref:NM_001039160;gb:AY167972;gb:BC030868		0	chr7:105952626..105952567	chr7	ENSMUST00000006667	105952567	74558	7qE3			NM_029000	Mm.425473	TC1576357	GGCTCAAGCTCACTCCTGCTATCTCTGTCAGCATATGGAAAATAATGGTTCAAAAAATAG		105952626
Smc5	A_51_P489909	0.0176112	up	2.64522	139.021	191.558	234.37	180.756	137.516	210.079	67.78	163.888	62.7041	207.6	73.1308	274.503	0.480074	1.3173	0.331226	-0.331226	-0.784619	-0.965717	BC007174	Smc5	Mus musculus structural maintenance of chromosomes 5, mRNA (cDNA clone MGC:7569 IMAGE:3493165), complete cds. [BC007174]	BC007174	false	gb:BC007174;gb:AK049407;riken:C430004E23;tc:TC1577569	GO:0006259(DNA metabolic process);GO:0006281(DNA repair);GO:0006310(DNA recombination);GO:0006974(response to DNA damage stimulus)	0	chr19:23274674..23274615	chr19		23274615	226026	19qB	GO:0005634(nucleus);GO:0005694(chromosome)	GO:0006259|GO:0006281|GO:0006310|GO:0006974|GO:0000166|GO:0005524|GO:0005634|GO:0005694		Mm.23267	TC1577569	TTTTTTGCTAACCTGAACAAAGTTTGGGCTTTGTCTATTATCGTAATAGCCAATGAAATT	GO:0000166(nucleotide binding);GO:0005524(ATP binding)	23274674
Suhw3	A_51_P238135	0.00841031	up	2.64235	172.361	238.296	377.947	315.371	473.208	373.935	82.7137	244.332	167.913	361.344	124.952	330.59	0.319165	1.04762	1.12618	-0.776154	-0.319165	-0.617177	NM_153532	Suhw3	Mus musculus suppressor of hairy wing homolog 3 (Drosophila) (Suhw3), mRNA [NM_153532]	NM_153532	false	ref:NM_153532;gb:BC028839;gb:BC063775;ens:ENSMUST00000076635	GO:0006350(transcription);GO:0006355(regulation of transcription, DNA-dependent)	0	chrX:44786578..44786519	chrX	ENSMUST00000076635	44786519	208968	XqA4	GO:0005622(intracellular);GO:0005634(nucleus)	GO:0006350|GO:0006355|GO:0003676|GO:0003677|GO:0008270|GO:0046872|GO:0005622|GO:0005634	NM_153532	Mm.293819	TC1589326	AAAGAACAAAAACTCCGCTTACAGATCTTAAAAGAAGTTTTAAGTTACATTGCTATTAAC	GO:0003676(nucleic acid binding);GO:0003677(DNA binding);GO:0008270(zinc ion binding);GO:0046872(metal ion binding)	44786578
2810426N06Rik	A_52_P361066	0.0218748	up	2.64084	47.0425	49.0043	100.186	41.6183	104.12	71.4233	48.3911	87.5424	37.8661	67.4095	52.7986	89.6292	0.352261	1.6786	0.954993	-0.444034	-0.42084	-0.352261	NM_023363	2810426N06Rik	Mus musculus RIKEN cDNA 2810426N06 gene (2810426N06Rik), mRNA [NM_023363]	NM_023363	false	ref:NM_023363;gb:BC027798;ens:ENSMUST00000045720;ens:ENSMUST00000100275	GO:0006355(regulation of transcription, DNA-dependent)	0	chr7:41422574..41422633	chr7	ENSMUST00000045720	41422574	67607	7qB3	GO:0005622(intracellular)	GO:0006355|GO:0003676|GO:0008270|GO:0046872|GO:0005622	NM_023363	Mm.384626	TC1589286	ATTTGCAGCAAAGCCTTCGTTTATCCCTCCTTACTTAAATTGCATGAGAGATCTCACACT	GO:0003676(nucleic acid binding);GO:0008270(zinc ion binding);GO:0046872(metal ion binding)	41422633
Fcho2	A_52_P50455	0.0376917	up	2.64054	236.122	228.619	360.728	210.383	423.365	321.724	77.6046	230.146	232.12	268.291	134.39	309.752	0.127756	0.859062	0.477253	-1.48717	-0.127756	-1.12351	NM_172591	Fcho2	Mus musculus FCH domain only 2 (Fcho2), mRNA [NM_172591]	NM_172591	false	ref:NM_172591;gb:AK164135;gb:BC052456;gb:AK142282		0	chr13:99824646..99824587	chr13		99824587	218503	13qD1			NM_172591	Mm.23928	TC1576030	ACAATTAGAAAGTTGTCAGATTCCCATATGGTAAAAATAGGTCAAGTATGTGAAGTGGTG		99824646
AK046154	A_52_P373480	0.00169194	up	2.64023	153.779	154.121	207.224	181.041	560.116	394.337	85.4942	166.724	77.99	177.258	65.7309	168.25	0.480181	0.678252	0.989683	-0.480181	-0.701108	-0.872583	AK046154	AK046154	Mus musculus adult male corpora quadrigemina cDNA, RIKEN full-length enriched library, clone:B230345H22 product:unclassifiable, full insert sequence. [AK046154]	AK046154	false	gb:AK046154;riken:B230345H22		0	chr10:80258163..80258104	chr10		80258104		10qC1				Mm.379101	TC1643882	GAAGCCATGGGTACAGACCAGGTGACATGAAAAACAGACGACCGACATGAGGATGCAGAC		80258163
Fat3	A_52_P457312	0.0475232	down	2.63937	56.8238	31.5691	31.0814	22.2062	146.96	62.9542	351.199	44.4658	125.678	46.3537	223.907	44.34	-0.483024	-0.845922	-0.107962	1.65051	0.107962	1.00521	NM_001080814	Fat3	Mus musculus FAT tumor suppressor homolog 3 (Drosophila) (Fat3), mRNA [NM_001080814]	NM_001080814	false	ref:NM_001080814;ref:XM_906597;ref:XM_974159;ens:ENSMUST00000082170	GO:0007156(homophilic cell adhesion)	0	chr9:16125734..16125675	chr9	ENSMUST00000082170	16125675	270120	9qA2	GO:0016020(membrane)	GO:0007156|GO:0005509|GO:0016020	NM_001080814	Mm.195010		TGGGGGGTCAAGTACGTTACTCTTTGGTCAATGACTATAATGGGAGATTTGAAGTAGACA	GO:0005509(calcium ion binding)	16125734
Olfr350	A_52_P345261	0.00172397	up	2.63841	26.6624	14.3922	25.0255	11.3594	28.9986	10.782	44.5883	58.8725	26.9132	27.7936	35.5608	43.6365	0.46798	0.717964	1.00582	-0.822472	-0.46798	-0.716788	NM_146627	Olfr350	Mus musculus olfactory receptor 350 (Olfr350), mRNA [NM_146627]	NM_146627	false	ref:NM_146627;ens:ENSMUST00000055130;gb:BC106790;gb:BC106791	GO:0007165(signal transduction);GO:0007186(G-protein coupled receptor protein signaling pathway);GO:0007608(sensory perception of smell);GO:0050896(response to stimulus)	0	chr2:36672362..36672421	chr2	ENSMUST00000055130	36672362	258620	2qB	GO:0016020(membrane);GO:0016021(integral to membrane)	GO:0007165|GO:0007186|GO:0007608|GO:0050896|GO:0004871|GO:0004872|GO:0004930|GO:0004984|GO:0016020|GO:0016021	NM_146627	Mm.377597	TC1599966	TTTTTTCATATTATTCACTGATCTGGACAACTTTCTCCTCACTTCAATGGCATATGATCG	GO:0004871(signal transducer activity);GO:0004872(receptor activity);GO:0004930(G-protein coupled receptor activity);GO:0004984(olfactory receptor activity)	36672421
AK034700	A_52_P606754	0.0063508	down	2.63534	498.183	238.476	551.847	384.764	545.65	464.714	993.093	269.448	1154.09	307.868	1040.5	223.265	-0.409545	-0.952081	-1.24074	0.409545	0.433995	0.748062	AK034700	AK034700	Mus musculus 12 days embryo embryonic body between diaphragm region and neck cDNA, RIKEN full-length enriched library, clone:9430026E01 product:inferred: putative {Mus musculus}, full insert sequence. [AK034700]	AK034700	false	gb:AK034700;riken:9430026E01;tc:TC1612507;nap:NAP019789-001		0	chr15:10574833..10574774	chr15		10574774		15qA1					TC1612507	TGGCCTTATATTTCTAGTCCAACCCTACGGTTGCAATATTCACATTGAGGTTAGGCGGAG		10574833
Exoc6b	A_52_P265544	0.00190317	up	2.63359	130.91	117.635	136.162	148.3	222.418	212.356	41.784	101.65	55.1281	119.207	36.1017	117.136	0.772161	0.494705	0.684697	-0.664681	-0.494705	-1.08014	AK144547	Exoc6b	Mus musculus 14 days embryo lung cDNA, RIKEN full-length enriched library, clone:G630093O12 product:SEC15-like 2 (S. cerevisiae), full insert sequence. [AK144547]	AK144547	false	gb:AK144547;gb:XM_355790;ens:ENSMUST00000101224;ens:ENSMUST00000051531	GO:0006904(vesicle docking during exocytosis)	0	chr6:84968921..84968862	chr6	ENSMUST00000101224	84968862	75914	6qC3	GO:0000145(exocyst)	GO:0006904|GO:0000145	XM_355790	Mm.159621	TC1586389	TGAAGCAGTGTCGACTACAACAGAGAAATATTTCTGCCACTGTCGATAAGCTAATGCTGT		84968921
NAP108362-1	A_52_P548981	0.0227419	up	2.63223	156.19	201.769	220.929	272.011	248.805	374.311	59.9929	317.865	94.4049	359.804	149.218	322.469	0.481078	0.550397	0.261255	-1.55507	-1.0798	-0.261255	NAP108362-1	NAP108362-1			false	nap:NAP108362-1		0	chr2:3244697..3244638	chr2		3244638		2qA1						CCCTTTGTAGCATGAGACAACCATAGTTAGGACATAATGAAGATATGTCTGTATTCTGAT		3244697
Cntrob	A_51_P224099	6.305981E-4	up	2.6281	224.12	207.861	241.833	296.291	388.884	486.656	84.1762	243.465	58.7844	182.374	92.3404	265.625	1.03261	0.630959	0.600396	-0.608267	-0.709432	-0.600396	NM_172560	Cntrob	Mus musculus centrobin, centrosomal BRCA2 interacting protein (Cntrob), mRNA [NM_172560]	NM_172560	false	ref:NM_172560;gb:AK036710;gb:AK147774;ens:ENSMUST00000102603	GO:0000910(cytokinesis);GO:0007049(cell cycle);GO:0007099(centriole replication);GO:0051299(centrosome separation);GO:0051301(cell division)	0	chr11:69116498..69116439	chr11	ENSMUST00000102603	69116439	216846	11qB3	GO:0005814(centriole)	GO:0000910|GO:0007049|GO:0007099|GO:0051299|GO:0051301|GO:0005515|GO:0005814	NM_172560	Mm.28774	TC1578390	AGGGGAGCTTGTCCCCAGAAGAAACACAGACTCCCGTTTGGGTGAGACCACTCGGAAAGA	GO:0005515(protein binding)	69116498
Irf5	A_51_P346668	0.0294499	up	2.6274	200.565	352.336	163.316	465.308	719.953	753.488	86.2155	387.701	87.1546	424.558	148.926	645.91	1.00075	0.303111	1.74795	-0.355295	-0.470685	-0.303111	NM_012057	Irf5	Mus musculus interferon regulatory factor 5 (Irf5), mRNA [NM_012057]	NM_012057	false	ref:NM_012057;gb:AK156220;gb:AK150598;ens:ENSMUST00000004392	GO:0006350(transcription);GO:0006355(regulation of transcription, DNA-dependent)	0	chr6:29486911..29486970	chr6	ENSMUST00000004392	29486911	27056	6qA3.3	GO:0005622(intracellular);GO:0005634(nucleus)	GO:0006350|GO:0006355|GO:0003677|GO:0003700|GO:0005622|GO:0005634	NM_012057	Mm.6479	TC1772737	CAGAGTCGGGGTAACAAGAACATAGAAGAGAGGCCTGAGGTTTCATTTCCCCTAAACATT	GO:0003677(DNA binding);GO:0003700(transcription factor activity)	29486970
Rnf138	A_52_P595908	0.00142035	up	2.62692	136.857	184.014	215.69	277.952	296.57	356.141	76.306	223.949	94.7417	286.654	66.492	282.433	0.563082	0.624345	0.726142	-0.563082	-0.60702	-1.09644	NM_207623	Rnf138	Mus musculus ring finger protein 138 (Rnf138), transcript variant 1, mRNA [NM_207623]	NM_207623	false	ref:NM_207623;ref:NM_019706;ens:ENSMUST00000052396;ens:ENSMUST00000072847	GO:0006512(ubiquitin cycle);GO:0008150(biological_process)	0	chr18:21171047..21171106	chr18	ENSMUST00000052396	21171047	56515	18qA2	GO:0005575(cellular_component);GO:0005622(intracellular)	GO:0006512|GO:0008150|GO:0003674|GO:0003676|GO:0005515|GO:0008270|GO:0016874|GO:0046872|GO:0005575|GO:0005622	NM_207623	Mm.253542	TC1578577	ACCTCAGTAGTCATGTTTAATAGCTATCAGGATAAAGGAGAGAAACTATAGCAATATGCT	GO:0003674(molecular_function);GO:0003676(nucleic acid binding);GO:0005515(protein binding);GO:0008270(zinc ion binding);GO:0016874(ligase activity);GO:0046872(metal ion binding)	21171106
AK083799	A_52_P723574	0.00282455	up	2.62434	29.8604	14.3946	28.5901	11.1812	29.5833	13.8411	72.5095	99.6027	35.917	32.2833	37.2382	48.0838	0.449412	0.751152	0.492524	-1.06131	-0.449413	-0.972058	AK083799	AK083799	Mus musculus 12 days embryo spinal ganglion cDNA, RIKEN full-length enriched library, clone:D130011M08 product:unclassifiable, full insert sequence. [AK083799]	AK083799	false	gb:AK083799;riken:D130011M08;tc:TC1626269		0	chr4:24830215..24830156	chr4		24830156		4qA3					TC1626269	ATCTAAATTGTTGTTATATCTACATTCGCTCTCTTCATGGAAGGAAATTGAAGCTTAGGG		24830215
Olfr801	A_51_P426817	0.0198353	up	2.62163	33.4193	37.8321	22.4258	17.5214	103.174	51.1022	38.4062	85.2814	27.1767	58.406	34.7382	57.4591	0.273541	0.808514	1.46609	-0.698421	-0.651278	-0.273541	NM_146285	Olfr801	Mus musculus olfactory receptor 801 (Olfr801), mRNA [NM_146285]	NM_146285	false	ref:NM_146285;ens:ENSMUST00000072063;tc:TC1632441;nap:NAP021623-001	GO:0007165(signal transduction);GO:0007186(G-protein coupled receptor protein signaling pathway);GO:0007608(sensory perception of smell);GO:0050896(response to stimulus)	0	chr10:129073107..129073048	chr10	ENSMUST00000072063	129073048	258282	10qD3	GO:0016020(membrane);GO:0016021(integral to membrane)	GO:0007165|GO:0007186|GO:0007608|GO:0050896|GO:0004871|GO:0004872|GO:0004930|GO:0004984|GO:0016020|GO:0016021	NM_146285	Mm.222982	TC1632441	ATATGTAGCCATCTGCAGACCACTGCACTACCCCATCATCATGAACAACAGAATGTGTCA	GO:0004871(signal transducer activity);GO:0004872(receptor activity);GO:0004930(G-protein coupled receptor activity);GO:0004984(olfactory receptor activity)	129073107
Tmem8	A_52_P196388	0.0189013	up	2.61992	140.77	316.73	382.45	576.416	608.033	720.302	113.408	380.395	65.116	379.035	118.747	439.372	0.288026	0.866104	1.21349	-0.288026	-1.0833	-0.429615	NM_021793	Tmem8	Mus musculus transmembrane protein 8 (five membrane-spanning domains) (Tmem8), mRNA [NM_021793]	NM_021793	false	ref:NM_021793;gb:BC005722;gb:AB045293;ens:ENSMUST00000025010	GO:0007155(cell adhesion);GO:0008150(biological_process)	0	chr17:25849788..25849847	chr17	ENSMUST00000025010	25849788	60455	17qA3.3	GO:0005615(extracellular space);GO:0005887(integral to plasma membrane);GO:0016020(membrane);GO:0016021(integral to membrane)	GO:0007155|GO:0008150|GO:0003674|GO:0005515|GO:0005615|GO:0005887|GO:0016020|GO:0016021	NM_021793	Mm.304656	TC1708732	ACCAGATCTGCAGGAATGATCGGGATGAGTTGTACACAGTGACCTGATAAGGCTGGTTCA	GO:0003674(molecular_function);GO:0005515(protein binding)	25849847
Whsc1	A_52_P279786	0.0109972	up	2.61754	203.13	360.542	363.986	568.509	418.926	600.8	82.5599	323.829	118.902	356.17	76.5061	464.286	0.377514	0.561978	0.685086	-0.766445	-0.377514	-1.39609	AK050869	Whsc1	Mus musculus 9 days embryo whole body cDNA, RIKEN full-length enriched library, clone:D030027O06 product:unclassifiable, full insert sequence. [AK050869]	AK050869	false	gb:AK050869;gb:AK050988;riken:D030027O06;riken:D030050G03	GO:0006350(transcription);GO:0006355(regulation of transcription, DNA-dependent);GO:0016568(chromatin modification)	0	chr5:34213984..34214043	chr5		34213984	107823	5qB2	GO:0005634(nucleus)	GO:0006350|GO:0006355|GO:0016568|GO:0003677|GO:0005515|GO:0008168|GO:0008270|GO:0016740|GO:0018024|GO:0046872|GO:0005634		Mm.332320	TC1601185	GAATCTGACAGAGATGTTTCTTTCTGAATATCAACTCCAGTTTCTTCTTCCTTAATGTGA	GO:0003677(DNA binding);GO:0005515(protein binding);GO:0008168(methyltransferase activity);GO:0008270(zinc ion binding);GO:0016740(transferase activity);GO:0018024(histone-lysine N-methyltransferase activity);GO:0046872(metal ion binding)	34214043
Stx16	A_51_P455632	0.0426269	up	2.61643	70.7845	181.512	254.326	270.506	303.27	286.602	52.5049	196.966	51.9354	212.264	73.6628	221.805	0.115863	1.38544	1.55597	-0.433	-0.556654	-0.115863	NM_172675	Stx16	Mus musculus syntaxin 16 (Stx16), mRNA [NM_172675]	NM_172675	false	ref:NM_172675;ens:ENSMUST00000044638;ens:ENSMUST00000094281;gb:AK078110	GO:0006810(transport);GO:0006886(intracellular protein transport);GO:0006891(intra-Golgi vesicle-mediated transport);GO:0015031(protein transport)	0	chr2:173740518..173740577	chr2	ENSMUST00000044638	173740518	228960	2qH4	GO:0005737(cytoplasm);GO:0005792(microsome);GO:0005794(Golgi apparatus);GO:0005795(Golgi stack);GO:0016020(membrane);GO:0016021(integral to membrane)	GO:0006810|GO:0006886|GO:0006891|GO:0015031|GO:0005484|GO:0005486|GO:0008565|GO:0005737|GO:0005792|GO:0005794|GO:0005795|GO:0016020|GO:0016021	NM_172675	Mm.277977	TC1583171	AACCATCATTGACGTTAATTAACACATTTAGACGGGCCAGTTAAACCAGCTTCATGCGTT	GO:0005484(SNAP receptor activity);GO:0005486(t-SNARE activity);GO:0008565(protein transporter activity)	173740577
Nr1i3	A_51_P358256	0.0478112	down	2.616	82.5676	146.537	224.904	177.164	638.191	476.782	733.723	386.101	1767.32	725.365	1012.11	273.396	-1.50108	-0.329235	-0.252798	0.252798	0.611326	1.21485	NM_009803	Nr1i3	Mus musculus nuclear receptor subfamily 1, group I, member 3 (Nr1i3), mRNA [NM_009803]	NM_009803	false	ref:NM_009803;gb:BC037645;gb:BC089541;ens:ENSMUST00000005820	GO:0006350(transcription);GO:0006355(regulation of transcription, DNA-dependent);GO:0016481(negative regulation of transcription);GO:0045449(regulation of transcription)	0	chr1:173054320..173054379	chr1	ENSMUST00000005820	173054320	12355	1qH3	GO:0005634(nucleus);GO:0005829(cytosol)	GO:0006350|GO:0006355|GO:0016481|GO:0045449|GO:0003677|GO:0003700|GO:0003707|GO:0004872|GO:0004879|GO:0004887|GO:0005515|GO:0008270|GO:0046872|GO:0005634|GO:0005829	NM_009803	Mm.3077	TC1593157	AAGAGAAGAGATAGATCAGCTACAAGAGGAGATGGCGCTGATTCTGAACAACCACATTAT	GO:0003677(DNA binding);GO:0003700(transcription factor activity);GO:0003707(steroid hormone receptor activity);GO:0004872(receptor activity);GO:0004879(ligand-dependent nuclear receptor activity);GO:0004887(thyroid hormone receptor activity);GO:0005515(protein binding);GO:0008270(zinc ion binding);GO:0046872(metal ion binding)	173054379
Esrra	A_52_P198949	0.0170461	up	2.61565	324.357	216.446	427.159	328.984	591.112	417.764	88.4702	235.91	184.026	217.109	122.83	253.784	0.514459	0.307636	0.431621	-1.48409	-0.307636	-1.11606	AK046588	Esrra	Mus musculus 4 days neonate male adipose cDNA, RIKEN full-length enriched library, clone:B430111H01 product:estrogen related receptor, alpha, full insert sequence. [AK046588]	AK046588	false	gb:AK046588;riken:B430111H01;tc:TC1618307;nap:NAP016315-001	GO:0006350(transcription);GO:0006355(regulation of transcription, DNA-dependent);GO:0006810(transport)	0	chr19:6983783..6983724	chr19		6983724	26379	19qA	GO:0005634(nucleus);GO:0016020(membrane)	GO:0006350|GO:0006355|GO:0006810|GO:0003677|GO:0003700|GO:0003707|GO:0004872|GO:0004879|GO:0005215|GO:0005496|GO:0005515|GO:0008270|GO:0016439|GO:0046872|GO:0005634|GO:0016020			TC1618307	GGGGAGGTGAAACTGACTTGGTCAGAACTGGCCGGTTTGATTTGTAGCATGTGTTGGAAG	GO:0003677(DNA binding);GO:0003700(transcription factor activity);GO:0003707(steroid hormone receptor activity);GO:0004872(receptor activity);GO:0004879(ligand-dependent nuclear receptor activity);GO:0005215(transporter activity);GO:0005496(steroid binding);GO:0005515(protein binding);GO:0008270(zinc ion binding);GO:0016439(tRNA-pseudouridine synthase activity);GO:0046872(metal ion binding)	6983783
5330426P16Rik	A_51_P507234	0.00900414	down	2.61497	228.965	143.35	204.167	204.609	419.663	343.348	416.347	153.116	699.647	159.151	453.685	155.689	-0.383784	-1.06249	-0.769812	0.383784	1.07686	0.483651	XM_992800	5330426P16Rik	PREDICTED: Mus musculus RIKEN cDNA 5330426P16 gene (5330426P16Rik), mRNA [XM_992800]	XM_992800	false	gb:XM_992800;gb:AK035047;ref:XM_916412;ref:XM_001001261		0	chr16:50646967..50646908	chr16		50646908	68190	16qB5			XM_916412	Mm.139089	TC1618384	GGTAAGGAGACTGGATGCTTGGAATCATGGATACTCAGAGCACTGTTAACAAAGAGCAGA		50646967
Cep350	A_51_P493700	0.0492527	up	2.61018	189.849	236.154	461.371	417.315	514.813	526.278	64.2481	326.246	107.869	265.346	193.704	317.188	0.198307	0.65797	0.481403	-1.83105	-0.78541	-0.198307	XM_129509	Cep350	PREDICTED: Mus musculus centrosomal protein 350, transcript variant 1 (Cep350), mRNA [XM_129509]	XM_129509	false	gb:XM_129509;ens:ENSMUST00000074902;ref:XM_916986;ref:XM_986931		0	chr1:157607552..157607493	chr1	ENSMUST00000074902	157607493	74081	1qG3			XM_129509	Mm.260247	TC1601612	TAAAGGAAGCACCGTTGTTGTAACTAAGCTGTGGAAAAGCTTTTCCTTCTGGACTTTGCA		157607552
Pdzd2	A_52_P113085	0.0231616	up	2.60803	124.525	29.3377	55.2584	17.8149	209.712	100.568	46.5548	28.6562	35.1479	34.5744	25.7951	27.5269	1.20544	0.752943	0.180082	-0.180082	-0.856429	-0.973908	AK021207	Pdzd2	Mus musculus ES cells cDNA, RIKEN full-length enriched library, clone:C330017M16 product:unclassifiable, full insert sequence. [AK021207]	AK021207	false	gb:AK021207;gb:AK031664;riken:C330017M16;riken:6030475M24	GO:0006468(protein amino acid phosphorylation);GO:0006541(glutamine metabolic process)	0	chr15:12494360..12494301	chr15		12494301	68070	15qA1	GO:0030054(cell junction)	GO:0006468|GO:0006541|GO:0004672|GO:0005515|GO:0005524|GO:0016740|GO:0030054		Mm.423205	TC1634952	AATGCCGTGGAGTTTTGACAAGTGAGAGTCGGGCTAGGATTGCATTACAGCCTTTTCATA	GO:0004672(protein kinase activity);GO:0005515(protein binding);GO:0005524(ATP binding);GO:0016740(transferase activity)	12494360
Phip	A_52_P432569	0.0390535	up	2.60692	90.6258	135.111	239.726	148.742	213.795	176.569	78.5905	136.324	55.6922	132.449	49.3173	161.809	0.10923	1.37396	0.961372	-0.10923	-0.564512	-1.02875	AK041857	Phip	Mus musculus 3 days neonate thymus cDNA, RIKEN full-length enriched library, clone:A630042G05 product:pleckstrin homology domain interacting protein, full insert sequence. [AK041857]	AK041857	false	gb:AK041857;riken:A630042G05;tc:TC1625531;nap:NAP015329-001	GO:0008286(insulin receptor signaling pathway)	0	chr9:82686235..82686176	chr9		82686176	83946	9qE2		GO:0008286|GO:0005515		Mm.221688	TC1625531	TGTAACATTAACAAATAGTCTTTAAGGGCTATAGCTTCTAACTGGAAGTATGGCTTTGTC	GO:0005515(protein binding)	82686235
NAP114417-1	A_52_P201037	0.0243844	up	2.60224	94.3729	58.1384	258.645	68.0178	245.03	93.0979	63.5882	54.9052	51.095	50.4371	45.2447	57.5778	0.243533	1.47164	0.94079	-0.243533	-0.436652	-0.803112	NAP114417-1	NAP114417-1			false	nap:NAP114417-1;nap:NAP114423-1;nap:NAP114049-1;nap:NAP114741-1		0	chr5:070846423..070846482	chr5		70846423		5qC3.1						AATAATTCTTTTATTAAAAGTACAGACCTATCAAATTACCTGAAAGGGAACTGGTCGCGG		70846482
AK039185	A_51_P182121	0.0162511	up	2.59777	147.244	176.792	176.243	191.241	699.994	485.118	58.604	206.486	108.191	229.761	93.7262	198.271	0.408553	0.554573	1.2014	-1.14458	-0.414158	-0.408553	AK039185	AK039185	Mus musculus adult male hypothalamus cDNA, RIKEN full-length enriched library, clone:A230106E23 product:unclassifiable, full insert sequence. [AK039185]	AK039185	false	gb:AK039185;riken:A230106E23;tc:TC1611441		0	chr4:84578391..84578450	chr4		84578391		4qC4					TC1611441	AGGAAACATGGCAGGGGATTATATGAAATTAGGAAGCAACAGGAAGAAAGTGTGCAACCT		84578450
Ftcd	A_51_P413740	0.00495104	up	2.59478	29.4262	14.3334	32.5843	27.0783	35.2973	19.2048	33.4186	55.4889	25.9034	42.187	32.7863	46.6497	1.15859	0.387908	0.998956	-0.610683	-0.582788	-0.387908	NM_080845	Ftcd	Mus musculus formiminotransferase cyclodeaminase (Ftcd), mRNA [NM_080845]	NM_080845	false	ref:NM_080845;gb:AK165414;gb:BC024078;ens:ENSMUST00000001183	GO:0006520(amino acid metabolic process);GO:0006547(histidine metabolic process);GO:0006548(histidine catabolic process);GO:0008152(metabolic process)	0	chr10:76033208..76033267	chr10	ENSMUST00000001183	76033208	14317	10qC1	GO:0005794(Golgi apparatus)	GO:0006520|GO:0006547|GO:0006548|GO:0008152|GO:0003824|GO:0005542|GO:0016740|GO:0016829|GO:0030409|GO:0030412|GO:0005794	NM_080845	Mm.36278	TC1582322	TAGGGCCTGATTGGTGGTGGTATCCTGATACCCTCTGTTATCCATGGTTTCTGGTAAATT	GO:0003824(catalytic activity);GO:0005542(folic acid binding);GO:0016740(transferase activity);GO:0016829(lyase activity);GO:0030409(glutamate formimidoyltransferase activity);GO:0030412(formimidoyltetrahydrofolate cyclodeaminase activity)	76033267
Vpreb1	A_51_P400217	0.0413432	up	2.5945	88.2158	89.8316	244.383	85.2575	393.087	229.146	63.6524	89.7109	67.1625	94.2065	49.3423	90.2747	0.230993	1.77642	1.03576	-0.23789	-0.230993	-0.614319	NM_016982	Vpreb1	Mus musculus pre-B lymphocyte gene 1 (Vpreb1), mRNA [NM_016982]	NM_016982	false	ref:NM_016982;gb:BC119175;gb:BC117051;ens:ENSMUST00000075017	GO:0006955(immune response);GO:0030097(hemopoiesis)	0	chr16:16782088..16782029	chr16	ENSMUST00000075017	16782029	22362	16qA3	GO:0005615(extracellular space);GO:0005886(plasma membrane)	GO:0006955|GO:0030097|GO:0004872|GO:0005515|GO:0005615|GO:0005886	NM_016982	Mm.57574	TC1587623	AGGGGTAGAACGTGAGGTTTTGCAGAGCCTAGAAGATGGAATTATGCAGCTTTTCCTTGT	GO:0004872(receptor activity);GO:0005515(protein binding)	16782088
Bglap1	A_52_P575900	0.0277174	up	2.5945	93.5243	120.667	320.784	195.512	468.498	256.149	70.3826	126.044	64.139	116.797	73.7657	169.848	0.236511	1.31847	1.47519	-0.236511	-0.260601	-0.599098	NM_007541	Bglap1	Mus musculus bone gamma carboxyglutamate protein 1 (Bglap1), transcript variant 1, mRNA [NM_007541]	NM_007541	false	ref:NM_007541;ref:NM_001032298;gb:CJ326370;ens:ENSMUST00000076048	GO:0001503(ossification);GO:0030500(regulation of bone mineralization)	0	chr3:88469621..88469562	chr3	ENSMUST00000076048	88469562	12096	3qF1	GO:0005576(extracellular region);GO:0005615(extracellular space)	GO:0001503|GO:0030500|GO:0005509|GO:0005576|GO:0005615	NM_007541	Mm.389459	TC1651649	CTATCAGACCAGTATGGCTTGAAGACCGCCTACAAACGCATCTATGGTATCACTATTTAG	GO:0005509(calcium ion binding)	88469621
Ms4a4b	A_52_P306949	0.0206147	up	2.59428	24.4827	27.5103	45.0772	24.9816	39.5193	44.9707	59.5109	125.57	27.4891	77.1992	39.8136	83.1313	0.456067	1.47581	0.43785	-0.452983	-0.865448	-0.43785	NM_021718	Ms4a4b	Mus musculus membrane-spanning 4-domains, subfamily A, member 4B (Ms4a4b), mRNA [NM_021718]	NM_021718	false	ref:NM_021718;gb:BC028433;gb:AF354929;ens:ENSMUST00000035258	GO:0007165(signal transduction)	0	chr19:11517005..11517064	chr19	ENSMUST00000035258	11517005	60361	19qA	GO:0005887(integral to plasma membrane);GO:0016021(integral to membrane)	GO:0007165|GO:0004872|GO:0005887|GO:0016021	NM_021718	Mm.33957	TC1592534	AGTTGCTGTGCCTTCAAAGAATTCTGTTATGACATCACAAATGTGGAATGAGAAGAAAGA	GO:0004872(receptor activity)	11517064
Csnk1g3	A_52_P141112	0.00191853	up	2.59288	205.142	156.397	259.576	169.404	404.957	290.665	94.3558	137.102	86.4042	168.028	93.6615	206.349	0.46524	0.689519	0.55224	-0.46524	-0.885703	-1.06573	NM_152809	Csnk1g3	Mus musculus casein kinase 1, gamma 3 (Csnk1g3), mRNA [NM_152809]	NM_152809	false	ref:NM_152809;gb:BC033601;ens:ENSMUST00000069597;tc:TC1614063	GO:0006468(protein amino acid phosphorylation)	0	chr18:54044306..54044365	chr18	ENSMUST00000069597	54044306	70425	18qD2		GO:0006468|GO:0000166|GO:0004672|GO:0004674|GO:0005524|GO:0016301|GO:0016740	NM_152809	Mm.368668	TC1614063	ATTGATCCAGAGACAAAGAAACATATACCATACAGAGAACACAAAAGCCTTACCGGAACC	GO:0000166(nucleotide binding);GO:0004672(protein kinase activity);GO:0004674(protein serine/threonine kinase activity);GO:0005524(ATP binding);GO:0016301(kinase activity);GO:0016740(transferase activity)	54044365
9130208E07Rik	A_51_P380861	0.0446184	up	2.59258	91.8652	137.203	410.737	203.917	281.701	215.033	56.0472	103.499	70.3566	156.665	59.9247	143.739	0.153088	1.74205	1.12141	-0.153088	-0.423109	-0.530415	AK172225	9130208E07Rik	Mus musculus activated spleen cDNA, RIKEN full-length enriched library, clone:F830107F15 product:hypothetical protein, full insert sequence. [AK172225]	AK172225	false	gb:AK172225;gb:AK020275;gb:BC026435;riken:F830107F15		0	chr4:45428598..45428539	chr4		45428539	77670	4qB1				Mm.260210	TC1618530	TAGGAACCAGTTTATCAGAGTTAAGTTAGTGATCTGAGTGTTGTTATAAAACATGCCATG		45428598
CB321262	A_52_P900990	0.0168356	up	2.59204	83.1528	150.156	255.651	206.103	170.487	229.78	53.9532	174.407	49.5038	175.868	62.999	187.451	0.360246	1.52368	0.782275	-0.479811	-0.61601	-0.360246	CB321262	CB321262	AGENCOURT_12237970 NIH_MGC_136 Mus musculus cDNA clone IMAGE:30289467 5', mRNA sequence [CB321262]	CB321262	false	gb:CB321262;tc:TC1742912;tc:TC1627507		0	chr9:037256402..037256461	chr9		37256402		9qA4				Mm.451140	TC1742912	TTGGGATTAAGCTCCGATCCTTTTAAATACTGGACAAATGTCTATTTTTCTCAGAGCTAA		37256461
DV071973	A_52_P37932	0.00557495	up	2.59184	316.886	166.132	264.365	215.648	397.391	288.665	85.0335	166.581	111.667	221.059	183.577	256.032	1.02467	0.386897	0.554205	-0.877078	-0.892185	-0.386897	DV071973	DV071973	VP01_11_E23.x1 FH VP01 Mus musculus cDNA clone VP01_11_E23 similar to Fukuyama type congenital muscular dystrophy homolog (human), mRNA sequence [DV071973]	DV071973	false	gb:DV071973;gb:AK033369;gb:AI120125;riken:8430407M02		0	chr4:53786265..53786324	chr4		53786265		4qB2				Mm.439780	TC1600684	GCCCACAGATTTAGGTTTCTATCTAAGCTAGGCAAAATAGCAGGATATATAATGCTATTT		53786324
Yy1	A_52_P317874	0.00630072	up	2.59159	117.779	122.447	107.711	166.581	200.859	198.76	44.2966	152.902	51.4767	124.182	48.8871	162.586	0.893689	0.320705	0.964915	-0.837581	-0.320705	-0.78391	AK137406	Yy1	Mus musculus 16 days neonate cerebellum cDNA, RIKEN full-length enriched library, clone:9630047E06 product:unclassifiable, full insert sequence. [AK137406]	AK137406	false	gb:AK137406;riken:9630047E06;tc:TC1620915;tc:TC1643701	GO:0006350(transcription);GO:0006355(regulation of transcription, DNA-dependent);GO:0009952(anterior/posterior pattern formation);GO:0048593(camera-type eye morphogenesis)	0	chr12:109265830..109265889	chr12		109265830	22632	12qF1	GO:0005622(intracellular);GO:0005634(nucleus);GO:0005667(transcription factor complex);GO:0031519(PcG protein complex)	GO:0006350|GO:0006355|GO:0009952|GO:0048593|GO:0003676|GO:0003677|GO:0003700|GO:0005515|GO:0008270|GO:0046872|GO:0005622|GO:0005634|GO:0005667|GO:0031519		Mm.3868	TC1620915	GTCAGTGGCCAGAAGAAAGCTGCTTCTCATTGGCTTTGGCTTAAACCCATTTTGCTTGTT	GO:0003676(nucleic acid binding);GO:0003677(DNA binding);GO:0003700(transcription factor activity);GO:0005515(protein binding);GO:0008270(zinc ion binding);GO:0046872(metal ion binding)	109265889
Chek1	A_51_P326499	0.0198772	up	2.59075	132.94	263.03	252.82	327.238	375.504	362.943	95.0003	250.12	80.2944	311.189	90.2479	380.694	0.206084	0.818303	1.23962	-0.206084	-0.763888	-0.886134	NM_007691	Chek1	Mus musculus checkpoint kinase 1 homolog (S. pombe) (Chek1), mRNA [NM_007691]	NM_007691	false	ref:NM_007691;gb:BC053394;gb:AK033179;gb:BG919350	GO:0000077(DNA damage checkpoint);GO:0000086(G2/M transition of mitotic cell cycle);GO:0006281(DNA repair);GO:0006468(protein amino acid phosphorylation);GO:0006974(response to DNA damage stimulus);GO:0007049(cell cycle)	0	chr9:36459570..36459511	chr9	ENSMUST00000034625	36459511	12649	9qA4	GO:0005634(nucleus);GO:0005657(replication fork)	GO:0000077|GO:0000086|GO:0006281|GO:0006468|GO:0006974|GO:0007049|GO:0000166|GO:0004672|GO:0004674|GO:0005515|GO:0005524|GO:0016301|GO:0016740|GO:0005634|GO:0005657	NM_007691	Mm.16753	TC1574581	GCCACAAAAATGTGTATGTTAATGTATGTACTGTATTTTCAGTTTGGGTATATGTGCTGC	GO:0000166(nucleotide binding);GO:0004672(protein kinase activity);GO:0004674(protein serine/threonine kinase activity);GO:0005515(protein binding);GO:0005524(ATP binding);GO:0016301(kinase activity);GO:0016740(transferase activity)	36459570
Slc35b4	A_52_P99670	0.0466905	up	2.59062	58.3665	127.971	100.736	138.415	306.952	217.45	51.0919	178.712	37.8931	137.812	53.0577	154.764	0.205914	0.880087	1.83585	-0.467949	-0.524173	-0.205914	NM_021435	Slc35b4	Mus musculus solute carrier family 35, member B4 (Slc35b4), mRNA [NM_021435]	NM_021435	false	ref:NM_021435;gb:BC016275;gb:AK029046;ens:ENSMUST00000019143	GO:0006810(transport);GO:0015788(UDP-N-acetylglucosamine transport);GO:0015790(UDP-xylose transport)	0	chr6:34088413..34088354	chr6	ENSMUST00000019143	34088354	58246	6qA3.3	GO:0005615(extracellular space);GO:0005794(Golgi apparatus);GO:0016020(membrane);GO:0016021(integral to membrane)	GO:0006810|GO:0015788|GO:0015790|GO:0005351|GO:0005462|GO:0005464|GO:0005615|GO:0005794|GO:0016020|GO:0016021	NM_021435	Mm.245527	TC1624920	TTCCTCCAAAAGGATGGGACTCATCTGCTCTCACGAGTCTGCATTTGTAGATTCCACATA	GO:0005351(sugar porter activity);GO:0005462(UDP-N-acetylglucosamine transporter activity);GO:0005464(UDP-xylose transporter activity)	34088413
Ryr1	A_52_P391110	0.0411859	down	2.58772	41.8654	45.4083	21.4474	42.4156	30.2157	77.6354	69.1744	39.9862	38.0175	38.1555	56.9229	31.2073	-0.0559861	-0.922576	-1.30021	0.851947	0.0559861	0.928338	NM_009109	Ryr1	Mus musculus ryanodine receptor 1, skeletal muscle (Ryr1), mRNA [NM_009109]	NM_009109	false	ref:NM_009109;ens:ENSMUST00000032813;gb:U23754;gb:AY268935	GO:0006810(transport);GO:0006811(ion transport);GO:0006812(cation transport);GO:0006816(calcium ion transport);GO:0006874(calcium ion homeostasis);GO:0006936(muscle contraction);GO:0006937(regulation of muscle contraction)	0	chr7:28713228..28712530	chr7	ENSMUST00000032813	28712530	20190	7qB1	GO:0005624(membrane fraction);GO:0016020(membrane);GO:0016021(integral to membrane);GO:0016529(sarcoplasmic reticulum);GO:0030314(junctional membrane complex);GO:0030315(T-tubule)	GO:0006810|GO:0006811|GO:0006812|GO:0006816|GO:0006874|GO:0006936|GO:0006937|GO:0004872|GO:0005216|GO:0005219|GO:0005244|GO:0005245|GO:0005261|GO:0005262|GO:0005509|GO:0005515|GO:0005624|GO:0016020|GO:0016021|GO:0016529|GO:0030314|GO:0030315	NM_009109	Mm.439745	TC1581100	TTTGAGACCCACACTCTAGAAGAGCACAACCTAGCCAATTACATGTTTTTCCTGATGTAT	GO:0004872(receptor activity);GO:0005216(ion channel activity);GO:0005219(ryanodine-sensitive calcium-release channel activity);GO:0005244(voltage-gated ion channel activity);GO:0005245(voltage-gated calcium channel activity);GO:0005261(cation channel activity);GO:0005262(calcium channel activity);GO:0005509(calcium ion binding);GO:0005515(protein binding)	28713228
6720463M24Rik	A_52_P655265	0.00682639	up	2.58692	106.942	197.51	255.154	256.634	266.286	337.896	66.0925	214.146	64.6039	247.869	78.063	256.248	0.40547	1.28223	0.946963	-0.40547	-0.649318	-0.424259	NM_175265	6720463M24Rik	Mus musculus RIKEN cDNA 6720463M24 gene (6720463M24Rik), mRNA [NM_175265]	NM_175265	false	ref:NM_175265;gb:BC052183;gb:AK034930;ens:ENSMUST00000022656	GO:0007049(cell cycle);GO:0007067(mitosis);GO:0051301(cell division)	0	chr14:97957088..97957147	chr14	ENSMUST00000022656	97957088	77744	14qE2.1		GO:0007049|GO:0007067|GO:0051301	NM_175265	Mm.23503	TC1581219	GGTCAATGAACTGCTTGTTAAGACTTTGAATGGTAGTCTTGAATTTATCAGTTCTAGGAA		97957147
Klf12	A_52_P617636	0.00867789	up	2.5866	27.096	14.3299	66.55	19.9522	94.3597	47.4048	34.6634	33.1172	29.408	33.8515	34.6127	43.3856	0.426612	1.24544	0.500694	-0.426612	-0.695453	-0.818362	NM_010636	Klf12	Mus musculus Kruppel-like factor 12 (Klf12), mRNA [NM_010636]	NM_010636	false	ref:NM_010636;gb:BC067408;gb:AK045253;riken:B130052C06	GO:0000122(negative regulation of transcription from RNA polymerase II promoter);GO:0006350(transcription);GO:0006355(regulation of transcription, DNA-dependent);GO:0045944(positive regulation of transcription from RNA polymerase II promoter)	0	chr14:98754673..98754614	chr14		98754614	16597	14qE2.2	GO:0005622(intracellular);GO:0005634(nucleus)	GO:0000122|GO:0006350|GO:0006355|GO:0045944|GO:0003676|GO:0003677|GO:0003700|GO:0008270|GO:0046872|GO:0005622|GO:0005634	NM_010636	Mm.201493	TC1633664	GTGACTGCCTAGAAACGTTGCTGAGATATTGTTAGGAGGCTGTCCAGTTCCTTGTATTGT	GO:0003676(nucleic acid binding);GO:0003677(DNA binding);GO:0003700(transcription factor activity);GO:0008270(zinc ion binding);GO:0046872(metal ion binding)	98754673
Niban	A_51_P467798	0.0279512	up	2.58547	152.243	438.95	486.523	705.827	649.145	743.751	78.6967	368.055	88.489	397.584	121.733	479.83	0.225563	1.21644	1.55697	-0.472302	-0.414446	-0.225563	NM_022018	Niban	Mus musculus niban protein (Niban), mRNA [NM_022018]	NM_022018	false	ref:NM_022018;gb:AK136597;gb:AK170193;ens:ENSMUST00000086267	GO:0008150(biological_process)	0	chr1:153481182..153481241	chr1	ENSMUST00000086267	153481182	63913	1qG2	GO:0005575(cellular_component)	GO:0008150|GO:0003674|GO:0005575	NM_022018	Mm.157700	TC1579652	GGTTTATATTAATTAATCACCTTTTAAGGAAACTCAGATGGGGCAAGAGATTTCATTGGC	GO:0003674(molecular_function)	153481241
Pdss1	A_51_P127841	0.0303464	up	2.58521	388.884	329.446	292.147	495.403	457.536	619.365	162.769	421.131	83.8946	407.279	178.487	477.453	1.30598	0.30477	0.629775	-0.30477	-1.21269	-0.352859	NM_019501	Pdss1	Mus musculus prenyl (solanesyl) diphosphate synthase, subunit 1 (Pdss1), mRNA [NM_019501]	NM_019501	false	ref:NM_019501;gb:BC107274;gb:BC107273;gb:AF118855	GO:0006744(ubiquinone biosynthetic process);GO:0008299(isoprenoid biosynthetic process);GO:0051290(protein heterotetramerization)	0	chr2:22767527..22767586	chr2		22767527	56075	2qA3	GO:0005575(cellular_component)	GO:0006744|GO:0008299|GO:0051290|GO:0000010|GO:0016740|GO:0046982|GO:0050347|GO:0005575	NM_019501	Mm.249752	TC1583723	CATCTACAGAAAGGGACGCCCTCATTCAGCTTTCAGAAAGTGTGCTCACCAGAGATAAAT	GO:0000010(trans-hexaprenyltranstransferase activity);GO:0016740(transferase activity);GO:0046982(protein heterodimerization activity);GO:0050347(trans-octaprenyltranstransferase activity)	22767586
ENSMUST00000085415	A_52_P499523	3.6318373E-4	up	2.58492	92.7056	73.3995	91.8501	88.183	100.867	91.7986	37.1175	92.0166	41.6791	99.3591	46.7898	94.6008	0.815326	0.537219	0.614347	-0.831356	-0.774887	-0.537219	ENSMUST00000085415	ENSMUST00000085415	sec1 family domain containing 1 [Source:MarkerSymbol;Acc:MGI:1924233] [ENSMUST00000085415]		false	ens:ENSMUST00000085415;gb:AK129238;gb:AK050504;riken:C820005D06	GO:0006904(vesicle docking during exocytosis);GO:0016192(vesicle-mediated transport)	0	chr12:52323129..52323188	chr12	ENSMUST00000085415	52323129		12qC1		GO:0006904|GO:0016192		Mm.216511	TC1607120	TGTTAATTCCACTGCATACATAGAATCCTATGCTAGGACTCTAAGAAGAATGTCAAGGAA		52323188
AK053080	A_52_P247537	0.0410603	up	2.58342	43.5109	21.1061	42.6056	19.0573	54.7292	11.5461	39.5042	32.2422	44.4602	32.7422	32.3399	42.4646	0.301177	0.418161	1.50237	-0.449485	-0.301177	-1.13549	AK053080	AK053080	Mus musculus 15 days embryo head cDNA, RIKEN full-length enriched library, clone:D930045J11 product:unclassifiable, full insert sequence. [AK053080]	AK053080	false	gb:AK053080;riken:D930045J11;nap:NAP087494-1		0	chrY:490133..490074	chrY		490074		YqA1				Mm.20477		CTGATCTCTATGAATTAGAGGATATTTTGTTCTTCATGATGAGTTTTCATTCTAGCCAGG		490133
6030440G07Rik	A_52_P850915	0.00175172	up	2.58022	25.4279	14.7687	23.1776	11.6257	28.6414	11.1627	30.8988	42.7415	23.0325	26.8522	36.6273	44.2981	0.502619	0.714161	1.07817	-0.74934	-0.502619	-0.55558	AK020059	6030440G07Rik	Mus musculus 13 days embryo male testis cDNA, RIKEN full-length enriched library, clone:6030440G07 product:unclassifiable, full insert sequence [AK020059]	AK020059	false	gb:AK020059;ref:XM_901637;ref:XM_982755;riken:6030440G07		0	chr12:111461436..111461495	chr12		111461436	77878	12qF1			XM_901637	Mm.293198		GTTGCATAACCACATGTCTTTCACCCTCTTTGACATGTTCTATTAGCTATGGGGAGTCAC		111461495
Cbl	A_52_P819011	0.0105309	up	2.57783	217.53	148.925	218.924	230.218	259.512	233.996	49.7404	134.547	91.3909	146.322	47.3827	121.663	0.922432	0.303227	0.525115	-1.05982	-0.303227	-0.984652	NM_007619	Cbl	Mus musculus Casitas B-lineage lymphoma (Cbl), mRNA [NM_007619]	NM_007619	false	ref:NM_007619;ens:ENSMUST00000037644;gb:AK163907;gb:AK039331	GO:0006512(ubiquitin cycle);GO:0006955(immune response);GO:0007166(cell surface receptor linked signal transduction);GO:0007242(intracellular signaling cascade)	0	chr9:43901095..43901036	chr9	ENSMUST00000037644	43901036	12402	9qA5.1	GO:0005634(nucleus);GO:0005886(plasma membrane)	GO:0006512|GO:0006955|GO:0007166|GO:0007242|GO:0004871|GO:0005509|GO:0005515|GO:0008270|GO:0016874|GO:0046872|GO:0005634|GO:0005886	NM_007619	Mm.266871	TC1687006	CATCCATCTACAGTATTTAGTTATCATTCATTGGAATTCTTTAGCTAGACGGTTTGGAAC	GO:0004871(signal transducer activity);GO:0005509(calcium ion binding);GO:0005515(protein binding);GO:0008270(zinc ion binding);GO:0016874(ligase activity);GO:0046872(metal ion binding)	43901095
Col18a1	A_52_P261846	0.0208573	up	2.57728	399.716	1101.18	401.219	2025.91	558.451	2432.47	102.11	1140.95	91.116	1183.89	168.213	1201.81	1.12447	0.25037	0.46356	-0.895561	-1.11321	-0.250369	NM_009929	Col18a1	Mus musculus procollagen, type XVIII, alpha 1 (Col18a1), mRNA [NM_009929]	NM_009929	false	ref:NM_009929;gb:BC064817;ens:ENSMUST00000081654;ens:ENSMUST00000072755	GO:0001525(angiogenesis);GO:0001886(endothelial cell morphogenesis);GO:0006817(phosphate transport);GO:0007155(cell adhesion);GO:0008284(positive regulation of cell proliferation);GO:0030198(extracellular matrix organization and biogenesis);GO:0030335(positive regulation of cell migration);GO:0043065(positive regulation of apoptosis)	0	chr10:76497095..76497036	chr10	ENSMUST00000081654	76497036	12822	10qC1	GO:0005578(proteinaceous extracellular matrix);GO:0005581(collagen);GO:0005604(basement membrane);GO:0005615(extracellular space);GO:0005737(cytoplasm);GO:0031012(extracellular matrix)	GO:0001525|GO:0001886|GO:0006817|GO:0007155|GO:0008284|GO:0030198|GO:0030335|GO:0043065|GO:0005198|GO:0005201|GO:0005515|GO:0008270|GO:0030020|GO:0046872|GO:0005578|GO:0005581|GO:0005604|GO:0005615|GO:0005737|GO:0031012	NM_009929	Mm.4352	TC1628096	GACCCCAGTGGGCGGAGGCTGATGGAGAGTTACTGTGAGACATGGCGAACTGAAACTACT	GO:0005198(structural molecule activity);GO:0005201(extracellular matrix structural constituent);GO:0005515(protein binding);GO:0008270(zinc ion binding);GO:0030020(extracellular matrix structural constituent conferring tensile strength);GO:0046872(metal ion binding)	76497095
St6galnac5	A_51_P421724	0.00217408	down	2.57482	251.14	21.3764	252.796	25.9998	329.979	42.5791	492.189	21.0773	338.174	14.5922	803.378	28.7703	-0.490047	-0.763044	-1.09029	0.501001	0.490047	0.758975	NM_012028	St6galnac5	Mus musculus ST6 (alpha-N-acetyl-neuraminyl-2,3-beta-galactosyl-1,3)-N-acetylgalactosaminide alpha-2,6-sialyltransferase 5 (St6galnac5), mRNA [NM_012028]	NM_012028	false	ref:NM_012028;gb:AK034387;gb:AK042683;gb:AB030836	GO:0006486(protein amino acid glycosylation)	0	chr3:152758563..152758504	chr3		152758504	26938	3qH3	GO:0005615(extracellular space);GO:0016020(membrane);GO:0016021(integral to membrane);GO:0030173(integral to Golgi membrane)	GO:0006486|GO:0008373|GO:0016740|GO:0016757|GO:0005615|GO:0016020|GO:0016021|GO:0030173	NM_012028	Mm.40915	TC1583063	TTATCAGAAACCTAACCTGACCTATAGTCTCTGTCATTTGTCAGACTTTGTGATTTGTAA	GO:0008373(sialyltransferase activity);GO:0016740(transferase activity);GO:0016757(transferase activity, transferring glycosyl groups)	152758563
OTTMUSG00000016644	A_51_P500082	0.0113769	up	2.57473	46.8126	17.6865	23.1452	11.4563	26.7125	20.4185	51.496	62.3454	47.599	64.9421	45.2283	66.807	1.34834	0.958664	0.331729	-0.331729	-0.504129	-0.618681	XM_001000875	OTTMUSG00000016644	PREDICTED: Mus musculus similar to interferon-induced protein with tetratricopeptide repeats 1, transcript variant 1 (LOC667373), mRNA [XM_001000875]	XM_001000875	false	gb:XM_001000875;gb:AK090072;ref:XM_992268;ref:XM_001000889		0	chr19:34659516..34659457	chr19		34659457	667373	19qC1		GO:0005488	XM_001000875	Mm.371956	TC1659291	TGCTTGCTTTTCTACAGCCATAATTTATGGTTGAGGGCCTATGAGTGTGTGACAGGAGTG	GO:0005488(binding)	34659516
ENSMUSG00000074658	A_52_P811856	0.00192843	up	2.57377	141.014	98.2667	252.074	173.615	309.74	195.398	91.5097	123.63	61.9311	127.469	60.0163	111.416	0.477552	0.49444	0.621124	-0.477552	-1.08493	-0.936044	AK165234	ENSMUSG00000074658	Mus musculus 6 days neonate spleen cDNA, RIKEN full-length enriched library, clone:F420014N23 product:hypothetical protein, full insert sequence. [AK165234]	AK165234	false	gb:AK165234;gb:AK077682;riken:5730520I11;riken:F420014N23		0	chr10:126603640..126603699	chr10		126603640	100038591	10qD3				Mm.441071	TC1710684	CAGTGGTTTATCATCTAGCTCCTTTTCAGTAGTCAGGTAAGAATAAACATCTGGCAATCG		126603699
AK040515	A_52_P875183	0.0246272	down	2.57321	200.397	19.0782	157.576	8.33315	206.814	9.43508	592.985	18.2074	965.838	23.0709	1172.36	21.5477	-1.34691	-0.498737	-0.285622	0.285623	0.647857	1.02596	AK040515	AK040515	Mus musculus 0 day neonate thymus cDNA, RIKEN full-length enriched library, clone:A430104K07 product:unclassifiable, full insert sequence. [AK040515]	AK040515	false	gb:AK040515;riken:A430104K07;tc:TC1608851;nap:NAP076168-1		0	chr6:37392694..37392635	chr6		37392635		6qB1					TC1608851	TTGGATGAGCTTGAAATAAATCTTTATTGTTGGATGTCATACTCTATAGGTACCAGTTGC		37392694
Gjb4	A_51_P187121	0.00296712	up	2.56961	139.81	130.233	151.433	198.646	262.919	342.678	67.5488	168.505	50.8106	164.884	56.333	188.042	0.957528	0.463633	0.472922	-0.463633	-0.843091	-0.883845	NM_008127	Gjb4	Mus musculus gap junction membrane channel protein beta 4 (Gjb4), mRNA [NM_008127]	NM_008127	false	ref:NM_008127;ens:ENSMUST00000060419;gb:AK076408;gb:BC064060	GO:0007154(cell communication);GO:0007267(cell-cell signaling)	0	chr4:126853716..126853657	chr4	ENSMUST00000060419	126853657	14621	4qD2.2	GO:0005615(extracellular space);GO:0005921(gap junction);GO:0005922(connexon complex);GO:0016020(membrane);GO:0016021(integral to membrane)	GO:0007154|GO:0007267|GO:0005243|GO:0015285|GO:0005615|GO:0005921|GO:0005922|GO:0016020|GO:0016021	NM_008127	Mm.56906	TC1589767	TCAAGATGAGAGCGTGATCCTAACAAAGGCCGGGATGGCCACGGTGGATGCAGGTGTGTA	GO:0005243(gap-junction forming channel activity);GO:0015285(connexon channel activity)	126853716
Hisppd1	A_51_P441080	0.029127	up	2.56773	67.4512	126.002	116.835	92.4474	202.441	181.988	45.9469	131.789	38.6756	127.126	56.3597	134.477	0.176547	1.41585	1.23174	-0.442108	-0.638683	-0.176547	AK087712	Hisppd1	Mus musculus 2 days pregnant adult female ovary cDNA, RIKEN full-length enriched library, clone:E330010C06 product:hypothetical Phosphoglycerate mutase-like structure containing protein, full insert sequence. [AK087712]	AK087712	false	gb:AK087712;riken:E330010C06;nap:NAP001699-003		0	chr1:99537756..99537698	chr1		99537698	227399	1qD		GO:0003993		Mm.220817		ACACATTGCATTTGTACAGAATTACACTTAGCGAGTGGGATTGGACAGGCAAAGATCATG	GO:0003993(acid phosphatase activity)	99537756
Zfp295	A_51_P367150	0.0182804	up	2.56496	17.3598	18.6181	15.6135	13.1724	56.007	61.1365	33.8485	80.8811	28.4071	111.276	26.3039	46.838	0.37846	0.724687	0.352988	-0.777293	-1.4904	-0.352988	NM_175428	Zfp295	Mus musculus zinc finger protein 295 (Zfp295), transcript variant 1, mRNA [NM_175428]	NM_175428	false	ref:NM_175428;ref:NM_001081684;ref:NM_001081685;gb:AK031118	GO:0006350(transcription);GO:0006355(regulation of transcription, DNA-dependent)	0	chr16:98104304..98104245	chr16	ENSMUST00000063605	98104245	114565	16qC4	GO:0005622(intracellular)	GO:0006350|GO:0006355|GO:0003676|GO:0005515|GO:0008270|GO:0046872|GO:0005622	NM_175428	Mm.1465	TC1594461	ACTGTGTCCTAAGACAGAATATTTGAAAAAATAATAATAATAAAGGTTGGAAATTATTAT	GO:0003676(nucleic acid binding);GO:0005515(protein binding);GO:0008270(zinc ion binding);GO:0046872(metal ion binding)	98104304
Tmcc2	A_51_P454993	0.00753206	up	2.56349	58.0642	90.6863	57.1858	77.2665	179.893	157.75	34.1766	92.8687	27.575	95.0862	25.5315	84.9417	0.399474	0.608522	1.2322	-0.399474	-0.743166	-0.691486	NM_178874	Tmcc2	Mus musculus transmembrane and coiled-coil domains 2 (Tmcc2), mRNA [NM_178874]	NM_178874	false	ref:NM_178874;gb:AK158436;gb:BC052035;gb:AK172720		0	chr1:134184742..134184683	chr1	ENSMUST00000045473	134184683	68875	1qE4	GO:0016020(membrane);GO:0016021(integral to membrane)	GO:0016020|GO:0016021	NM_178874	Mm.273785	TC1666625	TCATGTAAGCCACTAAGATAGAAGGCCAGTCTCAGTTTCCCTAGGGAAGAGCCCATCCTG		134184742
Isgf3g	A_52_P176013	0.0375517	up	2.56067	58.9435	77.1988	123.378	58.5664	243.849	175.169	27.5231	58.0709	33.8151	55.7245	37.9343	81.8118	0.165699	1.62988	1.03219	-0.522231	-0.165699	-0.553862	NM_008394	Isgf3g	Mus musculus interferon dependent positive acting transcription factor 3 gamma (Isgf3g), mRNA [NM_008394]	NM_008394	false	ref:NM_008394;ref:XM_975638;ens:ENSMUST00000002396;ens:ENSMUST00000053473	GO:0006350(transcription);GO:0006355(regulation of transcription, DNA-dependent);GO:0006955(immune response);GO:0045351(interferon type I biosynthetic process)	0	chr14:54560214..54560424	chr14	ENSMUST00000002396	54560214	16391	14qC3	GO:0005622(intracellular);GO:0005634(nucleus);GO:0005667(transcription factor complex)	GO:0006350|GO:0006355|GO:0006955|GO:0045351|GO:0003677|GO:0003700|GO:0005515|GO:0005622|GO:0005634|GO:0005667	NM_008394	Mm.2032	TC1636748	TCACCTGAGAGGGAAGAAAATATGGAAAATGGGAGGACCAATGGCGTTGTAAACCACTCA	GO:0003677(DNA binding);GO:0003700(transcription factor activity);GO:0005515(protein binding)	54560424
C920021L13Rik	A_52_P13680	0.0431134	down	2.56032	45.1227	28.8324	46.5577	21.0529	150.549	53.4753	110.064	34.7308	139.877	19.4526	137.008	19.0917	-0.932506	-0.433667	-0.0853813	0.0853812	1.26746	1.26457	AK044447	C920021L13Rik	Mus musculus adult retina cDNA, RIKEN full-length enriched library, clone:A930013N02 product:hypothetical protein, full insert sequence [AK044447]	AK044447	false	gb:AK044447;gb:AK160363;riken:C920021L13;riken:A930013N02		0	chr3:95972768..95972827	chr3		95972768	109149	3qF2.1				Mm.440109		GGCAGCTTTCACTCTTACCTTAACGGTAATGAGTCTAAGTTCATGTCTCCTTACAGAACA		95972827
Cxcl16	A_52_P99888	0.0418699	up	2.5562	46.4168	80.3426	137.576	92.7385	214.449	150.383	62.9248	132.827	46.2485	127.934	45.4195	106.3	0.143168	1.50368	1.44667	-0.143168	-0.533236	-0.292079	NM_023158	Cxcl16	Mus musculus chemokine (C-X-C motif) ligand 16 (Cxcl16), mRNA [NM_023158]	NM_023158	false	ref:NM_023158;gb:AK028875;ens:ENSMUST00000019064;riken:4732465K06	GO:0006935(chemotaxis);GO:0006955(immune response)	0	chr11:70270532..70270473	chr11	ENSMUST00000019064	70270473	66102	11qB3	GO:0005576(extracellular region);GO:0005615(extracellular space);GO:0016020(membrane);GO:0016021(integral to membrane)	GO:0006935|GO:0006955|GO:0005041|GO:0005044|GO:0005125|GO:0008009|GO:0005576|GO:0005615|GO:0016020|GO:0016021	NM_023158	Mm.425692	TC1577287	TGTAAAGTTCTAGGTTCAACCCTCCCACTACCAGATCAATTTTAAAAAGTGTCTGCTTTT	GO:0005041(low-density lipoprotein receptor activity);GO:0005044(scavenger receptor activity);GO:0005125(cytokine activity);GO:0008009(chemokine activity)	70270532
2210415I11Rik	A_52_P1123358	0.0444757	up	2.55575	78.0655	24.2051	94.8183	42.2711	70.384	60.8408	26.6491	37.9489	27.118	38.6125	26.4076	25.9786	1.57245	1.04858	0.0932886	-0.626894	-0.626734	-0.0932886	AK019067	2210415I11Rik	Mus musculus adult male stomach cDNA, RIKEN full-length enriched library, clone:2210415I11 product:unclassifiable, full insert sequence. [AK019067]	AK019067	false	gb:AK019067;riken:2210415I11;tc:TC1706846;nap:NAP091162-1		0	chr2:104818666..104818725	chr2		104818666	78320	2qE2				Mm.443355	TC1706846	GTAAAAACAGACTTTATTAGAGAATATACACATGGTATCCTCAGTTGATAGAATGTCCCC		104818725
Slc22a7	A_51_P395856	0.0307705	down	2.55312	64.1961	22.4244	22.655	20.1717	121.41	52.8677	117.718	25.5381	87.8784	16.1409	109.648	22.3936	-0.3436	-1.69352	-0.661592	0.3436	0.583769	0.430697	NM_144856	Slc22a7	Mus musculus solute carrier family 22 (organic anion transporter), member 7 (Slc22a7), mRNA [NM_144856]	NM_144856	false	ref:NM_144856;gb:BC025813;gb:AK143949;ens:ENSMUST00000087012	GO:0006810(transport);GO:0006811(ion transport);GO:0015711(organic anion transport)	0	chr17:45895571..45895512	chr17	ENSMUST00000087012	45895512	108114	17qC	GO:0005887(integral to plasma membrane);GO:0016020(membrane);GO:0016021(integral to membrane)	GO:0006810|GO:0006811|GO:0015711|GO:0005215|GO:0008514|GO:0015075|GO:0005887|GO:0016020|GO:0016021	NM_144856	Mm.387538	TC1580408	CCTGTGTTTATCCAGTCTCCAAAAACAGGACAACTCCTGCAGCACTGGGCTGTTGGGGAT	GO:0005215(transporter activity);GO:0008514(organic anion transporter activity);GO:0015075(ion transporter activity)	45895571
Ogdhl	A_51_P163354	0.0369377	up	2.55103	49.0613	52.2017	115.148	45.2834	79.4148	65.2209	47.8485	95.9143	32.6371	53.5159	46.5759	80.8413	0.311973	1.74792	0.685558	-0.601788	-0.311973	-0.394025	NM_001081130	Ogdhl	Mus musculus oxoglutarate dehydrogenase-like (Ogdhl), mRNA [NM_001081130]	NM_001081130	false	ref:NM_001081130;ref:XM_983199;ref:XM_986485;ens:ENSMUST00000022480	GO:0006096(glycolysis);GO:0008152(metabolic process)	0	chr14:31173780..31173936	chr14	ENSMUST00000022480	31173780	239017	14qB		GO:0006096|GO:0008152|GO:0004591|GO:0030976	NM_001081130	Mm.318302		TCGGATGCCTACCCAGTGTTCACTGAGGACTTTGAGGTGAGCCAGCTCTACGACTGCAAC	GO:0004591(oxoglutarate dehydrogenase (succinyl-transferring) activity);GO:0030976(thiamin pyrophosphate binding)	31173936
Ppm1d	A_51_P131526	0.0353768	up	2.55058	213.324	179.853	250.687	278.409	144.102	319.872	73.1314	201.748	66.1876	231.407	74.0273	264.689	1.55342	1.15588	0.156794	-0.156794	-0.498606	-0.530974	NM_016910	Ppm1d	Mus musculus protein phosphatase 1D magnesium-dependent, delta isoform (Ppm1d), mRNA [NM_016910]	NM_016910	false	ref:NM_016910;gb:BC023492;gb:BC051966;ens:ENSMUST00000020835	GO:0000086(G2/M transition of mitotic cell cycle);GO:0006470(protein amino acid dephosphorylation);GO:0007049(cell cycle);GO:0009617(response to bacterium)	0	chr11:85162028..85162087	chr11	ENSMUST00000020835	85162028	53892	11qC	GO:0008287(protein serine/threonine phosphatase complex)	GO:0000086|GO:0006470|GO:0007049|GO:0009617|GO:0000287|GO:0003824|GO:0004721|GO:0004722|GO:0004724|GO:0015071|GO:0016787|GO:0030145|GO:0046872|GO:0008287	NM_016910	Mm.45609	TC1701219	TCATGATTCTTTGAATAATACTCTGTCAGTTGGCCTCATTCCAACCAATTCAACAAATAC	GO:0000287(magnesium ion binding);GO:0003824(catalytic activity);GO:0004721(phosphoprotein phosphatase activity);GO:0004722(protein serine/threonine phosphatase activity);GO:0004724(magnesium-dependent protein serine/threonine phosphatase activity);GO:0015071(protein phosphatase type 2C activity);GO:0016787(hydrolase activity);GO:0030145(manganese ion binding);GO:0046872(metal ion binding)	85162087
Mitd1	A_52_P203837	4.1266324E-4	up	2.5503	212.991	257.822	371.331	347.432	403.093	447.17	80.3592	222.774	107.051	315.522	136.404	347.907	0.537619	0.909174	0.66349	-0.65785	-0.74625	-0.537619	NM_026913	Mitd1	Mus musculus MIT, microtubule interacting and transport, domain containing 1 (Mitd1), mRNA [NM_026913]	NM_026913	false	ref:NM_026913;gb:BC020137;gb:AK171903;ens:ENSMUST00000027257	GO:0006810(transport);GO:0015031(protein transport)	0	chr1:37827163..37826328	chr1	ENSMUST00000027257	37826328	69028	1qB		GO:0006810|GO:0015031	NM_026913	Mm.63984	TC1595476	ACGAGACAGTTACAGAAGTTTGGATAGAAGACCCTTATATTAGACAAACTCATCAGCTCT		37827163
Chrnb3	A_51_P161793	0.00255908	up	2.55025	28.1131	14.7611	23.2084	11.837	29.2592	11.1697	40.7486	58.4902	30.0994	33.9825	42.9043	44.8916	0.497386	0.539279	0.957238	-0.953509	-0.607118	-0.497386	NM_173212	Chrnb3	Mus musculus cholinergic receptor, nicotinic, beta polypeptide 3 (Chrnb3), transcript variant 1, mRNA [NM_173212]	NM_173212	false	ref:NM_173212;gb:AK030464;ens:ENSMUST00000060943;ens:ENSMUST00000079463	GO:0006810(transport);GO:0006811(ion transport);GO:0007268(synaptic transmission);GO:0007271(synaptic transmission, cholinergic)	0	chr8:28864861..28864920	chr8	ENSMUST00000060943	28864861	108043	8qA2	GO:0005624(membrane fraction);GO:0016020(membrane);GO:0016021(integral to membrane);GO:0045211(postsynaptic membrane)	GO:0006810|GO:0006811|GO:0007268|GO:0007271|GO:0004872|GO:0004889|GO:0004890|GO:0005216|GO:0005230|GO:0030594|GO:0005624|GO:0016020|GO:0016021|GO:0045211	NM_173212	Mm.110444		TCTCTAACTAGTCTTTTGTTTGGACTCTTCCAATGGTGTTTAAGTGCCTTTGTAGCGGGA	GO:0004872(receptor activity);GO:0004889(nicotinic acetylcholine-activated cation-selective channel activity);GO:0004890(GABA-A receptor activity);GO:0005216(ion channel activity);GO:0005230(extracellular ligand-gated ion channel activity);GO:0030594(neurotransmitter receptor activity)	28864920
Dock6	A_52_P542013	0.0482826	up	2.54895	111.713	211.263	363.852	281.254	492.429	430.043	86.0096	251.078	128.5	254.139	93.0308	340.679	0.0323004	1.32303	1.14698	-0.594015	-0.0323004	-0.921083	NM_177030	Dock6	Mus musculus dedicator of cytokinesis 6 (Dock6), mRNA [NM_177030]	NM_177030	false	ref:NM_177030;ref:XM_978573;gb:BC057368;gb:AK016495		0	chr9:21551946..21551698	chr9	ENSMUST00000034728	21551698	319899	9qA3		GO:0005085|GO:0005525|GO:0051020	NM_177030	Mm.128153	TC1579710	TGCTTCAAGGATTTCTGCAAAAAGTGCGAGGATGCACTGAGAAAGAACAAGGCCCTGATT	GO:0005085(guanyl-nucleotide exchange factor activity);GO:0005525(GTP binding);GO:0051020(GTPase binding)	21551946
2310008H09Rik	A_52_P671621	0.0120591	up	2.54657	166.262	83.248	117.53	119.386	185.991	143.335	62.6339	103.566	54.8494	109.021	56.6301	111.536	1.37205	0.351463	0.749913	-0.351463	-0.616977	-0.603796	AK083845	2310008H09Rik	Mus musculus 12 days embryo spinal ganglion cDNA, RIKEN full-length enriched library, clone:D130020I06 product:2310008H09RIK PROTEIN homolog [Mus musculus], full insert sequence. [AK083845]	AK083845	false	gb:AK083845;ens:ENSMUST00000063607;riken:D130020I06;tc:TC1577610		0	chr7:118635647..118635588	chr7	ENSMUST00000063607	118635588	66356	7qF2				Mm.389948	TC1577610	ACTTCCAGTCACGTCAATGGCAGAATTCTGCATTTGAGTCAACTTCCAGACAAATCTCCC		118635647
1700066C05Rik	A_51_P327577	0.0438025	up	2.54485	681.456	122.932	717.428	182.645	962.628	253.318	231.599	150.063	193.648	178.408	421.026	140.482	0.715989	0.21901	0.171252	-1.12872	-1.63652	-0.171252	AK018881	1700066C05Rik	Mus musculus adult male testis cDNA, RIKEN full-length enriched library, clone:1700066C05 product:hypothetical protein, full insert sequence. [AK018881]	AK018881	false	gb:AK018881;gb:BY706896;riken:1700066C05;tc:TC1593287		0	chr16:79882711..79882770	chr16		79882711	78654	16qC3.3				Mm.449974	TC1593287	AACAAACAGGATATCCACTGCAGGTGTTTGAGCAGGTGAATCAGATTGCTATAAGGGAGT		79882770
1200014J11Rik	A_51_P101660	0.0214959	up	2.54348	283.39	179.162	246.92	297.947	374.719	429.569	72.19	160.402	120.345	239.989	67.7193	219.923	1.29493	0.36239	0.436325	-0.518422	-0.36239	-1.06596	NM_025818	1200014J11Rik	Mus musculus RIKEN cDNA 1200014J11 gene (1200014J11Rik), mRNA [NM_025818]	NM_025818	false	ref:NM_025818;ens:ENSMUST00000021135;gb:AK166563;gb:AK004766		0	chr11:72896237..72896296	chr11	ENSMUST00000021135	72896237	66874	11qB4			NM_025818	Mm.41903		ATACTTTGGAAGAAGGCAAAGAAAGGAGTGTCATTATTTTGAATGGTACCAATTGTATGG		72896296
Tnik	A_52_P71075	0.00558519	up	2.54321	44.157	12.8506	22.9437	11.5434	60.5114	26.2643	41.8836	47.2709	31.351	30.0274	34.3486	33.2173	1.25418	0.464397	0.67748	-0.701191	-0.464397	-0.478309	AK140732	Tnik	Mus musculus adult male corpus striatum cDNA, RIKEN full-length enriched library, clone:C030033H18 product:TRAF2 and NCK interacting kinase, full insert sequence. [AK140732]	AK140732	false	gb:AK140732;riken:C030033H18;tc:TC1632028;nap:NAP035080-1	GO:0006468(protein amino acid phosphorylation);GO:0006950(response to stress);GO:0007243(protein kinase cascade)	0	chr3:28858460..28858519	chr3		28858460	665113	3qA3		GO:0006468|GO:0006950|GO:0007243|GO:0000166|GO:0004672|GO:0004674|GO:0005083|GO:0005524|GO:0016301|GO:0016740		Mm.126193	TC1632028	CCTGAGTAGCTGTAGTTTCCCCTGTAGCTTTAGCTAAATATCAAGCAACTCCACAAGCTT	GO:0000166(nucleotide binding);GO:0004672(protein kinase activity);GO:0004674(protein serine/threonine kinase activity);GO:0005083(small GTPase regulator activity);GO:0005524(ATP binding);GO:0016301(kinase activity);GO:0016740(transferase activity)	28858519
LOC635992	A_52_P283368	0.0340097	up	2.54165	51.8165	36.8747	29.4526	11.2854	203.207	123.531	56.61	54.2066	54.8627	73.904	58.7781	124.023	0.214096	1.10725	0.441392	-0.214096	-0.706511	-1.35395	ENSMUST00000074116	LOC635992	PREDICTED: Mus musculus similar to ubiquitin-conjugating enzyme E2 variant 2 (LOC635992), mRNA [XM_986180]		false	ens:ENSMUST00000074116;ref:XM_986180;nap:NAP102982-1;nap:NAP092569-001		0	chr16:18942149..18942208	chr16	ENSMUST00000074116	18942149	635992	16qA3			XM_986180			GAGCTAAGATGTCTTATGAGGTCCAAAGAAAATATGAAGCCACCAGAAGGACAGATGTAC		18942208
Nbr1	A_52_P348627	0.0281098	down	2.53939	770.789	137.765	1080.14	233.717	863.023	251.741	2052.95	183.601	2760.08	160.649	1958.31	259.174	-0.216745	-0.492496	-0.923416	0.782183	1.40185	0.216746	NM_008676	Nbr1	Mus musculus neighbor of Brca1 gene 1 (Nbr1), mRNA [NM_008676]	NM_008676	false	ref:NM_008676;gb:U73039;ens:ENSMUST00000103099;ens:ENSMUST00000103098		0	chr11:101396718..101396777	chr11	ENSMUST00000103099	101396718	17966	11qD		GO:0008270|GO:0046872	NM_008676	Mm.784	NP1220801	TCTTTGAAATGGGATTCTGCGACAGGCAGCTGAACCTAAGGCTGCTGAGAAAACACAATT	GO:0008270(zinc ion binding);GO:0046872(metal ion binding)	101396777
4930503H13Rik	A_51_P501236	0.00649693	up	2.53928	105.993	107.428	96.8045	115.461	150.053	202.492	61.422	136.546	25.3148	96.8821	43.8477	137.656	0.773074	0.538215	0.360087	-0.360087	-1.14377	-0.858022	BY715230	4930503H13Rik	BY715230 RIKEN full-length enriched, adult male testis Mus musculus cDNA clone 4930503H13 5'. [BY715230]	BY715230	false	gb:BY715230;gb:AK015689;riken:4930503H13;ens:ENSMUST00000087169		0	chrX:151880777..151880836	chrX	ENSMUST00000087169	151880777	74941	XqF4				Mm.391330	TC1603959	TTTGACAAACACTGTGACAGAAAACAGAAGTACTGGCCTGTCACTCCCCTGAAGTTCTGA		151880836
Cep170	A_51_P118468	0.027356	up	2.53786	115.119	56.3887	102.485	55.1971	185.335	122.39	57.0151	48.836	38.1526	62.3675	43.9363	89.3582	0.618629	0.481722	0.187623	-0.187623	-1.12003	-1.43521	AK039235	Cep170	Mus musculus adult male spinal cord cDNA, RIKEN full-length enriched library, clone:A330004A13 product:hypothetical protein, full insert sequence. [AK039235]	AK039235	false	gb:AK039235;riken:A330004A13;tc:TC1600625;nap:NAP024744-001		0	chr1:178609976..178609917	chr1		178609917	545389	1qH4	GO:0005856(cytoskeleton);GO:0005874(microtubule)	GO:0005856|GO:0005874		Mm.269991	TC1600625	GAGGTAGTATATGCCTTGAAAATGAGTCTTCTTAAAACCCATACACTTACTGCATAGATG		178609976
6530418L21Rik	A_51_P113178	0.0398829	up	2.53753	131.192	39.4701	86.96	34.6036	196.711	63.2659	47.0826	61.9442	58.3076	57.7854	96.2361	46.4345	0.542446	0.139025	0.446172	-1.58618	-1.17743	-0.139025	NM_175398	6530418L21Rik	Mus musculus RIKEN cDNA 6530418L21 gene (6530418L21Rik), mRNA [NM_175398]	NM_175398	false	ref:NM_175398;gb:BC052371;gb:AK078368;ens:ENSMUST00000066610	GO:0008152(metabolic process)	0	chr3:105845959..105846018	chr3	ENSMUST00000066610	105845959	109050	3qF2.2		GO:0008152|GO:0016798	NM_175398	Mm.212591	TC1579047	CAGGCACTGTCTCATGAGTCCAAGTAGGCGTGCCCAACCAGCATGGTATTTCATAAAGCA	GO:0016798(hydrolase activity, acting on glycosyl bonds)	105846018
AI848289	A_51_P217360	0.0116861	up	2.53683	39.7273	13.1124	23.8093	13.2978	24.7566	10.481	50.0331	61.9703	45.6974	36.9215	42.2872	53.8404	1.02521	0.266344	0.666043	-0.882686	-0.266344	-0.922462	AI848289	AI848289	UI-M-AH1-agu-g-01-0-UI.s1 NIH_BMAP_MCE_N Mus musculus cDNA clone UI-M-AH1-agu-g-01-0-UI 3'. [AI848289]	AI848289	false	gb:AI848289;gb:AK046418;riken:B230382E02;tc:TC1590155		0	chr7:6034355..6034414	chr7		6034355		7qA1				Mm.397108	TC1590155	TCTTGATGTGTTAAGTTGGTGCTATTTTTGTGAAGTTGTGGTCTCATGGCTTAACTTGAC		6034414
BU504102	A_51_P487043	0.0419348	down	2.53665	60.6958	83.2408	45.1414	121.064	128.608	134.174	529.564	246.037	175.85	130.875	202.827	137.902	-0.638212	-1.60577	-0.243643	0.923412	0.243643	0.374089	BU504102	BU504102	BU504102 AGENCOURT_10029731 NIH_MGC_94 Mus musculus cDNA clone IMAGE:6491872 5', mRNA sequence [BU504102]	BU504102	false	gb:BU504102		0	chr17:32506603..32506544	chr17		32506544		17qB1				Mm.38813		GCACATTTGACTTTTTGTCTGGTCCCTTGTCTCTTGGGCTCTTGGAAAACACTTTCCACA		32506603
Prpf4	A_52_P536082	6.858678E-4	up	2.53561	139.029	156.949	147.116	200.365	271.855	287.292	73.8161	221.436	67.7928	181.015	73.6297	243.486	0.756379	0.485612	0.851611	-0.653592	-0.485612	-0.794189	NM_027297	Prpf4	Mus musculus PRP4 pre-mRNA processing factor 4 homolog (yeast) (Prpf4), mRNA [NM_027297]	NM_027297	false	ref:NM_027297;gb:AK090114;gb:AK005464;ens:ENSMUST00000084524	GO:0000398(nuclear mRNA splicing, via spliceosome);GO:0006397(mRNA processing);GO:0008380(RNA splicing)	0	chr4:61909078..61909633	chr4	ENSMUST00000084524	61909078	70052	4qB3	GO:0005634(nucleus);GO:0005681(spliceosome);GO:0030529(ribonucleoprotein complex);GO:0046540(U4/U6 x U5 tri-snRNP complex)	GO:0000398|GO:0006397|GO:0008380|GO:0005634|GO:0005681|GO:0030529|GO:0046540	NM_027297	Mm.30660	TC1704616	TGAGCCTATCCATGGGGACTTCTTGCTCACAGGTGCCTATGACAATACAGCCAAGATCTG		61909633
AK080372	A_52_P1156932	0.0485361	up	2.53382	129.83	91.5443	104.501	121.672	212.647	136.56	101.332	122.596	43.4913	133.234	53.533	123.879	0.751226	0.0276692	0.886075	-0.0276692	-1.36802	-0.963285	AK080372	AK080372	Mus musculus 3 days neonate thymus cDNA, RIKEN full-length enriched library, clone:A630081B22 product:unclassifiable, full insert sequence. [AK080372]	AK080372	false	gb:AK080372;riken:A630081B22;tc:TC1615536		0	chr3:104965195..104965136	chr3		104965136		3qF2.2					TC1615536	GGGTGGCTTCGTGTACTTTATTTTCTATTCTGGTGTATTCCCTATTACTTAGGCATAAGC		104965195
Tceb3	A_52_P603578	0.00316493	up	2.53163	184.022	102.755	324.397	205.527	369.119	211.57	99.3096	112.539	70.1336	127.741	75.3817	120.161	0.601666	0.419428	0.563944	-0.419428	-1.10405	-0.911685	NM_013736	Tceb3	Mus musculus transcription elongation factor B (SIII), polypeptide 3 (Tceb3), mRNA [NM_013736]	NM_013736	false	ref:NM_013736;gb:AK036592;gb:AK145994;ens:ENSMUST00000030427	GO:0006350(transcription);GO:0006355(regulation of transcription, DNA-dependent);GO:0045449(regulation of transcription)	0	chr4:135280029..135279970	chr4	ENSMUST00000030427	135279970	27224	4qD3	GO:0005634(nucleus);GO:0016021(integral to membrane)	GO:0006350|GO:0006355|GO:0045449|GO:0003746|GO:0005634|GO:0016021	NM_013736	Mm.27663	TC1574107	TTGAAGAAACAGATCAGTTGTGGAAAGTTCACTGTCACCGAGACTTTAAGGAAGAAAGGC	GO:0003746(translation elongation factor activity)	135280029
TC1689344	A_52_P764573	4.06867E-4	up	2.53058	137.008	133.606	194.707	185.584	310.316	290.687	67.4723	151.054	59.0596	168.991	61.0782	134.533	0.587751	0.620707	0.645752	-0.611217	-0.965222	-0.587751	TC1689344	TC1689344	MPL302678 NodA protein {Mesorhizobium plurifarium} (exp=-1; wgp=0; cg=0), partial (12%) [TC1689344]		false	tc:TC1689344		0	chr3:87743702..87743761	chr3		87743702		3qF1					TC1689344	ATTGGGGAAAAATCCCATCAATTATAAGCCTAACTGTAAGCTCACCTATAAAGACACACA		87743761
Ppp1r3c	A_52_P30451	0.00711572	up	2.52807	989.045	53.047	2065.89	159.051	1524.39	100.512	182.111	34.8314	376.597	71.3359	328.68	39.9092	0.850148	0.328653	0.552236	-0.98419	-0.970225	-0.328653	NM_016854	Ppp1r3c	Mus musculus protein phosphatase 1, regulatory (inhibitor) subunit 3C (Ppp1r3c), mRNA [NM_016854]	NM_016854	false	ref:NM_016854;gb:BC052769;gb:AK078735;gb:AK078506	GO:0005975(carbohydrate metabolic process);GO:0005977(glycogen metabolic process);GO:0005978(glycogen biosynthetic process);GO:0006605(protein targeting)	0	chr19:36797170..36797111	chr19		36797111	53412	19qC2	GO:0005575(cellular_component)	GO:0005975|GO:0005977|GO:0005978|GO:0006605|GO:0005515|GO:0008599|GO:0005575	NM_016854	Mm.24724	TC1577893	GTAGATATGAATTATTTTGAATGTGAACTGTTTTTGCGTGCGCATAAATCCACTTTGTGG	GO:0005515(protein binding);GO:0008599(protein phosphatase type 1 regulator activity)	36797170
D16Ertd472e	A_52_P244463	0.0104006	up	2.52756	178.817	272.455	575.766	452.855	553.837	498.158	93.4397	229.238	98.5881	264.47	110.77	292.959	0.343604	1.29757	1.10399	-0.343604	-0.472483	-0.451995	AK033828	D16Ertd472e	Mus musculus adult male epididymis cDNA, RIKEN full-length enriched library, clone:9230116L08 product:unclassifiable, full insert sequence [AK033828]	AK033828	false	gb:AK033828;riken:9230116L08;tc:TC1614073;nap:NAP000608-002		0	chr16:78423137..78423078	chr16		78423078	67102	16qC3.1				Mm.391859	TC1614073	TTCAGCAATGTTGCTGCCATTTAGAAAGCGAAAATGAAACTGCCGTGATCAAAGCTAAGT		78423137
Rg9mtd3	A_52_P185109	0.00328486	up	2.5273	194.302	291.79	381.584	443.83	395.591	586.962	92.7891	323.696	74.6052	319.119	146.243	410.022	0.45035	0.818974	0.467724	-0.765632	-1.05976	-0.450349	NM_027266	Rg9mtd3	Mus musculus RNA (guanine-9-) methyltransferase domain containing 3 (Rg9mtd3), mRNA [NM_027266]	NM_027266	false	ref:NM_027266;gb:AK030465;gb:BC019428;ens:ENSMUST00000044673	GO:0008033(tRNA processing)	0	chr4:45336173..45336232	chr4	ENSMUST00000044673	45336173	69934	4qB1		GO:0008033|GO:0003723|GO:0005509|GO:0008168|GO:0008175|GO:0016740	NM_027266	Mm.46761	TC1580314	AGTTTCTCCAGGAAAAGGCTACGTTCTTCAGAATTCAGCAGAAGGATGAGCAGCCTAAGA	GO:0003723(RNA binding);GO:0005509(calcium ion binding);GO:0008168(methyltransferase activity);GO:0008175(tRNA methyltransferase activity);GO:0016740(transferase activity)	45336232
AK084405	A_51_P349116	7.4937684E-4	up	2.52566	26.9937	14.4578	58.3433	23.3588	33.1333	14.4129	32.2716	39.0831	26.331	31.5003	31.6028	32.7808	0.476787	0.89661	0.776933	-0.70027	-0.682594	-0.476787	AK084405	AK084405	Mus musculus 12 days embryo eyeball cDNA, RIKEN full-length enriched library, clone:D230038P13 product:unclassifiable, full insert sequence. [AK084405]	AK084405	false	gb:AK084405;riken:D230038P13		0	chr19:31444396..31444337	chr19		31444337		19qC1						AATGACAAGTCTGTAGAGTCTCTAGTTTTTCTTATGCTTCTTTGTGATTCTATCTTGCTG		31444396
Olfr1161	A_51_P348217	0.00592711	up	2.52504	24.9889	14.8593	25.737	16.7643	28.4343	11.2503	32.2066	48.5264	25.1925	35.7872	30.6766	35.3608	0.543204	0.411731	1.13095	-0.798133	-0.713165	-0.411731	NM_146848	Olfr1161	Mus musculus olfactory receptor 1161 (Olfr1161), mRNA [NM_146848]	NM_146848	false	ref:NM_146848;gb:BC131999;gb:BC132001;ens:ENSMUST00000054845	GO:0007165(signal transduction);GO:0007186(G-protein coupled receptor protein signaling pathway);GO:0007608(sensory perception of smell);GO:0050896(response to stimulus)	0	chr2:87826128..87826187	chr2	ENSMUST00000054845	87826128	258845	2qD	GO:0016020(membrane);GO:0016021(integral to membrane)	GO:0007165|GO:0007186|GO:0007608|GO:0050896|GO:0004871|GO:0004872|GO:0004930|GO:0004984|GO:0016020|GO:0016021	NM_146848	Mm.377718	TC1599702	CATGCTCTGATACTCATGTTAATCAAATACTTCTCTTCTCACTTTCTACTGTGAATGCTC	GO:0004871(signal transducer activity);GO:0004872(receptor activity);GO:0004930(G-protein coupled receptor activity);GO:0004984(olfactory receptor activity)	87826187
Fate1	A_51_P366680	0.00568138	up	2.52488	21.0066	15.7207	18.8888	12.0432	23.9041	11.5112	33.8962	60.7707	18.7969	23.2785	28.1873	46.9533	0.36334	0.594467	0.999379	-0.897092	-0.36334	-0.791019	AK020359	Fate1	Mus musculus adult male epididymis cDNA, RIKEN full-length enriched library, clone:9230118O15 product:weakly similar to FATE [Sus scrofa], full insert sequence [AK020359]	AK020359	false	gb:AK020359;ens:ENSMUST00000066116;riken:9230118O15;tc:TC1594237		0	chrX:68225746..68235913	chrX	ENSMUST00000066116	68225746	77905	XqA7.2	GO:0016020(membrane);GO:0016021(integral to membrane)	GO:0016020|GO:0016021		Mm.99811	TC1594237	ATTTTGAAGCTCTGGGTACTTTCTCCAAAGTGTCACTTCCTGTTGTATCACTGCATGCCT		68235913
[truncated: 3,058 more rows]
