# Supplementary material for: Over-Expression of Either MECP2_e1 or MECP2_e2 in Neuronally Differentiated Cells Results in Different Patterns of Gene Expression
Source: PLoS One. 2014 Apr 3;9(4):e91742. doi: 10.1371/journal.pone.0091742 (PMC3974668; doi:10.1371/journal.pone.0091742)
Supplement: Table S7 — Gene expression microarray results for mouse Mecp2 knockout fibroblasts with over-expression of MECP2_e2 compared to cells infected with eGFP (uncorrected t-test). (XLS) [file pone.0091742.s010.xls]

## Sheet: Sheet1
	# Notes : Created from Advanced Analysis operation: significance Analysis.
	#Entitylist : Filtered on Expression (20.0 - 100.0)th Percentile in the Raw Data
	#Interpretation : group
	#Experiment: mouse 36115 Mecp2 KO fibroblasts MECP2_e2_VS_eGFP
	#corrected p-value cut-off:0.05
	#Selected Test : T Test unpaired
	#p-value computation: Asymptotic
	#Multiple Testing Correction: No Correction
	#
	# Technology : Agilent.TwoColor.14868
	# Owner : gxuser
	# Created On : Wed Jun 09 11:22:39 EDT 2010
GeneSymbol	ProbeName	p-value	regulation	FCAbsolute	36115 eGFP replicate1:redProcessedSignal(raw)	36115 eGFP replicate1:greenProcessedSignal(raw)	36115 eGFP replicate2:redProcessedSignal(raw)	36115 eGFP replicate2:greenProcessedSignal(raw)	36115 eGFP replicate3:redProcessedSignal(raw)	36115 eGFP replicate3:greenProcessedSignal(raw)	36115 MECP2_e2 replicate1:redProcessedSignal(raw)	36115 MECP2_e2 replicate1:greenProcessedSignal(raw)	36115 MECP2_e2 replicate2:redProcessedSignal(raw)	36115 MECP2_e2 replicate2:greenProcessedSignal(raw)	36115 MECP2_e2 replicate3:redProcessedSignal(raw)	36115 MECP2_e2 replicate3:greenProcessedSignal(raw)	36115 eGFP replicate1:cy5ByCy3Signal(normalized)	36115 eGFP replicate2:cy5ByCy3Signal(normalized)	36115 eGFP replicate3:cy5ByCy3Signal(normalized)	36115 MECP2_e2 replicate1:cy5ByCy3Signal(normalized)	36115 MECP2_e2 replicate2:cy5ByCy3Signal(normalized)	36115 MECP2_e2 replicate3:cy5ByCy3Signal(normalized)	Common name	GeneSymbol	Description	GenbankAccession	ControlType	Dbid	GO biological process	Chromosome Strand(Avadis)	Map	Chromosome Number(Avadis)	EnsemblID	Chromosome Start Index(Avadis)	EntrezGene	Cytoband	GO cellular component	GO(Avadis)	RefSeq	UniGene	TIGRID	Sequence	GO molecular function	Chromosome End Index(Avadis)
D830044D21Rik	A_52_P194205	0.0244727	down	6.84488	51.7363	24.6826	61.6761	27.4273	70.4861	33.2095	135.947	21.6384	309.871	7.59695	237.991	19.0094	-0.842559	-0.741141	-0.824498	0.741141	3.43986	1.73588	AK077973	D830044D21Rik	Mus musculus 13 days embryo male testis cDNA, RIKEN full-length enriched library, clone:6030488O21 product:unclassifiable, full insert sequence [AK077973]	AK077973	false	gb:AK077973;gb:BB044584;riken:6030488O21;nap:NAP019055-001		0	chr14:30760665..30760724	chr14		30760665	320621	14qB				Mm.301176		CAATGGTGAGTGAATTCATTATACATTTCTTATAAATGTACACAATAAAAACATTGTTCT		30760724
Oxct2a	A_51_P125062	0.0289409	down	6.26216	26.2636	35.3792	21.5596	44.5949	156.849	80.6654	221.738	65.2466	174.209	39.1366	307.641	27.1571	-1.79196	-2.41066	-0.402762	0.402762	0.79211	2.13973	NM_022033	Oxct2a	Mus musculus 3-oxoacid CoA transferase 2A (Oxct2a), mRNA [NM_022033]	NM_022033	false	ref:NM_022033;ref:NM_181859;gb:AK077075;ens:ENSMUST00000102640	GO:0006104(succinyl-CoA metabolic process);GO:0008152(metabolic process);GO:0046950(ketone body metabolic process)	0	chr4:122824915..122824856	chr4	ENSMUST00000102640	122824856	64059	4qD2.2	GO:0005739(mitochondrion)	GO:0006104|GO:0008152|GO:0046950|GO:0008260|GO:0016740|GO:0005739	NM_022033	Mm.270287	TC1585270	CTTGGCGAGCAACTACATCAGCCCCAAGATGACCGTCTACCTGCACAGTGAAAACGGAAT	GO:0008260(3-oxoacid CoA-transferase activity);GO:0016740(transferase activity)	122824915
Hist1h1d	A_51_P501260	0.0454652	down	5.25531	47.39	81.6736	31.7686	69.4976	69.7632	97.7057	485.941	74.9531	63.1959	62.876	224.355	53.1862	-0.545962	-0.890038	-0.24665	2.93605	0.246649	2.31598	NM_145713	Hist1h1d	Mus musculus histone cluster 1, H1d (Hist1h1d), mRNA [NM_145713]	NM_145713	false	ref:NM_145713;ens:ENSMUST00000045301;gb:AK054269;riken:E330008J23	GO:0006334(nucleosome assembly);GO:0016584(nucleosome spacing)	0	chr13:23564799..23564858	chr13	ENSMUST00000045301	23564799	14957	13qA3.1	GO:0000786(nucleosome);GO:0005634(nucleus);GO:0005694(chromosome)	GO:0006334|GO:0016584|GO:0003677|GO:0005515|GO:0000786|GO:0005634|GO:0005694	NM_145713	Mm.247046	TC1587801	TGTGTAATCAGATGTTTGTAGAATACTCTGCAGTTATTGTGTCTCTGAATGAAGTTCATG	GO:0003677(DNA binding);GO:0005515(protein binding)	23564858
BI793804	A_52_P1189908	0.00784151	down	5.11638	61.3777	61.2054	37.7449	47.3427	247.679	129.946	231.744	54.9448	204.032	35.88	242.298	28.4731	-1.49947	-1.83038	-0.572957	0.572957	1.00403	1.58559	BI793804	BI793804	BI793804 ie38f02.x1 Kaestner ngn3 wt Mus musculus cDNA 3', mRNA sequence [BI793804]	BI793804	false	gb:BI793804;tc:TC1752066;tc:TC1726372;tc:TC1749788		0	chr11:112603722..112603663	chr11		112603663		11qE2				Mm.286407	TC1752066	AAACAAACCAAATCTTACCTAAAGAGAAAATATGACATAAATGTCAGGTTTCTTAAGTTA		112603722
Rfwd2	A_52_P298301	0.0258449	down	5.05807	45.9208	15.8817	123.569	33.2157	315.109	28.1927	344.671	21.3089	465.155	14.6179	766.709	25.3647	-2.2173	-1.85369	-0.266617	0.266617	1.24283	1.16871	AK042587	Rfwd2	Mus musculus 7 days neonate cerebellum cDNA, RIKEN full-length enriched library, clone:A730008F16 product:unclassifiable, full insert sequence. [AK042587]	AK042587	false	gb:AK042587;gb:AK039275;riken:A730008F16;riken:A330012M08	GO:0006512(ubiquitin cycle);GO:0008150(biological_process)	0	chr1:161184243..161184302	chr1		161184243	26374	1qH1	GO:0005575(cellular_component);GO:0005634(nucleus)	GO:0006512|GO:0008150|GO:0003674|GO:0005515|GO:0008270|GO:0016874|GO:0046872|GO:0005575|GO:0005634		Mm.328135	TC1599464	AAATTGAAGTTTGTATTACTTTGTAGAATTATTGTAAATTGACCTGATATTAAAAACAAA	GO:0003674(molecular_function);GO:0005515(protein binding);GO:0008270(zinc ion binding);GO:0016874(ligase activity);GO:0046872(metal ion binding)	161184302
4921539E11Rik	A_51_P277071	0.0358388	down	4.52335	26.8044	14.6327	37.8416	10.7415	30.6992	31.4542	102.888	14.9089	231.616	15.0351	104.115	18.9879	-1.26263	-0.319119	-2.17095	0.650935	1.80942	0.319118	AK015018	4921539E11Rik	Mus musculus adult male testis cDNA, RIKEN full-length enriched library, clone:4921539E11 product:hypothetical protein, full insert sequence. [AK015018]	AK015018	false	gb:AK015018;gb:XM_131605;ens:ENSMUST00000030245;ref:XM_915378		0	chr4:102728520..102728461	chr4	ENSMUST00000030245	102728461	70941	4qC6			XM_915378	Mm.158501	TC1588614	CCTATGGTTGACTATCAGCACAGATACACCAATAGTTTACTGAATACGGAGTTAATGGTA		102728520
AK085096	A_52_P972247	0.00900656	down	4.41398	22.536	46.6771	18.0217	52.4418	21.0458	42.6945	57.696	23.51	30.3429	11.3741	13.5064	12.5719	-0.591943	-1.08245	-0.56198	1.75374	1.87415	0.56198	AK085096	AK085096	Mus musculus 13 days embryo lung cDNA, RIKEN full-length enriched library, clone:D430036F12 product:unclassifiable, full insert sequence. [AK085096]	AK085096	false	gb:AK085096;riken:D430036F12;tc:TC1615717;nap:NAP086563-1		0	chr15:32733938..32733997	chr15		32733938		15qB3.1					TC1615717	GATCAAGTGTTACCAAACATTTGCTATCATACCAAGTTCTATTTCAAATGATTGGGACAC		32733997
Brf2	A_52_P458853	0.0275853	down	4.16726	67.483	14.663	108.202	16.2043	80.4268	32.1636	225.734	19.8268	165.413	10.8793	716.755	22.311	-0.921844	-0.384908	-1.80194	0.384908	0.80223	1.88146	AK012459	Brf2	Mus musculus 11 days embryo whole body cDNA, RIKEN full-length enriched library, clone:2700059M06 product:BRF2, subunit of RNA polymerase III transcription initiation factor, BRF1-like, full insert sequence. [AK012459]	AK012459	false	gb:AK012459;riken:2700059M06;tc:TC1600018;nap:NAP091365-1	GO:0006352(transcription initiation);GO:0006355(regulation of transcription, DNA-dependent);GO:0008150(biological_process)	0	chr8:28593491..28593432	chr8		28593432	66653	8qA2	GO:0005575(cellular_component);GO:0005667(transcription factor complex)	GO:0006352|GO:0006355|GO:0008150|GO:0003674|GO:0003743|GO:0008270|GO:0030528|GO:0005575|GO:0005667		Mm.334467	TC1600018	GGCCAGCTGGGTAATTTGTTGTTTGCTATTTTACTGAAGTGACATATTCTCGAAGCACTG	GO:0003674(molecular_function);GO:0003743(translation initiation factor activity);GO:0008270(zinc ion binding);GO:0030528(transcription regulator activity)	28593491
Cyp2c44	A_51_P209782	0.010192	down	4.13967	39.2881	40.2615	32.7478	57.2691	26.9192	66.9622	79.1109	25.2028	129.849	45.8508	76.5851	42.7819	-0.437687	-1.20873	-1.71709	1.24792	1.09943	0.437687	NM_001001446	Cyp2c44	Mus musculus cytochrome P450, family 2, subfamily c, polypeptide 44 (Cyp2c44), mRNA [NM_001001446]	NM_001001446	false	ref:NM_001001446;ref:XM_917766;gb:BC022141;ens:ENSMUST00000026211	GO:0006118(electron transport);GO:0008150(biological_process)	0	chr19:44058415..44058356	chr19	ENSMUST00000026211	44058356	226143	19qC3	GO:0005575(cellular_component);GO:0016020(membrane)	GO:0006118|GO:0008150|GO:0003674|GO:0004497|GO:0005506|GO:0016491|GO:0016712|GO:0020037|GO:0046872|GO:0050381|GO:0005575|GO:0016020	NM_001001446	Mm.329866	TC1580533	CCACACACATTTTCCTATTCTCACGTAAAAGCATTTATGTGGTTTGTGTCACCTTCATGA	GO:0003674(molecular_function);GO:0004497(monooxygenase activity);GO:0005506(iron ion binding);GO:0016491(oxidoreductase activity);GO:0016712(oxidoreductase activity, acting on paired donors, with incorporation or reduction of molecular oxygen, reduced flavin or flavoprotein as one donor, and incorporation of one atom of oxygen);GO:0020037(heme binding);GO:0046872(metal ion binding);GO:0050381(un…	44058415
Parp14	A_51_P341767	0.0275007	down	4.05959	164.865	40.0873	112.215	41.1778	178.217	68.2752	302.904	51.0615	622.955	28.7041	662.847	43.6007	-0.26424	-0.857989	-0.920111	0.26424	2.13549	1.62194	NM_001039530	Parp14	Mus musculus poly (ADP-ribose) polymerase family, member 14 (Parp14), mRNA [NM_001039530]	NM_001039530	false	ref:NM_001039530;gb:DQ372930;gb:AK089685;ens:ENSMUST00000042665	GO:0006350(transcription);GO:0006355(regulation of transcription, DNA-dependent);GO:0006471(protein amino acid ADP-ribosylation)	0	chr16:35765068..35764530	chr16	ENSMUST00000042665	35764530	547253	16qB3	GO:0005634(nucleus)	GO:0006350|GO:0006355|GO:0006471|GO:0003676|GO:0003950|GO:0016740|GO:0016757|GO:0005634	NM_001039530	Mm.244406	NP569488	GTGGCAGATGTGATTGTCAATTCAACAACACTCACATTTGATCTCAAATCAGGGGTCTCC	GO:0003676(nucleic acid binding);GO:0003950(NAD+ ADP-ribosyltransferase activity);GO:0016740(transferase activity);GO:0016757(transferase activity, transferring glycosyl groups)	35765068
AK048920	A_52_P1092263	0.0315574	down	4.04196	30.6207	15.1042	17.7179	12.3281	52.2629	12.229	58.1847	8.56637	148.448	8.95219	99.3927	13.6145	-1.41013	-1.90642	-0.334203	0.334203	1.62189	0.438315	AK048920	AK048920	Mus musculus 0 day neonate cerebellum cDNA, RIKEN full-length enriched library, clone:C230081K16 product:unclassifiable, full insert sequence. [AK048920]	AK048920	false	gb:AK048920;gb:BB393029;riken:C230081K16;tc:TC1625311		0	chr4:103166599..103166658	chr4		103166599		4qC6				Mm.405677	TC1625311	TGCCATTTACATGTAGTAGTTGATTTTACTATAATCCACGCACTTGGTAAAAACCAACCA		103166658
Rbm6	A_52_P360422	0.0330662	down	4.01623	30.9706	16.3663	19.4928	20.6923	24.9087	38.7385	47.9232	13.5669	86.4541	11.4838	46.9856	16.8269	-0.280642	-1.28696	-1.83793	0.619822	1.71153	0.280642	AK029954	Rbm6	Mus musculus adult male testis cDNA, RIKEN full-length enriched library, clone:4932410M19 product:hypothetical protein, full insert sequence. [AK029954]	AK029954	false	gb:AK029954;gb:AK078712;riken:7530419K22;riken:4932410M19		0	chr9:107729168..107729109	chr9		107729109	19654	9qF1	GO:0005622(intracellular);GO:0005634(nucleus)	GO:0000166|GO:0003676|GO:0008270|GO:0046872|GO:0005622|GO:0005634		Mm.446677		ATACTCTAGGCTAAAATCCTTTGCTACTATACTATATACTCCGCTCAAAATGTACTCTTG	GO:0000166(nucleotide binding);GO:0003676(nucleic acid binding);GO:0008270(zinc ion binding);GO:0046872(metal ion binding)	107729168
AK079778	A_52_P290732	0.0347146	up	4.01241	46.3847	92.2584	168.712	77.3522	161.866	135.363	26.988	112.948	39.5445	114.597	27.7168	112.581	0.271495	2.38857	1.5215	-0.801744	-0.271495	-0.758597	AK079778	AK079778	Mus musculus 0 day neonate thymus cDNA, RIKEN full-length enriched library, clone:A430065G05 product:unclassifiable, full insert sequence. [AK079778]	AK079778	false	gb:AK079778;riken:A430065G05;tc:TC1607496		0	chr11:121054116..121054175	chr11		121054116		11qE2				Mm.291832	TC1607496	AGGGTTTCTTAGAAGTAAGATCGACTGCTCAGGATATGTTTTGGTTTTTGGCATCACACT		121054175
E030045M14Rik	A_52_P1132570	0.0475905	down	4.0105	21.1415	15.5709	42.6973	17.6619	283.363	40.0279	249.948	23.9533	284.428	20.8729	243.466	23.0967	-2.66223	-1.82995	-0.27988	0.27988	0.664908	0.294507	AK087332	E030045M14Rik	Mus musculus 0 day neonate lung cDNA, RIKEN full-length enriched library, clone:E030045M14 product:unclassifiable, full insert sequence. [AK087332]	AK087332	false	gb:AK087332;riken:E030045M14		0	chr10:117073808..117073867	chr10		117073808	103106	10qD2				Mm.339332		ACTTAGGTTATATGGCTAGAAGAAAATAAAACCAGAATGGTGTATCTTTTTACAATTTTT		117073867
Rab31	A_52_P410609	0.0449756	down	3.95312	100.557	132.6	67.9345	162.991	144.176	243.276	230.368	192.332	459.446	86.3206	115.474	63.6157	-0.329705	-1.19321	-0.685398	0.329705	2.48148	0.929475	NM_133685	Rab31	Mus musculus RAB31, member RAS oncogene family (Rab31), mRNA [NM_133685]	NM_133685	false	ref:NM_133685;gb:BC013063;gb:AK156677;ens:ENSMUST00000070673	GO:0006886(intracellular protein transport);GO:0007264(small GTPase mediated signal transduction);GO:0015031(protein transport)	0	chr17:65553506..65553447	chr17	ENSMUST00000070673	65553447	106572	17qE1.1	GO:0016020(membrane)	GO:0006886|GO:0007264|GO:0015031|GO:0000166|GO:0005525|GO:0016020	NM_133685	Mm.29274	TC1691460	GCTATAATAGGAGGTTAGCGCTTAGCTGGCTTTGGAAGTAAGTCTTTATTAGTTTTCTGA	GO:0000166(nucleotide binding);GO:0005525(GTP binding)	65553506
AK140400	A_52_P160915	0.0159408	down	3.92198	28.7121	48.1176	22.8936	63.8385	26.1864	45.0144	46.5269	23.7762	37.5443	11.4494	20.9832	17.9292	-0.485912	-1.22049	-0.522578	1.22754	1.97231	0.485912	AK140400	AK140400	Mus musculus 6 days neonate medulla oblongata cDNA, RIKEN full-length enriched library, clone:B730015B19 product:neoplastic progression 1, full insert sequence. [AK140400]	AK140400	false	gb:AK140400;gb:Z31360;gb:AK137523;riken:9830128E01		0	chr1:164055566..164055531	chr1		164055531		1qH2.1					TC1599249	ATCCTTTTAACCGAGTTGATAAGTAACTATATCTGGACTTCTTTAAGTTCAAGAAGATAA		164055566
6030443O07Rik	A_52_P465714	0.0420849	down	3.92195	34.3147	68.7515	24.0881	77.4682	27.3767	85.062	47.9601	46.1792	165.373	48.0816	25.9393	30.7502	-0.378555	-1.06127	-1.01156	0.678599	2.40617	0.378555	NM_001081225	6030443O07Rik	Mus musculus RIKEN cDNA 6030443O07 gene (6030443O07Rik), mRNA [NM_001081225]	NM_001081225	false	ref:NM_001081225;gb:AK031688;gb:AK147588;gb:AK030951		0	chr19:45012344..45014056	chr19		45012344	226151	19qC3			NM_001081225	Mm.212609	TC1643393	TGTCGGTGCAGATTGTAAGTACATTGATGGAAATAACCATTAGAAATGATACTTTCAGTG		45014056
LOC667086	A_52_P327700	0.034677	down	3.91907	28.336	14.4653	41.0417	10.3683	132.004	100.445	70.5715	14.777	123.064	11.6722	151.121	12.4054	-1.15028	-0.135414	-1.72614	0.135414	1.27794	1.48634	AK035738	LOC667086	Mus musculus adult male urinary bladder cDNA, RIKEN full-length enriched library, clone:9530097M04 product:unclassifiable, full insert sequence [AK035738]	AK035738	false	gb:AK035738;riken:9530097M04;tc:TC1616256;nap:NAP079033-1		0	chr2:9365031..9365090	chr2		9365031	667086	2qA1				Mm.184127	TC1616256	TCAGGTGTCCCAAATAGGAGAGTTATATGTGCTCATGACTTGTGAGTCACTATGAGTGCT		9365090
AI118078	A_51_P497484	0.00359642	down	3.9089	42.8501	132.846	49.7081	137.273	94.6747	179.743	243.126	206.89	542.739	260.283	244.166	162.829	-1.28637	-1.11948	-0.578864	0.578864	1.4062	0.930522	NM_172923	AI118078	Mus musculus expressed sequence AI118078 (AI118078), mRNA [NM_172923]	NM_172923	false	ref:NM_172923;gb:BC068128;gb:AK036040;ens:ENSMUST00000034862	GO:0006811(ion transport)	0	chr9:55236067..55236126	chr9	ENSMUST00000034862	55236067	244886	9qB	GO:0016020(membrane);GO:0016021(integral to membrane)	GO:0006811|GO:0005216|GO:0016020|GO:0016021	NM_172923	Mm.24361	TC1585749	TCCTGGCTGGGGTTTTGGGTTTTTGTTTTATTTGTTGTATTGTTTTGTTTTTTAAAACCA	GO:0005216(ion channel activity)	55236126
9030617O03Rik	A_52_P553589	0.0140715	up	3.90128	1352.83	160.562	1318.77	287.52	1557.48	336.786	463.964	294.964	506.424	235.907	147.164	165.098	1.42498	0.547662	0.55952	-0.996316	-0.547662	-1.8157	AK081256	9030617O03Rik	Mus musculus adult male corpus striatum cDNA, RIKEN full-length enriched library, clone:C030032I09 product:hypothetical GTP-binding signal recognition particle (SRP54) G-domain containing protein, full insert sequence. [AK081256]	AK081256	false	gb:AK081256;riken:C030032I09;tc:TC1592343;nap:NAP119431-1		0	chr12:101297961..101298020	chr12		101297961	217830	12qE	GO:0005739(mitochondrion)	GO:0005739		Mm.218590	TC1592343	CACCCATGGCTCTAAACTAAGCCCTTCCTAACAGTCTTTTTGAGCAACATAAACAAGTGT		101298020
NAP108760-1	A_51_P154717	0.0134142	down	3.87917	23.6176	27.0822	34.2886	23.4695	177.636	69.8623	201.353	31.7873	234.3	37.9329	85.1391	17.6151	-2.00715	-1.26273	-0.463334	0.853531	0.817166	0.463334	NAP108760-1	NAP108760-1			false	nap:NAP108760-1		0	chr2:086214075..086214017	chr2		86214017		2qD						AAGTGACTTCCCATCTTTTACACCCAGGTTATCCCTATGTTGAATCCCTTAATATACAGC		86214075
Galm	A_52_P129672	0.0139227	down	3.84808	22.1633	35.4126	12.5626	35.6082	17.7919	57.6084	18.3266	18.1232	19.0071	11.3555	25.0348	10.905	-0.346096	-1.17308	-1.36506	0.346096	1.07313	1.52894	AK085153	Galm	Mus musculus 13 days embryo lung cDNA, RIKEN full-length enriched library, clone:D430045C01 product:weakly similar to IBD1 PROTEIN (FRAGMENT) [Homo sapiens], full insert sequence [AK085153]	AK085153	false	gb:AK085153;riken:D430045C01;tc:TC1611319;nap:NAP086618-1	GO:0005975(carbohydrate metabolic process)	0	chr17:80049075..80049134	chr17		80049075	319625	17qE3	GO:0005575(cellular_component)	GO:0005975|GO:0004034|GO:0016853|GO:0042803|GO:0005575		Mm.29098	TC1611319	GATTGCAACAATCAATGAATAATTTAGTTTGGAGATAATGTGCTTTTTCTATTATAGCAA	GO:0004034(aldose 1-epimerase activity);GO:0016853(isomerase activity);GO:0042803(protein homodimerization activity)	80049134
Olfr869	A_51_P427953	0.0100275	down	3.83686	29.4863	13.9464	50.1555	16.5874	22.5761	10.4578	71.3784	7.69352	123.11	8.43906	129.163	22.4257	-0.980995	-0.464823	-0.950931	1.15263	1.80558	0.464823	NM_146557	Olfr869	Mus musculus olfactory receptor 869 (Olfr869), mRNA [NM_146557]	NM_146557	false	ref:NM_146557;ens:ENSMUST00000075717;nap:NAP103625-1	GO:0007165(signal transduction);GO:0007186(G-protein coupled receptor protein signaling pathway);GO:0007608(sensory perception of smell);GO:0050896(response to stimulus)	0	chr9:19888324..19888383	chr9	ENSMUST00000075717	19888324	258550	9qA3	GO:0016020(membrane);GO:0016021(integral to membrane)	GO:0007165|GO:0007186|GO:0007608|GO:0050896|GO:0004871|GO:0004872|GO:0004930|GO:0004984|GO:0016020|GO:0016021	NM_146557	Mm.454106		GCTACTGCAGTATACATTGGTTCAACCTCATCATATTCTCCTGAAAACTGTGCAGTTGCT	GO:0004871(signal transducer activity);GO:0004872(receptor activity);GO:0004930(G-protein coupled receptor activity);GO:0004984(olfactory receptor activity)	19888383
Cd209a	A_51_P133884	0.0189622	down	3.77968	160.732	25.9742	77.4656	17.8042	109.919	54.8158	312.43	26.2619	130.595	9.13309	369.887	21.5835	-0.471491	-0.97966	-2.09722	0.471491	0.736849	0.998085	NM_133238	Cd209a	Mus musculus CD209a antigen (Cd209a), mRNA [NM_133238]	NM_133238	false	ref:NM_133238;gb:BC111095;gb:AY049062;ens:ENSMUST00000012847	GO:0006897(endocytosis);GO:0008150(biological_process)	0	chr8:3748335..3747664	chr8	ENSMUST00000012847	3747664	170786	8qA1.1	GO:0016020(membrane);GO:0016021(integral to membrane)	GO:0006897|GO:0008150|GO:0004872|GO:0005509|GO:0005529|GO:0005537|GO:0046872|GO:0016020|GO:0016021	NM_133238	Mm.32510	NP1482079	TCCTTGTCAAAGTCTACAAAATACCCAGTTCTCAGGAAGAAAACAATCAGATGAATGTCT	GO:0004872(receptor activity);GO:0005509(calcium ion binding);GO:0005529(sugar binding);GO:0005537(mannose binding);GO:0046872(metal ion binding)	3748335
AF065991	A_52_P420700	0.0167784	down	3.70905	31.458	43.0703	23.8986	44.0088	25.636	60.4653	39.1589	24.2904	39.9939	10.928	19.8238	13.6307	-0.496821	-0.924418	-1.28149	0.645402	1.8282	0.496821	AF065991	AF065991	Mus musculus unknown mRNA. [AF065991]	AF065991	false	gb:AF065991		0	chr10:17700979..17701038	chr10		17700979		10qA3				Mm.276041		GGAAATTCACGTTAGTCTTTTAACTTAGTTATTCCAGTTTATCAGATACACCAAGCCATG		17701038
Sntg2	A_51_P369998	0.00239521	down	3.6368	41.7799	36.5763	43.071	38.9843	38.3253	57.627	203.865	56.4598	147.083	49.3328	92.3162	24.6164	-0.692055	-0.740131	-1.4724	0.968363	0.692054	1.02301	NM_172951	Sntg2	Mus musculus syntrophin, gamma 2 (Sntg2), mRNA [NM_172951]	NM_172951	false	ref:NM_172951;ens:ENSMUST00000021004;gb:AF367760;gb:AK035310		0	chr12:30787330..30781645	chr12	ENSMUST00000021004	30781645	268534	12qA2	GO:0005856(cytoskeleton);GO:0016020(membrane)	GO:0003779|GO:0005515|GO:0005856|GO:0016020	NM_172951	Mm.279765	NP745420	AAAGAACGTACTCTGGAGATTCAAGTTCTCTCAGCTTAAGGGATCCTCAGATGACGGGAA	GO:0003779(actin binding);GO:0005515(protein binding)	30787330
ENSMUST00000092920	A_51_P288986	0.027319	down	3.61543	15.4951	67.0639	15.8349	61.0676	16.5451	72.2825	98.3987	82.5547	112.326	84.4931	28.1336	68.7866	-0.495159	-0.328732	-0.508674	1.87185	2.02936	0.328732	ENSMUST00000092920	ENSMUST00000092920	olfactory receptor 391, pseudogene 1 [Source:MarkerSymbol;Acc:MGI:3030225] [ENSMUST00000092920]		false	ens:ENSMUST00000092920;tc:TC1616266;nap:NAP014382-001	GO:0007165(signal transduction);GO:0007186(G-protein coupled receptor protein signaling pathway);GO:0007608(sensory perception of smell);GO:0050896(response to stimulus)	0	chr11:73615350..73615291	chr11	ENSMUST00000092920	73615291		11qB4	GO:0016020(membrane);GO:0016021(integral to membrane)	GO:0007165|GO:0007186|GO:0007608|GO:0050896|GO:0004872|GO:0004984|GO:0016020|GO:0016021			TC1616266	ATAATGAGTTCCCTCCTCATTGTTATTCCATTTTTCCTCATTGTCATGTCTTATGCAAGG	GO:0004872(receptor activity);GO:0004984(olfactory receptor activity)	73615350
Brd8	A_51_P442458	0.00947096	down	3.58558	59.5078	80.0502	29.9229	67.1644	42.5716	73.1528	94.4255	60.5431	135.682	77.7117	173.602	53.2074	-0.53452	-1.27314	-0.887718	0.53452	0.697336	1.59939	AK014475	Brd8	Mus musculus 14 days embryo liver cDNA, RIKEN full-length enriched library, clone:4432404P07 product:hypothetical protein, full insert sequence. [AK014475]	AK014475	false	gb:AK014475;gb:AK172658;riken:F830225L02;riken:4432404P07	GO:0001558(regulation of cell growth);GO:0006350(transcription);GO:0006355(regulation of transcription, DNA-dependent);GO:0016568(chromatin modification)	0	chr18:34748055..34747996	chr18		34747996	78656	18qB1	GO:0005634(nucleus)	GO:0001558|GO:0006350|GO:0006355|GO:0016568|GO:0003677|GO:0005634		Mm.45602	TC1584278	AGCTAGCCAGGACTAAGTATTTTTCACCTCAATATATTCCTTTCTTAAGTTTCGTTAAGC	GO:0003677(DNA binding)	34748055
AK079207	A_52_P1027847	0.00463946	down	3.58464	23.4686	30.1546	20.5938	25.592	42.7726	32.862	46.5226	18.1966	55.5446	12.9703	97.2697	28.3641	-1.22891	-1.18074	-0.486998	0.486998	1.23117	0.910663	AK079207	AK079207	Mus musculus adult male urinary bladder cDNA, RIKEN full-length enriched library, clone:9530030B13 product:unclassifiable, full insert sequence. [AK079207]	AK079207	false	gb:AK079207;riken:9530030B13;tc:TC1605199		0	chr1:72306284..72306343	chr1		72306284		1qC3					TC1605199	GGAGTATGGCATATACTGTACATAACCATCTGTCGTACAGTTTACATAAATGAGCCAAAA		72306343
Clec9a	A_51_P308394	0.0298051	down	3.58233	18.2151	31.7784	12.6381	13.6873	22.4104	56.9656	43.9837	14.5767	31.2942	11.6077	15.0026	12.7502	-0.86273	-0.174875	-1.40574	1.53349	1.37099	0.174875	AK036399	Clec9a	Mus musculus adult male bone cDNA, RIKEN full-length enriched library, clone:9830005G06 product:hypothetical C-type lectin domain containing protein, full insert sequence [AK036399]	AK036399	false	gb:AK036399;riken:9830005G06;tc:TC1586095;nap:NAP079255-1		0	chr6:129389872..129389931	chr6		129389872	232414	6qF3	GO:0016020(membrane);GO:0016021(integral to membrane)	GO:0004872|GO:0005529|GO:0016020|GO:0016021		Mm.391518	TC1586095	CCCCAGTACATGACAATTCGAATAGCACTTAGCAGTACTTCATAAAAATGAACATTTAAC	GO:0004872(receptor activity);GO:0005529(sugar binding)	129389931
3010026O09Rik	A_52_P622600	0.00887653	down	3.54051	31.0231	112.074	21.3854	128.586	23.2775	120.679	103.463	125.007	142.917	144.107	49.5393	103.18	-0.397263	-1.13226	-0.918393	1.18289	1.44381	0.397263	AK013536	3010026O09Rik	Mus musculus adult male hippocampus cDNA, RIKEN full-length enriched library, clone:2900016G09 product:hypothetical protein, full insert sequence. [AK013536]	AK013536	false	gb:AK013536;riken:2900016G09		0	chr11:50021115..50021174	chr11		50021115	68067	11qB1.3				Mm.390357	TC1623417	TTGGGGCTCAAGTCAGTTTCCTGGTGGAAGCTGAATGTTCCTGTGGGTACTGTCCAGCCC		50021174
AK051616	A_51_P475911	0.0386477	down	3.52703	16.3962	17.7591	14.6626	13.3879	56.7498	46.1495	175.722	40.7267	167.576	23.4912	40.5018	22.8497	-0.677254	-0.430841	-0.263757	1.54719	2.27256	0.263757	AK051616	AK051616	Mus musculus 12 days embryo spinal ganglion cDNA, RIKEN full-length enriched library, clone:D130060H19 product:unclassifiable, full insert sequence. [AK051616]	AK051616	false	gb:AK051616;riken:D130060H19;tc:TC1621787		0	chr16:43200264..43200323	chr16		43200264		16qB4					TC1621787	AAAGTTGTTTATACATGGATCCAATCTATAAAGTAAGACTACAAGAAAAAATTCTATATA		43200323
Grin2d	A_51_P157154	0.0445199	down	3.50965	63.3339	137.345	48.0834	235.804	142.251	316.843	132.734	206.596	278.275	134.885	147.668	107.247	-0.239241	-1.41646	-0.277816	0.239241	1.9223	1.33893	NM_008172	Grin2d	Mus musculus glutamate receptor, ionotropic, NMDA2D (epsilon 4) (Grin2d), mRNA [NM_008172]	NM_008172	false	ref:NM_008172;ens:ENSMUST00000002848;gb:E07654;gb:D12822	GO:0006810(transport);GO:0006811(ion transport)	0	chr7:45700974..45700915	chr7	ENSMUST00000002848	45700915	14814	7qB3	GO:0005615(extracellular space);GO:0016020(membrane);GO:0016021(integral to membrane);GO:0045211(postsynaptic membrane)	GO:0006810|GO:0006811|GO:0000287|GO:0004872|GO:0004970|GO:0005216|GO:0005234|GO:0005509|GO:0005615|GO:0016020|GO:0016021|GO:0045211	NM_008172	Mm.322594	TC1604198	CTCACCGGGCCCTCGCGCCACGCGCGCCGCTGTCCGCACGCTGCGCATTGGGGGCCGCCC	GO:0000287(magnesium ion binding);GO:0004872(receptor activity);GO:0004970(ionotropic glutamate receptor activity);GO:0005216(ion channel activity);GO:0005234(glutamate-gated ion channel activity);GO:0005509(calcium ion binding)	45700974
TC1649483	A_52_P350038	0.0188318	down	3.50408	28.213	23.9081	35.7788	13.7806	84.9683	26.5118	74.3054	9.95416	362.379	38.8348	67.1401	11.0697	-1.90156	-0.763951	-0.460132	0.759675	1.08166	0.460132	TC1649483	TC1649483			false	tc:TC1649483;nap:NAP034066-1		0	chr11:54490662..54490721	chr11		54490662		11qB1.3					TC1649483	GCTTACACCCTAATTGCCATGAATTTATAGCCTACTTAATAATGAGTATAGCTAGATAGC		54490721
NAP046242-1	A_52_P374314	0.00837774	down	3.45691	45.9774	43.4367	29.8633	30.5451	36.8721	60.8005	82.2503	39.1929	201.932	50.369	111.266	36.1073	-0.49371	-0.608284	-1.29727	0.49371	1.42754	1.04793	NAP046242-1	NAP046242-1			false	nap:NAP046242-1		0	chr3:41578458..41578399	chr3		41578399		3qB						TGGCTGACTTGTTCCCATAGAATTAAATGCTAGGCATCCAGAAGCTGACTGTGCATCTGA		41578458
Slc22a6	A_51_P360655	0.00760953	down	3.44756	57.379	70.9561	34.7194	98.9981	74.1226	118.264	265.063	133.681	282.176	153.527	185.312	92.7198	-0.59225	-1.7975	-0.959871	0.701691	0.59225	0.713163	NM_008766	Slc22a6	Mus musculus solute carrier family 22 (organic anion transporter), member 6 (Slc22a6), mRNA [NM_008766]	NM_008766	false	ref:NM_008766;gb:BC021647;gb:U52842;tc:TC1577678	GO:0006810(transport);GO:0006811(ion transport);GO:0006820(anion transport);GO:0015711(organic anion transport)	0	chr19:8693423..8693482	chr19	ENSMUST00000010250	8693423	18399	19qA	GO:0005887(integral to plasma membrane);GO:0016020(membrane);GO:0016021(integral to membrane)	GO:0006810|GO:0006811|GO:0006820|GO:0015711|GO:0005215|GO:0008514|GO:0015075|GO:0005887|GO:0016020|GO:0016021	NM_008766	Mm.30090	TC1577678	GCTCTAACTGTGTGCAGCTTCTTAAGCAGAATGAGCTCTTCCTCAGCCATCTTCCAGCTC	GO:0005215(transporter activity);GO:0008514(organic anion transporter activity);GO:0015075(ion transporter activity)	8693482
Smarce1	A_52_P37517	0.0357387	down	3.33935	38.6139	36.8354	34.2165	64.9493	26.8377	52.2747	25.0341	8.51556	31.3512	10.3316	33.6574	28.4386	-0.0875228	-1.08017	-1.11741	1.40017	1.4459	0.0875228	AK017922	Smarce1	Mus musculus adult male thymus cDNA, RIKEN full-length enriched library, clone:5830412H02 product:hypothetical protein, full insert sequence. [AK017922]	AK017922	false	gb:AK017922;riken:5830412H02;tc:TC1592479	GO:0006355(regulation of transcription, DNA-dependent);GO:0016568(chromatin modification)	0	chr11:99040182..99040123	chr11		99040123	57376	11qD	GO:0000785(chromatin);GO:0005634(nucleus)	GO:0006355|GO:0016568|GO:0003677|GO:0000785|GO:0005634			TC1592479	TTTTTTCATTGTTTTTGCATAATTTGTACTTCATAAGCATATCAAGTTCTATGTGCCATA	GO:0003677(DNA binding)	99040182
Kif14	A_51_P518790	0.0247327	down	3.3022	26.9408	61.3123	16.2843	50.1303	19.4724	79.1297	59.2245	66.4098	107.999	55.7867	17.1329	23.3865	-0.368739	-0.804558	-1.20514	0.652441	1.77066	0.368739	NM_001081258	Kif14	Mus musculus kinesin family member 14 (Kif14), mRNA [NM_001081258]	NM_001081258	false	ref:NM_001081258;ref:XM_980202;ens:ENSMUST00000027653;ens:ENSMUST00000047817	GO:0007017(microtubule-based process);GO:0007018(microtubule-based movement)	0	chr1:138292789..138292848	chr1	ENSMUST00000027653	138292789	381293	1qE4	GO:0005871(kinesin complex);GO:0005874(microtubule);GO:0005875(microtubule associated complex)	GO:0007017|GO:0007018|GO:0000166|GO:0003774|GO:0003777|GO:0005524|GO:0005871|GO:0005874|GO:0005875	NM_001081258	Mm.246505	TC1613057	TAATGAAAAAATTCATGATCTTCTGGTTTGTAAAGGTGAAAATGGGCAGAGGAAACAACC	GO:0000166(nucleotide binding);GO:0003774(motor activity);GO:0003777(microtubule motor activity);GO:0005524(ATP binding)	138292848
Mapk9	A_52_P27244	0.0291636	down	3.29181	77.7539	151.734	46.5117	173.399	264.876	290.731	283.068	185.481	308.107	194.554	222.781	120.536	-1.20231	-2.13618	-0.37212	0.37212	0.425506	0.64841	NM_207692	Mapk9	Mus musculus mitogen activated protein kinase 9 (Mapk9), transcript variant 1, mRNA [NM_207692]	NM_207692	false	ref:NM_207692;ref:NM_016961;gb:AF052469;gb:AF052466	GO:0006468(protein amino acid phosphorylation);GO:0007254(JNK cascade)	0	chr11:49707034..49707093	chr11	ENSMUST00000020634	49707034	26420	11qB1.2	GO:0005634(nucleus)	GO:0006468|GO:0007254|GO:0000166|GO:0004672|GO:0004674|GO:0004705|GO:0004707|GO:0005515|GO:0005524|GO:0016301|GO:0016740|GO:0005634	NM_207692	Mm.68933	TC1616221	CAAACGCACGCAAAGAGAGCCTACCGTGAACTCGTCCTCTTAAAGTGTGTCAATCATAAA	GO:0000166(nucleotide binding);GO:0004672(protein kinase activity);GO:0004674(protein serine/threonine kinase activity);GO:0004705(JUN kinase activity);GO:0004707(MAP kinase activity);GO:0005515(protein binding);GO:0005524(ATP binding);GO:0016301(kinase activity);GO:0016740(transferase activity)	49707093
1700093K21Rik	A_51_P326555	0.0168383	down	3.28962	56.6168	32.2469	69.0238	19.3456	109.366	49.8159	193.513	35.5265	388.858	33.6634	190.252	24.4508	-1.32821	-0.305184	-1.00579	0.305184	1.38972	0.819684	AK007052	1700093K21Rik	Mus musculus adult male testis cDNA, RIKEN full-length enriched library, clone:1700093K21 product:1700093K21RIK PROTEIN homolog [Mus musculus], full insert sequence. [AK007052]	AK007052	false	gb:AK007052;riken:1700093K21		0	chr11:23416430..23416371	chr11		23416371	67358	11qA3.2	GO:0016021(integral to membrane)	GO:0016021		Mm.87328		AAATCTGTGCGGAAAGTGTAAACTTTGACCAGCTTGGATCGACTTAGGGTATTGGGTCGT		23416430
AK080589	A_52_P916243	0.0253495	down	3.25347	389.9	99.2287	404.383	158.686	512.254	137.746	737.402	124.317	1263.33	96.9062	1851.51	111.647	-0.297076	-0.921801	-0.376495	0.297076	1.43315	1.78034	AK080589	AK080589	Mus musculus 10 days neonate cortex cDNA, RIKEN full-length enriched library, clone:A830007A18 product:unclassifiable, full insert sequence. [AK080589]	AK080589	false	gb:AK080589;riken:A830007A18;tc:TC1622846		0	chr12:53457661..53457720	chr12		53457661		12qC1					TC1622846	TGCATAGTCTGTGTAACTTAAAATAGCTGTTCTTACTCTATTTTATATTTTAGTTTGCTT		53457720
AK050555	A_51_P399034	4.185623E-4	up	3.25037	113.28	93.9215	151.773	97.3457	199.613	160.294	53.2261	131.229	44.1351	94.7739	41.3115	114.426	0.686461	1.05683	0.732585	-0.885778	-0.686461	-1.0537	AK050555	AK050555	Mus musculus adult pancreas islet cells cDNA, RIKEN full-length enriched library, clone:C820015P17 product:unclassifiable, full insert sequence. [AK050555]	AK050555	false	gb:AK050555;riken:C820015P17;tc:TC1609108;nap:NAP077417-1		0	chr1:99584508..99584449	chr1		99584449		1qD					TC1609108	AAGCCTAATCCAAAATGTGTTAGTAGCAATGTCGTCTCTTAGTAATATATCAAGACAGAG		99584508
AK014007	A_52_P662834	0.0199193	down	3.23358	34.2055	76.6425	26.7963	106.881	20.0307	103.188	24.7057	38.6986	39.4175	31.6848	23.9114	25.8598	-0.258238	-1.09022	-1.45931	0.258238	1.22072	0.792663	AK014007	AK014007	Mus musculus 13 days embryo head cDNA, RIKEN full-length enriched library, clone:3110005P07 product:Warning: possibly reversed clone, full insert sequence. [AK014007]	AK014007	false	gb:AK014007;riken:3110005P07;tc:TC1731258;nap:NAP120361-1		0	chr7:84510469..84510528	chr7		84510469		7qD3					TC1731258	GTTCTTTATAGCATACTGAACACATGCCATTTGTACGAGGGTTTCCATAAAATCCGCAGC		84510528
AK085256	A_52_P715581	0.0399167	down	3.22466	19.0937	20.3656	15.5845	13.3548	26.0028	41.1639	44.2118	9.30685	37.9006	11.4386	17.9665	12.203	-0.483455	-0.167657	-1.05313	1.85765	1.33789	0.167657	AK085256	AK085256	Mus musculus 0 day neonate kidney cDNA, RIKEN full-length enriched library, clone:D630001G14 product:unclassifiable, full insert sequence. [AK085256]	AK085256	false	gb:AK085256;riken:D630001G14;tc:TC1618408;nap:NAP086616-1		0	chr13:4380708..4380649	chr13		4380649		13qA1					TC1618408	CATGGAAATTTGTATCCAATGAATATTAAGAGTCCATAGCTAAAAAAGAAAAATAACCTA		4380708
NAP010554-001	A_52_P258645	0.0172543	down	3.13555	93.2498	50.0135	154.682	42.9135	176.596	71.2697	247.736	44.8853	594.015	50.1933	374.257	47.6192	-1.25836	-0.307341	-0.84806	0.307341	1.40779	0.817264	NAP010554-001	NAP010554-001			false	nap:NAP010554-001		0	chr12:13441681..13458896	chr12		13441681		12qA1.1						ATTAGTGCCTCACCTTTACCTGTTAAAGTTCTACAAGAGGTACGTATGGATGCTGCTGCT		13458896
Hemt1	A_52_P531140	0.034465	down	3.13396	19.8748	37.8588	15.4411	27.7261	19.6851	42.5366	39.905	29.5163	76.0419	23.7283	12.4833	12.9867	-0.478937	-0.39372	-0.660848	0.885806	2.13094	0.39372	NM_010416	Hemt1	Mus musculus hematopoietic cell transcript 1 (Hemt1), mRNA [NM_010416]	NM_010416	false	ref:NM_010416;gb:AJ011022;gb:AJ011023;gb:CF616737	GO:0008150(biological_process)	0	chr15:74651369..74651428	chr15	ENSMUST00000096399	74651369	15202	15qD3	GO:0005575(cellular_component)	GO:0008150|GO:0003674|GO:0005575	NM_010416	Mm.17336	TC1593261	TTGTCATGTGCTGTTCAAGTATAACTTGCAATGTGGGAGGCCCCACTAATTTAGAGAGGG	GO:0003674(molecular_function)	74651428
TC1656716	A_52_P141176	0.0456832	down	3.12713	46.354	62.6465	28.9155	64.7304	114.368	99.6112	145.48	87.373	205.544	119.142	300.477	74.3752	-0.901975	-1.63004	-0.268127	0.268127	0.31933	1.54693	TC1656716	TC1656716	Q6P8X6_MOUSE (Q6P8X6) Ubiquitin specific protease 50, partial (32%) [TC1656716]		false	tc:TC1656716;nap:NAP104988-1		0	chr2:126452780..126452721	chr2		126452721		2qF1					TC1656716	CTAAGAACTGCAGGCTTCAAAGGTCAATGCCCCCTGCAATGAATGGGTTTCTGTTACAAT		126452780
Stk38	A_52_P852457	0.0330734	up	3.12361	170.506	91.6007	169.465	111.988	174.133	152.45	28.9729	115.91	67.8264	91.6182	47.8651	83.9023	1.01736	0.718608	0.312819	-1.87927	-0.312819	-0.688769	AK133644	Stk38	Mus musculus adult male pituitary gland cDNA, RIKEN full-length enriched library, clone:5330426F05 product:serine/threonine kinase 38, full insert sequence. [AK133644]	AK133644	false	gb:AK133644;gb:AK164081;riken:5330426F05;riken:C530003K12	GO:0006468(protein amino acid phosphorylation);GO:0007186(G-protein coupled receptor protein signaling pathway);GO:0007243(protein kinase cascade)	0	chr17:28725352..28725293	chr17		28725293	106504	17qA3.3	GO:0005634(nucleus);GO:0016021(integral to membrane)	GO:0006468|GO:0007186|GO:0007243|GO:0000166|GO:0000287|GO:0004672|GO:0004674|GO:0004939|GO:0005524|GO:0016301|GO:0016740|GO:0046872|GO:0005634|GO:0016021		Mm.439986		CCAGCTGAGGACTAAGCTTTGAAATACTAAAAGGTCTTTGTGTTGTTATTTGGGGAAAGG	GO:0000166(nucleotide binding);GO:0000287(magnesium ion binding);GO:0004672(protein kinase activity);GO:0004674(protein serine/threonine kinase activity);GO:0004939(beta-adrenergic receptor activity);GO:0005524(ATP binding);GO:0016301(kinase activity);GO:0016740(transferase activity);GO:0046872(metal ion binding)	28725352
AK040039	A_52_P827601	0.0151632	down	3.11724	27.0877	25.8635	24.2408	35.8616	28.5238	60.157	41.7739	14.8097	48.569	21.9281	30.2323	18.576	-0.317965	-0.949685	-1.46125	1.11137	0.762569	0.317965	AK040039	AK040039	Mus musculus 0 day neonate thymus cDNA, RIKEN full-length enriched library, clone:A430049C10 product:unclassifiable, full insert sequence. [AK040039]	AK040039	false	gb:AK040039;gb:BB202855;riken:A430049C10;tc:TC1643375		0	chr16:24685552..24685611	chr16		24685552		16qB1				Mm.446832	TC1643375	GCAGCCTTTAAAGAGCTTACGTTTAGTAAATGTAGTTAGTAACTAATCTGTCACCTTTAG		24685611
1700092C17Rik	A_51_P240077	0.0305517	down	3.10903	58.8728	77.9232	41.9824	109.242	48.9111	160.211	222.209	191.704	240.508	222.146	227.784	107.306	-0.259515	-1.23473	-1.5668	0.35797	0.259515	1.23087	BY707107	1700092C17Rik	BY707107 RIKEN full-length enriched, adult male testis Mus musculus cDNA clone 1700092C17 5'. [BY707107]	BY707107	false	gb:BY707107;gb:AK007039;ens:ENSMUST00000050175;riken:1700092C17		0	chr2:22613616..22613675	chr2	ENSMUST00000050175	22613616	74295	2qA3				Mm.250828	TC1593291	ATCATGACTTCCATCGCCTCCTCTGTCATATTTGTCACATCTGTTCGTCATTGGTTTCCA		22613675
Col3a1	A_52_P684242	0.0278538	down	3.06355	74.455	123.636	74.2866	185.53	73.6112	231.784	183.346	141.633	97.4545	120.041	166.257	79.3551	-0.215464	-0.804284	-1.13859	0.888602	0.215464	1.58321	NM_009930	Col3a1	Mus musculus procollagen, type III, alpha 1 (Col3a1), mRNA [NM_009930]	NM_009930	false	ref:NM_009930;gb:BC058724;gb:AK013329;gb:M18933	GO:0006817(phosphate transport);GO:0007155(cell adhesion)	0	chr1:45266098..45266157	chr1		45266098	12825	1qC1.1	GO:0005578(proteinaceous extracellular matrix);GO:0005581(collagen);GO:0005737(cytoplasm)	GO:0006817|GO:0007155|GO:0005198|GO:0005201|GO:0030020|GO:0005578|GO:0005581|GO:0005737	NM_009930	Mm.249555	TC1661606	GCCAGAACCATGTCAAATATGTGTCTGTGACTCAGGATCTGTCCTTTGCGATGACATAAT	GO:0005198(structural molecule activity);GO:0005201(extracellular matrix structural constituent);GO:0030020(extracellular matrix structural constituent conferring tensile strength)	45266157
1700113O17Rik	A_51_P303147	0.0306658	down	3.05518	37.9236	77.6337	24.1776	69.6177	121.218	125.207	155.65	125.545	232.386	108.694	138.651	78.465	-1.16528	-1.65749	-0.178402	0.178402	0.964557	0.689638	NM_026627	1700113O17Rik	Mus musculus RIKEN cDNA 1700113O17 gene (1700113O17Rik), mRNA [NM_026627]	NM_026627	false	ref:NM_026627;ref:NM_001034100;gb:BC100482;ens:ENSMUST00000079952	GO:0006334(nucleosome assembly);GO:0007001(chromosome organization and biogenesis (sensu Eukaryota))	0	chr2:17914310..17914251	chr2	ENSMUST00000079952	17914251	68231	2qA3	GO:0000786(nucleosome);GO:0005634(nucleus);GO:0005694(chromosome)	GO:0006334|GO:0007001|GO:0003677|GO:0000786|GO:0005634|GO:0005694	NM_026627	Mm.23887	TC1582452	AGAACCTGATGACAACTGATGATGCCTGGGTCTCGAGTCTGGAGGTTCACCGCACTTTCA	GO:0003677(DNA binding)	17914310
Atp11a	A_51_P504114	0.0186936	down	3.04035	64.86	95.5572	46.4448	140.752	42.0889	162.55	174.05	154.361	210.126	169.766	144.12	123.408	-0.366113	-1.40665	-1.75645	0.366113	0.500629	0.416759	NM_015804	Atp11a	Mus musculus ATPase, class VI, type 11A (Atp11a), mRNA [NM_015804]	NM_015804	false	ref:NM_015804;ens:ENSMUST00000091237;gb:AK173088;gb:AF156551	GO:0006810(transport);GO:0008152(metabolic process);GO:0015914(phospholipid transport)	0	chr8:12847842..12848818	chr8	ENSMUST00000091237	12847842	50770	8qA1.1	GO:0016020(membrane);GO:0016021(integral to membrane)	GO:0006810|GO:0008152|GO:0015914|GO:0000166|GO:0000287|GO:0003824|GO:0004012|GO:0005524|GO:0015662|GO:0016787|GO:0046872|GO:0016020|GO:0016021	NM_015804	Mm.257837	TC1706210	GTGCAATACTTCTTTTATAAGAACGTCTGCTTCATTTTCCCTCAGTTTTTGTACCAGTTC	GO:0000166(nucleotide binding);GO:0000287(magnesium ion binding);GO:0003824(catalytic activity);GO:0004012(phospholipid-translocating ATPase activity);GO:0005524(ATP binding);GO:0015662(ATPase activity, coupled to transmembrane movement of ions, phosphorylative mechanism);GO:0016787(hydrolase activity);GO:0046872(metal ion binding)	12848818
4930447K03Rik	A_51_P234397	0.00670272	up	3.03512	34.7438	21.133	25.2787	11.4612	205.159	94.9557	29.6921	56.0847	35.3415	64.2713	35.2888	36.6623	0.386174	0.810074	0.780335	-1.24861	-1.1939	-0.386174	AK015408	4930447K03Rik	Mus musculus adult male testis cDNA, RIKEN full-length enriched library, clone:4930447K03 product:weakly similar to BETA-TUBULIN (FRAGMENT) [Cryptosporidium parvum], full insert sequence [AK015408]	AK015408	false	gb:AK015408;riken:4930447K03;tc:NP742385;nap:NAP023093-001		0	chr13:34091939..34091880	chr13		34091880	432745	13qA3.3				Mm.159104	NP742385	AAGAGCACACAGGACAACCATTTCTGAGCCAGGCTTTCTTCATCGTGCTTCGCAAATATT		34091939
AK082956	A_52_P293512	0.0119808	up	3.0317	94.0074	43.3178	97.9075	37.4452	185.685	41.2324	45.2715	36.614	66.1736	71.159	49.0923	61.5536	0.405801	0.674627	1.45899	-0.405801	-0.816802	-1.03836	AK082956	AK082956	Mus musculus 12 days embryo spinal cord cDNA, RIKEN full-length enriched library, clone:C530022F07 product:ankyrin repeat domain 17, full insert sequence. [AK082956]	AK082956	false	gb:AK082956;riken:C530022F07;tc:TC1605333;nap:NAP012866-001		0	chr5:91342644..91342585	chr5		91342585		5qE1					TC1605333	GTAGCTTCCTGTCAATTCCTAATCATGATTTAGCTTGAAATATCCATTCCAGATAGAAGT		91342644
Npsr1	A_51_P464655	0.0368675	down	3.02274	13.2077	20.4748	11.887	14.089	21.5655	49.1184	44.9516	18.5118	32.1426	12.0856	13.3778	13.0911	-0.525506	-0.138221	-1.08058	1.38689	1.51816	0.138221	NM_175678	Npsr1	Mus musculus neuropeptide S receptor 1 (Npsr1), mRNA [NM_175678]	NM_175678	false	ref:NM_175678;gb:AK033957;ens:ENSMUST00000059650;riken:9330128H10	GO:0007165(signal transduction);GO:0007186(G-protein coupled receptor protein signaling pathway)	0	chr9:24065786..24065845	chr9	ENSMUST00000059650	24065786	319239	9qA4	GO:0016020(membrane);GO:0016021(integral to membrane)	GO:0007165|GO:0007186|GO:0001584|GO:0004871|GO:0004872|GO:0004930|GO:0005000|GO:0016020|GO:0016021	NM_175678	Mm.130824		AGCATTGAGTGGCTAAGAAGTACCTCTCAGCATTTCTCTTTAAATCAAGATGTGCCAGAG	GO:0001584(rhodopsin-like receptor activity);GO:0004871(signal transducer activity);GO:0004872(receptor activity);GO:0004930(G-protein coupled receptor activity);GO:0005000(vasopressin receptor activity)	24065845
C330023M02Rik	A_52_P4660	0.0157246	down	3.01618	28.1696	25.515	16.8555	28.2579	30.6769	48.6401	19.4954	10.5043	20.8821	11.2065	34.2514	10.3938	-0.374681	-1.26291	-1.18247	0.374681	0.380452	1.20297	AK052060	C330023M02Rik	Mus musculus 12 days embryo eyeball cDNA, RIKEN full-length enriched library, clone:D230040L20 product:hypothetical TPR repeat containing protein, full insert sequence. [AK052060]	AK052060	false	gb:AK052060;riken:D230040L20;tc:TC1727965;nap:NAP020298-001		0	chr5:121686209..121686268	chr5		121686209	231713	5qF		GO:0005488		Mm.33919	TC1727965	TTGCACAGCTCTATTTAAGCACTGATGTAACTACTTGAGGACTTTGTATTTAGGGGAATT	GO:0005488(binding)	121686268
Rab3il1	A_51_P451759	0.0303577	down	3.01378	79.634	119.301	127.924	138.876	123.579	237.201	191.622	151.187	409.161	117.439	219.122	110.346	-0.694861	-0.23022	-1.05239	0.23022	1.68905	0.877986	BC020147	Rab3il1	Mus musculus RAB3A interacting protein (rabin3)-like 1, mRNA (cDNA clone MGC:28059 IMAGE:3708973), complete cds. [BC020147]	BC020147	false	gb:BC020147;gb:AK085375;gb:AK033756;riken:D630018E20		0	chr19:10102375..10102434	chr19		10102375	74760	19qA		GO:0005515|GO:0017112		Mm.281969	TC1586565	AATGTATATGCAAATATCTCTTGGAGACCCTGCATAGAGTCCTTTGAATAAATTACCGTT	GO:0005515(protein binding);GO:0017112(Rab guanyl-nucleotide exchange factor activity)	10102434
ENSMUST00000103375	A_52_P275904	0.0131695	up	3.01295	58.668	68.413	38.0677	48.5994	208.157	139.666	27.6632	114.164	39.8466	111.116	47.8945	113.7	0.57814	0.447469	1.37553	-1.24523	-0.679697	-0.447469	ENSMUST00000103375	ENSMUST00000103375	Immunoglobulin Kappa light chain V gene segment [Source:IMGT/GENE_DB;Acc:IGKV8-34] [ENSMUST00000103375]		false	ens:ENSMUST00000103375;ref:XM_912653;ref:XM_993287;tc:NP060065		0	chr6:69973870..69973811	chr6	ENSMUST00000103375	69973811		6qC1			XM_912653		NP060065	ACCAGCAGAAACCAGGACGATCTCCTAAAATGCTGATAATTTGGGCATCCACTAGGGTAT		69973870
Gdf5	A_51_P415675	0.0116229	down	3.01237	32.8011	63.512	24.3275	84.8714	27.1832	90.7167	117.86	84.1227	114.295	143.632	73.5677	67.6413	-0.311837	-1.16125	-1.09721	1.12795	0.311837	0.762616	NM_008109	Gdf5	Mus musculus growth differentiation factor 5 (Gdf5), mRNA [NM_008109]	NM_008109	false	ref:NM_008109;gb:BC034546;gb:U08337;tc:TC1594980	GO:0030326(embryonic limb morphogenesis);GO:0040007(growth);GO:0042981(regulation of apoptosis)	0	chr2:155632747..155632692	chr2		155632692	14563	2qH1	GO:0005615(extracellular space)	GO:0030326|GO:0040007|GO:0042981|GO:0005125|GO:0005515|GO:0008083|GO:0005615	NM_008109	Mm.4744	TC1594980	TAATGAGATTCAGTTCACCATCTCTCCTGCCGGGGCCGGAGACCTTCATTTCTCTCCAGA	GO:0005125(cytokine activity);GO:0005515(protein binding);GO:0008083(growth factor activity)	155632747
NAP061524-1	A_52_P670484	0.0458649	down	2.98616	82.76	11.8647	154.452	12.1568	166.044	32.4384	148.834	8.11766	303.816	7.67958	456.158	27.3919	-1.06025	-0.195198	-1.50672	0.333986	1.44351	0.195199	NAP061524-1	NAP061524-1			false	nap:NAP061524-1		0	chr1:106784637..106784696	chr1		106784637		1qE2.1						ATTACTCTTACAATCTTGGCTATTTCGGGTTCACTCTAGAAACAAAGTGTAAACAGCTGG		106784696
4933412A08Rik	A_52_P204035	0.0402231	down	2.97966	55.8879	12.7843	36.9501	13.49	40.7233	14.8817	53.0366	8.48358	73.5487	9.68742	418.951	22.94	-0.258043	-0.932508	-0.933888	0.258042	0.538318	1.80464	AK016784	4933412A08Rik	Mus musculus adult male testis cDNA, RIKEN full-length enriched library, clone:4933412A08 product:unclassifiable, full insert sequence [AK016784]	AK016784	false	gb:AK016784;riken:4933412A08;tc:TC1735769;nap:NAP121984-001		0	chr19:60282883..60282942	chr19		60282883	74445	19qD3				Mm.427743	TC1735769	TATGCAAGTTTATGATGTAGTGTTCTAGAATCATGATTTGATAAGTTTGCATGACGGAGG		60282942
Ppp1r12b	A_52_P80486	0.0456335	down	2.9427	87.863	124.092	132.631	217.568	234.752	344.701	269.299	281.545	866.622	256.728	344.152	148.346	-0.216962	-0.43293	-0.27309	0.216962	2.03628	1.4952	AK007727	Ppp1r12b	Mus musculus 10 day old male pancreas cDNA, RIKEN full-length enriched library, clone:1810037O03 product:MYOSIN PHOSPHATASE TARGETING/REGULATORY SUBUNIT (MYOSIN PHOSPHATASE TARGET SUBUNIT 2) homolog [Homo sapiens], full insert sequence. [AK007727]	AK007727	false	gb:AK007727;riken:1810037O03;tc:TC1587104;nap:NAP014144-001	GO:0006355(regulation of transcription, DNA-dependent)	0	chr1:136764674..136764615	chr1		136764615	329251	1qE4		GO:0006355|GO:0003677|GO:0003700		Mm.188709	TC1587104	TTCCCAGTGCTCTACCGCCAACCTGCGTTCAGTCTGTCGTGTTGTCTTACCTGAAGCTCG	GO:0003677(DNA binding);GO:0003700(transcription factor activity)	136764674
Acss2	A_52_P566718	0.0182886	up	2.91376	41.9753	84.1008	79.4889	81.3193	139.505	139.028	45.6286	125.908	51.0922	197.347	35.5674	168.625	0.230891	1.20063	1.23842	-0.230891	-0.716093	-1.01173	NM_019811	Acss2	Mus musculus acyl-CoA synthetase short-chain family member 2 (Acss2), mRNA [NM_019811]	NM_019811	false	ref:NM_019811;gb:BC051432;ens:ENSMUST00000103142;ens:ENSMUST00000029135	GO:0006085(acetyl-CoA biosynthetic process);GO:0008152(metabolic process)	0	chr2:155253582..155253641	chr2	ENSMUST00000103142	155253582	60525	2qH1	GO:0005737(cytoplasm);GO:0016021(integral to membrane)	GO:0006085|GO:0008152|GO:0003824|GO:0003987|GO:0016208|GO:0016874|GO:0005737|GO:0016021	NM_019811	Mm.255026	TC1575108	TGCCCCTCACACAGTAGTACTAGTTGACAGTACTAGTTGGTTGAAACTAGGGAGACAGTT	GO:0003824(catalytic activity);GO:0003987(acetate-CoA ligase activity);GO:0016208(AMP binding);GO:0016874(ligase activity)	155253641
D9Ertd280e	A_52_P195246	0.0378982	down	2.90764	23.7221	55.1726	41.1427	71.5949	124.145	107.251	130.049	98.9178	247.429	103.608	114.139	50.9725	-1.52062	-1.10212	-0.0918557	0.0918557	0.952979	0.860105	NM_177775	D9Ertd280e	Mus musculus DNA segment, Chr 9, ERATO Doi 280, expressed (D9Ertd280e), mRNA [NM_177775]	NM_177775	false	ref:NM_177775;ens:ENSMUST00000042158;gb:AK086367;gb:AK220532		0	chr9:99119769..99119710	chr9	ENSMUST00000042158	99119710	272636	9qE3.3			NM_177775	Mm.258310	TC1584431	CATAGTTCCAACTCCCCTATCAAGTGTGAGATGTGGTTTCTGCTACTGTATTCTTGCGCA		99119769
Atp7b	A_51_P510997	0.00241949	down	2.90576	84.0904	191.499	186.167	355.417	268.237	419.1	759.334	509.736	977.395	517.524	387.718	302.007	-1.04564	-0.79124	-0.502106	0.716663	1.059	0.502106	NM_007511	Atp7b	Mus musculus ATPase, Cu++ transporting, beta polypeptide (Atp7b), mRNA [NM_007511]	NM_007511	false	ref:NM_007511;ens:ENSMUST00000006742;gb:U38477;gb:CN666058	GO:0006810(transport);GO:0006811(ion transport);GO:0006825(copper ion transport);GO:0006878(copper ion homeostasis);GO:0006882(zinc ion homeostasis);GO:0007595(lactation);GO:0008152(metabolic process);GO:0015680(intracellular copper ion transport);GO:0030001(metal ion transport)	0	chr8:23461153..23460465	chr8	ENSMUST00000006742	23460465	11979	8qA2	GO:0005624(membrane fraction);GO:0005770(late endosome);GO:0005802(trans-Golgi network);GO:0005887(integral to plasma membrane);GO:0016020(membrane);GO:0016021(integral to membrane)	GO:0006810|GO:0006811|GO:0006825|GO:0006878|GO:0006882|GO:0007595|GO:0008152|GO:0015680|GO:0030001|GO:0000166|GO:0000287|GO:0003824|GO:0004008|GO:0005375|GO:0005507|GO:0005524|GO:0015662|GO:0016787|GO:0016820|GO:0046872|GO:0046873|GO:0005624|GO:0005770|GO:0005802|GO:0005887|GO:0016020|GO:0016021	NM_007511	Mm.87854	TC1586865	CAGCCATGGCTGCGTCCTCTGTCTCTGTGGTGCTCTCGTCTCTTCAGCTCAAGTGCTATA	GO:0000166(nucleotide binding);GO:0000287(magnesium ion binding);GO:0003824(catalytic activity);GO:0004008(copper-exporting ATPase activity);GO:0005375(copper ion transporter activity);GO:0005507(copper ion binding);GO:0005524(ATP binding);GO:0015662(ATPase activity, coupled to transmembrane movement of ions, phosphorylative mechanism);GO:0016787(hydrolase activity);GO:0016820(hydrolase activity,…	23461153
Fev	A_51_P518841	0.038978	down	2.90566	31.2973	78.8097	44.4126	93.9442	128.638	161.681	172.775	124.464	146.461	146.238	226.313	85.8609	-1.16852	-0.917018	-0.166013	0.636982	0.166013	1.56206	NM_153111	Fev	Mus musculus FEV (ETS oncogene family) (Fev), mRNA [NM_153111]	NM_153111	false	ref:NM_153111;ens:ENSMUST00000068631;gb:AY049085;tc:TC1591489	GO:0006355(regulation of transcription, DNA-dependent);GO:0008150(biological_process)	0	chr1:74814952..74814893	chr1	ENSMUST00000068631	74814893	260298	1qC3	GO:0005634(nucleus)	GO:0006355|GO:0008150|GO:0003674|GO:0003677|GO:0003700|GO:0005634	NM_153111	Mm.150496	TC1591489	GGGATTTTCTTGGTCCTCATTTTCTGACTCTCTCCCACAACCCACTCCAAAAGGTAGTAC	GO:0003674(molecular_function);GO:0003677(DNA binding);GO:0003700(transcription factor activity)	74814952
AK076312	A_52_P916262	0.0307215	down	2.89417	33.6999	31.8709	25.0738	30.3864	31.1513	76.1409	45.1885	23.5551	44.5498	16.0875	18.4532	11.3284	-0.311715	-0.669458	-1.6816	0.547702	1.07727	0.311715	AK076312	AK076312	Mus musculus 10 days neonate skin cDNA, RIKEN full-length enriched library, clone:4732408K19 product:unclassifiable, full insert sequence. [AK076312]	AK076312	false	gb:AK076312;riken:4732408K19;tc:TC1614259		0	chr1:55014639..55014698	chr1		55014639		1qC1.2					TC1614259	AGTCAGGTTTTAAATCCTAAGAAATGTTGGTAATTTAGGGTAAATGGTATATTCTTCTCT		55014698
NAP099819-001	A_52_P198289	0.0422765	down	2.88155	77.2523	127.257	69.6039	139.135	362.595	298.394	262.904	202.003	316.413	134.125	268.895	93.5036	-1.05074	-1.32989	-0.0495096	0.0495096	0.907584	1.1933	NAP099819-001	NAP099819-001			false	nap:NAP099819-001;nap:NAP114709-1		0	chr4:143563618..143564206	chr4		143563618		4qE1						ATACAAGGAAGTTATGAACCGCTGAAGGTCACTCAAGAGCCAAGAGCAAAGAAAGGACGA		143564206
Nkx6-2	A_51_P402617	0.0203097	up	2.87894	38.9314	19.1266	29.8883	14.4227	91.3402	45.8391	25.8455	50.5625	28.4032	51.1987	51.9348	41.8099	0.371587	0.39748	0.340907	-1.62192	-1.50382	-0.340907	NM_183248	Nkx6-2	Mus musculus NK6 transcription factor related, locus 2 (Drosophila) (Nkx6-2), mRNA [NM_183248]	NM_183248	false	ref:NM_183248;ens:ENSMUST00000039606;ens:ENSMUST00000097974;gb:L08074	GO:0006355(regulation of transcription, DNA-dependent);GO:0030154(cell differentiation);GO:0031018(endocrine pancreas development);GO:0045686(negative regulation of glial cell differentiation);GO:0045687(positive regulation of glial cell differentiation)	0	chr7:139432610..139432551	chr7	ENSMUST00000039606	139432551	14912	7qF4	GO:0005634(nucleus);GO:0005667(transcription factor complex)	GO:0006355|GO:0030154|GO:0031018|GO:0045686|GO:0045687|GO:0003700|GO:0005634|GO:0005667	NM_183248	Mm.28308	TC1586311	CGGGGTTTGGGCCGATCACTTTGTATAATCAATAAATTATTTAACACGTCCTCGTCGGAG	GO:0003700(transcription factor activity)	139432610
Polb	A_52_P129140	0.049157	up	2.87555	148.774	100.153	212.759	163.511	371.585	251.731	198.805	194.438	70.9096	176.785	43.5724	148.922	0.36498	0.173893	0.355868	-0.173893	-1.52388	-1.97901	AK047252	Polb	Mus musculus 10 days neonate cerebellum cDNA, RIKEN full-length enriched library, clone:B930042D15 product:unclassifiable, full insert sequence [AK047252]	AK047252	false	gb:AK047252;gb:AK079841;riken:B930042D15;riken:A430088C08	GO:0006260(DNA replication);GO:0006281(DNA repair);GO:0006284(base-excision repair);GO:0006287(base-excision repair, gap-filling);GO:0006916(anti-apoptosis);GO:0006974(response to DNA damage stimulus);GO:0008219(cell death)	0	chr8:24110601..24110542	chr8		24110542	18970	8qA2	GO:0000795(synaptonemal complex);GO:0005622(intracellular);GO:0005634(nucleus);GO:0005737(cytoplasm);GO:0005874(microtubule);GO:0005876(spindle microtubule)	GO:0006260|GO:0006281|GO:0006284|GO:0006287|GO:0006916|GO:0006974|GO:0008219|GO:0000287|GO:0003677|GO:0003887|GO:0003890|GO:0008017|GO:0016740|GO:0016779|GO:0016829|GO:0017125|GO:0031402|GO:0046872|GO:0000795|GO:0005622|GO:0005634|GO:0005737|GO:0005874|GO:0005876		Mm.441088	TC1624294	AGACATTAGAAGGTAAATATGATAGAAGTCACTAAGTCCAAGTTAAAATCTCCAGGAAGG	GO:0000287(magnesium ion binding);GO:0003677(DNA binding);GO:0003887(DNA-directed DNA polymerase activity);GO:0003890(beta DNA polymerase activity);GO:0008017(microtubule binding);GO:0016740(transferase activity);GO:0016779(nucleotidyltransferase activity);GO:0016829(lyase activity);GO:0017125(deoxycytidyl transferase activity);GO:0031402(sodium ion binding);GO:0046872(metal ion binding)	24110601
Tcfap2d	A_51_P398833	0.0222227	down	2.87446	23.2045	18.4528	12.1633	12.5507	59.9758	46.0809	42.1447	21.4963	130.1	33.1848	55.8256	11.3901	-0.345172	-0.720966	-0.295525	0.295524	1.29528	1.61741	NM_153154	Tcfap2d	Mus musculus transcription factor AP-2, delta (Tcfap2d), mRNA [NM_153154]	NM_153154	false	ref:NM_153154;gb:AF421891;gb:AK132112;ens:ENSMUST00000037294	GO:0006355(regulation of transcription, DNA-dependent)	0	chr1:19133519..19133578	chr1	ENSMUST00000037294	19133519	226896	1qA3	GO:0005634(nucleus);GO:0005667(transcription factor complex)	GO:0006355|GO:0003700|GO:0005515|GO:0016563|GO:0005634|GO:0005667	NM_153154	Mm.244858	TC1589824	CAAATTTGTAAAGAATTTCAAGACCTCCTGAGCCAGGATAGATCACCACTGGGATCCTCC	GO:0003700(transcription factor activity);GO:0005515(protein binding);GO:0016563(transcriptional activator activity)	19133578
Tcp11l1	A_51_P356366	0.0497075	down	2.87281	19.677	25.7801	12.3141	39.3419	20.5091	57.7053	74.7253	35.5656	50.7689	55.5274	43.0499	41.0797	-0.130245	-1.41626	-1.23294	1.33061	0.130245	0.327084	NM_177190	Tcp11l1	Mus musculus t-complex 11 like 1 (Tcp11l1), mRNA [NM_177190]	NM_177190	false	ref:NM_177190;gb:AK082024;riken:C130096D04;tc:TC1589586		0	chr2:104480923..104480864	chr2		104480864	320554	2qE2			NM_177190	Mm.249065	TC1589586	CAGGACTTCCAAACCCTCCTGTTCATTGTACTGGAATAGTCTTTGATGTAGGGAAACTAA		104480923
Zfand5	A_52_P271219	0.0383571	down	2.85138	133.295	433.61	121.578	758.429	152.923	789.77	282.392	636.693	141.375	302.996	286.873	268.383	-0.26444	-1.2038	-0.931285	0.26444	0.337566	1.53346	AK018054	Zfand5	Mus musculus adult male thymus cDNA, RIKEN full-length enriched library, clone:5830475F03 product:zinc finger protein 216, full insert sequence. [AK018054]	AK018054	false	gb:AK018054;riken:5830475F03;tc:TC1585559;nap:NAP074934-1		0	chr19:21340543..21340602	chr19		21340543	22682	19qB		GO:0003676|GO:0003677|GO:0008270|GO:0046872		Mm.292405	TC1585559	TCAACTGCTGAAAATATTTCACTTTTACATTTCAAGTTTGTTTTTGAAGTGTCTCGCCCC	GO:0003676(nucleic acid binding);GO:0003677(DNA binding);GO:0008270(zinc ion binding);GO:0046872(metal ion binding)	21340602
Coq3	A_51_P378336	0.0279032	down	2.83298	19.8809	46.1617	15.7613	39.8178	22.694	91.9165	46.4634	34.58	40.191	33.5106	18.5009	31.1536	-0.231754	-0.353469	-1.03446	1.40971	1.24581	0.231754	NM_172687	Coq3	Mus musculus coenzyme Q3 homolog, methyltransferase (yeast) (Coq3), mRNA [NM_172687]	NM_172687	false	ref:NM_172687;gb:AK035318;gb:AK028680;ens:ENSMUST00000029909	GO:0006744(ubiquinone biosynthetic process);GO:0008152(metabolic process)	0	chr4:22002322..22002381	chr4	ENSMUST00000029909	22002322	230027	4qA3	GO:0005739(mitochondrion)	GO:0006744|GO:0008152|GO:0004395|GO:0008168|GO:0008425|GO:0016740|GO:0005739	NM_172687	Mm.5662	TC1579730	GCTATATAAATAAAATACACTTTATCCTACAGAAAAATGGGATTCTGGAAATAAATGAGT	GO:0004395(hexaprenyldihydroxybenzoate methyltransferase activity);GO:0008168(methyltransferase activity);GO:0008425(2-polyprenyl-6-methoxy-1,4-benzoquinone methyltransferase activity);GO:0016740(transferase activity)	22002381
E130309D02Rik	A_52_P19753	0.00879133	up	2.83153	51.165	55.5772	82.8677	53.5973	96.0865	101.768	25.7067	78.4759	39.4136	111.577	41.6326	81.3784	0.423799	1.17178	0.460252	-1.06697	-0.958144	-0.423799	AK086571	E130309D02Rik	Mus musculus 15 days embryo head cDNA, RIKEN full-length enriched library, clone:D930037O15 product:unclassifiable, full insert sequence. [AK086571]	AK086571	false	gb:AK086571;riken:D930037O15;tc:NP715744;nap:NAP118916-1		0	chr5:143579684..143579631	chr5		143579631	231868	5qG2				Mm.440105	NP715744	GGGCCCAGCCTGAAACTCATTATCGGCTAAACTCAGCCCTTCGTGTGCGCTGGGATTCTA		143579684
4930401A09Rik	A_51_P143744	0.0106388	down	2.8315	26.4101	28.9785	17.584	12.9293	25.7204	17.311	42.5417	9.40827	41.4345	11.1965	28.7405	11.5037	-1.08	-0.502487	-0.374883	1.23077	0.941672	0.374883	AK015027	4930401A09Rik	Mus musculus adult male testis cDNA, RIKEN full-length enriched library, clone:4930401A09 product:hypothetical TPR repeat containing protein, full insert sequence. [AK015027]	AK015027	false	gb:AK015027;gb:BC132384;ens:ENSMUST00000022857;ref:XM_906195		0	chr15:10449123..10449064	chr15	ENSMUST00000022857	10449064	75777	15qA1		GO:0005488	XM_906195	Mm.48812	TC1590467	TTGTGATAATGAAGACTGTAACTATAAGTCCATTTTTGTGAAAAAGGTTGCAGAGTCCGC	GO:0005488(binding)	10449123
ENSMUST00000051169	A_51_P427322	0.0236737	down	2.82823	69.8	104.561	121.22	129.329	157.229	163.61	186.275	117.28	224.775	103.768	320.038	80.9445	-0.888089	-0.398457	-0.36243	0.36243	0.810085	1.6782	ENSMUST00000051169	ENSMUST00000051169	RIKEN cDNA 2700050L05 gene [Source:MarkerSymbol;Acc:MGI:1919831] [ENSMUST00000051169]		false	ens:ENSMUST00000051169;gb:AK052387;gb:AK144959;riken:D330048P20		0	chr7:133482473..133485727	chr7	ENSMUST00000051169	133482473		7qF3				Mm.174044	TC1610970	ATCCCAGTCCTTCCAGTCAGGGTCTTAAAAATGATTTCGTCCGGAATATCCTGTGGACTT		133485727
2810410C14Rik	A_51_P143341	0.0357256	down	2.80694	17.2192	37.5135	8.92871	27.4923	14.7249	53.247	17.5813	20.98	21.5062	33.8744	19.4315	11.3392	-0.233975	-0.733089	-0.965033	0.634441	0.233975	1.66648	AK053031	2810410C14Rik	Mus musculus 15 days embryo head cDNA, RIKEN full-length enriched library, clone:D930024J19 product:hypothetical Oxidoreductase FAD and NAD(P)-binding domain [AK053031]	AK053031	false	gb:AK053031;gb:AK220154;ens:ENSMUST00000094921;riken:D930024J19	GO:0006118(electron transport)	0	chr4:106584748..106584807	chr4	ENSMUST00000094921	106584748	230582	4qC7		GO:0006118|GO:0004128|GO:0016491|GO:0050660|GO:0051287		Mm.44608	TC1599064	CTCAGAAGACCAACAAAGAGCTCACTTCTCTGTGAGCGAGACAAATTAGCACCTCAAGTT	GO:0004128(cytochrome-b5 reductase activity);GO:0016491(oxidoreductase activity);GO:0050660(FAD binding);GO:0051287(NAD binding)	106584807
Smcr8	A_52_P632617	0.0475682	down	2.80639	36.3425	24.5105	31.8277	39.635	31.7587	33.5333	39.9145	20.1467	303.69	55.6002	104.04	45.1715	-0.209057	-1.0938	-0.855753	0.209057	1.67213	0.426347	NM_175491	Smcr8	Mus musculus Smith-Magenis syndrome chromosome region, candidate 8 homolog (human) (Smcr8), transcript variant 2, mRNA [NM_175491]	NM_175491	false	ref:NM_175491;gb:BC085095;ens:ENSMUST00000102667;ens:ENSMUST00000056907		0	chr11:60596513..60596572	chr11	ENSMUST00000102667	60596513	237782	11qB2			NM_175491	Mm.57726	TC1592876	ACTGGATTTCTTCCCCTTTGCATATTATGGATTTCCAGAAGTGGAAGCTTATTGGCCTAC		60596572
Adcy1	A_51_P409900	0.0324076	down	2.80385	33.0714	19.3753	29.7631	28.7743	30.6855	40.9083	123.742	37.6488	142.983	69.1338	156.666	36.4812	-0.138509	-0.861132	-1.32471	0.806781	0.138509	1.19259	NM_009622	Adcy1	Mus musculus adenylate cyclase 1 (Adcy1), mRNA [NM_009622]	NM_009622	false	ref:NM_009622;ens:ENSMUST00000020706;gb:AF053980;gb:AK220469	GO:0006171(cAMP biosynthetic process);GO:0007190(adenylate cyclase activation);GO:0007242(intracellular signaling cascade);GO:0009190(cyclic nucleotide biosynthetic process)	0	chr11:7049539..7049968	chr11	ENSMUST00000020706	7049539	432530	11qA1	GO:0005886(plasma membrane);GO:0016020(membrane);GO:0016021(integral to membrane)	GO:0006171|GO:0007190|GO:0007242|GO:0009190|GO:0000287|GO:0004016|GO:0004383|GO:0005516|GO:0016829|GO:0016849|GO:0046872|GO:0005886|GO:0016020|GO:0016021	NM_009622	Mm.259733	TC1597268	CCGCCTTGTGTGTGTTCATAGTGGTCTTAATCTACTCGGTAGCTCAAGGCTGTGTGGTGG	GO:0000287(magnesium ion binding);GO:0004016(adenylate cyclase activity);GO:0004383(guanylate cyclase activity);GO:0005516(calmodulin binding);GO:0016829(lyase activity);GO:0016849(phosphorus-oxygen lyase activity);GO:0046872(metal ion binding)	7049968
4930513O06Rik	A_51_P383340	0.0186263	down	2.8034	45.3013	42.1375	26.0794	11.2826	185.021	106.226	301.748	66.9369	127.289	35.8819	68.84	11.5442	-1.41335	-0.308989	-0.71725	0.654675	0.308989	1.05828	AK015788	4930513O06Rik	Mus musculus adult male testis cDNA, RIKEN full-length enriched library, clone:4930513O06 product:hypothetical Glutamic acid-rich region containing protein, full insert sequence. [AK015788]	AK015788	false	gb:AK015788;gb:BU946078;ens:ENSMUST00000033625;ref:XM_136059		0	chrX:134439632..134439691	chrX	ENSMUST00000033625	134439632	75125	XqF1			XM_136059	Mm.179221	TC1593239	GGCGTCAAGATGAAACACACAAGGATGTTAACAACACTGATTTGGTTTACATTTCATCAC		134439691
9430062P05Rik	A_52_P707482	0.0131851	down	2.79364	16.9891	17.8995	14.8815	13.4375	23.2671	14.0105	44.1756	9.30192	36.5706	12.2523	32.6897	12.1753	-1.15364	-0.931075	-0.346551	1.16931	0.499298	0.346551	AK034922	9430062P05Rik	Mus musculus 12 days embryo embryonic body between diaphragm region and neck cDNA, RIKEN full-length enriched library, clone:9430062P05 product:unclassifiable, full insert sequence. [AK034922]	AK034922	false	gb:AK034922;gb:BB098221;riken:9430062P05;tc:TC1615133		0	chr9:89954764..89954705	chr9		89954705	319243	9qE3.1				Mm.382981	TC1615133	GGAATGTTTGATCTAGAATCGCTAGTAAGAGTATGTGCATTTTTGGTTTAGTGTTTTGAG		89954764
Egr1	A_51_P367866	0.00100575	down	2.78156	7615.42	12927.6	12482.5	20465.4	16818.6	22273.8	47879.1	23404.2	35651.2	18896.5	17507.4	11573.2	-0.859406	-0.809229	-0.501237	0.936682	0.819887	0.501237	NM_007913	Egr1	Mus musculus early growth response 1 (Egr1), mRNA [NM_007913]	NM_007913	false	ref:NM_007913;gb:M22326;gb:BB024437;gb:AK146322	GO:0000122(negative regulation of transcription from RNA polymerase II promoter);GO:0006350(transcription);GO:0006355(regulation of transcription, DNA-dependent);GO:0030217(T cell differentiation);GO:0045941(positive regulation of transcription)	0	chr18:34990715..34990774	chr18	ENSMUST00000064795	34990715	13653	18qB1	GO:0005622(intracellular);GO:0005634(nucleus)	GO:0000122|GO:0006350|GO:0006355|GO:0030217|GO:0045941|GO:0003676|GO:0003677|GO:0003700|GO:0008270|GO:0046872|GO:0005622|GO:0005634	NM_007913	Mm.181959	TC1730587	ACTGAAAATGTAAATTTATACATCTATTCAGGAGTTGGAGTGTTGTGGTTACCTACTGAG	GO:0003676(nucleic acid binding);GO:0003677(DNA binding);GO:0003700(transcription factor activity);GO:0008270(zinc ion binding);GO:0046872(metal ion binding)	34990774
AK037319	A_52_P963700	0.00267573	down	2.77282	25.8183	44.8176	19.7913	44.672	25.4787	59.5617	46.8233	30.5406	42.3929	29.0647	20.6954	19.8835	-0.426705	-0.805537	-0.856126	0.985467	0.913525	0.426705	AK037319	AK037319	Mus musculus 16 days neonate thymus cDNA, RIKEN full-length enriched library, clone:A130006K16 product:unclassifiable, full insert sequence. [AK037319]	AK037319	false	gb:AK037319;riken:A130006K16		0	chr7:141860705..141860646	chr7		141860646		7qF5						CCTGAAAAATGAGTGAATCATTATCCTTTCCTTACCGAAGGTAGAGACAACTCAGTCCTT		141860705
TC1724619	A_52_P328551	0.0135056	down	2.76846	42.2986	89.8641	66.4414	89.7873	52.0037	128.136	200.974	154.076	222.358	190.838	266.207	134.887	-0.980191	-0.327483	-1.19404	0.49031	0.327483	1.08774	TC1724619	TC1724619			false	tc:TC1724619;nap:NAP036243-1		0	chr16:11116560..11116501	chr16		11116501		16qA1					TC1724619	CACTTCTGGCCTGTTTGCCTCCTGTGGAAAGCGGGCTTCTGCGCTCGGTTCTGCAGCATC		11116560
Myocd	A_52_P557424	0.0333681	up	2.75801	36.2311	20.272	23.935	11.535	97.2258	60.1651	32.0183	63.1849	31.7847	68.882	44.9545	36.7977	0.347106	0.56248	0.20178	-1.47131	-1.60643	-0.20178	NM_145136	Myocd	Mus musculus myocardin (Myocd), transcript variant A, mRNA [NM_145136]	NM_145136	false	ref:NM_145136;ref:NM_146386;gb:AY303755;ens:ENSMUST00000102635	GO:0001560(regulation of cell growth by extracellular stimulus);GO:0001570(vasculogenesis);GO:0006350(transcription);GO:0006355(regulation of transcription, DNA-dependent);GO:0006357(regulation of transcription from RNA polymerase II promoter);GO:0007507(heart development);GO:0008284(positive regulation of cell proliferation);GO:0042692(muscle cell differentiation);GO:0045661(regulation of myobla…	0	chr11:64995034..64994975	chr11	ENSMUST00000102635	64994975	214384	11qB3	GO:0005634(nucleus)	GO:0001560|GO:0001570|GO:0006350|GO:0006355|GO:0006357|GO:0007507|GO:0008284|GO:0042692|GO:0045661|GO:0045941|GO:0045944|GO:0003676|GO:0003677|GO:0003713|GO:0005515|GO:0016563|GO:0005634	NM_145136	Mm.32257	TC1595366	AAGTCTTATTGAATTCTCACAGCCCCATCGGAAAGGTGAGCGATGTTACCCTCCTCAAAA	GO:0003676(nucleic acid binding);GO:0003677(DNA binding);GO:0003713(transcription coactivator activity);GO:0005515(protein binding);GO:0016563(transcriptional activator activity)	64995034
4632412N22Rik	A_52_P103024	0.0461011	down	2.75008	43.2563	99.1678	29.635	116.424	68.9617	144.068	101.499	175.813	347.705	233.581	156.526	121.689	-0.269228	-1.04627	-0.135154	0.135154	1.50167	1.29094	NM_177087	4632412N22Rik	Mus musculus RIKEN cDNA 4632412N22 gene (4632412N22Rik), mRNA [NM_177087]	NM_177087	false	ref:NM_177087;gb:AK158647;ens:ENSMUST00000052415;ens:ENSMUST00000097284		0	chr17:71629884..71634072	chr17	ENSMUST00000052415	71629884	320159	17qE1.3			NM_177087	Mm.187372	TC1621016	TGCAGTGCTGGATATCACAGATCGCCTCTCAGTGCTGGTTGCCTCAGTGTATCCCCGGAA		71634072
Olfr557	A_51_P381006	0.0137194	up	2.74654	28.4011	14.4915	22.9581	11.4665	45.9055	25.7665	26.7204	35.8867	37.9733	84.8343	41.7344	41.2222	0.545245	0.576093	0.407677	-0.851001	-1.58515	-0.407677	NM_146361	Olfr557	Mus musculus olfactory receptor 557 (Olfr557), mRNA [NM_146361]	NM_146361	false	ref:NM_146361;ens:ENSMUST00000098218;tc:NP646954;nap:NAP021285-001	GO:0007165(signal transduction);GO:0007186(G-protein coupled receptor protein signaling pathway);GO:0007608(sensory perception of smell);GO:0050896(response to stimulus)	0	chr7:102572652..102572711	chr7	ENSMUST00000098218	102572652	258358	7qE3	GO:0016020(membrane);GO:0016021(integral to membrane)	GO:0007165|GO:0007186|GO:0007608|GO:0050896|GO:0004871|GO:0004872|GO:0004930|GO:0004984|GO:0016020|GO:0016021	NM_146361	Mm.377455	NP646954	CTGTCCTGTACTGATACCAAAGTTAATGTCGTTTATGGGCTCTTCATCATCCTATCAGTC	GO:0004871(signal transducer activity);GO:0004872(receptor activity);GO:0004930(G-protein coupled receptor activity);GO:0004984(olfactory receptor activity)	102572711
Evc	A_52_P244506	0.0253262	up	2.74166	48.0705	12.6131	27.7388	11.1159	117.08	80.1764	22.6686	22.5894	29.167	38.7028	36.9897	41.5103	1.65458	1.04363	0.270596	-0.270596	-0.683747	-0.441994	AK039759	Evc	Mus musculus adult male spinal cord cDNA, RIKEN full-length enriched library, clone:A330104K03 product:Ellis van Creveld gene homolog (human), full insert sequence. [AK039759]	AK039759	false	gb:AK039759;gb:BB197872;riken:A330104K03;tc:TC1611249		0	chr5:37577798..37577739	chr5		37577739	59056	5qB3	GO:0016020(membrane);GO:0016021(integral to membrane)	GO:0016020|GO:0016021		Mm.391779	TC1611249	CATCAAATCCCTAGGACCCTACACTGGCTCTAACTGGAATTTCAATGACAGTACAGTGCT		37577798
Pgr	A_52_P413840	0.0222667	down	2.73468	31.101	19.0845	26.9515	21.5899	30.89	33.8946	37.014	8.86111	43.9498	10.4559	35.2864	16.3398	-0.203081	-0.587627	-1.04155	1.15487	1.1639	0.203081	AK036862	Pgr	Mus musculus adult female vagina cDNA, RIKEN full-length enriched library, clone:9930019P03 product:PROGESTERONE RECEPTOR (PR) homolog [Mus musculus], full insert sequence. [AK036862]	AK036862	false	gb:AK036862;ens:ENSMUST00000098987;riken:9930019P03;tc:TC1589136	GO:0001542(ovulation (sensu Mammalia));GO:0006350(transcription);GO:0006355(regulation of transcription, DNA-dependent);GO:0030879(mammary gland development);GO:0050678(regulation of epithelial cell proliferation);GO:0050847(progesterone receptor signaling pathway)	0	chr9:8910007..8910066	chr9	ENSMUST00000098987	8910007	18667	9qA1	GO:0005634(nucleus)	GO:0001542|GO:0006350|GO:0006355|GO:0030879|GO:0050678|GO:0050847|GO:0003677|GO:0003700|GO:0003707|GO:0004872|GO:0004879|GO:0005496|GO:0005515|GO:0008270|GO:0008289|GO:0030528|GO:0046872|GO:0005634		Mm.12798	TC1589136	TGTCATAGTAGCATTGATAAAATAACTCTGATTTTAAAATTGGCGTTTAGCGGTGCGATG	GO:0003677(DNA binding);GO:0003700(transcription factor activity);GO:0003707(steroid hormone receptor activity);GO:0004872(receptor activity);GO:0004879(ligand-dependent nuclear receptor activity);GO:0005496(steroid binding);GO:0005515(protein binding);GO:0008270(zinc ion binding);GO:0008289(lipid binding);GO:0030528(transcription regulator activity);GO:0046872(metal ion binding)	8910066
Fcrl5	A_52_P186302	0.010988	up	2.73012	46.0243	39.0946	27.8472	11.1951	314.04	157.666	58.9123	84.4645	44.6409	71.6388	42.485	64.4208	0.377602	1.45684	1.13626	-0.377602	-0.540198	-0.458396	NM_183222	Fcrl5	Mus musculus Fc receptor-like 5 (Fcrl5), mRNA [NM_183222]	NM_183222	false	ref:NM_183222;gb:AY506558;gb:AK089756;ens:ENSMUST00000049926		0	chr3:87543112..87543350	chr3	ENSMUST00000049926	87543112	329693	3qF1		GO:0004872	NM_183222	Mm.331122	TC1593045	GCAATGAGCCTGAGGAAAACGTGATTTACACAGAAGTACGGAGAACTCAACCAAGACAGA	GO:0004872(receptor activity)	87543350
1810013D15Rik	A_51_P436346	0.01258	up	2.72652	30.2347	21.9064	24.8747	11.0907	178.001	79.5663	24.8756	48.8651	33.1408	44.5019	28.925	32.0944	0.30743	1.00791	1.00423	-1.1315	-0.582678	-0.30743	AK007475	1810013D15Rik	Mus musculus 10 day old male pancreas cDNA, RIKEN full-length enriched library, clone:1810013D15 product:hypothetical protein, full insert sequence [AK007475]	AK007475	false	gb:AK007475;riken:1810013D15;tc:TC1715992;nap:NAP018872-001		0	chr3:157862158..157862217	chr3		157862158	69042	3qH4				Mm.158234	TC1715992	ATACCTCTCAGCTAGAATAACGGAAAGCACTTAACTTCCCATCCTTCAGAGTCCAACTAG		157862217
Lce1g	A_51_P458474	0.0294193	up	2.71939	37.675	21.3149	37.747	19.1818	26.8759	10.8673	26.2802	35.4598	30.8024	66.3781	47.1415	37.9023	0.253518	0.408393	0.73809	-1.00044	-1.67589	-0.253518	NM_025413	Lce1g	Mus musculus late cornified envelope 1G (Lce1g), mRNA [NM_025413]	NM_025413	false	ref:NM_025413;gb:AK004290;ens:ENSMUST00000029527;riken:1110058A15		0	chr3:92835725..92835666	chr3	ENSMUST00000029527	92835666	66195	3qF1		GO:0005515	NM_025413	Mm.158107	TC1587690	TTGTCATGTATTATCTTTTCCTTCAAACACACTGTGCCACCCAGAGCAATTGTCCTCTTT	GO:0005515(protein binding)	92835725
Itga7	A_52_P413034	0.0130547	up	2.71063	63.8282	91.2144	139.54	91.3146	193.279	179.631	42.2973	104.201	44.4827	130.026	40.2593	96.7763	0.375133	1.50196	0.995854	-0.410526	-0.657288	-0.375133	NM_008398	Itga7	Mus musculus integrin alpha 7 (Itga7), mRNA [NM_008398]	NM_008398	false	ref:NM_008398;gb:AK157612;ens:ENSMUST00000099112;ens:ENSMUST00000076079	GO:0007155(cell adhesion);GO:0007229(integrin-mediated signaling pathway);GO:0008360(regulation of cell shape);GO:0048514(blood vessel morphogenesis)	0	chr10:128356745..128356804	chr10	ENSMUST00000099112	128356745	16404	10qD3	GO:0005615(extracellular space);GO:0008305(integrin complex);GO:0016020(membrane);GO:0016021(integral to membrane)	GO:0007155|GO:0007229|GO:0008360|GO:0048514|GO:0004872|GO:0005509|GO:0005515|GO:0005615|GO:0008305|GO:0016020|GO:0016021	NM_008398	Mm.179747	TC1663360	CGAGCCAACATCACAGTGAAATCCTCCATTAAGAACTTGTTGCTCAGAGATGCATCCACA	GO:0004872(receptor activity);GO:0005509(calcium ion binding);GO:0005515(protein binding)	128356804
Glt1d1	A_52_P622397	0.034771	down	2.70659	67.6203	115.764	88.3317	132.637	264.373	273.114	257.244	227.409	485.12	172.454	159.02	67.7748	-0.841116	-0.65194	-0.112388	0.112388	1.42667	1.16492	NM_177005	Glt1d1	Mus musculus glycosyltransferase 1 domain containing 1 (Glt1d1), mRNA [NM_177005]	NM_177005	false	ref:NM_177005;ens:ENSMUST00000094293;gb:AK050379;riken:C730041M17	GO:0009058(biosynthetic process)	0	chr5:127952925..127952984	chr5	ENSMUST00000094293	127952925	319804	5qG1.3	GO:0005615(extracellular space)	GO:0009058|GO:0016757|GO:0005615	NM_177005	Mm.237888	TC1591898	TGAAGCAGGGAGAACTAGAATGTGTCGGCCCCACAGGCCCCTCTTGGCTTCATCATGTCA	GO:0016757(transferase activity, transferring glycosyl groups)	127952984
Muc20	A_51_P211506	0.0376682	down	2.70184	67.4958	184.384	67.0114	232.945	106.349	314.78	169.663	279.428	225.946	326.019	263.991	158.312	-0.365019	-0.712684	-0.480717	0.365019	0.555846	1.82254	NM_146071	Muc20	Mus musculus mucin 20 (Muc20), mRNA [NM_146071]	NM_146071	false	ref:NM_146071;gb:BC026367;gb:AK085640;ens:ENSMUST00000041123	GO:0000187(activation of MAPK activity);GO:0048012(hepatocyte growth factor receptor signaling pathway);GO:0051260(protein homooligomerization)	0	chr16:32705863..32705804	chr16	ENSMUST00000041123	32705804	224116	16qB3	GO:0009925(basal plasma membrane);GO:0016021(integral to membrane)	GO:0000187|GO:0048012|GO:0051260|GO:0005515|GO:0009925|GO:0016021	NM_146071	Mm.153301	TC1585987	GCTGACCTCTTTTCAGAGATGTCCCTCACATCCTCTGCCTGGTTATTGTATTTCGGTAAA	GO:0005515(protein binding)	32705863
Lce1a1	A_52_P252180	3.7079037E-4	up	2.70161	27.9644	14.5488	27.3015	11.1575	27.995	12.8746	35.8237	42.3597	78.239	108.867	47.2851	55.4102	0.585728	0.934002	0.763676	-0.598742	-0.833575	-0.585728	NM_025984	Lce1a1	Mus musculus late cornified envelope 1A1 (Lce1a1), mRNA [NM_025984]	NM_025984	false	ref:NM_025984;ens:ENSMUST00000074142;gb:AK009102;gb:AK008643		0	chr3:92732029..92731970	chr3	ENSMUST00000074142	92731970	67127	3qF1			NM_025984	Mm.41969	TC1587268	GATGCTGTAATCTTGTGAAATGTTTTAAATGTTCCCCTATTGCTGGGTTTGTCTTCTTGG		92732029
Oaz3	A_51_P157698	0.0111944	up	2.69297	43.0972	37.9795	29.6784	15.2543	253.862	161.848	47.6043	102.917	37.2752	74.6549	37.4084	48.7242	0.281823	1.05965	0.748857	-1.01287	-0.902568	-0.281823	NM_016901	Oaz3	Mus musculus ornithine decarboxylase antizyme 3 (Oaz3), mRNA [NM_016901]	NM_016901	false	ref:NM_016901;gb:BY706223;gb:BC119339;ens:ENSMUST00000029787	GO:0006595(polyamine metabolic process)	0	chr3:94521909..94521850	chr3	ENSMUST00000029787	94521850	53814	3qF2.1	GO:0005634(nucleus);GO:0005737(cytoplasm)	GO:0006595|GO:0004857|GO:0005515|GO:0008073|GO:0005634|GO:0005737	NM_016901	Mm.440422	TC1600596	AGAGGGGAAAAACACGGAACTATCTCTATCCATTCTGGTCACCATTCGCCTATTACCTCT	GO:0004857(enzyme inhibitor activity);GO:0005515(protein binding);GO:0008073(ornithine decarboxylase inhibitor activity)	94521909
Bcl11a	A_51_P263004	0.0343906	down	2.69183	51.7158	210.778	54.3679	282.431	169.797	359.862	184.859	334.352	297.243	309.553	144.269	176.207	-1.05776	-1.40778	-0.114347	0.114347	0.910741	0.68078	NM_016707	Bcl11a	Mus musculus B-cell CLL/lymphoma 11A (zinc finger protein) (Bcl11a), mRNA [NM_016707]	NM_016707	false	ref:NM_016707;gb:AF051525;gb:AF169037;gb:BC051418	GO:0006350(transcription);GO:0006355(regulation of transcription, DNA-dependent);GO:0030183(B cell differentiation);GO:0030217(T cell differentiation)	0	chr11:24072868..24072927	chr11	ENSMUST00000000881	24072868	14025	11qA3.2	GO:0005622(intracellular);GO:0005634(nucleus)	GO:0006350|GO:0006355|GO:0030183|GO:0030217|GO:0003676|GO:0003714|GO:0008270|GO:0046872|GO:0005622|GO:0005634	NM_016707	Mm.53687	NP209551	TTGTGATGTTTTCTGACAGTAGCCTCCAAGAAGACAAGAGTCCTGCCGAGTCCTCCCAGC	GO:0003676(nucleic acid binding);GO:0003714(transcription corepressor activity);GO:0008270(zinc ion binding);GO:0046872(metal ion binding)	24072927
Phtf2	A_51_P225105	0.00290946	down	2.68323	50.6417	49.0035	37.5077	50.5094	96.0306	77.4926	222.763	88.6516	282.757	103.015	169.846	63.7632	-0.771921	-1.24873	-0.509928	0.509928	0.637338	0.594071	AK035536	Phtf2	Mus musculus adult male urinary bladder cDNA, RIKEN full-length enriched library, clone:9530062N20 product:putative homeodomain transcription factor 2, full insert sequence. [AK035536]	AK035536	false	gb:AK035536;riken:9530062N20;tc:TC1590342;nap:NAP117403-1		0	chr5:20305657..20305598	chr5		20305598	68770	5qA3		GO:0003677		Mm.86410	TC1590342	ATGCAGAAAGACTCATACTGTGACTTTGACTTACTACCAGTTCTGTTTCTGCTGCTTTAC	GO:0003677(DNA binding)	20305657
Iqcf4	A_51_P513764	0.00878398	up	2.68146	31.0012	20.1546	32.6591	23.9427	206.675	93.8175	24.8244	53.447	33.0242	43.8638	35.0515	51.1285	0.602019	0.428703	1.12024	-1.12554	-0.428703	-0.563847	NM_026090	Iqcf4	Mus musculus IQ motif containing F4 (Iqcf4), mRNA [NM_026090]	NM_026090	false	ref:NM_026090;gb:DQ153246;ens:ENSMUST00000085111;ens:ENSMUST00000047010		0	chr9:106428661..106426840	chr9	ENSMUST00000085111	106426840	67320	9qF1		GO:0016787	NM_026090	Mm.335431	TC1584758	AACACACGTGGCCCTCGAAGTTAGAGCTATCCCTACAGCATCTATCACAAAAAACACAGA	GO:0016787(hydrolase activity)	106428661
B930036N10Rik	A_52_P171659	0.0494542	down	2.67279	22.8962	48.1276	15.5565	25.7621	19.0756	51.0942	36.6251	43.3574	35.5749	14.7621	13.0128	12.9354	-0.586172	-0.242141	-0.935844	0.242141	1.75455	0.494184	AK047216	B930036N10Rik	Mus musculus 10 days neonate cerebellum cDNA, RIKEN full-length enriched library, clone:B930036N10 product:hypothetical protein, full insert sequence. [AK047216]	AK047216	false	gb:AK047216;ens:ENSMUST00000071183;riken:B930036N10;tc:TC1589551		0	chr1:173340394..173340335	chr1	ENSMUST00000071183	173340335	100048917	1qH3				Mm.389208	TC1589551	CCGGCGCTGGTTACGGTTCAGCTTAATGATGTCGTCCAAAGACATGTCCATCTTGTCGGC		173340394
Igf2bp3	A_52_P508974	0.0333233	up	2.6646	200.812	350.879	132.404	390.691	91.0977	461.765	72.9182	576.574	73.8576	576.782	59.3394	475.136	1.84831	1.09236	0.311767	-0.329716	-0.311767	-0.347838	NM_023670	Igf2bp3	Mus musculus insulin-like growth factor 2 mRNA binding protein 3 (Igf2bp3), mRNA [NM_023670]	NM_023670	false	ref:NM_023670;gb:AK147140;gb:AK163220;gb:AK088465	GO:0006417(regulation of translation)	0	chr6:49015356..49015297	chr6		49015297	140488	6qB2.3	GO:0005634(nucleus)	GO:0006417|GO:0000166|GO:0003676|GO:0003723|GO:0005634	NM_023670	Mm.281018	TC1574356	TTGCCTCATTGTGTTTCAGGATTAACTTCTACATGCCTTTAAGTTTTTCTGAGTATCAGC	GO:0000166(nucleotide binding);GO:0003676(nucleic acid binding);GO:0003723(RNA binding)	49015356
Rab6b	A_51_P276418	0.02687	up	2.64909	224.265	201.302	365.657	371.587	417.671	483.527	220.303	437.42	80.8544	378.002	143.255	302.965	0.756226	0.577174	0.38915	-0.38915	-1.62461	-0.48018	NM_173781	Rab6b	Mus musculus RAB6B, member RAS oncogene family (Rab6b), mRNA [NM_173781]	NM_173781	false	ref:NM_173781;gb:AK082732;gb:AK035893;ens:ENSMUST00000035155	GO:0006810(transport);GO:0006886(intracellular protein transport);GO:0006888(ER to Golgi vesicle-mediated transport);GO:0006890(retrograde vesicle-mediated transport, Golgi to ER);GO:0007264(small GTPase mediated signal transduction);GO:0015031(protein transport)	0	chr9:103041021..103041080	chr9	ENSMUST00000035155	103041021	270192	9qF1	GO:0005794(Golgi apparatus)	GO:0006810|GO:0006886|GO:0006888|GO:0006890|GO:0007264|GO:0015031|GO:0000166|GO:0003924|GO:0005525|GO:0008565|GO:0005794	NM_173781	Mm.335395	TC1575875	CTCCTCCAGAAGGCAAGGACCAATGTACGAGCATAATCGAAACGTCACGTGTTTAGTTTT	GO:0000166(nucleotide binding);GO:0003924(GTPase activity);GO:0005525(GTP binding);GO:0008565(protein transporter activity)	103041080
4921513D23Rik	A_51_P285217	0.0424922	up	2.64843	260.302	304.201	565.178	527.903	537.845	616.811	412.035	699.51	250.396	663.267	102.707	531.117	0.269371	0.592638	0.296568	-0.269371	-0.911171	-1.87629	BC031575	4921513D23Rik	Mus musculus RIKEN cDNA 4921513D23 gene, mRNA (cDNA clone IMAGE:4947193), complete cds. [BC031575]	BC031575	false	gb:BC031575;gb:AK040067;riken:A430055G21;tc:TC1586358		0	chr16:14052717..14052658	chr16		14052658	223989	16qA1	GO:0005777(peroxisome)	GO:0000166|GO:0003676|GO:0003723|GO:0005777		Mm.379361	TC1586358	AGTGCCTGTCATAGATGGAGGGACTTATTTAGAGCTATATGCAGAAATACAGAAAGTCTA	GO:0000166(nucleotide binding);GO:0003676(nucleic acid binding);GO:0003723(RNA binding)	14052717
AK036244	A_51_P446914	0.0160162	down	2.64779	62.0917	40.0594	37.8372	22.0313	63.0959	74.5336	197.356	47.6833	117.713	40.4195	52.3728	15.0909	-0.528939	-0.380949	-1.40154	0.888041	0.380949	0.633942	AK036244	AK036244	Mus musculus 16 days neonate cerebellum cDNA, RIKEN full-length enriched library, clone:9630048C11 product:unclassifiable, full insert sequence. [AK036244]	AK036244	false	gb:AK036244;riken:9630048C11;tc:TC1612038		0	chr7:92308958..92309017	chr7		92308958		7qE1					TC1612038	GAGATGTAAAGTCAGGCTCTAATACAGTAGTAGTAGAGATATCAACACCCTACTTCCATC		92309017
Ifng	A_52_P68893	0.0363389	up	2.64616	31.6575	14.3367	28.6019	11.2825	169.072	43.4504	24.7565	34.1906	26.7935	28.9628	33.9368	19.3372	0.16568	0.364873	0.983044	-1.44294	-1.08947	-0.16568	NM_008337	Ifng	Mus musculus interferon gamma (Ifng), mRNA [NM_008337]	NM_008337	false	ref:NM_008337;ens:ENSMUST00000068592;gb:M28621;gb:AK089574	GO:0001558(regulation of cell growth);GO:0001781(neutrophil apoptosis);GO:0006925(inflammatory cell apoptosis);GO:0006955(immune response);GO:0009615(response to virus);GO:0019882(antigen processing and presentation);GO:0030593(neutrophil chemotaxis);GO:0030968(unfolded protein response);GO:0042742(defense response to bacterium);GO:0045080(positive regulation of chemokine biosynthetic process);GO…	0	chr10:117848778..117848837	chr10	ENSMUST00000068592	117848778	15978	10qD2	GO:0005576(extracellular region);GO:0005615(extracellular space)	GO:0001558|GO:0001781|GO:0006925|GO:0006955|GO:0009615|GO:0019882|GO:0030593|GO:0030968|GO:0042742|GO:0045080|GO:0045084|GO:0045348|GO:0045410|GO:0045449|GO:0045893|GO:0048304|GO:0050718|GO:0050776|GO:0005125|GO:0005133|GO:0005576|GO:0005615	NM_008337	Mm.240327	TC1582456	CTTCCCTATACAGCTGAAAACTGTGACTACACCCGAATGACAAATAACTCGCTCATTTAT	GO:0005125(cytokine activity);GO:0005133(interferon-gamma receptor binding)	117848837
Olfm2	A_51_P235415	0.00285068	up	2.6383	26.5526	14.4774	27.0006	11.0758	45.9375	25.9686	23.0552	34.4233	29.9763	43.7393	33.2904	35.4796	0.509545	0.920071	0.457395	-0.943802	-0.910613	-0.457395	NM_173777	Olfm2	Mus musculus olfactomedin 2 (Olfm2), mRNA [NM_173777]	NM_173777	false	ref:NM_173777;gb:AK037199;gb:BC117536;ens:ENSMUST00000034692		0	chr9:20418655..20418596	chr9	ENSMUST00000034692	20418596	244723	9qA3	GO:0016020(membrane)	GO:0016524|GO:0016020	NM_173777	Mm.293552	TC1584737	GATGTGCCCTTCAACAACCAGTATTCGCACATCTCGATGCTGGATTACAACCCCAGGGAG	GO:0016524(latrotoxin receptor activity)	20418655
Gm364	A_52_P1169238	0.0207125	down	2.63305	309.45	13.8614	436.699	32.441	401.268	26.4359	515.599	15.6651	1167.52	30.5153	1010.12	15.2759	-0.280028	-1.00985	-0.836596	0.280028	0.497173	1.28653	XM_141763	Gm364	PREDICTED: Mus musculus gene model 364, (NCBI) (LOC245423), mRNA [XM_141763]	XM_141763	false	gb:XM_141763;gb:AK030183;ref:XM_905172;ref:XM_986950		0	chrX:53811098..53811157	chrX		53811098	245423	XqA5			XM_141763	Mm.79079	TC1679800	AGGACTTTCTTTCCAAAATCAACTATTACCATTATACTTGGTAGTCTTTTACCCTTTGGC		53811157
2810021B07Rik	A_52_P803668	0.0305121	up	2.60723	46.8445	99.6557	118.881	111.208	116.353	112.283	27.0779	110.143	44.082	124.463	38.7772	114.919	0.204194	1.38952	1.34464	-0.730925	-0.204194	-0.274076	AK137981	2810021B07Rik	Mus musculus 16 days neonate thymus cDNA, RIKEN full-length enriched library, clone:A130054I08 product:unclassifiable, full insert sequence [AK137981]	AK137981	false	gb:AK137981;gb:AK086065;riken:D930002B08;riken:A130054I08		0	chr13:17487547..17487606	chr13		17487547	66308	13qA2				Mm.400463		TCAAAAGTAAGTTTTTCTCTCTTCAGTCTACCTGTTACTGTTTACAAGAAGTAAGAGGAG		17487606
Atoh7	A_52_P684087	7.8537094E-5	up	2.60678	29.1038	16.2732	29.1526	17.7232	98.4591	51.4105	30.9111	42.5942	37.4514	58.7806	33.0015	47.9765	0.710978	0.590259	0.809733	-0.590259	-0.778049	-0.667524	XM_975249	Atoh7	PREDICTED: Mus musculus atonal homolog 7 (Drosophila) (Atoh7), mRNA [XM_975249]	XM_975249	false	ref:XM_975249;gb:AK005214;gb:BC092234;riken:1500011J09	GO:0007623(circadian rhythm);GO:0009649(entrainment of circadian clock);GO:0045449(regulation of transcription)	0	chr10:62496098..62496157	chr10		62496098	53404	10qB4	GO:0005634(nucleus)	GO:0007623|GO:0009649|GO:0045449|GO:0030528|GO:0005634	XM_975249	Mm.228661	TC1669747	ATGAGTGGACATCGCGAATGACTTTGGACTGCTGTGAAAATAATGCTCTGTTCCTTTTAG	GO:0030528(transcription regulator activity)	62496157
9130230L23Rik	A_51_P206165	0.044037	up	2.60589	42.0294	13.3278	27.8147	16.5009	175.843	95.9961	37.0997	63.5231	31.4964	46.2153	34.0037	24.5965	1.04669	0.143035	0.262972	-1.38615	-1.16346	-0.143035	BC096478	9130230L23Rik	Mus musculus cDNA clone IMAGE:4985908. [BC096478]	BC096478	false	gb:BC096478;gb:AK033717;riken:9130230L23;tc:TC1591440		0	chr5:66279555..66279496	chr5		66279496	231253	5qC3.1				Mm.436542	TC1591440	AGGAAGAAAATGGAAAGGTCATCTCTATCCAAATCTCAAGAGCTATGATTGGCTGAGCTA		66279555
ENSMUST00000053562	A_51_P428410	0.0324147	down	2.60461	53.3978	122.897	68.438	149.073	195.421	276.903	193.64	237.572	429.56	255.978	313.239	172.244	-0.803707	-0.724261	-0.103902	0.103902	1.14573	1.2617	ENSMUST00000053562	ENSMUST00000053562	spectrin beta 4 [Source:MarkerSymbol;Acc:MGI:1890574] [ENSMUST00000053562]		false	ens:ENSMUST00000053562;gb:AK006254;riken:1700022P15;tc:TC1686518	GO:0007016(cytoskeletal anchoring);GO:0007605(sensory perception of sound);GO:0008360(regulation of cell shape);GO:0016192(vesicle-mediated transport);GO:0019226(transmission of nerve impulse)	0	chr7:27154840..27154781	chr7	ENSMUST00000053562	27154781		7qA3	GO:0005737(cytoplasm);GO:0005856(cytoskeleton);GO:0008091(spectrin);GO:0016020(membrane);GO:0016363(nuclear matrix);GO:0016605(PML body);GO:0030424(axon);GO:0043203(axon hillock)	GO:0007016|GO:0007605|GO:0008360|GO:0016192|GO:0019226|GO:0003779|GO:0005200|GO:0030506|GO:0005737|GO:0005856|GO:0008091|GO:0016020|GO:0016363|GO:0016605|GO:0030424|GO:0043203			TC1686518	TGCTAAGCGCCTCCTCTGGCCCAAGTATCCTCCATTGGGGAAACAGTTGTGACCACCCAT	GO:0003779(actin binding);GO:0005200(structural constituent of cytoskeleton);GO:0030506(ankyrin binding)	27154840
NP384006	A_51_P407528	0.0351093	down	2.59851	46.3346	81.1591	30.6528	103.764	31.3401	120.496	48.1901	52.1648	54.0352	43.1014	38.2405	57.5441	-0.109548	-1.0601	-1.24379	0.584776	1.02528	0.109548	NP384006	NP384006	GB|NM_010940.1|NP_035070.1 non-selective cation channel 1 [Mus musculus] [NP384006]		false	tc:NP384006;nap:NAP057494-1		0	chr7:127574130..127574189	chr7		127574130		7qF3					NP384006	TGTTTAATAGTTGGAGATGAACCTGATTTTACTTCATAAATCTGCAAAAGAGCAGTGTGG		127574189
AK037378	A_52_P1028125	0.0404811	up	2.59704	132.746	86.9201	199.906	106.599	128.207	125.308	98.964	109.324	61.0129	120.579	39.0055	106.799	0.666229	0.962449	0.0883128	-0.0883128	-0.927473	-1.39783	AK037378	AK037378	Mus musculus 16 days neonate thymus cDNA, RIKEN full-length enriched library, clone:A130012M03 product:unclassifiable, full insert sequence. [AK037378]	AK037378	false	gb:AK037378;gb:BB153338;riken:A130012M03;tc:TC1613966		0	chr11:104209901..104209841	chr11		104209841		11qE1				Mm.446521	TC1613966	GTATTGACCCGCTTCATAGCATATTTCTCAAAAGTCTTTAGAGTGTGGATATATTTGTAC		104209901
3222401L13Rik	A_52_P674331	0.0490074	down	2.59557	38.6151	61.5868	27.2266	65.2491	27.092	123.266	39.3096	47.583	55.9145	62.1972	37.3818	27.6107	-0.198947	-0.78643	-1.71132	0.198947	0.320884	0.911623	AK086343	3222401L13Rik	Mus musculus 15 days embryo head cDNA, RIKEN full-length enriched library, clone:D930022P05 product:unclassifiable, full insert sequence [AK086343]	AK086343	false	gb:AK086343;gb:AK045900;gb:AK028276;riken:B230320I02		0	chr18:37784339..37784398	chr18	ENSMUST00000097608	37784339	320513	18qB3				Mm.444342	TC1597501	ATGCATTAATTTGCATTAACATGTTCTGAAAACGCTTGTCCTTACAATAATGAAGGGGGG		37784398
Arl4d	A_51_P235893	0.0330721	down	2.59487	67.7892	119.864	131.601	227.588	236.942	376.262	257.074	280.063	311.288	203.717	1052.75	410.375	-0.426885	-0.394868	-0.27182	0.27182	1.00707	1.75453	NM_031160	Arl4d	Mus musculus ADP-ribosylation factor-like 4D (Arl4d), mRNA [NM_031160]	NM_031160	false	ref:NM_031160;gb:AF312686;tc:NP377294;nap:NAP057651-1	GO:0006886(intracellular protein transport);GO:0007264(small GTPase mediated signal transduction);GO:0009306(protein secretion);GO:0016192(vesicle-mediated transport)						80981		GO:0005622(intracellular);GO:0005634(nucleus);GO:0016020(membrane)	GO:0006886|GO:0007264|GO:0009306|GO:0016192|GO:0000166|GO:0003924|GO:0005215|GO:0005525|GO:0005622|GO:0005634|GO:0016020	NM_031160	Mm.450007	NP377294	GCCCAGCCCTTTTTATAAGCCTGTGTTATTACTGTTTTTTAGCATTTGCCTGTAAGTTAT	GO:0000166(nucleotide binding);GO:0003924(GTPase activity);GO:0005215(transporter activity);GO:0005525(GTP binding)
BB199080	A_52_P957260	0.00508785	down	2.59366	89.9196	146.872	151.645	227.007	287.914	278.355	520.213	257.354	388.161	185.964	231.434	132.297	-1.13562	-1.0098	-0.379055	0.58758	0.633863	0.379055	BB199080	BB199080	BB199080 RIKEN full-length enriched, 0 day neonate thymus Mus musculus cDNA clone A430010P05 3'. [BB199080]	BB199080	false	gb:BB199080		0	chr11:69399813..69399872	chr11		69399813		11qB3				Mm.440790		TACTAGGCTATTTCAAAGTTTGCCAAATAAACACTTACCATGTTCTCTTGTATCCACGTT		69399872
Cap2	A_52_P148069	0.00368061	down	2.58804	21.8052	36.11	9.3059	13.5195	102.82	116.333	92.7916	45.8209	83.9081	39.8087	38.8616	26.0478	-0.927248	-0.738343	-0.377662	0.818467	0.876202	0.377662	NM_026056	Cap2	Mus musculus CAP, adenylate cyclase-associated protein, 2 (yeast) (Cap2), mRNA [NM_026056]	NM_026056	false	ref:NM_026056;gb:BC057937;gb:AK033071;ens:ENSMUST00000021802		0	chr13:46651078..46657540	chr13	ENSMUST00000021802	46651078	67252	13qA5	GO:0016020(membrane)	GO:0016020	NM_026056	Mm.44529	TC1639589	AGGACATTCAGATCCAGGTAATGGGGAGAGTACCAACAATCTCCATTAATAAGACAGAAG		46657540
A130019P10Rik	A_52_P1131944	0.0127227	up	2.57291	51.0909	60.4	86.1187	59.314	78.8464	72.4323	34.3576	85.0834	53.1588	92.5838	35.0093	103.414	0.279484	1.05892	0.643379	-0.78728	-0.279484	-1.04165	AK037456	A130019P10Rik	Mus musculus 16 days neonate thymus cDNA, RIKEN full-length enriched library, clone:A130019P10 product:unclassifiable, full insert sequence. [AK037456]	AK037456	false	gb:AK037456;riken:A130019P10		0	chr10:60836844..60836785	chr10		60836785	399617	10qB4						CGCTCATAACTAACCATGGATGAAGTCATTTCTTAGGCTTGATATCAAAAGTACAAGCAG		60836844
Eda2r	A_51_P161323	0.0256698	down	2.56872	28.4241	32.6163	20.9708	25.3369	42.2538	50.1591	110.578	32.947	60.9062	26.1754	29.7126	22.5309	-0.298825	-0.373206	-0.34778	1.64649	1.11803	0.298825	NM_175540	Eda2r	Mus musculus ectodysplasin A2 isoform receptor (Eda2r), mRNA [NM_175540]	NM_175540	false	ref:NM_175540;ens:ENSMUST00000037353;gb:AK034909;riken:9430060M22	GO:0007275(multicellular organismal development);GO:0008544(epidermis development);GO:0009790(embryonic development);GO:0012501(programmed cell death);GO:0030154(cell differentiation);GO:0046330(positive regulation of JNK cascade);GO:0051092(activation of NF-kappaB transcription factor)	0	chrX:93538759..93538700	chrX	ENSMUST00000037353	93538700	245527	XqC3	GO:0016020(membrane);GO:0016021(integral to membrane)	GO:0007275|GO:0008544|GO:0009790|GO:0012501|GO:0030154|GO:0046330|GO:0051092|GO:0004872|GO:0005031|GO:0005515|GO:0016020|GO:0016021	NM_175540	Mm.189270	TC1590369	AATTTGGAAGCAAGCTTACCTTACATTGTAAGACTCTTTCTCAAAAACACAAGGTACAGG	GO:0004872(receptor activity);GO:0005031(tumor necrosis factor receptor activity);GO:0005515(protein binding)	93538759
Enpep	A_51_P161830	0.00646757	up	2.5673	65.4902	31.3344	61.8561	30.3276	107.008	38.4632	55.6238	50.2623	45.0186	47.2802	25.5047	38.3451	0.476276	0.44103	0.888915	-0.44103	-0.657974	-1.17554	NM_007934	Enpep	Mus musculus glutamyl aminopeptidase (Enpep), mRNA [NM_007934]	NM_007934	false	ref:NM_007934;gb:BC064061;gb:AK128975;ens:ENSMUST00000029658	GO:0001525(angiogenesis);GO:0006508(proteolysis);GO:0008283(cell proliferation);GO:0016477(cell migration)	0	chr3:129262073..129262014	chr3	ENSMUST00000029658	129262014	13809	3qG3	GO:0005886(plasma membrane);GO:0005903(brush border);GO:0016020(membrane);GO:0016021(integral to membrane);GO:0016324(apical plasma membrane);GO:0031410(cytoplasmic vesicle);GO:0045177(apical part of cell)	GO:0001525|GO:0006508|GO:0008283|GO:0016477|GO:0004177|GO:0004179|GO:0004230|GO:0005509|GO:0008233|GO:0008237|GO:0008270|GO:0016787|GO:0046872|GO:0005886|GO:0005903|GO:0016020|GO:0016021|GO:0016324|GO:0031410|GO:0045177	NM_007934	Mm.1193	TC1577277	GCTAAGTGTTCTTCATGGGAAAGTCTTTACAAACTGAAGGGTTTAATAGTCACATTAATG	GO:0004177(aminopeptidase activity);GO:0004179(membrane alanyl aminopeptidase activity);GO:0004230(glutamyl aminopeptidase activity);GO:0005509(calcium ion binding);GO:0008233(peptidase activity);GO:0008237(metallopeptidase activity);GO:0008270(zinc ion binding);GO:0016787(hydrolase activity);GO:0046872(metal ion binding)	129262073
EG666731	A_52_P708235	0.0278656	down	2.56563	21.1888	50.0108	18.8528	69.6882	33.2159	75.1429	19.8474	33.0727	21.436	18.7164	16.214	13.024	-0.281705	-0.928903	-0.220534	0.220534	1.15297	1.2733	BX529757	EG666731	BX529757 Knowles Solter mouse 2 cell Mus musculus cDNA clone IMAGp998B062844 ; IMAGE:1134245, mRNA sequence [BX529757]	BX529757	false	gb:BX529757;tc:TC1755822;tc:TC1778257		0	chr9:88639538..88639597	chr9		88639538	666731	9qE3.1	GO:0005622(intracellular)	GO:0005515|GO:0008270|GO:0005622		Mm.436583	TC1755822	TTGAGCCCAGAGTGGTTGTATTCTGTAATTCTATGGTTTGAAAATCTACAGTTCCATAGT	GO:0005515(protein binding);GO:0008270(zinc ion binding)	88639597
Cdc14b	A_52_P106294	0.0211355	up	2.56425	172.945	53.3267	104.681	49.3978	321.854	80.3469	51.8725	47.7012	47.552	28.938	28.3455	31.0212	0.797377	0.183469	1.10209	-0.779065	-0.183469	-1.03014	NM_172587	Cdc14b	Mus musculus CDC14 cell division cycle 14 homolog B (S. cerevisiae) (Cdc14b), mRNA [NM_172587]	NM_172587	false	ref:NM_172587;gb:BC057357;gb:AK161345;ens:ENSMUST00000039318	GO:0006470(protein amino acid dephosphorylation);GO:0016311(dephosphorylation)	0	chr13:64224911..64224852	chr13	ENSMUST00000039318	64224852	218294	13qB3	GO:0005634(nucleus)	GO:0006470|GO:0016311|GO:0004721|GO:0004725|GO:0008138|GO:0016787|GO:0016791|GO:0005634	NM_172587	Mm.25335	TC1620413	AAGAATCACAATGTAACTACCATTATTCGTCTGAATAAAAGGATGTATGATGCTAAGCGC	GO:0004721(phosphoprotein phosphatase activity);GO:0004725(protein tyrosine phosphatase activity);GO:0008138(protein tyrosine/serine/threonine phosphatase activity);GO:0016787(hydrolase activity);GO:0016791(phosphoric monoester hydrolase activity)	64224911
Hipk1	A_51_P147878	0.0425318	up	2.56373	136.332	250.46	131.517	366.882	236.509	428.047	47.1718	380.234	127.462	393.463	53.9685	338.994	0.675661	0.0730478	0.697236	-1.45778	-0.0730476	-1.09796	NM_010432	Hipk1	Mus musculus homeodomain interacting protein kinase 1 (Hipk1), mRNA [NM_010432]	NM_010432	false	ref:NM_010432;gb:AF077658;nap:NAP004819-002	GO:0000122(negative regulation of transcription from RNA polymerase II promoter);GO:0006350(transcription);GO:0006355(regulation of transcription, DNA-dependent);GO:0006468(protein amino acid phosphorylation);GO:0007224(smoothened signaling pathway);GO:0008284(positive regulation of cell proliferation);GO:0009952(anterior/posterior pattern formation);GO:0042771(DNA damage response, signal transdu…	0	chr3:103872785..103872725	chr3		103872725	15257	3qF2.2	GO:0005634(nucleus);GO:0005737(cytoplasm);GO:0016605(PML body);GO:0016607(nuclear speck)	GO:0000122|GO:0006350|GO:0006355|GO:0006468|GO:0007224|GO:0008284|GO:0009952|GO:0042771|GO:0043388|GO:0000166|GO:0003677|GO:0003714|GO:0004672|GO:0004674|GO:0005515|GO:0005524|GO:0016301|GO:0016740|GO:0005634|GO:0005737|GO:0016605|GO:0016607	NM_010432	Mm.20827		GTGACAGCATTTTTGGACGTTGGAAGAGCTCAGAAGCCCATCTTCTGCAGTTCCAAAAAA	GO:0000166(nucleotide binding);GO:0003677(DNA binding);GO:0003714(transcription corepressor activity);GO:0004672(protein kinase activity);GO:0004674(protein serine/threonine kinase activity);GO:0005515(protein binding);GO:0005524(ATP binding);GO:0016301(kinase activity);GO:0016740(transferase activity)	103872785
ENSMUST00000103658	A_52_P461206	0.00156843	up	2.55945	39.0298	31.146	31.4124	24.3006	160.935	91.4593	34.5131	57.4219	48.6184	85.139	34.8607	70.381	0.529994	0.574808	1.01974	-0.529994	-0.603851	-0.80912	ENSMUST00000103658	ENSMUST00000103658	T-cell receptor alpha V gene segment [Source:IMGT/GENE_DB;Acc:TRAV13-2] [ENSMUST00000103658]		false	ens:ENSMUST00000103658;ens:ENSMUST00000103607;ref:XM_001005462;ref:XM_903588		0	chr14:52593302..52593361	chr14	ENSMUST00000103658	52593302		14qC2			XM_001005462	Mm.429485	NP050707	ACCAACATCCTGGGGGAAGACTCGTCAGCCTGTTCTACAATCCTTCTGGGACAAAGCACA		52593361
NAP056297-1	A_52_P39096	0.00658148	up	2.55402	34.6122	27.3684	86.3407	46.8522	81.5575	46.7447	35.4249	57.8679	74.6683	93.2556	28.3527	56.9379	0.329734	0.872884	0.793975	-0.717036	-0.329734	-1.01494	NAP056297-1	NAP056297-1			false	nap:NAP056297-1		0	chr8:114805526..114801978	chr8		114801978		8qE1						TCCTGACCTTCTCCTACCAACTGCACGTGTCCGTGATCAATGGGACAAGTCCTTTTGCCC		114805526
Ptprk	A_52_P682483	0.0400806	down	2.55107	28.7643	28.7406	12.0677	18.6937	27.5128	66.1627	56.6004	35.447	31.0415	13.5483	27.2692	22.3662	-0.142381	-0.77497	-1.40949	0.531577	1.05251	0.142381	AK083006	Ptprk	Mus musculus 12 days embryo spinal cord cDNA, RIKEN full-length enriched library, clone:C530031L02 product:protein tyrosine phosphatase, receptor type, K, full insert sequence. [AK083006]	AK083006	false	gb:AK083006;riken:C530031L02;tc:TC1595045;nap:NAP089964-1	GO:0006470(protein amino acid dephosphorylation);GO:0007185(transmembrane receptor protein tyrosine phosphatase signaling pathway);GO:0016311(dephosphorylation)	0	chr10:28249760..28249819	chr10		28249760	19272	10qA4	GO:0005615(extracellular space);GO:0005886(plasma membrane);GO:0016020(membrane);GO:0016021(integral to membrane)	GO:0006470|GO:0007185|GO:0016311|GO:0004721|GO:0004725|GO:0004872|GO:0016787|GO:0016791|GO:0005615|GO:0005886|GO:0016020|GO:0016021			TC1595045	CAAACTAGGGATTTTGTTATGAAATCGTAAGAAACTTTCAGAACATAGAGCCATACTGAC	GO:0004721(phosphoprotein phosphatase activity);GO:0004725(protein tyrosine phosphatase activity);GO:0004872(receptor activity);GO:0016787(hydrolase activity);GO:0016791(phosphoric monoester hydrolase activity)	28249819
Serpinb1b	A_52_P430348	0.0267779	down	2.53157	60.3738	101.082	35.8206	117.266	64.1819	150.121	82.298	89.9635	139.987	88.4952	106.428	121.694	-0.275074	-1.24247	-0.757432	0.339971	1.13008	0.275074	NM_173052	Serpinb1b	Mus musculus serine (or cysteine) peptidase inhibitor, clade B, member 1b (Serpinb1b), mRNA [NM_173052]	NM_173052	false	ref:NM_173052;gb:AK018226;gb:AF426025;ens:ENSMUST00000016951	GO:0042176(regulation of protein catabolic process)	0	chr13:33098821..33098880	chr13	ENSMUST00000016951	33098821	282663	13qA3.2	GO:0005575(cellular_component)	GO:0042176|GO:0004601|GO:0004867|GO:0008233|GO:0005575	NM_173052	Mm.314490	TC1588349	AGCATGACCAAACTTGTGCTAGTGAATGCCATTTACTTCAAAGGAATATGGGAGGAGCAA	GO:0004601(peroxidase activity);GO:0004867(serine-type endopeptidase inhibitor activity);GO:0008233(peptidase activity)	33098880
Hnrpab	A_52_P204493	0.0148848	down	2.53133	40.7748	135.226	31.0128	179.41	57.8171	183.523	93.58	152.883	96.1891	119.296	62.5338	115.879	-0.451476	-1.25417	-0.388239	0.569996	0.967558	0.388239	AK019387	Hnrpab	Mus musculus 12 days embryo head cDNA, RIKEN full-length enriched library, clone:3010025C11 product:unclassifiable, full insert sequence. [AK019387]	AK019387	false	gb:AK019387;gb:AK047205;riken:3010025C11;riken:B930035K24	GO:0001837(epithelial to mesenchymal transition);GO:0006350(transcription);GO:0006355(regulation of transcription, DNA-dependent);GO:0006396(RNA processing);GO:0043193(positive regulation of gene-specific transcription)	0	chr11:51440712..51440653	chr11		51440653	15384	11qB1.3	GO:0005634(nucleus);GO:0005737(cytoplasm);GO:0030529(ribonucleoprotein complex)	GO:0001837|GO:0006350|GO:0006355|GO:0006396|GO:0043193|GO:0000166|GO:0003676|GO:0003677|GO:0003700|GO:0003723|GO:0005515|GO:0005634|GO:0005737|GO:0030529		Mm.439845		AGTGGCAGAGTATTTGGGCGTTAGCACTGCCCTGATGTATTAAGATGTTTCTTGTGATTC	GO:0000166(nucleotide binding);GO:0003676(nucleic acid binding);GO:0003677(DNA binding);GO:0003700(transcription factor activity);GO:0003723(RNA binding);GO:0005515(protein binding)	51440712
Il6	A_51_P217218	0.00275818	down	2.52341	354.763	144.538	721.59	227.433	795.76	253.098	2433.95	276.306	1283.75	171.638	870.6	145.8	-0.826474	-0.456142	-0.469244	1.01708	0.781043	0.456142	NM_031168	Il6	Mus musculus interleukin 6 (Il6), mRNA [NM_031168]	NM_031168	false	ref:NM_031168;gb:AK150440;gb:AK089780;ens:ENSMUST00000026845	GO:0001781(neutrophil apoptosis);GO:0006953(acute-phase response);GO:0006955(immune response);GO:0042832(defense response to protozoan);GO:0043066(negative regulation of apoptosis);GO:0045079(negative regulation of chemokine biosynthetic process);GO:0045630(positive regulation of T-helper 2 cell differentiation);GO:0046888(negative regulation of hormone secretion)	0	chr5:30350609..30350668	chr5	ENSMUST00000026845	30350609	16193	5qB1	GO:0005576(extracellular region);GO:0005615(extracellular space)	GO:0001781|GO:0006953|GO:0006955|GO:0042832|GO:0043066|GO:0045079|GO:0045630|GO:0046888|GO:0005125|GO:0005138|GO:0005515|GO:0008083|GO:0005576|GO:0005615	NM_031168	Mm.1019	TC1586583	ATATTCTGTTACCTAGCCAGATGGTTTCTTGGAATGTATAAGTTTACCTCAATGAATTGC	GO:0005125(cytokine activity);GO:0005138(interleukin-6 receptor binding);GO:0005515(protein binding);GO:0008083(growth factor activity)	30350668
AK085431	A_52_P747671	0.0276262	down	2.52111	29.4191	53.8665	19.8563	40.058	26.4374	80.9405	46.7352	28.6561	45.4005	39.4189	26.1129	34.6171	-0.232956	-0.372818	-0.974604	1.34535	0.843498	0.232956	AK085431	AK085431	Mus musculus 0 day neonate kidney cDNA, RIKEN full-length enriched library, clone:D630024M05 product:unclassifiable, full insert sequence. [AK085431]	AK085431	false	gb:AK085431;riken:D630024M05;tc:TC1631439		0	chr7:28984681..28984622	chr7		28984622		7qB1					TC1631439	TGCTCATAAATACCCATAAATATTGAGTTACTCCTAATAATGATACATTCCAGACACCCG		28984681
EG328264	A_52_P557395	0.0268892	up	2.51461	30.5906	19.4849	32.5491	10.9484	158.072	74.1728	37.0798	58.1018	54.4923	43.7787	26.316	33.4166	0.167455	1.08863	0.608347	-1.13122	-0.167455	-0.827898	NM_177810	EG328264	Mus musculus predicted gene, EG328264 (EG328264), mRNA [NM_177810]	NM_177810	false	ref:NM_177810;gb:AK037190;ens:ENSMUST00000060705;riken:A030007L22		0	chr13:60225006..60225065	chr13	ENSMUST00000060705	60225006	328264	13qB2			NM_177810	Mm.38101	TC1590382	ACCAGAAATGAAGGTTTAGGGTGGTCATGTTTTCTCATAGTTCACACGGCTAAGATCTTG		60225065
0910001A06Rik	A_51_P281009	0.00861272	up	2.51014	54.9857	73.6623	32.4627	39.8255	127.875	101.007	35.2708	113.414	48.8774	111.448	36.5768	102.428	0.383629	0.51059	1.14578	-0.879557	-0.383629	-0.680113	AK029846	0910001A06Rik	Mus musculus adult male testis cDNA, RIKEN full-length enriched library, clone:4931410M24 product:unclassifiable, full insert sequence [AK029846]	AK029846	false	gb:AK029846;riken:4931410M24;tc:TC1622740		0	chr15:63786605..63786546	chr15		63786546	223601	15qD1				Mm.246108	TC1622740	GTCTTGGGAGAATTTTGAGAAGAATTAGAGCAACAGTTGTACCATTATGTACAGGAAAAC		63786605
V1rj3	A_51_P226527	0.0133038	up	2.50327	25.7837	14.4926	27.5008	19.1409	26.8945	10.6066	30.4592	32.0349	45.7188	61.6878	26.7905	45.6901	0.606122	0.297792	1.11733	-0.297792	-0.657222	-0.995186	NM_145847	V1rj3	Mus musculus vomeronasal 1 receptor, J3 (V1rj3), mRNA [NM_145847]	NM_145847	false	ref:NM_145847;gb:BC110463;gb:BC110464;ens:ENSMUST00000094829	GO:0007186(G-protein coupled receptor protein signaling pathway)	0	chr7:11984996..11984937	chr7	ENSMUST00000094829	11984937	252909	7qA1	GO:0016021(integral to membrane)	GO:0007186|GO:0001584|GO:0004872|GO:0016503|GO:0016021	NM_145847	Mm.377268	NP518959	CTTCCTGTTTTCCTGGTTCATCAACATGGTCATATATGTGCACCTGATTGAGAATGTAAT	GO:0001584(rhodopsin-like receptor activity);GO:0004872(receptor activity);GO:0016503(pheromone receptor activity)	11984996
Dusp1	A_51_P430900	0.00278879	down	2.50027	1477.7	1371.2	3358.05	2237.53	3637.57	2139.31	11802.9	3532.58	7723.73	2231.78	6458.54	1737.41	-1.14518	-0.667369	-0.487257	0.487257	0.538017	0.641182	NM_013642	Dusp1	Mus musculus dual specificity phosphatase 1 (Dusp1), mRNA [NM_013642]	NM_013642	false	ref:NM_013642;gb:AK152905;gb:X61940;ens:ENSMUST00000025025	GO:0006470(protein amino acid dephosphorylation);GO:0007049(cell cycle);GO:0016311(dephosphorylation)	0	chr17:26233508..26233451	chr17	ENSMUST00000025025	26233451	19252	17qA3.3		GO:0006470|GO:0007049|GO:0016311|GO:0004721|GO:0004725|GO:0005515|GO:0008138|GO:0016787|GO:0016791|GO:0017017	NM_013642	Mm.239041	TC1574874	GCGTATGAGAGTTTTTACCTTTATTTATTTTTGTGTAGGTCGGTGGTTTCTGCCTTCACA	GO:0004721(phosphoprotein phosphatase activity);GO:0004725(protein tyrosine phosphatase activity);GO:0005515(protein binding);GO:0008138(protein tyrosine/serine/threonine phosphatase activity);GO:0016787(hydrolase activity);GO:0016791(phosphoric monoester hydrolase activity);GO:0017017(MAP kinase phosphatase activity)	26233508
TC1689344	A_52_P764573	0.00235145	up	2.49887	137.008	133.606	194.707	185.584	310.316	290.687	107.274	200.627	59.2707	175.078	52.6131	129.39	0.469746	0.502702	0.527748	-0.469746	-1.12914	-0.864752	TC1689344	TC1689344	MPL302678 NodA protein {Mesorhizobium plurifarium} (exp=-1; wgp=0; cg=0), partial (12%) [TC1689344]		false	tc:TC1689344		0	chr3:87743702..87743761	chr3		87743702		3qF1					TC1689344	ATTGGGGAAAAATCCCATCAATTATAAGCCTAACTGTAAGCTCACCTATAAAGACACACA		87743761
A_52_P981179	A_52_P981179	0.0425476	down	2.49514	37.1848	26.4265	24.1742	13.4254	32.2339	42.9448	93.6582	28.3041	47.9647	12.0167	23.6847	10.5892	-0.512206	-0.156426	-1.41884	0.72146	0.991996	0.156426	A_52_P981179	A_52_P981179			false			0	chr18:061617662..061617603	chr18		61617603		18qE1						GAGCTTTGTACTGGCTATCTAAGCAGGAAGCTTTAGAAGCAGTTTGTAATAGAACAGCCT		61617662
Itgb3bp	A_51_P257371	0.0257764	down	2.49475	56.3285	64.3032	38.52	55.0669	178.731	165.216	165.285	103.456	308.844	90.1057	115.377	61.3858	-0.585714	-0.910265	-0.281254	0.281254	1.3825	0.515691	NM_026348	Itgb3bp	Mus musculus integrin beta 3 binding protein (beta3-endonexin) (Itgb3bp), mRNA [NM_026348]	NM_026348	false	ref:NM_026348;gb:AK165072;gb:AK045037;ens:ENSMUST00000102786	GO:0006350(transcription);GO:0006355(regulation of transcription, DNA-dependent);GO:0006915(apoptosis)	0	chr4:99258536..99258477	chr4	ENSMUST00000102786	99258477	67733	4qC6	GO:0000775(chromosome, pericentric region);GO:0005634(nucleus);GO:0005694(chromosome)	GO:0006350|GO:0006355|GO:0006915|GO:0000775|GO:0005634|GO:0005694	NM_026348	Mm.257094	TC1582290	AAGGCACAGAAGAACGTGTGTAATTAATCTGCCCAGTAAATACCAACTTCGAGCACTAGG		99258536
1700003O11Rik	A_51_P404139	0.0242291	up	2.47723	40.514	34.2921	26.9225	11.0745	137.539	66.9111	36.2796	64.4499	37.6318	48.6506	27.9759	31.3661	0.202784	1.24381	1.00176	-0.86678	-0.408264	-0.202784	DQ284430	1700003O11Rik	Mus musculus spermatocyte-specific marker protein mRNA, complete cds. [DQ284430]	DQ284430	false	gb:DQ284430;gb:AK005654;riken:1700003O11;tc:TC1591209		0	chr18:76139702..76139643	chr18		76139643	75632	18qE3				Mm.443237	TC1591209	GCCAACGGTTTGCCCTAAACAAGGAGTTTAGAGAAATGCTACATTATTTTTAAAGGCCTG		76139702
Ap4s1	A_51_P198273	0.0234086	down	2.47524	219.228	551.855	397.768	1043.27	613.75	1287.21	772.774	1092.64	757.051	797.003	760.628	466.566	-0.547744	-0.606998	-0.284414	0.284414	0.709919	1.48922	NM_021710	Ap4s1	Mus musculus adaptor-related protein complex AP-4, sigma 1 (Ap4s1), mRNA [NM_021710]	NM_021710	false	ref:NM_021710;gb:AF092093;gb:AK005283;gb:BC001985	GO:0006810(transport);GO:0006886(intracellular protein transport);GO:0015031(protein transport);GO:0016192(vesicle-mediated transport)	0	chr12:52660486..52660545	chr12		52660486	11782	12qC1	GO:0005802(trans-Golgi network);GO:0005905(coated pit);GO:0030662(coated vesicle membrane)	GO:0006810|GO:0006886|GO:0015031|GO:0016192|GO:0005802|GO:0005905|GO:0030662	NM_021710	Mm.386749	TC1580573	TGCAGGGTTGCAGTGTGATGCAAGCATGGCAGTTGTCCATCAGCCAATAAACTTCAAATT		52660545
D7Ertd413e	A_51_P136750	0.0222815	down	2.47283	23.0075	44.1128	24.2707	33.6711	27.9665	57.0453	69.7983	31.9892	51.0195	44.5947	28.4119	25.4487	-0.7824	-0.315597	-0.871713	1.2823	0.350875	0.315597	AK077312	D7Ertd413e	Mus musculus adult male pituitary gland cDNA, RIKEN full-length enriched library, clone:5330408E05 product:Similar to P16H6, full insert sequence. [AK077312]	AK077312	false	gb:AK077312;riken:5330408E05;tc:TC1589898;nap:NAP016889-001		0	chr7:46875243..46875184	chr7		46875184	52325	7qB3				Mm.155687	TC1589898	CAGCTGTAAACCGATATATCGCAATGTGATACCCGAGATTTAATCTGTGAAGTGTCCAAC		46875243
Zfp629	A_52_P585794	0.0222343	down	2.46921	72.8053	67.4059	48.5352	59.337	59.4329	122.923	148.872	68.1233	138.212	79.3383	78.278	46.3401	-0.322588	-0.723659	-1.48219	0.694094	0.36704	0.322588	NM_177226	Zfp629	Mus musculus zinc finger protein 629 (Zfp629), mRNA [NM_177226]	NM_177226	false	ref:NM_177226;gb:BC067053;ens:ENSMUST00000084564;ens:ENSMUST00000058038	GO:0006350(transcription);GO:0006355(regulation of transcription, DNA-dependent)	0	chr7:127399036..127398977	chr7	ENSMUST00000084564	127398977	320683	7qF3	GO:0005622(intracellular);GO:0005634(nucleus)	GO:0006350|GO:0006355|GO:0003676|GO:0003677|GO:0008270|GO:0046872|GO:0005622|GO:0005634	NM_177226	Mm.156718	NP720685	AATGTTGATAAAGGGGGTATCCCTATACAATGTAGATACTCTCCTAAGGATAAGCTGATT	GO:0003676(nucleic acid binding);GO:0003677(DNA binding);GO:0008270(zinc ion binding);GO:0046872(metal ion binding)	127399036
Adora1	A_52_P661412	0.041791	down	2.45993	29.4457	33.7003	24.1214	39.1888	26.6487	57.4084	39.4973	18.5435	48.8673	26.8814	27.4818	28.6344	-0.0677171	-0.57314	-0.980211	1.21782	0.989246	0.0677171	NM_001008533	Adora1	Mus musculus adenosine A1 receptor (Adora1), transcript variant 1, mRNA [NM_001008533]	NM_001008533	false	ref:NM_001008533;ref:NM_001039510;ens:ENSMUST00000086466;ens:ENSMUST00000038191	GO:0007165(signal transduction);GO:0007186(G-protein coupled receptor protein signaling pathway)	0	chr1:136015874..136015815	chr1	ENSMUST00000086466	136015815	11539	1qE4	GO:0016020(membrane);GO:0016021(integral to membrane)	GO:0007165|GO:0007186|GO:0001584|GO:0001609|GO:0001610|GO:0004871|GO:0004872|GO:0004930|GO:0016020|GO:0016021	NM_001008533	Mm.298908	TC1603011	TTCCTTTTTAAACACAAAATGCTCACGGCTGTGACACTCTGGCTGATGTTAAAGAGTATG	GO:0001584(rhodopsin-like receptor activity);GO:0001609(adenosine receptor activity, G-protein coupled);GO:0001610(A1 adenosine receptor activity, G-protein coupled);GO:0004871(signal transducer activity);GO:0004872(receptor activity);GO:0004930(G-protein coupled receptor activity)	136015874
Tasp1	A_51_P435979	0.0110618	down	2.45093	96.0589	321.637	213.382	497.533	243.193	540.684	488.955	588.051	350.277	441.078	434.443	338.202	-1.00083	-0.478746	-0.410072	0.476371	0.410072	1.10389	NM_175225	Tasp1	Mus musculus taspase, threonine aspartase 1 (Tasp1), mRNA [NM_175225]	NM_175225	false	ref:NM_175225;gb:AK146320;ens:ENSMUST00000046656;ens:ENSMUST00000099304	GO:0006516(glycoprotein catabolic process)	0	chr2:139525191..139525132	chr2	ENSMUST00000046656	139525132	75812	2qF3		GO:0006516|GO:0004067|GO:0004298|GO:0008233|GO:0016787	NM_175225	Mm.293449	TC1582027	CTTATTGGTGAAGTTTGTGCTTCTTTCCTGAGCTATTTGAAGCTTAAGTATTGCATAGCT	GO:0004067(asparaginase activity);GO:0004298(threonine endopeptidase activity);GO:0008233(peptidase activity);GO:0016787(hydrolase activity)	139525191
Uqcrq	A_52_P396522	0.0315586	down	2.44833	50.5191	112.607	47.4079	124.046	29.9912	137.091	116.649	110.38	97.8906	111.611	47.3661	79.7508	-0.202374	-0.43366	-1.2385	1.03371	0.764778	0.202374	AK017907	Uqcrq	Mus musculus adult male thymus cDNA, RIKEN full-length enriched library, clone:5830407L17 product:Ubiquinol-cytochrome c reductase binding protein, full insert sequence. [AK017907]	AK017907	false	gb:AK017907;gb:BC027809;riken:5830407L17;tc:TC1586861	GO:0006118(electron transport);GO:0006810(transport)	0	chr11:53273432..53273373	chr11		53273373	22272	11qB1.3	GO:0005739(mitochondrion);GO:0005743(mitochondrial inner membrane);GO:0005746(mitochondrial respiratory chain);GO:0016020(membrane)	GO:0006118|GO:0006810|GO:0008121|GO:0016491|GO:0005739|GO:0005743|GO:0005746|GO:0016020			TC1586861	TTTGAACCTCTTATTAAAAGTAGTTTCTGGTCATAATGGTGTCTACATTTAATCCCCAGC	GO:0008121(ubiquinol-cytochrome-c reductase activity);GO:0016491(oxidoreductase activity)	53273432
Ets1	A_52_P258291	0.0382399	down	2.4445	79.3095	145.428	140.509	146.249	332.172	221.161	470.611	211.415	346.885	148.66	221.408	100.045	-1.74118	-0.92421	-0.279608	0.288014	0.355996	0.279608	NM_011808	Ets1	Mus musculus E26 avian leukemia oncogene 1, 5' domain (Ets1), transcript variant 1, mRNA [NM_011808]	NM_011808	false	ref:NM_011808;ref:NM_001038642;ens:ENSMUST00000034534;ens:ENSMUST00000050797	GO:0000074(regulation of progression through cell cycle);GO:0006350(transcription);GO:0006355(regulation of transcription, DNA-dependent);GO:0006357(regulation of transcription from RNA polymerase II promoter);GO:0009987(cellular process);GO:0045648(positive regulation of erythrocyte differentiation);GO:0045941(positive regulation of transcription)	0	chr9:32504858..32504917	chr9	ENSMUST00000034534	32504858	23871	9qA4	GO:0005634(nucleus)	GO:0000074|GO:0006350|GO:0006355|GO:0006357|GO:0009987|GO:0045648|GO:0045941|GO:0003677|GO:0003700|GO:0008134|GO:0005634	NM_011808	Mm.292415	TC1579505	ACTTAGTGTTAGTTACGGGGCGGTAAGTCTCTGCACTGAATGTATTCTGCAGCTCTTCTA	GO:0003677(DNA binding);GO:0003700(transcription factor activity);GO:0008134(transcription factor binding)	32504917
1700016H13Rik	A_51_P170747	0.021199	up	2.43881	40.7722	37.3529	24.09	11.4104	209.999	147.517	45.0184	93.453	43.407	74.0829	25.2632	31.529	0.223004	1.17472	0.60614	-0.957089	-0.674574	-0.223004	AK006033	1700016H13Rik	Mus musculus adult male testis cDNA, RIKEN full-length enriched library, clone:1700016H13 product:hypothetical protein, full insert sequence. [AK006033]	AK006033	false	gb:AK006033;gb:BC049644;ens:ENSMUST00000031261;ref:XM_132216		0	chr5:103889165..103889106	chr5	ENSMUST00000031261	103889106	74218	5qE5			XM_132216	Mm.159141	TC1640912	AGAAAAGAAAGTCGGCCTGAGAAGACCACTTCAGCCCAAGTGACCCAACATATTGTTGAA		103889165
Kndc1	A_52_P555188	0.00404932	up	2.43405	33.0841	21.3362	27.0044	11.1301	109.871	69.7813	29.8961	42.6204	41.9701	55.8685	28.3494	36.3681	0.496093	1.14199	0.51816	-0.648324	-0.549414	-0.496093	NM_177261	Kndc1	Mus musculus kinase non-catalytic C-lobe domain (KIND) containing 1 (Kndc1), mRNA [NM_177261]	NM_177261	false	ref:NM_177261;gb:AK147335;ens:ENSMUST00000053445;ens:ENSMUST00000084468	GO:0008150(biological_process);GO:0051056(regulation of small GTPase mediated signal transduction)	0	chr7:139752549..139752608	chr7	ENSMUST00000053445	139752549	76484	7qF4	GO:0005575(cellular_component);GO:0005622(intracellular)	GO:0008150|GO:0051056|GO:0000166|GO:0003674|GO:0004674|GO:0005085|GO:0005524|GO:0016301|GO:0016740|GO:0005575|GO:0005622	NM_177261	Mm.44442	TC1574716	CCCTGTGCATCACACCAGACACCTTGGCCTTCAACACCAGTGGAAACGTGTGCTTCATGG	GO:0000166(nucleotide binding);GO:0003674(molecular_function);GO:0004674(protein serine/threonine kinase activity);GO:0005085(guanyl-nucleotide exchange factor activity);GO:0005524(ATP binding);GO:0016301(kinase activity);GO:0016740(transferase activity)	139752608
D830016O14Rik	A_52_P10158	0.0239298	down	2.43344	43.5153	50.0776	27.5165	24.0113	31.4361	59.3624	32.3038	15.0062	32.2834	14.4594	17.551	11.1011	-0.631361	-0.23214	-1.34585	0.677429	0.730072	0.23214	AK085850	D830016O14Rik	Mus musculus 16 days neonate heart cDNA, RIKEN full-length enriched library, clone:D830016O14 product:unclassifiable, full insert sequence. [AK085850]	AK085850	false	gb:AK085850;riken:D830016O14;tc:TC1594884		0	chr19:7393079..7393020	chr19		7393020	319413	19qA					TC1594884	ATGGGTCATTTGAACTTGAAATAATGACTGATATACAAACTGGTTATCCATTCTTGAAAA		7393079
Best2	A_51_P365378	0.0309703	down	2.43069	67.1674	87.7205	44.5878	126.288	49.3716	148.82	221.831	191.438	239.531	237.771	154.248	139.799	-0.197899	-1.31475	-1.40456	0.399839	0.197899	0.32915	NM_145388	Best2	Mus musculus bestrophin 2 (Best2), mRNA [NM_145388]	NM_145388	false	ref:NM_145388;gb:BC036163;ens:ENSMUST00000059072;ens:ENSMUST00000078720	GO:0006810(transport);GO:0006811(ion transport)	0	chr8:87897425..87897366	chr8	ENSMUST00000059072	87897366	212989	8qC3	GO:0016020(membrane);GO:0016021(integral to membrane)	GO:0006810|GO:0006811|GO:0005216|GO:0005254|GO:0005509|GO:0031404|GO:0016020|GO:0016021	NM_145388	Mm.215154	TC1587505	ACCTGTGGCCTCTGTTGGTCTTCTGACCGTACCTTGGGTTCTTCCCTTCGAGTGGAATTG	GO:0005216(ion channel activity);GO:0005254(chloride channel activity);GO:0005509(calcium ion binding);GO:0031404(chloride ion binding)	87897425
Kndc1	A_51_P159122	0.0448582	down	2.43019	26.9676	45.7109	18.782	40.869	136.969	118.065	73.6067	54.3979	80.7152	37.729	114.958	73.7163	-1.08659	-1.44693	-0.11101	0.11101	0.77189	0.315772	NM_177261	Kndc1	Mus musculus kinase non-catalytic C-lobe domain (KIND) containing 1 (Kndc1), mRNA [NM_177261]	NM_177261	false	ref:NM_177261;gb:AK147335;ens:ENSMUST00000053445;ens:ENSMUST00000084468	GO:0008150(biological_process);GO:0051056(regulation of small GTPase mediated signal transduction)	0	chr7:139778516..139778575	chr7	ENSMUST00000053445	139778516	76484	7qF4	GO:0005575(cellular_component);GO:0005622(intracellular)	GO:0008150|GO:0051056|GO:0000166|GO:0003674|GO:0004674|GO:0005085|GO:0005524|GO:0016301|GO:0016740|GO:0005575|GO:0005622	NM_177261	Mm.44442	TC1597249	ATGATAGAGAAGAGAAACTATAGGAAGACCCTGAAGTTTTACCAGAAACTCTTACAGAAG	GO:0000166(nucleotide binding);GO:0003674(molecular_function);GO:0004674(protein serine/threonine kinase activity);GO:0005085(guanyl-nucleotide exchange factor activity);GO:0005524(ATP binding);GO:0016301(kinase activity);GO:0016740(transferase activity)	139778575
Pbp2	A_51_P324450	0.0347498	down	2.42529	142.639	44.2246	307.9	57.5084	638.032	100.289	708.19	51.0837	514.678	35.846	261.918	33.2655	-1.1338	-0.402624	-0.153777	0.969961	1.02054	0.153777	NM_029595	Pbp2	Mus musculus phosphatidylethanolamine binding protein 2 (Pbp2), mRNA [NM_029595]	NM_029595	false	ref:NM_029595;gb:AK006258;gb:AF307146;gb:AF307147		0	chr6:135274944..135274885	chr6		135274885	76400	6qG1		GO:0000166|GO:0004866|GO:0004867|GO:0005524|GO:0008289	NM_029595	Mm.293018	NP411060	TGGCTTGGCATGAGCCCGGATGCAGTCCTGAACAAAAATAGTTATTCTGGGAGTTGTTTA	GO:0000166(nucleotide binding);GO:0004866(endopeptidase inhibitor activity);GO:0004867(serine-type endopeptidase inhibitor activity);GO:0005524(ATP binding);GO:0008289(lipid binding)	135274944
Pld1	A_51_P159206	0.0434739	up	2.42041	64.3209	46.4792	106.524	50.1472	193.43	112.694	56.477	51.7775	29.6716	70.1816	38.9293	50.4516	0.171683	0.789917	0.482371	-0.171683	-1.53903	-0.671064	NM_008875	Pld1	Mus musculus phospholipase D1 (Pld1), mRNA [NM_008875]	NM_008875	false	ref:NM_008875;gb:BC068144;ens:ENSMUST00000067757;ens:ENSMUST00000067776	GO:0007154(cell communication);GO:0008152(metabolic process);GO:0016042(lipid catabolic process)	0	chr3:28323050..28323109	chr3	ENSMUST00000067757	28323050	18805	3qA3	GO:0005768(endosome);GO:0005783(endoplasmic reticulum);GO:0005794(Golgi apparatus);GO:0016020(membrane)	GO:0007154|GO:0008152|GO:0016042|GO:0003824|GO:0004630|GO:0005515|GO:0016787|GO:0035091|GO:0005768|GO:0005783|GO:0005794|GO:0016020	NM_008875	Mm.212039	TC1580474	GCTCAGATAACACCAAACACAGACACAAATTACATCATGTATTTCAAAACCCATTTCCTT	GO:0003824(catalytic activity);GO:0004630(phospholipase D activity);GO:0005515(protein binding);GO:0016787(hydrolase activity);GO:0035091(phosphoinositide binding)	28323109
Dnahc3	A_52_P659544	8.781095E-6	up	2.4189	27.0894	14.5467	23.3442	11.4579	72.5879	37.4798	30.3668	37.8884	36.4955	44.075	34.3449	43.9015	0.58464	0.714321	0.641213	-0.631664	-0.58464	-0.666576	BC051401	Dnahc3	Mus musculus dynein, axonemal, heavy chain 3, mRNA (cDNA clone IMAGE:6390305), partial cds. [BC051401]	BC051401	false	gb:BC051401;tc:TC1636750	GO:0007018(microtubule-based movement);GO:0008150(biological_process)	0	chr7:119752348..119752289	chr7		119752289	381917	7qF2	GO:0005575(cellular_component);GO:0030286(dynein complex)	GO:0007018|GO:0008150|GO:0003674|GO:0003777|GO:0005575|GO:0030286		Mm.291751	TC1636750	ATGTCCTGGATTGTGAAAGTTGGTTCACTTGCGGTCTTAGTGGCTCAGAAAGAAGACAAA	GO:0003674(molecular_function);GO:0003777(microtubule motor activity)	119752348
6330419J24Rik	A_51_P247614	0.028126	down	2.41887	73.2939	99.1592	112.556	132.471	158.974	187.001	246.073	184.645	424.541	239.742	457.148	142.775	-0.526093	-0.325071	-0.324289	0.324289	0.734378	1.58888	AK050814	6330419J24Rik	Mus musculus 9 days embryo whole body cDNA, RIKEN full-length enriched library, clone:D030021L12 product:unclassifiable, full insert sequence [AK050814]	AK050814	false	gb:AK050814;gb:AK139449;gb:AK078069;ens:ENSMUST00000068106		0	chrX:52724322..52724381	chrX	ENSMUST00000068106	52724322	320237	XqA5				Mm.233168	TC1581959	TTTCCCATCCCCTCGGCTACTTTTGGTCTTCCGTAGTGCCCTCGCTGTATGATATCATGG		52724381
Klf12	A_52_P617636	0.0269877	up	2.41767	27.096	14.3299	66.55	19.9522	94.3597	47.4048	80.649	59.0189	40.0878	54.8267	27.3532	30.7641	0.234289	1.05312	0.30837	-0.234289	-1.13648	-0.854308	NM_010636	Klf12	Mus musculus Kruppel-like factor 12 (Klf12), mRNA [NM_010636]	NM_010636	false	ref:NM_010636;gb:BC067408;gb:AK045253;riken:B130052C06	GO:0000122(negative regulation of transcription from RNA polymerase II promoter);GO:0006350(transcription);GO:0006355(regulation of transcription, DNA-dependent);GO:0045944(positive regulation of transcription from RNA polymerase II promoter)	0	chr14:98754673..98754614	chr14		98754614	16597	14qE2.2	GO:0005622(intracellular);GO:0005634(nucleus)	GO:0000122|GO:0006350|GO:0006355|GO:0045944|GO:0003676|GO:0003677|GO:0003700|GO:0008270|GO:0046872|GO:0005622|GO:0005634	NM_010636	Mm.201493	TC1633664	GTGACTGCCTAGAAACGTTGCTGAGATATTGTTAGGAGGCTGTCCAGTTCCTTGTATTGT	GO:0003676(nucleic acid binding);GO:0003677(DNA binding);GO:0003700(transcription factor activity);GO:0008270(zinc ion binding);GO:0046872(metal ion binding)	98754673
Hhex	A_51_P265824	0.0388311	up	2.41626	48.2709	55.5344	35.7521	40.4263	177.321	118.637	25.706	93.8411	43.1164	75.9162	39.5319	75.5138	0.306972	0.331933	1.08901	-1.35892	-0.306972	-0.424525	NM_008245	Hhex	Mus musculus hematopoietically expressed homeobox (Hhex), mRNA [NM_008245]	NM_008245	false	ref:NM_008245;gb:AK158086;gb:AK014111;ens:ENSMUST00000025944	GO:0001889(liver development);GO:0006355(regulation of transcription, DNA-dependent);GO:0007275(multicellular organismal development);GO:0009887(organ morphogenesis);GO:0030878(thyroid gland development);GO:0030900(forebrain development);GO:0035050(embryonic heart tube development);GO:0042127(regulation of cell proliferation);GO:0045449(regulation of transcription)	0	chr19:37502375..37502434	chr19	ENSMUST00000025944	37502375	15242	19qC2	GO:0005634(nucleus);GO:0005667(transcription factor complex)	GO:0001889|GO:0006355|GO:0007275|GO:0009887|GO:0030878|GO:0030900|GO:0035050|GO:0042127|GO:0045449|GO:0003677|GO:0003700|GO:0005515|GO:0005634|GO:0005667	NM_008245	Mm.33896	TC1634928	ACAAAAGGAAAGGCGGTCAAGTGAGGTTCTCCAACGACCAGACCGTCGAGCTGGAGAAGA	GO:0003677(DNA binding);GO:0003700(transcription factor activity);GO:0005515(protein binding)	37502434
4931440L10Rik	A_51_P192924	0.0228025	down	2.41295	14.6973	38.9851	11.0961	19.4298	22.5166	49.0475	51.4357	41.9954	38.9627	52.4882	60.8004	39.8093	-0.788313	-0.189161	-0.504128	0.911596	0.189161	1.23003	AK016512	4931440L10Rik	Mus musculus adult male testis cDNA, RIKEN full-length enriched library, clone:4931440L10 product:weakly similar to ALPHA-1,3-D-MANNOSIDE BETA-1,4-N-ACETYLGLUCOSAMINYLTRANSFERASE IV-HOMOLOGUE [Homo sapiens], full insert sequence. [AK016512]	AK016512	false	gb:AK016512;riken:4931440L10;tc:TC1590324;nap:NAP017316-001	GO:0005975(carbohydrate metabolic process)	0	chr1:136357522..136357463	chr1		136357463	71001	1qE4	GO:0016020(membrane)	GO:0005975|GO:0016740|GO:0016757|GO:0016758|GO:0016020			TC1590324	TAATCAGGTCGGTGGTCTCATGATCAGGCATATCTACATCTGGGGGGAAAATGCCAAAAA	GO:0016740(transferase activity);GO:0016757(transferase activity, transferring glycosyl groups);GO:0016758(transferase activity, transferring hexosyl groups)	136357522
AK048149	A_52_P931374	0.0380635	up	2.40528	36.0384	25.9208	27.7307	12.192	31.2958	32.4414	26.471	44.6804	35.5943	45.5178	39.9291	84.3813	0.678753	1.38888	0.151459	-0.551905	-0.151459	-0.876159	AK048149	AK048149	Mus musculus 16 days embryo head cDNA, RIKEN full-length enriched library, clone:C130037M17 product:unclassifiable, full insert sequence. [AK048149]	AK048149	false	gb:AK048149;riken:C130037M17		0	chr8:105637045..105636986	chr8		105636986		8qD2						TTAGCTTTTTGTACCAATCTAAGAAATACAGAATGAACTATTAAAGAGAAATATCGAAAT		105637045
1700129I04Rik	A_51_P122157	0.023295	up	2.40469	32.2043	22.9579	26.7295	11.8833	51.6506	15.8656	24.2234	28.429	31.6628	33.6322	29.0978	31.5972	0.287659	0.968895	1.50228	-0.43156	-0.287659	-0.319489	NM_177894	1700129I04Rik	Mus musculus RIKEN cDNA 1700129I04 gene (1700129I04Rik), mRNA [NM_177894]	NM_177894	false	ref:NM_177894;ens:ENSMUST00000056728;gb:AK051095;riken:D030069K18		0	chr7:82509538..82509479	chr7	ENSMUST00000056728	82509479	330577	7qD3			NM_177894	Mm.222812	TC1592266	GTATGTGTTCATTCAGTGGCCACATCCAGAAACATTGTTCATTTATGAGGGCTATAACTA		82509538
Emilin3	A_51_P464600	0.0205222	up	2.40378	64.5673	44.8996	23.9081	28.8559	234.791	148.484	48.9148	108.943	66.835	145.239	46.9046	71.4459	0.963348	0.167877	1.10031	-0.715985	-0.680507	-0.167877	NM_182840	Emilin3	Mus musculus elastin microfibril interfacer 3 (Emilin3), mRNA [NM_182840]	NM_182840	false	ref:NM_182840;gb:BC054738;gb:BC002161;ens:ENSMUST00000057169		0	chr2:160600001..160599942	chr2	ENSMUST00000057169	160599942	280635	2qH2	GO:0005578(proteinaceous extracellular matrix);GO:0005737(cytoplasm)	GO:0005578|GO:0005737	NM_182840	Mm.330747	TC1600896	GAGGTGTGGACGGGCTGCTTGAAGGCCTTGAGACTATCAATGGGACAGAGAATGGAGCAA		160600001
Rps6ka1	A_52_P463556	0.047573	down	2.39403	115.292	257.337	284.044	484.22	672.957	706.894	653.43	655.215	1108.14	666.71	738.653	356.659	-1.12091	-0.732088	-0.0335221	0.0335221	0.770465	1.08781	BC049076	Rps6ka1	Mus musculus ribosomal protein S6 kinase polypeptide 1, mRNA (cDNA clone IMAGE:5703939), partial cds. [BC049076]	BC049076	false	gb:BC049076;gb:AK167790;gb:AK148208;gb:AF084468	GO:0006468(protein amino acid phosphorylation);GO:0042254(ribosome biogenesis and assembly)	0	chr4:133137861..133137471	chr4		133137471	20111	4qD3	GO:0005819(spindle)	GO:0006468|GO:0042254|GO:0000166|GO:0004672|GO:0004674|GO:0005524|GO:0016301|GO:0016740|GO:0005819		Mm.301827	TC1575059	GGTGGTCCTATGGGGTGCTGATGTTTGAGATGCTGACGGGCTCCCTGCCCTTCCAGGGGA	GO:0000166(nucleotide binding);GO:0004672(protein kinase activity);GO:0004674(protein serine/threonine kinase activity);GO:0005524(ATP binding);GO:0016301(kinase activity);GO:0016740(transferase activity)	133137861
A530041M06Rik	A_52_P739394	0.00833225	up	2.39395	70.3848	129.978	105.577	169.26	114.924	187.898	31.1138	177.712	55.6224	199.538	49.6186	160.82	0.405779	0.609764	0.581444	-1.2232	-0.552213	-0.405779	AK040901	A530041M06Rik	Mus musculus adult male aorta and vein cDNA, RIKEN full-length enriched library, clone:A530041M06 product:unclassifiable, full insert sequence [AK040901]	AK040901	false	gb:AK040901;riken:A530041M06;tc:TC1609352		0	chr3:104628864..104628805	chr3		104628805	399576	3qF2.2				Mm.440722	TC1609352	TGTATCTTTGGATTAGCAAGTTATTAGCTTTTCGCTTGTTTTACGTATAAGCACAGTGAG		104628864
9430028N04Rik	A_51_P423911	0.0275698	down	2.39267	17.805	23.6522	16.9109	25.3696	23.1331	60.3172	30.1794	24.0948	34.957	18.7666	15.3968	13.627	-0.292922	-0.46838	-1.26585	0.441605	1.01418	0.292922	AK020442	9430028N04Rik	Mus musculus 12 days embryo embryonic body between diaphragm region and neck cDNA, RIKEN full-length enriched library, clone:9430028N04 product:unclassifiable, full insert sequence. [AK020442]	AK020442	false	gb:AK020442;riken:9430028N04;tc:TC1620082;nap:NAP012042-001		0	chrX:109951848..109951907	chrX		109951848	77335	XqE1				Mm.79760	TC1620082	TTGGTTTTGCCACTTAAAATTCAAATGATATTGAAAACTAGTCTCCATATGGTGTGCACG		109951907
Dars	A_52_P416584	0.0482555	up	2.39078	91.9388	138.545	188.458	189.868	172.689	231.668	118.485	205.817	51.8513	185.058	38.5271	172.961	0.102527	0.683382	0.270251	-0.102527	-1.14139	-1.47237	AK051206	Dars	Mus musculus 12 days embryo spinal ganglion cDNA, RIKEN full-length enriched library, clone:D130016F08 product:unclassifiable, full insert sequence. [AK051206]	AK051206	false	gb:AK051206;gb:CK626958;riken:D130016F08;tc:TC1617168	GO:0006412(translation);GO:0006418(tRNA aminoacylation for protein translation);GO:0006422(aspartyl-tRNA aminoacylation)	0	chr1:130202618..130202559	chr1		130202559	226414	1qE4	GO:0005622(intracellular);GO:0005737(cytoplasm)	GO:0006412|GO:0006418|GO:0006422|GO:0000166|GO:0003676|GO:0004812|GO:0004815|GO:0005524|GO:0016874|GO:0005622|GO:0005737		Mm.28693	TC1617168	CAGGGAATACGCAAATGAATTGCAAAATAATCCAATGATTATCCAAATGACATCATCACC	GO:0000166(nucleotide binding);GO:0003676(nucleic acid binding);GO:0004812(aminoacyl-tRNA ligase activity);GO:0004815(aspartate-tRNA ligase activity);GO:0005524(ATP binding);GO:0016874(ligase activity)	130202618
Clpx	A_51_P304681	0.0100188	down	2.38985	68.0178	90.7228	137.122	119.579	158.292	122.503	265.127	126.215	251.73	100.905	224.089	77.4472	-1.13584	-0.522794	-0.350513	0.350513	0.598599	0.812499	AF134983	Clpx	Mus musculus energy-dependent regulator of proteolysis (ClpX) mRNA, complete cds. [AF134983]	AF134983	false	gb:AF134983;nap:NAP109396-1	GO:0006457(protein folding);GO:0015031(protein transport)	0	chr9:65128365..65128426	chr9		65128365	270166	9qC	GO:0005739(mitochondrion);GO:0005743(mitochondrial inner membrane)	GO:0006457|GO:0015031|GO:0000166|GO:0005515|GO:0005524|GO:0008233|GO:0008270|GO:0016887|GO:0017111|GO:0046872|GO:0005739|GO:0005743		Mm.30088		TAAGTTAGAATACCTTGAAAACCCACATTTTGACACATGTTTATATTTCTGGTCTCCTCG	GO:0000166(nucleotide binding);GO:0005515(protein binding);GO:0005524(ATP binding);GO:0008233(peptidase activity);GO:0008270(zinc ion binding);GO:0016887(ATPase activity);GO:0017111(nucleoside-triphosphatase activity);GO:0046872(metal ion binding)	65128426
4921537D05Rik	A_51_P366211	0.0384477	up	2.38072	97.7398	66.498	68.3154	88.0083	206.562	163.492	79.1339	125.42	53.8794	171.313	44.2543	82.205	1.07055	0.149482	0.852262	-0.149482	-1.15392	-0.378495	AK141627	4921537D05Rik	Mus musculus adult male hippocampus cDNA, RIKEN full-length enriched library, clone:C630047E11 product:hypothetical protein, full insert sequence. [AK141627]	AK141627	false	gb:AK141627;gb:AK017769;riken:5730513H21;riken:C630047E11		0	chr10:94172213..94172272	chr10		94172213	77048	10qC2				Mm.296971	TC1592552	AGCAAGATGCCAGTGGGTAAATTTAATTACTGGTGCCTCCTTATGAGTGTTGTCCTCTGA		94172272
1700067C01Rik	A_52_P151528	0.00280193	up	2.37704	43.6098	33.0822	36.5386	31.0848	90.3607	69.9634	24.3538	49.1131	32.2018	72.6716	48.8766	72.0759	0.562176	0.396795	0.532673	-0.84838	-1.01067	-0.396795	NM_029714	1700067C01Rik	Mus musculus RIKEN cDNA 1700067C01 gene (1700067C01Rik), mRNA [NM_029714]	NM_029714	false	ref:NM_029714;ref:NM_001039721;gb:BC022688;gb:AK042364		0	chr7:29420478..29420419	chr7	ENSMUST00000069861	29420419	76718	7qB1			NM_029714	Mm.69030	TC1594908	CTAAGGAACTAGACTTCTTGGTGCTCCTTGATACAGTGACATACACCAACACTCCTATGA		29420478
Cdc6	A_52_P219473	0.0234093	down	2.37595	77.9586	143.996	132.924	203.365	77.4483	244.773	260.593	193.298	128.494	137.466	184.084	154.466	-0.52983	-0.25804	-1.30472	0.786392	0.25804	0.6085	NM_011799	Cdc6	Mus musculus cell division cycle 6 homolog (S. cerevisiae) (Cdc6), transcript variant 1, mRNA [NM_011799]	NM_011799	false	ref:NM_011799;ref:NM_001025779;gb:AK162669;ens:ENSMUST00000060347	GO:0006260(DNA replication);GO:0007049(cell cycle);GO:0007067(mitosis);GO:0051301(cell division)	0	chr11:98739945..98740004	chr11	ENSMUST00000060347	98739945	23834	11qD	GO:0005634(nucleus);GO:0005737(cytoplasm);GO:0005819(spindle)	GO:0006260|GO:0007049|GO:0007067|GO:0051301|GO:0000166|GO:0003682|GO:0005515|GO:0005524|GO:0017111|GO:0005634|GO:0005737|GO:0005819	NM_011799	Mm.20912	TC1647429	TTAAGAACCAGATTAAGTTTCCATAGTGTCAGGTATCGCTATGGAAAGAACATAGACTCA	GO:0000166(nucleotide binding);GO:0003682(chromatin binding);GO:0005515(protein binding);GO:0005524(ATP binding);GO:0017111(nucleoside-triphosphatase activity)	98740004
Pdgfd	A_52_P636948	0.0396206	down	2.37006	219.07	30.4595	1010.66	83.3996	754.184	96.2798	1319.46	97.5247	691.071	31.4871	1094.62	35.7611	-0.832147	-0.0794585	-0.708962	0.0794587	0.77743	1.25732	BC030896	Pdgfd	Mus musculus platelet-derived growth factor, D polypeptide, mRNA (cDNA clone MGC:31518 IMAGE:4489485), complete cds. [BC030896]	BC030896	false	gb:BC030896;gb:AK141551;riken:C630020I23;tc:TC1584881	GO:0000074(regulation of progression through cell cycle);GO:0008283(cell proliferation);GO:0009987(cellular process);GO:0050730(regulation of peptidyl-tyrosine phosphorylation)	0	chr9:6378717..6378776	chr9		6378717	71785	9qA1	GO:0005615(extracellular space);GO:0016020(membrane)	GO:0000074|GO:0008283|GO:0009987|GO:0050730|GO:0005161|GO:0005515|GO:0008083|GO:0005615|GO:0016020		Mm.390122	TC1584881	ATGGCTCCTATAAAAAACACCAAAATGTACATTATCTTACTCACTTGTAAAGGGCACAGA	GO:0005161(platelet-derived growth factor receptor binding);GO:0005515(protein binding);GO:0008083(growth factor activity)	6378776
4933409K07Rik	A_52_P311999	0.026421	down	2.36608	44.6614	56.283	61.7669	61.8843	57.0689	94.5365	175.898	129.274	259.623	151.957	245.823	90.2343	-0.55445	-0.223521	-0.948948	0.223521	0.551974	1.22509	BC059060	4933409K07Rik	Mus musculus RIKEN cDNA 4933409K07 gene, mRNA (cDNA clone MGC:69869 IMAGE:6822098), complete cds. [BC059060]	BC059060	false	gb:BC059060;ens:ENSMUST00000098124;ens:ENSMUST00000098126;ref:XM_982639		0	chr4:42259981..42260040	chr4	ENSMUST00000098124	42259981	108816	4qA5			XM_982639	Mm.372017	TC1626552	CAGTTTTCGTCCTCTGAGAAGTCAGTGATGGCCTCCTTATTAACTGCTCCCCATATTGTA		42260040
Trio	A_52_P1123325	0.0497148	down	2.36277	38.0142	43.4648	25.401	34.2714	42.6724	41.4576	75.4558	25.0419	44.3114	17.5472	21.4881	18.5778	-0.31912	-0.557928	-0.0841446	1.46548	1.21063	0.0841446	AK020139	Trio	Mus musculus 12 days embryo male wolffian duct includes surrounding region cDNA, RIKEN full-length enriched library, clone:6720464I07 product:unclassifiable, full insert sequence. [AK020139]	AK020139	false	gb:AK020139;riken:6720464I07	GO:0006412(translation);GO:0006468(protein amino acid phosphorylation);GO:0007242(intracellular signaling cascade);GO:0008150(biological_process);GO:0035023(regulation of Rho protein signal transduction)	0	chr15:27732386..27732327	chr15		27732327	223435	15qB1	GO:0005575(cellular_component);GO:0005622(intracellular);GO:0005840(ribosome)	GO:0006412|GO:0006468|GO:0007242|GO:0008150|GO:0035023|GO:0000166|GO:0003674|GO:0003735|GO:0004672|GO:0004674|GO:0005085|GO:0005089|GO:0005524|GO:0016301|GO:0016740|GO:0005575|GO:0005622|GO:0005840				GATAGCCTTTTATTTTTCTCTGAAATGGCATATAAACAACCTACAAGGCTACGATTTGCC	GO:0000166(nucleotide binding);GO:0003674(molecular_function);GO:0003735(structural constituent of ribosome);GO:0004672(protein kinase activity);GO:0004674(protein serine/threonine kinase activity);GO:0005085(guanyl-nucleotide exchange factor activity);GO:0005089(Rho guanyl-nucleotide exchange factor activity);GO:0005524(ATP binding);GO:0016301(kinase activity);GO:0016740(transferase activity)	27732386
4930481F22Rik	A_52_P354333	0.0343753	up	2.3616	34.7872	25.7253	23.9401	11.454	98.5852	89.4013	31.6645	74.8986	44.8884	55.0549	24.4942	35.68	0.512097	1.1403	0.217802	-1.16535	-0.217802	-0.465947	NM_029139	4930481F22Rik	Mus musculus RIKEN cDNA 4930481F22 gene (4930481F22Rik), transcript variant 2, mRNA [NM_029139]	NM_029139	false	ref:NM_029139;gb:AY899936;gb:BY715157;ens:ENSMUST00000034219		0	chr8:116538854..116539811	chr8	ENSMUST00000034219	116538854	668110	8qE1			NM_029139	Mm.390078	TC1594339	AGAAGTGTACAGTCCAGTTCTCAGGATTCAGACCAAAGAAGCTGGGGTTGCTTCTAAGTT		116539811
NAP054660-1	A_52_P84717	0.013496	down	2.36036	58.0978	72.1053	64.7554	76.212	113.191	86.5921	147.69	84.2518	250.071	101.983	189.114	69.0745	-0.909742	-0.833139	-0.211671	0.211671	0.695887	0.854912	NAP054660-1	NAP054660-1			false	nap:NAP054660-1		0	chr12:52318466..52318525	chr12		52318466		12qC1						ATGTCTCTGCAGTAGAGTAAAATTGTCAGTTCCATGTGCTTGTCTCGATCTTCACTGCAC		52318525
A_52_P732433	A_52_P732433	0.0465525	up	2.36004	59.3302	80.0787	102.88	78.3831	139.59	74.9948	45.2886	67.4875	42.1181	86.5039	40.023	94.9683	0.0714109	0.896403	1.40039	-0.0714109	-0.534262	-0.742555	A_52_P732433	A_52_P732433			false			0	chr11:084917917..084917858	chr11		84917858		11qC						ATAGGCCCTTTTATAAGATACATTACTTGCGAACATTTTCCGCATTCTTTAGGTAGTTTC		84917917
AK037618	A_52_P1107894	0.0234966	down	2.35277	26.5853	15.5173	24.4704	19.4881	29.4261	11.7279	42.7054	8.96743	49.3865	15.5918	114.922	24.6591	-0.718485	-1.1668	-0.168085	0.75641	0.168085	0.725226	AK037618	AK037618	Mus musculus 16 days neonate thymus cDNA, RIKEN full-length enriched library, clone:A130029O15 product:unclassifiable, full insert sequence. [AK037618]	AK037618	false	gb:AK037618;riken:A130029O15;tc:TC1613455;nap:NAP022589-001		0	chr14:100557596..100557655	chr14		100557596		14qE2.3					TC1613455	TGCAATTTCAAATTATTCAGAACTGTTTTTTAATACATAAGGCTCACTACATATTTACTG		100557655
AK040026	A_52_P1011580	0.0328803	down	2.33797	125.476	16.7486	47.1027	10.3029	318.657	43.0862	171.192	13.1968	363.05	16.2759	125.864	11.2503	-0.28926	-1.00181	-0.307856	0.502792	1.28479	0.289261	AK040026	AK040026	Mus musculus 0 day neonate thymus cDNA, RIKEN full-length enriched library, clone:A430046B15 product:unclassifiable, full insert sequence. [AK040026]	AK040026	false	gb:AK040026;riken:A430046B15;tc:TC1635399;nap:NAP080795-1		0	chr5:110755563..110755622	chr5		110755563		5qF				Mm.22836	TC1635399	CCGAGGCATGAAATTAGGGCTATCTTCTATGAATCGTGGTTAATGTATCTAAGGGGTTTG		110755622
Six4	A_52_P420340	0.0499772	up	2.32323	50.4083	113.808	90.6367	93.7737	72.8027	118.815	52.3609	128.45	44.5669	214.83	42.6909	172.573	0.0598886	1.18567	0.5281	-0.0598885	-1.0344	-0.780453	NM_011382	Six4	Mus musculus sine oculis-related homeobox 4 homolog (Drosophila) (Six4), mRNA [NM_011382]	NM_011382	false	ref:NM_011382;gb:D50418;gb:D50416;ens:ENSMUST00000043208	GO:0006355(regulation of transcription, DNA-dependent);GO:0007275(multicellular organismal development);GO:0007519(striated muscle development);GO:0042472(inner ear morphogenesis);GO:0045449(regulation of transcription);GO:0045941(positive regulation of transcription);GO:0048538(thymus development);GO:0051451(myoblast migration)	0	chr12:74019519..74019460	chr12	ENSMUST00000043208	74019460	20474	12qC3	GO:0005634(nucleus)	GO:0006355|GO:0007275|GO:0007519|GO:0042472|GO:0045449|GO:0045941|GO:0048538|GO:0051451|GO:0003677|GO:0003700|GO:0005634	NM_011382	Mm.249575	TC1700017	TGCTGCAAAGGATCCTCTAGTGATTCCTGATGAGGAATCAGAATAGAGGTAAATAACCCC	GO:0003677(DNA binding);GO:0003700(transcription factor activity)	74019519
Slc25a25	A_51_P193176	0.0254096	down	2.32146	214.386	268.553	657.392	481.56	757.309	494.417	1375.82	616.433	1063.69	403.175	1127.76	317.987	-1.21171	-0.437678	-0.271563	0.271563	0.512881	0.939703	NM_146118	Slc25a25	Mus musculus solute carrier family 25 (mitochondrial carrier, phosphate carrier), member 25 (Slc25a25), mRNA [NM_146118]	NM_146118	false	ref:NM_146118;gb:BC022114;gb:AK049392;gb:BC066998	GO:0006810(transport)	0	chr2:32237159..32237100	chr2	ENSMUST00000028160	32237100	227731	2qB	GO:0005743(mitochondrial inner membrane);GO:0016020(membrane);GO:0016021(integral to membrane)	GO:0006810|GO:0005215|GO:0005488|GO:0005509|GO:0005743|GO:0016020|GO:0016021	NM_146118	Mm.37395	TC1575226	GTGTGTACCACTCTGCTTGGAGCCTATTTATTTTGTATTTATTTGAACAGAGTTATGTCC	GO:0005215(transporter activity);GO:0005488(binding);GO:0005509(calcium ion binding)	32237159
Fbxo2	A_52_P36190	0.00194749	down	2.32113	87.3575	226.68	200.388	392.757	174.087	499.494	396.021	433.292	400.273	403.071	257.209	272.411	-0.825348	-0.42054	-0.970352	0.42054	0.540251	0.467458	NM_176848	Fbxo2	Mus musculus F-box protein 2 (Fbxo2), mRNA [NM_176848]	NM_176848	false	ref:NM_176848;gb:AK140175;gb:BC027053;ens:ENSMUST00000047951	GO:0006512(ubiquitin cycle);GO:0006516(glycoprotein catabolic process);GO:0030163(protein catabolic process);GO:0030433(ER-associated protein catabolic process)	0	chr4:147008713..147008844	chr4	ENSMUST00000047951	147008713	230904	4qE2	GO:0005829(cytosol)	GO:0006512|GO:0006516|GO:0030163|GO:0030433|GO:0001948|GO:0005515|GO:0030246|GO:0005829	NM_176848	Mm.262287	TC1578506	CCCAAGATGACAGCGTTAAGAAATACTTCGCCTCCTCCTTCGAGTGGTGTCGCAAAGCGC	GO:0001948(glycoprotein binding);GO:0005515(protein binding);GO:0030246(carbohydrate binding)	147008844
BC055360	A_52_P567531	0.0306387	up	2.31726	52.3375	56.2276	59.3386	63.8106	169.503	88.2197	44.9996	78.8222	72.9765	134.522	50.5648	117.166	0.353325	0.351933	1.3989	-0.351933	-0.425584	-0.755592	BC055360	BC055360	Mus musculus cDNA clone IMAGE:30046664, partial cds. [BC055360]	BC055360	false	gb:BC055360;gb:AY512913;ens:ENSMUST00000074800;tc:TC1593148		0	chr15:91956496..91966324	chr15	ENSMUST00000074800	91956496		15qE3				Mm.453528	TC1593148	CTGGAATCCCCAGTTCCCAGGTTTCCGTGCATCCCCGTTTCAAAAGAAAACAACACCAAC		91966324
AK042687	A_52_P218077	0.0248425	down	2.3172	31.2199	60.2311	22.4313	58.9852	23.9186	82.9596	46.1035	45.3799	49.8211	45.5232	24.5207	38.5571	-0.147523	-0.594322	-0.993755	0.823346	0.930675	0.147523	AK042687	AK042687	Mus musculus 7 days neonate cerebellum cDNA, RIKEN full-length enriched library, clone:A730016A03 product:unclassifiable, full insert sequence [AK042687]	AK042687	false	gb:AK042687;riken:A730016A03;nap:NAP023881-001		0	chr13:48554858..48554799	chr13		48554799		13qA5				Mm.165212		ATGTGTAGTGGATATGGTTAAGGAGCATTTTGTTTAACTAGTTACCCAGTTCTATTTCTC		48554858
AK050867	A_52_P995993	0.0445234	down	2.31693	53.118	63.6286	28.3966	90.0201	35.6001	81.0472	46.01	40.136	74.0318	60.2928	63.4962	62.1224	-0.146014	-1.55007	-1.07242	0.311508	0.410619	0.146014	AK050867	AK050867	Mus musculus 9 days embryo whole body cDNA, RIKEN full-length enriched library, clone:D030027I22 product:unclassifiable, full insert sequence. [AK050867]	AK050867	false	gb:AK050867;gb:AK172096;riken:D030027I22;riken:F830036E16		0	chr13:94264722..94264663	chr13		94264663		13qC3				Mm.437892	TC1624715	CATTATGGAATGCTTATGGTGTAACTTTGTAGTAATCTTATCAGTAAGTCCTTGACAAGG		94264722
Egr2	A_51_P173043	0.00105787	down	2.3164	222.752	626.507	427.975	966.84	519.058	1124.97	1246.65	1196.58	822.114	819.812	517.653	599.214	-0.82839	-0.51225	-0.452414	0.722639	0.667547	0.452414	NM_010118	Egr2	Mus musculus early growth response 2 (Egr2), mRNA [NM_010118]	NM_010118	false	ref:NM_010118;gb:BC009093;gb:AK155585;ens:ENSMUST00000048289	GO:0006350(transcription);GO:0006355(regulation of transcription, DNA-dependent);GO:0007622(rhythmic behavior);GO:0042552(myelination);GO:0045449(regulation of transcription)	0	chr10:66937367..66937426	chr10	ENSMUST00000048289	66937367	13654	10qB5.1	GO:0005622(intracellular);GO:0005634(nucleus)	GO:0006350|GO:0006355|GO:0007622|GO:0042552|GO:0045449|GO:0003676|GO:0003677|GO:0003700|GO:0005515|GO:0008270|GO:0030528|GO:0046872|GO:0005622|GO:0005634	NM_010118	Mm.290421	TC1578922	GTAGCCAAATTTCAGGTGAGAATGTGCTTCAATGTCACTGCCGCTGATTTGTTTGGTTAT	GO:0003676(nucleic acid binding);GO:0003677(DNA binding);GO:0003700(transcription factor activity);GO:0005515(protein binding);GO:0008270(zinc ion binding);GO:0030528(transcription regulator activity);GO:0046872(metal ion binding)	66937426
Smcr8	A_52_P153625	0.0329454	down	2.31559	27.0507	42.4797	30.0845	59.1061	52.9443	65.5818	50.7687	42.5718	105.872	45.4745	41.9696	35.8669	-0.610044	-0.933223	-0.267755	0.295105	1.26026	0.267755	NM_175491	Smcr8	Mus musculus Smith-Magenis syndrome chromosome region, candidate 8 homolog (human) (Smcr8), transcript variant 2, mRNA [NM_175491]	NM_175491	false	ref:NM_175491;ref:NM_001085440;gb:BC085095;gb:AK164045		0	chr11:60594469..60594528	chr11	ENSMUST00000102667	60594469	237782	11qB2			NM_175491	Mm.57726	TC1592876	GGCACTTTTGATCTTAATTACTTCTCTTTGCGGATTATGTCGGTGGATTACCAGGCTTCA		60594528
Phactr1	A_52_P12942	0.0332099	up	2.30686	43.9774	35.6101	29.7364	16.223	306.885	166.302	44.7828	98.1837	64.5628	85.2163	32.1943	32.6953	0.163375	0.733086	0.742795	-1.27364	-0.541524	-0.163375	BC048620	Phactr1	Mus musculus phosphatase and actin regulator 1, mRNA (cDNA clone IMAGE:6742822), complete cds. [BC048620]	BC048620	false	gb:BC048620;ens:ENSMUST00000073134;tc:TC1594867		0	chr13:43136882..43138393	chr13	ENSMUST00000073134	43136882	218194	13qA4		GO:0003779|GO:0004864		Mm.160124	TC1594867	ACACTGGAGACCAAGGAACCCTTTCAAGGCCCAGAAGACCCTTACTACAAACTCTTTAAA	GO:0003779(actin binding);GO:0004864(protein phosphatase inhibitor activity)	43138393
NAP123523-1	A_52_P313656	0.00530721	up	2.30438	41.2682	42.4382	18.5368	12.219	73.8057	60.2554	45.6464	81.3299	52.9238	90.6357	28.2302	62.6519	0.367914	1.00951	0.70089	-0.425039	-0.367914	-0.74187	NAP123523-1	NAP123523-1			false	nap:NAP123523-1		0	chr11:119362890..119362949	chr11		119362890		11qE2						GCTCTGCAGCAGATCCTTGAGGCTGTTGGTTTGGCTGGAAGAATTGAGGCGGCTGTACTG		119362949
Amhr2	A_51_P466221	0.0351201	down	2.30057	51.1451	194.275	43.1646	310.909	55.0621	361.036	77.7492	261.752	131.807	241.608	79.1569	188.988	-0.0870659	-1.01021	-0.87465	0.0870659	0.964121	0.582853	NM_144547	Amhr2	Mus musculus anti-Mullerian hormone type 2 receptor (Amhr2), mRNA [NM_144547]	NM_144547	false	ref:NM_144547;gb:AF503863;gb:BC119571;ens:ENSMUST00000023809	GO:0001880(Mullerian duct regression);GO:0006468(protein amino acid phosphorylation);GO:0007165(signal transduction);GO:0007179(transforming growth factor beta receptor signaling pathway);GO:0007548(sex differentiation)	0	chr15:102282533..102282592	chr15	ENSMUST00000023809	102282533	110542	15qF3	GO:0005887(integral to plasma membrane);GO:0016020(membrane);GO:0016021(integral to membrane)	GO:0001880|GO:0006468|GO:0007165|GO:0007179|GO:0007548|GO:0000166|GO:0000287|GO:0004672|GO:0004674|GO:0004675|GO:0004872|GO:0005024|GO:0005026|GO:0005071|GO:0005524|GO:0016301|GO:0016740|GO:0030145|GO:0042562|GO:0046872|GO:0005887|GO:0016020|GO:0016021	NM_144547	Mm.60331	TC1585042	ATGAGTAGCTTGTTTGAACTCTCTGTACAGGCCGACATGCGTGTGGCCGACATGCCTACT	GO:0000166(nucleotide binding);GO:0000287(magnesium ion binding);GO:0004672(protein kinase activity);GO:0004674(protein serine/threonine kinase activity);GO:0004675(transmembrane receptor protein serine/threonine kinase activity);GO:0004872(receptor activity);GO:0005024(transforming growth factor beta receptor activity);GO:0005026(transforming growth factor beta receptor activity, type II);GO:000…	102282592
OTTMUSG00000015282	A_51_P375631	0.0241582	up	2.2943	156.45	63.2773	178.543	103.822	347.084	221.657	159.845	164.424	199.964	198.124	93.4569	166.332	0.975793	0.452013	0.316811	-0.370893	-0.316811	-1.16184	AK016792	OTTMUSG00000015282	Mus musculus adult male testis cDNA, RIKEN full-length enriched library, clone:4933412K16 product:Jun N-terminal kinase binding protein 1, full insert sequence. [AK016792]	AK016792	false	gb:AK016792;gb:BY716469;ens:ENSMUST00000044745;riken:4933412K16		0	chr2:119716508..119716449	chr2	ENSMUST00000044745	119716449	100036539	2qE5		GO:0016301		Mm.416965	TC1594136	TAGACAGTGGAATATAGAAAAGGGGCTCTGCCAGTGCCTTGCCCACCCAGTAGAAGGGAC	GO:0016301(kinase activity)	119716508
Fcamr	A_51_P299235	0.0493043	up	2.29364	53.6433	31.0949	25.5926	11.3046	164.678	117.235	33.9285	74.3648	41.5965	44.3507	23.6043	22.2156	0.497857	0.889954	0.201383	-1.42099	-0.38136	-0.201383	NM_144960	Fcamr	Mus musculus Fc receptor, IgA, IgM, high affinity (Fcamr), mRNA [NM_144960]	NM_144960	false	ref:NM_144960;gb:BC110549;gb:BC110550;ens:ENSMUST00000027670	GO:0006955(immune response)	0	chr1:132642180..132642239	chr1	ENSMUST00000027670	132642180	64435	1qE4	GO:0016021(integral to membrane)	GO:0006955|GO:0004872|GO:0004888|GO:0005515|GO:0016021	NM_144960	Mm.31821	TC1589723	AGAATGACCCAAGACCCTGATGATGGAAAGGTAAATAGCTCAGTCACCATGAAGGGAAGA	GO:0004872(receptor activity);GO:0004888(transmembrane receptor activity);GO:0005515(protein binding)	132642239
BC013561	A_51_P516125	0.00229771	down	2.29144	5640.08	3350.23	8629.12	5984.15	8030.66	6433.87	17028.5	6043.37	10233.4	2931.87	10495.6	2831.41	-0.371534	-0.594923	-0.803159	0.371534	0.680401	0.767207	BC013561	BC013561	Mus musculus cDNA clone IMAGE:3492058, partial cds. [BC013561]	BC013561	false	gb:BC013561;tc:TC1644705		0	chr1:174109970..174109911	chr1		174109911		1qH3					TC1644705	ACTGAGGTTTCTTGGTAATGCTTTGTACAATCCAAAATGTTAAATTGGCTGTTGAAAGTG		174109970
NAP049188-1	A_52_P714230	0.0415782	up	2.28982	178.157	195.882	471.694	300.122	412.568	364.137	262.34	373.414	98.6139	301.259	142.202	242.427	0.18625	0.97539	0.503239	-0.18625	-1.28805	-0.446516	NAP049188-1	NAP049188-1			false	nap:NAP049188-1		0	chr17:35926531..35926590	chr17		35926531		17qB1						GAAAAGTACTAGCTTAGTTGAGATTTCTGTGGGAAACGTTGAGGCCTCTATGGGAAAGTA		35926590
Cdk2	A_51_P266521	0.0237677	down	2.28876	24.2044	61.2319	20.8446	98.2825	38.8614	95.4219	51.4579	83.7925	33.8216	42.1882	178.13	214.23	-0.339305	-1.23756	-0.296278	0.296278	0.680812	0.733475	NM_016756	Cdk2	Mus musculus cyclin-dependent kinase 2 (Cdk2), transcript variant 2, mRNA [NM_016756]	NM_016756	false	ref:NM_016756;ref:NM_183417;gb:BC026145;ens:ENSMUST00000026415	GO:0006468(protein amino acid phosphorylation);GO:0007049(cell cycle);GO:0007067(mitosis);GO:0045941(positive regulation of transcription);GO:0051301(cell division)	0	chr10:128101166..128101107	chr10	ENSMUST00000026415	128101107	12566	10qD3	GO:0000307(cyclin-dependent protein kinase holoenzyme complex);GO:0005634(nucleus);GO:0005667(transcription factor complex)	GO:0006468|GO:0007049|GO:0007067|GO:0045941|GO:0051301|GO:0000166|GO:0004672|GO:0004674|GO:0004693|GO:0005515|GO:0005524|GO:0016301|GO:0016740|GO:0000307|GO:0005634|GO:0005667	NM_016756	Mm.111326	TC1572708	GGAAATTTTCTATAAAAGAGTGAACAATTATATTTATATTTCAAGTTAAAGTAGTTTGGA	GO:0000166(nucleotide binding);GO:0004672(protein kinase activity);GO:0004674(protein serine/threonine kinase activity);GO:0004693(cyclin-dependent protein kinase activity);GO:0005515(protein binding);GO:0005524(ATP binding);GO:0016301(kinase activity);GO:0016740(transferase activity)	128101166
ENSMUSG00000073981	A_51_P419801	0.0198435	down	2.28567	21.9189	60.0168	18.3935	70.0799	15.4082	81.2755	22.4296	40.2193	28.1195	37.523	21.0396	40.5214	-0.253807	-0.730416	-1.19973	0.356901	0.783181	0.253807	AK051661	ENSMUSG00000073981	Mus musculus 12 days embryo spinal ganglion cDNA, RIKEN full-length enriched library, clone:D130062J21 product:hypothetical protein, full insert sequence. [AK051661]	AK051661	false	gb:AK051661;ens:ENSMUST00000095859;riken:D130062J21;tc:TC1590885		0	chr4:32574544..32574603	chr4	ENSMUST00000095859	32574544	100038651	4qA5					TC1590885	GTTACTTTGAGCATTTTAACGACGTTTGACAATATTTGAATGACCAGAAGCTATTTGGAC		32574603
AA536717	A_51_P308208	0.00392326	down	2.28465	38.0544	13.2902	40.3395	10.5467	99.2433	33.6823	145.785	24.0831	200.204	23.1698	206.242	28.034	-0.748871	-0.331176	-0.707594	0.331176	0.84458	0.612514	NM_172379	AA536717	Mus musculus expressed sequence AA536717 (AA536717), transcript variant 2, mRNA [NM_172379]	NM_172379	false	ref:NM_172379;gb:AK031973;riken:6330519G01;tc:TC1589189		0	chr14:19152611..19152670	chr14		19152611	105428	14qA2			NM_172379	Mm.206990	TC1589189	CACGGGAACCCTTTCTTAGGTTTGATCAATTTGCTGGAGTGGTGTACAGAACTCAGAAAC		19152670
Chrm4	A_51_P418325	0.00893416	up	2.27931	43.439	35.9881	47.5485	45.4473	110.822	84.014	47.5404	73.3539	39.7478	104.217	40.6776	71.4745	0.551729	0.345464	0.679806	-0.345464	-1.11038	-0.532937	NM_007699	Chrm4	Mus musculus cholinergic receptor, muscarinic 4 (Chrm4), mRNA [NM_007699]	NM_007699	false	ref:NM_007699;gb:BC120504;ens:ENSMUST00000045537;tc:TC1674159	GO:0007165(signal transduction);GO:0007186(G-protein coupled receptor protein signaling pathway)	0	chr2:91729460..91729519	chr2	ENSMUST00000045537	91729460	12672	2qE1	GO:0016020(membrane);GO:0016021(integral to membrane);GO:0045211(postsynaptic membrane)	GO:0007165|GO:0007186|GO:0001584|GO:0004871|GO:0004872|GO:0004930|GO:0004981|GO:0016020|GO:0016021|GO:0045211	NM_007699	Mm.389376	TC1674159	CCACTTTCAAAAAGACCTTCCGCCACCTTTTGCTGTGCCAGTATCGGAACATCGGCACAG	GO:0001584(rhodopsin-like receptor activity);GO:0004871(signal transducer activity);GO:0004872(receptor activity);GO:0004930(G-protein coupled receptor activity);GO:0004981(muscarinic acetylcholine receptor activity)	91729519
4921517D21Rik	A_51_P347169	0.0389379	up	2.27598	38.9601	20.9482	36.1178	26.2448	122.929	105.661	74.5714	101.891	39.7783	99.6131	58.7802	68.0154	0.891244	0.456752	0.214457	-0.454266	-1.32828	-0.214457	NM_026338	4921517D21Rik	Mus musculus RIKEN cDNA 4921517D21 gene (4921517D21Rik), mRNA [NM_026338]	NM_026338	false	ref:NM_026338;gb:AK014908;ens:ENSMUST00000085073;riken:4921517D21		0	chr9:107790319..107790378	chr9	ENSMUST00000085073	107790319	67722	9qF1	GO:0015629(actin cytoskeleton)	GO:0005200|GO:0005515|GO:0015629	NM_026338	Mm.390222	TC1587774	AAGGCATACCTAACCTCAATACTCAAGAACCTCATGAGCCCTGGCAATCTGCCCTTTCCA	GO:0005200(structural constituent of cytoskeleton);GO:0005515(protein binding)	107790378
TC1640726	A_52_P532607	0.0267036	up	2.275	77.1559	44.0977	56.489	26.5259	148.659	127.384	30.552	58.8498	47.9518	58.0332	31.8857	37.0371	0.80369	1.08719	0.219443	-0.949156	-0.278676	-0.219443	TC1640726	TC1640726	Q54Q45_DICDI (Q54Q45) Myb domain-containing protein, partial (5%) [TC1640726]		false	tc:TC1640726;nap:NAP048446-1		0	chr13:91270835..91270894	chr13		91270835		13qC3					TC1640726	GAGCCACCCTATAGTTTTCAAATGTGTTATCTCACATCTAGGAAGAATAAGGACACATGG		91270894
Camk1g	A_51_P308898	0.0312379	down	2.27222	72.2303	136.003	74.6933	159.5	229.476	275.79	253.554	267.417	542.307	309.588	197.096	134.839	-0.741947	-0.923492	-0.0942151	0.0942151	0.979772	0.718672	NM_144817	Camk1g	Mus musculus calcium/calmodulin-dependent protein kinase I gamma (Camk1g), mRNA [NM_144817]	NM_144817	false	ref:NM_144817;ens:ENSMUST00000016323;gb:BC021840;gb:AF428262	GO:0006468(protein amino acid phosphorylation)	0	chr1:195047307..195047248	chr1	ENSMUST00000016323	195047248	215303	1qH6	GO:0005886(plasma membrane);GO:0005954(calcium- and calmodulin-dependent protein kinase complex);GO:0012505(endomembrane system);GO:0016020(membrane)	GO:0006468|GO:0000166|GO:0003824|GO:0004672|GO:0004674|GO:0004683|GO:0005516|GO:0005524|GO:0016301|GO:0016740|GO:0005886|GO:0005954|GO:0012505|GO:0016020	NM_144817	Mm.40329	TC1582790	GACTAGAGAAAGCTGTGACTATGGACTGTGAGCCTTCTCTCCCTGCTGGCCACACACCTC	GO:0000166(nucleotide binding);GO:0003824(catalytic activity);GO:0004672(protein kinase activity);GO:0004674(protein serine/threonine kinase activity);GO:0004683(calmodulin-dependent protein kinase activity);GO:0005516(calmodulin binding);GO:0005524(ATP binding);GO:0016301(kinase activity);GO:0016740(transferase activity)	195047307
Was	A_51_P327127	0.0446775	up	2.26986	105.966	363.5	96.21	537.154	124.125	638.589	56.3399	607.974	44.3694	695.082	76.0904	518.661	0.846691	0.143965	0.261949	-0.806738	-1.3445	-0.143965	NM_009515	Was	Mus musculus Wiskott-Aldrich syndrome homolog (human) (Was), mRNA [NM_009515]	NM_009515	false	ref:NM_009515;gb:U42471;gb:U29673;ens:ENSMUST00000033505	GO:0006955(immune response);GO:0008154(actin polymerization and/or depolymerization);GO:0016197(endosome transport);GO:0030041(actin filament polymerization);GO:0030048(actin filament-based movement);GO:0042110(T cell activation)	0	chrX:7238734..7238675	chrX	ENSMUST00000033505	7238675	22376	XqA1.1	GO:0005856(cytoskeleton);GO:0012506(vesicle membrane)	GO:0006955|GO:0008154|GO:0016197|GO:0030041|GO:0030048|GO:0042110|GO:0042802|GO:0005856|GO:0012506	NM_009515	Mm.4735	TC1583549	ACAGGATAAAATTGAGTCTATGTGTCTGAGTGTGTGTTCATTCACATCCTAAATGAGTAG	GO:0042802(identical protein binding)	7238734
D530049N12Rik	A_51_P413803	0.00119818	up	2.26981	25.8334	14.526	23.9831	11.4112	26.4083	10.5773	29.4574	32.41	55.2624	57.327	22.0832	24.2463	0.441758	0.682729	0.931173	-0.526646	-0.441758	-0.52365	AK021319	D530049N12Rik	Mus musculus 13 days embryo stomach cDNA, RIKEN full-length enriched library, clone:D530049N12 product:hypothetical protein, full insert sequence. [AK021319]	AK021319	false	gb:AK021319;riken:D530049N12;tc:TC1596232;nap:NAP013950-001		0	chr4:143671673..143671732	chr4		143671673	78723	4qE1					TC1596232	CTGTCACCACAATGTTATGCTACGGCTGCCAGTTCTCTTATACTGGTTCTAGCCATATAC		143671732
AA407452	A_51_P212840	0.00884674	down	2.26766	65.9086	149.889	110.401	180.867	93.107	245.029	240.948	192.752	129.411	120.677	121.851	137.345	-0.742927	-0.269746	-0.953563	0.764402	0.543237	0.269746	NM_001081678	AA407452	Mus musculus EST AA407452 (AA407452), mRNA [NM_001081678]	NM_001081678	false	ref:NM_001081678;gb:BC066073;gb:AK036691;ens:ENSMUST00000035930		0	chr6:28190389..28190330	chr6	ENSMUST00000035930	28190330	627049	6qA3.2	GO:0005622(intracellular)	GO:0003676|GO:0008270|GO:0005622	NM_001081678	Mm.84441	TC1622015	TCCTTCTCAGTGCTTTGCACTAAAATATACTGTGAAAGGAATTTAGACTGTAATTGTTGC	GO:0003676(nucleic acid binding);GO:0008270(zinc ion binding)	28190389
AK030462	A_52_P811068	0.0200145	down	2.26515	25.1751	35.0652	18.7494	36.2892	16.9616	46.6084	45.5486	32.8002	39.8069	39.7783	56.1046	49.695	-0.23954	-0.714194	-1.21981	0.712202	0.23954	0.413522	AK030462	AK030462	Mus musculus adult male pituitary gland cDNA, RIKEN full-length enriched library, clone:5330415G09 product:unclassifiable, full insert sequence. [AK030462]	AK030462	false	gb:AK030462;riken:5330415G09		0	chr3:55820291..55820232	chr3		55820232		3qC						TGTTCACCAGTCACTCGGAGGTTAGTTTGTAGTATCTGTTAAATGAAAGTAACCATAAGA		55820291
5430411K18Rik	A_51_P251008	0.00391323	down	2.26514	30.8817	50.4743	21.4856	42.8909	54.6833	70.8084	47.546	37.0105	53.5156	38.7562	18.7419	12.0857	-0.703079	-0.991588	-0.367105	0.367105	0.471246	0.638676	AK028969	5430411K18Rik	Mus musculus 10 days neonate skin cDNA, RIKEN full-length enriched library, clone:4732475F16 product:hypothetical protein, full insert sequence. [AK028969]	AK028969	false	gb:AK028969;riken:4732475F16;tc:TC1613018;nap:NAP116450-1		0	chr18:78153586..78153645	chr18		78153586	71423	18qE3				Mm.297782	TC1613018	CCCCTTTGAAAGAATGTTTGAACCAGTTACTGAAGGTTAAGGTTTCCACACCTTATCTCT		78153645
Cldn18	A_51_P437707	0.0486566	up	2.25876	39.6842	54.8171	23.2931	20.533	419.76	232.298	54.3603	137.26	44.5845	78.1314	25.7902	45.2615	0.171649	0.819663	1.4913	-0.698576	-0.171649	-0.173749	NM_019815	Cldn18	Mus musculus claudin 18 (Cldn18), mRNA [NM_019815]	NM_019815	false	ref:NM_019815;gb:AF221068;ens:ENSMUST00000035048;tc:TC1581207	GO:0016338(calcium-independent cell-cell adhesion)	0	chr9:99500190..99500151	chr9	ENSMUST00000035048	99500151	56492	9qE3.3	GO:0005615(extracellular space);GO:0005923(tight junction);GO:0016020(membrane);GO:0016021(integral to membrane)	GO:0016338|GO:0005198|GO:0042802|GO:0005615|GO:0005923|GO:0016020|GO:0016021	NM_019815	Mm.386784	TC1581207	GGGAAGGAGGTAGAAATAAGAATCTAGGGCATGAAGATTGTTAAGGTTCTTGGGGTCCAA	GO:0005198(structural molecule activity);GO:0042802(identical protein binding)	99500190
Ramp3	A_51_P227090	0.014178	down	2.25769	84.1491	238.695	79.3982	408.874	107.245	492.361	291.938	457.552	260.089	488.526	189.941	376.002	-0.259479	-1.11981	-0.954139	0.596392	0.335239	0.259479	NM_019511	Ramp3	Mus musculus receptor (calcitonin) activity modifying protein 3 (Ramp3), mRNA [NM_019511]	NM_019511	false	ref:NM_019511;ref:XM_972757;gb:BC024765;ens:ENSMUST00000045374	GO:0006810(transport);GO:0006886(intracellular protein transport);GO:0007186(G-protein coupled receptor protein signaling pathway);GO:0008277(regulation of G-protein coupled receptor protein signaling pathway)	0	chr11:6577299..6577358	chr11	ENSMUST00000045374	6577299	56089	11qA1	GO:0005615(extracellular space);GO:0016020(membrane);GO:0016021(integral to membrane)	GO:0006810|GO:0006886|GO:0007186|GO:0008277|GO:0004872|GO:0008565|GO:0015027|GO:0005615|GO:0016020|GO:0016021	NM_019511	Mm.39884	TC1605086	CGATTCTGTGTCCAGTGTGGGCTGGAGCTGTGGCTTGTTTAGCCCTTCAAAGACACCTAC	GO:0004872(receptor activity);GO:0008565(protein transporter activity);GO:0015027(coreceptor, soluble ligand activity)	6577358
Kif17	A_52_P600474	0.0413038	up	2.25308	35.4187	19.7338	28.9373	14.2654	150.64	96.3487	45.5548	77.0375	31.7776	50.6065	33.595	25.0643	0.310157	0.48672	0.11108	-1.29165	-1.205	-0.11108	NM_010623	Kif17	Mus musculus kinesin family member 17 (Kif17), mRNA [NM_010623]	NM_010623	false	ref:NM_010623;gb:AK046890;gb:AB001424;ens:ENSMUST00000030539	GO:0006810(transport);GO:0007017(microtubule-based process);GO:0007018(microtubule-based movement);GO:0015031(protein transport);GO:0016192(vesicle-mediated transport)	0	chr4:137547205..137549903	chr4	ENSMUST00000030539	137547205	16559	4qD3	GO:0005871(kinesin complex);GO:0005874(microtubule);GO:0005875(microtubule associated complex)	GO:0006810|GO:0007017|GO:0007018|GO:0015031|GO:0016192|GO:0000166|GO:0003774|GO:0003777|GO:0005515|GO:0005524|GO:0005871|GO:0005874|GO:0005875	NM_010623	Mm.347452	NP721804	ACCATCAACATCGAGATCTATGCCGTGGATGAACGGGGTAAGGACCATCTTCGTGCAGGC	GO:0000166(nucleotide binding);GO:0003774(motor activity);GO:0003777(microtubule motor activity);GO:0005515(protein binding);GO:0005524(ATP binding)	137549903
Slc22a7	A_51_P395856	0.0495083	down	2.25261	64.1961	22.4244	22.655	20.1717	121.41	52.8677	155.607	34.7332	190.953	38.8837	81.3881	21.2166	-0.211103	-1.56103	-0.529096	0.434999	0.567455	0.211103	NM_144856	Slc22a7	Mus musculus solute carrier family 22 (organic anion transporter), member 7 (Slc22a7), mRNA [NM_144856]	NM_144856	false	ref:NM_144856;gb:BC025813;gb:AK143949;ens:ENSMUST00000087012	GO:0006810(transport);GO:0006811(ion transport);GO:0015711(organic anion transport)	0	chr17:45895571..45895512	chr17	ENSMUST00000087012	45895512	108114	17qC	GO:0005887(integral to plasma membrane);GO:0016020(membrane);GO:0016021(integral to membrane)	GO:0006810|GO:0006811|GO:0015711|GO:0005215|GO:0008514|GO:0015075|GO:0005887|GO:0016020|GO:0016021	NM_144856	Mm.387538	TC1580408	CCTGTGTTTATCCAGTCTCCAAAAACAGGACAACTCCTGCAGCACTGGGCTGTTGGGGAT	GO:0005215(transporter activity);GO:0008514(organic anion transporter activity);GO:0015075(ion transporter activity)	45895571
1700022A21Rik	A_51_P240723	0.0481628	down	2.25172	68.1438	115.734	87.855	134.977	156.343	218.287	163.935	190.72	277.23	171.554	403.522	178.862	-0.414236	-0.269599	-0.131593	0.131593	1.04233	1.52372	XM_131911	1700022A21Rik	PREDICTED: Mus musculus RIKEN cDNA 1700022A21 gene (1700022A21Rik), mRNA [XM_131911]	XM_131911	false	gb:XM_131911;ens:ENSMUST00000047544;ref:XM_906557;ref:XM_987912		0	chr5:24158815..24158874	chr5	ENSMUST00000047544	24158815	72252	5qA3			XM_131911	Mm.87446	TC1679691	GGCCGGCCAGAGCTTTACCTCATCCATCTCAGAGACACATGGAAACCAGGACGTGACAGT		24158874
D430007A19Rik	A_52_P677036	0.0402619	up	2.25164	91.022	95.2745	142.495	116.527	202.107	135.132	112.934	134.589	45.4924	121.976	57.6053	117.78	0.0936034	0.449723	0.74023	-0.0936034	-1.26343	-0.872339	XM_923365	D430007A19Rik	PREDICTED: Mus musculus RIKEN cDNA D430007A19 gene, transcript variant 4 (D430007A19Rik), mRNA [XM_923365]	XM_923365	false	ref:XM_923365;gb:AK085916;gb:AK084899;riken:D830028G18		0	chr18:55110011..55109952	chr18		55109952	320431	18qD3	GO:0005622(intracellular)	GO:0003676|GO:0008270|GO:0005622	XM_923365	Mm.192984	TC1618010	TGCATATCTCTCTTCATTGTCTTACAGTTTAGATTTATCAGAAAAGGAACTATTGGGCTG	GO:0003676(nucleic acid binding);GO:0008270(zinc ion binding)	55110011
Apc	A_52_P633752	0.0147477	up	2.25043	157.414	71.8382	142.772	125.152	297.695	217.674	101.846	146.39	90.1386	130.882	64.7763	103.47	1.29844	0.356729	0.61837	-0.356729	-0.371355	-0.508981	NM_007462	Apc	Mus musculus adenomatosis polyposis coli (Apc), mRNA [NM_007462]	NM_007462	false	ref:NM_007462;gb:AK082724;gb:AK045053;ens:ENSMUST00000079362	GO:0000074(regulation of progression through cell cycle);GO:0006461(protein complex assembly);GO:0006974(response to DNA damage stimulus);GO:0007026(negative regulation of microtubule depolymerization);GO:0007049(cell cycle);GO:0007050(cell cycle arrest);GO:0008285(negative regulation of cell proliferation);GO:0009798(axis specification);GO:0009952(anterior/posterior pattern formation);GO:0009953…	0	chr18:34397304..34401379	chr18	ENSMUST00000079362	34397304	11789	18qB1	GO:0000776(kinetochore);GO:0005634(nucleus);GO:0005737(cytoplasm);GO:0005813(centrosome);GO:0016328(lateral plasma membrane);GO:0030877(beta-catenin destruction complex)	GO:0000074|GO:0006461|GO:0006974|GO:0007026|GO:0007049|GO:0007050|GO:0008285|GO:0009798|GO:0009952|GO:0009953|GO:0016055|GO:0045736|GO:0045786|GO:0004601|GO:0005488|GO:0005515|GO:0008013|GO:0008017|GO:0008605|GO:0019901|GO:0000776|GO:0005634|GO:0005737|GO:0005813|GO:0016328|GO:0030877	NM_007462	Mm.384171	TC1629139	CAGAACCTCACAAAAAGAATAGATAGCCTGCCTTTAACTGAAAATTTTTCCTTACAGACA	GO:0004601(peroxidase activity);GO:0005488(binding);GO:0005515(protein binding);GO:0008013(beta-catenin binding);GO:0008017(microtubule binding);GO:0008605(protein kinase CK2 regulator activity);GO:0019901(protein kinase binding)	34401379
A930037G23Rik	A_52_P655008	0.0465237	up	2.24542	523.222	163.98	487.091	266.247	629.52	372.378	327.584	301.393	214.917	172.306	94.9041	147.602	1.13576	0.33328	0.219342	-0.417922	-0.219342	-1.17532	AK044382	A930037G23Rik	Mus musculus adult retina cDNA, RIKEN full-length enriched library, clone:A930010D23 product:hypothetical protein, full insert sequence. [AK044382]	AK044382	false	gb:AK044382;riken:A930010D23;tc:TC1596827;nap:NAP076383-1		0	chr6:125112222..125112281	chr6		125112222	320678	6qF3		GO:0005198|GO:0005529		Mm.129415	TC1596827	AAGAGGCTCAAGGACTCCGGAAGCTAAAGATATTGCTTGGAACAGTCAAAACACACAGGA	GO:0005198(structural molecule activity);GO:0005529(sugar binding)	125112281
Id1	A_52_P533809	0.00382658	down	2.24339	5174.12	3804.37	12284.1	6237.88	12799.4	6740.85	24148.4	6707.63	15369.4	4226.38	21279	4851.86	-0.969202	-0.435193	-0.487777	0.435193	0.449708	0.719965	NM_010495	Id1	Mus musculus inhibitor of DNA binding 1 (Id1), mRNA [NM_010495]	NM_010495	false	ref:NM_010495;ens:ENSMUST00000038368;gb:AK008264;gb:BC025073	GO:0000122(negative regulation of transcription from RNA polymerase II promoter);GO:0007275(multicellular organismal development);GO:0007507(heart development);GO:0030509(BMP signaling pathway);GO:0045449(regulation of transcription);GO:0045765(regulation of angiogenesis)	0	chr2:152428751..152428810	chr2	ENSMUST00000038368	152428751	15901	2qG3	GO:0005634(nucleus)	GO:0000122|GO:0007275|GO:0007507|GO:0030509|GO:0045449|GO:0045765|GO:0005515|GO:0030528|GO:0005634	NM_010495	Mm.444	TC1576104	TTTGTATTGTATATTACAATGATCACTGGCTGAAAATATTGTTTTACAATAGTTCTATGG	GO:0005515(protein binding);GO:0030528(transcription regulator activity)	152428810
Gemin8	A_51_P265999	0.0111982	down	2.24142	86.2195	208.028	144.841	335.589	211.744	336.8	276.975	319.188	288.102	216.717	194.115	176.819	-0.833584	-0.77512	-0.232459	0.232459	0.847874	0.571746	NM_146238	Gemin8	Mus musculus gem (nuclear organelle) associated protein 8 (Gemin8), mRNA [NM_146238]	NM_146238	false	ref:NM_146238;ref:XM_898026;ref:XM_974941;ref:XM_982538	GO:0000387(spliceosomal snRNP biogenesis);GO:0006397(mRNA processing);GO:0008380(RNA splicing)	0	chrX:161533883..161533942	chrX		161533883	237221	XqF5	GO:0005634(nucleus);GO:0005681(spliceosome);GO:0005737(cytoplasm)	GO:0000387|GO:0006397|GO:0008380|GO:0005515|GO:0005634|GO:0005681|GO:0005737	NM_146238	Mm.209490	TC1582022	CTTTAAACCATCCAGAATGTCATAAAAGCCTTAAGCCACGTGTCATTTATTCCTACATTT	GO:0005515(protein binding)	161533942
Plxnc1	A_52_P507498	0.0438149	up	2.24025	74.0503	131.006	48.7818	160.75	91.9931	214.49	30.5205	246.605	48.0062	225.527	49.9409	201.068	1.04184	0.144493	0.643585	-1.14945	-0.367112	-0.144493	AK011113	Plxnc1	Mus musculus 13 days embryo liver cDNA, RIKEN full-length enriched library, clone:2510048K12 product:plexin C1, full insert sequence. [AK011113]	AK011113	false	gb:AK011113;gb:AK033998;riken:2510048K12;riken:9330137F21	GO:0007275(multicellular organismal development)	0	chr10:94220992..94220933	chr10		94220933	54712	10qC2	GO:0005615(extracellular space);GO:0016020(membrane);GO:0016021(integral to membrane)	GO:0007275|GO:0004867|GO:0004872|GO:0005615|GO:0016020|GO:0016021		Mm.256712	TC1597538	GGATCCCATTAGCCAAATGCACAGAATGTCCAAATTAGATGTGTGCTGAAGACAATCAGT	GO:0004867(serine-type endopeptidase inhibitor activity);GO:0004872(receptor activity)	94220992
Lefty1	A_51_P354706	0.0294047	up	2.23919	66.1377	87.1954	45.0228	105.664	105.301	172.393	29.9204	151.706	42.005	169.522	52.7818	146.697	0.953962	0.121988	0.641557	-0.989334	-0.660101	-0.121988	NM_010094	Lefty1	Mus musculus left right determination factor 1 (Lefty1), mRNA [NM_010094]	NM_010094	false	ref:NM_010094;ens:ENSMUST00000037361;gb:D83921;gb:AK131943	GO:0007275(multicellular organismal development);GO:0008285(negative regulation of cell proliferation);GO:0009948(anterior/posterior axis specification);GO:0016049(cell growth);GO:0040007(growth);GO:0042074(cell migration involved in gastrulation)	0	chr1:182774681..182774740	chr1	ENSMUST00000037361	182774681	13590	1qH4	GO:0005615(extracellular space)	GO:0007275|GO:0008285|GO:0009948|GO:0016049|GO:0040007|GO:0042074|GO:0005125|GO:0005160|GO:0008083|GO:0005615	NM_010094	Mm.378911	TC1581841	CTTTCATGCAAATCTGAAGTGCTCATTATACTGGGAGAGCTGGGGATTCTAACTCCCTAA	GO:0005125(cytokine activity);GO:0005160(transforming growth factor beta receptor binding);GO:0008083(growth factor activity)	182774740
Net1	A_52_P662098	0.039314	up	2.23732	151.645	145.382	226.335	195.308	256.065	260.497	180.696	232.768	68.1584	158.182	50.3082	158.604	0.255891	0.407744	0.170284	-0.170284	-1.01958	-1.46152	NM_019671	Net1	Mus musculus neuroepithelial cell transforming gene 1 (Net1), transcript variant 1, mRNA [NM_019671]	NM_019671	false	ref:NM_019671;ref:NM_001047159;gb:BC004699;gb:AK082128	GO:0007242(intracellular signaling cascade);GO:0035023(regulation of Rho protein signal transduction)	0	chr13:3883098..3883039	chr13	ENSMUST00000091853	3883039	56349	13qA1	GO:0005622(intracellular);GO:0005634(nucleus)	GO:0007242|GO:0035023|GO:0005085|GO:0005089|GO:0005622|GO:0005634	NM_019671	Mm.22261	TC1591734	GGCAGCTACAGATACACAGATTACTGTTAAATTGGAGACTTTAAAAAGGTATTTTCATGG	GO:0005085(guanyl-nucleotide exchange factor activity);GO:0005089(Rho guanyl-nucleotide exchange factor activity)	3883098
2810450G17Rik	A_51_P102249	0.0283251	down	2.23259	33.6322	60.2762	21.064	44.1143	28.7043	67.8182	47.6298	47.9351	63.2692	38.3578	22.0737	28.8297	-0.228258	-0.452977	-0.626917	0.604269	1.33547	0.228258	AK013318	2810450G17Rik	Mus musculus 10, 11 days embryo whole body cDNA, RIKEN full-length enriched library, clone:2810450G17 product:unclassifiable, full insert sequence. [AK013318]	AK013318	false	gb:AK013318;riken:2810450G17		0	chr9:37265684..37265743	chr9		37265684	72766	9qA4				Mm.127892	TC1616567	GATGGAAGGTAATCTCTCCTTTAGGAGAGTCTTATAGTCTTGGTAATGCTTATACGTTAG		37265743
AK086916	A_52_P1116491	0.0450599	up	2.22977	104.867	63.9177	71.9468	93.8456	115.806	97.6133	79.2618	111.132	48.2721	119.304	52.8378	113.28	1.14974	0.052108	0.682031	-0.0521081	-0.869911	-0.664787	AK086916	AK086916	Mus musculus 0 day neonate lung cDNA, RIKEN full-length enriched library, clone:E030011K06 product:unclassifiable, full insert sequence. [AK086916]	AK086916	false	gb:AK086916;riken:E030011K06		0	chr1:157778774..157778715	chr1		157778715		1qG3						TTCCTCATCAGAGTCTGTATTCCACTCTTAAACGAGCTATTTAGCCGCATAAAATGAAAA		157778774
Olfr812	A_51_P456699	0.0157086	up	2.21863	35.1241	42.9724	34.0427	31.9214	95.0651	60.0493	26.0308	47.8032	36.5314	78.8729	34.5077	68.876	0.292971	0.676743	1.24669	-0.292971	-0.526474	-0.41316	NM_146795	Olfr812	Mus musculus olfactory receptor 812 (Olfr812), mRNA [NM_146795]	NM_146795	false	ref:NM_146795;gb:BC132196;gb:BC132194;ens:ENSMUST00000057775	GO:0007165(signal transduction);GO:0007186(G-protein coupled receptor protein signaling pathway);GO:0007608(sensory perception of smell);GO:0050896(response to stimulus)	0	chr10:129245452..129245393	chr10	ENSMUST00000057775	129245393	258791	10qD3	GO:0016020(membrane);GO:0016021(integral to membrane)	GO:0007165|GO:0007186|GO:0007608|GO:0050896|GO:0004871|GO:0004872|GO:0004930|GO:0004984|GO:0016020|GO:0016021	NM_146795	Mm.337275	TC1680589	TCTCCTGTCCTGCAGCTGTCTTGTACAGACACACAGTTAATAGAATTGATGACTTTTGTC	GO:0004871(signal transducer activity);GO:0004872(receptor activity);GO:0004930(G-protein coupled receptor activity);GO:0004984(olfactory receptor activity)	129245452
A930006J02Rik	A_51_P465172	0.0420446	down	2.21437	35.0229	22.7698	23.5052	11.9145	53.8127	41.8802	39.2396	8.86018	47.0991	10.6411	22.9487	10.6257	-0.424384	-0.0652906	-0.683881	1.10134	1.10049	0.0652904	AK020818	A930006J02Rik	Mus musculus adult retina cDNA, RIKEN full-length enriched library, clone:A930006J02 product:Weakly similar to Bkm-like sex-determining region hypothetical protein CS319, full insert sequence. [AK020818]	AK020818	false	gb:AK020818;riken:A930006J02;tc:TC1593666		0	chr14:47699860..47699919	chr14		47699860	77790	14qC1					TC1593666	CCTGGACAGTCTGACAAATATTAAAACATCTAATAATGACACTTCTTGTAGGAAGTAGAG		47699919
Sec14l3	A_52_P656455	0.0333443	up	2.21231	27.6328	20.8796	21.9551	11.7067	28.2247	11.3099	35.2878	31.8851	44.0683	71.4294	23.7966	28.403	0.129002	0.631937	1.04409	-0.129002	-0.972064	-0.530571	AK136060	Sec14l3	Mus musculus in vitro fertilized eggs cDNA, RIKEN full-length enriched library, clone:7420451P20 product:SEC14-like protein 3 (45 kDa secretory protein) (rsec45) homolog [Rattus norvegicus], full insert sequence. [AK136060]	AK136060	false	gb:AK136060;riken:7420451P20;tc:TC1695278;nap:NAP122461-001	GO:0006810(transport)	0	chr11:3977466..3977525	chr11		3977466	380683	11qA1	GO:0005622(intracellular);GO:0016021(integral to membrane)	GO:0006810|GO:0005215|GO:0005622|GO:0016021			TC1695278	TCATATGATCCTGCTCTGACAAGAAGATATGGAGTGTTTTCATTGCCCTGCATCTTTGAG	GO:0005215(transporter activity)	3977525
2610206C17Rik	A_51_P265089	0.0227836	up	2.21067	27.3024	14.3676	28.4398	13.5263	47.683	44.3034	26.3085	40.4443	34.7899	41.7052	31.8193	43.3785	1.00396	1.1499	0.183809	-0.542656	-0.183809	-0.369325	AK011897	2610206C17Rik	Mus musculus 10 days embryo whole body cDNA, RIKEN full-length enriched library, clone:2610206C17 product:hypothetical protein, full insert sequence. [AK011897]	AK011897	false	gb:AK011897;gb:XM_895846;ens:ENSMUST00000098318;riken:2610206C17		0	chr7:84652144..84652203	chr7	ENSMUST00000098318	84652144	72495	7qD3			XM_895846	Mm.382914	TC1589805	GGTTGTTTGGGGATACGAATTCATCTGCTATATATGGTGACTTGTGGTGCATGCATTATT		84652203
1810033B17Rik	A_51_P325856	0.0463905	up	2.20831	181.876	56.8838	416.51	79.0823	513.936	94.8954	398.555	129.589	273.046	144.463	143.659	98.6096	0.0280142	0.748069	0.788324	-0.0280142	-0.730405	-1.10601	NM_026985	1810033B17Rik	Mus musculus RIKEN cDNA 1810033B17 gene (1810033B17Rik), mRNA [NM_026985]	NM_026985	false	ref:NM_026985;gb:AK087121;gb:AK036449;ens:ENSMUST00000014118		0	chr8:3668713..3668772	chr8	ENSMUST00000014118	3668713	69189	8qA1.1			NM_026985	Mm.175176	TC1586740	TCATGTATGTGCATCTGGCTGTTCTGTATGTGTGTCACTGAAGTGGTGGGTGATAGACAT		3668772
Wsb1	A_52_P66107	0.00237391	down	2.20492	72.5981	117.088	108.363	167.867	179.151	224.471	472.015	278.207	519.163	328.989	187.879	146.9	-0.704395	-0.646253	-0.340162	0.747866	0.643337	0.340162	NM_019653	Wsb1	Mus musculus WD repeat and SOCS box-containing 1 (Wsb1), transcript variant 1, mRNA [NM_019653]	NM_019653	false	ref:NM_019653;gb:AK168565;gb:AK146752;ens:ENSMUST00000017821	GO:0007242(intracellular signaling cascade);GO:0008150(biological_process)	0	chr11:79070809..79070750	chr11	ENSMUST00000017821	79070750	78889	11qB5	GO:0005575(cellular_component)	GO:0007242|GO:0008150|GO:0003674|GO:0005575	NM_019653	Mm.307022	TC1734367	GCGCCGGCTCTTTTGTCTGAGTGTGACCCGGTGGCTTTGTTCCAGGCATTCCGGTGATTT	GO:0003674(molecular_function)	79070809
Nr4a1	A_51_P239654	0.0139559	down	2.20251	6126.4	4702.79	9092.9	7977.78	19265.8	9189.23	32275	10217.5	26950	7774.81	17106.4	5631.46	-0.953968	-1.14674	-0.267467	0.323887	0.457915	0.267467	NM_010444	Nr4a1	Mus musculus nuclear receptor subfamily 4, group A, member 1 (Nr4a1), mRNA [NM_010444]	NM_010444	false	ref:NM_010444;gb:BC004770;gb:AK157203;ens:ENSMUST00000023779	GO:0006350(transcription);GO:0006355(regulation of transcription, DNA-dependent);GO:0006917(induction of apoptosis);GO:0043154(negative regulation of caspase activity);GO:0045449(regulation of transcription);GO:0045944(positive regulation of transcription from RNA polymerase II promoter)	0	chr15:101102674..101102733	chr15	ENSMUST00000023779	101102674	15370	15qF2	GO:0005634(nucleus)	GO:0006350|GO:0006355|GO:0006917|GO:0043154|GO:0045449|GO:0045944|GO:0003677|GO:0003700|GO:0003707|GO:0004872|GO:0004879|GO:0005515|GO:0008270|GO:0030528|GO:0046872|GO:0005634	NM_010444	Mm.119	TC1779970	CTCTTCCGCTCTCCTTCCATGTGTACATAACTGTCACTCAAGAAGGTGATTGACAGATTC	GO:0003677(DNA binding);GO:0003700(transcription factor activity);GO:0003707(steroid hormone receptor activity);GO:0004872(receptor activity);GO:0004879(ligand-dependent nuclear receptor activity);GO:0005515(protein binding);GO:0008270(zinc ion binding);GO:0030528(transcription regulator activity);GO:0046872(metal ion binding)	101102733
Olfr1427	A_52_P50207	0.043346	up	2.20106	21.269	15.6756	19.0189	12.0034	26.0276	31.0138	34.4809	42.6318	43.8587	99.3318	30.0576	63.4421	0.719731	0.943495	0.0266322	-0.0266322	-0.899892	-0.798209	NM_146679	Olfr1427	Mus musculus olfactory receptor 1427 (Olfr1427), mRNA [NM_146679]	NM_146679	false	ref:NM_146679;gb:BC127962;ens:ENSMUST00000087825;tc:NP830851	GO:0007165(signal transduction);GO:0007186(G-protein coupled receptor protein signaling pathway);GO:0007608(sensory perception of smell);GO:0050896(response to stimulus)	0	chr19:12166069..12166010	chr19	ENSMUST00000087825	12166010	258674	19qA	GO:0016020(membrane);GO:0016021(integral to membrane)	GO:0007165|GO:0007186|GO:0007608|GO:0050896|GO:0004871|GO:0004872|GO:0004930|GO:0004984|GO:0016020|GO:0016021	NM_146679	Mm.377633	NP830851	TGATCACTACGCTATGGTTTGTTCTTCTCCTTGTATCCTACACAGTCATCTTGACAATGC	GO:0004871(signal transducer activity);GO:0004872(receptor activity);GO:0004930(G-protein coupled receptor activity);GO:0004984(olfactory receptor activity)	12166069
Spata9	A_51_P212980	0.0400573	down	2.18984	34.8149	30.6304	29.0135	41.8557	29.9235	52.4005	39.3663	21.5267	51.8686	24.5993	31.8771	26.0158	-0.054194	-0.767641	-1.04724	0.631901	0.837309	0.054194	NM_029343	Spata9	Mus musculus spermatogenesis associated 9 (Spata9), mRNA [NM_029343]	NM_029343	false	ref:NM_029343;gb:BC048558;gb:AK006554;ens:ENSMUST00000022081	GO:0007275(multicellular organismal development);GO:0007283(spermatogenesis);GO:0030154(cell differentiation)	0	chr13:76464786..76464845	chr13	ENSMUST00000022081	76464786	75571	13qC1	GO:0016020(membrane);GO:0016021(integral to membrane)	GO:0007275|GO:0007283|GO:0030154|GO:0016020|GO:0016021	NM_029343	Mm.443291	TC1588248	AATACCACTTTAGAGTGCTCAATAGTTATCTATCCACAGGTAAATTTCATCAGACATACC		76464845
AK046956	A_52_P1028096	0.00561227	up	2.18878	26.0036	14.4695	24.5834	11.3617	27.1812	10.6407	29.7103	31.2273	39.4086	33.1251	22.6226	27.032	0.297555	0.565365	0.804875	-0.619983	-0.297555	-0.80504	AK046956	AK046956	Mus musculus 10 days neonate cerebellum cDNA, RIKEN full-length enriched library, clone:B930007M20 product:unclassifiable, full insert sequence. [AK046956]	AK046956	false	gb:AK046956;riken:B930007M20		0	chr2:121334216..121334157	chr2		121334157		2qE5						TGCCACCTCATTTTCTCACAGACTAAAATGTGTTTCCTTAAACATCTTTTTCTCTGGCAG		121334216
ENSMUST00000056173	A_51_P190052	0.0361173	up	2.18875	46.5426	69.8155	27.1913	21.8878	191.54	157.742	59.1607	135.455	27.7447	76.3932	41.1039	67.9824	0.0704452	0.96846	0.935518	-0.539665	-0.805789	-0.0704452	ENSMUST00000056173	ENSMUST00000056173	predicted gene, ENSMUSG00000038442 [Source:MarkerSymbol;Acc:MGI:3642866] [ENSMUST00000056173]		false	ens:ENSMUST00000056173;gb:AK044960;riken:B130016D09;tc:TC1643529		0	chr7:142093046..142093105	chr7	ENSMUST00000056173	142093046		7qF5	GO:0019028(viral capsid)	GO:0019028			TC1643529	GAAATGGATAAGAGTAGGAAGAGAATTAAGTGAAATTTTGGCAAAGCAGGACCCCGATGC		142093105
Ugt1a9	A_52_P156806	0.00460221	down	2.18255	32.5232	19.6566	23.6324	12.4018	29.6883	11.3324	39.7581	9.18181	47.1906	10.6726	74.2849	16.5621	-1.02546	-0.821697	-0.362481	0.362481	0.392665	0.413267	NM_201644	Ugt1a9	Mus musculus UDP glucuronosyltransferase 1 family, polypeptide A9 (Ugt1a9), mRNA [NM_201644]	NM_201644	false	ref:NM_201644;gb:L27122;gb:S57479;ens:ENSMUST00000073772	GO:0008152(metabolic process)	0	chr1:89902627..89902686	chr1	ENSMUST00000073772	89902627	394434	1qD	GO:0005783(endoplasmic reticulum);GO:0005792(microsome);GO:0016020(membrane);GO:0016021(integral to membrane)	GO:0008152|GO:0015020|GO:0016740|GO:0016757|GO:0016758|GO:0005783|GO:0005792|GO:0016020|GO:0016021	NM_201644	Mm.300095	NP057134	TATCTACATTGAAGAACATGCATTTTGCTCCTACTTTTTAAGAACTGCTGTTGAAGTTGC	GO:0015020(glucuronosyltransferase activity);GO:0016740(transferase activity);GO:0016757(transferase activity, transferring glycosyl groups);GO:0016758(transferase activity, transferring hexosyl groups)	89902686
Gpr31c	A_52_P461105	0.0165536	up	2.17772	29.8326	18.9239	22.8992	11.5925	97.0681	32.6707	35.7205	34.138	55.5919	55.2171	23.7756	27.9587	0.295651	0.62108	1.20997	-0.295651	-0.351266	-0.59484	NM_001013832	Gpr31c	Mus musculus G protein-coupled receptor 31, D17Leh66c region (Gpr31c), mRNA [NM_001013832]	NM_001013832	false	ref:NM_001013832;ens:ENSMUST00000091648;ens:ENSMUST00000089102;tc:TC1632348		0	chr17:7165398..7165339	chr17	ENSMUST00000091648	7165339	436440	17qA1			NM_001013832	Mm.390936	TC1632348	CTGGACCTTCTTTTACCGTCTCAAAGTATGGAAGCCTTATGCCGTCTACCTGTTCAACCT		7165398
Sap30bp	A_52_P980013	0.0403757	up	2.17519	61.2347	94.0498	161.254	117.641	166.183	122.726	59.1878	114.615	51.9872	95.0176	39.1106	94.1092	0.125481	1.1995	1.18189	-0.208863	-0.125481	-0.52222	AK047823	Sap30bp	Mus musculus 16 days embryo head cDNA, RIKEN full-length enriched library, clone:C130002B14 product:unclassifiable, full insert sequence [AK047823]	AK047823	false	gb:AK047823;riken:C130002B14	GO:0006350(transcription);GO:0006355(regulation of transcription, DNA-dependent);GO:0006915(apoptosis);GO:0006917(induction of apoptosis)	0	chr11:115772141..115772200	chr11		115772141	57230	11qE2	GO:0005634(nucleus)	GO:0006350|GO:0006355|GO:0006915|GO:0006917|GO:0005515|GO:0005634		Mm.267810		TTGTTTTGTTTTAATCTCTTAAGACCTGGAATTATTTTAGAATCATGACCGTAGGGGAGG	GO:0005515(protein binding)	115772200
Olfr59	A_51_P491777	0.0401892	down	2.17427	56.0677	59.8766	36.7973	76.3663	59.2654	132.523	170.278	166.13	312.063	224.799	118.949	81.6013	-0.0651985	-1.02371	-1.13135	0.0651985	0.502822	0.573302	NM_011002	Olfr59	Mus musculus olfactory receptor 59 (Olfr59), mRNA [NM_011002]	NM_011002	false	ref:NM_011002;ref:NM_001011863;ens:ENSMUST00000080504;ens:ENSMUST00000079051	GO:0007165(signal transduction);GO:0007186(G-protein coupled receptor protein signaling pathway);GO:0007608(sensory perception of smell);GO:0050896(response to stimulus)	0	chr11:74105301..74105360	chr11	ENSMUST00000080504	74105301	18359	11qB5	GO:0005887(integral to plasma membrane);GO:0016020(membrane);GO:0016021(integral to membrane)	GO:0007165|GO:0007186|GO:0007608|GO:0050896|GO:0001584|GO:0004871|GO:0004872|GO:0004930|GO:0004984|GO:0005887|GO:0016020|GO:0016021	NM_011002	Mm.300072	TC1599652	CGTTGTGGCCATGACACACACCTTCCTCATATTCCGGCTCTCCTTCTGCTCTCAGAAGGT	GO:0001584(rhodopsin-like receptor activity);GO:0004871(signal transducer activity);GO:0004872(receptor activity);GO:0004930(G-protein coupled receptor activity);GO:0004984(olfactory receptor activity)	74105360
Susd4	A_51_P252000	0.0488558	down	2.17127	54.3459	59.1731	37.127	76.6646	32.5882	67.2412	39.6399	37.9352	55.9205	30.2753	32.8802	28.7613	-0.0930926	-1.01642	-1.01532	0.0930926	0.914915	0.222772	NM_144796	Susd4	Mus musculus sushi domain containing 4 (Susd4), mRNA [NM_144796]	NM_144796	false	ref:NM_144796;gb:BC021842;ens:ENSMUST00000085724;ens:ENSMUST00000048739		0	chr1:184732241..184732300	chr1	ENSMUST00000085724	184732241	96935	1qH5	GO:0016020(membrane);GO:0016021(integral to membrane)	GO:0016020|GO:0016021	NM_144796	Mm.331052	TC1594159	CCTCTGAAAGCATGTCACATTGTATAAATTTGCTTCTAAAATCTGCTTTGAACTGTCTAG		184732300
St6galnac6	A_52_P314353	0.0314346	up	2.17088	55.7691	76.4915	122.979	85.603	146.284	173.919	32.4663	88.0803	54.059	97.6074	39.2379	93.021	0.198312	1.17682	0.404501	-0.785731	-0.198312	-0.591166	AK035447	St6galnac6	Mus musculus adult male urinary bladder cDNA, RIKEN full-length enriched library, clone:9530049M17 product:sialytransferase 7 ((alpha-N-acetylneuraminyl 2,3-betagalactosyl-1,3)-N-acetyl galactosaminide alpha-2,6-sialytransferase) F, full insert...	AK035447	false	gb:AK035447;riken:9530049M17;tc:TC1628708;nap:NAP078859-1	GO:0001574(ganglioside biosynthetic process);GO:0006486(protein amino acid glycosylation)	0	chr2:32437837..32437896	chr2		32437837	50935	2qB	GO:0005737(cytoplasm);GO:0005794(Golgi apparatus);GO:0016020(membrane);GO:0016021(integral to membrane);GO:0030173(integral to Golgi membrane)	GO:0001574|GO:0006486|GO:0001665|GO:0008373|GO:0016740|GO:0016757|GO:0005737|GO:0005794|GO:0016020|GO:0016021|GO:0030173			TC1628708	GTCCCTCCTATATAAACACAATGTGGGCCACATGTAATTTGCAGTTTTATGGTAGCTATA	GO:0001665(alpha-N-acetylgalactosaminide alpha-2,6-sialyltransferase activity);GO:0008373(sialyltransferase activity);GO:0016740(transferase activity);GO:0016757(transferase activity, transferring glycosyl groups)	32437896
AK036163	A_51_P338295	0.0363998	up	2.16829	30.9816	14.4041	29.3644	12.012	76.3424	48.5043	38.7381	30.9951	26.087	42.3414	50.1103	47.5305	0.616895	0.80155	0.166329	-0.166329	-1.18678	-0.411789	AK036163	AK036163	Mus musculus 16 days neonate cerebellum cDNA, RIKEN full-length enriched library, clone:9630042L03 product:unclassifiable, full insert sequence. [AK036163]	AK036163	false	gb:AK036163;riken:9630042L03;tc:NP734269		0	chr9:73349255..73349196	chr9		73349196		9qD					NP734269	TATAATTCTCCACAACAATTCACTCTTATTGTTTATAGCTGCCCTAACATACCATAAGCC		73349255
Junb	A_51_P159194	0.0130389	down	2.16441	16047.1	18959	25436.8	31729.5	40179.5	33592.8	54948.3	31984.4	41328.1	15796.7	28331	15474	-0.76008	-0.838416	-0.261199	0.261199	0.867993	0.353025	NM_008416	Junb	Mus musculus Jun-B oncogene (Junb), mRNA [NM_008416]	NM_008416	false	ref:NM_008416;gb:BC092302;gb:AK088643;gb:AK141592	GO:0000074(regulation of progression through cell cycle);GO:0006350(transcription);GO:0006355(regulation of transcription, DNA-dependent);GO:0009987(cellular process)	0	chr8:87867108..87867049	chr8		87867049	16477	8qC3	GO:0005622(intracellular);GO:0005634(nucleus)	GO:0000074|GO:0006350|GO:0006355|GO:0009987|GO:0003677|GO:0003700|GO:0046983|GO:0005622|GO:0005634	NM_008416	Mm.1167	TC1573426	TTCGTGTCTAAAGTCTATTTTAAGATGTGTTTGTGTGTGTGTGTTTGACTTTTTATTGAA	GO:0003677(DNA binding);GO:0003700(transcription factor activity);GO:0046983(protein dimerization activity)	87867108
9030205A07Rik	A_51_P454422	0.0389099	up	2.16208	47.7283	48.0917	34.7026	31.8083	126.792	79.2614	29.3723	77.3903	43.108	74.4224	27.0202	34.662	0.174186	0.310773	0.862897	-1.21257	-0.602653	-0.174186	NM_001081017	9030205A07Rik	Mus musculus RIKEN cDNA 9030205A07 Gene (9030205A07Rik), mRNA [NM_001081017]	NM_001081017	false	ref:NM_001081017;gb:AB093296;gb:AB257853;ens:ENSMUST00000085079		0	chr12:103584705..103584764	chr12	ENSMUST00000085079	103584705	217843	12qE			NM_001081017	Mm.387073	TC1602085	TAATGGGTATAAAAAACAAACAATTTGATCCAAGCAGGTTGGGGAACCTTGGTACTGTAC		103584764
Acot5	A_51_P355996	0.0380429	up	2.16045	32.0136	38.0845	20.7127	11.2374	83.5762	72.5144	27.6444	51.869	22.3361	46.5038	37.9671	54.8836	0.140553	1.27328	0.595898	-0.516809	-0.666899	-0.140553	NM_145444	Acot5	Mus musculus acyl-CoA thioesterase 5 (Acot5), mRNA [NM_145444]	NM_145444	false	ref:NM_145444;gb:BC016076;gb:AY563099;ens:ENSMUST00000046422	GO:0000038(very-long-chain fatty acid metabolic process);GO:0001676(long-chain fatty acid metabolic process);GO:0006629(lipid metabolic process);GO:0006637(acyl-CoA metabolic process)	0	chr12:84965605..84965664	chr12	ENSMUST00000046422	84965605	217698	12qD1	GO:0005777(peroxisome);GO:0005829(cytosol)	GO:0000038|GO:0001676|GO:0006629|GO:0006637|GO:0004759|GO:0016290|GO:0016291|GO:0016787|GO:0005777|GO:0005829	NM_145444	Mm.123934	NP404225	TTTTCCATAAACATTTGAGTGGGGACAAGAGGCCAAGCCCAGCAAAACTATGATTTTCCT	GO:0004759(serine esterase activity);GO:0016290(palmitoyl-CoA hydrolase activity);GO:0016291(acyl-CoA thioesterase activity);GO:0016787(hydrolase activity)	84965664
Neurog3	A_51_P175784	0.0140665	up	2.16011	38.3021	34.149	30.6577	39.1844	123.463	89.252	33.863	80.4406	56.4368	103.723	30.5245	58.0536	0.781606	0.261996	1.08415	-0.632186	-0.261996	-0.311391	NM_009719	Neurog3	Mus musculus neurogenin 3 (Neurog3), mRNA [NM_009719]	NM_009719	false	ref:NM_009719;gb:AK008017;gb:BC104326;ens:ENSMUST00000050103	GO:0006350(transcription);GO:0006355(regulation of transcription, DNA-dependent);GO:0007275(multicellular organismal development);GO:0007399(nervous system development);GO:0030154(cell differentiation);GO:0030855(epithelial cell differentiation);GO:0045449(regulation of transcription);GO:0045944(positive regulation of transcription from RNA polymerase II promoter)	0	chr10:61529179..61529238	chr10	ENSMUST00000050103	61529179	11925	10qB4	GO:0005634(nucleus)	GO:0006350|GO:0006355|GO:0007275|GO:0007399|GO:0030154|GO:0030855|GO:0045449|GO:0045944|GO:0003677|GO:0003700|GO:0030528|GO:0005634	NM_009719	Mm.57236	NP1404911	AAAGATCGAGACCCTGCGCTTCGCCCACAACTACATCTGGGCACTGACTCAGACGCTGCG	GO:0003677(DNA binding);GO:0003700(transcription factor activity);GO:0030528(transcription regulator activity)	61529238
Arsg	A_51_P221263	0.039998	up	2.1595	290.668	419.616	359.203	793.529	578.415	895.893	345.267	968.969	282.873	880.924	114.165	649.805	0.78641	0.172627	0.684889	-0.172628	-0.322756	-1.19278	NM_028710	Arsg	Mus musculus arylsulfatase G (Arsg), mRNA [NM_028710]	NM_028710	false	ref:NM_028710;gb:BC039629;gb:AK158726;ens:ENSMUST00000020928	GO:0008152(metabolic process)	0	chr11:109389030..109389089	chr11	ENSMUST00000020928	109389030	74008	11qE1	GO:0005783(endoplasmic reticulum)	GO:0008152|GO:0004065|GO:0004168|GO:0005509|GO:0008484|GO:0016787|GO:0046872|GO:0005783	NM_028710	Mm.211850	TC1581989	AGCCTACACTGTTGCCTTTGAGATGACTTGAGCAAGCTAAACCAAAGTGAGGTTTTCCCA	GO:0004065(arylsulfatase activity);GO:0004168(dolichol kinase activity);GO:0005509(calcium ion binding);GO:0008484(sulfuric ester hydrolase activity);GO:0016787(hydrolase activity);GO:0046872(metal ion binding)	109389089
TC1652123	A_52_P170573	0.0239106	up	2.15924	97.4286	77.7363	124.605	97.0952	98.7746	139.694	52.8046	119.936	68.9425	117.745	48.0937	109.747	0.961888	0.996018	0.13607	-0.547396	-0.13607	-0.554127	TC1652123	TC1652123	O93952_CANAL (O93952) CTA8p (Fragment), partial (6%) [TC1652123]		false	tc:TC1652123;nap:NAP053586-1		0	chr8:27511075..27511016	chr8		27511016		8qA2					TC1652123	AACTACATGTGCTTTGGCTTAGCTTCCTCAGTTGTACGGTGGGGCTAATATTAGTGTTGT		27511075
Rnf148	A_51_P134923	0.0243902	up	2.15794	44.9241	25.58	37.7034	37.8246	63.5543	56.5206	33.8924	53.2755	41.9581	94.0862	40.3654	58.4612	1.08197	0.264867	0.438708	-0.383014	-0.89554	-0.264867	AK017027	Rnf148	Mus musculus adult male testis cDNA, RIKEN full-length enriched library, clone:4933432M07 product:similar to ZINC RING FINGER-CONTAINING PROTEIN GRAIL [Mus musculus], full insert sequence. [AK017027]	AK017027	false	gb:AK017027;ref:XM_889230;ref:XM_907953;ref:XM_989151		0	chr6:23603998..23603939	chr6		23603939	71300	6qA3.1		GO:0005515|GO:0008270|GO:0016874|GO:0046872	XM_889230	Mm.443309	TC1590595	TGTGCTGTACATCCAAAGCAAACATGACCCTTAGTTCCTCTATCCTGCCAGTGAAGATGA	GO:0005515(protein binding);GO:0008270(zinc ion binding);GO:0016874(ligase activity);GO:0046872(metal ion binding)	23603998
Myl1	A_52_P273120	0.0384119	down	2.15476	21.4789	26.995	34.5609	27.3125	34.8316	46.4949	48.14	22.3363	63.1932	46.5089	27.9879	10.8613	-0.720697	-0.0513417	-0.807596	0.716926	0.0513417	0.974681	AK009938	Myl1	Mus musculus adult male tongue cDNA, RIKEN full-length enriched library, clone:2310051N24 product:myosin light chain, alkali, fast skeletal muscle, full insert sequence. [AK009938]	AK009938	false	gb:AK009938;gb:BC059087;gb:CB588349;riken:2310051N24	GO:0007010(cytoskeleton organization and biogenesis)	0	chr1:66867734..66863487	chr1		66863487	17901	1qC3	GO:0005856(cytoskeleton);GO:0016459(myosin complex)	GO:0007010|GO:0003774|GO:0005509|GO:0005856|GO:0016459		Mm.1000	TC1593699	AGATTGCCGACTTCAAGGAGGCATTTCTCCTGTTTGACAGAACAGGTGAATGCAAGATCA	GO:0003774(motor activity);GO:0005509(calcium ion binding)	66867734
Trps1	A_52_P185876	0.00251855	up	2.15463	455.696	332.99	936.425	495.981	806.92	552.59	472.809	632.52	285.855	442.516	303.074	387.984	0.404458	0.868746	0.498085	-0.467989	-0.67858	-0.404458	AK036590	Trps1	Mus musculus adult male bone cDNA, RIKEN full-length enriched library, clone:9830138H06 product:trichorhinophalangeal syndrome I (human), full insert sequence. [AK036590]	AK036590	false	gb:AK036590;ens:ENSMUST00000080683;riken:9830138H06;tc:TC1677915	GO:0006350(transcription);GO:0006355(regulation of transcription, DNA-dependent);GO:0045892(negative regulation of transcription, DNA-dependent)	0	chr15:50649878..50649819	chr15	ENSMUST00000080683	50649819	83925	15qC	GO:0005622(intracellular);GO:0005634(nucleus)	GO:0006350|GO:0006355|GO:0045892|GO:0003676|GO:0003677|GO:0003700|GO:0005515|GO:0008270|GO:0016564|GO:0046872|GO:0005622|GO:0005634		Mm.30466	TC1677915	ATAAAACCACAAACTAGTATCATGCTTATAAGTGCACAGTAGAAGTATAGAACTGATGGG	GO:0003676(nucleic acid binding);GO:0003677(DNA binding);GO:0003700(transcription factor activity);GO:0005515(protein binding);GO:0008270(zinc ion binding);GO:0016564(transcriptional repressor activity);GO:0046872(metal ion binding)	50649878
AK035671	A_52_P1051947	0.0132163	up	2.15193	47.2064	51.8277	65.5571	42.6263	79.2228	53.6037	40.3726	70.2228	42.5354	63.3909	31.4852	58.4635	0.220435	0.976184	0.91876	-0.443389	-0.220435	-0.537686	AK035671	AK035671	Mus musculus adult male urinary bladder cDNA, RIKEN full-length enriched library, clone:9530084C23 product:unclassifiable, full insert sequence [AK035671]	AK035671	false	gb:AK035671;riken:9530084C23		0	chr16:32884432..32884491	chr16		32884432		16qB3				Mm.446359		CATAAAAATCTATGTTAAGTATTAGGCATGTTAATCGGGCTAGGATCGATTGAGCTAGAT		32884491
Id1	A_51_P385786	0.010466	down	2.15	5832.43	3920.71	10383.6	6399.06	10167.6	6548.5	19274.4	6721.68	11227.4	4026.22	20904.6	4487.62	-0.515967	-0.390578	-0.4542	0.430847	0.390578	1.13085	NM_010495	Id1	Mus musculus inhibitor of DNA binding 1 (Id1), mRNA [NM_010495]	NM_010495	false	ref:NM_010495;ens:ENSMUST00000038368;gb:AK008264;gb:BC025073	GO:0000122(negative regulation of transcription from RNA polymerase II promoter);GO:0007275(multicellular organismal development);GO:0007507(heart development);GO:0030509(BMP signaling pathway);GO:0045449(regulation of transcription);GO:0045765(regulation of angiogenesis)	0	chr2:152428741..152428800	chr2	ENSMUST00000038368	152428741	15901	2qG3	GO:0005634(nucleus)	GO:0000122|GO:0007275|GO:0007507|GO:0030509|GO:0045449|GO:0045765|GO:0005515|GO:0030528|GO:0005634	NM_010495	Mm.444	TC1592216	GAGGAAATATTTTGTATTGTATATTACAATGATCACTGGCTGAAAATATTGTTTTACAAT	GO:0005515(protein binding);GO:0030528(transcription regulator activity)	152428800
0610009O20Rik	A_51_P238405	0.020352	up	2.14173	67.1931	94.8771	92.9034	107.826	96.6673	115.299	41.5663	87.1779	37.859	88.0556	23.1485	91.1253	0.285401	0.568245	0.528862	-0.285401	-0.43463	-1.19379	BC002117	0610009O20Rik	Mus musculus RIKEN cDNA 0610009O20 gene, mRNA (cDNA clone MGC:6622 IMAGE:3490474), complete cds. [BC002117]	BC002117	false	gb:BC002117;gb:AK012209;gb:AK035876;riken:2700004E22		0	chr18:38381238..38381297	chr18		38381238	66839	18qB3	GO:0005739(mitochondrion)	GO:0005488|GO:0005739		Mm.281086	TC1592278	TTGCTGTATGTACACCATTTACTAGAGCTAGGTCCTAGAGATATAGTGGTTCTTTACTCT	GO:0005488(binding)	38381297
Pde6h	A_51_P273157	0.0227966	up	2.14145	54.4141	64.7103	38.9273	54.0795	214.929	170.968	50.671	100.494	46.6468	141.679	36.2047	77.5689	0.481071	0.256785	1.06122	-0.256785	-0.87169	-0.368214	NM_023898	Pde6h	Mus musculus phosphodiesterase 6H, cGMP-specific, cone, gamma (Pde6h), mRNA [NM_023898]	NM_023898	false	ref:NM_023898;gb:AF190929;gb:BC115671;gb:BC115672	GO:0000187(activation of MAPK activity);GO:0007601(visual perception);GO:0045742(positive regulation of epidermal growth factor receptor signaling pathway);GO:0045745(positive regulation of G-protein coupled receptor protein signaling pathway);GO:0050896(response to stimulus)	0	chr6:136925382..136927428	chr6	ENSMUST00000057650	136925382	78600	6qG1		GO:0000187|GO:0007601|GO:0045742|GO:0045745|GO:0050896|GO:0004114|GO:0016787|GO:0030553	NM_023898	Mm.290622	TC1607448	CATGGAGGGGCTAGGAACAGATATCACGGTCATCTGTCCCTGGGAAGCGTTCAGCCATCT	GO:0004114(3',5'-cyclic-nucleotide phosphodiesterase activity);GO:0016787(hydrolase activity);GO:0030553(cGMP binding)	136927428
5430402E10Rik	A_51_P481417	0.0170544	up	2.14022	33.8134	28.9555	23.0877	11.6016	113.488	56.5943	36.529	46.8403	42.3459	47.7613	27.0624	39.364	0.198689	0.967724	0.978738	-0.383776	-0.198689	-0.565656	NM_027768	5430402E10Rik	Mus musculus RIKEN cDNA 5430402E10 gene (5430402E10Rik), mRNA [NM_027768]	NM_027768	false	ref:NM_027768;gb:AK017258;gb:XM_001052661;ens:ENSMUST00000063127	GO:0006810(transport)	0	chrX:74245222..74245455	chrX	ENSMUST00000063127	74245222	71351	XqA7.3	GO:0005615(extracellular space)	GO:0006810|GO:0005215|GO:0005549|GO:0005615	NM_027768	Mm.34695	TC1592182	TACAATATTCCAAAGGAGAATATCCAGCACTTGGCACCCACAGACACTTGTAACCAATAA	GO:0005215(transporter activity);GO:0005549(odorant binding)	74245455
5430425J12Rik	A_51_P500104	0.00843282	up	2.13981	34.9439	24.1596	29.1814	16.5174	225.503	108.085	26.8983	37.8863	36.4734	48.9513	25.5908	24.8789	0.245872	0.53449	0.774408	-0.780736	-0.711074	-0.245872	AK017337	5430425J12Rik	Mus musculus 6 days neonate head cDNA, RIKEN full-length enriched library, clone:5430425J12 product:hypothetical protein, full insert sequence. [AK017337]	AK017337	false	gb:AK017337;ens:ENSMUST00000022049;riken:5430425J12;tc:TC1590119		0	chr13:74175262..74175321	chr13	ENSMUST00000022049	74175262	71390	13qC1				Mm.105251	TC1590119	GCCAAAACTCACACTGTTAAGGGACAGTCATACACAGTAACATCCCATCTTCTGTGGCTA		74175321
TC1646808	A_52_P492189	0.0208264	up	2.13598	55.755	52.9838	65.4906	70.8156	85.2452	73.4688	27.0707	72.1841	35.0171	80.7481	46.9678	65.9233	0.374498	0.188168	0.515436	-1.114	-0.904423	-0.188168	TC1646808	TC1646808	Q3UAR0_MOUSE (Q3UAR0) Bone marrow macrophage cDNA, RIKEN full-length enriched library, clone:I830027H13 product:NYGGF4 homolog (Fragment), partial (17%) [TC1646808]		false	tc:TC1646808;nap:NAP032490-1		0	chr1:83986923..83986864	chr1		83986864		1qC5					TC1646808	GGTCTGTACCTAACATCTTTTAGTGGGACCATAGTTAAGATACAGATAAATGGAAATGTT		83986923
Tulp4	A_52_P600048	0.0258758	up	2.13548	53.7843	66.0406	61.7658	64.7986	179.373	120.943	73.224	115.979	66.0121	149.934	33.8993	79.7023	0.183653	0.410669	1.04846	-0.183653	-0.703705	-0.753544	NM_054040	Tulp4	Mus musculus tubby like protein 4 (Tulp4), mRNA [NM_054040]	NM_054040	false	ref:NM_054040;ref:XM_001005485;gb:AF219945;ens:ENSMUST00000039655	GO:0007242(intracellular signaling cascade);GO:0008150(biological_process)	0	chr17:6189004..6189063	chr17	ENSMUST00000039655	6189004	68842	17qA1	GO:0005737(cytoplasm)	GO:0007242|GO:0008150|GO:0003674|GO:0005737	NM_054040	Mm.28251	TC1573015	GCACCAGTGCGACTCTGAACCGACTAACTGTCCCTCGATACTCCATCCCCACAGGGGACC	GO:0003674(molecular_function)	6189063
Polb	A_52_P577910	0.0182215	up	2.13532	190.007	154.491	541.493	280.348	435.627	260.85	190.281	245.07	97.0078	171.591	168.145	181.135	0.202943	0.854135	0.644289	-0.46065	-0.918386	-0.202943	BC006681	Polb	Mus musculus polymerase (DNA directed), beta, mRNA (cDNA clone IMAGE:3581916), complete cds. [BC006681]	BC006681	false	gb:BC006681;tc:TC1781311;tc:TC1648693;nap:NAP023914-001	GO:0006260(DNA replication);GO:0006281(DNA repair);GO:0006284(base-excision repair);GO:0006287(base-excision repair, gap-filling);GO:0006916(anti-apoptosis);GO:0006974(response to DNA damage stimulus);GO:0008219(cell death)	0	chr8:24103286..24103227	chr8		24103227	18970	8qA2	GO:0000795(synaptonemal complex);GO:0005622(intracellular);GO:0005634(nucleus);GO:0005737(cytoplasm);GO:0005874(microtubule);GO:0005876(spindle microtubule)	GO:0006260|GO:0006281|GO:0006284|GO:0006287|GO:0006916|GO:0006974|GO:0008219|GO:0000287|GO:0003677|GO:0003887|GO:0003890|GO:0008017|GO:0016740|GO:0016779|GO:0016829|GO:0017125|GO:0031402|GO:0046872|GO:0000795|GO:0005622|GO:0005634|GO:0005737|GO:0005874|GO:0005876			TC1781311	TATGCACACACATATATTAAATGAGTAAGTAATTTTGGAGACTTATGTCTTTAATGATGC	GO:0000287(magnesium ion binding);GO:0003677(DNA binding);GO:0003887(DNA-directed DNA polymerase activity);GO:0003890(beta DNA polymerase activity);GO:0008017(microtubule binding);GO:0016740(transferase activity);GO:0016779(nucleotidyltransferase activity);GO:0016829(lyase activity);GO:0017125(deoxycytidyl transferase activity);GO:0031402(sodium ion binding);GO:0046872(metal ion binding)	24103286
Calr3	A_51_P476820	0.00777736	up	2.12709	44.6532	43.9647	38.2036	46.8238	66.5452	57.2376	25.5424	63.4728	38.6645	90.0751	37.4693	64.6532	0.56269	0.24674	0.757645	-0.772975	-0.679845	-0.24674	NM_028500	Calr3	Mus musculus calreticulin 3 (Calr3), transcript variant 1, mRNA [NM_028500]	NM_028500	false	ref:NM_028500;ref:NM_029782;gb:AK046081;ens:ENSMUST00000019876	GO:0006457(protein folding)	0	chr8:75353611..75353552	chr8	ENSMUST00000019876	75353552	73316	8qB3.3	GO:0005783(endoplasmic reticulum)	GO:0006457|GO:0005509|GO:0051082|GO:0005783	NM_028500	Mm.196315	TC1593332	AACTATAGTCATCCTCACTCTGCATGCTGAGTGGCCCAGCTGCAACTCTAATAATACACA	GO:0005509(calcium ion binding);GO:0051082(unfolded protein binding)	75353611
Epn1	A_52_P323074	0.0280068	down	2.12452	57.2962	63.6837	34.0551	78.8335	83.1274	117.258	98.7555	74.5452	116.428	75.2081	52.3018	40.5974	-0.258979	-1.31743	-0.602782	0.29925	0.523985	0.258979	NM_010147	Epn1	Mus musculus epsin 1 (Epn1), mRNA [NM_010147]	NM_010147	false	ref:NM_010147;gb:BC099682;ens:ENSMUST00000045277;ens:ENSMUST00000098845	GO:0006897(endocytosis)	0	chr7:4693021..4693080	chr7	ENSMUST00000045277	4693021	13854	7qA1	GO:0005634(nucleus)	GO:0006897|GO:0008289|GO:0005634	NM_010147	Mm.3091	NP1292645	GAGTACCTCATCAAGACTGGCTCTGAGCGTGTATCACAACAGTGCAAAGAGAACATGTAT	GO:0008289(lipid binding)	4693080
TC1691665	A_52_P1069517	0.0441966	down	2.1181	46.5406	59.133	33.3235	84.694	31.4933	73.0279	45.6206	54.7388	52.6166	38.9915	42.0077	37.2289	-0.0412979	-1.04154	-0.909225	0.0412979	0.736535	0.478405	TC1691665	TC1691665	Q8JZP8_MOUSE (Q8JZP8) Zfp689 protein, partial (7%) [TC1691665]		false	tc:TC1691665		0	chr4:116037398..116037457	chr4		116037398		4qD1					TC1691665	CAAGCATTTATTACTTAGAAGTTTCTTCTTTACTTTCTAGGTAGTCACCAAAATGATCTG		116037457
NAP124130-1	A_52_P235160	0.020468	down	2.11642	26.8154	56.7334	19.2777	48.2624	23.8715	74.6754	45.7341	47.064	49.2238	49.7383	21.6303	36.3581	-0.165957	-0.408788	-0.730166	0.873826	0.900182	0.165957	NAP124130-1	NAP124130-1			false	nap:NAP124130-1		0	chr6:115543850..115543791	chr6		115543791		6qE3						AGTTCACTGAGAATGCACCCGTCACTCAGTATTTCAAGGTTTCCAAACCGTCAATGGGTT		115543850
Med12l	A_52_P501882	0.0353364	down	2.11143	27.5843	106.057	18.2152	99.4248	20.0844	86.7357	45.4819	77.6927	38.5689	66.3722	24.9476	81.7114	-0.115642	-0.621181	-0.283272	1.05479	1.04414	0.115642	AK129412	Med12l	Mus musculus mRNA for mKIAA1635 protein [AK129412]	AK129412	false	gb:AK129412;gb:AK018323;riken:6530405F15;nap:NAP124393-1		0	chr3:59405920..59405979	chr3		59405920	329650	3qD				Mm.228086		TATCAAAATGTTTGTAAACCAGTGACAAAATATTTGTGCATTGAGATTAACACGGGCTGC		59405979
Atad5	A_51_P197618	0.0136858	up	2.1102	214.559	163.317	516.778	295.463	488.071	343.871	262.532	350.861	277.022	312.228	139.85	267.498	0.283148	0.69602	0.394674	-0.528955	-0.283148	-1.0462	AK048355	Atad5	Mus musculus 16 days embryo head cDNA, RIKEN full-length enriched library, clone:C130052G03 product:weakly similar to ATP/GTP-BINDING PROTEIN [Homo sapiens], full insert sequence. [AK048355]	AK048355	false	gb:AK048355;riken:C130052G03;tc:TC1636312;nap:NAP118386-1		0	chr11:79918861..79918920	chr11		79918861	237877	11qB5		GO:0000166|GO:0005524|GO:0017111		Mm.89551	TC1636312	ACAATTTTAGGTGTGGGTCTTCACCTTCCACCTTGTAACTTATGAGCTTCAGGGATTAAA	GO:0000166(nucleotide binding);GO:0005524(ATP binding);GO:0017111(nucleoside-triphosphatase activity)	79918920
Serpinb1a	A_51_P181297	0.0136254	down	2.1088	469.3	852.707	1205.11	1577.99	1108.26	1749.53	2671.03	1918.22	1580.7	1528.78	1835.88	1058.59	-0.69117	-0.218554	-0.4883	0.647996	0.218554	0.964696	NM_025429	Serpinb1a	Mus musculus serine (or cysteine) peptidase inhibitor, clade B, member 1a (Serpinb1a), mRNA [NM_025429]	NM_025429	false	ref:NM_025429;ens:ENSMUST00000076352;ens:ENSMUST00000021833;ens:ENSMUST00000091668	GO:0042176(regulation of protein catabolic process)	0	chr13:32850377..32850318	chr13	ENSMUST00000076352	32850318	66222	13qA3.2	GO:0005575(cellular_component)	GO:0042176|GO:0004867|GO:0008233|GO:0005575	NM_025429	Mm.20144	TC1723284	AGGAAGAATTCACAGTGGACCATCCGTTCATTTTCTTCATGCGGCACAATCCCACATCTA	GO:0004867(serine-type endopeptidase inhibitor activity);GO:0008233(peptidase activity)	32850377
4930444G20Rik	A_51_P200087	0.01402	up	2.10846	27.8019	14.5262	24.2445	13.0793	27.217	21.6349	27.7652	44.4252	34.5653	42.2548	35.1028	37.691	0.822275	0.776113	0.216891	-0.792359	-0.404051	-0.216891	AK015380	4930444G20Rik	Mus musculus adult male testis cDNA, RIKEN full-length enriched library, clone:4930444G20 product:weakly similar to SENTRIN-SPECIFIC PROTEASE [Homo sapiens], full insert sequence [AK015380]	AK015380	false	gb:AK015380;ref:XM_125511;ref:XM_989648;riken:4930444G20	GO:0006508(proteolysis)	0	chr10:21755833..21755774	chr10		21755774	114671	10qA3		GO:0006508|GO:0008234	XM_125511	Mm.288194	TC1599152	TGCCATCTTTAGGATGCGTGCAACTATTGCAAGCTTAGAAACTGCTGCTGACAAACCAAA	GO:0008234(cysteine-type peptidase activity)	21755833
Olfr460	A_51_P187832	0.0120765	up	2.10763	35.5514	27.6925	23.4034	11.4552	92.6407	75.0718	29.0775	45.6028	40.9103	58.2758	28.3106	36.6561	0.39508	1.06539	0.338042	-0.614552	-0.475766	-0.338042	NM_146383	Olfr460	Mus musculus olfactory receptor 460 (Olfr460), mRNA [NM_146383]	NM_146383	false	ref:NM_146383;gb:BC120738;gb:BC119048;ens:ENSMUST00000051540	GO:0007165(signal transduction);GO:0007186(G-protein coupled receptor protein signaling pathway);GO:0007608(sensory perception of smell);GO:0050896(response to stimulus)	0	chr6:40501797..40501856	chr6	ENSMUST00000051540	40501797	258381	6qB1	GO:0016020(membrane);GO:0016021(integral to membrane)	GO:0007165|GO:0007186|GO:0007608|GO:0050896|GO:0004871|GO:0004872|GO:0004930|GO:0004984|GO:0016020|GO:0016021	NM_146383	Mm.377469	NP646931	CCGACTACAATAGGGTGGTTTCCTTGATGATTTCGATCGTAACTCCTTTCCTCAACCCTT	GO:0004871(signal transducer activity);GO:0004872(receptor activity);GO:0004930(G-protein coupled receptor activity);GO:0004984(olfactory receptor activity)	40501856
Ebf4	A_51_P400284	0.0414796	down	2.09876	44.2447	41.1522	84.9842	39.8897	225.263	96.8607	245.233	72.6203	244.306	59.8364	204.972	57.386	-1.38213	-0.39549	-0.269042	0.269042	0.542927	0.34999	NM_152993	Ebf4	Mus musculus early B-cell factor 4 (Ebf4), mRNA [NM_152993]	NM_152993	false	ref:NM_152993;gb:AF387633;gb:AF387632;ens:ENSMUST00000066048	GO:0006350(transcription);GO:0006355(regulation of transcription, DNA-dependent);GO:0007275(multicellular organismal development);GO:0045449(regulation of transcription)	0	chr2:130057067..130060906	chr2	ENSMUST00000066048	130057067	228598	2qF1	GO:0005634(nucleus)	GO:0006350|GO:0006355|GO:0007275|GO:0045449|GO:0003677|GO:0005515|GO:0008134|GO:0008270|GO:0030528|GO:0046872|GO:0005634	NM_152993	Mm.32582	NP523527	CTGCCCCAGAGCCCACAGAGAGGGGCTTCCAGACCAGCCTTTTGAAGATACTGACAAGTT	GO:0003677(DNA binding);GO:0005515(protein binding);GO:0008134(transcription factor binding);GO:0008270(zinc ion binding);GO:0030528(transcription regulator activity);GO:0046872(metal ion binding)	130060906
Tmc4	A_52_P219415	0.00515586	up	2.0983	65.6368	88.3277	97.3826	92.2039	115.466	140.558	47.5656	97.8525	41.7422	109.945	31.1934	82.49	0.306164	0.813363	0.450832	-0.306164	-0.662681	-0.668454	NM_181820	Tmc4	Mus musculus transmembrane channel-like gene family 4 (Tmc4), mRNA [NM_181820]	NM_181820	false	ref:NM_181820;gb:AK050105;gb:BC106105;ens:ENSMUST00000038743		0	chr7:3274178..3274119	chr7	ENSMUST00000038743	3274119	353499	7qA1	GO:0016021(integral to membrane)	GO:0016021	NM_181820	Mm.360398	TC1664282	TTGTCCGACAGACCCCACTATTCAAGCTTCTGGTGGATTATCTACCATCCATCTTCATTT		3274178
Gpr123	A_51_P493213	0.0293876	up	2.09731	39.9762	33.0547	27.3138	11.087	79.9518	55.7279	45.5559	61.2903	34.258	47.9924	30.3615	34.7665	0.23487	1.26134	0.481313	-0.467439	-0.525786	-0.23487	NM_177469	Gpr123	Mus musculus G protein-coupled receptor 123 (Gpr123), mRNA [NM_177469]	NM_177469	false	ref:NM_177469;ref:XM_486019;gb:BC056493;ens:ENSMUST00000026548		0	chr7:139728950..139729009	chr7	ENSMUST00000026548	139728950	52389	7qF4	GO:0016020(membrane)	GO:0004872|GO:0004930|GO:0016020	NM_177469	Mm.39863	NP922341	TCAGTATCTGAGTAAGGAGGCTAGCAGGCAGAGCTGATATTCATAAGCTCCTCTGTGATA	GO:0004872(receptor activity);GO:0004930(G-protein coupled receptor activity)	139729009
V1rh3	A_51_P152866	0.00816817	up	2.09609	30.8497	21.293	28.1374	26.5998	90.1774	65.0822	34.6121	56.3459	56.1284	74.9938	29.7115	59.2415	0.703363	0.249556	0.638986	-0.534548	-0.249556	-0.827102	NM_134212	V1rh3	Mus musculus vomeronasal 1 receptor, H3 (V1rh3), mRNA [NM_134212]	NM_134212	false	ref:NM_134212;gb:BC131902;gb:BC127140;ens:ENSMUST00000091731	GO:0007186(G-protein coupled receptor protein signaling pathway);GO:0019236(response to pheromone)	0	chr13:22402847..22402906	chr13	ENSMUST00000091731	22402847	171246	13qA3.1	GO:0005887(integral to plasma membrane);GO:0016021(integral to membrane)	GO:0007186|GO:0019236|GO:0001584|GO:0004872|GO:0005550|GO:0016503|GO:0005887|GO:0016021	NM_134212	Mm.377202	NP496255	GCTCAGGCCAAAGTCTGCACAGCACATCCTTCCATTCTTGCTATTCTTTTGGATACTCAA	GO:0001584(rhodopsin-like receptor activity);GO:0004872(receptor activity);GO:0005550(pheromone binding);GO:0016503(pheromone receptor activity)	22402906
Lypd5	A_51_P199089	0.00249852	up	2.09339	28.094	16.8087	26.5551	20.6006	89.5204	58.9721	29.0261	46.6992	42.0134	59.7755	30.6785	37.5927	0.704513	0.329763	0.565643	-0.722589	-0.545246	-0.329763	AK008654	Lypd5	Mus musculus adult male stomach cDNA, RIKEN full-length enriched library, clone:2210003I03 product:weakly similar to METASTASIS-ASSOCIATED GPI-ANCHORED PROTEIN [Rattus norvegicus], full insert sequence. [AK008654]	AK008654	false	gb:AK008654;ens:ENSMUST00000032683;riken:2210003I03;tc:TC1589327		0	chr7:24062699..24062758	chr7	ENSMUST00000032683	24062699	76942	7qA3	GO:0016020(membrane)	GO:0048503|GO:0016020		Mm.261468	TC1589327	TTTGTGACCCTCTCACAACAAACCATGCCACTCACCTTAAAAACCCACTTCTAGCAAGGC	GO:0048503(GPI anchor binding)	24062758
BC011467	A_51_P123745	0.0343954	down	2.09314	293.653	116.888	930.301	278.398	885.256	285.385	932.16	218.195	488.092	79.3923	819.866	90.1693	-0.588764	-0.177207	-0.284568	0.177207	0.702328	1.26693	BC025823	BC011467	Mus musculus cDNA sequence BC011467, mRNA (cDNA clone IMAGE:5100525), complete cds. [BC025823]	BC025823	false	gb:BC025823;gb:BC011467;ens:ENSMUST00000092941;ens:ENSMUST00000045303	GO:0006810(transport)	0	chr11:72267905..72267846	chr11	ENSMUST00000092941	72267846	216892	11qB4	GO:0016020(membrane);GO:0016021(integral to membrane)	GO:0006810|GO:0005215|GO:0016020|GO:0016021		Mm.212812	TC1578159	ATCTCAAAGTCTTAAGAGAGAAGCCAAATATATATTCCTCTTGTAAATGAATAAATAAAC	GO:0005215(transporter activity)	72267905
4930472F24Rik	A_51_P149209	0.043998	up	2.09312	39.6961	35.0213	24.169	14.0095	222.213	117.176	37.2213	74.952	55.7333	60.6753	21.7647	24.5507	0.151668	0.757655	0.894166	-1.03894	-0.151668	-0.202872	AK015560	4930472F24Rik	Mus musculus adult male testis cDNA, RIKEN full-length enriched library, clone:4930472F24 product:weakly similar to developmental control protein Kr2 [Mus musculus], full insert sequence. [AK015560]	AK015560	false	gb:AK015560;riken:4930472F24;tc:TC1706083;nap:NAP074241-1		0	chr15:59140968..59141027	chr15		59140968	74920	15qD1					TC1706083	GATTCTCACCTCCATATGCACCAGAAGACACACTCAGGAAAAACCATATAAATGTTCTGA		59141027
Dppa5	A_52_P18706	0.00706565	down	2.09129	86.3575	42.2565	79.0865	43.6049	151.268	87.4187	191.32	64.6814	201.181	44.9155	239.202	54.0231	-0.26671	-0.438915	-0.506762	0.26671	0.865354	0.848721	NM_025274	Dppa5	Mus musculus developmental pluripotency associated 5 (Dppa5), mRNA [NM_025274]	NM_025274	false	ref:NM_025274;gb:BC061117;gb:BG071895;gb:CO814553	GO:0008150(biological_process)	0	chr9:78153510..78153451	chr9	ENSMUST00000071991	78153451	434423	9qE1	GO:0005575(cellular_component)	GO:0008150|GO:0003674|GO:0003723|GO:0005575	NM_025274	Mm.139314	TC1595073	GAAGAACTTATCGAGGTCTTCCTTTACGGCTCTCAAAACAACAAGGTTCTGGCTAAATGG	GO:0003674(molecular_function);GO:0003723(RNA binding)	78153510
AK038190	A_51_P271094	0.0460239	up	2.09059	151.724	205.569	195.998	367.418	243.572	359.219	171.323	344.925	63.3645	263.986	61.9078	252.61	0.519896	0.0514932	0.397559	-0.0514932	-1.10064	-1.07064	AK038190	AK038190	Mus musculus 16 days neonate thymus cDNA, RIKEN full-length enriched library, clone:A130085J21 product:unclassifiable, full insert sequence. [AK038190]	AK038190	false	gb:AK038190;riken:A130085J21;tc:TC1621101		0	chr2:128313130..128313071	chr2		128313071		2qF1					TC1621101	AGGAAATGATGAGAACTTGAGTCTTGCTTTTTAGTTTACTATTTCCTAGTACTCAGCTAC		128313130
AK032608	A_51_P214612	0.0437371	up	2.09006	214.411	158.075	327.895	261.547	255.421	327.999	168.661	256.81	107.468	177.149	56.9988	156.58	0.923461	0.809857	0.122878	-0.122878	-0.23736	-0.974208	AK032608	AK032608	Mus musculus adult male olfactory brain cDNA, RIKEN full-length enriched library, clone:6430704I19 product:Mus musculus Air, mRNA sequence, full insert sequence. [AK032608]	AK032608	false	gb:AK032608;riken:6430704I19;tc:TC1612396		0	chr17:12671235..12671294	chr17		12671235		17qA1					TC1612396	CACTGAGAAGGTAAATAAAGCGTTGTATATTGACCTAGTAGGGTATATTTCAGCAGTTAA		12671294
Zfp260	A_51_P156781	0.0185249	up	2.08688	178.63	86.6844	108.449	79.2567	230.876	172.93	78.2771	98.3856	65.1444	72.5683	38.1031	65.7013	0.912513	0.321799	0.286314	-0.460471	-0.286314	-0.916627	NM_011981	Zfp260	Mus musculus zinc finger protein 260 (Zfp260), mRNA [NM_011981]	NM_011981	false	ref:NM_011981;ref:XM_915045;gb:BC085180;ens:ENSMUST00000050735	GO:0006350(transcription);GO:0006355(regulation of transcription, DNA-dependent);GO:0007275(multicellular organismal development)	0	chr7:29813481..29813540	chr7	ENSMUST00000050735	29813481	26466	7qB1	GO:0005622(intracellular);GO:0005634(nucleus)	GO:0006350|GO:0006355|GO:0007275|GO:0003676|GO:0003677|GO:0008270|GO:0046872|GO:0005622|GO:0005634	NM_011981	Mm.195092	TC1576147	ACCTGATCCCGGAGAGAGTGTTTATGAATGTAATGAATGTAAGGAGACCTTCAGCTTGGA	GO:0003676(nucleic acid binding);GO:0003677(DNA binding);GO:0008270(zinc ion binding);GO:0046872(metal ion binding)	29813540
Axud1	A_52_P604629	0.0373503	down	2.08441	623.732	946.658	634.878	2011.44	965.489	2224.04	1603.27	2108.86	1657.34	1505.75	722.423	739.378	-0.103237	-1.165	-0.705173	0.103237	0.637059	0.46521	NM_153287	Axud1	Mus musculus AXIN1 up-regulated 1 (Axud1), mRNA [NM_153287]	NM_153287	false	ref:NM_153287;gb:AK171658;gb:AK140213;ens:ENSMUST00000035101	GO:0006915(apoptosis)	0	chr9:119820096..119820037	chr9	ENSMUST00000035101	119820037	215418	9qF4	GO:0005575(cellular_component);GO:0005634(nucleus)	GO:0006915|GO:0003674|GO:0005575|GO:0005634	NM_153287	Mm.125196	TC1579261	GTGGCTCTTGAGAGCTCTTACGCCCTTCATTAGCTGATGTTGGATTTTATATGCATTTTT	GO:0003674(molecular_function)	119820096
A630049P17	A_52_P622230	0.02558	down	2.08075	32.7361	85.6622	32.6182	85.7953	30.0793	105.094	47.2923	53.0592	44.5007	52.4285	28.5223	57.6012	-0.186885	-0.194331	-0.603949	1.03489	0.964369	0.186885	AK041972	A630049P17	Mus musculus 3 days neonate thymus cDNA, RIKEN full-length enriched library, clone:A630049P17 product:unclassifiable, full insert sequence. [AK041972]	AK041972	false	gb:AK041972;riken:A630049P17;tc:TC1697989;nap:NAP081682-1		0	chr8:82201737..82201796	chr8		82201737	234479	8qC2				Mm.238026	TC1697989	TTTCAGCTTGTAGAATAAATGAGAAATGCCTGTTGGTTTAATTAAAAGAACCGCATTGGC		82201796
Slc2a8	A_51_P358171	0.0201284	down	2.07831	89.538	98.035	71.728	136.061	188.796	258.404	275	226.119	462.651	320.378	252.984	140.692	-0.206571	-0.999417	-0.528576	0.206571	0.454372	0.770729	NM_019488	Slc2a8	Mus musculus solute carrier family 2, (facilitated glucose transporter), member 8 (Slc2a8), mRNA [NM_019488]	NM_019488	false	ref:NM_019488;ens:ENSMUST00000028129;gb:AY856045;gb:AY856044	GO:0001666(response to hypoxia);GO:0006006(glucose metabolic process);GO:0006810(transport);GO:0008286(insulin receptor signaling pathway);GO:0008643(carbohydrate transport);GO:0015755(fructose transport);GO:0015757(galactose transport);GO:0015758(glucose transport)	0	chr2:32798260..32798201	chr2	ENSMUST00000028129	32798201	56017	2qB	GO:0005887(integral to plasma membrane);GO:0016020(membrane);GO:0016021(integral to membrane)	GO:0001666|GO:0006006|GO:0006810|GO:0008286|GO:0008643|GO:0015755|GO:0015757|GO:0015758|GO:0005215|GO:0005351|GO:0005354|GO:0005355|GO:0005536|GO:0015284|GO:0005887|GO:0016020|GO:0016021	NM_019488	Mm.305754	NP1484387	TGGCATCTACAAGCCCCTCATCATCGGCATTTCCCTCATGGTCTTCCAGCAGCTGTCAGG	GO:0005215(transporter activity);GO:0005351(sugar porter activity);GO:0005354(galactose transporter activity);GO:0005355(glucose transporter activity);GO:0005536(glucose binding);GO:0015284(fructose uniporter activity)	32798260
4930520O04Rik	A_52_P562872	0.0473597	up	2.07818	520.138	441.197	959.046	826.255	910.079	800.731	539.669	871.35	459.55	560.666	165.067	483.58	0.288594	0.266135	0.235797	-0.640055	-0.235797	-1.49958	BC020150	4930520O04Rik	Mus musculus mRNA similar to RIKEN cDNA 2810026P18 gene (cDNA clone MGC:28336 IMAGE:4016483), complete cds. [BC020150]	BC020150	false	gb:BC020150;gb:AK018501;gb:AI552043;riken:9030411K21		0	chr9:070349678..070349737	chr9		70349678	75116	9qD				Mm.22379	TC1589473	GTATTTCATAGCAACGTTTCTGTTGAAAGGGGAAAGTTACTTGGAAAAATCTACCTAAGT		70349737
AK037291	A_52_P1147785	0.0324695	up	2.07809	47.5191	36.7025	34.8901	25.2224	94.3648	77.8144	24.8266	51.0035	31.3981	61.5963	42.7394	43.8175	0.251493	0.346979	0.157075	-1.15985	-1.0933	-0.157075	AK037291	AK037291	Mus musculus 16 days neonate thymus cDNA, RIKEN full-length enriched library, clone:A130003O06 product:unclassifiable, full insert sequence [AK037291]	AK037291	false	gb:AK037291;riken:A130003O06		0	chr6:145196283..145196224	chr6		145196224		6qG3				Mm.445487		CACTGCAGAAGTAAATCCCCAAATAACACATGAGCTGATATTTCAGCATCCCTATTCATA		145196283
Gcm2	A_51_P308597	0.0421426	up	2.0778	40.7178	35.7059	35.0567	33.3862	95.6081	136.863	22.092	63.0853	30.0111	75.1857	46.3419	69.4674	0.740274	0.621209	0.0332453	-0.963004	-0.774187	-0.0332453	NM_008104	Gcm2	Mus musculus glial cells missing homolog 2 (Drosophila) (Gcm2), mRNA [NM_008104]	NM_008104	false	ref:NM_008104;gb:D88611;gb:AK135689;ens:ENSMUST00000021791	GO:0006350(transcription);GO:0006355(regulation of transcription, DNA-dependent);GO:0006874(calcium ion homeostasis);GO:0007275(multicellular organismal development);GO:0030643(phosphate ion homeostasis)	0	chr13:41112411..41112401	chr13	ENSMUST00000021791	41112401	107889	13qA3.3	GO:0005634(nucleus)	GO:0006350|GO:0006355|GO:0006874|GO:0007275|GO:0030643|GO:0003677|GO:0003700|GO:0008270|GO:0046872|GO:0005634	NM_008104	Mm.1399	TC1595019	ACAGCATTTTGAAACCTGCCCACACCACACAGGCTATTCACCAGATGACACAAATTAAAA	GO:0003677(DNA binding);GO:0003700(transcription factor activity);GO:0008270(zinc ion binding);GO:0046872(metal ion binding)	41112411
Adamts12	A_51_P162008	0.0152533	down	2.07375	22.6773	24.8639	19.9105	23.6297	74.7385	88.6077	80.9005	40.6508	57.1823	45.0142	54.4533	23.8137	-0.238996	-0.353263	-0.351771	0.886673	0.238996	1.08703	NM_175501	Adamts12	Mus musculus a disintegrin-like and metallopeptidase (reprolysin type) with thrombospondin type 1 motif, 12 (Adamts12), mRNA [NM_175501]	NM_175501	false	ref:NM_175501;gb:AJ537452;gb:AK048612;ens:ENSMUST00000061318	GO:0006508(proteolysis);GO:0007229(integrin-mediated signaling pathway)	0	chr15:11244755..11244814	chr15	ENSMUST00000061318	11244755	239337	15qA1	GO:0005578(proteinaceous extracellular matrix);GO:0031012(extracellular matrix)	GO:0006508|GO:0007229|GO:0004222|GO:0008233|GO:0008237|GO:0008270|GO:0016787|GO:0046872|GO:0005578|GO:0031012	NM_175501	Mm.224825	TC1597289	GAAGCCCAAAGCACTGGTTTCCTGCAACAGAGATATTCTGTGTCCATCAGACTGGACAGT	GO:0004222(metalloendopeptidase activity);GO:0008233(peptidase activity);GO:0008237(metallopeptidase activity);GO:0008270(zinc ion binding);GO:0016787(hydrolase activity);GO:0046872(metal ion binding)	11244814
Ncaph2	A_52_P371466	0.0463033	down	2.07212	50.782	246.045	162.496	365.013	203.334	489.498	233.535	324.968	216.785	355.439	162.463	209.697	-1.33609	-0.2271	-0.327012	0.46378	0.2271	0.572247	NM_025795	Ncaph2	Mus musculus non-SMC condensin II complex, subunit H2 (Ncaph2), mRNA [NM_025795]	NM_025795	false	ref:NM_025795;gb:AK165250;gb:BC003900;gb:AK146642		0	chr15:89188183..89191215	chr15	ENSMUST00000074552	89188183	52683	15qE3			NM_025795	Mm.143167	TC1664186	GCACTGTTGATCCAGGGCTCAGCCTGTGTCTACAGTAAGAAGGTGGAGTACCTCTACTCG		89191215
Ptcd3	A_52_P346256	0.0177136	down	2.07092	191.258	251.012	282.461	467.073	601.365	602.254	642.384	502.674	587.857	307.342	407.436	243.708	-0.568077	-0.901436	-0.177972	0.177972	0.75978	0.565578	NM_027275	Ptcd3	Mus musculus Pentatricopeptide repeat domain 3 (Ptcd3), mRNA [NM_027275]	NM_027275	false	ref:NM_027275;gb:AK146005;gb:AK032831;ens:ENSMUST00000082094		0	chr6:71837340..71837177	chr6	ENSMUST00000082094	71837177	69956	6qC1			NM_027275	Mm.30256	TC1577908	TGAATCCCTCCCAAAGGTTGAAGGATCAGATATAACAGGGATTGAAGAAATAGTCATTCC		71837340
Rasl10a	A_51_P302942	0.0125274	down	2.06361	25.6086	88.1684	17.7007	81.3488	21.9051	134.741	46.7349	101.824	43.7649	97.6725	38.2259	87.0681	-0.298019	-0.714699	-1.13524	0.362109	0.327435	0.298019	NM_145216	Rasl10a	Mus musculus RAS-like, family 10, member A (Rasl10a), mRNA [NM_145216]	NM_145216	false	ref:NM_145216;gb:AK008807;gb:BC107200;ens:ENSMUST00000037218	GO:0007264(small GTPase mediated signal transduction)	0	chr11:4960167..4960226	chr11	ENSMUST00000037218	4960167	75668	11qA1	GO:0005622(intracellular);GO:0016020(membrane)	GO:0007264|GO:0000166|GO:0003924|GO:0005525|GO:0005622|GO:0016020	NM_145216	Mm.374836	TC1596191	GGACAGGTCAGTTTTACCTGAGACCTTATTGGGTCATAAGCACAGATGGAAAGGACTTGA	GO:0000166(nucleotide binding);GO:0003924(GTPase activity);GO:0005525(GTP binding)	4960226
Cdc42bpa	A_52_P1752	0.00181392	down	2.06303	54.2321	96.7198	68.1464	95.8296	99.9476	138.927	163.221	107.598	119.63	94.6369	98.9748	75.3507	-0.766177	-0.423347	-0.406591	0.669665	0.406591	0.461927	XM_900313	Cdc42bpa	PREDICTED: Mus musculus Cdc42 binding protein kinase alpha, transcript variant 11 (Cdc42bpa), mRNA [XM_900313]	XM_900313	false	gb:XM_900313;ens:ENSMUST00000076687;ens:ENSMUST00000097452;ens:ENSMUST00000097453	GO:0000226(microtubule cytoskeleton organization and biogenesis);GO:0006468(protein amino acid phosphorylation);GO:0007097(nuclear migration);GO:0007242(intracellular signaling cascade)	0	chr1:181950735..181954346	chr1	ENSMUST00000076687	181950735	226751	1qH4		GO:0000226|GO:0006468|GO:0007097|GO:0007242|GO:0000166|GO:0004672|GO:0004674|GO:0005083|GO:0005524|GO:0005529|GO:0008270|GO:0016301|GO:0016740|GO:0019992|GO:0046872	XM_976101	Mm.259655	TC1644428	TTGTCCGAAATCGAGCAGCTGATAAAGGACACTGAAGAGCTTAGATCTGAAAAGGGTATA	GO:0000166(nucleotide binding);GO:0004672(protein kinase activity);GO:0004674(protein serine/threonine kinase activity);GO:0005083(small GTPase regulator activity);GO:0005524(ATP binding);GO:0005529(sugar binding);GO:0008270(zinc ion binding);GO:0016301(kinase activity);GO:0016740(transferase activity);GO:0019992(diacylglycerol binding);GO:0046872(metal ion binding)	181954346
4933407I05Rik	A_52_P17095	0.0333836	down	2.06277	33.9135	29.6208	26.529	24.947	26.7573	45.7248	29.7721	18.27	43.7054	24.4404	21.819	10.1675	-0.254617	-0.361159	-1.22291	0.254617	0.388678	0.651758	AK076937	4933407I05Rik	Mus musculus adult male testis cDNA, RIKEN full-length enriched library, clone:4930563K19 product:unclassifiable, full insert sequence. [AK076937]	AK076937	false	gb:AK076937;riken:4930563K19;tc:TC1623867;nap:NAP089144-1		0	chr9:51676988..51677047	chr9		51676988	74072	9qA5.3				Mm.84915	TC1623867	TGGATTCCTATCCCTGACATGGGGTTGACATCAAAACAATTCTGCAACAGGAAGAACCAG		51677047
Btg2	A_52_P925197	0.0359536	down	2.06207	588.158	745.795	910.191	1208.99	1308.6	1555.38	2644.38	2010.24	2252.69	1755.37	2513.85	968.907	-0.397887	-0.464877	-0.304559	0.340249	0.304559	1.32016	NM_007570	Btg2	Mus musculus B-cell translocation gene 2, anti-proliferative (Btg2), mRNA [NM_007570]	NM_007570	false	ref:NM_007570;ens:ENSMUST00000020692;gb:AK169436;gb:AK088976	GO:0006350(transcription);GO:0006355(regulation of transcription, DNA-dependent);GO:0006479(protein amino acid methylation);GO:0006974(response to DNA damage stimulus);GO:0009952(anterior/posterior pattern formation);GO:0030182(neuron differentiation);GO:0043066(negative regulation of apoptosis)	0	chr1:135893809..135893750	chr1	ENSMUST00000020692	135893750	12227	1qE4		GO:0006350|GO:0006355|GO:0006479|GO:0006974|GO:0009952|GO:0030182|GO:0043066|GO:0005515	NM_007570	Mm.392646	TC1765651	AAGAACTATGTGATGGCCGTCTCCAGCTAGATAGGAGCCACCCGACCCTGGCACTCTACT	GO:0005515(protein binding)	135893809
Olfr1165	A_52_P95831	0.00887259	up	2.05986	27.0586	14.4444	45.8174	34.5694	47.9661	33.4246	27.4322	34.581	39.3532	45.8104	33.3062	55.6752	0.811977	0.312798	0.427502	-0.427711	-0.312798	-0.834848	NM_146648	Olfr1165	Mus musculus olfactory receptor 1165 (Olfr1165), mRNA [NM_146648]	NM_146648	false	ref:NM_146648;tc:NP830765;nap:NAP060872-1	GO:0007165(signal transduction);GO:0007186(G-protein coupled receptor protein signaling pathway);GO:0007608(sensory perception of smell);GO:0050896(response to stimulus)	0	chr2:87902365..87902306	chr2		87902306	258642	2qD	GO:0016020(membrane);GO:0016021(integral to membrane)	GO:0007165|GO:0007186|GO:0007608|GO:0050896|GO:0004871|GO:0004872|GO:0004930|GO:0004984|GO:0016020|GO:0016021	NM_146648	Mm.432464	NP830765	GTGTACTCTGTTCCTTGACAATTACATACTCTCTTTTGCAACTATCCTACTGTGGACCTA	GO:0004871(signal transducer activity);GO:0004872(receptor activity);GO:0004930(G-protein coupled receptor activity);GO:0004984(olfactory receptor activity)	87902365
Il12a	A_52_P442228	0.0483113	up	2.05846	42.8111	47.9291	31.8111	37.5404	133.246	116.21	27.5545	87.9657	39.6661	89.3421	31.7296	44.349	0.198079	0.12208	0.558354	-1.31366	-0.810443	-0.12208	NM_008351	Il12a	Mus musculus interleukin 12a (Il12a), mRNA [NM_008351]	NM_008351	false	ref:NM_008351;gb:AF128210;gb:AK153729;ens:ENSMUST00000029345	GO:0006955(immune response);GO:0042102(positive regulation of T cell proliferation);GO:0042520(positive regulation of tyrosine phosphorylation of Stat4 protein)	0	chr3:68782115..68782174	chr3	ENSMUST00000029345	68782115	16159	3qE1	GO:0005576(extracellular region);GO:0005615(extracellular space)	GO:0006955|GO:0042102|GO:0042520|GO:0005125|GO:0005143|GO:0005515|GO:0008083|GO:0042163|GO:0045513|GO:0005576|GO:0005615	NM_008351	Mm.103783	NP165260	CCTGCACTGCTGAAGACATCGATCATGAAGACATCACACGGGACCAAACCAGCACATTGA	GO:0005125(cytokine activity);GO:0005143(interleukin-12 receptor binding);GO:0005515(protein binding);GO:0008083(growth factor activity);GO:0042163(interleukin-12 beta subunit binding);GO:0045513(interleukin-27 binding)	68782174
Alpk1	A_52_P267275	0.0210296	up	2.05431	81.1339	52.481	57.2527	43.5482	122.207	129.647	45.4699	95.1859	65.202	87.1892	34.4426	55.6785	0.880763	0.646981	0.166983	-0.813585	-0.166983	-0.440674	AK018401	Alpk1	Mus musculus 16 days embryo lung cDNA, RIKEN full-length enriched library, clone:8430410J10 product:LYMPHOCYTE ALPHA-KINASE homolog [Homo sapiens], full insert sequence. [AK018401]	AK018401	false	gb:AK018401;ens:ENSMUST00000042832;ref:XM_901632;riken:8430410J10	GO:0006468(protein amino acid phosphorylation)	0	chr3:127678365..127678306	chr3	ENSMUST00000042832	127678306	71481	3qG2		GO:0006468|GO:0004674|GO:0005524|GO:0016301|GO:0016740	XM_901632	Mm.158704	TC1591697	GGACCTGGCTGTATAGGAATGAGAGTGACAAAGTCCTGGTACAGTCGGTCTGCATACAGA	GO:0004674(protein serine/threonine kinase activity);GO:0005524(ATP binding);GO:0016301(kinase activity);GO:0016740(transferase activity)	127678365
Trim27	A_52_P601446	0.0491549	down	2.0518	83.4258	248.121	60.7655	335.069	94.4984	364.776	228.088	357.696	157.058	261.468	82.1726	230.671	-0.0416861	-0.932345	-0.417857	0.881649	0.795456	0.0416861	AK049314	Trim27	Mus musculus ES cells cDNA, RIKEN full-length enriched library, clone:C330022A02 product:tripartite motif protein 27, full insert sequence. [AK049314]	AK049314	false	gb:AK049314;riken:C330022A02;tc:TC1605824;nap:NAP077008-1	GO:0006350(transcription);GO:0006355(regulation of transcription, DNA-dependent)	0	chr13:21189026..21189085	chr13		21189026	19720	13qA2	GO:0005622(intracellular);GO:0005634(nucleus);GO:0005737(cytoplasm)	GO:0006350|GO:0006355|GO:0003677|GO:0005515|GO:0008270|GO:0046872|GO:0005622|GO:0005634|GO:0005737			TC1605824	TATATATTTGTTTAAGTGTGAGTTCATCCAAATGTCAGTCACGTTTACAAAGCTGTCACC	GO:0003677(DNA binding);GO:0005515(protein binding);GO:0008270(zinc ion binding);GO:0046872(metal ion binding)	21189085
1700074P13Rik	A_51_P469510	0.00271166	down	2.05046	25.0614	14.9433	21.9923	11.7609	25.1227	10.8811	31.6514	8.63649	40.6005	10.5012	40.1469	9.11309	-0.79449	-0.637462	-0.333296	0.333296	0.410481	0.598816	NM_028550	1700074P13Rik	Mus musculus RIKEN cDNA 1700074P13 gene (1700074P13Rik), mRNA [NM_028550]	NM_028550	false	ref:NM_028550;gb:BC061035;gb:AK006951;ens:ENSMUST00000031935	GO:0006508(proteolysis)	0	chr6:40859094..40858275	chr6	ENSMUST00000031935	40858275	73481	6qB1	GO:0005615(extracellular space)	GO:0006508|GO:0004252|GO:0008233|GO:0005615	NM_028550	Mm.333010	TC1594171	GCGCGATATGAAGACTTTTTTCATCTTCACTCTCTTAAGTCTCGCAGTAGCTAATACTCC	GO:0004252(serine-type endopeptidase activity);GO:0008233(peptidase activity)	40859094
EG639396	A_52_P352362	0.0015318	up	2.04997	873.541	335.132	1842.73	540.146	1564.01	556.168	772.775	584.309	586.95	416.638	630.828	404.902	0.371236	0.759516	0.480751	-0.607594	-0.516466	-0.371236	NM_001039251	EG639396	Mus musculus predicted gene, EG639396 (EG639396), mRNA [NM_001039251]	NM_001039251	false	ref:NM_001039251;gb:AK087684;riken:E330004G06;tc:TC1590060		0	chr9:72493465..72493524	chr9		72493465	639396	9qD			NM_001039251	Mm.446356	TC1590060	CCTGGAATTCTTAGCTATACTGATTATACTTGATTATAGCACTATCTGTTCCTTTCTGTG		72493524
D230038C21	A_51_P284867	0.00251538	up	2.04896	64.0121	90.7267	112.841	121.403	116.274	119.877	35.331	90.4277	45.9924	104.192	40.5136	94.4917	0.3383	0.735974	0.797448	-0.514349	-0.3383	-0.380298	AK052031	D230038C21	Mus musculus 12 days embryo eyeball cDNA, RIKEN full-length enriched library, clone:D230038C21 product:unclassifiable, full insert sequence. [AK052031]	AK052031	false	gb:AK052031;riken:D230038C21;tc:TC1624097		0	chr17:85978925..85978866	chr17		85978866	328872	17qE4					TC1624097	TTGGCTCTATGCAATTTAGTAAACTATTGCCTAAGTTACATTCACCTTGAATCTCAAGTC		85978925
Tmtc2	A_52_P557156	0.0342148	up	2.04525	38.5017	34.5079	85.6762	39.2275	25.9277	13.4458	31.8229	33.8353	50.2846	59.0111	27.8982	40.7082	0.123229	1.09226	0.912566	-0.123229	-0.265636	-0.579914	NM_177368	Tmtc2	Mus musculus transmembrane and tetratricopeptide repeat containing 2 (Tmtc2), mRNA [NM_177368]	NM_177368	false	ref:NM_177368;gb:BC092226;gb:AK018475;ens:ENSMUST00000061506		0	chr10:104593652..104593593	chr10	ENSMUST00000061506	104593593	278279	10qD1	GO:0016020(membrane);GO:0016021(integral to membrane)	GO:0005488|GO:0016020|GO:0016021	NM_177368	Mm.440988	TC1580814	CTCGTGCACATAAACATTTTATGGTTTGAATGTCCTAGGCTTCCTAAGTGTTTAGCATCA	GO:0005488(binding)	104593652
NAP028748-1	A_52_P368772	0.0185057	up	2.04342	33.886	24.901	24.8834	11.7322	222.219	110.896	42.7916	53.8435	41.369	54.4665	28.9331	25.7656	0.138603	0.778832	0.696899	-0.637325	-0.7027	-0.138603	NAP028748-1	NAP028748-1			false	nap:NAP028748-1		0	chr14:3668387..3863159	chr14		3668387		14qA1						TGGAGAAGGCACACACAGAATGAACACTGAATTCAACATCATTAAATCACAACATGAGAA		3863159
Grpel1	A_52_P156158	0.0238018	down	2.03886	65.651	79.7122	62.1636	59.848	195.569	138.415	244.758	87.7686	138.461	74.0993	114.521	58.2522	-0.980293	-0.645544	-0.201635	0.779269	0.201635	0.274914	NM_024478	Grpel1	Mus musculus GrpE-like 1, mitochondrial (Grpel1), mRNA [NM_024478]	NM_024478	false	ref:NM_024478;gb:AK048732;gb:AK050445;ens:ENSMUST00000031099	GO:0006457(protein folding)	0	chr5:36790263..36790322	chr5	ENSMUST00000031099	36790263	17713	5qB3	GO:0005615(extracellular space);GO:0005739(mitochondrion);GO:0005759(mitochondrial matrix)	GO:0006457|GO:0000774|GO:0005515|GO:0042803|GO:0051082|GO:0051087|GO:0005615|GO:0005739|GO:0005759	NM_024478	Mm.21535	TC1575387	GAAGTCTCAGAATGGTTGACAGCAAACATGAAGAGGACTTTTAAGTTTGTATGGCATTAT	GO:0000774(adenyl-nucleotide exchange factor activity);GO:0005515(protein binding);GO:0042803(protein homodimerization activity);GO:0051082(unfolded protein binding);GO:0051087(chaperone binding)	36790322
5430421N21Rik	A_52_P556448	0.0463379	up	2.03797	54.7734	68.6016	38.2276	46.8456	211.98	147.109	39.898	90.934	39.3219	101.661	35.2404	53.9187	0.144393	0.175863	0.996205	-0.719341	-0.901199	-0.144393	NM_010667	5430421N21Rik	Mus musculus RIKEN cDNA 5430421N21 gene (5430421N21Rik), mRNA [NM_010667]	NM_010667	false	ref:NM_010667;gb:AF312018;gb:AK161149;gb:AK133718		0	chr15:101304894..101304953	chr15	ENSMUST00000061185	101304894	16679	15qF2	GO:0005882(intermediate filament)	GO:0005882	NM_010667	Mm.383183	NP1218204	ATAAAGGCCACAGTGATCCGGCATGGAGAGACTCTGCGCCGCACCAGAGAGGAGATCAAT		101304953
Tnfrsf10b	A_52_P10134	0.0382841	down	2.03146	66.8727	108.639	98.0535	107.792	203.205	185.401	202.762	136.772	180.383	76.001	76.7545	52.4902	-1.0403	-0.476858	-0.207957	0.227765	0.906725	0.207957	NM_020275	Tnfrsf10b	Mus musculus tumor necrosis factor receptor superfamily, member 10b (Tnfrsf10b), mRNA [NM_020275]	NM_020275	false	ref:NM_020275;ens:ENSMUST00000022663;gb:AK080069;gb:BC065141	GO:0006915(apoptosis);GO:0006955(immune response);GO:0007165(signal transduction);GO:0042981(regulation of apoptosis)	0	chr14:68518462..68518521	chr14	ENSMUST00000022663	68518462	21933	14qD2	GO:0016020(membrane);GO:0016021(integral to membrane)	GO:0006915|GO:0006955|GO:0007165|GO:0042981|GO:0004872|GO:0004888|GO:0005515|GO:0008656|GO:0045569|GO:0016020|GO:0016021	NM_020275	Mm.193430	TC1585501	GCACCGGATCCAGAAGGAGAAATAACTACCTTTAGATACTGTGATAGGGATTTCTAGAAA	GO:0004872(receptor activity);GO:0004888(transmembrane receptor activity);GO:0005515(protein binding);GO:0008656(caspase activator activity);GO:0045569(TRAIL binding)	68518521
Klf13	A_52_P281659	0.0143507	up	2.02982	136.595	29.2628	176.686	42.0786	182.131	58.4893	128.087	53.0041	94.2032	59.0494	94.1402	49.7312	0.766918	0.614186	0.182894	-0.182894	-0.781987	-0.535181	AK002926	Klf13	Mus musculus adult male kidney cDNA, RIKEN full-length enriched library, clone:0610043C13 product:Kruppel-like factor 13, full insert sequence. [AK002926]	AK002926	false	gb:AK002926;ens:ENSMUST00000008043;riken:0610043C13;tc:NP359933	GO:0006350(transcription);GO:0006355(regulation of transcription, DNA-dependent);GO:0006366(transcription from RNA polymerase II promoter);GO:0045944(positive regulation of transcription from RNA polymerase II promoter)	0	chr7:63803670..63770739	chr7	ENSMUST00000008043	63770739	50794	7qC	GO:0005622(intracellular);GO:0005634(nucleus)	GO:0006350|GO:0006355|GO:0006366|GO:0045944|GO:0003676|GO:0003677|GO:0003702|GO:0008270|GO:0046872|GO:0005622|GO:0005634			NP359933	TCTCTTCTCCGACAGGTCACCTTATATATCCTTGCCCCAACAAAGAGCCTGGTGAGAGGC	GO:0003676(nucleic acid binding);GO:0003677(DNA binding);GO:0003702(RNA polymerase II transcription factor activity);GO:0008270(zinc ion binding);GO:0046872(metal ion binding)	63803670
Map3k9	A_51_P300867	0.0135447	up	2.02926	27.5831	14.5118	28.3909	20.1562	66.1587	43.432	27.8833	44.1213	35.8298	47.6382	28.2233	27.4876	0.660407	0.22805	0.34102	-0.928226	-0.677114	-0.22805	NM_177395	Map3k9	Mus musculus mitogen-activated protein kinase kinase kinase 9 (Map3k9), mRNA [NM_177395]	NM_177395	false	ref:NM_177395;gb:AK053843;riken:E130314H24;tc:TC1589693	GO:0006468(protein amino acid phosphorylation)	0	chr12:82648433..82648374	chr12		82648374	338372	12qD1		GO:0006468|GO:0000166|GO:0004672|GO:0004674|GO:0004713|GO:0005524|GO:0016301|GO:0016740	NM_177395	Mm.436861	TC1589693	ATATGTTTGGAAAAGTATACAGGTTTATTGTTTTATTTTCTAAGATGGGCTGGGCTAGCC	GO:0000166(nucleotide binding);GO:0004672(protein kinase activity);GO:0004674(protein serine/threonine kinase activity);GO:0004713(protein-tyrosine kinase activity);GO:0005524(ATP binding);GO:0016301(kinase activity);GO:0016740(transferase activity)	82648433
Fgr	A_52_P456640	0.0248714	up	2.02727	45.5983	48.6468	34.0811	46.713	122.074	108.862	32.1291	94.6133	51.758	88.045	30.383	65.897	0.517293	0.155803	0.775912	-0.947506	-0.155803	-0.506291	NM_010208	Fgr	Mus musculus Gardner-Rasheed feline sarcoma viral (Fgr) oncogene homolog (Fgr), mRNA [NM_010208]	NM_010208	false	ref:NM_010208;gb:AK157640;gb:AK089812;ens:ENSMUST00000030693	GO:0000074(regulation of progression through cell cycle);GO:0006468(protein amino acid phosphorylation);GO:0007242(intracellular signaling cascade);GO:0009987(cellular process)	0	chr4:132273683..132273742	chr4	ENSMUST00000030693	132273683	14191	4qD2.3	GO:0005622(intracellular)	GO:0000074|GO:0006468|GO:0007242|GO:0009987|GO:0000166|GO:0004672|GO:0004713|GO:0005524|GO:0016301|GO:0016740|GO:0005622	NM_010208	Mm.271665	TC1590068	TTGGAAACCAGGAGAACAGGATATATGGAGTCTCACCTCTCCTGTCAGGAAGTGTTTATT	GO:0000166(nucleotide binding);GO:0004672(protein kinase activity);GO:0004713(protein-tyrosine kinase activity);GO:0005524(ATP binding);GO:0016301(kinase activity);GO:0016740(transferase activity)	132273742
ENSMUST00000085415	A_52_P499523	0.0412586	up	2.02526	92.7056	73.3995	91.8501	88.183	100.867	91.7986	47.5655	65.8334	48.5129	70.9584	34.8188	98.8406	0.541949	0.263842	0.34097	-0.263842	-0.343543	-1.30017	ENSMUST00000085415	ENSMUST00000085415	sec1 family domain containing 1 [Source:MarkerSymbol;Acc:MGI:1924233] [ENSMUST00000085415]		false	ens:ENSMUST00000085415;gb:AK129238;gb:AK050504;riken:C820005D06	GO:0006904(vesicle docking during exocytosis);GO:0016192(vesicle-mediated transport)	0	chr12:52323129..52323188	chr12	ENSMUST00000085415	52323129		12qC1		GO:0006904|GO:0016192		Mm.216511	TC1607120	TGTTAATTCCACTGCATACATAGAATCCTATGCTAGGACTCTAAGAAGAATGTCAAGGAA		52323188
1700025F22Rik	A_51_P246092	0.0190489	up	2.02416	34.9425	14.3255	27.9268	11.4516	90.5907	49.182	62.2802	51.8343	60.2058	74.9016	64.1708	46.9113	0.619787	0.619497	0.214627	-0.401741	-0.981702	-0.214627	NM_027074	1700025F22Rik	Mus musculus RIKEN cDNA 1700025F22 gene (1700025F22Rik), mRNA [NM_027074]	NM_027074	false	ref:NM_027074;gb:BC061241;gb:BU962923;gb:AK006335		0	chr19:11206791..11206732	chr19		11206732	69416	19qA			NM_027074	Mm.72491	TC1596328	AGACACCTTGGAAAGTGGTATTTTATCAAGTCTTCCTCAGCATTTCATCTCCTGCATTTC		11206791
BC051628	A_52_P690855	0.0234664	down	2.02246	49.4009	74.1427	63.17	85.9054	50.9284	118.006	119.046	112.437	176.773	160.64	225.958	150.502	-0.405213	-0.262955	-1.03177	0.262955	0.318618	0.766822	NM_199312	BC051628	Mus musculus cDNA sequence BC051628 (BC051628), mRNA [NM_199312]	NM_199312	false	ref:NM_199312;gb:AK030149;gb:BC051628;ens:ENSMUST00000050026		0	chr2:181152094..181152153	chr2	ENSMUST00000050026	181152094	332713	2qH4			NM_199312	Mm.23349	TC1590765	TTCCCTGCCTCCTAGGTTGAGCTCTCTGAGGAAGATGATACTTTGGGCCTGTTTGGACAC		181152153
Sdcbp	A_52_P440347	0.0323873	down	2.02054	32.0057	40.801	47.94	52.5346	59.0931	73.1395	103.579	40.2419	69.4232	48.8626	44.7135	34.2738	-0.476057	-0.25782	-0.433445	1.23818	0.380905	0.25782	AK045668	Sdcbp	Mus musculus adult male corpora quadrigemina cDNA, RIKEN full-length enriched library, clone:B230219O13 product:unclassifiable, full insert sequence. [AK045668]	AK045668	false	gb:AK045668;riken:B230219O13;tc:TC1621300	GO:0006612(protein targeting to membrane);GO:0006930(substrate-bound cell migration, cell extension);GO:0007242(intracellular signaling cascade);GO:0007265(Ras protein signal transduction);GO:0007268(synaptic transmission);GO:0008152(metabolic process);GO:0030036(actin cytoskeleton organization and biogenesis)	0	chr4:6301036..6301096	chr4		6301036	53378	4qA1	GO:0005634(nucleus);GO:0005856(cytoskeleton);GO:0005895(interleukin-5 receptor complex);GO:0005912(adherens junction);GO:0016020(membrane)	GO:0006612|GO:0006930|GO:0007242|GO:0007265|GO:0007268|GO:0008152|GO:0030036|GO:0005137|GO:0005515|GO:0008093|GO:0016491|GO:0042043|GO:0045545|GO:0046982|GO:0005634|GO:0005856|GO:0005895|GO:0005912|GO:0016020		Mm.247473	TC1621300	CCTGATGCCTAGAATTTAAGCAGAACCGTTACCATTCTAAACACTCCAGTTAAATAACAG	GO:0005137(interleukin-5 receptor binding);GO:0005515(protein binding);GO:0008093(cytoskeletal adaptor activity);GO:0016491(oxidoreductase activity);GO:0042043(neurexin binding);GO:0045545(syndecan binding);GO:0046982(protein heterodimerization activity)	6301096
TC1710650	A_51_P342782	0.0218729	down	2.01997	34.2871	26.1247	29.0558	29.6829	27.7933	41.1816	29.3626	15.6541	41.8422	21.3751	20.6606	10.6154	-0.257593	-0.680648	-1.2171	0.257593	0.319183	0.310872	TC1710650	TC1710650			false	tc:TC1710650		0	chr16:31936242..31936301	chr16		31936242		16qB2					TC1710650	AAATAAATACATAAAAAAGTGACTCCTTTCTTTGAACTTCAACTAATTGTTTTTCTTGAC		31936301
Klhl31	A_52_P90684	0.043331	up	2.01588	45.281	44.7057	27.3538	16.7374	186.637	128.984	39.7077	86.7078	49.1447	56.2244	25.1711	34.4606	0.106303	0.796518	0.6209	-1.03889	-0.106303	-0.365322	NM_172925	Klhl31	Mus musculus kelch-like 31 (Drosophila) (Klhl31), mRNA [NM_172925]	NM_172925	false	ref:NM_172925;gb:AK053085;gb:BC118027;ens:ENSMUST00000061240		0	chr9:77441369..77441428	chr9	ENSMUST00000061240	77441369	244923	9qE1		GO:0005515	NM_172925	Mm.138238	TC1591756	CGAGGGCGACAAGAAGTACAAGAAATGCATCCAGTGCTTCAACCCCGAGCTCAACGAGTG	GO:0005515(protein binding)	77441428
AK037503	A_52_P1180378	0.0290518	up	2.01472	35.7838	27.3287	25.247	11.3524	160.888	91.8225	34.282	53.4819	41.723	42.9312	23.9696	23.9335	0.193356	0.957584	0.613601	-0.837134	-0.236717	-0.193356	AK037503	AK037503	Mus musculus 16 days neonate thymus cDNA, RIKEN full-length enriched library, clone:A130022E21 product:unclassifiable, full insert sequence [AK037503]	AK037503	false	gb:AK037503;riken:A130022E21;tc:NP733460;nap:NAP079613-1		0	chr11:33996263..33996322	chr11		33996263		11qA4				Mm.239209	NP733460	ACATGGCTAGGAGAAAATGAGACAATATATCTATGACTGGCTAAACACCATGACCTATAG		33996322
Plxna2	A_51_P229602	0.0188881	down	2.01465	521.039	281.169	1090.72	477.933	1001.47	509.966	1368.5	466.294	1033.97	196.243	743.822	169.365	-0.481883	-0.18144	-0.398193	0.18144	1.02565	0.762983	NM_008882	Plxna2	Mus musculus plexin A2 (Plxna2), mRNA [NM_008882]	NM_008882	false	ref:NM_008882;gb:AK028562;riken:4731420E14;tc:TC1626692	GO:0007275(multicellular organismal development)	0	chr1:196517488..196517547	chr1		196517488	18845	1qH6	GO:0005615(extracellular space);GO:0016020(membrane);GO:0016021(integral to membrane)	GO:0007275|GO:0004872|GO:0005615|GO:0016020|GO:0016021	NM_008882	Mm.2251	TC1626692	CATGTACCTATTGTAAATATGAAACTCCTATTTTGCAAGCCAAGGACACAATTTGTACTG	GO:0004872(receptor activity)	196517547
LOC673641	A_52_P329652	0.0448664	down	2.01272	22.908	36.3079	15.7226	23.8519	21.9275	56.3747	34.0432	41.2369	105.409	70.0538	40.4228	38.0695	-0.225517	-0.162343	-0.923395	0.162343	1.02838	0.525451	XM_001006035	LOC673641	PREDICTED: Mus musculus similar to Alpha-1-antiproteinase precursor (Alpha-1-antitrypsin) (Alpha-1-proteinase inhibitor) (LOC673641), mRNA [XM_001006035]	XM_001006035	false	ref:XM_001006035;nap:NAP061378-1;nap:NAP068977-1;nap:NAP061530-1		0	chr12:104235812..104235753	chr12		104235753	673641	12qE			XM_001006035			CTCAAAATCTATCTATCCACTTCAACAGGCCCTTCCTATTTGTCATTAAAGATGAATACA		104235812
Cpne4	A_52_P392314	0.00229316	up	2.01103	43.2554	36.6164	36.5682	34.5707	88.4257	72.4484	24.9648	51.6979	33.7516	57.3706	39.443	59.7551	0.499516	0.340167	0.546637	-0.791085	-0.506228	-0.340167	NM_028719	Cpne4	Mus musculus copine IV (Cpne4), mRNA [NM_028719]	NM_028719	false	ref:NM_028719;gb:AK014396;gb:BC043087;ens:ENSMUST00000057742	GO:0006118(electron transport);GO:0006810(transport)	0	chr9:104890858..104890917	chr9	ENSMUST00000057742	104890858	74020	9qF1	GO:0005743(mitochondrial inner membrane)	GO:0006118|GO:0006810|GO:0005488|GO:0005743	NM_028719	Mm.326240	NP353074	CCCTTGCCAAGAGTGTGTTGGCTGAAGTCCCAAATCAAGTCGTAGACTATTACAATGGTA	GO:0005488(binding)	104890917
Arhgef6	A_52_P408145	0.0339022	up	2.01097	92.8046	245.789	181.223	308.421	278.866	403.868	107.119	338.705	55.2214	192.705	42.8853	206.325	0.127832	0.765848	0.998674	-0.127832	-0.270105	-0.733377	AK028642	Arhgef6	Mus musculus 10 days neonate skin cDNA, RIKEN full-length enriched library, clone:4732422I02 product:Rac/Cdc42 guanine exchange factor (GEF) 6, full insert sequence. [AK028642]	AK028642	false	gb:AK028642;riken:4732422I02;tc:TC1617839;nap:NAP116426-1	GO:0007242(intracellular signaling cascade);GO:0008150(biological_process);GO:0035023(regulation of Rho protein signal transduction)	0	chrX:53619085..53619026	chrX		53619026	73341	XqA5	GO:0005575(cellular_component);GO:0005622(intracellular)	GO:0007242|GO:0008150|GO:0035023|GO:0003674|GO:0005085|GO:0005089|GO:0005575|GO:0005622			TC1617839	GCAGAAACATCAGAGAAGTAATGACAGTAATTGAAGTACCAGAGAAACTATGCTCGGGCT	GO:0003674(molecular_function);GO:0005085(guanyl-nucleotide exchange factor activity);GO:0005089(Rho guanyl-nucleotide exchange factor activity)	53619085
Nsl1	A_52_P529570	0.0189841	down	2.01073	304.985	820.186	415.158	1515.73	645.677	1572.08	826.573	1509.22	613.347	869.6	760.847	864.27	-0.351023	-0.79209	-0.207599	0.207599	0.572542	0.892315	NM_198654	Nsl1	Mus musculus NSL1, MIND kinetochore complex component, homolog (S. cerevisiae) (Nsl1), mRNA [NM_198654]	NM_198654	false	ref:NM_198654;ens:ENSMUST00000078259;gb:BC029086;tc:TC1581367	GO:0007049(cell cycle);GO:0007059(chromosome segregation);GO:0007067(mitosis);GO:0051301(cell division)	0	chr1:192785086..192785145	chr1	ENSMUST00000078259	192785086	381318	1qH6	GO:0005634(nucleus)	GO:0007049|GO:0007059|GO:0007067|GO:0051301|GO:0005634	NM_198654	Mm.32504	TC1581367	CCCACTGTCAGTCTTCATAAGACAAACTGCAATGTATGAGCTTATTATATAAAACAATCC		192785145
ENSMUST00000062071	A_52_P184198	0.0132383	up	2.01031	33.3955	31.8412	24.3959	18.5002	126.999	74.8517	35.9999	45.7407	43.8752	70.7415	28.6303	48.3863	0.207122	0.537457	0.901073	-0.207122	-0.550789	-0.618693	ENSMUST00000062071	ENSMUST00000062071	predicted gene, ENSMUSG00000047818 [Source:MarkerSymbol;Acc:MGI:3642096] [ENSMUST00000062071]		false	ens:ENSMUST00000062071;tc:TC1618616;nap:NAP122763-1		0	chr13:55630296..55630237	chr13	ENSMUST00000062071	55630237		13qB1					TC1618616	CAACAAAAAAAGCCAACATAAAACCCCTTCTATGCCTTGTTTAATTAGAGAATTTTTTTT		55630296
Mbd1	A_52_P131423	0.0437157	down	2.00975	180.779	149.34	285.249	214.469	647.424	346.754	537.203	244.107	486.947	113.642	293.942	113.588	-0.743751	-0.607925	-0.118577	0.118577	1.07989	0.352342	AK007371	Mbd1	Mus musculus 10 day old male pancreas cDNA, RIKEN full-length enriched library, clone:1810008C20 product:methyl-CpG binding domain protein 1, full insert sequence. [AK007371]	AK007371	false	gb:AK007371;riken:1810008C20;tc:TC1727829;tc:TC1614373	GO:0006306(DNA methylation);GO:0006350(transcription);GO:0006355(regulation of transcription, DNA-dependent)	0	chr18:74394961..74395020	chr18		74394961	17190	18qE2	GO:0000785(chromatin);GO:0000792(heterochromatin);GO:0005634(nucleus)	GO:0006306|GO:0006350|GO:0006355|GO:0003677|GO:0008270|GO:0046872|GO:0000785|GO:0000792|GO:0005634		Mm.22522	TC1727829	AGAGCAAAGGGGTGTGTTTAAATCTATGGATGGAGTTAAAATTGTGCACATAGTCCTTAT	GO:0003677(DNA binding);GO:0008270(zinc ion binding);GO:0046872(metal ion binding)	74395020
Slc25a43	A_52_P532313	0.0251193	up	2.00342	35.2698	28.0302	30.0645	29.1605	193.336	101.755	33.5585	58.8168	42.7892	56.7644	25.7133	36.0775	0.513297	0.225895	1.10786	-0.627704	-0.225895	-0.306736	ENSMUST00000047655	Slc25a43	PREDICTED: Mus musculus gene model 8, (NCBI), transcript variant 1 (Gm8), mRNA [XM_110743]		false	ens:ENSMUST00000047655;ref:XM_110743;ref:XM_909147;ref:XM_981478	GO:0006810(transport)	0	chrX:33183725..33183784	chrX	ENSMUST00000047655	33183725	194744	XqA3.2	GO:0005743(mitochondrial inner membrane);GO:0016020(membrane)	GO:0006810|GO:0005488|GO:0005743|GO:0016020	XM_110743	Mm.336014	TC1700539	ACCATCATACAGGGGGCTAATCCATGCTTTTTCTACTATTTATCAACAAGAAGGGTTCCT	GO:0005488(binding)	33183784
Es22	A_51_P369784	0.0190872	up	2.00253	30.5189	19.6893	22.9615	11.6012	59.5373	51.7703	37.2933	58.2249	57.8737	65.5048	24.7742	31.9098	0.620804	0.973446	0.190181	-0.654211	-0.190181	-0.376652	NM_133660	Es22	Mus musculus esterase 22 (Es22), mRNA [NM_133660]	NM_133660	false	ref:NM_133660;gb:AK144549;gb:BC019208;ens:ENSMUST00000034173		0	chr8:96090495..96090436	chr8	ENSMUST00000034173	96090436	13897	8qC5	GO:0005615(extracellular space);GO:0005783(endoplasmic reticulum)	GO:0004091|GO:0004759|GO:0016787|GO:0005615|GO:0005783	NM_133660	Mm.63490	TC1583299	CAAATGAGACTACTTTACATGGAAGATGATTGTGGCCAAGGCTTTGGGGAGACTGCAGAA	GO:0004091(carboxylesterase activity);GO:0004759(serine esterase activity);GO:0016787(hydrolase activity)	96090495
Clca1	A_52_P669035	0.0323512	down	2.00167	2045.67	49.4173	4834.88	177.891	2839.62	90.5721	4300.37	88.952	2337.64	26.2087	1693.21	25.8086	-0.111939	-0.718937	-0.512867	0.111939	0.995514	0.552416	NM_009899	Clca1	Mus musculus chloride channel calcium activated 1 (Clca1), mRNA [NM_009899]	NM_009899	false	ref:NM_009899;ref:NM_030601;gb:BC010260;gb:BC039166	GO:0006821(chloride transport)	0	chr3:144667867..144667808	chr3	ENSMUST00000059091	144667808	12722	3qH2	GO:0005887(integral to plasma membrane)	GO:0006821|GO:0005229|GO:0005887	NM_009899	Mm.20897	TC1583112	CCCGAGTTACTAACAACATTCTTTTGCTATATGTAGATCAAGATTAACAGTTCCTCATTC	GO:0005229(intracellular calcium activated chloride channel activity)	144667867
Arl4c	A_51_P289796	0.00141429	down	2.00013	786.975	1367.28	1364.22	2359.58	2218.32	3082.18	3237.27	2803.76	3250.44	2388.57	1362.86	1117.37	-0.663388	-0.656915	-0.34095	0.34095	0.578021	0.420064	NM_177305	Arl4c	Mus musculus ADP-ribosylation factor-like 4C (Arl4c), mRNA [NM_177305]	NM_177305	false	ref:NM_177305;ref:XM_906533;gb:AK080335;gb:AK080380	GO:0006886(intracellular protein transport);GO:0007264(small GTPase mediated signal transduction)	0	chr1:90531457..90531398	chr1		90531398	320982	1qD	GO:0005622(intracellular);GO:0005634(nucleus)	GO:0006886|GO:0007264|GO:0000166|GO:0003924|GO:0005525|GO:0005622|GO:0005634	NM_177305	Mm.27968	TC1642265	GGATGAGACCTCTTCCAGATGGCCTAGGCCCTGTCCGTGTGCAGGTCATTCTCTCGTAAA	GO:0000166(nucleotide binding);GO:0003924(GTPase activity);GO:0005525(GTP binding)	90531457
1600002D24Rik	A_52_P549892	0.0115291	up	1.99757	39.5828	13.1169	26.4203	11.1612	31.3399	16.5528	29.1078	22.2369	36.326	28.5003	29.2807	28.7913	0.93876	0.588464	0.266239	-0.266239	-0.304661	-0.63037	AK005393	1600002D24Rik	Mus musculus adult female placenta cDNA, RIKEN full-length enriched library, clone:1600002D24 product:unclassifiable, full insert sequence. [AK005393]	AK005393	false	gb:AK005393;riken:1600002D24;tc:TC1685943;nap:NAP090817-1		0	chr16:95947135..95946977	chr16		95946977	69776	16qC4				Mm.120470	TC1685943	TGCTCACCAAGGCTCATGCATCTGACACTTGCTCTTAAGCACGGTGGTTTGAGGTCCTCC		95947135
AK043001	A_52_P699118	0.0219064	down	1.99651	20.7059	26.7566	17.7575	29.3638	21.1414	48.7554	35.1213	27.9097	31.4081	24.0783	13.749	13.9747	-0.17318	-0.528939	-1.00882	0.528253	0.580078	0.17318	AK043001	AK043001	Mus musculus 7 days neonate cerebellum cDNA, RIKEN full-length enriched library, clone:A730047B05 product:unclassifiable, full insert sequence. [AK043001]	AK043001	false	gb:AK043001;riken:A730047B05;tc:TC1620797		0	chr3:84584754..84584695	chr3		84584695		3qF1					TC1620797	AAGCACAATAGATGCTTAACTGTTAAGAAACTTTTCCATTTCTCATTTCCACAAACGGTG		84584754
Stxbp3a	A_52_P27576	0.0149303	up	1.99328	74.0797	131.878	75.4432	141.447	108.943	142.864	64.6068	165.311	45.6687	158.051	50.2748	196.8	0.299062	0.22431	0.740048	-0.22431	-0.659998	-0.83771	AK050247	Stxbp3a	Mus musculus adult male liver tumor cDNA, RIKEN full-length enriched library, clone:C730030N09 product:syntaxin binding protein 3, full insert sequence. [AK050247]	AK050247	false	gb:AK050247;riken:C730030N09;tc:TC1593609;nap:NAP077337-1	GO:0006810(transport);GO:0006904(vesicle docking during exocytosis);GO:0015031(protein transport);GO:0015758(glucose transport);GO:0016192(vesicle-mediated transport)	0	chr3:108952823..108952764	chr3		108952764	20912	3qF3	GO:0005829(cytosol);GO:0005886(plasma membrane)	GO:0006810|GO:0006904|GO:0015031|GO:0015758|GO:0016192|GO:0005515|GO:0019905|GO:0005829|GO:0005886		Mm.316894	TC1593609	TCTGCATATAGACTCCTAGGAACAGAATTTTTTAATGGTATTTTATAATTTATCAGTCAA	GO:0005515(protein binding);GO:0019905(syntaxin binding)	108952823
AK029658	A_52_P842938	0.0359809	up	1.99155	128.805	34.3605	27.9131	11.192	336.255	132.119	92.4664	90.3075	114.531	61.7774	37.5209	23.6442	0.801836	0.213947	0.243183	-1.07045	-0.213947	-0.438324	AK029658	AK029658	Mus musculus adult male testis cDNA, RIKEN full-length enriched library, clone:4930432C10 product:unclassifiable, full insert sequence. [AK029658]	AK029658	false	gb:AK029658;riken:4930432C10;tc:TC1608348;nap:NAP074014-1		0	chr5:99750804..99750863	chr5		99750804		5qE4					TC1608348	GAGAACTAAAGGCGGGCGTTTTTAAGTGTGTAGCAAATGAAGTGGGTAATTTGAGGACAT		99750863
Hectd1	A_52_P14140	0.0360968	up	1.99027	59.4519	95.055	96.4159	82.2608	181.666	152.348	55.8254	131.979	58.2703	115.409	48.6281	93.6638	0.134332	1.04044	1.06529	-0.429944	-0.174551	-0.134332	AK044788	Hectd1	Mus musculus adult retina cDNA, RIKEN full-length enriched library, clone:A930105L24 product:weakly similar to CG5604 PROTEIN [Drosophila melanogaster], full insert sequence. [AK044788]	AK044788	false	gb:AK044788;riken:A930105L24;tc:TC1615331;nap:NAP088564-1	GO:0001843(neural tube closure);GO:0006464(protein modification process);GO:0006512(ubiquitin cycle)	0	chr12:52748325..52748266	chr12		52748266	207304	12qC1	GO:0005622(intracellular)	GO:0001843|GO:0006464|GO:0006512|GO:0004842|GO:0004872|GO:0005488|GO:0016874|GO:0005622		Mm.249391	TC1615331	TCAGAGATGATACTAGAAAGTTTGCATAAAAATATGAAAGGCATTACTCTACTAGCTCGG	GO:0004842(ubiquitin-protein ligase activity);GO:0004872(receptor activity);GO:0005488(binding);GO:0016874(ligase activity)	52748325
Tra2a	A_52_P482063	0.0452169	up	1.98925	570.333	440.326	1283.62	788.055	994.534	723.78	892.096	809.102	425.166	642.366	287.691	570.072	0.116177	0.4468	0.201415	-0.116177	-0.852424	-1.24368	AK076230	Tra2a	Mus musculus 1 day pregnant adult female mammary gland cDNA, RIKEN full-length enriched library, clone:4222403J09 product:inferred: RIKEN cDNA 1500010G04 gene, full insert sequence. [AK076230]	AK076230	false	gb:AK076230;gb:AK170599;riken:4222403J09;riken:F630109O13	GO:0000398(nuclear mRNA splicing, via spliceosome);GO:0006397(mRNA processing);GO:0008150(biological_process);GO:0008380(RNA splicing)	0	chr6:49190376..49190317	chr6		49190317	101214	6qB2.3	GO:0005634(nucleus)	GO:0000398|GO:0006397|GO:0008150|GO:0008380|GO:0000166|GO:0003676|GO:0003723|GO:0042802|GO:0005634		Mm.437533		ATACACAGTCCTGTATGTGTTCAGATTTTTCTTTGTGAAGAGCACATTGTACTTAACTGT	GO:0000166(nucleotide binding);GO:0003676(nucleic acid binding);GO:0003723(RNA binding);GO:0042802(identical protein binding)	49190376
NAP070910-1	A_52_P337700	6.6081615E-4	down	1.98845	75.5366	126.675	114.029	187.367	168.033	271.045	333.215	293.875	444.839	319.325	211.362	188.746	-0.482622	-0.453213	-0.426531	0.44451	0.741515	0.426531	NAP070910-1	NAP070910-1			false	nap:NAP070910-1;nap:NAP059924-1		0	chr14:70146096..70146155	chr14		70146096		14qD2						TCCTGATGCTCACACAGGCTCCTGCCCTGATGCTCACACAGGCTCCTGCCCTGATGCTCA		70146155
TC1661731	A_52_P1077075	0.0497286	down	1.98815	117.559	365.065	196.88	631.581	352.59	713.431	358.597	727.955	568.86	653.38	463.751	510.151	-0.61563	-0.662523	0.00235176	-0.00235176	0.819282	0.881558	TC1661731	TC1661731			false	tc:TC1661731		0	chr15:57782249..57782308	chr15		57782249		15qD1					TC1661731	TGGCCCCTCTGGTCTGTGATTGTCTGGAAATGTGTGTAGACGAGTACTTAGACTTTCATT		57782308
4633401B06Rik	A_52_P1034776	0.0350709	up	1.98724	46.5594	66.5696	102.224	70.8254	115.242	117.786	59.2019	104.354	62.25	127.818	49.5567	108.795	0.150992	1.19618	0.635283	-0.150992	-0.371167	-0.467677	AK014609	4633401B06Rik	Mus musculus 0 day neonate skin cDNA, RIKEN full-length enriched library, clone:4633401B06 product:unclassifiable, full insert sequence. [AK014609]	AK014609	false	gb:AK014609;riken:4633401B06;tc:TC1624122		0	chr3:121780152..121780093	chr3		121780093	70828	3qG1					TC1624122	GCCATCTCTCATGAATGTCCTCGAGTCTTCGGGAATAAAAATAACTTGATTATTCTTTCT		121780152
J04492	A_51_P180952	0.0416957	up	1.98605	18.4998	16.3752	15.5427	12.3926	43.0103	23.349	32.4285	33.8933	40.8942	60.7247	24.8462	48.0497	0.11987	0.27063	0.82519	-0.11987	-0.62652	-1.00763	J04492	J04492	Mouse T-cell receptor 4-1BB protein mRNA, complete cds. [J04492]	J04492	false	gb:J04492;tc:TC1587986;nap:NAP109362-1		0	chr4:149789862..149789921	chr4		149789862		4qE2					TC1587986	AAACGGTTCTTACAAAAGTAATTAGTTCTTGCTTTCAGCCTCCAAGCTTCTGCTAGTCTA		149789921
Gm969	A_52_P103207	0.0336941	up	1.98498	47.1658	49.9595	25.9878	13.2337	212.073	150.487	76.5923	112.581	48.4894	74.3193	23.3509	31.028	0.163538	1.22017	0.741479	-0.309131	-0.36951	-0.163538	BC057135	Gm969	Mus musculus gene model 969, (NCBI), mRNA (cDNA clone IMAGE:6312340), containing frame-shift errors [BC057135]	BC057135	false	gb:BC057135;ens:ENSMUST00000066308;ref:XM_355166;ref:XM_001001225		0	chr19:48036838..48036897	chr19	ENSMUST00000066308	48036838	381229	19qD1			XM_355166	Mm.300553	TC1613785	AGATCCAACAGTCAGTGCTGAACAAAGGCGAGACCCAGTACAACCAGCGGGTGGAGGACA		48036897
Klhl5	A_52_P570861	0.0168972	up	1.98451	51.7563	53.4798	33.7859	41.4085	74.2594	66.8296	28.3939	79.2563	36.9667	65.0222	43.088	78.1731	0.506845	0.260601	0.706193	-0.926837	-0.260601	-0.305278	NM_175174	Klhl5	Mus musculus kelch-like 5 (Drosophila) (Klhl5), mRNA [NM_175174]	NM_175174	false	ref:NM_175174;ens:ENSMUST00000031085;gb:AK090246;riken:G630026B05		0	chr5:65432325..65432384	chr5	ENSMUST00000031085	65432325	71778	5qC3.1		GO:0005515	NM_175174	Mm.10281	TC1591364	TACTGAAAATTGACTCAAATTCAAGAAGAAAGAAGTACTCGAGTCAGTGATGCTACAGGG	GO:0005515(protein binding)	65432384
LOC624071	A_51_P429241	0.0459089	up	1.98438	235.98	1311.69	193.579	1921.2	239.937	2267.73	146.627	2849.73	151.484	2678.41	158.452	1878.61	0.964583	0.128268	0.198755	-0.841329	-0.704866	-0.128268	NM_001081305	LOC624071	Mus musculus similar to T-cell receptor gamma chain C region C7.5 (LOC624071), mRNA [NM_001081305]	NM_001081305	false	ref:NM_001081305;gb:X00697;gb:K02900;gb:M18858		0	chr13:19270857..19270916	chr13		19270857	624071	13qA2			NM_001081305	Mm.364155	NP1216409	TCCTAAAGAAACGAGTGGTGGTACAGCAAGTCAGCTGGATTTCATCCTCACTGCCATAAA		19270916
Ear11	A_51_P455338	0.037475	down	1.98367	108.467	34.1897	198.094	40.4554	168.101	61.0744	449.587	49.8685	355.012	63.8825	221.686	33.2792	-0.71746	-0.0912964	-0.922393	0.789321	0.0912964	0.352741	NM_053113	Ear11	Mus musculus eosinophil-associated, ribonuclease A family, member 11 (Ear11), mRNA [NM_053113]	NM_053113	false	ref:NM_053113;ens:ENSMUST00000061936;gb:BC027557;tc:TC1589572		0	chr14:50177399..50177340	chr14	ENSMUST00000061936	50177340	93726	14qC1	GO:0005615(extracellular space)	GO:0003676|GO:0004518|GO:0004519|GO:0004522|GO:0004540|GO:0016787|GO:0005615	NM_053113	Mm.153688	TC1589572	GATATTTTAGCTCCAGTGCCAGCACTTTGTACCTTCATTCATCGGCTACTGCCAAGATCA	GO:0003676(nucleic acid binding);GO:0004518(nuclease activity);GO:0004519(endonuclease activity);GO:0004522(pancreatic ribonuclease activity);GO:0004540(ribonuclease activity);GO:0016787(hydrolase activity)	50177399
5730410E15Rik	A_52_P359431	0.00384274	up	1.98214	27.1739	14.543	27.263	19.7701	26.6249	14.9114	27.8046	32.8678	36.894	49.2344	29.8456	32.0247	0.720921	0.282644	0.655389	-0.422332	-0.597259	-0.282644	AK049811	5730410E15Rik	Mus musculus adult male hippocampus cDNA, RIKEN full-length enriched library, clone:C630001F02 product:hypothetical protein, full insert sequence. [AK049811]	AK049811	false	gb:AK049811;gb:AK043739;gb:AK047449;ens:ENSMUST00000059651		0	chr15:44594656..44594597	chr15	ENSMUST00000059651	44594597	319613	15qB3.2	GO:0016020(membrane);GO:0016021(integral to membrane)	GO:0016020|GO:0016021		Mm.207715	TC1589289	TCAGCACATGAAATCTTCACTGCCTCATGGTCGCTTATTTGGAAATGTGATGAAGTGTGA		44594656
Fosb	A_51_P138378	0.0188459	down	1.97854	770.539	489.608	817.326	795.284	1330.27	848.055	3423.41	1552.49	3492.7	1258.25	2511.47	782.316	-0.243304	-0.858105	-0.248061	0.243304	0.575375	0.785161	NM_008036	Fosb	Mus musculus FBJ osteosarcoma oncogene B (Fosb), mRNA [NM_008036]	NM_008036	false	ref:NM_008036;gb:X14897;tc:TC1579326;nap:NAP098142-001	GO:0000074(regulation of progression through cell cycle);GO:0006355(regulation of transcription, DNA-dependent);GO:0006508(proteolysis);GO:0009987(cellular process)	0	chr7:18461709..18461650	chr7		18461650	14282	7qA3	GO:0005622(intracellular);GO:0005634(nucleus)	GO:0000074|GO:0006355|GO:0006508|GO:0009987|GO:0003677|GO:0003700|GO:0004289|GO:0046983|GO:0005622|GO:0005634	NM_008036	Mm.248335	TC1579326	CTGGGGATTTGAGTCAGACTTTCTGGCTGTCCCTTTTTGTCACCTTTTTGTTGTTGTCTC	GO:0003677(DNA binding);GO:0003700(transcription factor activity);GO:0004289(subtilase activity);GO:0046983(protein dimerization activity)	18461709
Itpka	A_51_P273609	0.0213263	up	1.97046	96.7821	369.649	137.978	584.799	143.383	733.895	66.8641	560.234	49.3901	569.824	60.1206	394.255	0.601104	0.450939	0.17875	-0.532279	-0.993776	-0.178751	NM_146125	Itpka	Mus musculus inositol 1,4,5-trisphosphate 3-kinase A (Itpka), mRNA [NM_146125]	NM_146125	false	ref:NM_146125;ref:XM_001003136;gb:BC027291;ens:ENSMUST00000028758	GO:0006020(inositol metabolic process)	0	chr2:119442601..119442660	chr2	ENSMUST00000028758	119442601	228550	2qE5	GO:0005575(cellular_component)	GO:0006020|GO:0000166|GO:0004428|GO:0005516|GO:0005524|GO:0008440|GO:0016301|GO:0016740|GO:0005575	NM_146125	Mm.65337	TC1581237	CCCGATCCATAATTGTACTTCACAGGTATATAGACTTCCTGGTCTAACTCCTGCACTACA	GO:0000166(nucleotide binding);GO:0004428(inositol or phosphatidylinositol kinase activity);GO:0005516(calmodulin binding);GO:0005524(ATP binding);GO:0008440(inositol trisphosphate 3-kinase activity);GO:0016301(kinase activity);GO:0016740(transferase activity)	119442660
Trmt5	A_51_P421882	0.0130164	down	1.97003	167.422	477.072	481.127	849.361	417.563	926.525	685.828	892.256	520.049	588.876	476.212	471.919	-0.910935	-0.220174	-0.550052	0.220174	0.420467	0.612851	NM_029580	Trmt5	Mus musculus TRM5 tRNA methyltransferase 5 homolog (S. cerevisiae) (Trmt5), mRNA [NM_029580]	NM_029580	false	ref:NM_029580;gb:BC012521;gb:AK011576;gb:AK049127	GO:0008033(tRNA processing)	0	chr12:74199338..74199279	chr12		74199279	76357	12qC3		GO:0008033|GO:0008168|GO:0009019|GO:0016740	NM_029580	Mm.311344	TC1580775	AATTTGTAAGAGGTAAACTCTACCACACAGATATTTGTTACTAAACACTTACGATTTGCT	GO:0008168(methyltransferase activity);GO:0009019(tRNA (guanine-N1-)-methyltransferase activity);GO:0016740(transferase activity)	74199338
AK040334	A_52_P389628	0.0185758	down	1.96639	197.097	277.927	483.383	470.185	674.671	555.999	1054.66	631.826	911.287	491.731	636.973	292.929	-1.00494	-0.469198	-0.230035	0.230035	0.380897	0.611543	AK040334	AK040334	Mus musculus 0 day neonate thymus cDNA, RIKEN full-length enriched library, clone:A430087L06 product:SIMILAR TO TUMOR-ASSOCIATED ANTIGEN 1, full insert sequence. [AK040334]	AK040334	false	gb:AK040334;gb:BB208324;riken:A430087L06;tc:TC1611399		0	chr7:19076207..19076148	chr7		19076148		7qA3				Mm.446888	TC1611399	ACTTTACCTGTGCATTCTCATTCTCTCCCCTCTGACAAATAGACTTAACCTGCACCTATC		19076207
0610042G04Rik	A_51_P134653	0.0383	down	1.96581	102.765	199.928	148.896	296.666	294.234	429.381	383.854	461.062	468.88	470.235	474.229	293.144	-0.555291	-0.589688	-0.140445	0.140445	0.400683	1.09882	AK002909	0610042G04Rik	Mus musculus adult male kidney cDNA, RIKEN full-length enriched library, clone:0610042G04 product:hypothetical protein, full insert sequence. [AK002909]	AK002909	false	gb:AK002909;riken:0610042G04;nap:NAP119557-1		0	chr9:123771844..123771903	chr9		123771844	68380	9qF4						ACCTGTGTTCCTCGTATTCTGAGCCCCGTTTATCCCCTCGCCATGTTAAAAGTCCCAAGA		123771903
4921511H13Rik	A_52_P370453	0.00432778	down	1.96403	57.14	83.2169	77.3559	146.119	77.9434	145.082	105.272	95.0133	151.337	114.368	61.3886	60.8327	-0.277751	-0.652939	-0.631747	0.412545	0.668711	0.277751	AK017495	4921511H13Rik	Mus musculus 8 days embryo whole body cDNA, RIKEN full-length enriched library, clone:5730405K23 product:hypothetical protein, full insert sequence. [AK017495]	AK017495	false	gb:AK017495;ref:XM_981494;riken:5730405K23;tc:TC1590697		0	chr16:90688760..90688701	chr16		90688701	207932	16qC3.3			XM_981494	Mm.328688	TC1590697	CCTTTGAGCAGTTGTGTGTTGACAGCACTGGTTGGTGTTCCCTTGAGGCCATCTGGGATG		90688760
D5Ertd579e	A_52_P665723	0.0129147	up	1.96257	269.236	121.815	471.696	263.123	404.047	249.168	353.206	294.578	188.093	204.23	128.651	167.146	0.664548	0.362486	0.217773	-0.217773	-0.598377	-0.857273	AK032804	D5Ertd579e	Mus musculus 12 days embryo male wolffian duct includes surrounding region cDNA, RIKEN full-length enriched library, clone:6720455H16 product:unclassifiable, full insert sequence [AK032804]	AK032804	false	gb:AK032804;riken:6720455H16;tc:TC1615634;nap:NAP020711-001		0	chr5:36958403..36958344	chr5		36958344	320661	5qB3		GO:0000166|GO:0005524		Mm.444405	TC1615634	TCCAGATCCAGACCATAATATATGGCTCTATCATAGCTACCATTGCATTACTCAGAGCAA	GO:0000166(nucleotide binding);GO:0005524(ATP binding)	36958403
Atp2a2	A_52_P1156808	0.00694365	down	1.96061	29.4153	45.1717	18.4949	22.6488	24.7449	41.4952	45.3269	33.4879	39.8261	25.5319	15.8191	13.9752	-0.562098	-0.235556	-0.689057	0.493483	0.698169	0.235556	AK080543	Atp2a2	Mus musculus 7 days neonate cerebellum cDNA, RIKEN full-length enriched library, clone:A730081N14 product:unclassifiable, full insert sequence. [AK080543]	AK080543	false	gb:AK080543;riken:A730081N14	GO:0006810(transport);GO:0006811(ion transport);GO:0006812(cation transport);GO:0006816(calcium ion transport);GO:0006874(calcium ion homeostasis);GO:0006937(regulation of muscle contraction);GO:0006984(ER-nuclear signaling pathway);GO:0008152(metabolic process);GO:0045822(negative regulation of heart contraction)	0	chr5:122757421..122757362	chr5		122757362	11938	5qF	GO:0005783(endoplasmic reticulum);GO:0005789(endoplasmic reticulum membrane);GO:0005792(microsome);GO:0016020(membrane);GO:0016021(integral to membrane);GO:0016529(sarcoplasmic reticulum)	GO:0006810|GO:0006811|GO:0006812|GO:0006816|GO:0006874|GO:0006937|GO:0006984|GO:0008152|GO:0045822|GO:0000166|GO:0000287|GO:0003824|GO:0005388|GO:0005509|GO:0005515|GO:0005524|GO:0015662|GO:0016787|GO:0016820|GO:0046872|GO:0048155|GO:0005783|GO:0005789|GO:0005792|GO:0016020|GO:0016021|GO:0016529		Mm.227583		GGGTCGTATGTATCTTCAGTACCTTAAATATAGGAATGAATTTGCTTCTAGGATTTTGAG	GO:0000166(nucleotide binding);GO:0000287(magnesium ion binding);GO:0003824(catalytic activity);GO:0005388(calcium-transporting ATPase activity);GO:0005509(calcium ion binding);GO:0005515(protein binding);GO:0005524(ATP binding);GO:0015662(ATPase activity, coupled to transmembrane movement of ions, phosphorylative mechanism);GO:0016787(hydrolase activity);GO:0016820(hydrolase activity, acting on …	122757421
Cnnm4	A_51_P452016	0.0167385	down	1.9594	57.8874	89.0362	36.8083	78.3944	93.5625	166.916	139.339	163.702	90.0729	82.8092	52.2441	37.5768	-0.194334	-0.663912	-0.408314	0.194334	0.548112	0.902233	NM_033570	Cnnm4	Mus musculus cyclin M4 (Cnnm4), mRNA [NM_033570]	NM_033570	false	ref:NM_033570;gb:AF216963;tc:TC1592148	GO:0008150(biological_process)	0	chr1:36451196..36451255	chr1	ENSMUST00000045383	36451196	94220	1qB	GO:0005575(cellular_component)	GO:0008150|GO:0003674|GO:0005575	NM_033570	Mm.434294	TC1592148	CAGTGGGCCCACATGAAGTCAGGAGCCTGTTAGGCTAGAAGGGGTGCAGGTAGATATCCT	GO:0003674(molecular_function)	36451255
Apcs	A_51_P354165	0.0481951	up	1.95918	26.4607	14.8877	33.0161	39.6967	28.2812	24.2132	29.214	45.0396	41.6909	59.9509	32.399	63.6509	1.22468	0.1291	0.618993	-0.229587	-0.1291	-0.579284	NM_011318	Apcs	Mus musculus serum amyloid P-component (Apcs), mRNA [NM_011318]	NM_011318	false	ref:NM_011318;gb:AI528120;gb:Y00426;ens:ENSMUST00000027824		0	chr1:174731562..174731503	chr1	ENSMUST00000027824	174731503	20219	1qH3	GO:0005615(extracellular space)	GO:0005509|GO:0005529|GO:0046872|GO:0005615	NM_011318	Mm.330510	TC1583277	ATGGACAAGCTGCTGCTTTGGATGTTTGTCTTCACCAGCCTTCTTTCAGAAGCCTTTTGT	GO:0005509(calcium ion binding);GO:0005529(sugar binding);GO:0046872(metal ion binding)	174731562
ENSMUST00000035891	A_51_P219634	0.00882818	up	1.95873	43.1934	41.8915	54.6363	56.593	215.015	153.422	60.3883	93.0152	45.1429	77.4502	31.333	63.8698	0.381135	0.286217	0.823916	-0.286217	-0.441789	-0.690471	ENSMUST00000035891	ENSMUST00000035891	RIKEN cDNA 4933437N03 gene [Source:MarkerSymbol;Acc:MGI:1914033] [ENSMUST00000035891]		false	ens:ENSMUST00000035891;gb:AK017104;gb:AK005960;gb:AK018846		0	chr4:62880090..62880149	chr4	ENSMUST00000035891	62880090		4qC1				Mm.443256	TC1588382	GGTGCGAAATGTGGATGACTACCGGGAAGACCTGACTCCACAGTGATTATCTATCAAAAA		62880149
1700010N08Rik	A_52_P355064	0.0332863	down	1.95727	23.3889	15.8705	19.9824	12.4209	36.5907	15.7481	41.0197	8.90527	56.9666	16.9754	52.117	19.504	-0.757665	-0.631183	-0.100847	0.886445	0.429533	0.100847	AK076675	1700010N08Rik	Mus musculus adult male testis cDNA, RIKEN full-length enriched library, clone:4930412B11 product:unclassifiable, full insert sequence [AK076675]	AK076675	false	gb:AK076675;gb:AK005849;riken:4930412B11;riken:1700010N08		0	chr7:38151984..38152043	chr7		38151984	545951	7qB3				Mm.212736		TGACAGTGTGCTTTTAGAGCTAACATCTTGCTACATTTGAGAAGGTGTCTTTTGTTTGCT		38152043
Ms4a4c	A_52_P393488	0.0439641	up	1.95549	49.6975	41.605	29.8668	17.6575	248.102	162.237	88.5992	92.827	34.1914	69.1826	41.356	47.212	0.161833	0.663682	0.518249	-0.161833	-1.11136	-0.285638	NM_029499	Ms4a4c	Mus musculus membrane-spanning 4-domains, subfamily A, member 4C (Ms4a4c), mRNA [NM_029499]	NM_029499	false	ref:NM_029499;gb:AK153495;gb:BC027496;ens:ENSMUST00000072729	GO:0007165(signal transduction)	0	chr19:11493309..11493368	chr19	ENSMUST00000072729	11493309	64380	19qA	GO:0016021(integral to membrane)	GO:0007165|GO:0004872|GO:0016021	NM_029499	Mm.440715	TC1584719	GCCACCATCAGAACACCAAGGGAAAAATGTTCCAGAAAATGTATATAAGAACCACTCAGA	GO:0004872(receptor activity)	11493368
Foxk1	A_52_P471583	0.0473551	up	1.95524	76.7749	90.7013	131.067	104.507	227.547	180.179	131.291	176.932	69.7153	180.973	67.6332	107.79	0.0949702	0.66217	0.672193	-0.0949702	-1.04077	-0.336968	NM_199068	Foxk1	Mus musculus forkhead box K1 (Foxk1), mRNA [NM_199068]	NM_199068	false	ref:NM_199068;gb:AK147375;gb:AK144418;ens:ENSMUST00000072837	GO:0006350(transcription);GO:0006355(regulation of transcription, DNA-dependent);GO:0006357(regulation of transcription from RNA polymerase II promoter);GO:0007275(multicellular organismal development);GO:0007519(striated muscle development);GO:0030154(cell differentiation);GO:0045892(negative regulation of transcription, DNA-dependent);GO:0045893(positive regulation of transcription, DNA-depende…	0	chr5:142707977..142708036	chr5	ENSMUST00000072837	142707977	17425	5qG2	GO:0005634(nucleus)	GO:0006350|GO:0006355|GO:0006357|GO:0007275|GO:0007519|GO:0030154|GO:0045892|GO:0045893|GO:0003677|GO:0003700|GO:0005515|GO:0016563|GO:0016564|GO:0005634	NM_199068	Mm.24214	TC1580112	ACCTTCCGGTCCGGGCTGTCACTCAGAATGGAAAGCACGCTGTACCCACGAATAGCTTGA	GO:0003677(DNA binding);GO:0003700(transcription factor activity);GO:0005515(protein binding);GO:0016563(transcriptional activator activity);GO:0016564(transcriptional repressor activity)	142708036
Lonp2	A_52_P649170	0.0230455	down	1.9525	69.3941	133.075	158.351	167.449	136.88	207.955	180.502	150.75	180.202	118.418	131.663	99.2929	-1.02898	-0.170222	-0.692987	0.170222	0.5161	0.317455	NM_025827	Lonp2	Mus musculus lon peptidase 2, peroxisomal (Lonp2), mRNA [NM_025827]	NM_025827	false	ref:NM_025827;gb:BC049090;gb:AK218948;ens:ENSMUST00000034141	GO:0006508(proteolysis);GO:0006510(ATP-dependent proteolysis)	0	chr8:89528016..89528075	chr8	ENSMUST00000034141	89528016	66887	8qC3	GO:0005739(mitochondrion)	GO:0006508|GO:0006510|GO:0000166|GO:0004176|GO:0004252|GO:0005524|GO:0008233|GO:0017111|GO:0005739	NM_025827	Mm.324550	TC1572127	AAATGCCTCAGTCAATGCCTGAATATGCTCTGACTAGAAATTATTTGGAACTTATGGTGG	GO:0000166(nucleotide binding);GO:0004176(ATP-dependent peptidase activity);GO:0004252(serine-type endopeptidase activity);GO:0005524(ATP binding);GO:0008233(peptidase activity);GO:0017111(nucleoside-triphosphatase activity)	89528075
Ugt2a1	A_51_P510031	0.0155543	up	1.95088	37.5604	31.8924	27.0014	21.3202	98.3474	76.5375	30.9361	67.2918	41.7876	54.9879	28.264	38.2544	0.31602	0.42083	0.44174	-1.04112	-0.31602	-0.35664	NM_053184	Ugt2a1	Mus musculus UDP glucuronosyltransferase 2 family, polypeptide A1 (Ugt2a1), mRNA [NM_053184]	NM_053184	false	ref:NM_053184;gb:AF184901;nap:NAP100737-001	GO:0007608(sensory perception of smell);GO:0008152(metabolic process)	0	chr5:88538633..88537500	chr5	ENSMUST00000079811	88537500	94215	5qE1	GO:0005615(extracellular space);GO:0005792(microsome);GO:0016021(integral to membrane)	GO:0007608|GO:0008152|GO:0015020|GO:0016740|GO:0016757|GO:0016758|GO:0005615|GO:0005792|GO:0016021	NM_053184	Mm.154806	TC1593009	CCTTGCCCAGATTCCTCAGAAGGTTTTGTGGCGATACAAAGGAAAGATACCAGACACATT	GO:0015020(glucuronosyltransferase activity);GO:0016740(transferase activity);GO:0016757(transferase activity, transferring glycosyl groups);GO:0016758(transferase activity, transferring hexosyl groups)	88538633
NAP036887-1	A_52_P580813	0.00154363	up	1.95016	40.3999	38.5065	29.0723	31.5489	114.097	106.254	31.9788	71.235	52.2633	93.4466	31.7602	56.9674	0.547395	0.360199	0.580892	-0.677327	-0.360199	-0.364771	NAP036887-1	NAP036887-1			false	nap:NAP036887-1		0	chrX:162406206..162406147	chrX		162406147		XqF5						AAACAAAGATGCTCTTCCCCCAGAGAATGGAACAGACTTGGATGTAATTTTTAGACAGTG		162406206
4930522H14Rik	A_51_P135607	0.0210116	up	1.94958	24.9675	21.9898	18.636	11.6975	84.8876	46.9876	31.0061	40.6429	40.719	43.7964	29.1067	46.813	0.144162	0.632836	0.814223	-0.429501	-0.144162	-0.724612	NM_026291	4930522H14Rik	Mus musculus RIKEN cDNA 4930522H14 gene (4930522H14Rik), mRNA [NM_026291]	NM_026291	false	ref:NM_026291;gb:AK005726;gb:BY715420;ens:ENSMUST00000102725		0	chr4:109003511..109003452	chr4	ENSMUST00000102725	109003452	67646	4qC7	GO:0016020(membrane);GO:0016021(integral to membrane)	GO:0016020|GO:0016021	NM_026291	Mm.45820	TC1588142	CGTACCTGTCATCCATTTCATTAGAAGAGTGGCCTGGGAACACAGTGAGCAACACATTTT		109003511
AK033859	A_52_P1195836	0.0124106	down	1.94746	28.5788	14.8643	23.4824	11.9149	33.6055	24.6889	39.6317	9.86965	50.5431	15.286	42.7631	14.9044	-0.306633	-0.270909	-0.804888	0.755858	0.475577	0.270909	AK033859	AK033859	Mus musculus adult male diencephalon cDNA, RIKEN full-length enriched library, clone:9330103F06 product:unclassifiable, full insert sequence. [AK033859]	AK033859	false	gb:AK033859;riken:9330103F06;tc:TC1603133		0	chr8:68925135..68925195	chr8		68925135		8qB3.2					TC1603133	GGCTAACTGATCTCTAAAGCATTCTGTAATATGGGTTTTCTTTCAATGATCCAGTAAAGA		68925195
NAP067058-1	A_52_P179521	0.035433	down	1.94669	34.5286	62.2378	24.4682	72.394	29.7144	104.376	111.875	153.692	119.211	184.25	87.654	104.829	-0.110927	-0.82589	-1.07348	0.280914	0.110927	0.480926	NAP067058-1	NAP067058-1			false	nap:NAP067058-1;nap:NAP071601-1		0	chr4:147200195..147200254	chr4		147200195		4qE2						CATGAATGCTTGGATTAAAGGCCACTACACCTTGCTTGCTCCTGATGGTTTTACAGCCTT		147200254
Cldn5	A_51_P189814	0.0305079	up	1.946	35.1467	27.8813	22.2353	11.8167	30.3663	26.2671	43.2235	51.7142	60.157	73.9714	31.1462	56.8943	0.358856	0.936789	0.23398	-0.23398	-0.27347	-0.84446	NM_013805	Cldn5	Mus musculus claudin 5 (Cldn5), mRNA [NM_013805]	NM_013805	false	ref:NM_013805;gb:AF035814;gb:AK077282;ens:ENSMUST00000043577	GO:0016337(cell-cell adhesion);GO:0016338(calcium-independent cell-cell adhesion)	0	chr16:18691516..18691575	chr16	ENSMUST00000043577	18691516	12741	16qA3	GO:0005615(extracellular space);GO:0005923(tight junction);GO:0016020(membrane);GO:0016021(integral to membrane)	GO:0016337|GO:0016338|GO:0005198|GO:0042802|GO:0005615|GO:0005923|GO:0016020|GO:0016021	NM_013805	Mm.22768	TC1578997	TCCTACTGAGATCCTGGGGGCACTAGATGCTGCCTTAATGTCCAGTGGCACCTGCTAACC	GO:0005198(structural molecule activity);GO:0042802(identical protein binding)	18691575
Rln1	A_52_P182298	0.0392898	up	1.94561	35.9881	23.6031	29.1821	13.0322	66.0799	36.054	31.0136	36.435	28.2644	38.845	31.8071	23.1858	0.0762181	0.630676	0.341729	-0.764747	-0.991073	-0.0762181	NM_011272	Rln1	Mus musculus relaxin 1 (Rln1), mRNA [NM_011272]	NM_011272	false	ref:NM_011272;gb:AK028199;gb:BC132654;ens:ENSMUST00000044143		0	chr19:29397876..29397817	chr19	ENSMUST00000044143	29397817	19773	19qC1	GO:0005576(extracellular region);GO:0005615(extracellular space)	GO:0005179|GO:0005576|GO:0005615	NM_011272	Mm.5033	TC1621419	AGCCAGCAATGTTGCCACGTCGGTTGTAGCAGAAGATCTATTGCTAAACTCTATTGCTGA	GO:0005179(hormone activity)	29397876
Junb	A_51_P159201	0.0286499	down	1.94467	15923.8	15588.3	26686.7	27904.9	40184	32583	46990.3	32559.3	54282.6	20620	38527.3	16520.1	-0.385175	-0.480298	-0.113396	0.113396	0.980545	0.805761	NM_008416	Junb	Mus musculus Jun-B oncogene (Junb), mRNA [NM_008416]	NM_008416	false	ref:NM_008416;gb:BC092302;gb:AK088643;gb:AK141592	GO:0000074(regulation of progression through cell cycle);GO:0006350(transcription);GO:0006355(regulation of transcription, DNA-dependent);GO:0009987(cellular process)	0	chr8:87867146..87867087	chr8		87867087	16477	8qC3	GO:0005622(intracellular);GO:0005634(nucleus)	GO:0000074|GO:0006350|GO:0006355|GO:0009987|GO:0003677|GO:0003700|GO:0046983|GO:0005622|GO:0005634	NM_008416	Mm.1167	TC1573426	TCCCCCTCTGCATAGTACTGTGGAGAAGAAACACGCACTTCGTGTCTAAAGTCTATTTTA	GO:0003677(DNA binding);GO:0003700(transcription factor activity);GO:0046983(protein dimerization activity)	87867146
4930434E21Rik	A_52_P156533	0.038339	up	1.94446	48.23	45.7032	27.2016	21.2891	273.336	128.376	42.0135	62.2944	67.2972	81.4101	37.4027	53.4004	0.176149	0.452084	1.18881	-0.469735	-0.176149	-0.415196	NM_029440	4930434E21Rik	Mus musculus RIKEN cDNA 4930434E21 gene (4930434E21Rik), mRNA [NM_029440]	NM_029440	false	ref:NM_029440;gb:AK015309;gb:AK087389;ens:ENSMUST00000085533		0	chr5:149856613..149861531	chr5	ENSMUST00000085533	149856613	381693	5qG3			NM_029440	Mm.136919	TC1596054	AGGCCCAGATAGAAGTGTTTCCCAGCTCGCCTTTCTAAAGACACGGCTGACGAAGTTGGA		149861531
Fos	A_52_P262219	0.0046596	down	1.94185	4929.47	2530.35	8864.02	4186.8	11351	4193.55	22002.8	4927.96	15781	3325.46	10267	2661.16	-0.730137	-0.610123	-0.255656	0.466393	0.554329	0.255656	NM_010234	Fos	Mus musculus FBJ osteosarcoma oncogene (Fos), mRNA [NM_010234]	NM_010234	false	ref:NM_010234;gb:AK154418;gb:AK159667;ens:ENSMUST00000021674	GO:0000074(regulation of progression through cell cycle);GO:0006355(regulation of transcription, DNA-dependent);GO:0007399(nervous system development);GO:0009987(cellular process)	0	chr12:86366053..86366112	chr12	ENSMUST00000021674	86366053	14281	12qD2	GO:0005634(nucleus);GO:0005667(transcription factor complex)	GO:0000074|GO:0006355|GO:0007399|GO:0009987|GO:0003677|GO:0003700|GO:0046983|GO:0005634|GO:0005667	NM_010234	Mm.246513	TC1576067	GGACTTTATTTTCCAGTAGATAGAAATCAATAGCTATATCCATGTACTGTAGTCCTTCAG	GO:0003677(DNA binding);GO:0003700(transcription factor activity);GO:0046983(protein dimerization activity)	86366112
Trpm5	A_51_P398423	0.0116109	up	1.94074	34.3014	24.683	26.3335	15.2068	57.1616	48.8408	28.6111	47.8446	38.2424	48.6035	27.2653	33.2952	0.505397	0.82283	0.257604	-0.711138	-0.315242	-0.257604	NM_020277	Trpm5	Mus musculus transient receptor potential cation channel, subfamily M, member 5 (Trpm5), mRNA [NM_020277]	NM_020277	false	ref:NM_020277;gb:AB039952;gb:AJ271092;gb:AK161030	GO:0006810(transport);GO:0006811(ion transport);GO:0008150(biological_process)	0	chr7:142881259..142881200	chr7		142881200	56843	7qF5	GO:0016020(membrane);GO:0016021(integral to membrane)	GO:0006810|GO:0006811|GO:0008150|GO:0004872|GO:0005216|GO:0016020|GO:0016021	NM_020277	Mm.286668	TC1585762	ATTCTGGCAGAAACCCCAAGATATTGCTCAAGGGTACCCAATGCTACTTTACTTTCTATA	GO:0004872(receptor activity);GO:0005216(ion channel activity)	142881259
Cugbp2	A_51_P182471	0.0286246	down	1.94061	1520.7	1555.19	2119.9	2697.88	2043.75	2743.45	3665.12	3065.61	2624.9	1669.12	4126.48	1854.7	-0.145017	-0.460497	-0.537437	0.145017	0.540507	1.04106	NM_010160	Cugbp2	Mus musculus CUG triplet repeat, RNA binding protein 2 (Cugbp2), mRNA [NM_010160]	NM_010160	false	ref:NM_010160;ens:ENSMUST00000002176;ens:ENSMUST00000100429;gb:AF090696	GO:0006376(mRNA splice site selection)	0	chr2:6459241..6459182	chr2	ENSMUST00000002176	6459182	14007	2qA1	GO:0005625(soluble fraction);GO:0005634(nucleus)	GO:0006376|GO:0000166|GO:0003723|GO:0005625|GO:0005634	NM_010160	Mm.398543		TAACCGTGTAGTTGAAACAGTCAGACTTATTTTTGTAATGTATGTTATTGTGTGATGCGG	GO:0000166(nucleotide binding);GO:0003723(RNA binding)	6459241
Slc39a5	A_51_P206235	0.036322	up	1.9397	51.7335	62.26	24.7805	14.4947	271.413	198.882	85.2314	137.59	57.7849	87.9896	24.7861	37.9586	0.169718	1.2106	0.885498	-0.253992	-0.169718	-0.177974	NM_028051	Slc39a5	Mus musculus solute carrier family 39 (metal ion transporter), member 5 (Slc39a5), mRNA [NM_028051]	NM_028051	false	ref:NM_028051;ref:NM_028092;gb:AK007473;ens:ENSMUST00000042666	GO:0006810(transport);GO:0006811(ion transport);GO:0006829(zinc ion transport);GO:0006882(zinc ion homeostasis);GO:0030001(metal ion transport)	0	chr10:127800655..127800233	chr10	ENSMUST00000042666	127800233	72002	10qD3	GO:0016020(membrane);GO:0016021(integral to membrane);GO:0016323(basolateral plasma membrane)	GO:0006810|GO:0006811|GO:0006829|GO:0006882|GO:0030001|GO:0005385|GO:0008270|GO:0046873|GO:0016020|GO:0016021|GO:0016323	NM_028051	Mm.22983	TC1583065	GCACAGAGGGCTCAGGCCAAGATGCTGCAGGAACAAAAGGGATCTTGGAGAACCAAACCC	GO:0005385(zinc ion transporter activity);GO:0008270(zinc ion binding);GO:0046873(metal ion transporter activity)	127800655
Oxct1	A_51_P107326	0.00618393	down	1.9393	10550.1	9385.11	15841.7	17225.8	16950.1	18113.9	28298	18011.6	23935.5	10520.7	13595.8	6887.61	-0.241482	-0.53114	-0.506094	0.241482	0.775626	0.570793	NM_024188	Oxct1	Mus musculus 3-oxoacid CoA transferase 1 (Oxct1), mRNA [NM_024188]	NM_024188	false	ref:NM_024188;gb:AK146342;gb:AK146158;ens:ENSMUST00000022792	GO:0006104(succinyl-CoA metabolic process);GO:0008152(metabolic process);GO:0046950(ketone body metabolic process)	0	chr15:4103898..4103957	chr15	ENSMUST00000022792	4103898	67041	15qA1	GO:0005615(extracellular space);GO:0005739(mitochondrion)	GO:0006104|GO:0008152|GO:0046950|GO:0008260|GO:0008410|GO:0016740|GO:0005615|GO:0005739	NM_024188	Mm.13445	TC1725848	TAGTATTTCTGGATTTGTGCAGCCATAGACATTGTTCTCTCCATCGTGATATATCAGTTC	GO:0008260(3-oxoacid CoA-transferase activity);GO:0008410(CoA-transferase activity);GO:0016740(transferase activity)	4103957
AK138477	A_52_P524912	0.00549155	up	1.93885	32.6874	22.2463	29.2816	24.004	68.1498	37.7781	28.1693	34.5578	38.2004	49.2103	30.2781	43.1861	0.559258	0.290802	0.855249	-0.290802	-0.361286	-0.508204	AK138477	AK138477	Mus musculus adult male spinal cord cDNA, RIKEN full-length enriched library, clone:A330031M04 product:unclassifiable, full insert sequence. [AK138477]	AK138477	false	gb:AK138477;riken:A330031M04;tc:TC1693431;nap:NAP125296-1		0	chr8:72039600..72039659	chr8		72039600		8qB3.3					TC1693431	GTGATCAGGTCATTACTCATAGTGTTCTTGCTCTATTACTTCTGTATTCTCACTACAATG		72039659
Ovch2	A_51_P374737	0.0210012	up	1.93834	49.6362	28.8733	53.4376	38.2876	111.055	59.4792	58.4183	51.5548	41.6973	63.2049	44.7641	54.3985	0.451014	0.150333	0.570178	-0.150333	-0.930729	-0.611872	NM_172908	Ovch2	Mus musculus ovochymase 2 (Ovch2), mRNA [NM_172908]	NM_172908	false	ref:NM_172908;gb:AK033776;gb:BC125284;ens:ENSMUST00000059535	GO:0006508(proteolysis)	0	chr7:107579822..107576657	chr7	ENSMUST00000059535	107576657	244199	7qE3		GO:0006508|GO:0004252|GO:0005509|GO:0008233|GO:0016787|GO:0046872	NM_172908	Mm.99576	TC1590837	GCTGTACCTGGATTTTTCAAGCCCCCAACTATTGCCTAATTAAGCTGTCATTTCAGAGCC	GO:0004252(serine-type endopeptidase activity);GO:0005509(calcium ion binding);GO:0008233(peptidase activity);GO:0016787(hydrolase activity);GO:0046872(metal ion binding)	107579822
Edn2	A_51_P482121	0.0187196	up	1.93753	51.5746	57.2709	35.2972	31.7383	93.94	123.766	26.9305	74.609	47.8014	88.5798	37.3324	69.5799	0.492725	0.797192	0.246058	-0.826243	-0.246058	-0.254375	NM_007902	Edn2	Mus musculus endothelin 2 (Edn2), mRNA [NM_007902]	NM_007902	false	ref:NM_007902;gb:BC037042;gb:X59556;ens:ENSMUST00000030384	GO:0009405(pathogenesis);GO:0019229(regulation of vasoconstriction);GO:0042310(vasoconstriction);GO:0045987(positive regulation of smooth muscle contraction);GO:0050880(regulation of blood vessel size)	0	chr4:119664712..119664771	chr4	ENSMUST00000030384	119664712	13615	4qD2.2	GO:0005576(extracellular region);GO:0005615(extracellular space)	GO:0009405|GO:0019229|GO:0042310|GO:0045987|GO:0050880|GO:0005576|GO:0005615	NM_007902	Mm.284855	TC1586574	AGGACACAATTACCTAAGCCACACCTGGAGACTGAACAGTCATCCTAATGACTGACATCA		119664771
Spdyb	A_52_P406242	0.0259071	up	1.93742	24.3679	22.6328	23.3234	19.3715	61.4169	46.2636	18.6416	38.7319	23.4203	41.9246	29.4404	33.4498	0.145386	0.306655	0.447573	-1.01618	-0.801223	-0.145386	NM_029048	Spdyb	Mus musculus speedy homolog B (Drosophila) (Spdyb), mRNA [NM_029048]	NM_029048	false	ref:NM_029048;ref:NM_177880;gb:AK015441;gb:AK030175	GO:0000074(regulation of progression through cell cycle);GO:0007049(cell cycle);GO:0045737(positive regulation of cyclin-dependent protein kinase activity)	0	chr5:143490035..143487134	chr5	ENSMUST00000085733	143487134	74673	5qG2	GO:0005634(nucleus)	GO:0000074|GO:0007049|GO:0045737|GO:0019901|GO:0005634	NM_029048	Mm.273303	TC1601384	TCACCAAGCTGCTCGAGGATCCTGTGGTGAAAAAATTCCTGACCTGGGACAAGATGCTGA	GO:0019901(protein kinase binding)	143490035
TC1662211	A_52_P893095	0.0200226	up	1.93713	49.9809	53.0216	33.2803	44.015	92.3369	91.4928	27.0097	79.3155	37.7485	71.4076	36.8998	67.1259	0.548088	0.229964	0.646541	-0.920833	-0.286367	-0.229964	TC1662211	TC1662211			false	tc:TC1662211		0	chr19:40090483..40090424	chr19		40090424		19qC3					TC1662211	GTCAAGTAATAAGTTAAAGTCATGCCTAAATGGCCCTCCCAAAATTACAAATATGGATTC		40090483
Nipa1	A_51_P122035	0.00939012	down	1.93429	397.695	355.467	607.481	674.532	681.889	724.976	1167.3	651.648	594.365	374.313	770.587	319.575	-0.25258	-0.565572	-0.502922	0.426484	0.25258	0.855278	NM_153578	Nipa1	Mus musculus non imprinted in Prader-Willi/Angelman syndrome 1 homolog (human) (Nipa1), mRNA [NM_153578]	NM_153578	false	ref:NM_153578;gb:BC055828;gb:AK046619;ens:ENSMUST00000052204		0	chr7:55846585..55846526	chr7	ENSMUST00000052204	55846526	233280	7qB5	GO:0016020(membrane);GO:0016021(integral to membrane)	GO:0016020|GO:0016021	NM_153578	Mm.389901	TC1583621	ACTTGGATTCATTATGAAAAACACCTGCTTTCTGTTTCAGGCAGTATTGTGTCCATTCAG		55846585
Klf2	A_51_P144264	0.00388862	down	1.93375	400.262	584.896	759.016	909.265	760.253	1002.34	2342.66	1338.2	1306.74	1024.65	1075.12	766.108	-0.592375	-0.305711	-0.443959	0.762715	0.305711	0.443733	NM_008452	Klf2	Mus musculus Kruppel-like factor 2 (lung) (Klf2), mRNA [NM_008452]	NM_008452	false	ref:NM_008452;gb:AK131962;gb:U25096;ens:ENSMUST00000067912	GO:0006350(transcription);GO:0006355(regulation of transcription, DNA-dependent);GO:0045941(positive regulation of transcription)	0	chr8:75250227..75250286	chr8	ENSMUST00000067912	75250227	16598	8qB3.3	GO:0005622(intracellular);GO:0005634(nucleus)	GO:0006350|GO:0006355|GO:0045941|GO:0003676|GO:0003677|GO:0003700|GO:0005515|GO:0008270|GO:0030528|GO:0046872|GO:0005622|GO:0005634	NM_008452	Mm.26938	TC1579022	TGTATATAAGACTATGACCGATTGTATTTCTATAAGGGAGACGATGGCATCTCTGCCGCC	GO:0003676(nucleic acid binding);GO:0003677(DNA binding);GO:0003700(transcription factor activity);GO:0005515(protein binding);GO:0008270(zinc ion binding);GO:0030528(transcription regulator activity);GO:0046872(metal ion binding)	75250286
Smad7	A_51_P403636	0.0256943	down	1.93266	834.667	739.025	1718.63	1356.24	2246.94	1401.7	2771.7	1440.51	1451.38	564.221	3079.09	920.194	-0.636911	-0.470837	-0.131706	0.131706	0.550607	0.930007	NM_001042660	Smad7	Mus musculus MAD homolog 7 (Drosophila) (Smad7), mRNA [NM_001042660]	NM_001042660	false	ref:NM_001042660;ens:ENSMUST00000026999;gb:AK133505;gb:AJ000550	GO:0006350(transcription);GO:0006355(regulation of transcription, DNA-dependent);GO:0007179(transforming growth factor beta receptor signaling pathway);GO:0007182(common-partner SMAD protein phosphorylation)	0	chr18:75521082..75521141	chr18	ENSMUST00000026999	75521082	17131	18qE3	GO:0005575(cellular_component);GO:0005622(intracellular);GO:0005634(nucleus)	GO:0006350|GO:0006355|GO:0007179|GO:0007182|GO:0005575|GO:0005622|GO:0005634	NM_001042660	Mm.34407	TC1581985	TTATAAGCATCATTATTTATGTATTGTGCAATGTGTATAAACGAGAAGAATAAAGAAAAG		75521141
AK051363	A_52_P671465	0.0448856	up	1.93097	404.062	201.374	705.338	346.579	611.457	344.64	561.082	381.259	268.029	265.489	156.332	230.822	0.312397	0.332832	0.134858	-0.134858	-0.678563	-1.25447	AK051363	AK051363	Mus musculus 12 days embryo spinal ganglion cDNA, RIKEN full-length enriched library, clone:D130040A05 product:unclassifiable, full insert sequence. [AK051363]	AK051363	false	gb:AK051363;riken:D130040A05		0	chr2:103589097..103589038	chr2		103589038		2qE2				Mm.427589	TC1609455	CAAGTAAATACCAAGAAGTACCTTCGTCTTACACTCTTAATACTTTTTTGTTTAGGGCAG		103589097
Olfr741	A_52_P103732	0.0403438	up	1.92898	48.4966	25.6517	88.0932	55.5136	88.1636	65.2575	24.5723	43.4253	78.9108	86.815	59.1762	53.8986	0.634428	0.381787	0.149636	-1.10591	-0.422125	-0.149636	NM_207133	Olfr741	Mus musculus olfactory receptor 741 (Olfr741), mRNA [NM_207133]	NM_207133	false	ref:NM_207133;ref:NM_146430;ens:ENSMUST00000071932;ens:ENSMUST00000089836	GO:0007165(signal transduction);GO:0007186(G-protein coupled receptor protein signaling pathway);GO:0007608(sensory perception of smell);GO:0050896(response to stimulus)	0	chr14:49407523..49407582	chr14	ENSMUST00000071932	49407523	258233	14qC1	GO:0016020(membrane);GO:0016021(integral to membrane)	GO:0007165|GO:0007186|GO:0007608|GO:0050896|GO:0004871|GO:0004872|GO:0004930|GO:0004984|GO:0016020|GO:0016021	NM_207133	Mm.377278	TC1600772	TTTACATACTCATTCTTATGGGCAACGCTTCCATCATCTGTGCTGTGTACTGTGATCAGA	GO:0004871(signal transducer activity);GO:0004872(receptor activity);GO:0004930(G-protein coupled receptor activity);GO:0004984(olfactory receptor activity)	49407582
Kcnt1	A_51_P489003	0.00966717	up	1.92773	19.0457	22.4935	15.6957	13.2019	67.5223	56.2849	18.3597	38.4931	23.0388	41.3362	25.1808	39.708	0.208533	0.698201	0.711189	-0.619482	-0.39477	-0.208533	NM_175462	Kcnt1	Mus musculus potassium channel, subfamily T, member 1 (Kcnt1), mRNA [NM_175462]	NM_175462	false	ref:NM_175462;gb:AK147625;ens:ENSMUST00000037580;ens:ENSMUST00000038506	GO:0006810(transport);GO:0006811(ion transport);GO:0006812(cation transport);GO:0006813(potassium ion transport)	0	chr2:25738055..25738114	chr2	ENSMUST00000037580	25738055	227632	2qA3	GO:0016020(membrane);GO:0016021(integral to membrane)	GO:0006810|GO:0006811|GO:0006812|GO:0006813|GO:0005216|GO:0005244|GO:0005261|GO:0005267|GO:0005509|GO:0015269|GO:0030955|GO:0016020|GO:0016021	NM_175462	Mm.119462	TC1768168	AGTCGGAAAAGCAGCTGCAGCAACAAGCTCTCATCCTGTAATCCTGAGACCAGGGATGAG	GO:0005216(ion channel activity);GO:0005244(voltage-gated ion channel activity);GO:0005261(cation channel activity);GO:0005267(potassium channel activity);GO:0005509(calcium ion binding);GO:0015269(calcium-activated potassium channel activity);GO:0030955(potassium ion binding)	25738114
Ncam1	A_51_P347103	0.0422879	down	1.92646	65.1026	107.047	102.702	162.499	211.288	246.957	271.209	296.97	505.578	344.871	316.379	180.155	-0.539479	-0.483981	-0.0470676	0.0470676	0.729859	0.990397	X15052	Ncam1	Mouse mRNA for 3'-end of NCAM-140 and NCAM-180 isoforms. [X15052]	X15052	false	gb:X15052;gb:X07244;tc:TC1605247;nap:NAP029912-1	GO:0006468(protein amino acid phosphorylation);GO:0007155(cell adhesion);GO:0007399(nervous system development);GO:0030154(cell differentiation)	0	chr9:49259599..49259540	chr9		49259540	17967	9qA5.3	GO:0005615(extracellular space);GO:0005886(plasma membrane);GO:0016020(membrane);GO:0016021(integral to membrane);GO:0030424(axon)	GO:0006468|GO:0007155|GO:0007399|GO:0030154|GO:0005021|GO:0005515|GO:0005524|GO:0008201|GO:0048503|GO:0005615|GO:0005886|GO:0016020|GO:0016021|GO:0030424		Mm.4974	TC1605247	CAACTTCAGCTCCCTCTGCTAGCAATCTGTCCTCCACTGTCTTGGCTAACCAAGGAGCTG	GO:0005021(vascular endothelial growth factor receptor activity);GO:0005515(protein binding);GO:0005524(ATP binding);GO:0008201(heparin binding);GO:0048503(GPI anchor binding)	49259599
Ptchd3	A_51_P446143	0.00556239	up	1.92414	40.1674	34.6715	37.0958	48.2799	88.886	89.0357	33.1444	65.6169	42.9631	85.2523	39.0145	79.6146	0.895011	0.302569	0.680309	-0.302569	-0.305905	-0.346289	AK017136	Ptchd3	Mus musculus adult male testis cDNA, RIKEN full-length enriched library, clone:4933440L20 product:hypothetical Sterol-sensing domain (SSD) profile containing protein, full insert sequence. [AK017136]	AK017136	false	gb:AK017136;gb:AK016824;gb:AK015440;ens:ENSMUST00000036690		0	chr11:121648189..121648248	chr11	ENSMUST00000036690	121648189	74675	11qE2	GO:0016020(membrane)	GO:0008158|GO:0016020	XM_109751	Mm.61213	TC1589871	ACCGTGATCCCCCTGTTTCACTTGGCATACATTTTAATCATACTCTTTGCAGTTGTATCA	GO:0008158(hedgehog receptor activity)	121648248
Cldn14	A_51_P401343	0.0348693	down	1.92387	56.6883	65.3096	35.3609	67.4184	72.4725	158.463	165.381	128.85	212.724	183.192	85.4483	85.8974	-0.0983407	-0.825084	-1.02274	0.466003	0.321533	0.0983407	NM_019500	Cldn14	Mus musculus claudin 14 (Cldn14), mRNA [NM_019500]	NM_019500	false	ref:NM_019500;ens:ENSMUST00000050962;gb:AF124429;gb:BC132183	GO:0016338(calcium-independent cell-cell adhesion)	0	chr16:93808025..93807966	chr16	ENSMUST00000050962	93807966	56173	16qC4	GO:0005615(extracellular space);GO:0005923(tight junction);GO:0016020(membrane);GO:0016021(integral to membrane)	GO:0016338|GO:0005198|GO:0042802|GO:0005615|GO:0005923|GO:0016020|GO:0016021	NM_019500	Mm.328716	TC1588503	TTTGAAATCGGCCAGGCCCTGTACATGGGCTTCATCTCCTCATCCCTGTCTCTCATCGGG	GO:0005198(structural molecule activity);GO:0042802(identical protein binding)	93808025
AI838745	A_51_P443958	0.0291971	down	1.91979	17.1218	53.9209	12.538	33.2887	25.7847	48.3487	44.4163	65.6077	44.5359	65.5557	59.761	60.9035	-0.920144	-0.673858	-0.172092	0.172092	0.177115	0.707549	AI838745	AI838745	AI838745 UI-M-AO0-acf-d-10-0-UI.s1 NIH_BMAP_MPG Mus musculus cDNA clone UI-M-AO0-acf-d-10-0-UI 3', mRNA sequence [AI838745]	AI838745	false	gb:AI838745														AATTTTGGCCTTTGGGGGAAAATGAATTTGGGTTGGTCCTCCGGTTCCAACGGTGGGGAA
Synpo2	A_52_P223127	0.0413112	up	1.91891	64.857	22.8984	23.8074	13.2777	27.612	20.2587	34.1606	38.1994	54.5917	52.6034	25.093	23.7723	1.23964	0.580029	0.184373	-0.423595	-0.20885	-0.184373	XM_619958	Synpo2	PREDICTED: Mus musculus synaptopodin 2, transcript variant 1 (Synpo2), mRNA [XM_619958]	XM_619958	false	gb:XM_619958;ens:ENSMUST00000051443;ref:XM_001005167;ref:XM_981809		0	chr3:123104661..123104602	chr3	ENSMUST00000051443	123104602	118449	3qG1	GO:0005634(nucleus);GO:0030018(Z disc)	GO:0003779|GO:0005515|GO:0005634|GO:0030018	XM_619958	Mm.317009	TC1602471	CACAAATGCGCAGGCTTCTTCTGTGTACTCGGTACCAGCTTATACCTCTCAGCCCAACTT	GO:0003779(actin binding);GO:0005515(protein binding)	123104661
Cdh13	A_52_P504883	0.0289326	up	1.91785	29.4519	19.3645	54.1028	19.2476	140.205	67.7437	29.3562	31.9727	46.3292	38.7076	21.5137	18.8492	0.172821	1.0589	0.617257	-0.555298	-0.172821	-0.241368	AK045201	Cdh13	Mus musculus 9.5 days embryo parthenogenote cDNA, RIKEN full-length enriched library, clone:B130046G21 product:cadherin 13, full insert sequence. [AK045201]	AK045201	false	gb:AK045201;riken:B130046G21;tc:TC1688339;nap:NAP083013-1	GO:0007155(cell adhesion);GO:0007156(homophilic cell adhesion)	0	chr8:121738151..121738210	chr8		121738151	12554	8qE1	GO:0005886(plasma membrane);GO:0009897(external side of plasma membrane);GO:0016020(membrane)	GO:0007155|GO:0007156|GO:0005509|GO:0005515|GO:0042803|GO:0048503|GO:0005886|GO:0009897|GO:0016020			TC1688339	GATAAGTACAAACCCTCAGACAAGATAATCCTGCTTTTAGACATTTATCCTGATGAAATC	GO:0005509(calcium ion binding);GO:0005515(protein binding);GO:0042803(protein homodimerization activity);GO:0048503(GPI anchor binding)	121738210
BC023710	A_51_P363461	0.0175904	up	1.91589	908.336	219.144	1870.94	443.912	1820.35	547.354	1104.4	456.551	714.158	314.927	397.485	263.93	0.547309	0.571374	0.229629	-0.229629	-0.322814	-0.913291	BC023710	BC023710	Mus musculus, clone IMAGE:5346272, mRNA [BC023710]	BC023710	false	gb:BC023710;gb:AK014695;riken:4833414E09;tc:TC1588801		0	chr1:170256744..170256685	chr1		170256685		1qH2.3				Mm.441506	TC1588801	GCACGCTAAAGAGTTAGCAGGGAAAGTCAAAGCAATGAATATGGAACTCTGGAGTAAGGT		170256744
Smad9	A_51_P459288	0.043139	down	1.91447	62.8877	73.6284	44.7243	102.36	101.386	158.39	204.095	208.261	225.98	158.6	135.154	112.588	-0.0991652	-1.0662	-0.515303	0.0991652	0.639128	0.391875	AF175408	Smad9	Mus musculus SMAD8 protein (Smad8) mRNA, complete cds. [AF175408]	AF175408	false	gb:AF175408;gb:BC119141;tc:TC1694064	GO:0006350(transcription);GO:0006355(regulation of transcription, DNA-dependent);GO:0030901(midbrain development);GO:0030902(hindbrain development)	0	chr3:54874210..54877139	chr3		54874210	55994	3qC	GO:0005622(intracellular)	GO:0006350|GO:0006355|GO:0030901|GO:0030902|GO:0005515|GO:0005622		Mm.244353	TC1694064	CGGAAGTCCTTCAGACAGTCCCTATCAACACTCAGACTTCCGGCCAGTTTGCTACGAGGA	GO:0005515(protein binding)	54877139
4930455C13Rik	A_52_P5579	0.0341936	up	1.91284	43.7084	42.2259	29.3081	21.5307	150.462	91.5547	41.398	81.554	39.9455	50.7149	24.9148	30.1091	0.161489	0.556614	0.828399	-0.866486	-0.232668	-0.161489	AK015459	4930455C13Rik	Mus musculus adult male testis cDNA, RIKEN full-length enriched library, clone:4930455C13 product:unclassifiable, full insert sequence [AK015459]	AK015459	false	gb:AK015459;gb:AK076940;riken:4930565K18;riken:4930455C13		0	chr10:21031233..21031174	chr10		21031174	73990	10qA3				Mm.445893	TC1614576	GAGTGCCGGTCTCAGGAATGTTAGGAGAAGCTACGCTCACATCATCACCAGGAGGCCCTT		21031233
Apom	A_52_P150236	0.0170583	up	1.91264	50.0908	52.919	37.8314	51.6541	47.6764	59.4904	29.4548	89.891	41.4192	92.7039	35.9833	66.3427	0.586715	0.216656	0.346572	-0.943717	-0.496374	-0.216656	NM_018816	Apom	Mus musculus apolipoprotein M (Apom), mRNA [NM_018816]	NM_018816	false	ref:NM_018816;ens:ENSMUST00000025249;gb:AK004530;gb:AF207820	GO:0006810(transport);GO:0006869(lipid transport);GO:0042157(lipoprotein metabolic process)	0	chr17:34738217..34738158	chr17	ENSMUST00000025249	34738158	55938	17qB1	GO:0005576(extracellular region);GO:0005615(extracellular space)	GO:0006810|GO:0006869|GO:0042157|GO:0005319|GO:0005576|GO:0005615	NM_018816	Mm.2161	TC1579902	CCAGAGAAGTGTGTGGAGGAATTCCAGTCTCTGACCTCTTGCTTGGACTTCAAAGCCTTC	GO:0005319(lipid transporter activity)	34738217
4930473A06Rik	A_51_P486308	0.0280873	up	1.91055	50.9013	56.5313	29.4899	22.1097	238.052	151.957	74.1619	117.258	55.1789	100.265	23.698	30.5749	0.10812	0.675004	0.907084	-0.401471	-0.602158	-0.10812	NM_001081012	4930473A06Rik	Mus musculus RIKEN cDNA 4930473A06 gene (4930473A06Rik), mRNA [NM_001081012]	NM_001081012	false	ref:NM_001081012;ref:XM_001001270;ref:XM_986776;ens:ENSMUST00000053414		0	chr4:83026099..83029172	chr4	ENSMUST00000053414	83026099	320226	4qC3			NM_001081012	Mm.180032	TC1599305	TACAAAAAACTCTACAGGAGATCCTGGAGAAGCACGAACAAGAGAAGACAGAGCTGGAGT		83029172
St8sia1	A_51_P455356	0.00711158	up	1.90903	47.8725	49.3632	37.5861	41.4513	161.029	141.88	60.3785	95.3161	37.4272	71.8473	43.384	99.7943	0.355712	0.258734	0.582598	-0.258734	-0.540897	-0.801843	NM_011374	St8sia1	Mus musculus ST8 alpha-N-acetyl-neuraminide alpha-2,8-sialyltransferase 1 (St8sia1), mRNA [NM_011374]	NM_011374	false	ref:NM_011374;gb:L38677;gb:BC024821;ens:ENSMUST00000032421	GO:0006486(protein amino acid glycosylation);GO:0008284(positive regulation of cell proliferation)	0	chr6:142833937..142833878	chr6	ENSMUST00000032421	142833878	20449	6qG3	GO:0016020(membrane);GO:0016021(integral to membrane);GO:0030173(integral to Golgi membrane)	GO:0006486|GO:0008284|GO:0003828|GO:0008373|GO:0016740|GO:0016757|GO:0016020|GO:0016021|GO:0030173	NM_011374	Mm.260838	TC1650696	GGAAACGGTGGGATTCTGAAGATGAGTGGCTGTGCCCGTCAAATAGATGAACCAAATTTT	GO:0003828(alpha-N-acetylneuraminate alpha-2,8-sialyltransferase activity);GO:0008373(sialyltransferase activity);GO:0016740(transferase activity);GO:0016757(transferase activity, transferring glycosyl groups)	142833937
AK087183	A_52_P940077	0.0224102	up	1.90543	66.0221	91.0569	77.5048	90.8993	92.3742	149.532	31.4336	103.835	40.3342	112.273	50.0122	98.5237	0.372721	0.606556	0.141649	-0.887374	-0.640398	-0.141649	AK087183	AK087183	Mus musculus 0 day neonate lung cDNA, RIKEN full-length enriched library, clone:E030032L18 product:unclassifiable, full insert sequence. [AK087183]	AK087183	false	gb:AK087183;riken:E030032L18;nap:NAP087777-1		0	chr15:102025733..102025674	chr15		102025674		15qF3						GATCATGCTAAAGATTAGAGATGTATAAACACAGATTCCGAATCACCTAAGATTCATTCC		102025733
Aars	A_52_P567035	0.0352744	down	1.90469	48.6853	49.6053	34.7409	68.862	33.1868	50.6503	44.4364	34.3869	60.5568	40.7087	33.5894	28.8028	-0.124403	-1.08447	-0.707355	0.272488	0.475558	0.124403	AK087291	Aars	Mus musculus 0 day neonate lung cDNA, RIKEN full-length enriched library, clone:E030042J02 product:unclassifiable, full insert sequence. [AK087291]	AK087291	false	gb:AK087291;riken:E030042J02;tc:TC1622853;nap:NAP087829-1	GO:0006412(translation);GO:0006419(alanyl-tRNA aminoacylation)	0	chr8:113923947..113924006	chr8		113923947	234734	8qE1		GO:0006412|GO:0006419|GO:0000166|GO:0003676|GO:0004812|GO:0004813|GO:0005524|GO:0016874			TC1622853	AATGAGTCTTGGAAAGACTCTTTTCTTTTATGGTCTTTGAGATCAAGAATTTGATAGGCC	GO:0000166(nucleotide binding);GO:0003676(nucleic acid binding);GO:0004812(aminoacyl-tRNA ligase activity);GO:0004813(alanine-tRNA ligase activity);GO:0005524(ATP binding);GO:0016874(ligase activity)	113924006
Gdi2	A_52_P481159	0.0305381	down	1.90393	424.77	758.718	966.232	1268.81	1159.25	1436.76	1592.59	1566.51	1247.53	946.112	1429.51	807.169	-0.693979	-0.25013	-0.166726	0.166726	0.541889	0.967481	NM_008112	Gdi2	Mus musculus guanosine diphosphate (GDP) dissociation inhibitor 2 (Gdi2), mRNA [NM_008112]	NM_008112	false	ref:NM_008112;ens:ENSMUST00000059515;gb:AK007871;gb:AK143633	GO:0007264(small GTPase mediated signal transduction);GO:0015031(protein transport);GO:0043087(regulation of GTPase activity)	0	chr13:3565242..3565301	chr13	ENSMUST00000059515	3565242	14569	13qA1	GO:0005794(Golgi apparatus)	GO:0007264|GO:0015031|GO:0043087|GO:0005093|GO:0005096|GO:0005097|GO:0005794	NM_008112	Mm.153226	TC1573758	TGGTGATGGCCTAAATGTTGCACACAGACTACAAATGACTGCATTTTCAATTCTTTATTT	GO:0005093(Rab GDP-dissociation inhibitor activity);GO:0005096(GTPase activator activity);GO:0005097(Rab GTPase activator activity)	3565301
Sult5a1	A_51_P471458	0.00397484	up	1.90381	62.993	98.658	72.1219	103.419	162.119	192.639	52.9299	153.238	57.9621	160.518	46.0413	105.745	0.276174	0.403424	0.67457	-0.610203	-0.546133	-0.276174	NM_020564	Sult5a1	Mus musculus sulfotransferase family 5A, member 1 (Sult5a1), mRNA [NM_020564]	NM_020564	false	ref:NM_020564;gb:AK142243;gb:BC012677;ens:ENSMUST00000000755		0	chr8:126029200..126029141	chr8	ENSMUST00000000755	126029141	57429	8qE1		GO:0008146|GO:0016740	NM_020564	Mm.6562	TC1585438	AGCTGAATGAGAAGTTCAACGCTGTCTACCAGTCCAAGATGGGTGACTCTGGCCTTTGCC	GO:0008146(sulfotransferase activity);GO:0016740(transferase activity)	126029200
Ifnab	A_51_P465436	0.00541107	up	1.90376	38.6585	30.1877	32.6276	23.576	53.9769	38.4645	28.7232	50.2583	39.3335	46.9096	37.6053	49.9957	0.305475	0.41742	0.437461	-0.8585	-0.305475	-0.462221	NM_008336	Ifnab	Mus musculus interferon alpha B (Ifnab), mRNA [NM_008336]	NM_008336	false	ref:NM_008336;ref:NM_010503;gb:BC116864;ens:ENSMUST00000080976	GO:0006952(defense response);GO:0009615(response to virus)	0	chr4:88162148..88162089	chr4	ENSMUST00000080976	88162089	15974	4qC4	GO:0005576(extracellular region);GO:0005615(extracellular space)	GO:0006952|GO:0009615|GO:0005125|GO:0005126|GO:0005576|GO:0005615	NM_008336	Mm.377093	NP380956	TCCTAGACTCATTCTGCAATGACCTCCACCAGCAACTCAATGACCTGAAAACCTGTCTGA	GO:0005125(cytokine activity);GO:0005126(hematopoietin/interferon-class (D200-domain) cytokine receptor binding)	88162148
Mdga1	A_51_P403193	0.0215379	down	1.90316	76.5701	157.168	77.7323	215.949	135.217	313.273	262.882	360.651	266.314	403.779	296.184	272.899	-0.218508	-0.655155	-0.393197	0.362757	0.218508	0.937071	NM_001081160	Mdga1	Mus musculus MAM domain containing glycosylphosphatidylinositol anchor 1 (Mdga1), mRNA [NM_001081160]	NM_001081160	false	ref:NM_001081160;ref:XM_892858;ref:XM_991887;ref:XM_900398	GO:0008150(biological_process);GO:0009399(nitrogen fixation)	0	chr17:29559381..29559322	chr17		29559322	74762	17qA3.3	GO:0016020(membrane);GO:0045121(lipid raft)	GO:0008150|GO:0009399|GO:0003674|GO:0016163|GO:0016020|GO:0045121	NM_001081160	Mm.40901	TC1601802	GCCTGTCCAGCCTGCAACTTTGGGGATCCATGGCCATCTTCCTCTTGGCGTTGCAAAGAT	GO:0003674(molecular_function);GO:0016163(nitrogenase activity)	29559381
Trpc2	A_52_P263289	0.0320722	up	1.90302	398.138	323.394	1104.72	592.985	982.489	652.794	693.22	731.784	479.82	524.11	261.685	453.096	0.18904	0.786675	0.478878	-0.18904	-0.238311	-0.902919	AK030267	Trpc2	Mus musculus adult male testis cDNA, RIKEN full-length enriched library, clone:4933439J20 product:hypothetical XRCC1 N terminal domain containing protein, full insert sequence. [AK030267]	AK030267	false	gb:AK030267;ens:ENSMUST00000094130;riken:4933439J20;tc:TC1582559	GO:0000012(single strand break repair);GO:0006810(transport);GO:0006811(ion transport);GO:0006816(calcium ion transport);GO:0007204(elevation of cytosolic calcium ion concentration)	0	chr7:101953771..101953830	chr7	ENSMUST00000094130	101953771	22064	7qE2	GO:0000139(Golgi membrane);GO:0005634(nucleus);GO:0005635(nuclear envelope);GO:0005789(endoplasmic reticulum membrane);GO:0016020(membrane);GO:0016021(integral to membrane)	GO:0000012|GO:0006810|GO:0006811|GO:0006816|GO:0007204|GO:0003684|GO:0004872|GO:0005216|GO:0005262|GO:0005509|GO:0005515|GO:0015279|GO:0000139|GO:0005634|GO:0005635|GO:0005789|GO:0016020|GO:0016021		Mm.292904	TC1582559	AAGGTACTGAGATTATGTAAGCCCTTTGAAATACATTCAGTGCCGTACGTACCAAGTGTG	GO:0003684(damaged DNA binding);GO:0004872(receptor activity);GO:0005216(ion channel activity);GO:0005262(calcium channel activity);GO:0005509(calcium ion binding);GO:0005515(protein binding);GO:0015279(store-operated calcium channel activity)	101953830
Rgs2	A_51_P419768	5.4094766E-4	down	1.9007	1580.54	1525.65	2604.75	2562.17	3258.34	2743.07	6777.2	3086.55	4829.43	2355.85	3712.92	1945.51	-0.539384	-0.566597	-0.342031	0.544315	0.445229	0.342031	NM_009061	Rgs2	Mus musculus regulator of G-protein signaling 2 (Rgs2), mRNA [NM_009061]	NM_009061	false	ref:NM_009061;gb:U67187;gb:AK162276;gb:BC023001	GO:0007049(cell cycle);GO:0007169(transmembrane receptor protein tyrosine kinase signaling pathway);GO:0007186(G-protein coupled receptor protein signaling pathway);GO:0009968(negative regulation of signal transduction)	0	chr1:145763440..145763381	chr1	ENSMUST00000027606	145763381	19735	1qF	GO:0005634(nucleus)	GO:0007049|GO:0007169|GO:0007186|GO:0009968|GO:0004871|GO:0005096|GO:0005634	NM_009061	Mm.28262	TC1574514	AGGGTGTTGACGTTCTTAGGACTACAGATCATTAGTACTAGTGTGTCACGTATCACTGAA	GO:0004871(signal transducer activity);GO:0005096(GTPase activator activity)	145763440
Jun	A_51_P325914	4.2408664E-4	down	1.89843	1180.68	1808.06	1941.83	3074.09	2283.77	3355.8	4181.33	3748.45	3186.67	2376.08	2109.28	1642.94	-0.416046	-0.463961	-0.356454	0.356454	0.622253	0.559259	NM_010591	Jun	Mus musculus Jun oncogene (Jun), mRNA [NM_010591]	NM_010591	false	ref:NM_010591;gb:AK133722;gb:J04115;gb:X12761	GO:0000074(regulation of progression through cell cycle);GO:0006350(transcription);GO:0006355(regulation of transcription, DNA-dependent);GO:0009987(cellular process);GO:0035026(leading edge cell differentiation);GO:0045944(positive regulation of transcription from RNA polymerase II promoter)	0	chr4:94541250..94541191	chr4		94541191	16476	4qC5	GO:0005622(intracellular);GO:0005634(nucleus);GO:0005667(transcription factor complex)	GO:0000074|GO:0006350|GO:0006355|GO:0009987|GO:0035026|GO:0045944|GO:0003677|GO:0003700|GO:0005515|GO:0046983|GO:0005622|GO:0005634|GO:0005667	NM_010591	Mm.275071	TC1572847	TTTATAATCATAGGAAAGATTTAGTAATTAGCTGTTGATTCTCAAAGCAGGGACCCATGG	GO:0003677(DNA binding);GO:0003700(transcription factor activity);GO:0005515(protein binding);GO:0046983(protein dimerization activity)	94541250
Tmem29	A_52_P475870	0.0396787	down	1.8978	124.845	247.207	430.63	435.28	409.52	456.695	635.831	411.415	340.028	250.803	362.927	248.322	-1.19738	-0.227298	-0.369099	0.416247	0.227298	0.335664	XM_898013	Tmem29	PREDICTED: Mus musculus transmembrane protein 29, transcript variant 2 (Tmem29), mRNA [XM_898013]	XM_898013	false	ref:XM_898013;ref:XM_920853;ref:XM_978380;ref:XM_356361		0	chrX:145749454..145749395	chrX		145749395	382245	XqF3			XM_898013	Mm.277309	TC1602936	TGTGCTCTTAAGACTTGTGTCAAACACTTATAAATCAGTTAGAGAAGTGCATAGCAATGC		145749454
Vps29	A_52_P83688	0.0347848	up	1.89614	154.119	138.573	386.461	212.238	558.072	275.477	304.326	320.09	188.782	264.14	215.311	243.111	0.113132	0.824369	0.978249	-0.113132	-0.524853	-0.215464	AK044468	Vps29	Mus musculus adult retina cDNA, RIKEN full-length enriched library, clone:A930014K21 product:unclassifiable, full insert sequence [AK044468]	AK044468	false	gb:AK044468;riken:A930014K21	GO:0006810(transport);GO:0006896(Golgi to vacuole transport);GO:0015031(protein transport)	0	chr5:122621109..122621168	chr5		122621109	56433	5qF	GO:0005768(endosome);GO:0016020(membrane)	GO:0006810|GO:0006896|GO:0015031|GO:0016787|GO:0005768|GO:0016020		Mm.445844		ATGAGTTATTGGGGATGAGAGCCAGGTCTAAACAGTAATTCATTGTTGTTTCATTCCTAT	GO:0016787(hydrolase activity)	122621168
Pilrb1	A_51_P381060	0.0364049	up	1.89577	47.7694	48.9775	38.4119	59.4564	139.734	112.792	28.4877	68.097	40.8705	73.9502	35.9253	72.4965	0.706854	0.112608	1.0519	-0.514365	-0.112608	-0.270024	NM_133209	Pilrb1	Mus musculus paired immunoglobin-like type 2 receptor beta 1 (Pilrb1), mRNA [NM_133209]	NM_133209	false	ref:NM_133209;ref:NM_001024932;ref:XM_001000355;gb:AJ400847	GO:0006508(proteolysis);GO:0008150(biological_process)	0	chr5:138082142..138082083	chr5		138082083	170741	5qG2	GO:0005575(cellular_component)	GO:0006508|GO:0008150|GO:0003674|GO:0004197|GO:0005575	NM_133209	Mm.389703	TC1593518	GCTGCAGGATTGTGCTGTGAAACATCACCATTCTTGGATAGACATAGAAGATAACCCCCA	GO:0003674(molecular_function);GO:0004197(cysteine-type endopeptidase activity)	138082142
AK084849	A_51_P278745	0.0361793	down	1.89522	46.6554	24.1904	23.2143	12.6579	104.405	30.4829	52.7029	11.7594	42.55	10.7485	47.8671	10.2976	-0.932961	-1.00559	-0.104446	0.283498	0.104446	0.336159	AK084849	AK084849	Mus musculus 13 days embryo lung cDNA, RIKEN full-length enriched library, clone:D430001G21 product:unclassifiable, full insert sequence. [AK084849]	AK084849	false	gb:AK084849;riken:D430001G21;tc:TC1625545;nap:NAP100062-001		0	chr4:81867965..81867906	chr4		81867906		4qC3					TC1625545	CAGAATCAAATTTAAAATAGCTTAATGAACATAGTGTTTCTTTAAAAATACTTATTTTAC		81867965
Slc9a7	A_51_P110088	0.0178899	down	1.89492	25.1722	39.05	17.2972	34.0407	21.9216	50.4121	26.5584	32.5169	29.516	30.5769	14.3184	11.6482	-0.170732	-0.513964	-0.738658	0.170732	0.41181	0.76052	NM_177353	Slc9a7	Mus musculus solute carrier family 9 (sodium/hydrogen exchanger), isoform 7 (Slc9a7), mRNA [NM_177353]	NM_177353	false	ref:NM_177353;gb:AK041169;ens:ENSMUST00000072451;riken:A530087D17	GO:0006810(transport);GO:0006811(ion transport);GO:0006813(potassium ion transport);GO:0006814(sodium ion transport);GO:0006885(regulation of pH)	0	chrX:19262774..19262715	chrX	ENSMUST00000072451	19262715	236727	XqA1.3	GO:0005794(Golgi apparatus);GO:0005802(trans-Golgi network);GO:0016020(membrane);GO:0016021(integral to membrane)	GO:0006810|GO:0006811|GO:0006813|GO:0006814|GO:0006885|GO:0015297|GO:0015299|GO:0015385|GO:0015386|GO:0030955|GO:0031402|GO:0042803|GO:0005794|GO:0005802|GO:0016020|GO:0016021	NM_177353	Mm.132983		TTAACTCAAGACTCAGATGGTAAAGCTGAAGTGTCTCTAAATTAAACACAAATGCAGACC	GO:0015297(antiporter activity);GO:0015299(solute:hydrogen antiporter activity);GO:0015385(sodium:hydrogen antiporter activity);GO:0015386(potassium:hydrogen antiporter activity);GO:0030955(potassium ion binding);GO:0031402(sodium ion binding);GO:0042803(protein homodimerization activity)	19262774
Terc	A_52_P544476	0.0191765	down	1.89478	69.0788	109.117	66.5319	144.49	124.703	184.775	202.305	183.696	217.293	242.608	183.226	135.046	-0.29643	-0.755718	-0.204143	0.502343	0.204143	0.803308	NR_001579	Terc	Mus musculus telomerase RNA component (Terc) on chromosome 3 [NR_001579]	NR_001579	false	ref:NR_001579;gb:BB660202	GO:0007004(telomere maintenance via telomerase)	0	chr3:96500238..96500179	chr3		96500179	21748	3qF2.1	GO:0005697(telomerase holoenzyme complex)	GO:0007004|GO:0000332|GO:0005697	NR_001579	Mm.389479	TC1623162	ACCTAACCCTGATTTTCATTAGCTGTGGGTTCTGGTCTTTTGTTCTCCGCCCGCTGTTTT	GO:0000332(template for synthesis of G-rich strand of telomere DNA activity)	96500238
Memo1	A_52_P94347	0.0329871	down	1.89407	70.0415	110.451	49.522	129.256	71.3824	179.029	139.486	127.247	96.0026	128.184	84.14	104.94	-0.120021	-0.846991	-0.789454	0.669585	0.120021	0.218399	AK053089	Memo1	Mus musculus 15 days embryo head cDNA, RIKEN full-length enriched library, clone:D930048L02 product:unclassifiable, full insert sequence [AK053089]	AK053089	false	gb:AK053089;gb:AK033228;riken:8030469G02;riken:D930048L02		0	chr17:74160214..74160155	chr17		74160155	76890	17qE2				Mm.311874	TC1682680	GTTACGTAAGTATGCAGTTAATTAGGGACAGTTTGGGACTGTTGTGATGGTAACATTCAT		74160214
ENSMUST00000094131	A_51_P224272	0.0175712	up	1.89177	37.288	26.5435	23.5687	11.4618	152.7	98.2505	36.0279	42.145	36.4381	50.656	32.7813	30.3985	0.190737	0.740431	0.33655	-0.52586	-0.774897	-0.190737	ENSMUST00000094131	ENSMUST00000094131			false	ens:ENSMUST00000094131;nap:NAP100068-001;nap:NAP108629-1		0	chr5:143402532..143402473	chr5	ENSMUST00000094131	143402473		5qG2						CCCTGGAGGAAGATAAGCTGGTGTCGCTCATCTACATTAACCTCACACCGCTGCTGTACC		143402532
Slmo1	A_52_P557378	0.0281713	up	1.88974	47.7835	52.1728	34.1875	42.0652	93.3283	71.5788	36.9646	87.8508	47.7969	73.6715	32.467	61.6289	0.334887	0.162516	0.844456	-0.787237	-0.162516	-0.46296	NM_144867	Slmo1	Mus musculus slowmo homolog 1 (Drosophila) (Slmo1), mRNA [NM_144867]	NM_144867	false	ref:NM_144867;ens:ENSMUST00000025411;gb:AK038905;gb:AK143220		0	chr18:67603320..67603379	chr18	ENSMUST00000025411	67603320	225655	18qE1			NM_144867	Mm.221420	TC1606273	GGTGGGCTGCCATTGAGTGGATAATTGAACATTCCGAGAGCGCCATAAGCTAACAGGTCT		67603379
1700001F09Rik	A_52_P538158	0.0378164	up	1.88937	44.2788	42.8333	37.8952	50.2152	99.2118	82.3459	28.4482	71.1301	41.5432	81.81	32.7752	47.765	0.52261	0.068619	0.743545	-0.847394	-0.502934	-0.068619	NM_027940	1700001F09Rik	Mus musculus RIKEN cDNA 1700001F09 gene (1700001F09Rik), mRNA [NM_027940]	NM_027940	false	ref:NM_027940;gb:BC089536;gb:BC061060;ens:ENSMUST00000100692		0	chr14:42225269..42224550	chr14	ENSMUST00000100692	42224550	71826	14qB			NM_027940	Mm.335855	TC1593705	CAGTGAGGCCTTGTACAAGTGCCAGCATTTGACTAAAGAAAATCAATTATACTGCTGCAG		42225269
Clstn2	A_51_P370423	0.0050385	up	1.88746	27.0735	14.567	23.1259	11.6386	27.4192	10.8148	37.0587	36.3291	56.2975	44.6096	23.8453	22.0457	0.27923	0.375645	0.727232	-0.586262	-0.27923	-0.501736	NM_022319	Clstn2	Mus musculus calsyntenin 2 (Clstn2), mRNA [NM_022319]	NM_022319	false	ref:NM_022319;gb:BC063058;gb:AJ278069;gb:AK220500	GO:0007155(cell adhesion);GO:0007156(homophilic cell adhesion);GO:0009401(phosphoenolpyruvate-dependent sugar phosphotransferase system)	0	chr9:97254618..97254559	chr9		97254559	64085	9qE3.3	GO:0005615(extracellular space);GO:0016020(membrane);GO:0016021(integral to membrane);GO:0045211(postsynaptic membrane)	GO:0007155|GO:0007156|GO:0009401|GO:0005351|GO:0005509|GO:0005515|GO:0005615|GO:0016020|GO:0016021|GO:0045211	NM_022319	Mm.440903	TC1645326	CATCTCTGGAGATGATGTCACCATTTTTAAAGCCTTGTGTGAGAAGCCCGTTTGTTCCCA	GO:0005351(sugar porter activity);GO:0005509(calcium ion binding);GO:0005515(protein binding)	97254618
F11	A_51_P502119	0.0200314	up	1.88596	34.7452	26.2194	25.6957	15.588	57.0041	45.8518	57.0806	58.1589	42.068	69.922	29.4516	42.9564	0.262635	0.577553	0.170543	-0.170543	-0.876564	-0.688067	NM_028066	F11	Mus musculus coagulation factor XI (F11), mRNA [NM_028066]	NM_028066	false	ref:NM_028066;gb:AK005546;gb:AF356627;ens:ENSMUST00000034064	GO:0006508(proteolysis);GO:0007596(blood coagulation)	0	chr8:46740275..46740216	chr8	ENSMUST00000034064	46740216	109821	8qB1.1	GO:0005576(extracellular region)	GO:0006508|GO:0007596|GO:0003805|GO:0004252|GO:0008201|GO:0008233|GO:0016787|GO:0005576	NM_028066	Mm.33326	TC1586049	AAACAGTCTGAAAGAGTTCAACTGGTATCACTTTGTGGCCCTGGAAGATTATTCCATAGA	GO:0003805(coagulation factor XIa activity);GO:0004252(serine-type endopeptidase activity);GO:0008201(heparin binding);GO:0008233(peptidase activity);GO:0016787(hydrolase activity)	46740275
Nfxl1	A_52_P441786	0.0173128	up	1.88574	123.72	185.219	121.313	197.086	178.866	242.711	119.815	248.193	53.1474	180.012	52.8928	166.839	0.293227	0.175285	0.435016	-0.175285	-0.884643	-0.781932	AK164247	Nfxl1	Mus musculus 9 days embryo whole body cDNA, RIKEN full-length enriched library, clone:D030038O13 product:weakly similar to Vegetative cell wall protein gp1 precursor (Hydroxyproline-rich glycoprotein 1) [Chlamydomonas reinhardtii], full insert...	AK164247	false	gb:AK164247;gb:AK085068;riken:D430033A06;riken:D030038O13	GO:0006355(regulation of transcription, DNA-dependent)	0	chr5:72835837..72835778	chr5		72835778	100978	5qC3.2	GO:0005634(nucleus)	GO:0006355|GO:0003677|GO:0003700|GO:0008270|GO:0005634		Mm.447877	TC1590204	GGCTGTTCGTGAAGTGTTGAGTACCATGACTGTATTTTAGAACATGTCATTAGTTTGTTA	GO:0003677(DNA binding);GO:0003700(transcription factor activity);GO:0008270(zinc ion binding)	72835837
Acaca	A_52_P318040	0.0315242	down	1.8857	100.999	287.574	268.921	522.028	188.579	516.881	452.205	437.738	230.31	361.193	193.737	288.327	-0.706517	-0.153875	-0.651597	0.849976	0.153875	0.229465	NM_133360	Acaca	Mus musculus acetyl-Coenzyme A carboxylase alpha (Acaca), mRNA [NM_133360]	NM_133360	false	ref:NM_133360;gb:XR_003770;gb:BC023946;ens:ENSMUST00000103201	GO:0006633(fatty acid biosynthetic process);GO:0008152(metabolic process);GO:0008610(lipid biosynthetic process)	0	chr11:84217052..84217111	chr11	ENSMUST00000103201	84217052	107476	11qC		GO:0006633|GO:0008152|GO:0008610|GO:0000166|GO:0003824|GO:0003989|GO:0004075|GO:0005524|GO:0009374|GO:0016874|GO:0030145|GO:0046872	NM_133360	Mm.31374	TC1602014	GAAGATGATCATAACTCGTATAACATCCAGTTTCAACTTTATGACTAATACATCTGTCGC	GO:0000166(nucleotide binding);GO:0003824(catalytic activity);GO:0003989(acetyl-CoA carboxylase activity);GO:0004075(biotin carboxylase activity);GO:0005524(ATP binding);GO:0009374(biotin binding);GO:0016874(ligase activity);GO:0030145(manganese ion binding);GO:0046872(metal ion binding)	84217111
AK038137	A_52_P239269	0.0292911	down	1.88569	22.016	28.8534	15.9422	15.5002	25.778	48.4816	46.8338	33.6395	46.684	32.7505	17.241	12.2289	-0.64917	-0.218416	-1.17027	0.218415	0.252433	0.236568	AK038137	AK038137	Mus musculus 16 days neonate thymus cDNA, RIKEN full-length enriched library, clone:A130081C01 product:unclassifiable, full insert sequence [AK038137]	AK038137	false	gb:AK038137;riken:A130081C01		0	chr9:95765531..95765472	chr9		95765472		9qE3.3				Mm.394567		TGAACACATTAGGCTAGAAAATATTTATTGATTAAAGATCCTGAAAAAGAAAAACAATGC		95765531
Gm26	A_52_P364327	0.0496859	down	1.8855	22.4548	39.9215	16.649	27.6074	24.8701	77.225	63.0291	72.6684	45.6814	41.071	20.9713	27.6288	-0.266452	-0.165933	-1.07097	0.358377	0.717177	0.165933	X03860	Gm26	M.musculus mRNA for T-cell receptor B10 alpha chain [X03860]	X03860	false	gb:X03860;ens:ENSMUST00000103600;ens:ENSMUST00000103627;ref:XM_111555		0	chr14:51913233..51913289	chr14	ENSMUST00000103600	51913233	195296	14qC2		GO:0004872	XM_111555	Mm.425868	NP057658	AGAATGGGAGGCTAAAGTCAGCATTTGATTCTAAGGAGCGGCGCTACAGCACCCTGCACA	GO:0004872(receptor activity)	51913289
AK048349	A_52_P362772	0.0398794	down	1.88154	201.775	193.044	490.837	331.787	609.865	294.87	1198.06	394.621	540.251	184.193	422.869	176.764	-1.08958	-0.588409	-0.104985	0.448763	0.399014	0.104985	AK048349	AK048349	Mus musculus 16 days embryo head cDNA, RIKEN full-length enriched library, clone:C130051M16 product:SNF1-like kinase, full insert sequence. [AK048349]	AK048349	false	gb:AK048349;riken:C130051M16;tc:TC1609570		0	chr17:31581239..31581180	chr17		31581180		17qB1					TC1609570	ACAGCATGTCTTAAACCCAAAGAAATCTTTCTTTCTATTGCAATACAGTCTCTTTCTCTC		31581239
AF454394	A_52_P495829	0.0191758	up	1.88058	37.7062	40.3884	26.1587	24.2684	155.631	97.3725	33.6809	51.4175	41.795	64.731	31.1597	54.4964	0.255594	0.462943	1.03127	-0.255593	-0.276394	-0.451743	AF454394	AF454394	Mus musculus transcriptional factor PAX7A (Pax7A) mRNA, exon 8 and partial cds [AF454394]	AF454394	false	gb:AF454394;tc:NP589838		0	chr4:139020942..139020883	chr4		139020883		4qD3				Mm.452992	NP589838	GGGTGGAGGGTGTCTTTTTCTTTAGAAGAATTTAAAATTTATTTCATCATTTTATGTGTA		139020942
OTTMUSG00000008584	A_52_P678366	0.0472577	up	1.87825	35.057	25.685	23.0367	11.6561	29.2064	17.6867	39.2196	41.9387	56.3668	47.6319	29.1102	47.9212	0.102931	0.636999	0.377777	-0.442551	-0.102931	-1.06499	AK038383	OTTMUSG00000008584	Mus musculus adult male hypothalamus cDNA, RIKEN full-length enriched library, clone:A230001G09 product:hypothetical protein, full insert sequence [AK038383]	AK038383	false	gb:AK038383;ens:ENSMUST00000068632;riken:A230001G09;tc:TC1616355		0	chr4:114339656..114339715	chr4	ENSMUST00000068632	114339656	433746	4qD1				Mm.388908	TC1616355	TCTTCACTGGGCCCACCCTATTTTCTGGTGGCTTTTGCAGGGCTGGAAGAAGGGGCCTTT		114339715
D3Ertd254e	A_52_P487281	0.00875748	down	1.87771	105.162	205.812	205.572	302.533	191.891	308.241	445.213	323.759	259.422	262.515	241.902	229.723	-0.681434	-0.270177	-0.396496	0.746847	0.270177	0.3618	AK153849	D3Ertd254e	Mus musculus 2 days neonate thymus thymic cells cDNA, RIKEN full-length enriched library, clone:C920023D22 product:similar to Zinc finger protein (Fragment) [Homo sapiens], full insert sequence [AK153849]	AK153849	false	gb:AK153849;riken:C920023D22;tc:TC1625755;nap:NAP122572-001		0	chr3:36357770..36357829	chr3		36357770	241944	3qB				Mm.260056	TC1625755	GTTTATTGTTCTGTTACAGCCAGTTAGCAAACACCGATGGATTTATCTTGAAAACAAGTA		36357829
Ero1l	A_51_P481693	0.00143728	up	1.87726	707.062	2654.2	640.249	2960.75	744.086	3286.07	840.319	6541.82	819.051	6081.22	519.173	4555.5	0.642428	0.341539	0.407975	-0.409885	-0.341539	-0.582527	NM_015774	Ero1l	Mus musculus ERO1-like (S. cerevisiae) (Ero1l), mRNA [NM_015774]	NM_015774	false	ref:NM_015774;ens:ENSMUST00000022378;gb:AK009667;gb:AF144695	GO:0006118(electron transport);GO:0006457(protein folding);GO:0006810(transport);GO:0030968(unfolded protein response)	0	chr14:44206453..44206394	chr14	ENSMUST00000022378	44206394	50527	14qC1	GO:0005783(endoplasmic reticulum);GO:0016020(membrane);GO:0030176(integral to endoplasmic reticulum membrane)	GO:0006118|GO:0006457|GO:0006810|GO:0030968|GO:0016491|GO:0005783|GO:0016020|GO:0030176	NM_015774	Mm.387108	TC1573983	TGAGATGTCACATAAGAAAAAGCAGGACTTACGTATGTAATGGCTAGGAATGTCACTTTA	GO:0016491(oxidoreductase activity)	44206453
Vstm2	A_52_P365781	0.0497592	up	1.87627	28.3522	14.4655	22.6746	11.4498	69.8124	42.1306	25.4265	33.0969	32.9354	39.8086	41.098	26.8266	0.298831	0.313737	0.0566025	-1.05238	-0.94545	-0.0566025	AK079096	Vstm2	Mus musculus adult male diencephalon cDNA, RIKEN full-length enriched library, clone:9330184N17 product:hypothetical Immunoglobulin-like/Immunoglobulin subtype/Ig-like domain profile containing protein, full insert sequence. [AK079096]	AK079096	false	gb:AK079096;riken:9330184N17;tc:TC1591691;nap:NAP119216-1		0	chr11:16327069..16327128	chr11		16327069	211739	11qA2				Mm.284015	TC1591691	ATGGTGGCTGCTAATTTGGAACCTTTTATACTCAGGAGCCATAAAGTCATAGCTGAATAA		16327128
AJ250688	A_52_P646530	0.0269849	down	1.87177	44.7736	108.21	74.0028	135.68	128.084	178.138	179.077	203.105	233.284	193.307	178.162	178.151	-0.944333	-0.545778	-0.14713	0.14713	0.599974	0.328868	AJ250688	AJ250688	Mus musculus partial mRNA for mg547 protein. [AJ250688]	AJ250688	false	gb:AJ250688		0	chr2:29560599..29560540	chr2		29560540		2qB				Mm.298274		TTTCTGGGCCAGGTTGACATGCCTCTCCCTCCATGTTTAAAAAGCAGGAAGTGGGCAGCA		29560599
Otub2	A_51_P336544	0.028266	down	1.87148	15.4284	54.3148	10.7564	26.2168	17.4131	69.3807	44.6519	65.5409	43.5198	71.7163	22.7976	49.1589	-0.618821	-0.0883644	-0.797424	0.64326	0.476306	0.0883644	AK053095	Otub2	Mus musculus 15 days embryo head cDNA, RIKEN full-length enriched library, clone:D930049C16 product:unclassifiable, full insert sequence [AK053095]	AK053095	false	gb:AK053095;riken:D930049C16;nap:NAP118945-1	GO:0006512(ubiquitin cycle)	0	chr12:103804361..103804302	chr12		103804302	68149	12qE		GO:0006512|GO:0008233|GO:0008234|GO:0016787		Mm.127378		GGAACTCTGGTCATTGAACACCTTCAGCAGGCTGGACACTGAGCTATCCTTCTCTACCAG	GO:0008233(peptidase activity);GO:0008234(cysteine-type peptidase activity);GO:0016787(hydrolase activity)	103804361
1110018G07Rik	A_52_P269384	0.0404547	down	1.87092	76.9293	134.438	76.3087	154.918	161.827	192.843	221.186	155.183	142.692	159.732	175.288	144.085	-0.597473	-0.813726	-0.0451133	0.719152	0.0451133	0.490667	NM_178065	1110018G07Rik	Mus musculus RIKEN cDNA 1110018G07 gene (1110018G07Rik), mRNA [NM_178065]	NM_178065	false	ref:NM_178065;gb:AK147491;gb:AK077015;ens:ENSMUST00000043169	GO:0006464(protein modification process);GO:0006512(ubiquitin cycle)	0	chr12:85808713..85808654	chr12	ENSMUST00000043169	85808654	68497	12qD2	GO:0005622(intracellular);GO:0016020(membrane);GO:0016021(integral to membrane)	GO:0006464|GO:0006512|GO:0004842|GO:0005622|GO:0016020|GO:0016021	NM_178065	Mm.24446	TC1574686	TCTCAGTCTCCAGGAAGATAGCATCTTTTCATGAGTGTTTGAATGAAAACAACACGAAGG	GO:0004842(ubiquitin-protein ligase activity)	85808713
Syt1	A_51_P297900	0.0441748	down	1.87041	37.5213	47.079	14.7474	27.671	163.531	171.24	107.182	100.367	100.853	62.9343	37.1908	23.9787	-0.341531	-0.922076	-0.0806208	0.0806208	0.666181	0.619034	NM_009306	Syt1	Mus musculus synaptotagmin I (Syt1), mRNA [NM_009306]	NM_009306	false	ref:NM_009306;gb:BC048187;gb:BC042519;ens:ENSMUST00000064054	GO:0006810(transport);GO:0007269(neurotransmitter secretion)	0	chr10:107902479..107902420	chr10	ENSMUST00000064054	107902420	20979	10qD1	GO:0005737(cytoplasm);GO:0005886(plasma membrane);GO:0008021(synaptic vesicle);GO:0016020(membrane);GO:0016021(integral to membrane);GO:0030141(secretory granule);GO:0030672(synaptic vesicle membrane);GO:0042734(presynaptic membrane);GO:0043005(neuron projection);GO:0045202(synapse)	GO:0006810|GO:0007269|GO:0005215|GO:0005509|GO:0005515|GO:0005544|GO:0046872|GO:0050750|GO:0005737|GO:0005886|GO:0008021|GO:0016020|GO:0016021|GO:0030141|GO:0030672|GO:0042734|GO:0043005|GO:0045202	NM_009306	Mm.289702	TC1576414	CCACAGATGATAGGAAAGGCACACTCATAGGTGAGATTAAACAGGAGACTCAAATGAGGG	GO:0005215(transporter activity);GO:0005509(calcium ion binding);GO:0005515(protein binding);GO:0005544(calcium-dependent phospholipid binding);GO:0046872(metal ion binding);GO:0050750(low-density lipoprotein receptor binding)	107902479
Syt13	A_52_P253044	0.0236241	down	1.87039	1176.15	2960.1	1934.94	5454.6	2401.36	5785.15	2803.19	5399.56	2563.85	3118.8	2251.65	2510.18	-0.224439	-0.388052	-0.161364	0.161364	0.824459	0.950328	NM_030725	Syt13	Mus musculus synaptotagmin XIII (Syt13), mRNA [NM_030725]	NM_030725	false	ref:NM_030725;gb:AK129357;gb:AK049840;ens:ENSMUST00000028648	GO:0006810(transport);GO:0016192(vesicle-mediated transport)	0	chr2:92756500..92756559	chr2	ENSMUST00000028648	92756500	80976	2qE1	GO:0005615(extracellular space);GO:0005887(integral to plasma membrane);GO:0008021(synaptic vesicle);GO:0016020(membrane);GO:0016021(integral to membrane);GO:0030133(transport vesicle)	GO:0006810|GO:0016192|GO:0005215|GO:0005615|GO:0005887|GO:0008021|GO:0016020|GO:0016021|GO:0030133	NM_030725	Mm.33490	TC1573053	ACATGTCTGGTTACACTTTGGAGCACAAAATCTTACAGTGGTAAATAAATCGTTTTCCAA	GO:0005215(transporter activity)	92756559
2310002B06Rik	A_52_P583050	0.0265504	up	1.86896	32.4385	29.5686	29.7917	27.4491	27.4684	35.2441	20.2933	44.963	27.4108	60.5491	38.7867	55.7508	0.57516	0.559669	0.08191	-0.70622	-0.701842	-0.08191	NM_181649	2310002B06Rik	Mus musculus RIKEN cDNA 2310002B06 gene (2310002B06Rik), mRNA [NM_181649]	NM_181649	false	ref:NM_181649;ref:XM_917976;ens:ENSMUST00000091915;gb:AK082537		0	chr17:78752679..78752738	chr17	ENSMUST00000091915	78752679	53951	17qE3	GO:0005622(intracellular)	GO:0003676|GO:0005622	NM_181649	Mm.220253		CTGGGTGCCACCATTATGCAACCAACCATACATGTATATAATAACATAAATATATGTGTG	GO:0003676(nucleic acid binding)	78752738
Etnk2	A_52_P165824	0.0395082	down	1.8674	64.1271	89.5385	44.9149	100.619	70.1599	106.596	100.14	119.581	152.875	110.84	200.526	169.025	-0.112803	-0.794862	-0.234666	0.112803	0.832641	0.615328	NM_175443	Etnk2	Mus musculus ethanolamine kinase 2 (Etnk2), mRNA [NM_175443]	NM_175443	false	ref:NM_175443;ref:XM_903848;gb:AK031665;ens:ENSMUST00000094555	GO:0006818(hydrogen transport);GO:0015986(ATP synthesis coupled proton transport)	0	chr1:135201729..135201788	chr1	ENSMUST00000094555	135201729	214253	1qE4	GO:0016020(membrane);GO:0016469(proton-transporting two-sector ATPase complex)	GO:0006818|GO:0015986|GO:0008553|GO:0016301|GO:0016740|GO:0046933|GO:0046961|GO:0016020|GO:0016469	NM_175443	Mm.52111	TC1585929	TGTGGGTCTCGGTCCCTCGGATCCAATTTTGAAGATTTCCAAGTCTCTAGTTAGATGAAT	GO:0008553(hydrogen-exporting ATPase activity, phosphorylative mechanism);GO:0016301(kinase activity);GO:0016740(transferase activity);GO:0046933(hydrogen ion transporting ATP synthase activity, rotational mechanism);GO:0046961(hydrogen ion transporting ATPase activity, rotational mechanism)	135201788
Dpp4	A_51_P467110	0.0366857	up	1.86483	89.0882	231.528	57.3953	290.84	121.22	412.878	60.2661	365.813	54.9535	404.274	53.6669	349.598	1.09357	0.130234	0.703361	-0.130234	-0.407595	-0.232139	NM_010074	Dpp4	Mus musculus dipeptidylpeptidase 4 (Dpp4), mRNA [NM_010074]	NM_010074	false	ref:NM_010074;gb:BC022183;gb:AK153939;gb:X58384	GO:0006508(proteolysis)	0	chr2:62132903..62132844	chr2	ENSMUST00000102734	62132844	13482	2qC1.3	GO:0016020(membrane);GO:0016021(integral to membrane);GO:0046581(intercellular canaliculus)	GO:0006508|GO:0004177|GO:0004252|GO:0004274|GO:0004287|GO:0008233|GO:0008236|GO:0016787|GO:0016020|GO:0016021|GO:0046581	NM_010074	Mm.1151	TC1576819	CAAAGCACTGACTTCTAAGTAAAACCACAGCAGTTGAATAGACTCCAAAGAAATGCAAGG	GO:0004177(aminopeptidase activity);GO:0004252(serine-type endopeptidase activity);GO:0004274(dipeptidyl-peptidase IV activity);GO:0004287(prolyl oligopeptidase activity);GO:0008233(peptidase activity);GO:0008236(serine-type peptidase activity);GO:0016787(hydrolase activity)	62132903
Olfr1175	A_51_P285749	0.0268221	up	1.86455	26.1795	22.2054	20.4181	11.906	81.4966	44.1051	37.5031	35.9109	41.4542	52.8264	23.2094	33.0019	0.0874691	0.628105	0.73574	-0.0874691	-0.499796	-0.657897	ENSMUST00000099827	Olfr1175	olfactory receptor 1175 [Source:MarkerSymbol;Acc:MGI:3031009] [ENSMUST00000099827]		false	ens:ENSMUST00000099827;ref:XM_621555;ref:XM_001002901;ref:XM_915356	GO:0007165(signal transduction);GO:0007186(G-protein coupled receptor protein signaling pathway);GO:0007608(sensory perception of smell);GO:0050896(response to stimulus)	0	chr2:88124515..88124456	chr2	ENSMUST00000099827	88124456	546770	2qD	GO:0016020(membrane);GO:0016021(integral to membrane)	GO:0007165|GO:0007186|GO:0007608|GO:0050896|GO:0004871|GO:0004872|GO:0004930|GO:0004984|GO:0016020|GO:0016021	XM_621555			AGTATCTATGAAAACCAGAGTTCTACAGTGACATTCATCCTCGTGGGCTTCTCAGAATAC	GO:0004871(signal transducer activity);GO:0004872(receptor activity);GO:0004930(G-protein coupled receptor activity);GO:0004984(olfactory receptor activity)	88124515
EG266459	A_52_P624107	0.039154	down	1.86388	70.0944	58.9497	50.948	57.3825	121.154	92.7933	184.418	71.4594	99.8848	67.3573	278.349	119.35	-0.226774	-0.648175	-0.0918399	0.891197	0.0918399	0.74511	BC094938	EG266459	Mus musculus predicted gene, EG266459, mRNA (cDNA clone MGC:107533 IMAGE:30009159), complete cds. [BC094938]	BC094938	false	gb:BC094938;gb:XM_194845;ens:ENSMUST00000091715;ens:ENSMUST00000101167	GO:0006413(translational initiation)	0	chr12:88834504..88834445	chr12	ENSMUST00000091715	88834445	266459	12qD3		GO:0006413|GO:0003723|GO:0003743	XM_001006012	Mm.312138		TGGTTGGTCTACAAGACTATCAAGATAACAAAGCTGATGTACTCTTAAAGTATAATCCAG	GO:0003723(RNA binding);GO:0003743(translation initiation factor activity)	88834504
Slain1	A_52_P341373	0.0134366	up	1.86324	53.4641	60.5547	35.2155	43.5542	77.7373	124.577	28.5187	83.5685	41.6608	101.065	39.4903	80.668	0.675761	0.548828	0.175067	-0.695622	-0.423087	-0.175067	NM_198014	Slain1	Mus musculus SLAIN motif family, member 1 (Slain1), mRNA [NM_198014]	NM_198014	false	ref:NM_198014;gb:BC079866;gb:BC025223;ens:ENSMUST00000069443		0	chr14:102589582..102589641	chr14	ENSMUST00000069443	102589582	105439	14qE2.3			NM_198014	Mm.27548	TC1749183	TGCTACTGATGCAGTTTTACGGACCCTTGAAGAATGGGAAGAAGTGAAAATGAGGGTGTG		102589641
Slc12a1	A_52_P26118	0.0180163	up	1.86252	53.7173	60.6698	34.7016	34.4183	137.554	100.872	60.5233	92.6675	49.1038	80.6603	33.8172	71.3653	0.219489	0.406909	0.84255	-0.219489	-0.320942	-0.682382	NM_183354	Slc12a1	Mus musculus solute carrier family 12, member 1 (Slc12a1), transcript variant 2, mRNA [NM_183354]	NM_183354	false	ref:NM_183354;ref:NM_001079690;gb:U20974;gb:U20975	GO:0006810(transport);GO:0006811(ion transport);GO:0006813(potassium ion transport);GO:0006814(sodium ion transport);GO:0006821(chloride transport)	0	chr2:124920929..124920988	chr2	ENSMUST00000028630	124920929	20495	2qF1	GO:0005887(integral to plasma membrane);GO:0016020(membrane);GO:0016021(integral to membrane)	GO:0006810|GO:0006811|GO:0006813|GO:0006814|GO:0006821|GO:0005215|GO:0005386|GO:0005515|GO:0015293|GO:0015377|GO:0030955|GO:0031402|GO:0005887|GO:0016020|GO:0016021	NM_183354	Mm.3914	NP053120	CTGCTAGCTGGAGGTATATTAGGTAGGTGAGCAAGAGACCCATGTTCCACTTACATGAAA	GO:0005215(transporter activity);GO:0005386(carrier activity);GO:0005515(protein binding);GO:0015293(symporter activity);GO:0015377(cation:chloride symporter activity);GO:0030955(potassium ion binding);GO:0031402(sodium ion binding)	124920988
Itsn2	A_51_P148208	0.0144878	up	1.86223	59.2957	80.113	49.8774	51.2737	97.2371	122.849	35.0369	91.8804	53.1458	92.9872	32.9605	81.4061	0.186485	0.580761	0.28328	-0.770287	-0.186485	-0.683805	NM_011365	Itsn2	Mus musculus intersectin 2 (Itsn2), mRNA [NM_011365]	NM_011365	false	ref:NM_011365;ens:ENSMUST00000062580;gb:AF132480;gb:AK054527	GO:0006897(endocytosis);GO:0035023(regulation of Rho protein signal transduction)	0	chr12:4687477..4687536	chr12	ENSMUST00000062580	4687477	20403	12qA1.1	GO:0005622(intracellular)	GO:0006897|GO:0035023|GO:0005089|GO:0005509|GO:0005622	NM_011365	Mm.341204	TC1602778	CTACATGGCGAATAACGAAGATGAGCTCAATTTCTCCAAAGGACAGCTGATTAATGTTAT	GO:0005089(Rho guanyl-nucleotide exchange factor activity);GO:0005509(calcium ion binding)	4687536
Trib3	A_52_P600274	0.031312	down	1.86112	98.9608	341.982	215.952	583.273	383.743	710.519	386.764	581.704	433.815	625.56	282.403	349.073	-1.05021	-0.694677	-0.14995	0.14995	0.210716	0.433009	NM_175093	Trib3	Mus musculus tribbles homolog 3 (Drosophila) (Trib3), mRNA [NM_175093]	NM_175093	false	ref:NM_175093;ens:ENSMUST00000040312;ens:ENSMUST00000099213;gb:AF358868	GO:0006350(transcription);GO:0006355(regulation of transcription, DNA-dependent);GO:0006468(protein amino acid phosphorylation);GO:0006469(negative regulation of protein kinase activity);GO:0006915(apoptosis);GO:0043405(regulation of MAPK activity)	0	chr2:152029789..152029730	chr2	ENSMUST00000040312	152029730	228775	2qG3	GO:0005634(nucleus)	GO:0006350|GO:0006355|GO:0006468|GO:0006469|GO:0006915|GO:0043405|GO:0003714|GO:0004672|GO:0004860|GO:0005515|GO:0005524|GO:0019901|GO:0005634	NM_175093	Mm.276018	TC1575380	AATCCTCTTGCATCCCTGGTTGAGAGAGGATCACGGCCGAGTCTCTCCTCCACAGTCTGA	GO:0003714(transcription corepressor activity);GO:0004672(protein kinase activity);GO:0004860(protein kinase inhibitor activity);GO:0005515(protein binding);GO:0005524(ATP binding);GO:0019901(protein kinase binding)	152029789
Ptgs2	A_51_P254855	0.0386574	down	1.86084	1001.73	1119.48	1609.55	1693.75	2404.35	1852.72	6920.3	2655	3510.42	1868.82	1778.53	1224.65	-0.617499	-0.530727	-0.0811562	0.924962	0.452354	0.0811561	NM_011198	Ptgs2	Mus musculus prostaglandin-endoperoxide synthase 2 (Ptgs2), mRNA [NM_011198]	NM_011198	false	ref:NM_011198;gb:M88242;gb:AK149820;ens:ENSMUST00000035065	GO:0001516(prostaglandin biosynthetic process);GO:0006633(fatty acid biosynthetic process);GO:0008217(blood pressure regulation);GO:0008610(lipid biosynthetic process);GO:0030216(keratinocyte differentiation);GO:0042640(anagen)	0	chr1:151869832..151869891	chr1	ENSMUST00000035065	151869832	19225	1qG1	GO:0005615(extracellular space);GO:0005634(nucleus);GO:0005737(cytoplasm);GO:0016020(membrane)	GO:0001516|GO:0006633|GO:0008217|GO:0008610|GO:0030216|GO:0042640|GO:0004601|GO:0004666|GO:0005506|GO:0016491|GO:0016702|GO:0046872|GO:0005615|GO:0005634|GO:0005737|GO:0016020	NM_011198	Mm.292547	TC1575619	TTTTTGAAAAGTTTGAAGTTAGAACTTAGGCTGTTGGAATTTACGCATAAAGCAGACTGC	GO:0004601(peroxidase activity);GO:0004666(prostaglandin-endoperoxide synthase activity);GO:0005506(iron ion binding);GO:0016491(oxidoreductase activity);GO:0016702(oxidoreductase activity, acting on single donors with incorporation of molecular oxygen, incorporation of two atoms of oxygen);GO:0046872(metal ion binding)	151869891
C8b	A_51_P151214	0.0466103	up	1.86075	33.3058	14.3369	27.8537	11.3943	31.04	22.0741	25.3777	30.5296	24.0367	19.4227	49.5537	41.1279	0.816406	0.889928	0.0921414	-0.666279	-0.0921414	-0.130756	NM_133882	C8b	Mus musculus complement component 8, beta subunit (C8b), mRNA [NM_133882]	NM_133882	false	ref:NM_133882;gb:AK050313;ens:ENSMUST00000031663;ens:ENSMUST00000065072	GO:0006955(immune response);GO:0006956(complement activation);GO:0006957(complement activation, alternative pathway);GO:0006958(complement activation, classical pathway);GO:0019835(cytolysis);GO:0045087(innate immune response)	0	chr4:104302326..104302385	chr4	ENSMUST00000031663	104302326	110382	4qC6	GO:0005579(membrane attack complex)	GO:0006955|GO:0006956|GO:0006957|GO:0006958|GO:0019835|GO:0045087|GO:0005579	NM_133882	Mm.87072	TC1584017	CAAGGTCTTGGAGCCAAAAACTCTCTTGGTCACCATGTAGTGACAAAGACACATAGTAGG		104302385
4921513I03Rik	A_51_P116064	0.035839	up	1.86038	27.5708	14.4443	30.0316	20.2533	65.6305	41.723	34.1775	55.8465	33.2121	31.8852	25.8345	23.8171	0.58983	0.22551	0.310708	-1.05123	-0.283992	-0.22551	AK014882	4921513I03Rik	Mus musculus adult male testis cDNA, RIKEN full-length enriched library, clone:4921513I03 product:hypothetical protein, full insert sequence. [AK014882]	AK014882	false	gb:AK014882;ens:ENSMUST00000056994;riken:4921513I03;tc:TC1595702		0	chr10:120181335..120181394	chr10	ENSMUST00000056994	120181335	70874	10qD2				Mm.427286	TC1595702	AACTTGTCAACTACATTGGAGCATGTCTAGGGGACAGAGTCTTTGTGGTCTCATGAGCTT		120181394
Tas2r140	A_51_P250571	0.0362497	up	1.85871	39.2224	30.7514	48.8454	28.0373	114.129	87.8748	30.0049	32.7768	40.4455	44.6848	35.157	64.8175	0.23925	0.689101	0.265377	-0.23925	-0.255578	-0.994343	NM_021562	Tas2r140	Mus musculus taste receptor, type 2, member 140 (Tas2r140), mRNA [NM_021562]	NM_021562	false	ref:NM_021562;ens:ENSMUST00000095391;gb:AF247735;tc:TC1603697	GO:0001580(detection of chemical stimulus during sensory perception of bitter taste);GO:0007165(signal transduction);GO:0007186(G-protein coupled receptor protein signaling pathway);GO:0050896(response to stimulus);GO:0050909(sensory perception of taste)	0	chr6:133020908..133020849	chr6	ENSMUST00000095391	133020849	387616	6qG1	GO:0016020(membrane);GO:0016021(integral to membrane)	GO:0001580|GO:0007165|GO:0007186|GO:0050896|GO:0050909|GO:0004871|GO:0004872|GO:0004930|GO:0008527|GO:0016020|GO:0016021	NM_021562	Mm.422613	TC1603697	GACGCTGACAATTTTTCTCCTGCTCATCTTCTCACTATGGACTCATCTGAAGAACATGCA	GO:0004871(signal transducer activity);GO:0004872(receptor activity);GO:0004930(G-protein coupled receptor activity);GO:0008527(taste receptor activity)	133020908
Ankk1	A_51_P158545	0.0346314	down	1.85811	52.542	49.1924	30.1838	36.3823	66.1174	71.3817	167.921	114.918	156.665	109.011	145.388	57.9839	-0.214082	-0.578581	-0.419642	0.238056	0.214082	1.01706	NM_172922	Ankk1	Mus musculus ankyrin repeat and kinase domain containing 1 (Ankk1), mRNA [NM_172922]	NM_172922	false	ref:NM_172922;gb:AK036872;riken:9930020N01;tc:TC1591179	GO:0006468(protein amino acid phosphorylation)	0	chr9:49167543..49167484	chr9		49167484	244859	9qA5.3		GO:0006468|GO:0000166|GO:0004672|GO:0004674|GO:0005524|GO:0016301|GO:0016740	NM_172922	Mm.119994	TC1591179	TGTCCCAGATAAGCTTCATCTCTAGTCTCAAGACGTCTGCCACCATTTGTTGCTTTCCTT	GO:0000166(nucleotide binding);GO:0004672(protein kinase activity);GO:0004674(protein serine/threonine kinase activity);GO:0005524(ATP binding);GO:0016301(kinase activity);GO:0016740(transferase activity)	49167543
Adam2	A_51_P186956	0.00297634	up	1.85769	35.805	23.7778	23.5233	11.8916	30.6229	17.6541	42.313	40.7365	67.9382	77.1827	37.6008	42.6548	0.267884	0.661483	0.471944	-0.267884	-0.506717	-0.504607	NM_009618	Adam2	Mus musculus a disintegrin and metallopeptidase domain 2 (Adam2), mRNA [NM_009618]	NM_009618	false	ref:NM_009618;gb:U38806;gb:U22057;ens:ENSMUST00000022618	GO:0006508(proteolysis);GO:0007155(cell adhesion);GO:0007229(integrin-mediated signaling pathway)	0	chr14:64983864..64983805	chr14	ENSMUST00000022618	64983805	11495	14qD1	GO:0005615(extracellular space);GO:0016020(membrane);GO:0016021(integral to membrane)	GO:0006508|GO:0007155|GO:0007229|GO:0004222|GO:0005515|GO:0008233|GO:0008237|GO:0005615|GO:0016020|GO:0016021	NM_009618	Mm.422850	NP056029	ACGGTGGCCATTTTTCTTGATCATCCCTTTCTACGTTGTGATCCTTGTCCTGATTGGGAT	GO:0004222(metalloendopeptidase activity);GO:0005515(protein binding);GO:0008233(peptidase activity);GO:0008237(metallopeptidase activity)	64983864
Gstm7	A_51_P114002	0.0244761	down	1.85411	38.4748	69.0573	65.1694	88.2531	75.6716	121.005	160.822	118.043	225.584	162.057	83.9063	97.0341	-0.520298	-0.11387	-0.353661	0.769726	0.800747	0.11387	AK002213	Gstm7	Mus musculus adult male kidney cDNA, RIKEN full-length enriched library, clone:0610005A07 product:GLUTATHIONE S-TRANSFERASE, MU TYPE 3 (YB3) homolog [Mus musculus], full insert sequence. [AK002213]	AK002213	false	gb:AK002213;riken:0610005A07;nap:NAP011680-001	GO:0008152(metabolic process)	0	chr3:108054835..108054776	chr3		108054776	68312	3qF2.3		GO:0008152|GO:0004364|GO:0016740		Mm.37199		TTTCTTACCATCCTGTTCCAGATCCCAAGCCTCACCGGCTCTCGTTTTTGGTCATCCAAT	GO:0004364(glutathione transferase activity);GO:0016740(transferase activity)	108054835
1700001C02Rik	A_51_P109976	0.0205747	up	1.85384	41.3198	39.7692	29.3902	28.8265	139.952	86.962	41.4238	58.339	52.8181	78.2164	26.4671	47.4267	0.288214	0.260971	0.919509	-0.260971	-0.333408	-0.608467	NM_029285	1700001C02Rik	Mus musculus RIKEN cDNA 1700001C02 gene (1700001C02Rik), mRNA [NM_029285]	NM_029285	false	ref:NM_029285;ens:ENSMUST00000031078;gb:AK005574;gb:BC060996		0	chr5:30760476..30760535	chr5	ENSMUST00000031078	30760476	75434	5qB1			NM_029285	Mm.332291	TC1655950	GAACCTACTAAGATTATCCCCTGACTACAAGAGGACCTACCAGACCTTCCCATCAGGGAA		30760535
Nup188	A_51_P316772	0.0265277	down	1.84864	70.9566	69.3062	55.0557	86.69	137.568	145.24	228.508	169.817	319.336	209.871	215.802	113.56	-0.197154	-0.886081	-0.309397	0.197154	0.374463	0.695147	AK052272	Nup188	Mus musculus 13 days embryo heart cDNA, RIKEN full-length enriched library, clone:D330017D22 product:hypothetical protein, full insert sequence. [AK052272]	AK052272	false	gb:AK052272;riken:D330017D22;nap:NAP120602-001		0	chr2:30148599..30148658	chr2		30148599	227699	2qB	GO:0016021(integral to membrane);GO:0019867(outer membrane)	GO:0015288|GO:0016021|GO:0019867		Mm.330119		TTTGTGCCCATCCCGTTGACCTTCAGACCCCATCTTAGCTTAACTTGTAGTTGCTTTGTT	GO:0015288(porin activity)	30148658
Dbpht2	A_52_P656667	0.0117263	up	1.8486	36.5234	44.9403	24.3314	23.4679	101.086	81.4985	39.5488	67.8374	47.1655	98.2663	24.9901	42.2686	0.229518	0.580839	0.839443	-0.249737	-0.530255	-0.229518	NM_198866	Dbpht2	Mus musculus DNA binding protein with his-thr domain (Dbpht2), mRNA [NM_198866]	NM_198866	false	ref:NM_198866;ens:ENSMUST00000072100;gb:AF547221;gb:AK158661	GO:0008150(biological_process)	0	chr12:75218037..75218096	chr12	ENSMUST00000072100	75218037	386753	12qC3	GO:0005575(cellular_component)	GO:0008150|GO:0003674|GO:0005575	NM_198866	Mm.395044	TC1673934	CCCCTAAGTGAAAGACTAGATTGTTCCATGAGAGGGTCTATTGCTTGCTGTGCTCATGTT	GO:0003674(molecular_function)	75218096
Igkv14-111	A_51_P390937	0.010372	up	1.84604	33.7002	28.1854	33.2275	33.9269	78.5105	80.6157	22.8379	45.7174	31.7696	62.5262	35.3594	49.5092	0.519693	0.231833	0.223712	-0.739426	-0.714928	-0.223712	ENSMUST00000103320	Igkv14-111	Immunoglobulin Kappa light chain V gene segment [Source:IMGT/GENE_DB;Acc:IGKV14-111] [ENSMUST00000103320]		false	ens:ENSMUST00000103320;ref:XM_992064;ref:XM_984731;ref:XM_911296	GO:0006355(regulation of transcription, DNA-dependent);GO:0006959(humoral immune response)	0	chr6:68186355..68186414	chr6	ENSMUST00000103320	68186355	545847	6qC1	GO:0005634(nucleus)	GO:0006355|GO:0006959|GO:0003700|GO:0003823|GO:0005634	XM_992064	Mm.333117	NP057041	TGGATCTGGGCAAGATTATTCTCTCACCATCAGCAGCCTGGAGTATGAAGATATGGGAAT	GO:0003700(transcription factor activity);GO:0003823(antigen binding)	68186414
Trim31	A_51_P490840	0.0391007	down	1.8456	38.7672	31.4251	30.2002	28.215	47.4157	62.6493	33.6761	24.1877	47.94	21.9643	21.1544	10.2324	-0.0872701	-0.292088	-0.792117	0.0872701	0.735881	0.657633	NM_146077	Trim31	Mus musculus tripartite motif-containing 31 (Trim31), mRNA [NM_146077]	NM_146077	false	ref:NM_146077;gb:BC026666;gb:AK033650;ens:ENSMUST00000078438		0	chr17:36518153..36518212	chr17	ENSMUST00000078438	36518153	224762	17qB1	GO:0005622(intracellular)	GO:0005515|GO:0008270|GO:0046872|GO:0005622	NM_146077	Mm.213417	TC1589444	GCCCCGTTTGTAGATTTGGACAATCTACAATCAAGAATAAAACCTTTTGACATTTCAAAG	GO:0005515(protein binding);GO:0008270(zinc ion binding);GO:0046872(metal ion binding)	36518212
NP063612	A_51_P167597	0.00730767	up	1.84339	28.0648	16.658	24.6196	11.3719	27.6587	15.6145	28.6114	32.1932	36.3941	29.9734	22.7768	23.8299	0.236263	0.598052	0.308559	-0.686452	-0.236263	-0.581486	NP063612	NP063612	GB|X04405.1|CAA27993.1 unidentified reading frame [NP063612]		false	tc:NP063612		0	chr15:76850644..76850585	chr15		76850585		15qD3					NP063612	CAGAGCTGGGCATTCTTCAAGTCAGAGACTTGTCTTGGTTGGTTCAGCCACAAGCACAGA		76850644
Tnik	A_52_P71075	0.0232123	up	1.84177	44.157	12.8506	22.9437	11.5434	60.5114	26.2643	31.1995	25.0701	47.8287	32.4605	27.3946	19.9444	1.00569	0.215914	0.428997	-0.459552	-0.215914	-0.317201	AK140732	Tnik	Mus musculus adult male corpus striatum cDNA, RIKEN full-length enriched library, clone:C030033H18 product:TRAF2 and NCK interacting kinase, full insert sequence. [AK140732]	AK140732	false	gb:AK140732;riken:C030033H18;tc:TC1632028;nap:NAP035080-1	GO:0006468(protein amino acid phosphorylation);GO:0006950(response to stress);GO:0007243(protein kinase cascade)	0	chr3:28858460..28858519	chr3		28858460	665113	3qA3		GO:0006468|GO:0006950|GO:0007243|GO:0000166|GO:0004672|GO:0004674|GO:0005083|GO:0005524|GO:0016301|GO:0016740		Mm.126193	TC1632028	CCTGAGTAGCTGTAGTTTCCCCTGTAGCTTTAGCTAAATATCAAGCAACTCCACAAGCTT	GO:0000166(nucleotide binding);GO:0004672(protein kinase activity);GO:0004674(protein serine/threonine kinase activity);GO:0005083(small GTPase regulator activity);GO:0005524(ATP binding);GO:0016301(kinase activity);GO:0016740(transferase activity)	28858519
TC1671899	A_52_P406449	0.0492465	up	1.84161	17.539	30.6798	13.2404	13.4748	124.035	106.475	23.5439	54.2656	33.3168	66.7735	24.9212	51.4928	0.0981516	0.879558	1.1251	-0.299808	-0.0981516	-0.142122	TC1671899	TC1671899			false	tc:TC1671899;nap:NAP041383-1		0	chr12:99762728..99762791	chr12		99762728		12qE					TC1671899	AGGAATCCTGGGACTGACACTTAAAACACACCAATCTGCTGCTGAGTGATCAGACATCAT		99762791
5930430L01Rik	A_52_P325918	0.00639573	up	1.83878	367.196	331.517	991.266	659.323	810.002	664.289	374.916	623.271	275.316	393.173	244.887	315.827	0.257242	0.69806	0.395887	-0.62352	-0.4043	-0.257242	AK148051	5930430L01Rik	Mus musculus B16 F10Y cells cDNA, RIKEN full-length enriched library, clone:G370004A16 product:unclassifiable, full insert sequence [AK148051]	AK148051	false	gb:AK148051;riken:G370004A16;tc:TC1624079;tc:TC1622267		0	chr5:149303973..149303914	chr5		149303914	319982	5qG3				Mm.33303	TC1624079	CCACTGTAGGATTCTAAGATGGTATTGAAATATTGTGGCTTTAATTGCTGATACTGGGTG		149303973
Maz	A_52_P673304	0.00248996	down	1.83821	23.9821	57.3797	21.9963	60.9219	48.7826	121.362	53.7613	75.7654	57.7768	90.7798	36.7024	43.993	-0.303351	-0.514466	-0.359648	0.460261	0.303351	0.693831	NM_010772	Maz	Mus musculus MYC-associated zinc finger protein (purine-binding transcription factor) (Maz), mRNA [NM_010772]	NM_010772	false	ref:NM_010772;gb:L04649;gb:DQ150586;ens:ENSMUST00000032916	GO:0006350(transcription);GO:0006355(regulation of transcription, DNA-dependent)	0	chr7:126816466..126816043	chr7	ENSMUST00000032916	126816043	17188	7qF3	GO:0005615(extracellular space);GO:0005622(intracellular);GO:0005634(nucleus);GO:0005667(transcription factor complex)	GO:0006350|GO:0006355|GO:0003676|GO:0003677|GO:0003700|GO:0008270|GO:0046872|GO:0005615|GO:0005622|GO:0005634|GO:0005667	NM_010772	Mm.378964	TC1618475	CAAGAGCTTCTCCCGGCCGGATCACCTCAACAGTCACGTCAGACAAGTGCACTCAACAGA	GO:0003676(nucleic acid binding);GO:0003677(DNA binding);GO:0003700(transcription factor activity);GO:0008270(zinc ion binding);GO:0046872(metal ion binding)	126816466
Ctnnd1	A_51_P349182	0.0469532	up	1.83811	44.972	50.2454	26.6632	20.7341	173.2	107.901	41.1975	80.0839	51.8758	69.0184	23.2295	30.1918	0.109115	0.631922	0.951808	-0.689876	-0.142841	-0.109115	AF140220	Ctnnd1	Mus musculus p120ctn mRNA, alternatively spliced exon; and partial cds. [AF140220]	AF140220	false	gb:AF140220	GO:0006350(transcription);GO:0006355(regulation of transcription, DNA-dependent);GO:0007155(cell adhesion);GO:0016055(Wnt receptor signaling pathway)	0	chr2:84404086..84404027	chr2		84404027	12388	2qD	GO:0005624(membrane fraction);GO:0005634(nucleus);GO:0005856(cytoskeleton);GO:0030027(lamellipodium)	GO:0006350|GO:0006355|GO:0007155|GO:0016055|GO:0005198|GO:0005488|GO:0005515|GO:0005624|GO:0005634|GO:0005856|GO:0030027				GAAGAGTTGGATGTGTTGGTTTTGGATGATGAGGGGAACCAAGTGTCTTACTCCCCCATG	GO:0005198(structural molecule activity);GO:0005488(binding);GO:0005515(protein binding)	84404086
Il33	A_51_P122321	0.0254898	up	1.83762	209.11	768.362	381.916	1331.57	275.837	1537.19	190.515	1535.22	131.726	1139.23	146.762	932.953	0.695842	0.771565	0.0949595	-0.437102	-0.53908	-0.0949595	NM_133775	Il33	Mus musculus interleukin 33 (Il33), mRNA [NM_133775]	NM_133775	false	ref:NM_133775;gb:AK075849;gb:AK163464;ens:ENSMUST00000025724	GO:0008150(biological_process)	0	chr19:30026497..30026556	chr19	ENSMUST00000025724	30026497	77125	19qC1	GO:0005615(extracellular space);GO:0005634(nucleus)	GO:0008150|GO:0003674|GO:0005125|GO:0005515|GO:0005615|GO:0005634	NM_133775	Mm.182359	TC1577383	TCGTACGGCTGTAACAGGTATAATTGTTTCATTAATTTGTCACAGTCTTACTGTAGAGGA	GO:0003674(molecular_function);GO:0005125(cytokine activity);GO:0005515(protein binding)	30026556
Aldh8a1	A_51_P509384	0.0257444	down	1.83726	39.428	84.679	59.2664	79.7061	134.158	180.618	192.038	178.954	301.123	219.205	140.587	129.949	-0.939949	-0.264639	-0.266169	0.264639	0.620908	0.276359	NM_178713	Aldh8a1	Mus musculus aldehyde dehydrogenase 8 family, member A1 (Aldh8a1), mRNA [NM_178713]	NM_178713	false	ref:NM_178713;gb:AF510322;gb:BC013511;ens:ENSMUST00000042699	GO:0008152(metabolic process);GO:0042573(retinoic acid metabolic process);GO:0042574(retinal metabolic process)	0	chr10:21085716..21085775	chr10	ENSMUST00000042699	21085716	237320	10qA3	GO:0005575(cellular_component);GO:0005622(intracellular)	GO:0008152|GO:0042573|GO:0042574|GO:0001758|GO:0016491|GO:0005575|GO:0005622	NM_178713	Mm.90181	TC1583238	ACAAAGCTTTGAAGATGAGCCTCTCAGCCCCATAGCTACTACCCAACTTTGACTGCTAAT	GO:0001758(retinal dehydrogenase activity);GO:0016491(oxidoreductase activity)	21085775
Itlna	A_51_P147987	0.04319	up	1.836	46.9635	54.8435	29.9437	41.1783	142.458	109.821	44.1433	106.925	61.0209	98.7365	30.8543	60.3179	0.353173	0.117325	0.952344	-0.69938	-0.117325	-0.390159	NM_010584	Itlna	Mus musculus intelectin a (Itlna), mRNA [NM_010584]	NM_010584	false	ref:NM_010584;ref:XM_917620;gb:AB016496;ens:ENSMUST00000043094	GO:0007165(signal transduction);GO:0009624(response to nematode)	0	chr1:173367280..173367222	chr1	ENSMUST00000043094	173367222	16429	1qH3	GO:0005615(extracellular space);GO:0016020(membrane)	GO:0007165|GO:0009624|GO:0005102|GO:0005529|GO:0048503|GO:0005615|GO:0016020	NM_010584	Mm.247426	TC1583893	GGTGAAATACGGAGAAGGAAAGTGTTGGACTGACAATGGTCCAGCATTACCTGTAGTCTA	GO:0005102(receptor binding);GO:0005529(sugar binding);GO:0048503(GPI anchor binding)	173367280
Trim35	A_52_P45738	0.0322852	down	1.8356	41.3186	59.8188	35.6018	83.7298	60.9263	153.804	78.7804	78.8146	46.4833	59.2735	33.05	36.0039	-0.091567	-0.79155	-0.893712	0.441616	0.091567	0.318742	NM_029979	Trim35	Mus musculus tripartite motif-containing 35 (Trim35), mRNA [NM_029979]	NM_029979	false	ref:NM_029979;gb:AK032635;gb:AF145374;ens:ENSMUST00000022623	GO:0006915(apoptosis);GO:0006917(induction of apoptosis);GO:0008285(negative regulation of cell proliferation)	0	chr14:65258116..65258175	chr14	ENSMUST00000022623	65258116	66854	14qD1	GO:0005622(intracellular);GO:0005634(nucleus);GO:0005737(cytoplasm)	GO:0006915|GO:0006917|GO:0008285|GO:0005515|GO:0008270|GO:0046872|GO:0005622|GO:0005634|GO:0005737	NM_029979	Mm.43871	TC1761556	TGCAAACGACTTGGCTGGAAGGCCGCATCCGGGATGAGTTTGACAAGCTCCGTGATTTCC	GO:0005515(protein binding);GO:0008270(zinc ion binding);GO:0046872(metal ion binding)	65258175
AK036030	A_52_P56876	0.00854785	down	1.83512	44.3168	39.4407	29.121	27.6218	78.2996	68.1065	36.2994	21.4978	49.4352	19.2459	20.1485	10.3826	-0.310317	-0.402233	-0.277274	0.277274	0.882503	0.47802	AK036030	AK036030	Mus musculus 16 days neonate cerebellum cDNA, RIKEN full-length enriched library, clone:9630028D01 product:hypothetical Tyrosine-rich region profile containing protein, full insert sequence. [AK036030]	AK036030	false	gb:AK036030;riken:9630028D01;nap:NAP079026-1		0	chr5:111389354..111389413	chr5		111389354		5qF						ATTCAGATGGTAGAATCCATATACAAACCCTTCAGAATATCTGTTATAAATACAGCCGAG		111389413
Ttn	A_52_P659477	0.035411	up	1.83414	39.8022	51.5617	42.7548	34.0224	188.027	158.188	42.8847	94.5738	43.4532	70.5465	25.103	37.519	0.103157	0.806208	0.725907	-0.664371	-0.222504	-0.103157	NM_011652	Ttn	Mus musculus titin (Ttn), transcript variant N2-A, mRNA [NM_011652]	NM_011652	false	ref:NM_011652;gb:AB100271;tc:TC1599570	GO:0001701(in utero embryonic development);GO:0005975(carbohydrate metabolic process);GO:0006278(RNA-dependent DNA replication);GO:0006468(protein amino acid phosphorylation);GO:0006508(proteolysis);GO:0006936(muscle contraction);GO:0006979(response to oxidative stress);GO:0007512(adult heart development);GO:0007517(muscle development);GO:0043056(forward locomotion);GO:0045214(sarcomere organizat…	0	chr2:76652908..76652557	chr2		76652557	22138	2qC3	GO:0005622(intracellular);GO:0005859(muscle myosin complex);GO:0030017(sarcomere);GO:0030018(Z disc);GO:0031430(M line)	GO:0001701|GO:0005975|GO:0006278|GO:0006468|GO:0006508|GO:0006936|GO:0006979|GO:0007512|GO:0007517|GO:0043056|GO:0045214|GO:0003723|GO:0003964|GO:0004198|GO:0004601|GO:0004674|GO:0004713|GO:0005021|GO:0005200|GO:0005515|GO:0005524|GO:0008307|GO:0005622|GO:0005859|GO:0030017|GO:0030018|GO:0031430	NM_011652	Mm.373672	TC1599570	CGACCCACTAAAGAAGTGACTGTGACAGAAGAGAAGAAATGGTCTTACACCCGAGAAGAA	GO:0003723(RNA binding);GO:0003964(RNA-directed DNA polymerase activity);GO:0004198(calpain activity);GO:0004601(peroxidase activity);GO:0004674(protein serine/threonine kinase activity);GO:0004713(protein-tyrosine kinase activity);GO:0005021(vascular endothelial growth factor receptor activity);GO:0005200(structural constituent of cytoskeleton);GO:0005515(protein binding);GO:0005524(ATP binding)…	76652908
Plekha6	A_51_P310850	0.0322147	up	1.83364	99.8688	524.705	206.968	844.636	139.916	977.514	107.954	860.585	74.2592	751.351	55.7121	637.902	0.506328	0.870804	0.0951703	-0.0951703	-0.439117	-0.617542	BC025841	Plekha6	Mus musculus pleckstrin homology domain containing, family A member 6, mRNA (cDNA clone IMAGE:5149318), partial cds. [BC025841]	BC025841	false	gb:BC025841;gb:AK084512;gb:AK049673;riken:D330010I17		0	chr1:135130637..135130696	chr1		135130637	240753	1qE4				Mm.253559	TC1698815	TTGGGGCCAATTTGGTTTGCTAGTGTTAGACAATAAACCATACAAGGAAATCTATGCTCT		135130696
Lama5	A_51_P411061	0.0396497	up	1.83343	1592.02	1492.71	2963.25	3058.13	2955.57	3293.85	2468.02	3432.34	1403.22	2474.23	756.688	2050.85	0.409014	0.270619	0.159751	-0.159751	-0.502149	-1.12236	NM_001081171	Lama5	Mus musculus laminin, alpha 5 (Lama5), mRNA [NM_001081171]	NM_001081171	false	ref:NM_001081171;ref:XM_916286;ens:ENSMUST00000015791;ens:ENSMUST00000087542	GO:0001658(ureteric bud branching);GO:0001738(morphogenesis of a polarized epithelium);GO:0001755(neural crest cell migration);GO:0006413(translational initiation);GO:0007155(cell adhesion);GO:0007431(salivary gland development);GO:0007517(muscle development);GO:0008152(metabolic process);GO:0009887(organ morphogenesis);GO:0016331(morphogenesis of embryonic epithelium);GO:0030155(regulation of ce…	0	chr2:180105795..180105781	chr2	ENSMUST00000015791	180105781	16776	2qH4	GO:0005578(proteinaceous extracellular matrix);GO:0005604(basement membrane);GO:0005605(basal lamina);GO:0005606(laminin-1 complex);GO:0005615(extracellular space);GO:0031012(extracellular matrix)	GO:0001658|GO:0001738|GO:0001755|GO:0006413|GO:0007155|GO:0007431|GO:0007517|GO:0008152|GO:0009887|GO:0016331|GO:0030155|GO:0030324|GO:0030334|GO:0042127|GO:0042475|GO:0045995|GO:0003743|GO:0004872|GO:0005102|GO:0005178|GO:0005201|GO:0005515|GO:0016491|GO:0005578|GO:0005604|GO:0005605|GO:0005606|GO:0005615|GO:0031012	NM_001081171	Mm.4339	TC1684940	CACTTTCTATGAATAACAAGTCATTTCTGGTTTACACTGTCTTTTAGAGGAAAAGGACTC	GO:0003743(translation initiation factor activity);GO:0004872(receptor activity);GO:0005102(receptor binding);GO:0005178(integrin binding);GO:0005201(extracellular matrix structural constituent);GO:0005515(protein binding);GO:0016491(oxidoreductase activity)	180105795
Pbx1	A_52_P111385	0.0344603	up	1.83338	658.887	203.769	2049.01	333.196	1843.03	376.32	978.098	415.833	745.937	299.528	566.217	209.881	0.130658	1.05804	0.729606	-0.328467	-0.246081	-0.130658	AK144446	Pbx1	Mus musculus 0 day neonate cortex cDNA, RIKEN full-length enriched library, clone:G630068P17 product:pre B-cell leukemia transcription factor 1, full insert sequence. [AK144446]	AK144446	false	gb:AK144446;gb:AK144346;riken:G630029A21;riken:G630068P17	GO:0001655(urogenital system development);GO:0001658(ureteric bud branching);GO:0006350(transcription);GO:0006355(regulation of transcription, DNA-dependent);GO:0006700(C21-steroid hormone biosynthetic process);GO:0007548(sex differentiation);GO:0008284(positive regulation of cell proliferation);GO:0009887(organ morphogenesis);GO:0030154(cell differentiation);GO:0030325(adrenal gland development)…	0	chr1:170261510..170261451	chr1		170261451	18514	1qH2.3	GO:0005634(nucleus);GO:0005667(transcription factor complex);GO:0005737(cytoplasm)	GO:0001655|GO:0001658|GO:0006350|GO:0006355|GO:0006700|GO:0007548|GO:0008284|GO:0009887|GO:0030154|GO:0030325|GO:0045449|GO:0045944|GO:0048536|GO:0048538|GO:0048568|GO:0003677|GO:0003700|GO:0005515|GO:0046982|GO:0005634|GO:0005667|GO:0005737		Mm.43358	TC1629940	TAAACGCTAAGGTAAAAAATAAAATGCCAACAAAATATTCAGGTTACAGCTTGCGCTCAG	GO:0003677(DNA binding);GO:0003700(transcription factor activity);GO:0005515(protein binding);GO:0046982(protein heterodimerization activity)	170261510
Prdm15	A_51_P476900	0.0255458	down	1.83248	194.083	295.407	483.577	528.829	544.38	620.14	805.257	531.137	621.869	333.8	338.977	295.027	-0.64167	-0.164698	-0.223624	0.564724	0.861984	0.164698	XM_622716	Prdm15	PREDICTED: Mus musculus PR domain containing 15 (Prdm15), mRNA [XM_622716]	XM_622716	false	gb:XM_622716;gb:AK040683;ref:XM_986048;ref:XM_907577		0	chr16:97946502..97946443	chr16		97946443	114604	16qC4	GO:0005622(intracellular);GO:0005634(nucleus)	GO:0003676|GO:0008270|GO:0046872|GO:0005622|GO:0005634	XM_622716	Mm.328741	TC1597404	GAGGGTGTTTCATGTCACATCTGTTTGTATGGTGATAAATAAAGGTGCTGTGACCTGTGT	GO:0003676(nucleic acid binding);GO:0008270(zinc ion binding);GO:0046872(metal ion binding)	97946502
AK030738	A_52_P523532	0.0185447	up	1.83229	130.711	102.533	131.36	131.49	177.525	199.705	118.56	165.088	68.0033	132.401	51.0459	102.309	0.674021	0.322302	0.153889	-0.153889	-0.637507	-0.67933	AK030738	AK030738	Mus musculus 8 days embryo whole body cDNA, RIKEN full-length enriched library, clone:5730466E06 product:unclassifiable, full insert sequence. [AK030738]	AK030738	false	gb:AK030738;riken:5730466E06;tc:TC1609634;nap:NAP074830-1		0	chr14:53316679..53316738	chr14		53316679		14qC2				Mm.182340	TC1609634	AAGTAGATTCTCATCTCAGGCAACTCAGTGAGGAAATGCCTAAAAGTGCTGAGAAATTTG		53316738
NAP056404-1	A_52_P586391	0.00703708	down	1.83007	33.2393	52.6349	24.1243	53.2236	25.8879	51.7637	55.5422	59.1212	53.8276	49.6892	25.6834	29.7902	-0.224566	-0.703012	-0.5611	0.348474	0.553981	0.224566	NAP056404-1	NAP056404-1			false	nap:NAP056404-1		0	chr9:106094260..106094201	chr9		106094201		9qF1						TTGTGTAGAAAACTCTAGAAGCCCAAGCATGGGCAGCTTTGAAGTGTGACTTTCCACTTA		106094260
Alx3	A_51_P194525	0.0422575	down	1.82638	101.383	88.0198	113.803	121.618	139.575	194.541	231.764	181.734	363.238	212.063	325.195	150.789	-0.0734535	-0.373186	-0.756412	0.0734535	0.499053	0.831402	NM_007441	Alx3	Mus musculus aristaless 3 (Alx3), mRNA [NM_007441]	NM_007441	false	ref:NM_007441;gb:U96109;gb:AK142019;ens:ENSMUST00000014747	GO:0006350(transcription);GO:0006355(regulation of transcription, DNA-dependent);GO:0007275(multicellular organismal development);GO:0045449(regulation of transcription)	0	chr3:107733355..107733414	chr3	ENSMUST00000014747	107733355	11694	3qF2.3	GO:0005634(nucleus)	GO:0006350|GO:0006355|GO:0007275|GO:0045449|GO:0003677|GO:0003700|GO:0005634	NM_007441	Mm.10112	TC1591518	CTTCAAAGCAGGTAGGACTCCTCCTTATAAAATGGCTCCCCTCATTTAAATTGGGCTGGA	GO:0003677(DNA binding);GO:0003700(transcription factor activity)	107733414
NAP122875-1	A_52_P611557	0.00894764	up	1.82611	28.3092	23.6752	28.2055	25.3889	92.5667	77.8608	30.1969	47.3023	29.606	57.6239	31.6248	39.9952	0.35139	0.245274	0.343091	-0.554012	-0.867282	-0.245274	NAP122875-1	NAP122875-1			false	nap:NAP122875-1		0	chr17:86736255..86736196	chr17		86736196		17qE4						GGCTCCCAGGGATTCAGCACTCTGATCACCCACAGGCCACTTAGTAGGGCCGAAATGTAA		86736255
Cit	A_52_P640686	0.0050488	up	1.8227	75.6146	152.575	113.182	186.659	107.396	249.521	59.0274	205.062	68.0155	265.997	45.1152	155.468	0.487797	0.778815	0.284352	-0.296023	-0.466895	-0.284352	AF086824	Cit	Mus musculus rho/rac-interacting citron kinase (Crik) mRNA, complete cds. [AF086824]	AF086824	false	gb:AF086824;gb:AF086823;tc:TC1582449	GO:0000070(mitotic sister chromatid segregation);GO:0000910(cytokinesis);GO:0006468(protein amino acid phosphorylation);GO:0007049(cell cycle);GO:0007067(mitosis);GO:0007091(mitotic metaphase/anaphase transition);GO:0007242(intracellular signaling cascade);GO:0007275(multicellular organismal development);GO:0007283(spermatogenesis);GO:0007399(nervous system development);GO:0016358(dendrite develo…	0	chr5:116169659..116169717	chr5		116169659	12704	5qF	GO:0001726(ruffle);GO:0005737(cytoplasm);GO:0015629(actin cytoskeleton)	GO:0000070|GO:0000910|GO:0006468|GO:0007049|GO:0007067|GO:0007091|GO:0007242|GO:0007275|GO:0007283|GO:0007399|GO:0016358|GO:0030154|GO:0050774|GO:0051301|GO:0000166|GO:0004672|GO:0004674|GO:0005083|GO:0005515|GO:0005524|GO:0008270|GO:0016301|GO:0016740|GO:0019992|GO:0046872|GO:0001726|GO:0005737|GO:0015629		Mm.8321	TC1582449	CCTCAAGTCTGACGATGACACCTCCAATTTTGATGAACCAGAGAAGAATTCGTGGGCTTT	GO:0000166(nucleotide binding);GO:0004672(protein kinase activity);GO:0004674(protein serine/threonine kinase activity);GO:0005083(small GTPase regulator activity);GO:0005515(protein binding);GO:0005524(ATP binding);GO:0008270(zinc ion binding);GO:0016301(kinase activity);GO:0016740(transferase activity);GO:0019992(diacylglycerol binding);GO:0046872(metal ion binding)	116169717
4931406B18Rik	A_52_P593151	0.0297685	up	1.82094	28.4622	15.4041	19.9884	14.4971	65.6014	64.4934	33.2548	46.481	20.6381	29.0439	76.9505	91.1512	0.99561	0.573281	0.134453	-0.373197	-0.383049	-0.134453	NM_028737	4931406B18Rik	Mus musculus RIKEN cDNA 4931406B18 gene (4931406B18Rik), mRNA [NM_028737]	NM_028737	false	ref:NM_028737;gb:AK030125;gb:AK015992;ens:ENSMUST00000013497		0	chr7:43368986..43367366	chr7	ENSMUST00000013497	43367366	74054	7qB3			NM_028737	Mm.195732	TC1591764	GAAGAAAATACATGACCAATTCACTCTATGTGTGTCTAGGAACTCAGAAAGACCTGACCC		43368986
Mospd3	A_52_P62051	0.0252196	up	1.82051	69.8157	68.1081	60.0403	89.9841	94.6762	119.996	51.2718	91.5007	47.2248	125.562	33.265	78.3848	0.745402	0.125939	0.36776	-0.125939	-0.701104	-0.526891	NM_030037	Mospd3	Mus musculus motile sperm domain containing 3 (Mospd3), mRNA [NM_030037]	NM_030037	false	ref:NM_030037;ref:XM_001003838;ref:XM_001003822;ens:ENSMUST00000037620	GO:0007507(heart development)	0	chr5:137830064..137829787	chr5	ENSMUST00000037620	137829787	68929	5qG2	GO:0016020(membrane);GO:0016021(integral to membrane)	GO:0007507|GO:0005198|GO:0005515|GO:0016020|GO:0016021	NM_030037	Mm.41355	TC1664558	TCCGAGTTCTGTGCACAGCACCTGCCAAATACACGGTATTCGATGCAGAGGGATATGTGA	GO:0005198(structural molecule activity);GO:0005515(protein binding)	137830064
BC030476	A_51_P330825	0.00313842	up	1.81938	37.1429	30.1172	31.4469	32.0366	57.1301	60.2851	35.3389	56.2769	42.9728	76.4663	32.1581	59.5738	0.67692	0.347615	0.296868	-0.296868	-0.456983	-0.515076	NM_173421	BC030476	Mus musculus cDNA sequence BC030476 (BC030476), mRNA [NM_173421]	NM_173421	false	ref:NM_173421;ens:ENSMUST00000060894;gb:BC030476;tc:TC1587237		0	chr15:34418204..34418263	chr15	ENSMUST00000060894	34418204	239368	15qB3.1			NM_173421	Mm.211977	TC1587237	GGAGCCTGTATTCTAACTACTTTCTGTCCTGAAATCTATCTACTACTACAAATCACTGTG		34418263
Rnd3	A_51_P284946	0.00788025	down	1.81876	2544.61	1402.36	3404.11	1922.18	3475.77	2091.77	7653.18	3049.17	5778.22	1640.66	5211.56	1434.06	-0.234025	-0.269088	-0.361009	0.234025	0.722734	0.767992	NM_028810	Rnd3	Mus musculus Rho family GTPase 3 (Rnd3), mRNA [NM_028810]	NM_028810	false	ref:NM_028810;ens:ENSMUST00000017288;gb:AK011442;riken:2610017M01	GO:0007015(actin filament organization);GO:0007155(cell adhesion);GO:0007264(small GTPase mediated signal transduction)	0	chr2:50952543..50952484	chr2	ENSMUST00000017288	50952484	74194	2qC1.1	GO:0005622(intracellular);GO:0016020(membrane)	GO:0007015|GO:0007155|GO:0007264|GO:0000166|GO:0003924|GO:0005525|GO:0005622|GO:0016020	NM_028810	Mm.46497	TC1575622	GAAGTCACTTTGTATGTTTGTTTGGTCAGTGTTTCCACAGTATTTATTAAAACGTATGGG	GO:0000166(nucleotide binding);GO:0003924(GTPase activity);GO:0005525(GTP binding)	50952543
Scgb3a1	A_51_P110341	0.0123627	up	1.8173	45.0011	42.1882	33.7109	29.3525	126.19	95.2579	37.2177	73.2647	37.2567	49.2457	30.5497	43.4204	0.24781	0.354423	0.560372	-0.822441	-0.24781	-0.352525	NM_170727	Scgb3a1	Mus musculus secretoglobin, family 3A, member 1 (Scgb3a1), transcript variant B, mRNA [NM_170727]	NM_170727	false	ref:NM_170727;ref:NM_054037;gb:CA459759;ens:ENSMUST00000043873	GO:0008150(biological_process)	0	chr11:49508410..49508469	chr11	ENSMUST00000043873	49508410	68662	11qB1.2	GO:0005615(extracellular space)	GO:0008150|GO:0005125|GO:0005615	NM_170727	Mm.22802	NP564177	GTTGAGGGGAACCTGGGAAAATTCTGCCTGACGAGATGCCTGACGAGATATTTTTCTTTA	GO:0005125(cytokine activity)	49508469
4921513D23Rik	A_51_P412526	0.010729	up	1.81494	690.426	741.448	1456.81	1270.16	1666.47	1580.58	928.005	1648.17	934.04	1318.45	400.038	847.17	0.197217	0.497879	0.376416	-0.528589	-0.197217	-0.782439	AK035704	4921513D23Rik	Mus musculus adult male urinary bladder cDNA, RIKEN full-length enriched library, clone:9530092L19 product:LIMKAIN B1 (FRAGMENT) homolog [Homo sapiens], full insert sequence. [AK035704]	AK035704	false	gb:AK035704;ens:ENSMUST00000078747;ref:XM_986199;ref:XM_484525		0	chr16:14054782..14054723	chr16	ENSMUST00000078747	14054723	223989	16qA1	GO:0005777(peroxisome)	GO:0000166|GO:0003676|GO:0003723|GO:0005777	XM_986199	Mm.379361	TC1587769	AAACCCACTTTGTGAGACTTGGCAGATGGGACTACTATAAAGACCAGTTCTCAGACTGCA	GO:0000166(nucleotide binding);GO:0003676(nucleic acid binding);GO:0003723(RNA binding)	14054782
4930588N13Rik	A_51_P218690	0.0314302	up	1.81465	55.3827	68.3235	27.6531	24.0877	372.708	268.444	124.356	171.885	66.3126	123.479	32.0553	57.6028	0.0820112	0.5841	0.858383	-0.0820112	-0.51195	-0.460617	AK087319	4930588N13Rik	Mus musculus 0 day neonate lung cDNA, RIKEN full-length enriched library, clone:E030044I16 product:hypothetical protein, full insert sequence. [AK087319]	AK087319	false	gb:AK087319;ens:ENSMUST00000031667;ref:XM_975694;ref:XM_991614		0	chr5:149738773..149738832	chr5	ENSMUST00000031667	149738773	75860	5qG3			XM_975694	Mm.159605	NP352189	AAGCCTAATAAGAGAGAAAAACAAAGTCACAGAAAGAGACCCTGAGACCGGTGGACAGAT		149738832
Tcf23	A_52_P300451	0.012939	up	1.81356	32.7363	24.2759	34.9343	36.2179	100.795	89.929	24.1204	46.1714	33.4171	52.7542	33.5021	45.3596	0.675975	0.192549	0.409172	-0.692139	-0.414093	-0.192549	NM_053085	Tcf23	Mus musculus transcription factor 23 (Tcf23), mRNA [NM_053085]	NM_053085	false	ref:NM_053085;gb:AK030277;gb:AK008056;ens:ENSMUST00000006818	GO:0045449(regulation of transcription)	0	chr5:31253274..31253333	chr5	ENSMUST00000006818	31253274	69852	5qB1	GO:0005634(nucleus)	GO:0045449|GO:0030528|GO:0005634	NM_053085	Mm.57874	TC1702048	ACACCAAGAAGCTATGGACTGTCTCTGAGATTTTGGATCAAAATAAATCTTTCCTACTTG	GO:0030528(transcription regulator activity)	31253333
Ier2	A_51_P481325	0.0130618	down	1.81169	1492.21	3385.06	2226.96	5561.64	3142.98	6615.28	8807.53	8717.29	5803.69	7595.98	2971.19	4599.41	-0.329691	-0.468397	-0.22163	0.866896	0.463774	0.22163	NM_010499	Ier2	Mus musculus immediate early response 2 (Ier2), mRNA [NM_010499]	NM_010499	false	ref:NM_010499;gb:BC002067;gb:AK032692;gb:M59821	GO:0008150(biological_process)	0	chr8:87549690..87549656	chr8		87549656	15936	8qC3	GO:0005737(cytoplasm)	GO:0008150|GO:0003674|GO:0005737	NM_010499	Mm.399	TC1574473	CTGAACTGAACCAATCAAATCTGCGCAGAGTTGAAGTGGCTGGAGACCCCGGGACTGGTC	GO:0003674(molecular_function)	87549690
Rint1	A_52_P364820	0.0294925	down	1.81082	67.3311	96.4296	84.2985	140.734	109.773	150.549	193.973	113.535	90.5206	87.6973	83.8304	81.6391	-0.309455	-0.530645	-0.246959	0.981462	0.254459	0.246959	AK005284	Rint1	Mus musculus adult male cerebellum cDNA, RIKEN full-length enriched library, clone:1500019C06 product:unclassifiable, full insert sequence. [AK005284]	AK005284	false	gb:AK005284;gb:AK013321;riken:1500019C06;riken:2810450M21	GO:0006810(transport);GO:0006888(ER to Golgi vesicle-mediated transport);GO:0007049(cell cycle);GO:0015031(protein transport)	0	chr5:23298463..23298522	chr5		23298463	72772	5qA3	GO:0005783(endoplasmic reticulum);GO:0016020(membrane)	GO:0006810|GO:0006888|GO:0007049|GO:0015031|GO:0005515|GO:0005783|GO:0016020		Mm.133300	TC1696259	GAGTCTGCAAAAGAGTTTCTTAGTCTGCTATCTTTTCAATGGAGTATTCTTTCTGTACAA	GO:0005515(protein binding)	23298522
H2-K1	A_52_P50496	0.020846	up	1.80837	699.449	573.284	887.848	981.977	1220.64	1335.15	724.979	1094.41	650.603	1096.95	318.87	734.621	0.656731	0.224383	0.240397	-0.224383	-0.383891	-0.834273	NM_001001892	H2-K1	Mus musculus histocompatibility 2, K1, K region (H2-K1), transcript variant 1, mRNA [NM_001001892]	NM_001001892	false	ref:NM_001001892;gb:AK153419;gb:AK168517;ens:ENSMUST00000087189	GO:0006952(defense response);GO:0006955(immune response);GO:0019882(antigen processing and presentation);GO:0019883(antigen processing and presentation of endogenous antigen);GO:0019885(antigen processing and presentation of endogenous peptide antigen via MHC class I)	0	chr17:33609856..33609797	chr17	ENSMUST00000087189	33609797	14972	17qB1	GO:0009897(external side of plasma membrane);GO:0016020(membrane);GO:0016021(integral to membrane);GO:0042612(MHC class I protein complex)	GO:0006952|GO:0006955|GO:0019882|GO:0019883|GO:0019885|GO:0009897|GO:0016020|GO:0016021|GO:0042612	NM_001001892	Mm.422886	TC1605666	CGGCGCTGATCACCAAACACAAGTGGGAGCAGGCTGGTGAAGCAGAGAGACTCAGGGCCT		33609856
Hist1h1c	A_51_P516133	0.0293298	down	1.80756	3543.28	2068.11	4252.04	3728.1	3541.41	3531.58	8238.52	4006.39	5591.6	2129.66	3730.86	1740.63	-0.131657	-0.718712	-0.904418	0.131657	0.48421	0.191476	NM_015786	Hist1h1c	Mus musculus histone cluster 1, H1c (Hist1h1c), mRNA [NM_015786]	NM_015786	false	ref:NM_015786;gb:BC089604;gb:AK216922;ens:ENSMUST00000040914	GO:0006334(nucleosome assembly);GO:0007001(chromosome organization and biogenesis (sensu Eukaryota));GO:0016584(nucleosome spacing)	0	chr13:23747614..23747673	chr13	ENSMUST00000040914	23747614	50708	13qA3.1	GO:0000786(nucleosome);GO:0005634(nucleus);GO:0005694(chromosome)	GO:0006334|GO:0007001|GO:0016584|GO:0003677|GO:0005515|GO:0000786|GO:0005634|GO:0005694	NM_015786	Mm.193539	TC1644705	TACACTTGCTTTGCCTTATTTTGATCAGCATAGTTGTAGATTAACTTTGTTTTGCCTCAG	GO:0003677(DNA binding);GO:0005515(protein binding)	23747673
Gc	A_51_P349961	0.00689092	up	1.80711	44.3333	42.6974	39.7462	37.9028	79.2524	78.3545	25.8916	51.3854	38.3285	74.4202	32.6636	45.4217	0.283873	0.298144	0.246069	-0.759242	-0.727644	-0.246069	NM_008096	Gc	Mus musculus group specific component (Gc), mRNA [NM_008096]	NM_008096	false	ref:NM_008096;gb:BC051395;gb:BC010762;ens:ENSMUST00000049209	GO:0006810(transport);GO:0042359(vitamin D metabolic process)	0	chr5:90510732..90510203	chr5	ENSMUST00000049209	90510203	14473	5qE1	GO:0005615(extracellular space)	GO:0006810|GO:0042359|GO:0003779|GO:0005386|GO:0005499|GO:0005515|GO:0051183|GO:0005615	NM_008096	Mm.196595	TC1574034	TGTTTCAGCACTCAGAGTCCCCTGCTGAAGAGGCAACTAACTTCTTTCATCGAAAAAGGT	GO:0003779(actin binding);GO:0005386(carrier activity);GO:0005499(vitamin D binding);GO:0005515(protein binding);GO:0051183(vitamin transporter activity)	90510732
EG624219	A_51_P494655	0.0237305	up	1.80431	71.7789	74.88	53.7707	71.4189	184.415	163.049	82.1349	127.855	53.7058	124.857	49.9432	99.3089	0.46294	0.114476	0.701614	-0.114476	-0.693166	-0.467673	NM_001080940	EG624219	Mus musculus predicted gene, EG624219 (EG624219), mRNA [NM_001080940]	NM_001080940	false	ref:NM_001080940;gb:BC051501;gb:BC024408;ens:ENSMUST00000058777		0	chr9:21587497..21587556	chr9	ENSMUST00000058777	21587497	624219	9qA3			NM_001080940	Mm.440264	TC1601966	TGGATGCCACCGAGGACCAGTTGTGCTGCAAGGAACACTGAAGCGCTCCACCAGGCCCAT		21587556
Olfr95	A_51_P144740	0.0475152	up	1.80389	25.6075	14.7624	29.1807	24.6632	30.5188	21.8606	34.4997	38.7377	40.8961	41.4499	32.5581	58.6097	0.68302	0.131027	0.369741	-0.278777	-0.131027	-0.959745	NM_146513	Olfr95	Mus musculus olfactory receptor 95 (Olfr95), mRNA [NM_146513]	NM_146513	false	ref:NM_146513;ens:ENSMUST00000060728;tc:NP830904;nap:NAP100482-001	GO:0007165(signal transduction);GO:0007186(G-protein coupled receptor protein signaling pathway);GO:0007608(sensory perception of smell);GO:0050896(response to stimulus)	0	chr17:36819383..36819324	chr17	ENSMUST00000060728	36819324	258506	17qB1	GO:0016020(membrane);GO:0016021(integral to membrane)	GO:0007165|GO:0007186|GO:0007608|GO:0050896|GO:0004871|GO:0004872|GO:0004930|GO:0004984|GO:0016020|GO:0016021	NM_146513	Mm.377542	NP830904	TCACTTCTTCTGTGAGATCCAGCCGGTGCTGCAGTTGGTGTGTGGAGACACCTCGCTCAA	GO:0004871(signal transducer activity);GO:0004872(receptor activity);GO:0004930(G-protein coupled receptor activity);GO:0004984(olfactory receptor activity)	36819383
A_51_P222946	A_51_P222946	0.0407073	down	1.80256	41.0701	63.2619	43.2399	64.5393	143.479	125.508	176.113	119.056	238.324	150.164	163.887	132.117	-0.87522	-0.829786	-0.0589146	0.31289	0.414415	0.0589146	A_51_P222946	A_51_P222946			false			0	chr7:016142348..016142289	chr7		16142289		7qA2						AGGTCTTCTGCCAACCTAATGATAGCTGCCTTGGATCTGTCCTCCTCCAGAAAGGCCTTC		16142348
Mpp7	A_51_P308227	0.0214056	down	1.80048	25.7295	39.2715	21.4073	44.1171	19.1918	45.4635	20.4958	26.1936	24.4072	22.5117	31.9385	34.5914	-0.12809	-0.561261	-0.76225	0.12809	0.598604	0.366855	XM_896352	Mpp7	PREDICTED: Mus musculus membrane protein, palmitoylated 7 (MAGUK p55 subfamily member 7), transcript variant 5 (Mpp7), mRNA [XM_896352]	XM_896352	false	ref:XM_896352;ref:XM_919231;ref:XM_975857;gb:AK036956		0	chr18:7399212..7399153	chr18		7399153	75739	18qA1		GO:0005515	XM_896352	Mm.133293	TC1618264	TATAGTAGACTCCAGTAATTCTGGTATTTTTCTCTGGATAGTGAAGAATAACAACTCTGG	GO:0005515(protein binding)	7399212
ENSMUST00000103339	A_52_P84800	0.0119922	up	1.80044	40.0562	42.6513	27.9771	32.1985	110.451	91.2391	33.0223	70.8228	57.3707	90.6659	46.3229	80.7455	0.340933	0.228749	0.707187	-0.669276	-0.228749	-0.370161	ENSMUST00000103339	ENSMUST00000103339	Immunoglobulin Kappa light chain V gene segment [Source:IMGT/GENE_DB;Acc:IGKV13-84] [ENSMUST00000103339]		false	ens:ENSMUST00000103339;gb:U22906;gb:U22910;gb:U22912		0	chr6:68869439..68869498	chr6	ENSMUST00000103339	68869439		6qC1				Mm.453046	NP819223	GGACATATATAATCGGTTAGCCTGGTATCAGCAGAAACCAGGAAATGCTCCTAGGCTCTT		68869498
Zswim4	A_52_P43503	0.00965882	down	1.79745	45.6108	46.9609	29.207	38.0389	32.9425	52.0825	45.4691	33.862	60.1953	42.8791	29.5417	20.3296	-0.233652	-0.572731	-0.852418	0.233652	0.297809	0.3476	NM_172503	Zswim4	Mus musculus zinc finger, SWIM domain containing 4 (Zswim4), mRNA [NM_172503]	NM_172503	false	ref:NM_172503;gb:AK053663;gb:AK041934;ens:ENSMUST00000039480	GO:0008150(biological_process)	0	chr8:87120995..87120936	chr8	ENSMUST00000039480	87120936	212168	8qC3	GO:0005575(cellular_component)	GO:0008150|GO:0003674|GO:0008270|GO:0046872|GO:0005575	NM_172503	Mm.436722	TC1575633	TCTCTGAGACTCTGTCACAAATGAACCGGGATCAGCTTCAGAAGTTTGTGCAGTATCTCA	GO:0003674(molecular_function);GO:0008270(zinc ion binding);GO:0046872(metal ion binding)	87120995
Olfr1203	A_51_P290153	0.0167246	up	1.79717	31.6042	23.7787	29.778	25.954	75.5691	65.0572	27.9106	54.8064	36.0878	45.3594	30.9121	41.0424	0.476248	0.264089	0.281888	-0.907734	-0.264089	-0.343141	NM_146896	Olfr1203	Mus musculus olfactory receptor 1203 (Olfr1203), mRNA [NM_146896]	NM_146896	false	ref:NM_146896;ref:NM_146895;ens:ENSMUST00000076438;ens:ENSMUST00000073458	GO:0007165(signal transduction);GO:0007186(G-protein coupled receptor protein signaling pathway);GO:0007608(sensory perception of smell);GO:0050896(response to stimulus)	0	chr2:88632647..88632706	chr2	ENSMUST00000076438	88632647	258898	2qD	GO:0016020(membrane);GO:0016021(integral to membrane)	GO:0007165|GO:0007186|GO:0007608|GO:0050896|GO:0004871|GO:0004872|GO:0004930|GO:0004984|GO:0016020|GO:0016021	NM_146896	Mm.223308	TC1600276	GAGAAAAAAGGCACTCTCTACCTGCACATCTCATATAATAGTAGTTGTCTTATCCTTTGG	GO:0004871(signal transducer activity);GO:0004872(receptor activity);GO:0004930(G-protein coupled receptor activity);GO:0004984(olfactory receptor activity)	88632706
Arhgef4	A_51_P260504	0.0316465	down	1.79537	80.9803	168.248	154.423	273.588	260.393	298.591	254.435	243.055	210.497	179.798	194.244	173.629	-0.98922	-0.759382	-0.131746	0.131746	0.293154	0.227594	NM_183019	Arhgef4	Mus musculus Rho guanine nucleotide exchange factor (GEF) 4 (Arhgef4), mRNA [NM_183019]	NM_183019	false	ref:NM_183019;gb:AK134629;gb:AK169957;ens:ENSMUST00000047664	GO:0007242(intracellular signaling cascade);GO:0035023(regulation of Rho protein signal transduction)	0	chr1:34757026..34757085	chr1	ENSMUST00000047664	34757026	226970	1qB	GO:0005622(intracellular)	GO:0007242|GO:0035023|GO:0005085|GO:0005089|GO:0005622	NM_183019	Mm.41604	TC1581338	ACTATGATTTTGGTCGTGTTGTTTCTCTAACACTGGAGAATTGTTAATGACACAGAAAGA	GO:0005085(guanyl-nucleotide exchange factor activity);GO:0005089(Rho guanyl-nucleotide exchange factor activity)	34757085
Ctla2a	A_51_P180747	0.00453875	down	1.79428	333.967	737.886	494.868	1165.87	894.643	1520.1	1348.33	1498.73	1037.75	1209.14	836.438	988.834	-0.640569	-0.73316	-0.261657	0.350555	0.28261	0.261657	NM_007796	Ctla2a	Mus musculus cytotoxic T lymphocyte-associated protein 2 alpha (Ctla2a), mRNA [NM_007796]	NM_007796	false	ref:NM_007796;gb:BC028437;gb:AK132290;gb:AK167433	GO:0008150(biological_process)	0	chr13:60945002..60944642	chr13		60944642	13024	13qB2	GO:0005575(cellular_component)	GO:0008150|GO:0003674|GO:0008234|GO:0005575	NM_007796	Mm.30144	TC1574090	AATATGAAGATTTGGGAAAGAACAGCTATCTGACACCTGGAAGGGCTCAGCCAGAGTAAC	GO:0003674(molecular_function);GO:0008234(cysteine-type peptidase activity)	60945002
Diap2	A_52_P348638	0.0445982	up	1.79383	51.4725	64.8533	42.2567	65.8771	88.9201	82.8523	34.4497	84.6467	55.639	93.0492	33.8942	87.1392	0.357869	0.0506507	0.793215	-0.605714	-0.0506506	-0.671034	NM_017398	Diap2	Mus musculus diaphanous homolog 2 (Drosophila) (Diap2), mRNA [NM_017398]	NM_017398	false	ref:NM_017398;gb:AY312280;gb:AK153986;ens:ENSMUST00000037854	GO:0007275(multicellular organismal development);GO:0016043(cellular component organization and biogenesis);GO:0030036(actin cytoskeleton organization and biogenesis);GO:0030041(actin filament polymerization);GO:0030154(cell differentiation);GO:0048477(oogenesis)	0	chrX:125435005..125435064	chrX	ENSMUST00000037854	125435005	54004	XqE3		GO:0007275|GO:0016043|GO:0030036|GO:0030041|GO:0030154|GO:0048477|GO:0000166|GO:0003779|GO:0004674|GO:0005524|GO:0016301|GO:0016740|GO:0017048	NM_017398	Mm.10763	TC1768141	TGAAAGCTTTAAGAGACTCTTAGAGTTGATTCTTCTGGTTGGAAACTACATGAACTCAGG	GO:0000166(nucleotide binding);GO:0003779(actin binding);GO:0004674(protein serine/threonine kinase activity);GO:0005524(ATP binding);GO:0016301(kinase activity);GO:0016740(transferase activity);GO:0017048(Rho GTPase binding)	125435064
A_51_P246305	A_51_P246305	0.0179967	up	1.79124	44.1844	40.7479	32.382	33.2263	188.383	129.003	74.8452	97.674	43.6597	77.0778	34.2336	55.3385	0.327407	0.173466	0.756863	-0.173466	-0.609416	-0.48227	A_51_P246305	A_51_P246305			false			0	chr7:035347286..035347227	chr7		35347227		7qB2						TCCACCTCACAGACACTTAGCACCTTCCAGCCAAAGGAGGTCAGACCTGGCGATGAAGTC		35347286
NAP046120-1	A_52_P323273	0.0331278	up	1.78887	160.284	126.581	218.237	181.512	208.804	202.182	141.764	197.925	68.8688	147.895	102.363	124.3	0.457387	0.38265	0.163321	-0.364637	-0.985832	-0.163321	NAP046120-1	NAP046120-1			false	nap:NAP046120-1		0	chr12:99183734..99183793	chr12		99183734		12qE						ATGCATAAAGTTATCTGCATCCTAAATTAGTTTCGTATACACGTCATAGGAAAAGTCCCA		99183793
2610002J23Rik	A_52_P328116	0.013988	up	1.78747	74.0408	94.985	104.492	113.189	105.047	144.038	62.6504	112.712	45.7045	101.343	25.5269	69.6356	0.291948	0.535988	0.195913	-0.195913	-0.497511	-0.796478	AK164857	2610002J23Rik	Mus musculus 15 days embryo head cDNA, RIKEN full-length enriched library, clone:D930027A02 product:unclassifiable, full insert sequence [AK164857]	AK164857	false	gb:AK164857;gb:AK082538;riken:C230060L03;riken:D930027A02		0	chr11:100276048..100275989	chr11		100275989	69886	11qD				Mm.391887	TC1615374	TTATGCAAGTTAGCATTCAAGCTAAATCTTTCAACACTCGGTGTAGAGAGAAGACTTCTG		100276048
A_52_P981018	A_52_P981018	0.015257	up	1.78726	35.1658	26.9338	22.3747	13.4923	94.4637	62.2152	34.8403	53.7215	56.1341	59.6557	35.7955	37.9345	0.234244	0.579226	0.451982	-0.775251	-0.238293	-0.234244	A_52_P981018	A_52_P981018			false			0	chr18:068991655..068991714	chr18		68991655		18qE2						TACAACCACCCATCTCTTAAAGAAAAGTTCTCAAAATCTGTAGCTGTGTCTCATCTTATT		68991714
Ccpg1	A_52_P585233	0.0141367	up	1.78608	1409.3	955.389	1406.04	1182.09	1572.07	1392.88	1675.81	1908.47	974.69	1498.2	780.557	1282.97	0.567298	0.25678	0.181078	-0.181078	-0.613733	-0.710427	BC082602	Ccpg1	Mus musculus cell cycle progression 1, mRNA (cDNA clone MGC:105235 IMAGE:30663407), complete cds. [BC082602]	BC082602	false	gb:BC082602;gb:BC043049;gb:AK134675;ens:ENSMUST00000085350	GO:0008150(biological_process)	0	chr9:72810383..72810442	chr9	ENSMUST00000085350	72810383	72278	9qD	GO:0005575(cellular_component)	GO:0008150|GO:0003674|GO:0005575		Mm.268475	TC1575844	ATGGCAATCTGGAGAAGTTGGACGGATGTATATATAGACACTTTGGGCATGTTTTTGCCC	GO:0003674(molecular_function)	72810442
2310006M14Rik	A_52_P454921	0.00178904	up	1.78407	41.6465	38.8443	31.7463	38.0987	43.5316	45.9048	29.3458	55.7644	43.9207	86.7019	33.1043	59.1514	0.650767	0.287122	0.47369	-0.37592	-0.430889	-0.287122	XM_129448	2310006M14Rik	PREDICTED: Mus musculus RIKEN cDNA 2310006M14 gene (2310006M14Rik), mRNA [XM_129448]	XM_129448	false	gb:XM_129448;gb:AK009188;ref:XM_915325;ref:XM_979757		0	chr1:137998327..137998268	chr1		137998268	76422	1qE4			XM_129448	Mm.159735	TC1648540	CTGACCCCATAGTCAGCTGCCTCACCGTGCAGACTTTCTACATCCTAGAAGCCAAGGCGA		137998327
Dnajb13	A_51_P450169	0.0342121	down	1.78343	28.0606	51.8789	18.5556	33.5455	26.6252	68.3884	47.3182	42.268	46.9605	54.1466	26.4177	38.8194	-0.181834	-0.1495	-0.656188	0.867599	0.499346	0.1495	NM_153527	Dnajb13	Mus musculus DnaJ (Hsp40) related, subfamily B, member 13 (Dnajb13), mRNA [NM_153527]	NM_153527	false	ref:NM_153527;ens:ENSMUST00000054923;gb:AK005984;gb:BC048501	GO:0006457(protein folding);GO:0006915(apoptosis);GO:0007283(spermatogenesis)	0	chr7:100380267..100380208	chr7	ENSMUST00000054923	100380208	69387	7qE2		GO:0006457|GO:0006915|GO:0007283|GO:0031072|GO:0051082	NM_153527	Mm.278554	NP746715	AAGACAGATATTCTTCTACCATCAAGGACAAGATCCTGACCATCGATGTGAGACCTGGAT	GO:0031072(heat shock protein binding);GO:0051082(unfolded protein binding)	100380267
Zfp558	A_51_P451685	0.0484639	up	1.78282	40.1165	31.4585	29.8652	15.8552	45.6948	46.4157	25.5638	36.5749	34.7278	51.2505	30.9736	35.1525	0.453329	1.0161	0.0800009	-0.414165	-0.458894	-0.0800009	AK016584	Zfp558	Mus musculus adult male testis cDNA, RIKEN full-length enriched library, clone:4932704I17 product:weakly similar to CDNA FLJ30932 FIS, CLONE FEBRA2006942, MODERATELY SIMILAR TO ZINC FINGER PROTEIN 33A [Homo sapiens], full insert sequence. [AK016584]	AK016584	false	gb:AK016584;riken:4932704I17;tc:TC1594285;nap:NAP073449-1	GO:0006355(regulation of transcription, DNA-dependent)	0	chr9:18207249..18206138	chr9		18206138	72230	9qA2	GO:0005622(intracellular);GO:0005634(nucleus)	GO:0006355|GO:0003676|GO:0008270|GO:0046872|GO:0005622|GO:0005634		Mm.289689	TC1594285	ATCACTGTGGGAAAGCATTTAGCGATCCCTCATCCCTCAGACTTCATACCAACCTTGATA	GO:0003676(nucleic acid binding);GO:0008270(zinc ion binding);GO:0046872(metal ion binding)	18207249
Hrh3	A_51_P289107	0.0154577	up	1.78158	53.8558	58.4956	51.1288	45.5784	107.748	81.5649	42.879	78.0699	72.7497	124.809	43.9397	58.3039	0.144421	0.429436	0.665294	-0.600844	-0.515063	-0.144421	NM_133849	Hrh3	Mus musculus histamine receptor H 3 (Hrh3), mRNA [NM_133849]	NM_133849	false	ref:NM_133849;gb:AK140374;gb:AK156130;ens:ENSMUST00000056480	GO:0007165(signal transduction);GO:0007186(G-protein coupled receptor protein signaling pathway)	0	chr2:180029007..180028948	chr2	ENSMUST00000056480	180028948	99296	2qH4	GO:0016020(membrane);GO:0016021(integral to membrane)	GO:0007165|GO:0007186|GO:0001584|GO:0004871|GO:0004872|GO:0004930|GO:0004969|GO:0016020|GO:0016021	NM_133849	Mm.285360	TC1584534	ACACCTGGGAGGAATGCTTTGCCTCGTCCTGTGTACTTACCTCAGGCCTCTGCATGCTCT	GO:0001584(rhodopsin-like receptor activity);GO:0004871(signal transducer activity);GO:0004872(receptor activity);GO:0004930(G-protein coupled receptor activity);GO:0004969(histamine receptor activity)	180029007
Ehmt1	A_51_P485768	0.0463705	down	1.77913	585.037	1043.15	1028.82	1937.81	1079.71	2065.81	1544.21	2208.67	1295.75	1438.41	1467.53	1054.61	-0.159019	-0.238103	-0.26074	0.159019	0.524638	1.152	NM_172545	Ehmt1	Mus musculus euchromatic histone methyltransferase 1 (Ehmt1), transcript variant 2, mRNA [NM_172545]	NM_172545	false	ref:NM_172545;gb:AK082062;ens:ENSMUST00000102938;ens:ENSMUST00000046227	GO:0006355(regulation of transcription, DNA-dependent);GO:0016568(chromatin modification);GO:0016571(histone methylation)	0	chr2:24612870..24612811	chr2	ENSMUST00000102938	24612811	77683	2qA3	GO:0005634(nucleus)	GO:0006355|GO:0016568|GO:0016571|GO:0003677|GO:0003700|GO:0008168|GO:0008270|GO:0016740|GO:0018024|GO:0005634	NM_172545	Mm.24176	TC1573035	GTTTTTTGACAGTTTTATGAGCAGTCTTTTGGCTCAGACCATTTCTTGTTCTGTTTTCAA	GO:0003677(DNA binding);GO:0003700(transcription factor activity);GO:0008168(methyltransferase activity);GO:0008270(zinc ion binding);GO:0016740(transferase activity);GO:0018024(histone-lysine N-methyltransferase activity)	24612870
Tnfrsf25	A_51_P178561	0.0125983	up	1.77897	37.8116	31.3415	26.1699	17.6176	90.1408	83.0918	40.2524	69.2248	55.6101	69.2301	23.8954	32.3209	0.370042	0.670178	0.216762	-0.682925	-0.216762	-0.336446	NM_033042	Tnfrsf25	Mus musculus tumor necrosis factor receptor superfamily, member 25 (Tnfrsf25), mRNA [NM_033042]	NM_033042	false	ref:NM_033042;gb:BC017526;gb:AF329969;ens:ENSMUST00000035275	GO:0007165(signal transduction)	0	chr4:150960446..150960505	chr4	ENSMUST00000035275	150960446	85030	4qE2	GO:0005615(extracellular space);GO:0005886(plasma membrane);GO:0016021(integral to membrane)	GO:0007165|GO:0004872|GO:0005515|GO:0005615|GO:0005886|GO:0016021	NM_033042	Mm.101198	NP589879	GCATGTCTGGCAGGTGTGACTGTGCCAGTGAGTCCCAGAAGAGGTATGGCCCGTTTTGTT	GO:0004872(receptor activity);GO:0005515(protein binding)	150960505
Indol1	A_51_P384515	0.0356516	up	1.77885	53.5741	64.78	61.6443	65.6361	111.212	104.886	35.9013	93.8269	60.5234	88.4598	36.0281	64.4643	0.136759	0.320248	0.495256	-0.975195	-0.136759	-0.428608	AK082385	Indol1	Mus musculus 0 day neonate cerebellum cDNA, RIKEN full-length enriched library, clone:C230043N17 product:hypothetical Indoleamine 2,3-dioxygenase containing protein, full insert sequence [AK082385]	AK082385	false	gb:AK082385;riken:C230043N17;tc:TC1622894;nap:NAP084647-1		0	chr8:25997650..25997591	chr8		25997591	209176	8qA2		GO:0005506|GO:0016491|GO:0016702|GO:0020037|GO:0046872		Mm.219580	TC1622894	GATGCGACTCCCCCACAGAGGGTAGACATTGTCGGTTCTATTTTAACTATCTCTGTTCTA	GO:0005506(iron ion binding);GO:0016491(oxidoreductase activity);GO:0016702(oxidoreductase activity, acting on single donors with incorporation of molecular oxygen, incorporation of two atoms of oxygen);GO:0020037(heme binding);GO:0046872(metal ion binding)	25997650
AK083797	A_51_P180505	0.0083791	up	1.77556	57.5127	71.9308	60.4612	86.6881	66.0223	102.764	29.026	88.5281	44.7351	102.969	37.8061	84.1399	0.573513	0.37642	0.257927	-0.712548	-0.306495	-0.257927	AK083797	AK083797	Mus musculus 12 days embryo spinal ganglion cDNA, RIKEN full-length enriched library, clone:D130011K04 product:unclassifiable, full insert sequence. [AK083797]	AK083797	false	gb:AK083797;riken:D130011K04;tc:TC1623056		0	chr4:117740342..117740283	chr4		117740283		4qD2.1					TC1623056	CCATTAACTAGAGCCACCATTAACTAGTGTCACTCTCAAAAGTCTTATCTGTATGCCATC		117740342
Ccdc90a	A_51_P308681	0.0395215	up	1.77546	263.04	184.25	423.21	344.813	719.457	433.769	462.483	421.492	253.915	328.273	154.971	253.287	0.298886	0.0808319	0.515253	-0.0808319	-0.58528	-0.923504	NM_001081059	Ccdc90a	Mus musculus coiled-coil domain containing 90A (Ccdc90a), mRNA [NM_001081059]	NM_001081059	false	ref:NM_001081059;ref:XM_977420;gb:AK018089;ens:ENSMUST00000021800		0	chr13:43560531..43559663	chr13	ENSMUST00000021800	43559663	76137	13qA4			NM_001081059	Mm.426290	TC1582705	ACTGCACCAGTTAAAGCAACAAGTGATGGATGAAGTGACCAAAGTCCGGACAGATACCAA		43560531
Slc2a2	A_52_P409988	0.0121562	up	1.77444	33.8734	28.1057	26.3784	25.3778	59.1986	65.0246	43.649	60.8181	60.7853	107.847	30.4846	60.4092	0.576276	0.362776	0.171565	-0.171565	-0.5202	-0.679703	NM_031197	Slc2a2	Mus musculus solute carrier family 2 (facilitated glucose transporter), member 2 (Slc2a2), mRNA [NM_031197]	NM_031197	false	ref:NM_031197;gb:AK005068;gb:S77926;ens:ENSMUST00000029240	GO:0006810(transport);GO:0008643(carbohydrate transport)	0	chr3:28917404..28918112	chr3	ENSMUST00000029240	28917404	20526	3qA3	GO:0005886(plasma membrane);GO:0005903(brush border);GO:0016020(membrane);GO:0016021(integral to membrane)	GO:0006810|GO:0008643|GO:0005215|GO:0005351|GO:0005355|GO:0005886|GO:0005903|GO:0016020|GO:0016021	NM_031197	Mm.18443	NP053600	TGGATAAATTCGCCTGGATGAGTTACGTGAGCATGACTGCCATCTTCCTCTTTGTCAGTT	GO:0005215(transporter activity);GO:0005351(sugar porter activity);GO:0005355(glucose transporter activity)	28918112
Sla2	A_52_P56682	0.0141115	up	1.77296	55.0742	73.6492	35.8732	72.8794	89.9065	127.444	30.4809	91.8314	49.4844	135.287	40.748	106.179	0.782854	0.179545	0.698781	-0.388933	-0.248833	-0.179545	NM_029983	Sla2	Mus musculus Src-like-adaptor 2 (Sla2), mRNA [NM_029983]	NM_029983	false	ref:NM_029983;gb:BC052655;gb:AK020837;gb:AF434990	GO:0000122(negative regulation of transcription from RNA polymerase II promoter);GO:0006955(immune response);GO:0007242(intracellular signaling cascade);GO:0019724(B cell mediated immunity);GO:0030522(intracellular receptor-mediated signaling pathway);GO:0042110(T cell activation);GO:0050776(regulation of immune response);GO:0050869(negative regulation of B cell activation)	0	chr2:156566380..156566321	chr2	ENSMUST00000029164	156566321	77799	2qH1	GO:0005737(cytoplasm);GO:0005770(late endosome);GO:0005886(plasma membrane);GO:0010008(endosome membrane);GO:0016020(membrane);GO:0016023(cytoplasmic membrane-bound vesicle)	GO:0000122|GO:0006955|GO:0007242|GO:0019724|GO:0030522|GO:0042110|GO:0050776|GO:0050869|GO:0005070|GO:0005515|GO:0047485|GO:0005737|GO:0005770|GO:0005886|GO:0010008|GO:0016020|GO:0016023	NM_029983	Mm.387161	TC1598960	CAAAGATACACCTCCACCTGTGACTGTGCCAACATCATCACTAAATTGGAAAAAGCTGGA	GO:0005070(SH3/SH2 adaptor activity);GO:0005515(protein binding);GO:0047485(protein N-terminus binding)	156566380
Tnfsf9	A_51_P460004	0.0113516	up	1.77267	79.9362	184.985	99.0922	194.508	166.901	332.917	96.4104	299.332	65.7887	304.372	57.6	202.391	0.211998	0.449503	0.426317	-0.211998	-0.787434	-0.390517	NM_009404	Tnfsf9	Mus musculus tumor necrosis factor (ligand) superfamily, member 9 (Tnfsf9), mRNA [NM_009404]	NM_009404	false	ref:NM_009404;gb:AK155610;gb:AK169471;ens:ENSMUST00000039490	GO:0006952(defense response);GO:0006955(immune response)	0	chr17:56792441..56792500	chr17	ENSMUST00000039490	56792441	21950	17qD	GO:0005615(extracellular space);GO:0005886(plasma membrane);GO:0016020(membrane);GO:0016021(integral to membrane)	GO:0006952|GO:0006955|GO:0005125|GO:0005164|GO:0005615|GO:0005886|GO:0016020|GO:0016021	NM_009404	Mm.41171	TC1621244	TCATACCTATCTCAAGGTCTGAGGTACGAAGAAGACAAAAAGGAGTTGGTGGTAGACAGT	GO:0005125(cytokine activity);GO:0005164(tumor necrosis factor receptor binding)	56792500
ENSMUST00000098050	A_52_P328440	0.0351383	up	1.77119	32.0307	21.8699	23.1508	11.638	120.95	86.0713	40.3577	51.8956	53.3912	44.146	23.6592	30.2005	0.167943	0.609649	0.108245	-0.745333	-0.108245	-0.734736	ENSMUST00000098050	ENSMUST00000098050	similar to Major urinary protein 4 precursor (MUP 4) (LOC673931), mRNA [Source:RefSeq_dna;Acc:XR_004392] [ENSMUST00000098050]		false	ens:ENSMUST00000098050;ens:ENSMUST00000075206;ref:XM_001005316;ref:XM_001006302	GO:0006810(transport)	0	chr4:60249766..60249825	chr4	ENSMUST00000098050	60249766		4qB3		GO:0006810|GO:0005215|GO:0005488|GO:0005550	XM_001005316	Mm.425191	TC1669192	CACTATTATCCTGGCTTCTGACAAAAGAGAAAATATAGAAGAACATGGCAGCATGAGACT	GO:0005215(transporter activity);GO:0005488(binding);GO:0005550(pheromone binding)	60249825
[truncated: 940 more rows]
