# Supplementary material for: Over-Expression of Either MECP2_e1 or MECP2_e2 in Neuronally Differentiated Cells Results in Different Patterns of Gene Expression
Source: PLoS One. 2014 Apr 3;9(4):e91742. doi: 10.1371/journal.pone.0091742 (PMC3974668; doi:10.1371/journal.pone.0091742)
Supplement: Table S8 — List of genes showing altered transcription in mouse Mecp2 knockout fibroblasts under e1 or e2 over-expression (or both), categorized as either down-regulation or up-regulation. (XLSX) [file pone.0091742.s011.xlsx]

## Sheet: Sheet1
Genes down-regulated at least 2-fold in mouse MECP2 KO fibroblasts			Genes up-regulated at least 2-fold in mouse MECP2 KO fibroblasts
By both MECP2_e1 and MECP2_e2	By MECP2_e1 only	By MECP2_e2 only	By both MECP2_e1 and MECP2_e2	By MECP2_e1 only	By MECP2_e2 only
4921539E11Rik	Podxl	Hist1h1d	4921513D23Rik	Fgg	9030617O03Rik
Oxct2a	Kcnmb2	AK085096	AK079778	AK031433	4930447K03Rik
1700093K21Rik	A_51_P151675	Brf2	AK050555	TC1661977	ENSMUST00000103375
NAP108760-1	Chrm1	Cyp2c44	A930037G23Rik	Polr3a	Polb
Olfr869	Pi16	AK048920	Sec14l3	Slc7a6	E130309D02Rik
Rfwd2	Neurod2	Rbm6	AK037378	2410005O16Rik	Myocd
1700113O17Rik	Kcnk1	E030045M14Rik	Lce1a1	9530091C08Rik	Olfr557
BI793804	D730050B12Rik	AK140400	Acss2	2310046A06Rik	Fcrl5
Rab31	Rhbdl3	6030443O07Rik	Klf12	6720475J19Rik	1810013D15Rik
D830044D21Rik	Fastkd1	LOC667086	ENSMUST00000085415	Slit2	Itga7
2810410C14Rik	AK042451	Cd209a	TC1689344	Ptprg	Oaz3
AK080589	Cdh22	AF065991	0610009O20Rik	Slc35f1	Iqcf4
Dusp1	AK029885	Sntg2	Evc	Ddef2	Rab6b
Parp14	Apoc4	Brd8	Olfr1427	Dlg1	Ifng
ENSMUST00000092920	Rad50	AK079207	NAP056297-1	Cul2	Olfm2
Gm364	Ccrl2	Clec9a	V1rj3	AK088646	Atoh7
AI118078	9330175M20Rik	AK051616	Olfr812	Hmgn3	9130230L23Rik
Serpinb1b	Prkcb1	TC1649483	NAP123523-1	AI385586	A130019P10Rik
1700022A21Rik	Olfr799	NAP046242-1	5430402E10Rik	AK011948	Enpep
NAP010554-001	Cd4	Slc22a6	Dars	Slc1a3	Cdc14b
Fbxo2	Gabrd	Smarce1	Arhgef6	Rqcd1	Hipk1
Glt1d1	Pde1c	Mapk9	2810021B07Rik	NAP032887-1	0910001A06Rik
Slc22a7	Serpinb12	AK014007	Apc	Nfkb1	1700003O11Rik
Rps6ka1	Tdrd1	AK085256	Lce1g	1110018F16Rik	1700016H13Rik
6330419J24Rik	Ccdc52	Hemt1	AK082956	Pkn2	Dnahc3
Egr1	6430590I03Rik	TC1656716	EG328264	D130060J10Rik	Hhex
Cdk2	Kpna6	AK040039	Gpr31c	AK033032	AK048149
4933412A08Rik	Sall3	1700092C17Rik	4930520O04Rik	5330438D12Rik	1700129I04Rik
Grin2d	E230008N13Rik	Atp11a	Net1	Peli1	A530041M06Rik
Junb	AK007113	Npsr1	1700025F22Rik	Plcxd2	1700067C01Rik
4632412N22Rik	AK087003	C330023M02Rik	Kndc1	NAP103789-1	4930481F22Rik
ENSMUST00000051169	Hspa12a	Rab3il1	Stk38	1190002J23Rik	A_52_P732433
Atp7b	Akap1	Gdf5	AK086916	AK029051	Six4
Nr4a1	Dync2h1	NAP061524-1	D530049N12Rik	Bcl7b	BC055360
ENSMUST00000053562	Actrt2	D9Ertd280e	4921537D05Rik	Shoc2	Phactr1
Btg2	AK082259	Fev	Zfp260	Uap1l1	OTTMUSG00000015282
Galm	A330049M08Rik	AK076312	ENSMUST00000103658	Adam30	Fcamr
3010026O09Rik	Nckap1l	NAP099819-001	Emilin3	Mkks	NAP049188-1
Kif14	Zfp60	Tcfap2d	Pld1	AK053596	Chrm4
Egr2	EG381776	Tcp11l1	EG639396	Atxn2	4921517D21Rik
Serpinb1a	Podn	Zfand5	Igf2bp3	Gramd1c	TC1640726
Col3a1	Plcl2	Coq3	ENSMUST00000062071	Galntl2	Was
Ppp1r12b	Rgsl1	4930401A09Rik	Nkx6-2	Mipol1	Cldn18
	AK082018	Smcr8		BC016578	Kif17
	Rasa1	Adcy1		Dnm1l	D430007A19Rik
	3732412D22Rik	4930513O06Rik		AK082026	Plxnc1
	AK039475	9430062P05Rik		Arhgef3	Lefty1
	Nr5a2	AK037319		Rorb	2610206C17Rik
	Slc24a2	TC1724619		NAP027294-1	1810033B17Rik
	B230340J04Rik	Pgr		EG623661	AK046956
	4921517D22Rik	Muc20		Klhdc2	ENSMUST00000056173
	Abca2	Bcl11a		Abhd13	Sap30bp
	Slc26a4	Phtf2		Cln8	St6galnac6
	Igfbp5	B930036N10Rik		Sirt5	AK036163
	Utf1	AK036244		Myo1e	9030205A07Rik
	Hist3h2a	NP384006		A_51_P305350	Acot5
	Veph1	3222401L13Rik		AK080781	Neurog3
	Metap2	Arl4d		BC023710	Arsg
	Gp6	BB199080		Col1a2	TC1652123
	Ireb2	Cap2		Dcbld1	Rnf148
	Lcn5	Eda2r		2310035P21Rik	Trps1
	Zfp533	EG666731		Olfr1099	AK035671
	Atad3a	Ptprk		Ttll4	Pde6h
	Tank	Hnrpab		Gnptab	5430425J12Rik
	Ptprj	Il6		Tmco3	TC1646808
	Hadha	AK085431		AK084575	Tulp4
	Olfr1515	A_52_P981179		NAP035567-1	Calr3
	Asna1	Itgb3bp		Zfp553	Atad5
	Expi	Ap4s1		Gt(ROSA)26Sor	4930444G20Rik
	A_52_P700200	D7Ertd413e		Ivd	Olfr460
	Numb	Zfp629		AK051391	Tmc4
	Chit1	Adora1		Vezt	Gpr123
	Igf2bp3	Tasp1		Olfr1312	V1rh3
	Acvr1b	Uqcrq		Zfp449	Lypd5
	Sema6b	Ets1		6030408C04Rik	4930472F24Rik
	Tmem145	D830016O14Rik		Sema6d	AK038190
	C530005A16Rik	Best2		2010012O05Rik	AK032608
	Defb37	Kndc1		AK037765	AK037291
	5830462O15Rik	Pbp2		AK090157	Gcm2
	Aig1	4931440L10Rik		Slc22a5	Olfr1165
	AK086486	9430028N04Rik		Zfp53	Il12a
	Gpr85	Clpx		Ctnna1	Alpk1
	AK050890	Cdc6		BC021395	D230038C21
	A930025D01Rik	Pdgfd		5430411K18Rik	Tmtc2
	Trim46	4933409K07Rik		AK049651	NAP028748-1
	Egfr	Trio		5730410E15Rik	5430421N21Rik
	Rgag4	NAP054660-1		TC1620610	Klf13
	Sfrp1	AK037618		Slc22a17	Map3k9
	AK085466	AK040026		Rnf170	Fgr
	Sfxn4	Slc25a25		Mcm3ap	Klhl31
	St8sia4	AK042687		4833423E24Rik	AK037503
	NAP057251-1	AK050867		2310001H17Rik	Cpne4
	Itgbl1	Amhr2		AK078295	Slc25a43
	Crtc3	BC013561		Fkbp14	Es22
	Air	ENSMUSG00000073981		D5Ertd579e
	Lbx2	AA536717		Smc6
	Serpine2	Camk1g		Stt3a
	C2	AA407452		Fbxo44
	Klf4	AK030462		AK035482
	AK039663	5430411K18Rik		AK087356
	Cox17	Ramp3		Klhdc8b
	Gmfg	Id1		Nup43
	AK077046	Gemin8		Slk
	Afm	2810450G17Rik		Ubxd2
	Adamts20	A930006J02Rik		Vrk1
	4930403L05Rik	Wsb1		Dbc1
	Slc36a3	Spata9		Trex2
	ENSMUST00000100796	Ugt1a9		Xylt2
	2010001E11Rik	Olfr59		Gpr161
	Sdcbp2	Susd4		6720401G13Rik
	Pih1d2	Myl1		Trip4
	NAP037944-1	Epn1		Tmeff1
	Nkx6-1	TC1691665		Zfyve28
	AK032574	NAP124130-1		Rpgr
	4921534H16Rik	Med12l		Kif7
	Tnks	Ebf4		2310035C23Rik
	1110033J19Rik	BC011467		AK086179
	AK044018	Dppa5		4933431I19Rik
	4831440D22Rik	Axud1		Polr1e
	1700025G04Rik	A630049P17		Tinag
	6530403H02Rik	Slc2a8		5230400M03Rik
	Irf6	Adamts12		E430014L09Rik
	Opn1mw	Ncaph2		Thap2
	AK030611	Ptcd3		Rfx5
	Gvin1	Rasl10a		Zfp235
	Fat3	Cdc42bpa		D10Ertd641e
	AK034700	4933407I05Rik		Snx19
	Nr1i3	Trim27		Setd5
	5330426P16Rik	1700074P13Rik		Tomm20
	Ryr1	Grpel1		5730480H06Rik
	St6galnac5	Tnfrsf10b		Rcor1
	AK040515	BC051628		1500032O14Rik
	C920021L13Rik	Sdcbp		Nrip1
	Nbr1	TC1710650		Cars2
	BU504102	Plxna2		AK078794
	BC018371	LOC673641		Ylpm1
	Dennd2d	Nsl1		Zfp318
	AI561439	Mbd1		Ppm1k
	Chd7	Clca1		Fgfbp3
	Cyld	Arl4c		Nsdhl
	Tbc1d25			Caprin1
	Htr4			Gzme
	Dnali1			4930544O15Rik
	6620401M08Rik			Olfr136
	2010110K16Rik			Snf8
	BC005764			Cdc73
	Fosb			1810059H22Rik
	Setd5			Vti1a
	Prss22			Dep1
	Klf2			E430025E21Rik
	P2ry6			Mark3
	A430001F24Rik			Purb
	Prss12			H13
	Synpo2			BC012278
	Hyal1			Parp2
	AK040351			TC1716172
	Fos			Col8a2
	Glul			Olfr1140
	Krt16			2510048L02Rik
	Dtx4			NAP071342-1
	Lbp			Gm1008
	D830014E11Rik			AK039642
	Sparcl1			5730593F17Rik
	Adcy4			Tomm70a
	AK045058			D16Ertd472e
	TC1667915			Plekha5
	Exod1			AK083925
	Il17rd			Rad18
	TC1661731			Setd8
	Atg9b			Znrf1
	1600014K23Rik			Rfxdc2
	1700021C14Rik			Qser1
	1810011O10Rik			Rbm26
	Ppp1r9a			2900056M20Rik
	BC099439			Odf2l
	Lgtn			Dst
	Olfr549			Bmx
	Igf2			AK089955
	Vash2			EG544848
	Nlrp6			Nup107
	1700049J03Rik			2900026A02Rik
	Klhl30			Cox10
	0610042G04Rik			Zfp282
	D330005C11Rik			Paqr7
	Dpysl2			C230097I24Rik
	Was			Msrb3
	Eftud1			Mtch2
	Mgat4a			Cidea
	Olfr112			Nup160
	Gpr15			LOC671969
	Fmn1			Tbx19
	Cpne5			Cdadc1
	D16Ertd472e			C330027C09Rik
	Spo11			Spata2L
	Ndor1			Rapgef6
	AI428936			Olfr435
	Jun			2310002J21Rik
	2310047M10Rik			Slc33a1
	Kcnj9			Acads
	Rnase1			6530418L21Rik
	C030040K24Rik			6620401M08Rik
	Zbtb10			Klhl24
	9530019H20Rik			3110009O07Rik
	Rnf214			Tmod3
	AI646023			C030016K15Rik
	Csf2rb1			Eif2ak1
	Ankrd54			Olfr1182
	AK147274			Zbtb3
	4833408D11Rik			Dio2
	Cdo1			Arhgef10
	5730427N09Rik			Stk3
	Olfr1497			Mobkl2c
	Bcorl1			Ppnr
	Ogdh			Ccnl2
	Lst1			Zik1
	Rap1gap			Synj2
	Scgb3a2			Enoph1
	Oas1f			Patz1
	Dgcr2			Olfr45
	Mphosph1			A830093I24Rik
	BU053129			Bcar3
	5430427O19Rik			Pdhx
	Gpr23			Ttk
	Baz1a			Zfp263
	Ptms			A930001C03Rik
	C130021I20Rik			A130037E08Rik
	AV230399			AI851716
	TC1709674			Sorbs2
	Tcfap2e			Ddef1
	Cab39l			Il17rb
	Bat2d			Etaa1
	Slc9a7			NAP057081-1
	Gna12			AK045222
	Foxq1			Arhgap19
	OTTMUSG00000005523			Clasp2
	Gprc5a			3110003A22Rik
				Lmbrd2
				Ccdc43
				C030044C12Rik
				Ankhd1
				Ppp1r7
				Lrrcc1
				Tnni3
				D16Bwg1494e
				B4galnt1
				Nek1
				Zfp472
				Hpn
				Wrn
				Hltf
				2610110G12Rik
				AW456874
				Tmie
				Zfp420
				Rnaset2b
				4930471M23Rik
				Svep1
				Guf1
				Gtl2
				Ccdc58
				Tsc22d2
				Pde11a
				V1rd4
				Ppfia2
				2410091C18Rik
				Cfh
				Smc5
				Suhw3
				2810426N06Rik
				Fcho2
				AK046154
				Olfr350
				Exoc6b
				NAP108362-1
				Cntrob
				Irf5
				Rnf138
				AK083799
				Olfr801
				Tmem8
				Whsc1
				Stx16
				Esrra
				Cep350
				Pdzd2
				Phip
				NAP114417-1
				AK039185
				Ftcd
				Vpreb1
				Bglap1
				Ms4a4b
				Csnk1g3
				9130208E07Rik
				CB321262
				DV071973
				Yy1
				Chek1
				Slc35b4
				6720463M24Rik
				Niban
				Pdss1
				AK053080
				6030440G07Rik
				Cbl
				Col18a1
				OTTMUSG00000016644
				ENSMUSG00000074658
				Gjb4
				Hisppd1
				Zfp295
				Tmcc2
				Isgf3g
				Cxcl16
				2210415I11Rik
				Ogdhl
				Ppm1d
				Mitd1
				Chrnb3
				Dock6
				2310008H09Rik
				1700066C05Rik
				1200014J11Rik
				Tnik
				LOC635992
				4930503H13Rik
				Cep170
				AI848289
				Prpf4
				AK080372
				Tceb3
				Ppp1r3c
				Rg9mtd3
				AK084405
				Olfr1161
				Fate1
				Sval2
				Gcgr
				Pcsk2
				Znhit3
				Slc13a4
				9630013D21Rik
				Bag4
				Gpbp1l1
				Ssr1
				Steap2
				Eif4e2
				Dip2c
				Agt
				Trpt1
				Lrrtm1
				Slc35a3
				Sh3yl1
				Blzf1
				Cecr5
				Jakmip1
				TC1639158
				Rpl13
				A130064L14Rik
				Olfr382
				AK078248
				Itga1
				Smek1
				NAP051793-1
				Rnf113a1
				9630025I21Rik
				Gramd1b
				Olfr895
				Pdlim7
				Dhx33
				Smg7
				Auts2
				Kcnt1
				1190007F08Rik
				AK148746
				9330185C12Rik
				Zfp75
				Atp2a1
				Grid2
				Riok1
				Rps6kc1
				Bckdhb
				Tmeff2
				Ints7
				Syt1
				Tmem62
				A_51_P116226
				1500034J01Rik
				Heatr5a
				Adal
				Mtl5
				Coq10b
				Hells
				6430514L14Rik
				Grrp1
				AK136420
				Olfr715
				Fancc
				Dcun1d4
				Cwf19l2
				Snip1
				Olfr576
				8430426H19Rik
				1700021F07Rik
				Clcnka
				Ercc8
				A130022J21Rik
				NAP071351-1
				Ctdspl2
				E130102H24Rik
				Taf9
				AK047023
				Serpinb9g
				Supt16h
				Mrpl38
				Serinc2
				4930524E20Rik
				Iapp
				4930524N10Rik
				1110037P09
				Olfr745
				Tbc1d8b
				5330417C22Rik
				2610029G23Rik
				NAP064811-1
				Olfr1175
				Atp6v0a1
				Dnm3os
				J04492
				Ube2w
				Ranbp3
				AK087204
				Mrrf
				Sec22a
				AK045982
				Arntl
				D17Wsu92e
				Dhx37
				Tpd52l1
				Tlcd1
				Zfp770
				Zfp617
				Pgc
				Zc3h13
				Zfyve1
				Met
				C230081A13Rik
				Brms1
				Stx3
				NAP046120-1
				Armc9
				Ankib1
				Rasa2
				Ammecr1
				TC1653266
				Dpysl5
				Ripk5
				4732474O15Rik
				2810002I04Rik
				1500002K03Rik
				5031434C07Rik
				Gspt1
				Olfr805
				Dr1
				Zfp82
				AV046434
				NAP111197-1
				Zfp28
				Erc1
				Krr1
				5730442P18Rik
				Tfpi
				Kctd3
				Otud6a
				Fancm
				AK029741
				Zscan20
				Dicer1
				Nfib
				NAP096720-001
				Olfr304
				1600020E01Rik
				Sult1d1
				AK036382
				Olfr381
				Tlk2
				A130010J15Rik
				Dclre1a
				ENSMUST00000071189
				Gpr141
				1700036A12Rik
				B230217C12Rik
				4931428F04Rik
				Ntng1
				Tshr
				Spint1
				1700121I08Rik
				B930008K04Rik
				Olfr1295
				AV373767
				Rnf2
				Btbd4
				ENSMUSG00000064032
				Nufip1
				Adam2
				1600002D24Rik
				Olfr691
				Cirh1a
				E2f3
				NAP057102-1
				1700010L04Rik
				BC018242
				NAP057053-1
				Adam33
				Mbd3l1
				Thex1
				Foxp2
				Lnp
				Vrk2
				2610020C11Rik
				Zfp646
				V1rc10
				Zswim5
				Slc36a4
				Rnmt
				Vamp2
				Prei4
				NAP064912-1
				Mrc2
				2700094F01Rik
				Ppp3r1
				TC1639906
				Plb1
				Gpr156
				Olfr845
				Olfr791
				TC1641470
				Lrig2
				8030431J09Rik
				Apbb2
				Slc6a14
				NAP042167-1
				4930547N16Rik
				Dock5
				Zdhhc21
				Fbxw14
				Mrgprb2
				Mllt1
				Dnase2a
				Reep3
				AK079007
				A030007N12Rik
				Darc
				Clec14a
				A930009E08Rik
				Olfr741
				Phf16
				Golgb1
				Zfp259
				TC1693899
				Dbndd2
				Atxn7l1
				OTTMUSG00000016571
				Cct3
				Stxbp5
				NAP057065-1
				BF138649
				AK080474
				Itsn1
				Hadha
				Lifr
				Casd1
				Dscr1l1
				Fpr1
				Msi2
				OTTMUSG00000008584
				Epha4
				4733401H21Rik
				Cck
				Metrnl
				9030416H16Rik
				A230072C01Rik
				Lrrc51
				Abca12
				AK036874
				Trim39
				Rnf141
				Zfp119
				Med19
				AK038608
				Lmo3
				R74862
				Tcte3
				Trpc2
				Abca3
				Pot1b
				Tas2r140
				LOC620306
				Ptgir
				A_52_P876692
				BC031353
				Dpy19l3
				Abr
				AK048833
				Slc26a5
				Tmem77
				Mxd3
				Rsc1a1
				Gm1060
				B930046C15Rik
				Pcdhb17
				Lcor
				Zh2c2
				ENSMUST00000092595
				AK142427
				Tmem30b
				Gnal
				9530001P21Rik
				Dhtkd1
				Gins1
				D5Ertd585e
				Narg1l
				1200009O22Rik
				LOC670347
				Kifc3
				Helb
				Mrgprb5
				AK030738
				2810417J12Rik
				Abi1
				AK051363
				Grm5
				6430548G04
				1700073E17Rik
				Scamp2
				C80913
				6430550H21Rik
				Ddx4
				Slc1a2
				Cnot4
				A_51_P426986
				Asb8
				Chrnb1
				Gosr2
				Fryl
				6330549D23Rik
				Rax
				9830107B12Rik
				Rab11fip2
				1700007I08Rik
				AK081687
				Amd1
				NAP020528-001
				Secisbp2
				2410146L05Rik
				Ankrd47
				4931400O07Rik
				Upf3b
				AK043488
				Glra2
				Rarg
				AK089339
				TC1600815
				Uvrag
				A_51_P333594
				Ccdc66
				Alkbh8
				Olfr629
				Atpbd3
				6430537H07Rik
				Chic1
				L1Md-Tf30
				Rbm35a
				Hydin
				A530054K11Rik
				Gm1418
				9330159M07Rik
				Nme6
				Sult3a1
				AK052606
				5830415F09Rik
				4633401B06Rik
				AK077237
				9930021J03Rik
				Peo1
				Mef2d
				Fkbp5
				Pnpla2
				2810439F02Rik
				Zkscan5
				TC1695895
				Heyl
				Foxi2
				Kcnh5
				1110019K23Rik
				Nfxl1
				Olfr1282
				V1rb7
				Dctd
				Vgll1
				Gm98
				NAP065110-1
				9330154K18Rik
				AK047455
				Coro2b
				Bloc1s3
				1700056N10Rik
				Prepl
				E130304I02Rik
				Olfr1471
				2810422O20Rik
				NAP106922-1
				Wdhd1
				Olfr1377
				AK087240
				Fzd5
				Sh3bgr
				4930433I11Rik
				Calcrl
				Paqr8
				Dgkg
				ENSMUST00000096108
				Rarres2
				Rassf6
				1700010M22Rik
				Mettl5
				C920008N22Rik
				Trim66
				Olfr706
				Ap1s3
				TC1682676
				NP431243
				Pbrm1
				B230315N10Rik
				Vps26b
				Lphn3
				4930539E08Rik
				Fnip1
				Olfr976
				Rnf113a2
				Ovch2
				AK037972
				4932438A13Rik
				Rogdi
				Mel13
				R3hdm1
				Gpatch8
				Ascl3
				4930555K19Rik
				ENSMUST00000098078
				Pdk2
				AK034263
				1700016M24Rik
				Ppp1r9a
				Fancb
				Olfr354
				Arnt
				Chd9
				Cyp2g1
				1300015D01Rik
				Dedd
				Acadsb
				Klhl13
				AK051490
				AF218659
				NAP071318-1
				Zdhhc3
				Olfr1420
				Serpinb11
				Ahcy
				Usp34
				Olfr1086
				Lce1e
				AK046172
				Etv4
				AK078633
				Rhebl1
				Sorbs1
				Zfp418
				NAP040605-1
				TC1645542
				Sgpl1
				4933425L06Rik
				D5Ertd135e
				Trim65
				Olfr1518
				LOC382202
				4632427E13Rik
				Usp38
				Fabp2
				Olfr1472
				AK051929
				TC1765952
				Wdr17
				NAP027099-1
				Olfr1121
				D630003M21Rik
				E230016M11Rik
				Hfm1
				Olfr1109
				AK040669
				Acad11
				Olfr448
				Dock8
				Nfat5
				TC1620266
				Cldn5
