# Supplementary material for: Over-Expression of Either MECP2_e1 or MECP2_e2 in Neuronally Differentiated Cells Results in Different Patterns of Gene Expression
Source: PLoS One. 2014 Apr 3;9(4):e91742. doi: 10.1371/journal.pone.0091742 (PMC3974668; doi:10.1371/journal.pone.0091742)
Supplement: SKNSH S1 — DAVID Gene Ontology analysis ( http://david.abcc.ncifcrf.gov/ [14], [15]) for functional clustering of genes down regulated in SKNSH cells by both e1 and e2. (TXT) [file pone.0091742.s012.txt]

Annotation Cluster 1	Enrichment Score: 0.5898998072836374
Category	Term	Count	%	PValue	Genes	List Total	Pop Hits	Pop Total	Fold Enrichment	Bonferroni	Benjamini	FDR
GOTERM_CC_FAT	GO:0042995~cell projection	6	8.450704225352112	0.11904648716828621	SH3RF1, SPRY1, MAGEE1, SH3PXD2A, GRM8, NEFM	49	697	12782	2.245542119286739	0.9999999385047023	0.9997520175455927	77.19258261841429
GOTERM_CC_FAT	GO:0043005~neuron projection	3	4.225352112676056	0.36914341108285287	MAGEE1, GRM8, NEFM	49	342	12782	2.288220551378446	1.0	0.9994705020475105	99.53557466277081
GOTERM_CC_FAT	GO:0045202~synapse	3	4.225352112676056	0.3867130895294034	MAGEE1, GRM8, NEFM	49	355	12782	2.2044265593561367	1.0	0.9991884278713351	99.6659077449372
Annotation Cluster 2	Enrichment Score: 0.5835858875316858
Category	Term	Count	%	PValue	Genes	List Total	Pop Hits	Pop Total	Fold Enrichment	Bonferroni	Benjamini	FDR
GOTERM_MF_FAT	GO:0046872~metal ion binding	20	28.169014084507044	0.21649237316659986	SH3RF1, ZNF275, ZNF641, ZNF273, GCLC, PDLIM2, MMP16, CABP5, NR4A3, ANKRD5, ZDHHC21, CCBE1, RHEB, LIAS, SYTL3, CYP4F2, ZNF490, ING1, KCNG4, ADAMTS5	51	4140	12983	1.2298001326134318	1.0	0.9999991583237132	94.93250957780897
GOTERM_MF_FAT	GO:0043169~cation binding	20	28.169014084507044	0.23036066935966154	SH3RF1, ZNF275, ZNF641, ZNF273, GCLC, PDLIM2, MMP16, CABP5, NR4A3, ANKRD5, ZDHHC21, CCBE1, RHEB, LIAS, SYTL3, CYP4F2, ZNF490, ING1, KCNG4, ADAMTS5	51	4179	12983	1.2183231751662138	1.0	0.9999871070621796	95.92634242868638
SP_PIR_KEYWORDS	zinc	11	15.492957746478872	0.24170521992849056	ZNF641, SH3RF1, ZNF275, ZDHHC21, ZNF273, PDLIM2, MMP16, NR4A3, ZNF490, ING1, ADAMTS5	69	2189	19235	1.4008448037287886	1.0	0.9986934874256156	96.2398446697474
SP_PIR_KEYWORDS	metal-binding	14	19.718309859154928	0.24472279285107706	ZNF275, ZNF641, SH3RF1, ZNF273, PDLIM2, MMP16, NR4A3, ZDHHC21, RHEB, LIAS, ZNF490, CYP4F2, ING1, ADAMTS5	69	2972	19235	1.3131741666179024	1.0	0.9968920496222594	96.41348482933907
GOTERM_MF_FAT	GO:0043167~ion binding	20	28.169014084507044	0.2532925644836799	SH3RF1, ZNF275, ZNF641, ZNF273, GCLC, PDLIM2, MMP16, CABP5, NR4A3, ANKRD5, ZDHHC21, CCBE1, RHEB, LIAS, SYTL3, CYP4F2, ZNF490, ING1, KCNG4, ADAMTS5	51	4241	12983	1.2005122728176392	1.0	0.9999567111177325	97.1854976874946
GOTERM_MF_FAT	GO:0046914~transition metal ion binding	14	19.718309859154928	0.2635110478752919	ZNF275, ZNF641, SH3RF1, ZNF273, PDLIM2, MMP16, NR4A3, ZDHHC21, LIAS, ZNF490, CYP4F2, SYTL3, ING1, ADAMTS5	51	2785	12983	1.2796986658218046	1.0	0.9998443680426856	97.62178700624146
GOTERM_MF_FAT	GO:0008270~zinc ion binding	12	16.901408450704224	0.2682934278629495	ZNF641, SH3RF1, ZNF275, ZDHHC21, ZNF273, PDLIM2, MMP16, SYTL3, NR4A3, ZNF490, ING1, ADAMTS5	51	2311	12983	1.3218621936009367	1.0	0.9995359495469895	97.80383053752158
SP_PIR_KEYWORDS	zinc-finger	8	11.267605633802818	0.40594781996111967	ZNF641, SH3RF1, ZNF275, ZDHHC21, ZNF273, NR4A3, ZNF490, ING1	69	1718	19235	1.2981053128848847	1.0	0.9907865698883691	99.7919470401516
Annotation Cluster 3	Enrichment Score: 0.5013086283884102
Category	Term	Count	%	PValue	Genes	List Total	Pop Hits	Pop Total	Fold Enrichment	Bonferroni	Benjamini	FDR
UP_SEQ_FEATURE	domain:KRAB	5	7.042253521126761	0.030551309801565465	ZNF641, ZNF275, ZNF273, ZNF738, ZNF490	69	332	19113	4.171686746987953	0.9997700128256773	0.9997700128256773	33.49926284410126
INTERPRO	IPR001909:Krueppel-associated box	5	7.042253521126761	0.04524684165903902	ZNF641, ZNF275, ZNF273, ZNF738, ZNF490	64	355	16659	3.6661531690140845	0.9998263653514887	0.9998263653514887	43.67106342282834
SMART	SM00349:KRAB	5	7.042253521126761	0.059727869387552396	ZNF641, ZNF275, ZNF273, ZNF738, ZNF490	39	355	9079	3.278801011195377	0.9334486586223234	0.9334486586223234	43.796020357342904
GOTERM_BP_FAT	GO:0006355~regulation of transcription, DNA-dependent	10	14.084507042253522	0.1269113313999788	MYOD1, ZNF641, ZNF275, ZNF273, ZNF738, SIX2, NR4A3, ZNF490, NR0B1, TLX2	46	1773	13528	1.6586968782952007	1.0	0.9999995451390553	86.11719839605115
GOTERM_BP_FAT	GO:0051252~regulation of RNA metabolic process	10	14.084507042253522	0.1403502284325342	MYOD1, ZNF641, ZNF275, ZNF273, ZNF738, SIX2, NR4A3, ZNF490, NR0B1, TLX2	46	1813	13528	1.622101249430442	1.0	0.9999987092786145	88.92189163969026
SP_PIR_KEYWORDS	dna-binding	10	14.084507042253522	0.21160424755883817	HIST1H2AC, MYOD1, ZNF641, ZNF275, ZNF273, ZNF738, SIX2, NR4A3, ZNF490, TLX2	69	1868	19235	1.4923346677838811	0.9999999999999987	0.9989377294453466	94.03421609876396
GOTERM_BP_FAT	GO:0045449~regulation of transcription	12	16.901408450704224	0.23579902974211078	MYOD1, ZNF641, ZNF275, GCLC, ZNF273, ZNF738, SIX2, NR4A3, ZNF490, NR0B1, TLX2, ING1	46	2601	13528	1.3568025675743443	1.0	0.999994194939955	98.00094330557016
UP_SEQ_FEATURE	zinc finger region:C2H2-type 11	3	4.225352112676056	0.2799778019162337	ZNF275, ZNF273, ZNF490	69	293	19113	2.83617747440273	1.0	0.9999999999998551	98.668433913692
UP_SEQ_FEATURE	zinc finger region:C2H2-type 5	4	5.633802816901409	0.2996759304539429	ZNF641, ZNF275, ZNF273, ZNF490	69	538	19113	2.059479553903346	1.0	0.9999999999638851	99.07536741343411
UP_SEQ_FEATURE	zinc finger region:C2H2-type 10	3	4.225352112676056	0.3338470563656325	ZNF275, ZNF273, ZNF490	69	334	19113	2.4880239520958085	1.0	0.9999999997028379	99.52101229725706
UP_SEQ_FEATURE	zinc finger region:C2H2-type 4	4	5.633802816901409	0.3358759060168566	ZNF641, ZNF275, ZNF273, ZNF490	69	575	19113	1.9269565217391305	1.0	0.9999999899719696	99.53984216856932
UP_SEQ_FEATURE	zinc finger region:C2H2-type 2	4	5.633802816901409	0.3681424911233579	ZNF641, ZNF275, ZNF273, ZNF490	69	608	19113	1.8223684210526314	1.0	0.9999999796016132	99.76093760167984
UP_SEQ_FEATURE	zinc finger region:C2H2-type 3	4	5.633802816901409	0.3817713169553498	ZNF641, ZNF275, ZNF273, ZNF490	69	622	19113	1.7813504823151125	1.0	0.9999999106110512	99.82052733413103
UP_SEQ_FEATURE	zinc finger region:C2H2-type 9	3	4.225352112676056	0.3878591412673408	ZNF275, ZNF273, ZNF490	69	376	19113	2.210106382978723	1.0	0.9999995967809397	99.84242386536165
SP_PIR_KEYWORDS	zinc-finger	8	11.267605633802818	0.40594781996111967	ZNF641, SH3RF1, ZNF275, ZDHHC21, ZNF273, NR4A3, ZNF490, ING1	69	1718	19235	1.2981053128848847	1.0	0.9907865698883691	99.7919470401516
GOTERM_MF_FAT	GO:0003677~DNA binding	11	15.492957746478872	0.4087757833630188	HIST1H2AC, MYOD1, ZNF641, ZNF275, ZNF273, ZNF738, SIX2, NR4A3, ZNF490, NR0B1, TLX2	51	2331	12983	1.2013105542517308	1.0	0.9999876213691381	99.83784982965118
INTERPRO	IPR013087:Zinc finger, C2H2-type/integrase, DNA-binding	4	5.633802816901409	0.41865960836119676	ZNF641, ZNF275, ZNF273, ZNF490	64	621	16659	1.6766304347826086	1.0	1.0	99.87980200423965
UP_SEQ_FEATURE	zinc finger region:C2H2-type 7	3	4.225352112676056	0.47920729783572896	ZNF275, ZNF273, ZNF490	69	451	19113	1.8425720620842572	1.0	0.9999986957894395	99.9811778903191
UP_SEQ_FEATURE	zinc finger region:C2H2-type 6	3	4.225352112676056	0.5212186338456262	ZNF275, ZNF273, ZNF490	69	488	19113	1.7028688524590165	1.0	0.9999959976421287	99.99377130045777
GOTERM_BP_FAT	GO:0006350~transcription	8	11.267605633802818	0.5614374686466248	MYOD1, ZNF641, ZNF275, ZNF273, ZNF738, NR4A3, ZNF490, NR0B1	46	2101	13528	1.119798025784823	1.0	0.9999201263717	99.99938051184715
INTERPRO	IPR007087:Zinc finger, C2H2-type	4	5.633802816901409	0.5745786584695973	ZNF641, ZNF275, ZNF273, ZNF490	64	784	16659	1.328045280612245	1.0	1.0	99.997494640129
UP_SEQ_FEATURE	zinc finger region:C2H2-type 1	3	4.225352112676056	0.5784458062754652	ZNF641, ZNF275, ZNF490	69	542	19113	1.533210332103321	1.0	0.9999988989944238	99.99883179916179
SP_PIR_KEYWORDS	transcription regulation	8	11.267605633802818	0.5839545724428294	MYOD1, ZNF641, ZNF275, ZNF273, ZNF738, NR4A3, ZNF490, NR0B1	69	2026	19235	1.1007625506101835	1.0	0.9987013628725491	99.9969517988921
INTERPRO	IPR015880:Zinc finger, C2H2-like	4	5.633802816901409	0.5859182276207635	ZNF641, ZNF275, ZNF273, ZNF490	64	797	16659	1.306383312421581	1.0	1.0	99.99820763394594
SP_PIR_KEYWORDS	Transcription	8	11.267605633802818	0.6080631962619139	MYOD1, ZNF641, ZNF275, ZNF273, ZNF738, NR4A3, ZNF490, NR0B1	69	2071	19235	1.076844484566022	1.0	0.9988219722102636	99.9984980793206
SMART	SM00355:ZnF_C2H2	4	5.633802816901409	0.6604156425707828	ZNF641, ZNF275, ZNF273, ZNF490	39	797	9079	1.168355692822443	1.0	0.9999999999520434	99.99591055496622
GOTERM_MF_FAT	GO:0030528~transcription regulator activity	6	8.450704225352112	0.707069148139247	MYOD1, SIX2, NR4A3, NR0B1, TLX2, ING1	51	1512	12983	1.010192966075319	1.0	0.999999911916962	99.99996967648066
SP_PIR_KEYWORDS	nucleus	14	19.718309859154928	0.7763737409908573	ZNF275, ZNF641, MYOD1, HIST1H2AC, ZNF273, PDLIM2, SIX2, NR4A3, NR0B1, KIAA1009, ZNF738, ZNF490, TLX2, ING1	69	4283	19235	0.9112196178352571	1.0	0.9996605402715661	99.9999980631015
Annotation Cluster 4	Enrichment Score: 0.49858024606432944
Category	Term	Count	%	PValue	Genes	List Total	Pop Hits	Pop Total	Fold Enrichment	Bonferroni	Benjamini	FDR
GOTERM_BP_FAT	GO:0043405~regulation of MAP kinase activity	3	4.225352112676056	0.07987311616913363	SPRY1, LRRN3, MAP2K6	46	141	13528	6.257169287696577	1.0	0.9999996713821865	70.21262538694579
GOTERM_BP_FAT	GO:0045859~regulation of protein kinase activity	3	4.225352112676056	0.31912016708654545	SPRY1, LRRN3, MAP2K6	46	345	13528	2.5572778827977314	1.0	0.9999975622195767	99.62726812147626
GOTERM_BP_FAT	GO:0043549~regulation of kinase activity	3	4.225352112676056	0.3338577687995399	SPRY1, LRRN3, MAP2K6	46	357	13528	2.4713189623675555	1.0	0.99999467140527	99.72889773037203
GOTERM_BP_FAT	GO:0051338~regulation of transferase activity	3	4.225352112676056	0.35216267100868315	SPRY1, LRRN3, MAP2K6	46	372	13528	2.3716690042075736	1.0	0.9999754819477925	99.81924943674169
GOTERM_BP_FAT	GO:0042325~regulation of phosphorylation	3	4.225352112676056	0.462264441696127	SPRY1, LRRN3, MAP2K6	46	466	13528	1.893263668594887	1.0	0.9999454685834303	99.98797368991927
GOTERM_BP_FAT	GO:0019220~regulation of phosphate metabolic process	3	4.225352112676056	0.4832746916556974	SPRY1, LRRN3, MAP2K6	46	485	13528	1.8190945764231288	1.0	0.9999128311163294	99.993265442662
GOTERM_BP_FAT	GO:0051174~regulation of phosphorus metabolic process	3	4.225352112676056	0.4832746916556974	SPRY1, LRRN3, MAP2K6	46	485	13528	1.8190945764231288	1.0	0.9999128311163294	99.993265442662
Annotation Cluster 5	Enrichment Score: 0.46477752894658864
Category	Term	Count	%	PValue	Genes	List Total	Pop Hits	Pop Total	Fold Enrichment	Bonferroni	Benjamini	FDR
SP_PIR_KEYWORDS	extracellular matrix	4	5.633802816901409	0.05374666667988551	WNT10B, MMP16, WNT6, ADAMTS5	69	241	19235	4.626856696133261	0.999649192538091	0.999649192538091	48.05865576370003
GOTERM_CC_FAT	GO:0005578~proteinaceous extracellular matrix	4	5.633802816901409	0.11831752259982665	WNT10B, MMP16, WNT6, ADAMTS5	49	320	12782	3.2607142857142852	0.9999999314670432	0.9999999314670432	76.97152987642848
GOTERM_CC_FAT	GO:0031012~extracellular matrix	4	5.633802816901409	0.13930369876178333	WNT10B, MMP16, WNT6, ADAMTS5	49	345	12782	3.024430641821946	0.9999999970802766	0.998570731245909	82.61156157799408
SP_PIR_KEYWORDS	Secreted	9	12.676056338028168	0.24503309355597802	WNT10B, FGF7, CCBE1, SRCRB4D, MMP16, WNT6, MUC6, CHGB, ADAMTS5	69	1689	19235	1.485442891342961	1.0	0.9936510417707898	96.4309175793079
SP_PIR_KEYWORDS	glycoprotein	18	25.352112676056336	0.3511006086707634	HGSNAT, WNT10B, FGF7, LRRN3, ERLIN2, MMP16, MUC6, GRM8, PVRL3, LTB4R2, CCBE1, HS6ST3, WNT6, CHGB, SLC43A1, ADAMTS5, PQLC2, NEFM	69	4318	19235	1.1620718126346739	1.0	0.9916918727480524	99.40716527915211
GOTERM_CC_FAT	GO:0005576~extracellular region	9	12.676056338028168	0.48931331104934517	WNT10B, FGF7, CCBE1, SRCRB4D, MMP16, WNT6, MUC6, CHGB, ADAMTS5	49	2010	12782	1.1680170575692965	1.0	0.9988542345286807	99.96049244188093
GOTERM_CC_FAT	GO:0044421~extracellular region part	5	7.042253521126761	0.4910896836143041	WNT10B, FGF7, MMP16, WNT6, ADAMTS5	49	960	12782	1.3586309523809523	1.0	0.9982011277904463	99.96206559986865
UP_SEQ_FEATURE	glycosylation site:N-linked (GlcNAc...)	16	22.535211267605636	0.5111979622103281	HGSNAT, WNT10B, FGF7, LRRN3, ERLIN2, MMP16, MUC6, GRM8, PVRL3, LTB4R2, CCBE1, HS6ST3, WNT6, SLC43A1, ADAMTS5, PQLC2	69	4129	19113	1.0733833858077018	1.0	0.9999974625695911	99.99182147350346
SP_PIR_KEYWORDS	signal	12	16.901408450704224	0.6132360741769263	WNT10B, FGF7, GRM8, PVRL3, LRRN3, CCBE1, SRCRB4D, MMP16, WNT6, MUC6, CHGB, ADAMTS5	69	3250	19235	1.0292976588628762	1.0	0.9985172838756661	99.9987169917834
UP_SEQ_FEATURE	signal peptide	12	16.901408450704224	0.6222417516177792	WNT10B, FGF7, GRM8, PVRL3, LRRN3, CCBE1, SRCRB4D, MMP16, WNT6, MUC6, CHGB, ADAMTS5	69	3250	19113	1.0227692307692307	1.0	0.9999995447925727	99.99972384881511
SP_PIR_KEYWORDS	disulfide bond	9	12.676056338028168	0.8310606399259551	PVRL3, LRRN3, LTB4R2, CCBE1, SRCRB4D, MMP16, MUC6, CHGB, ADAMTS5	69	2924	19235	0.8580413965383928	1.0	0.9996651974157545	99.99999993033974
UP_SEQ_FEATURE	disulfide bond	8	11.267605633802818	0.891442970439146	PVRL3, LRRN3, CCBE1, SRCRB4D, MMP16, MUC6, CHGB, ADAMTS5	69	2819	19113	0.7860943597020221	1.0	0.9999999999952196	99.99999999997907
Annotation Cluster 6	Enrichment Score: 0.4582174480151871
Category	Term	Count	%	PValue	Genes	List Total	Pop Hits	Pop Total	Fold Enrichment	Bonferroni	Benjamini	FDR
GOTERM_BP_FAT	GO:0010604~positive regulation of macromolecule metabolic process	6	8.450704225352112	0.1538637379075108	MYOD1, GCLC, SIX2, NR4A3, ING1, PSMD8	46	857	13528	2.0589518542945564	1.0	0.9999973498567087	91.20263483406714
GOTERM_BP_FAT	GO:0045596~negative regulation of cell differentiation	3	4.225352112676056	0.1612818725179509	SIX2, NR0B1, TLX2	46	216	13528	4.084541062801932	1.0	0.9999927024346148	92.26047259478518
GOTERM_MF_FAT	GO:0043565~sequence-specific DNA binding	5	7.042253521126761	0.20472404303003042	MYOD1, SIX2, NR4A3, NR0B1, TLX2	51	607	12983	2.0969409180476144	1.0	0.9999999972168581	93.91951491917298
GOTERM_BP_FAT	GO:0048598~embryonic morphogenesis	3	4.225352112676056	0.2721182163640769	SIX2, NR4A3, TLX2	46	307	13528	2.8738139073785582	1.0	0.9999980436734149	99.0156078321703
GOTERM_BP_FAT	GO:0045941~positive regulation of transcription	4	5.633802816901409	0.28899556385902386	MYOD1, SIX2, NR4A3, ING1	46	564	13528	2.085723095898859	1.0	0.9999979692124128	99.30025727871829
GOTERM_BP_FAT	GO:0010628~positive regulation of gene expression	4	5.633802816901409	0.3046031018056089	MYOD1, SIX2, NR4A3, ING1	46	581	13528	2.0246950535059494	1.0	0.9999978051006786	99.49336458294336
GOTERM_BP_FAT	GO:0045935~positive regulation of nucleobase, nucleoside, nucleotide and nucleic acid metabolic process	4	5.633802816901409	0.3442561885698733	MYOD1, SIX2, NR4A3, ING1	46	624	13528	1.8851727982162765	1.0	0.9999935332777595	99.78436192248986
GOTERM_BP_FAT	GO:0045944~positive regulation of transcription from RNA polymerase II promoter	3	4.225352112676056	0.3509469621670759	MYOD1, SIX2, NR4A3	46	371	13528	2.3780616430329307	1.0	0.9999844833783712	99.81425144085424
GOTERM_BP_FAT	GO:0051173~positive regulation of nitrogen compound metabolic process	4	5.633802816901409	0.3626957555132412	MYOD1, SIX2, NR4A3, ING1	46	644	13528	1.8266270591412368	1.0	0.9999734895739367	99.85760152296167
GOTERM_BP_FAT	GO:0010557~positive regulation of macromolecule biosynthetic process	4	5.633802816901409	0.37189655490585105	MYOD1, SIX2, NR4A3, ING1	46	654	13528	1.798696981784337	1.0	0.9999703153328467	99.88475523218727
GOTERM_BP_FAT	GO:0031328~positive regulation of cellular biosynthetic process	4	5.633802816901409	0.4002799043014942	MYOD1, SIX2, NR4A3, ING1	46	685	13528	1.7172960964773087	1.0	0.9999623798706748	99.9411906502351
GOTERM_BP_FAT	GO:0009891~positive regulation of biosynthetic process	4	5.633802816901409	0.4093760956634519	MYOD1, SIX2, NR4A3, ING1	46	695	13528	1.6925868001251172	1.0	0.9999596443262531	99.95291545664512
GOTERM_BP_FAT	GO:0006357~regulation of transcription from RNA polymerase II promoter	4	5.633802816901409	0.43822377914680427	MYOD1, SIX2, NR4A3, NR0B1	46	727	13528	1.6180850427606004	1.0	0.9999384066452329	99.97727632286947
GOTERM_MF_FAT	GO:0016563~transcription activator activity	3	4.225352112676056	0.4716279698514886	MYOD1, NR4A3, ING1	51	410	12983	1.8626972740315637	1.0	0.9999949292510273	99.95895704534004
GOTERM_BP_FAT	GO:0045893~positive regulation of transcription, DNA-dependent	3	4.225352112676056	0.47448646202687733	MYOD1, SIX2, NR4A3	46	477	13528	1.849603500136724	1.0	0.9999493037881964	99.99139271659007
GOTERM_BP_FAT	GO:0051254~positive regulation of RNA metabolic process	3	4.225352112676056	0.4788912986713677	MYOD1, SIX2, NR4A3	46	481	13528	1.834222182048269	1.0	0.9999411629244255	99.99238478436325
GOTERM_MF_FAT	GO:0003700~transcription factor activity	5	7.042253521126761	0.5236243631192147	MYOD1, SIX2, NR4A3, NR0B1, TLX2	51	975	12983	1.3054801407742584	1.0	0.999997111102525	99.98843139262156
GOTERM_MF_FAT	GO:0030528~transcription regulator activity	6	8.450704225352112	0.707069148139247	MYOD1, SIX2, NR4A3, NR0B1, TLX2, ING1	51	1512	12983	1.010192966075319	1.0	0.999999911916962	99.99996967648066
Annotation Cluster 7	Enrichment Score: 0.4483757394265526
Category	Term	Count	%	PValue	Genes	List Total	Pop Hits	Pop Total	Fold Enrichment	Bonferroni	Benjamini	FDR
GOTERM_CC_FAT	GO:0043232~intracellular non-membrane-bounded organelle	13	18.30985915492958	0.2576667180182709	ZNF275, HIST1H2AC, SH3PXD2A, PDLIM2, MYOZ2, NR0B1, KIAA1009, PFN4, LIAS, KRT85, PPP2R2B, NEFM, PSMD8	49	2596	12782	1.3062953995157387	1.0	0.9995929085084019	96.90254198015195
GOTERM_CC_FAT	GO:0043228~non-membrane-bounded organelle	13	18.30985915492958	0.2576667180182709	ZNF275, HIST1H2AC, SH3PXD2A, PDLIM2, MYOZ2, NR0B1, KIAA1009, PFN4, LIAS, KRT85, PPP2R2B, NEFM, PSMD8	49	2596	12782	1.3062953995157387	1.0	0.9995929085084019	96.90254198015195
GOTERM_CC_FAT	GO:0005856~cytoskeleton	8	11.267605633802818	0.25780820626280626	SH3PXD2A, PFN4, PDLIM2, MYOZ2, KRT85, PPP2R2B, NEFM, KIAA1009	49	1381	12782	1.5111203061963379	1.0	0.9985108587261846	96.90941955720639
SP_PIR_KEYWORDS	cytoskeleton	4	5.633802816901409	0.39143848786152236	PFN4, PDLIM2, PPP2R2B, KIAA1009	69	636	19235	1.7532585908303713	1.0	0.9915018766459931	99.72302733155313
SP_PIR_KEYWORDS	cytoplasm	10	14.084507042253522	0.8551541134224351	SH3RF1, SPRY1, SH3PXD2A, PFN4, PDLIM2, MYOZ2, CABP5, NR0B1, PPP2R2B, KIAA1009	69	3332	19235	0.8366390034274579	1.0	0.9996470377759649	99.99999998876363
Annotation Cluster 8	Enrichment Score: 0.43071124229185903
Category	Term	Count	%	PValue	Genes	List Total	Pop Hits	Pop Total	Fold Enrichment	Bonferroni	Benjamini	FDR
GOTERM_BP_FAT	GO:0003006~reproductive developmental process	3	4.225352112676056	0.21655212400688473	FGF7, NR0B1, PPP2R2B	46	262	13528	3.367407899103883	1.0	0.9999934516676806	97.12930202324755
GOTERM_BP_FAT	GO:0032504~multicellular organism reproduction	3	4.225352112676056	0.48545827982155604	FGF7, NR0B1, PPP2R2B	46	487	13528	1.8116239621462367	1.0	0.9998955077471364	99.9936678379701
GOTERM_BP_FAT	GO:0048609~reproductive process in a multicellular organism	3	4.225352112676056	0.48545827982155604	FGF7, NR0B1, PPP2R2B	46	487	13528	1.8116239621462367	1.0	0.9998955077471364	99.9936678379701
Annotation Cluster 9	Enrichment Score: 0.34142448826806876
Category	Term	Count	%	PValue	Genes	List Total	Pop Hits	Pop Total	Fold Enrichment	Bonferroni	Benjamini	FDR
GOTERM_CC_FAT	GO:0005739~mitochondrion	7	9.859154929577464	0.22074678577509377	PEX11B, CXORF23, PDK4, GCAT, LIAS, PPP2R2B, C14ORF153	49	1087	12782	1.6798528058877644	0.9999999999999936	0.9997165514591734	94.54464021436952
SP_PIR_KEYWORDS	mitochondrion	5	7.042253521126761	0.3392478882980496	CXORF23, PDK4, GCAT, LIAS, PPP2R2B	69	832	19235	1.6752891583054628	1.0	0.9930743152784175	99.26523910963768
SP_PIR_KEYWORDS	transferase	7	9.859154929577464	0.3708113022517905	HGSNAT, ZDHHC21, PDK4, HS6ST3, GCAT, LIAS, MAP2K6	69	1394	19235	1.3998398935396006	1.0	0.9914823859162176	99.58876689786906
GOTERM_CC_FAT	GO:0031090~organelle membrane	6	8.450704225352112	0.3946912916971762	PEX11B, PDK4, GCAT, ERLIN2, CYP4F2, PPP2R2B	49	1096	12782	1.4280500521376434	1.0	0.9986071713944652	99.71321871913989
GOTERM_CC_FAT	GO:0031966~mitochondrial membrane	3	4.225352112676056	0.43813273652149193	PDK4, GCAT, PPP2R2B	49	394	12782	1.9862218999274837	1.0	0.9989568054240419	99.87966702557671
GOTERM_CC_FAT	GO:0005740~mitochondrial envelope	3	4.225352112676056	0.4699083481905041	PDK4, GCAT, PPP2R2B	49	419	12782	1.8677122400272756	1.0	0.9990208902725843	99.93896867245441
UP_SEQ_FEATURE	transit peptide:Mitochondrion	3	4.225352112676056	0.4976435288626038	PDK4, GCAT, LIAS	69	467	19113	1.779443254817987	1.0	0.9999982868204688	99.98828177546852
SP_PIR_KEYWORDS	transit peptide	3	4.225352112676056	0.5044284715025867	PDK4, GCAT, LIAS	69	476	19235	1.7569419071976615	1.0	0.9973856037419446	99.97574567092846
GOTERM_CC_FAT	GO:0044429~mitochondrial part	3	4.225352112676056	0.661308978726754	PDK4, GCAT, PPP2R2B	49	595	12782	1.3152460984393757	1.0	0.999761920225154	99.99967125154285
GOTERM_CC_FAT	GO:0031967~organelle envelope	3	4.225352112676056	0.6836487610390546	PDK4, GCAT, PPP2R2B	49	620	12782	1.2622119815668202	1.0	0.9994677563547489	99.99985164956865
GOTERM_CC_FAT	GO:0031975~envelope	3	4.225352112676056	0.685384553430147	PDK4, GCAT, PPP2R2B	49	622	12782	1.2581534221405604	1.0	0.9992636164696787	99.99986086897896
Annotation Cluster 10	Enrichment Score: 0.3408708275557047
Category	Term	Count	%	PValue	Genes	List Total	Pop Hits	Pop Total	Fold Enrichment	Bonferroni	Benjamini	FDR
GOTERM_BP_FAT	GO:0009725~response to hormone stimulus	3	4.225352112676056	0.346077228583888	GCLC, NR4A3, NR0B1	46	367	13528	2.4039805710223905	1.0	0.9999890940927432	99.7929122357308
GOTERM_BP_FAT	GO:0009719~response to endogenous stimulus	3	4.225352112676056	0.3918351938011778	GCLC, NR4A3, NR0B1	46	405	13528	2.1784219001610308	1.0	0.9999660451386021	99.92792313880912
GOTERM_BP_FAT	GO:0010033~response to organic substance	3	4.225352112676056	0.7000209736036351	GCLC, NR4A3, NR0B1	46	721	13528	1.2236627871917023	1.0	0.9999923264173939	99.99999753188531
Annotation Cluster 11	Enrichment Score: 0.33204391714124026
Category	Term	Count	%	PValue	Genes	List Total	Pop Hits	Pop Total	Fold Enrichment	Bonferroni	Benjamini	FDR
GOTERM_BP_FAT	GO:0043065~positive regulation of apoptosis	3	4.225352112676056	0.42120881963646906	SH3RF1, C14ORF153, MAP2K6	46	430	13528	2.0517694641051567	1.0	0.9999607018697901	99.96492413594214
GOTERM_BP_FAT	GO:0043068~positive regulation of programmed cell death	3	4.225352112676056	0.4246886102311265	SH3RF1, C14ORF153, MAP2K6	46	433	13528	2.0375539712822572	1.0	0.9999505393332998	99.96787032158126
GOTERM_BP_FAT	GO:0010942~positive regulation of cell death	3	4.225352112676056	0.42700282194971795	SH3RF1, C14ORF153, MAP2K6	46	435	13528	2.0281859070464767	1.0	0.9999364997621237	99.96970024731111
GOTERM_BP_FAT	GO:0042981~regulation of apoptosis	4	5.633802816901409	0.5054539646489993	SH3RF1, GCLC, C14ORF153, MAP2K6	46	804	13528	1.463119186675319	1.0	0.9999028605686618	99.99644276114896
GOTERM_BP_FAT	GO:0043067~regulation of programmed cell death	4	5.633802816901409	0.5122234348895344	SH3RF1, GCLC, C14ORF153, MAP2K6	46	812	13528	1.448704219318912	1.0	0.9998985484717401	99.9970890974737
GOTERM_BP_FAT	GO:0010941~regulation of cell death	4	5.633802816901409	0.5147503261549006	SH3RF1, GCLC, C14ORF153, MAP2K6	46	815	13528	1.4433715657508668	1.0	0.9998553856159151	99.99730095252787
Annotation Cluster 12	Enrichment Score: 0.27687744485897336
Category	Term	Count	%	PValue	Genes	List Total	Pop Hits	Pop Total	Fold Enrichment	Bonferroni	Benjamini	FDR
KEGG_PATHWAY	hsa05200:Pathways in cancer	3	4.225352112676056	0.3966969283308839	WNT10B, FGF7, WNT6	22	328	5085	2.1140521064301554	0.9999998427460253	0.9999998427460253	98.69799195437245
GOTERM_CC_FAT	GO:0044421~extracellular region part	5	7.042253521126761	0.4910896836143041	WNT10B, FGF7, MMP16, WNT6, ADAMTS5	49	960	12782	1.3586309523809523	1.0	0.9982011277904463	99.96206559986865
GOTERM_BP_FAT	GO:0007166~cell surface receptor linked signal transduction	6	8.450704225352112	0.7581375662694042	WNT10B, FGF7, GPR119, GRM8, LTB4R2, WNT6	46	1856	13528	0.9507121439280359	1.0	0.9999980854545695	99.99999989241857
Annotation Cluster 13	Enrichment Score: 0.2765005112280977
Category	Term	Count	%	PValue	Genes	List Total	Pop Hits	Pop Total	Fold Enrichment	Bonferroni	Benjamini	FDR
GOTERM_BP_FAT	GO:0006468~protein amino acid phosphorylation	4	5.633802816901409	0.383828785441633	MYOD1, LRRN3, PDK4, MAP2K6	46	667	13528	1.7636399191708492	1.0	0.9999701891574848	99.9128165393494
GOTERM_BP_FAT	GO:0016310~phosphorylation	4	5.633802816901409	0.5020525382945827	MYOD1, LRRN3, PDK4, MAP2K6	46	800	13528	1.4704347826086956	1.0	0.9999154490711718	99.99606973804053
GOTERM_BP_FAT	GO:0006793~phosphorus metabolic process	4	5.633802816901409	0.6376107390137117	MYOD1, LRRN3, PDK4, MAP2K6	46	973	13528	1.2089905715179408	1.0	0.9999725109307853	99.99996140020477
GOTERM_BP_FAT	GO:0006796~phosphate metabolic process	4	5.633802816901409	0.6376107390137117	MYOD1, LRRN3, PDK4, MAP2K6	46	973	13528	1.2089905715179408	1.0	0.9999725109307853	99.99996140020477
Annotation Cluster 14	Enrichment Score: 0.2697895511678959
Category	Term	Count	%	PValue	Genes	List Total	Pop Hits	Pop Total	Fold Enrichment	Bonferroni	Benjamini	FDR
GOTERM_CC_FAT	GO:0005856~cytoskeleton	8	11.267605633802818	0.25780820626280626	SH3PXD2A, PFN4, PDLIM2, MYOZ2, KRT85, PPP2R2B, NEFM, KIAA1009	49	1381	12782	1.5111203061963379	1.0	0.9985108587261846	96.90941955720639
GOTERM_CC_FAT	GO:0044430~cytoskeletal part	4	5.633802816901409	0.7042210658875034	SH3PXD2A, KRT85, NEFM, KIAA1009	49	952	12782	1.0960384153661464	1.0	0.9992922980683445	99.99993227487786
SP_PIR_KEYWORDS	coiled coil	6	8.450704225352112	0.8543298819626121	SH3PXD2A, GPATCH4, KRT85, NEFM, KIAA1009, LZIC	69	2019	19235	0.8284342227103387	1.0	0.9997138275102277	99.99999998798162
Annotation Cluster 15	Enrichment Score: 0.26649650998076835
Category	Term	Count	%	PValue	Genes	List Total	Pop Hits	Pop Total	Fold Enrichment	Bonferroni	Benjamini	FDR
GOTERM_BP_FAT	GO:0045934~negative regulation of nucleobase, nucleoside, nucleotide and nucleic acid metabolic process	3	4.225352112676056	0.5122864266294662	GCLC, GRM8, NR0B1	46	512	13528	1.723165760869565	1.0	0.9998745604346966	99.99709456176544
GOTERM_BP_FAT	GO:0051172~negative regulation of nitrogen compound metabolic process	3	4.225352112676056	0.5196399693721778	GCLC, GRM8, NR0B1	46	519	13528	1.6999246041719025	1.0	0.9998440609263618	99.99767073017131
GOTERM_BP_FAT	GO:0031327~negative regulation of cellular biosynthetic process	3	4.225352112676056	0.5622519889186082	GCLC, GRM8, NR0B1	46	561	13528	1.5726575215066265	1.0	0.999904781565987	99.9993970417681
GOTERM_BP_FAT	GO:0009890~negative regulation of biosynthetic process	3	4.225352112676056	0.5739414123221392	GCLC, GRM8, NR0B1	46	573	13528	1.5397222854541317	1.0	0.9998969400517831	99.99959330426445
Annotation Cluster 16	Enrichment Score: 0.1272702715356555
Category	Term	Count	%	PValue	Genes	List Total	Pop Hits	Pop Total	Fold Enrichment	Bonferroni	Benjamini	FDR
UP_SEQ_FEATURE	glycosylation site:N-linked (GlcNAc...)	16	22.535211267605636	0.5111979622103281	HGSNAT, WNT10B, FGF7, LRRN3, ERLIN2, MMP16, MUC6, GRM8, PVRL3, LTB4R2, CCBE1, HS6ST3, WNT6, SLC43A1, ADAMTS5, PQLC2	69	4129	19113	1.0733833858077018	1.0	0.9999974625695911	99.99182147350346
GOTERM_CC_FAT	GO:0044459~plasma membrane part	9	12.676056338028168	0.601168278084812	MAGEE1, GRM8, PVRL3, LTB4R2, RHEB, MMP16, KCNG4, SLC43A1, CLDN23	49	2203	12782	1.065689643991959	1.0	0.9994611528182135	99.99778864579486
GOTERM_CC_FAT	GO:0005887~integral to plasma membrane	5	7.042253521126761	0.6637967932974166	GRM8, LTB4R2, MMP16, KCNG4, SLC43A1	49	1188	12782	1.097883597883598	1.0	0.9996413147860023	99.9996983342863
SP_PIR_KEYWORDS	cell membrane	8	11.267605633802818	0.6702197031308113	GPR119, GRM8, PVRL3, LTB4R2, RHEB, MMP16, KCNG4, CLDN23	69	2194	19235	1.0164744428150556	1.0	0.9990369081318762	99.99980615556771
UP_SEQ_FEATURE	topological domain:Cytoplasmic	12	16.901408450704224	0.6742736118613359	HGSNAT, GPR119, GRM8, PVRL3, LRRN3, LTB4R2, HS6ST3, ERLIN2, MMP16, KCNG4, PQLC2, CLDN23	69	3374	19113	0.985180794309425	1.0	0.9999998804955892	99.99996065234508
GOTERM_CC_FAT	GO:0031226~intrinsic to plasma membrane	5	7.042253521126761	0.6815525912988842	GRM8, LTB4R2, MMP16, KCNG4, SLC43A1	49	1215	12782	1.0734861845972958	1.0	0.9996253930298731	99.99983977298741
SP_PIR_KEYWORDS	membrane	21	29.577464788732392	0.7485105762895932	HGSNAT, GPR119, LRRN3, ERLIN2, MMP16, CLDN23, PEX11B, SPRY1, ZDHHC21, GRM8, PVRL3, LTB4R2, HS6ST3, RHEB, SYTL3, CYP4F2, TMEM86A, PPP2R2B, SLC43A1, KCNG4, PQLC2	69	6256	19235	0.9357625375291895	1.0	0.9996476343054375	99.99999220543421
UP_SEQ_FEATURE	transmembrane region	16	22.535211267605636	0.7936206767859548	HGSNAT, GPR119, LRRN3, ERLIN2, MMP16, CLDN23, PEX11B, ZDHHC21, GRM8, PVRL3, LTB4R2, HS6ST3, TMEM86A, SLC43A1, KCNG4, PQLC2	69	4911	19113	0.9024638566483404	1.0	0.9999999984562917	99.9999999024718
SP_PIR_KEYWORDS	transmembrane	16	22.535211267605636	0.8019666487626886	HGSNAT, GPR119, LRRN3, ERLIN2, MMP16, CLDN23, PEX11B, ZDHHC21, GRM8, PVRL3, LTB4R2, HS6ST3, TMEM86A, SLC43A1, KCNG4, PQLC2	69	4973	19235	0.8969012376980623	1.0	0.9995789399698523	99.99999954161912
UP_SEQ_FEATURE	topological domain:Extracellular	8	11.267605633802818	0.8680105833625198	GPR119, GRM8, PVRL3, LRRN3, LTB4R2, MMP16, PQLC2, CLDN23	69	2719	19113	0.8150055167340934	1.0	0.9999999999839078	99.99999999972665
GOTERM_CC_FAT	GO:0005886~plasma membrane	11	15.492957746478872	0.9354323989577158	SPRY1, MAGEE1, GPR119, GRM8, PVRL3, LTB4R2, RHEB, MMP16, KCNG4, SLC43A1, CLDN23	49	3777	12782	0.7597110329437574	1.0	0.9999865569604336	99.99999999999866
GOTERM_CC_FAT	GO:0016021~integral to membrane	16	22.535211267605636	0.9452419936949586	HGSNAT, GPR119, LRRN3, ERLIN2, MMP16, CLDN23, PEX11B, ZDHHC21, GRM8, PVRL3, LTB4R2, HS6ST3, TMEM86A, SLC43A1, KCNG4, PQLC2	49	5297	12782	0.7879392648129668	1.0	0.9999901820827007	99.9999999999998
GOTERM_CC_FAT	GO:0031224~intrinsic to membrane	16	22.535211267605636	0.9644190115843477	HGSNAT, GPR119, LRRN3, ERLIN2, MMP16, CLDN23, PEX11B, ZDHHC21, GRM8, PVRL3, LTB4R2, HS6ST3, TMEM86A, SLC43A1, KCNG4, PQLC2	49	5485	12782	0.760932413074619	1.0	0.9999973822497573	100.0
Annotation Cluster 17	Enrichment Score: 0.10753505034264729
Category	Term	Count	%	PValue	Genes	List Total	Pop Hits	Pop Total	Fold Enrichment	Bonferroni	Benjamini	FDR
SP_PIR_KEYWORDS	receptor	6	8.450704225352112	0.6681344804288021	GPR119, GRM8, PVRL3, LTB4R2, NR4A3, NR0B1	69	1583	19235	1.0566068829135653	1.0	0.9992680533794416	99.99979111281986
SP_PIR_KEYWORDS	cell membrane	8	11.267605633802818	0.6702197031308113	GPR119, GRM8, PVRL3, LTB4R2, RHEB, MMP16, KCNG4, CLDN23	69	2194	19235	1.0164744428150556	1.0	0.9990369081318762	99.99980615556771
SP_PIR_KEYWORDS	g-protein coupled receptor	3	4.225352112676056	0.7900351931572782	GPR119, GRM8, LTB4R2	69	816	19235	1.0248827791986361	1.0	0.9995693675108239	99.99999908272747
SP_PIR_KEYWORDS	transducer	3	4.225352112676056	0.8211516236617247	GPR119, GRM8, LTB4R2	69	874	19235	0.9568699631877424	1.0	0.999662967123974	99.9999998630689
UP_SEQ_FEATURE	topological domain:Extracellular	8	11.267605633802818	0.8680105833625198	GPR119, GRM8, PVRL3, LRRN3, LTB4R2, MMP16, PQLC2, CLDN23	69	2719	19113	0.8150055167340934	1.0	0.9999999999839078	99.99999999972665
GOTERM_BP_FAT	GO:0007186~G-protein coupled receptor protein signaling pathway	3	4.225352112676056	0.8976639979982749	GPR119, GRM8, LTB4R2	46	1123	13528	0.7856285570482792	1.0	0.9999999986718258	99.9999999999996
Annotation Cluster 18	Enrichment Score: 0.06751467917546695
Category	Term	Count	%	PValue	Genes	List Total	Pop Hits	Pop Total	Fold Enrichment	Bonferroni	Benjamini	FDR
GOTERM_CC_FAT	GO:0005624~membrane fraction	3	4.225352112676056	0.8165940054477009	LTB4R2, CYP4F2, NR0B1	49	809	12782	0.9673318029313085	1.0	0.9999046182035587	99.9999997427308
GOTERM_CC_FAT	GO:0005626~insoluble fraction	3	4.225352112676056	0.8325035520605898	LTB4R2, CYP4F2, NR0B1	49	839	12782	0.9327430614677338	1.0	0.9999141403029502	99.99999991070294
GOTERM_CC_FAT	GO:0000267~cell fraction	3	4.225352112676056	0.9227067120235	LTB4R2, CYP4F2, NR0B1	49	1083	12782	0.7225959635931936	1.0	0.999990505588508	99.99999999998917
Annotation Cluster 19	Enrichment Score: 0.052933133647489
Category	Term	Count	%	PValue	Genes	List Total	Pop Hits	Pop Total	Fold Enrichment	Bonferroni	Benjamini	FDR
GOTERM_CC_FAT	GO:0005730~nucleolus	3	4.225352112676056	0.745881548094544	ZNF275, LIAS, PSMD8	49	698	12782	1.1211625051166598	1.0	0.9995914049090727	99.99998846803987
GOTERM_CC_FAT	GO:0070013~intracellular organelle lumen	5	7.042253521126761	0.9167434749616235	MYOD1, ZNF275, PDK4, LIAS, PSMD8	49	1779	12782	0.7331566690757247	1.0	0.9999942186477089	99.99999999997426
GOTERM_CC_FAT	GO:0031981~nuclear lumen	4	5.633802816901409	0.9212474073403515	MYOD1, ZNF275, LIAS, PSMD8	49	1450	12782	0.7196059113300493	1.0	0.9999931435973997	99.99999999998654
GOTERM_CC_FAT	GO:0043233~organelle lumen	5	7.042253521126761	0.9255052646476283	MYOD1, ZNF275, PDK4, LIAS, PSMD8	49	1820	12782	0.716640502354788	1.0	0.9999881163904769	99.99999999999297
GOTERM_CC_FAT	GO:0031974~membrane-enclosed lumen	5	7.042253521126761	0.9325271148855495	MYOD1, ZNF275, PDK4, LIAS, PSMD8	49	1856	12782	0.7027401477832513	1.0	0.9999887247297278	99.99999999999778
Annotation Cluster 20	Enrichment Score: 0.009279659295033752
Category	Term	Count	%	PValue	Genes	List Total	Pop Hits	Pop Total	Fold Enrichment	Bonferroni	Benjamini	FDR
SP_PIR_KEYWORDS	nucleotide-binding	4	5.633802816901409	0.9444982649537663	GCLC, PDK4, RHEB, MAP2K6	69	1686	19235	0.6613715680712432	1.0	0.9999905108734304	99.99999999999987
SP_PIR_KEYWORDS	atp-binding	3	4.225352112676056	0.9533571695386152	GCLC, PDK4, MAP2K6	69	1326	19235	0.6306970948914683	1.0	0.9999934074302266	99.99999999999999
GOTERM_MF_FAT	GO:0032555~purine ribonucleotide binding	4	5.633802816901409	0.9794130338429677	GCLC, PDK4, RHEB, MAP2K6	51	1836	12983	0.5546157460805673	1.0	1.0	100.0
GOTERM_MF_FAT	GO:0032553~ribonucleotide binding	4	5.633802816901409	0.9794130338429677	GCLC, PDK4, RHEB, MAP2K6	51	1836	12983	0.5546157460805673	1.0	1.0	100.0
GOTERM_MF_FAT	GO:0005524~ATP binding	3	4.225352112676056	0.9824569571730936	GCLC, PDK4, MAP2K6	51	1477	12983	0.5170655940101159	1.0	1.0	100.0
GOTERM_MF_FAT	GO:0032559~adenyl ribonucleotide binding	3	4.225352112676056	0.9837083232063037	GCLC, PDK4, MAP2K6	51	1497	12983	0.5101575700420449	1.0	1.0	100.0
GOTERM_MF_FAT	GO:0017076~purine nucleotide binding	4	5.633802816901409	0.984436478825241	GCLC, PDK4, RHEB, MAP2K6	51	1918	12983	0.530904332535934	1.0	1.0	100.0
GOTERM_MF_FAT	GO:0030554~adenyl nucleotide binding	3	4.225352112676056	0.9879159891245168	GCLC, PDK4, MAP2K6	51	1577	12983	0.4842776679473311	1.0	1.0	100.0
GOTERM_MF_FAT	GO:0001883~purine nucleoside binding	3	4.225352112676056	0.9889613216162886	GCLC, PDK4, MAP2K6	51	1601	12983	0.47701804019546606	1.0	1.0	100.0
GOTERM_MF_FAT	GO:0001882~nucleoside binding	3	4.225352112676056	0.9894110856103873	GCLC, PDK4, MAP2K6	51	1612	12983	0.47376295431323895	1.0	0.9999999999999999	100.0
GOTERM_MF_FAT	GO:0000166~nucleotide binding	4	5.633802816901409	0.9951568072871175	GCLC, PDK4, RHEB, MAP2K6	51	2245	12983	0.45357439189484255	1.0	1.0	100.0
