# Supplementary material for: Over-Expression of Either MECP2_e1 or MECP2_e2 in Neuronally Differentiated Cells Results in Different Patterns of Gene Expression
Source: PLoS One. 2014 Apr 3;9(4):e91742. doi: 10.1371/journal.pone.0091742 (PMC3974668; doi:10.1371/journal.pone.0091742)
Supplement: SKNSH S2 — DAVID Gene Ontology analysis ( http://david.abcc.ncifcrf.gov/ [14], [15]) for functional clustering of genes down regulated in SKNSH cells by e1. (TXT) [file pone.0091742.s013.txt]

Annotation Cluster 1	Enrichment Score: 5.202932716055036
Category	Term	Count	%	PValue	Genes	List Total	Pop Hits	Pop Total	Fold Enrichment	Bonferroni	Benjamini	FDR
SP_PIR_KEYWORDS	signal	122	27.601809954751133	1.2946364040709318E-9	SCN3B, PLXNA2, TAPBP, NOV, GRIN2C, PAPPA, CTGF, CD46, SERPINE1, TGFBI, PDGFC, UNC5C, REG3G, EBI3, RET, MDGA1, PTPRN2, CST2, LHFP, NAPSA, TMEM130, SIRPA, MOXD1, PCOLCE2, IGKV1-5, THBD, MST1R, WFDC2, WNT5A, DCBLD2, CCL3, CCL2, ACP2, ITGB3, OTOR, OTOS, GREM2, SORCS2, ITGBL1, LIF, IL17A, GALC, ANGPTL4, PLAT, CPA4, FAM5B, GRIN1, EFEMP1, ITGA2, CRB3, ITGA3, ENDOD1, LAMA1, CD55, SRPX2, HEPH, PAPPA2, PYY…	426	3250	19235	1.6949584687612858	5.670505819344029E-7	5.670505819344029E-7	1.8296024806296884E-6
UP_SEQ_FEATURE	signal peptide	122	27.601809954751133	1.936249558572958E-9	SCN3B, PLXNA2, TAPBP, NOV, GRIN2C, PAPPA, CTGF, CD46, SERPINE1, TGFBI, PDGFC, UNC5C, REG3G, EBI3, RET, MDGA1, PTPRN2, CST2, LHFP, NAPSA, TMEM130, SIRPA, MOXD1, PCOLCE2, IGKV1-5, THBD, MST1R, WFDC2, WNT5A, DCBLD2, CCL3, CCL2, ACP2, ITGB3, OTOR, OTOS, GREM2, SORCS2, ITGBL1, LIF, IL17A, GALC, ANGPTL4, PLAT, CPA4, FAM5B, GRIN1, EFEMP1, ITGA2, CRB3, ITGA3, ENDOD1, LAMA1, CD55, SRPX2, HEPH, PAPPA2, PYY…	426	3250	19113	1.684208017334778	2.88888024080336E-6	2.88888024080336E-6	3.2150681561482486E-6
SP_PIR_KEYWORDS	disulfide bond	100	22.624434389140273	5.828812629570975E-6	SCN3B, TAPBP, MARCO, NOV, HTR1B, PAPPA, CTGF, FAP, CD46, TGFBI, KCNK5, PDGFC, REG3G, UNC5C, MDGA1, CST2, NAPSA, SIRPA, MOXD1, PCOLCE2, SSTR2, IGKV1-5, THBD, MST1R, WFDC2, KALRN, DCBLD2, CCL3, CCL2, ACP2, CD70, ITGB3, OTOR, GREM2, LIF, IL17A, ANGPTL4, PLAT, CPA4, GRIN1, EFEMP1, ITGA2, ITGA3, LAMA1, CD55, SRPX2, OR4A15, OR6K2, HEPH, PAPPA2, TLL2, PLAU, GPR85, CLTB, LDLR, IGFBP6, BCAM, HLA-DMA, DDR2…	426	2924	19235	1.5442059562115051	0.002549771169579551	5.104751376719951E-4	0.008237063348026652
SP_PIR_KEYWORDS	glycoprotein	135	30.542986425339368	7.983915159195032E-6	SCN3B, PLXNA2, TAPBP, MARCO, NOV, HTR1B, SLC2A6, GRIN2C, LTB4R, PAPPA, CTGF, CD46, FAP, KCNK5, SERPINE1, PDGFC, UNC5C, EBI3, RET, MDGA1, PLD5, PTPRN2, NAPSA, TMEM130, SIRPA, MOXD1, PCOLCE2, SSTR2, THBD, MST1R, DST, WFDC2, WNT5A, DCBLD2, SLC38A3, CCL2, ACP2, CD70, ITGB3, GREM2, SORCS2, ITGBL1, LIF, SLC29A3, IL17A, B3GNT6, GALC, SCARB1, ANGPTL4, PLAT, PHYHIPL, CPA4, FAM5B, GRIN1, EFEMP1, CRB3, ITGA…	426	4318	19235	1.411671744221699	0.003490861525170308	5.826583219263881E-4	0.011282415223812237
UP_SEQ_FEATURE	glycosylation site:N-linked (GlcNAc...)	130	29.411764705882355	1.2754258367401153E-5	SCN3B, PLXNA2, TAPBP, MARCO, NOV, HTR1B, SLC2A6, GRIN2C, LTB4R, PAPPA, CTGF, FAP, CD46, KCNK5, SERPINE1, PDGFC, UNC5C, EBI3, RET, MDGA1, PLD5, PTPRN2, NAPSA, TMEM130, SIRPA, MOXD1, PCOLCE2, SSTR2, THBD, MST1R, DST, WFDC2, WNT5A, DCBLD2, SLC38A3, CCL2, ACP2, CD70, ITGB3, GREM2, SORCS2, ITGBL1, LIF, SLC29A3, IL17A, B3GNT6, GALC, SCARB1, ANGPTL4, PLAT, PHYHIPL, CPA4, FAM5B, GRIN1, EFEMP1, ITGA2, CRB…	426	4129	19113	1.41259521283672	0.01884955743364458	0.004746070354870069	0.021175849501020583
GOTERM_CC_FAT	GO:0005576~extracellular region	77	17.420814479638008	1.7880900416637123E-5	LDLR, IGFBP6, GNG8, NOV, CTGF, PAPPA, XYLT1, SERPINE1, TGFBI, IL1B, KLK10, SEMA3B, PDGFC, REG3G, APLN, EBI3, KIRREL3, CYR61, CST2, C17ORF69, SLIT2, VASH1, PCOLCE2, INHBA, IGKV1-5, C19ORF36, THBD, NAV2, DST, PLA2G5, WFDC2, WNT5A, DHH, APOOL, CCL3, CCL2, C6, COL3A1, CD109, KITLG, C1R, CD70, SFTPA1, OTOR, OTOS, GREM2, ITGBL1, LIF, CALCB, IL17A, AGGF1, GLIPR1, SCG5, THBS1, PCSK5, ANGPTL4, KLK6, PLAT,…	306	2010	12782	1.6001918512015088	0.005367741061414133	0.005367741061414133	0.023903767184463298
UP_SEQ_FEATURE	disulfide bond	95	21.49321266968326	2.6284486146184518E-5	GPR85, CLTB, LDLR, SCN3B, IGFBP6, BCAM, DDR2, HLA-DMA, TAPBP, MARCO, NOV, HTR1B, CTGF, PAPPA, CD46, FAP, KCNK5, TGFBI, KLK10, SEMA3B, PDGFC, UNC5C, REG3G, KIRREL2, KIRREL3, CYR61, C10ORF54, PTGER2, NRXN3, MDGA1, CST2, NAPSA, GZMH, SIRPA, SLIT2, MOXD1, PCOLCE2, INHBA, IGKV1-5, SSTR2, THBD, PLA2G5, WFDC2, KALRN, DCBLD2, CCL3, CCL2, C6, COL3A1, KITLG, ACP2, C1R, CD70, ITGB3, SFTPA1, OTOR, GREM2, SCA…	426	2819	19113	1.511986070377569	0.03845793804902131	0.007812714595477277	0.04363543170607942
SP_PIR_KEYWORDS	Secreted	63	14.25339366515837	4.908239675671407E-5	IGFBP6, NOV, CTGF, PAPPA, XYLT1, TGFBI, SERPINE1, IL1B, KLK10, PDGFC, SEMA3B, REG3G, APLN, EBI3, CYR61, CST2, C17ORF69, SLIT2, VASH1, PCOLCE2, INHBA, C19ORF36, WFDC2, PLA2G5, WNT5A, DHH, APOOL, CCL3, CCL2, C6, COL3A1, KITLG, SFTPA1, OTOR, OTOS, GREM2, ITGBL1, LIF, CALCB, IL17A, AGGF1, SCG5, PCSK5, ANGPTL4, KLK6, PLAT, KLK7, CPA4, HAPLN4, FAM5B, IL8, EFEMP1, ENDOD1, COL5A2, MXRA5, LAMA1, SRPX2, CR…	426	1689	19235	1.684199334550822	0.021269169324440007	0.0026837195418832893	0.0693417400221441
GOTERM_CC_FAT	GO:0044421~extracellular region part	39	8.823529411764707	0.0013783407485862091	WNT5A, DHH, CCL3, CCL2, LDLR, C6, IGFBP6, COL3A1, CD109, KITLG, CD70, SFTPA1, GREM2, LIF, NOV, IL17A, CTGF, TGFBI, IL1B, PDGFC, THBS1, PCSK5, EBI3, ANGPTL4, PLAT, HAPLN4, IL8, EFEMP1, GRIA3, COL5A2, SLIT2, VASH1, INHBA, LAMA1, THBD, NAV2, IL1F7, DST, WFDC2	306	960	12782	1.696956699346405	0.33976982299506553	0.12924002768316856	1.827186331568631
GOTERM_CC_FAT	GO:0005615~extracellular space	30	6.787330316742081	0.001975792084995893	WNT5A, DHH, CCL3, CCL2, LDLR, C6, IGFBP6, COL3A1, CD109, KITLG, CD70, SFTPA1, GREM2, LIF, IL17A, TGFBI, IL1B, PDGFC, THBS1, PCSK5, EBI3, ANGPTL4, PLAT, IL8, VASH1, SLIT2, INHBA, THBD, IL1F7, WFDC2	306	685	12782	1.8293974524116217	0.44860381966869356	0.11224576930028562	2.6095549986895783
Annotation Cluster 2	Enrichment Score: 5.1458118161792505
Category	Term	Count	%	PValue	Genes	List Total	Pop Hits	Pop Total	Fold Enrichment	Bonferroni	Benjamini	FDR
SP_PIR_KEYWORDS	chelation	6	1.3574660633484164	2.727234171217529E-7	MT1L, MT2A, MT1E, MT1B, MT1H, MT1G, MT1X	426	8	19235	33.86443661971831	1.194457387558856E-4	5.9724652895054575E-5	3.854167496708527E-4
UP_SEQ_FEATURE	region of interest:Beta	6	1.3574660633484164	1.2205889321310164E-6	MT1L, MT2A, MT1E, MT1B, MT1H, MT1G, MT1X	426	10	19113	26.919718309859157	0.0018194625656855479	9.101454652267194E-4	0.00202672180623642
UP_SEQ_FEATURE	region of interest:Alpha	6	1.3574660633484164	1.2205889321310164E-6	MT1L, MT2A, MT1E, MT1B, MT1H, MT1G, MT1X	426	10	19113	26.919718309859157	0.0018194625656855479	9.101454652267194E-4	0.00202672180623642
GOTERM_MF_FAT	GO:0046870~cadmium ion binding	6	1.3574660633484164	1.6627331876460557E-6	MT1L, NOS1, MT1E, MT1B, MT1H, MT1G, MT1X	309	10	12983	25.209708737864077	9.190696137962862E-4	9.190696137962862E-4	0.002428279090338492
UP_SEQ_FEATURE	metal ion-binding site:Divalent metal cation; cluster A	6	1.3574660633484164	2.196858681252749E-6	MT1L, MT2A, MT1E, MT1B, MT1H, MT1G, MT1X	426	11	19113	24.47247119078105	0.003272350903468224	0.0010919756111970047	0.003647737057743683
UP_SEQ_FEATURE	metal ion-binding site:Divalent metal cation; cluster B	6	1.3574660633484164	2.196858681252749E-6	MT1L, MT2A, MT1E, MT1B, MT1H, MT1G, MT1X	426	11	19113	24.47247119078105	0.003272350903468224	0.0010919756111970047	0.003647737057743683
SP_PIR_KEYWORDS	metal binding	7	1.583710407239819	2.3877626944260803E-6	MT1L, MT2A, MT1E, ITGA3, MT1B, MT1H, MT1G, MT1X	426	19	19235	16.635161848282678	0.0010452946073652436	3.485530108746637E-4	0.003374374544751202
INTERPRO	IPR018064:Metallothionein, vertebrate, metal binding site	6	1.3574660633484164	2.784246075185286E-6	MT1L, MT2A, MT1E, MT1B, MT1H, MT1G, MT1X	390	11	16659	23.299300699300698	0.0021082360050411753	0.0021082360050411753	0.0042434575837635435
PIR_SUPERFAMILY	PIRSF002564:metallothionein	6	1.3574660633484164	3.500049518253197E-6	MT1L, MT2A, MT1E, MT1B, MT1H, MT1G, MT1X	183	11	7396	22.044709388971686	7.487314682905755E-4	7.487314682905755E-4	0.004435428924320917
SP_PIR_KEYWORDS	metal-thiolate cluster	6	1.3574660633484164	3.58443985198573E-6	MT1L, MT2A, MT1E, MT1B, MT1H, MT1G, MT1X	426	12	19235	22.576291079812204	0.0015687556832988392	3.924198504090537E-4	0.005065473040621882
INTERPRO	IPR000006:Metallothionein, vertebrate	6	1.3574660633484164	4.681565115556454E-6	MT1L, MT2A, MT1E, MT1B, MT1H, MT1G, MT1X	390	12	16659	21.357692307692307	0.0035423457014784887	0.001772744161670614	0.0071350570563399884
INTERPRO	IPR003019:Metallothionein superfamily, eukaryotic	6	1.3574660633484164	4.681565115556454E-6	MT1L, MT2A, MT1E, MT1B, MT1H, MT1G, MT1X	390	12	16659	21.357692307692307	0.0035423457014784887	0.001772744161670614	0.0071350570563399884
SP_PIR_KEYWORDS	cadmium	5	1.1312217194570136	1.5332448312069022E-5	MT1L, MT1E, MT1B, MT1H, MT1G, MT1X	426	8	19235	28.220363849765256	0.006693164169100929	9.589204908464488E-4	0.021665899291101187
SP_PIR_KEYWORDS	copper	8	1.809954751131222	2.4950365463880767E-4	MT1L, COX1, MT1E, HEPH, MT1B, MT1H, MT1G, MT1X, MOXD1	426	57	19235	6.337204513631496	0.10353518717390331	0.010870112293626888	0.3520257972171925
GOTERM_MF_FAT	GO:0005507~copper ion binding	8	1.809954751131222	0.0012101447883739378	MT1L, COX1, MT1E, HEPH, MT1B, MT1H, MT1G, MT1X, MOXD1	309	69	12983	4.8714413020027205	0.4880945379783921	0.2845243106704407	1.7528583222323757
SP_PIR_KEYWORDS	acetylated amino end	9	2.0361990950226243	0.0016835293520455785	MT1L, PRKAR2A, ACTA2, MT2A, MT1E, SFTPA1, MT1B, MT1H, MT1G, MT1X	426	100	19235	4.0637323943661965	0.5219343721193628	0.06489042963994152	2.3530708881912776
Annotation Cluster 3	Enrichment Score: 3.820947550670538
Category	Term	Count	%	PValue	Genes	List Total	Pop Hits	Pop Total	Fold Enrichment	Bonferroni	Benjamini	FDR
GOTERM_BP_FAT	GO:0007155~cell adhesion	36	8.144796380090497	2.3379938575693586E-5	DCBLD2, MTSS1, CCL2, MYBPC2, CLDN5, COL3A1, LMO7, KITLG, BCAM, PCDHB12, ITGB3, CLDN11, OTOR, DDR2, SCARF1, ITGBL1, CDH7, AGGF1, CTGF, FAT4, TGFBI, SCARB1, THBS1, KIRREL2, CYR61, HAPLN4, RET, GMDS, NRXN3, PCDHB2, ITGA2, PCDH9, ITGA3, SIRPA, LAMA1, DST	321	700	13528	2.1673698264352472	0.04557243130313726	0.015427597212093747	0.04017826249474998
GOTERM_BP_FAT	GO:0022610~biological adhesion	36	8.144796380090497	2.3563949697123146E-5	DCBLD2, MTSS1, CCL2, MYBPC2, CLDN5, COL3A1, LMO7, KITLG, BCAM, PCDHB12, ITGB3, CLDN11, OTOR, DDR2, SCARF1, ITGBL1, CDH7, AGGF1, CTGF, FAT4, TGFBI, SCARB1, THBS1, KIRREL2, CYR61, HAPLN4, RET, GMDS, NRXN3, PCDHB2, ITGA2, PCDH9, ITGA3, SIRPA, LAMA1, DST	321	701	13528	2.1642780007199325	0.04592274766894067	0.011683865654886327	0.04049442402267456
SP_PIR_KEYWORDS	cell adhesion	19	4.298642533936651	0.006252675569758682	MYBPC2, NRXN3, PCDHB2, ITGA2, PCDH9, KITLG, ITGA3, BCAM, PCDHB12, ITGB3, SCARF1, CDH7, LAMA1, FAT4, CTGF, TGFBI, THBS1, DST, CYR61	426	422	19235	2.0329361635849854	0.9358973626460221	0.1577718679165072	8.482621486597308
Annotation Cluster 4	Enrichment Score: 3.6756730179211843
Category	Term	Count	%	PValue	Genes	List Total	Pop Hits	Pop Total	Fold Enrichment	Bonferroni	Benjamini	FDR
GOTERM_BP_FAT	GO:0006928~cell motion	32	7.239819004524888	3.106871967602324E-7	MTSS1, CCL3, CCL2, NDN, PLXNA2, KITLG, TPM1, CTGF, LTB4R, IL1B, SCARB1, SEMA3B, UNC5C, THBS1, DCX, ETV4, PLAT, RET, IL8, NRXN3, MDGA1, ITGA2, SLIT2, ELMO1, LAMA1, TNS1, WASL, MST1R, PYY, GAP43, PLAU, ALOX12	321	475	13528	2.8391277258566974	6.196290044075958E-4	6.196290044075958E-4	5.34013497310859E-4
GOTERM_BP_FAT	GO:0016477~cell migration	17	3.8461538461538463	8.95254883438562E-4	PLAT, RET, CCL2, NDN, IL8, PLXNA2, MDGA1, KITLG, SLIT2, LAMA1, TNS1, CTGF, IL1B, SCARB1, DCX, THBS1, PLAU	321	276	13528	2.595783105332069	0.8325103042535684	0.25755432397916955	1.5276804313205439
GOTERM_BP_FAT	GO:0051674~localization of cell	17	3.8461538461538463	0.002670047186506627	PLAT, RET, CCL2, NDN, IL8, PLXNA2, MDGA1, KITLG, SLIT2, LAMA1, TNS1, CTGF, IL1B, SCARB1, DCX, THBS1, PLAU	321	307	13528	2.3336681989304595	0.9951746313838108	0.3842394475317529	4.491471382982526
GOTERM_BP_FAT	GO:0048870~cell motility	17	3.8461538461538463	0.002670047186506627	PLAT, RET, CCL2, NDN, IL8, PLXNA2, MDGA1, KITLG, SLIT2, LAMA1, TNS1, CTGF, IL1B, SCARB1, DCX, THBS1, PLAU	321	307	13528	2.3336681989304595	0.9951746313838108	0.3842394475317529	4.491471382982526
Annotation Cluster 5	Enrichment Score: 2.197279624691455
Category	Term	Count	%	PValue	Genes	List Total	Pop Hits	Pop Total	Fold Enrichment	Bonferroni	Benjamini	FDR
GOTERM_BP_FAT	GO:0009611~response to wounding	34	7.6923076923076925	3.737558565698952E-7	DCBLD2, CCL3, CCL2, C6, COL3A1, C1R, ITGB3, TPM1, IL17A, CTGF, LTB4R, GRIN2C, PAX7, CD46, SERPINE1, IL1B, SCARB1, REG3G, THBS1, NEFL, PLAT, KLK6, LIPA, CR2, IL8, ITGA2, APOL2, CD55, SDC1, THBD, CRH, CD302, PLAU, GAP43	321	530	13528	2.7035325927232114	7.45365150541244E-4	3.72752047315017E-4	6.424164636475993E-4
UP_SEQ_FEATURE	domain:Sushi 2	8	1.809954751131222	4.816478686650157E-5	CD55, CR2, SRPX2, PAPPA, C6, CD46, PAPPA2, C1R	426	44	19113	8.157490396927017	0.06934216429259066	0.010213709683620786	0.07994573371558067
UP_SEQ_FEATURE	domain:Sushi 1	8	1.809954751131222	4.816478686650157E-5	CD55, CR2, SRPX2, PAPPA, C6, CD46, PAPPA2, C1R	426	44	19113	8.157490396927017	0.06934216429259066	0.010213709683620786	0.07994573371558067
INTERPRO	IPR016060:Complement control module	9	2.0361990950226243	4.9985494108054504E-5	PLAT, CD55, CR2, SRPX2, PAPPA, C6, CD46, PAPPA2, C1R	390	57	16659	6.744534412955466	0.03718110817914877	0.012550560316938464	0.07615707891741597
SP_PIR_KEYWORDS	sushi	8	1.809954751131222	2.2304538568427066E-4	CD55, CR2, SRPX2, PAPPA, C6, CD46, PAPPA2, C1R	426	56	19235	6.450368879946345	0.09308339188426562	0.010797371540499534	0.3147503661730333
KEGG_PATHWAY	hsa04610:Complement and coagulation cascades	9	2.0361990950226243	2.2670850697297946E-4	PLAT, CD55, CR2, THBD, C6, CD46, SERPINE1, C1R, PLAU	124	69	5085	5.348877980364657	0.02970550437680819	0.02970550437680819	0.2647642611349199
INTERPRO	IPR000436:Sushi/SCR/CCP	8	1.809954751131222	3.1042964300537115E-4	CD55, CR2, SRPX2, PAPPA, C6, CD46, PAPPA2, C1R	390	56	16659	6.102197802197803	0.2096996373427772	0.05713818993990638	0.47208946735862733
UP_SEQ_FEATURE	domain:Sushi 3	6	1.3574660633484164	6.515463160789494E-4	CD55, CR2, SRPX2, PAPPA, CD46, PAPPA2	426	32	19113	8.412411971830986	0.6218347190034592	0.1144558737207052	1.0763853295933767
SMART	SM00032:CCP	8	1.809954751131222	9.517017155884256E-4	CD55, CR2, SRPX2, PAPPA, C6, CD46, PAPPA2, C1R	258	56	9079	5.0271317829457365	0.16628326483349554	0.16628326483349554	1.1774386347020327
GOTERM_BP_FAT	GO:0006959~humoral immune response	8	1.809954751131222	0.002621087550888503	CD55, CR2, CCL2, C6, CD46, PAX5, C1R, EBI3	321	79	13528	4.267676170195986	0.9946781515717484	0.40761200315653956	4.410851156880424
UP_SEQ_FEATURE	domain:Sushi 4	5	1.1312217194570136	0.0028204061694795247	CD55, CR2, PAPPA, CD46, PAPPA2	426	27	19113	8.308555033907146	0.9852127711440747	0.3438718369306135	4.581521321232451
SP_PIR_KEYWORDS	complement pathway	5	1.1312217194570136	0.0036033015786763865	CD55, CR2, C6, CD46, C1R	426	29	19235	7.784927958555933	0.7942506068379527	0.10679169081510975	4.973505643196829
GOTERM_BP_FAT	GO:0006958~complement activation, classical pathway	5	1.1312217194570136	0.00457485407248067	CD55, CR2, C6, CD46, C1R	321	29	13528	7.2660865828767855	0.999893543566662	0.47973265833780254	7.578804750288093
GOTERM_BP_FAT	GO:0006954~inflammatory response	17	3.8461538461538463	0.004637000187421103	CCL3, CCL2, CR2, LIPA, IL8, C6, C1R, APOL2, CD55, IL17A, LTB4R, CD46, CRH, IL1B, REG3G, THBS1, CD302	321	325	13528	2.2044188832973877	0.9999060107293877	0.4610623157044248	7.6779307270021135
GOTERM_BP_FAT	GO:0002455~humoral immune response mediated by circulating immunoglobulin	5	1.1312217194570136	0.005840638849483885	CD55, CR2, C6, CD46, C1R	321	31	13528	6.797306803336348	0.9999915912301194	0.4775548610931081	9.578153854545379
SP_PIR_KEYWORDS	innate immunity	7	1.583710407239819	0.007569376126734788	MARCO, CD55, CR2, C6, CD46, TRIM25, C1R	426	78	19235	4.052154809197063	0.9641351699730646	0.16067543194623557	10.18144795522774
GOTERM_BP_FAT	GO:0002526~acute inflammatory response	8	1.809954751131222	0.00856614152141371	APOL2, CD55, CR2, C6, CD46, IL1B, C1R, REG3G	321	98	13528	3.440269565770233	0.9999999648298588	0.5108704268857223	13.745732833761426
GOTERM_BP_FAT	GO:0016064~immunoglobulin mediated immune response	6	1.3574660633484164	0.008803005388714156	CD55, CR2, C6, CD46, C1R, HLA-DMA	321	54	13528	4.682589131187262	0.9999999781649985	0.5061828950640944	14.099246339203964
GOTERM_BP_FAT	GO:0002250~adaptive immune response	7	1.583710407239819	0.009711351808065352	CD55, CR2, C6, CD46, C1R, HLA-DMA, EBI3	321	77	13528	3.831209289153214	0.9999999964941575	0.5137672993424249	15.442320774515661
GOTERM_BP_FAT	GO:0002460~adaptive immune response based on somatic recombination of immune receptors built from immunoglobulin superfamily domains	7	1.583710407239819	0.009711351808065352	CD55, CR2, C6, CD46, C1R, HLA-DMA, EBI3	321	77	13528	3.831209289153214	0.9999999964941575	0.5137672993424249	15.442320774515661
GOTERM_BP_FAT	GO:0019724~B cell mediated immunity	6	1.3574660633484164	0.010235173929557	CD55, CR2, C6, CD46, C1R, HLA-DMA	321	56	13528	4.51535380507343	0.9999999987799664	0.5195412184353032	16.20782334163756
GOTERM_BP_FAT	GO:0048584~positive regulation of response to stimulus	13	2.941176470588235	0.010494254145061955	CR2, IL8, C6, ITGA2, C1R, HLA-DMA, SLIT2, CD55, CD46, TGM2, CRH, IL1B, THBS1	321	236	13528	2.3214530862241936	0.9999999992763156	0.5160371318594961	16.58402073203452
GOTERM_BP_FAT	GO:0051605~protein maturation by peptide bond cleavage	7	1.583710407239819	0.016164751248196794	CD55, CR2, C6, CD46, C1R, SCG5, PCSK5	321	86	13528	3.430268782148808	0.9999999999999925	0.6266418800741889	24.430152836563202
GOTERM_BP_FAT	GO:0006956~complement activation	5	1.1312217194570136	0.01697182808854844	CD55, CR2, C6, CD46, C1R	321	42	13528	5.017059783414924	0.9999999999999986	0.6026576794954116	25.488650148303027
GOTERM_BP_FAT	GO:0016485~protein processing	8	1.809954751131222	0.017002674210280184	KLK6, CD55, CR2, C6, CD46, C1R, SCG5, PCSK5	321	112	13528	3.0102358700489535	0.9999999999999987	0.59355886225673	25.528827074327243
GOTERM_BP_FAT	GO:0002541~activation of plasma proteins involved in acute inflammatory response	5	1.1312217194570136	0.018373352977438574	CD55, CR2, C6, CD46, C1R	321	43	13528	4.900383974498297	0.9999999999999999	0.5943787972370537	27.293673376770432
GOTERM_BP_FAT	GO:0002449~lymphocyte mediated immunity	6	1.3574660633484164	0.024873827929903253	CD55, CR2, C6, CD46, C1R, HLA-DMA	321	70	13528	3.612283044058745	1.0	0.6489733924625157	35.14025300400944
GOTERM_BP_FAT	GO:0051604~protein maturation	8	1.809954751131222	0.025818562566724556	KLK6, CD55, CR2, C6, CD46, C1R, SCG5, PCSK5	321	122	13528	2.763495224962974	1.0	0.6552695798218431	36.21190046398157
GOTERM_BP_FAT	GO:0002443~leukocyte mediated immunity	6	1.3574660633484164	0.05302582438813367	CD55, CR2, C6, CD46, C1R, HLA-DMA	321	86	13528	2.940230384698978	1.0	0.7258231866227061	60.799144330871194
UP_SEQ_FEATURE	domain:Sushi 5	3	0.6787330316742082	0.08509734823296393	CR2, PAPPA, PAPPA2	426	22	19113	6.1181177976952625	1.0	0.9912535215501843	77.16269762103683
GOTERM_BP_FAT	GO:0006952~defense response	21	4.751131221719457	0.09276504261224292	CCL3, LIPA, CCL2, CR2, FGR, IL8, C6, C1R, TAPBP, APOL2, INHBA, CD55, IL17A, LTB4R, CD46, CRH, IL1B, MST1R, REG3G, THBS1, CD302	321	615	13528	1.4390395866575487	1.0	0.8098624140560831	81.23797234870027
GOTERM_BP_FAT	GO:0002252~immune effector process	7	1.583710407239819	0.09849485539647931	POLL, CD55, CR2, C6, CD46, C1R, HLA-DMA	321	134	13528	2.2015157855581906	1.0	0.8165070044983025	83.17382730862364
GOTERM_BP_FAT	GO:0002684~positive regulation of immune system process	10	2.262443438914027	0.11225378072898319	CD55, CR2, C6, CD46, IL1B, ITGA2, C1R, THBS1, HLA-DMA, EBI3	321	238	13528	1.7707269823817375	1.0	0.830128299329866	87.0824851459371
GOTERM_BP_FAT	GO:0050778~positive regulation of immune response	7	1.583710407239819	0.12974173029576103	CD55, CR2, C6, CD46, IL1B, C1R, HLA-DMA	321	145	13528	2.0345042432055	1.0	0.8580618521594122	90.82382876985055
GOTERM_BP_FAT	GO:0002253~activation of immune response	5	1.1312217194570136	0.18287286713861384	CD55, CR2, C6, CD46, C1R	321	94	13528	2.2416650096109234	1.0	0.9142892180594823	96.89244993670238
SP_PIR_KEYWORDS	immune response	8	1.809954751131222	0.22765743649222414	MARCO, CD55, CR2, C6, CD46, TRIM25, C1R, HLA-DMA	426	224	19235	1.6125922199865863	1.0	0.7699468749698569	97.40276573577401
GOTERM_BP_FAT	GO:0045087~innate immune response	5	1.1312217194570136	0.41274318226633344	CD55, CR2, C6, CD46, C1R	321	138	13528	1.5269312384306288	1.0	0.9844611245326758	99.98936899036963
KEGG_PATHWAY	hsa05322:Systemic lupus erythematosus	3	0.6787330316742082	0.6970927699276918	C6, C1R, HLA-DMA	124	99	5085	1.2426686217008798	1.0	0.9930145692827853	99.9999138874638
Annotation Cluster 6	Enrichment Score: 2.0999250357742314
Category	Term	Count	%	PValue	Genes	List Total	Pop Hits	Pop Total	Fold Enrichment	Bonferroni	Benjamini	FDR
GOTERM_BP_FAT	GO:0031099~regeneration	8	1.809954751131222	0.0011920201160986867	LIF, KLK6, CCL2, PAX7, SERPINE1, NEFL, GAP43, PLAU	321	69	13528	4.886179962978012	0.9074030077213397	0.2881786942164657	2.029216673556067
GOTERM_BP_FAT	GO:0042246~tissue regeneration	5	1.1312217194570136	0.006552864042388246	KLK6, PAX7, SERPINE1, GAP43, PLAU	321	32	13528	6.584890965732087	0.9999979872014361	0.48097292222291965	10.685155234431587
GOTERM_BP_FAT	GO:0048589~developmental growth	7	1.583710407239819	0.017028554107801144	KLK6, NDN, PAX7, SERPINE1, DCX, GAP43, PLAU	321	87	13528	3.3908404053425	0.9999999999999987	0.5846268082919459	25.562519775878812
GOTERM_BP_FAT	GO:0040007~growth	10	2.262443438914027	0.029950725126914067	KLK6, INHBA, WDTC1, NDN, PAX7, SERPINE1, DCX, GAP43, PLAU, ERCC2	321	183	13528	2.3029126874691452	1.0	0.6615231584857812	40.70619270768505
Annotation Cluster 7	Enrichment Score: 1.8946508981975139
Category	Term	Count	%	PValue	Genes	List Total	Pop Hits	Pop Total	Fold Enrichment	Bonferroni	Benjamini	FDR
GOTERM_BP_FAT	GO:0007267~cell-cell signaling	26	5.88235294117647	0.0044228363379708495	WNT5A, DHH, CCL3, CD70, AKAP9, HTR1B, IL17A, HRH3, GRIN2C, SYN2, IL1B, SEMA3B, PCSK5, PLAT, NOS1, NRXN3, GRIN1, EXOC3L, PCDHB2, PARK2, INHBA, SSTR2, CRH, ABAT, PYY, MAFA	321	600	13528	1.826209761163032	0.9998556296662136	0.4935049238764718	7.335906652443347
GOTERM_BP_FAT	GO:0019226~transmission of nerve impulse	17	3.8461538461538463	0.009155771414327479	PLAT, KLK6, DHH, NOS1, NRXN3, GRIN1, PCDHB2, AKAP9, PARK2, CLDN11, HTR1B, HRH3, GRIN2C, SYN2, CRH, ABAT, ERCC2	321	350	13528	2.046960391633289	0.9999999892665036	0.5062693972560883	14.623212341807246
GOTERM_BP_FAT	GO:0007268~synaptic transmission	13	2.941176470588235	0.05112713946826539	PLAT, NOS1, NRXN3, GRIN1, PCDHB2, AKAP9, PARK2, HTR1B, HRH3, GRIN2C, SYN2, CRH, ABAT	321	298	13528	1.8384662025131195	1.0	0.7210746861452586	59.42604289294417
Annotation Cluster 8	Enrichment Score: 1.893788360069448
Category	Term	Count	%	PValue	Genes	List Total	Pop Hits	Pop Total	Fold Enrichment	Bonferroni	Benjamini	FDR
GOTERM_BP_FAT	GO:0001568~blood vessel development	14	3.167420814479638	0.005587662508112776	PLAT, IL8, COL3A1, SLIT2, DLX3, AGGF1, CTGF, CHM, TGM2, IL1B, THBS1, PLAU, ANGPTL4, CYR61	321	245	13528	2.408188696039163	0.99998603068087	0.4818898828147773	9.181855779011016
GOTERM_BP_FAT	GO:0001944~vasculature development	14	3.167420814479638	0.006816199562473218	PLAT, IL8, COL3A1, SLIT2, DLX3, AGGF1, CTGF, CHM, TGM2, IL1B, THBS1, PLAU, ANGPTL4, CYR61	321	251	13528	2.3506224323888247	0.9999988139406659	0.4778267845137053	11.09121200962938
GOTERM_BP_FAT	GO:0001525~angiogenesis	9	2.0361990950226243	0.024462464251607908	IL8, AGGF1, CTGF, IL1B, THBS1, SLIT2, PLAU, CYR61, ANGPTL4	321	148	13528	2.562768375852488	1.0	0.6505045989228022	34.66834873722473
GOTERM_BP_FAT	GO:0048514~blood vessel morphogenesis	11	2.48868778280543	0.02854788190727939	PLAT, IL8, AGGF1, CTGF, TGM2, IL1B, THBS1, SLIT2, PLAU, CYR61, ANGPTL4	321	211	13528	2.1970441895144024	1.0	0.6708323441390255	39.21495917361022
Annotation Cluster 9	Enrichment Score: 1.79252208215357
Category	Term	Count	%	PValue	Genes	List Total	Pop Hits	Pop Total	Fold Enrichment	Bonferroni	Benjamini	FDR
UP_SEQ_FEATURE	domain:VWFC	6	1.3574660633484164	3.581727941250124E-5	NOV, CTGF, COL3A1, THBS1, COL5A2, CYR61	426	18	19113	14.955399061032864	0.05203750328124268	0.008867175631165236	0.05945660139909936
UP_SEQ_FEATURE	domain:CTCK	5	1.1312217194570136	0.002105349526621664	NOV, CTGF, GREM2, SLIT2, CYR61	426	25	19113	8.973239436619718	0.956911226206894	0.2948805706488127	3.439011596677044
INTERPRO	IPR001007:von Willebrand factor, type C	6	1.3574660633484164	0.0022729209484385134	NOV, CTGF, COL3A1, THBS1, COL5A2, CYR61	390	40	16659	6.407307692307692	0.8217975524448915	0.24984280783587276	3.4087093153501558
INTERPRO	IPR017891:Insulin-like growth factor binding protein, N-terminal	4	0.904977375565611	0.002375901148416794	NOV, CTGF, IGFBP6, CYR61	390	12	16659	14.238461538461538	0.835208770952873	0.22708196368657596	3.560547723366636
INTERPRO	IPR006207:Cystine knot, C-terminal	5	1.1312217194570136	0.0025106890265199754	NOV, CTGF, GREM2, SLIT2, CYR61	390	25	16659	8.543076923076923	0.8512510565483696	0.2119446237610484	3.758947751901509
SMART	SM00041:CT	5	1.1312217194570136	0.00496497210824057	NOV, CTGF, GREM2, SLIT2, CYR61	258	25	9079	7.037984496124031	0.6135186476467018	0.2715895270384059	6.003740733017948
SMART	SM00214:VWC	6	1.3574660633484164	0.005117798519833079	NOV, CTGF, COL3A1, THBS1, COL5A2, CYR61	258	40	9079	5.278488372093023	0.6246924317393099	0.2172973025104623	6.18316832522916
INTERPRO	IPR012395:IGFBP-related, CNN	3	0.6787330316742082	0.005190518217499853	NOV, CTGF, CYR61	390	5	16659	25.62923076923077	0.9806421856883536	0.32596005892018065	7.6252081200528625
PIR_SUPERFAMILY	PIRSF036495:IGFBP_rP_CNN	3	0.6787330316742082	0.005735069006802976	NOV, CTGF, CYR61	183	5	7396	24.249180327868853	0.7079521499585073	0.4595854831321676	7.02952457591125
PIR_SUPERFAMILY	PIRSF036495:IGFBP-related protein, CNN type	3	0.6787330316742082	0.008463813405442952	NOV, CTGF, CYR61	183	6	7396	20.207650273224044	0.8378064108355463	0.45464676361506007	10.21175698618848
UP_SEQ_FEATURE	domain:IGFBP N-terminal	4	0.904977375565611	0.009394580844924678	NOV, CTGF, IGFBP6, CYR61	426	20	19113	8.97323943661972	0.9999992346790055	0.6342943351843475	14.506580671081792
INTERPRO	IPR000867:Insulin-like growth factor-binding protein, IGFBP	4	0.904977375565611	0.010722172267157016	NOV, CTGF, IGFBP6, CYR61	390	20	16659	8.543076923076923	0.9997173474878995	0.4938595221087737	15.15141148431195
GOTERM_BP_FAT	GO:0001558~regulation of cell growth	11	2.48868778280543	0.01708137905654193	NOV, DCBLD2, RERG, INHBA, CTGF, IGFBP6, PAPPA2, OSGIN1, DDR2, ALOX12, CYR61	321	194	13528	2.389568680348139	0.9999999999999988	0.5765389817665447	25.631247334553397
INTERPRO	IPR000884:Thrombospondin, type 1 repeat	6	1.3574660633484164	0.0177965920811579	NOV, CTGF, C6, UNC5C, THBS1, CYR61	390	65	16659	3.942958579881657	0.9999987734394711	0.5964358317932171	23.94284575694059
SMART	SM00121:IB	4	0.904977375565611	0.017896929345440744	NOV, CTGF, IGFBP6, CYR61	258	20	9079	7.037984496124031	0.9682312473903536	0.43722686106875996	20.119919478451887
GOTERM_MF_FAT	GO:0005520~insulin-like growth factor binding	4	0.904977375565611	0.020669689722133653	NOV, CTGF, IGFBP6, CYR61	309	25	12983	6.722588996763754	0.9999903651388545	0.6849463278104201	26.289866520267523
SMART	SM00209:TSP1	6	1.3574660633484164	0.036451063179515894	NOV, CTGF, C6, UNC5C, THBS1, CYR61	258	65	9079	3.24830053667263	0.9991684443479003	0.6369349247989339	36.99149874915245
INTERPRO	IPR006208:Cystine knot	3	0.6787330316742082	0.05260046689378176	NOV, CTGF, CYR61	390	16	16659	8.009134615384616	1.0	0.7930566179273347	56.11299972931949
UP_SEQ_FEATURE	region of interest:Heparin-binding	3	0.6787330316742082	0.07203058961133704	CTGF, THBS1, CYR61	426	20	19113	6.729929577464789	1.0	0.9921670985359743	71.09926536558903
UP_SEQ_FEATURE	domain:TSP type-1	3	0.6787330316742082	0.0784777817982754	NOV, CTGF, CYR61	426	21	19113	6.409456740442656	1.0	0.9937849509157749	74.25857414535594
GOTERM_MF_FAT	GO:0019838~growth factor binding	6	1.3574660633484164	0.10437178320662295	NOV, CTGF, IGFBP6, COL3A1, THBS1, CYR61	309	105	12983	2.4009246417013403	1.0	0.8777845669925082	80.00786240714149
SP_PIR_KEYWORDS	trimer	3	0.6787330316742082	0.11190254515496909	COL3A1, THBS1, COL5A2	426	26	19235	5.2099133261105095	1.0	0.6769605810084602	81.3088224162222
SP_PIR_KEYWORDS	heparin-binding	4	0.904977375565611	0.17350109757553117	CTGF, THBS1, PCOLCE2, CYR61	426	65	19235	2.7786204405922716	1.0	0.7454503846323575	93.23210465077076
GOTERM_BP_FAT	GO:0030198~extracellular matrix organization	5	1.1312217194570136	0.23206926974431022	TGFBI, COL3A1, COL5A2, CYR61, ERCC2	321	104	13528	2.0261202971483345	1.0	0.9347473186475768	98.93120514139807
UP_SEQ_FEATURE	domain:TSP type-1 2	3	0.6787330316742082	0.25616781555767676	C6, UNC5C, THBS1	426	44	19113	3.0590588988476313	1.0	0.9992815375445363	99.26567029074451
UP_SEQ_FEATURE	domain:TSP type-1 1	3	0.6787330316742082	0.25616781555767676	C6, UNC5C, THBS1	426	44	19113	3.0590588988476313	1.0	0.9992815375445363	99.26567029074451
Annotation Cluster 10	Enrichment Score: 1.7919061292911815
Category	Term	Count	%	PValue	Genes	List Total	Pop Hits	Pop Total	Fold Enrichment	Bonferroni	Benjamini	FDR
GOTERM_BP_FAT	GO:0042060~wound healing	15	3.3936651583710407	1.809453604847432E-4	PLAT, DCBLD2, KLK6, COL3A1, ITGA2, ITGB3, TPM1, SDC1, THBD, PAX7, SERPINE1, IL1B, SCARB1, PLAU, GAP43	321	191	13528	3.3096834173313106	0.3030340052819557	0.06965866332960913	0.310557109591203
SP_PIR_KEYWORDS	Plasminogen activation	3	0.6787330316742082	0.004659975489593802	PLAT, SERPINE1, PLAU	426	5	19235	27.09154929577465	0.870728412315439	0.12749711395441277	6.387802790056574
BIOCARTA	h_plateletAppPathway:Platelet Amyloid Precursor Protein Pathway	3	0.6787330316742082	0.025191471765426104	PLAT, SERPINE1, PLAU	42	9	1437	11.404761904761903	0.8046396248498171	0.5580041005278636	22.833105102450258
GOTERM_BP_FAT	GO:0007596~blood coagulation	7	1.583710407239819	0.03398611273809019	PLAT, THBD, SERPINE1, COL3A1, ITGA2, ITGB3, PLAU	321	102	13528	2.892187404556838	1.0	0.6654404916366954	44.80605813471531
GOTERM_BP_FAT	GO:0050817~coagulation	7	1.583710407239819	0.03398611273809019	PLAT, THBD, SERPINE1, COL3A1, ITGA2, ITGB3, PLAU	321	102	13528	2.892187404556838	1.0	0.6654404916366954	44.80605813471531
BIOCARTA	h_fibrinolysisPathway:Fibrinolysis Pathway	3	0.6787330316742082	0.037123779290623916	PLAT, SERPINE1, PLAU	42	11	1437	9.33116883116883	0.9111802526991978	0.5538271107705479	31.90867211733557
GOTERM_BP_FAT	GO:0007599~hemostasis	7	1.583710407239819	0.043042161885554334	PLAT, THBD, SERPINE1, COL3A1, ITGA2, ITGB3, PLAU	321	108	13528	2.731510326525903	1.0	0.6849089238049799	53.05579193423845
GOTERM_BP_FAT	GO:0050878~regulation of body fluid levels	7	1.583710407239819	0.11787374831060796	PLAT, THBD, SERPINE1, COL3A1, ITGA2, ITGB3, PLAU	321	141	13528	2.0922206756368618	1.0	0.8368586486772261	88.4182948439472
Annotation Cluster 11	Enrichment Score: 1.6788055418660357
Category	Term	Count	%	PValue	Genes	List Total	Pop Hits	Pop Total	Fold Enrichment	Bonferroni	Benjamini	FDR
GOTERM_BP_FAT	GO:0045765~regulation of angiogenesis	6	1.3574660633484164	0.016489122950465562	AGGF1, SERPINE1, IL1B, THBS1, VASH1, ANGPTL4	321	63	13528	4.013647826731939	0.9999999999999961	0.6230297967268781	24.85726359522341
GOTERM_BP_FAT	GO:0045766~positive regulation of angiogenesis	4	0.904977375565611	0.0227974154702053	AGGF1, IL1B, THBS1, ANGPTL4	321	26	13528	6.48358495087467	1.0	0.6402637187779756	32.72501789495222
GOTERM_BP_FAT	GO:0001525~angiogenesis	9	2.0361990950226243	0.024462464251607908	IL8, AGGF1, CTGF, IL1B, THBS1, SLIT2, PLAU, CYR61, ANGPTL4	321	148	13528	2.562768375852488	1.0	0.6505045989228022	34.66834873722473
Annotation Cluster 12	Enrichment Score: 1.6500821039266227
Category	Term	Count	%	PValue	Genes	List Total	Pop Hits	Pop Total	Fold Enrichment	Bonferroni	Benjamini	FDR
GOTERM_CC_FAT	GO:0014069~postsynaptic density	7	1.583710407239819	0.006863482215756992	EPS8, GRIN2C, GRIN1, TANC1, GRIA3, DLG2, CAMK2N1	306	71	12782	4.118291448034612	0.8741960349599742	0.29213725666956236	8.796759601187176
GOTERM_CC_FAT	GO:0017146~N-methyl-D-aspartate selective glutamate receptor complex	3	0.6787330316742082	0.014449642448712717	EPS8, GRIN2C, GRIN1	306	8	12782	15.66421568627451	0.9874880566131568	0.3854012945051084	17.683467271880094
GOTERM_CC_FAT	GO:0008328~ionotropic glutamate receptor complex	3	0.6787330316742082	0.04274916260911947	EPS8, GRIN2C, GRIN1	306	14	12782	8.950980392156863	0.9999980557494276	0.5604107992377743	44.240600323095904
GOTERM_CC_FAT	GO:0043235~receptor complex	7	1.583710407239819	0.05920281522088162	EPS8, GRIN2C, GRIN1, ITGA2, ITGA3, ITGB3, ITGBL1	306	116	12782	2.5206783862970474	0.9999999894731422	0.6395920390597829	55.77713502624329
Annotation Cluster 13	Enrichment Score: 1.5684830520425905
Category	Term	Count	%	PValue	Genes	List Total	Pop Hits	Pop Total	Fold Enrichment	Bonferroni	Benjamini	FDR
SP_PIR_KEYWORDS	glycoprotein	135	30.542986425339368	7.983915159195032E-6	SCN3B, PLXNA2, TAPBP, MARCO, NOV, HTR1B, SLC2A6, GRIN2C, LTB4R, PAPPA, CTGF, CD46, FAP, KCNK5, SERPINE1, PDGFC, UNC5C, EBI3, RET, MDGA1, PLD5, PTPRN2, NAPSA, TMEM130, SIRPA, MOXD1, PCOLCE2, SSTR2, THBD, MST1R, DST, WFDC2, WNT5A, DCBLD2, SLC38A3, CCL2, ACP2, CD70, ITGB3, GREM2, SORCS2, ITGBL1, LIF, SLC29A3, IL17A, B3GNT6, GALC, SCARB1, ANGPTL4, PLAT, PHYHIPL, CPA4, FAM5B, GRIN1, EFEMP1, CRB3, ITGA…	426	4318	19235	1.411671744221699	0.003490861525170308	5.826583219263881E-4	0.011282415223812237
UP_SEQ_FEATURE	glycosylation site:N-linked (GlcNAc...)	130	29.411764705882355	1.2754258367401153E-5	SCN3B, PLXNA2, TAPBP, MARCO, NOV, HTR1B, SLC2A6, GRIN2C, LTB4R, PAPPA, CTGF, FAP, CD46, KCNK5, SERPINE1, PDGFC, UNC5C, EBI3, RET, MDGA1, PLD5, PTPRN2, NAPSA, TMEM130, SIRPA, MOXD1, PCOLCE2, SSTR2, THBD, MST1R, DST, WFDC2, WNT5A, DCBLD2, SLC38A3, CCL2, ACP2, CD70, ITGB3, GREM2, SORCS2, ITGBL1, LIF, SLC29A3, IL17A, B3GNT6, GALC, SCARB1, ANGPTL4, PLAT, PHYHIPL, CPA4, FAM5B, GRIN1, EFEMP1, ITGA2, CRB…	426	4129	19113	1.41259521283672	0.01884955743364458	0.004746070354870069	0.021175849501020583
GOTERM_CC_FAT	GO:0005886~plasma membrane	115	26.018099547511316	0.0017848783960508973	RAB9B, SCN3B, PLXNA2, LMO7, AQP6, GNG8, MARCO, PRKAR2A, HTR1B, SLC2A6, GRIN2C, LTB4R, CTGF, FAP, CD46, KCNK5, SERPINE1, EBI3, STMN2, MDGA1, PTPRN2, TANC1, RPH3A, SIRPA, SSTR2, TNS1, THBD, PARP14, MST1R, DST, DCBLD2, SLC38A3, SSH1, CD70, ITGB3, ITGBL1, PLCH2, SCARB1, EWSR1, GRIN1, ITGA2, CRB3, ITGA3, CAMK2N1, CD55, EPS8, OR4A15, CACNA1G, OR6K2, RGS7, PLAU, SLC27A1, GPR162, GPR85, CLTB, LDLR, CLDN5…	306	3777	12782	1.2718275908015666	0.41592648955471834	0.12578777068991376	2.3601809653598482
UP_SEQ_FEATURE	topological domain:Extracellular	72	16.289592760180994	0.08293150879477061	SLC27A1, GPR85, GPR162, LDLR, SCN3B, PLXNA2, CLDN5, KCNJ10, BCAM, AQP6, DDR2, MARCO, SLC2A6, HTR1B, GRIN2C, LTB4R, FAP, CD46, UNC5C, CEACAM3, KIRREL2, KIRREL3, C10ORF54, RET, PTGER2, NRXN3, PTPRN2, PCDHB2, PCDH9, ALK, KIDINS220, TMEM130, SIRPA, SDC1, SSTR2, THBD, XPR1, MST1R, DCBLD2, GPRC5C, KITLG, CD70, PCDHB12, ITGB3, CLDN11, SCARF1, CDH7, SLC29A3, HRH3, FAT4, SCARB1, CR2, PTPRE, GRIN1, DNHD1, …	426	2719	19113	1.1880714222813897	1.0	0.9916372371958577	76.24823724170875
UP_SEQ_FEATURE	topological domain:Cytoplasmic	82	18.552036199095024	0.2456177216919047	SLC27A1, GPR85, GPR162, LDLR, SCN3B, PLXNA2, CLDN5, KCNJ10, BCAM, AQP6, DDR2, HLA-DMA, TAPBP, MARCO, SLC2A6, HTR1B, GRIN2C, LTB4R, XYLT1, FAP, MPV17L, CD46, KCNK5, UNC5C, CEACAM3, KIRREL2, KIRREL3, C10ORF54, RET, PTGER2, MAN1A2, NRXN3, PTPRN2, PCDHB2, PCDH9, ALK, KIDINS220, TMEM130, SIRPA, SDC1, SSTR2, THBD, XPR1, MST1R, DCBLD2, GPRC5C, KITLG, ACP2, CD70, PCDHB12, ITGB3, CLDN11, SORCS2, SCARF1, C…	426	3374	19113	1.0904055035607838	1.0	0.9992901831827822	99.07220199776005
SP_PIR_KEYWORDS	membrane	145	32.80542986425339	0.28907509341848703	CYP3A7, RAB9B, PLXNA2, SCN3B, VPS53, AQP6, FAM119B, SLC35A2, TAPBP, GNG8, MARCO, HTR1B, SLC2A6, GRIN2C, LTB4R, PAPPA, CD46, SLC25A23, FAP, KCNK5, UNC5C, RET, OSBP2, STMN2, MDGA1, PLD5, PTPRN2, TANC1, PDE4D, LHFP, TMEM130, SIRPA, MOXD1, SSTR2, TMEM135, THBD, MST1R, TM6SF2, DCBLD2, SLC38A3, KIAA1109, CYP2B6, CD70, ACP2, ITGB3, SORCS2, SLC29A3, PLCH2, B3GNT6, SLC35F3, SCARB1, EWSR1, C17ORF28, GRIN1,…	426	6256	19235	1.0465352322802974	1.0	0.8169851667573689	99.19471914650227
UP_SEQ_FEATURE	transmembrane region	111	25.1131221719457	0.4831865780975455	SCN3B, PLXNA2, AQP6, FAM119B, SLC35A2, TAPBP, MARCO, HTR1B, SLC2A6, GRIN2C, PAPPA, LTB4R, SLC25A23, FAP, CD46, KCNK5, UNC5C, RET, PTPRN2, PLD5, LHFP, TMEM130, SIRPA, MOXD1, TMEM135, SSTR2, THBD, MST1R, TM6SF2, DCBLD2, KIAA1109, SLC38A3, ACP2, CD70, ITGB3, SORCS2, SLC29A3, B3GNT6, SLC35F3, SCARB1, C17ORF28, GRIN1, PPAPDC1A, DNHD1, ITGA2, CRB3, ITGA3, KCNJ9, OR4A15, COX1, CACNA1G, OR6K2, HEPH, SLC2…	426	4911	19113	1.0140802051158508	1.0	0.9999649466744737	99.99826212942352
SP_PIR_KEYWORDS	transmembrane	111	25.1131221719457	0.513500904346537	SCN3B, PLXNA2, AQP6, FAM119B, SLC35A2, TAPBP, MARCO, HTR1B, SLC2A6, GRIN2C, PAPPA, LTB4R, SLC25A23, FAP, CD46, KCNK5, UNC5C, RET, PTPRN2, PLD5, LHFP, TMEM130, SIRPA, MOXD1, TMEM135, SSTR2, THBD, MST1R, TM6SF2, DCBLD2, KIAA1109, SLC38A3, ACP2, CD70, ITGB3, SORCS2, SLC29A3, B3GNT6, SLC35F3, SCARB1, C17ORF28, GRIN1, PPAPDC1A, DNHD1, ITGA2, CRB3, ITGA3, KCNJ9, OR4A15, COX1, CACNA1G, OR6K2, HEPH, SLC2…	426	4973	19235	1.0078296038042045	1.0	0.9326149547629919	99.9962174093413
GOTERM_CC_FAT	GO:0031224~intrinsic to membrane	123	27.828054298642535	0.8641396737960702	SCN3B, PLXNA2, AQP6, FAM119B, SLC35A2, TAPBP, MARCO, HTR1B, SLC2A6, GRIN2C, LTB4R, PAPPA, SLC25A23, FAP, CD46, KCNK5, UNC5C, RET, MDGA1, PTPRN2, PLD5, LHFP, TMEM130, SIRPA, MOXD1, SSTR2, TMEM135, THBD, MST1R, TM6SF2, DCBLD2, KIAA1109, SLC38A3, ACP2, CD70, ITGB3, SORCS2, ITGBL1, SLC29A3, B3GNT6, SLC35F3, SCARB1, C17ORF28, GRIN1, PPAPDC1A, DNHD1, ITGA2, CRB3, ITGA3, CD55, KCNJ9, EPS8, OR4A15, COX1,…	306	5485	12782	0.9367115305557046	1.0	0.998436121162656	99.99999999974318
GOTERM_CC_FAT	GO:0016021~integral to membrane	117	26.47058823529412	0.9004503341920691	SCN3B, PLXNA2, AQP6, FAM119B, SLC35A2, TAPBP, MARCO, HTR1B, SLC2A6, GRIN2C, PAPPA, LTB4R, SLC25A23, FAP, CD46, KCNK5, UNC5C, RET, PTPRN2, PLD5, LHFP, TMEM130, SIRPA, MOXD1, TMEM135, SSTR2, THBD, MST1R, TM6SF2, DCBLD2, KIAA1109, SLC38A3, ACP2, CD70, ITGB3, SORCS2, ITGBL1, SLC29A3, B3GNT6, SLC35F3, SCARB1, C17ORF28, GRIN1, PPAPDC1A, DNHD1, ITGA2, CRB3, ITGA3, CD55, KCNJ9, EPS8, OR4A15, COX1, CACNA1…	306	5297	12782	0.9226421170695953	1.0	0.9992781660411009	99.99999999999598
Annotation Cluster 14	Enrichment Score: 1.5368013131490474
Category	Term	Count	%	PValue	Genes	List Total	Pop Hits	Pop Total	Fold Enrichment	Bonferroni	Benjamini	FDR
GOTERM_CC_FAT	GO:0044459~plasma membrane part	75	16.968325791855204	0.0010108894996848088	SLC27A1, CLTB, LDLR, RAB9B, CLDN5, LMO7, KCNJ10, BCAM, AQP6, HLA-DMA, DDR2, GNG8, MARCO, HTR1B, GRIN2C, LTB4R, CD46, KCNK5, DLG2, PTGER2, STMN2, NRXN3, MDGA1, PTPRN2, TANC1, PCDHB2, SLC7A10, ALK, RPH3A, SSTR2, SDC1, THBD, TNS1, XPR1, MST1R, DST, GAP43, FAIM2, COPE, DCBLD2, DHH, RAB3B, SLC38A3, GPRC5C, APC2, C6, PPM1A, CD70, PCDHB12, ITGB3, CLDN11, TPM1, ITGBL1, HRH3, SYN2, ABCD2, SCARB1, THBS1, G…	306	2203	12782	1.4220804072877447	0.2624575541405325	0.14119708555485944	1.3431214297889627
GOTERM_CC_FAT	GO:0031226~intrinsic to plasma membrane	43	9.728506787330318	0.009079927242724389	DCBLD2, SLC38A3, GPRC5C, LDLR, C6, CD70, KCNJ10, BCAM, PCDHB12, ITGB3, AQP6, DDR2, ITGBL1, MARCO, HTR1B, HRH3, LTB4R, GRIN2C, CD46, KCNK5, ABCD2, SCARB1, PTGER2, NRXN3, MDGA1, PTPRN2, GRIN1, PCDHB2, SLC7A10, ITGA2, ITGA3, ALK, ACCN2, CD55, SSTR2, SDC1, ACCN4, THBD, EPS8, XPR1, MST1R, PTCH2, CD302	306	1215	12782	1.4783237849323543	0.9357864934943363	0.3244446894971773	11.480855113819821
GOTERM_CC_FAT	GO:0005887~integral to plasma membrane	42	9.502262443438914	0.010084771353556064	DCBLD2, SLC38A3, GPRC5C, LDLR, C6, CD70, KCNJ10, BCAM, PCDHB12, ITGB3, AQP6, DDR2, ITGBL1, MARCO, HTR1B, HRH3, LTB4R, GRIN2C, CD46, KCNK5, ABCD2, SCARB1, PTGER2, NRXN3, PTPRN2, GRIN1, PCDHB2, SLC7A10, ITGA2, ITGA3, ALK, ACCN2, CD55, SSTR2, SDC1, ACCN4, THBD, EPS8, XPR1, MST1R, PTCH2, CD302	306	1188	12782	1.4767610748002906	0.9526849149753845	0.3170719465671967	12.673470442057443
UP_SEQ_FEATURE	topological domain:Extracellular	72	16.289592760180994	0.08293150879477061	SLC27A1, GPR85, GPR162, LDLR, SCN3B, PLXNA2, CLDN5, KCNJ10, BCAM, AQP6, DDR2, MARCO, SLC2A6, HTR1B, GRIN2C, LTB4R, FAP, CD46, UNC5C, CEACAM3, KIRREL2, KIRREL3, C10ORF54, RET, PTGER2, NRXN3, PTPRN2, PCDHB2, PCDH9, ALK, KIDINS220, TMEM130, SIRPA, SDC1, SSTR2, THBD, XPR1, MST1R, DCBLD2, GPRC5C, KITLG, CD70, PCDHB12, ITGB3, CLDN11, SCARF1, CDH7, SLC29A3, HRH3, FAT4, SCARB1, CR2, PTPRE, GRIN1, DNHD1, …	426	2719	19113	1.1880714222813897	1.0	0.9916372371958577	76.24823724170875
UP_SEQ_FEATURE	topological domain:Cytoplasmic	82	18.552036199095024	0.2456177216919047	SLC27A1, GPR85, GPR162, LDLR, SCN3B, PLXNA2, CLDN5, KCNJ10, BCAM, AQP6, DDR2, HLA-DMA, TAPBP, MARCO, SLC2A6, HTR1B, GRIN2C, LTB4R, XYLT1, FAP, MPV17L, CD46, KCNK5, UNC5C, CEACAM3, KIRREL2, KIRREL3, C10ORF54, RET, PTGER2, MAN1A2, NRXN3, PTPRN2, PCDHB2, PCDH9, ALK, KIDINS220, TMEM130, SIRPA, SDC1, SSTR2, THBD, XPR1, MST1R, DCBLD2, GPRC5C, KITLG, ACP2, CD70, PCDHB12, ITGB3, CLDN11, SORCS2, SCARF1, C…	426	3374	19113	1.0904055035607838	1.0	0.9992901831827822	99.07220199776005
SP_PIR_KEYWORDS	receptor	39	8.823529411764707	0.31897801100544165	GPR162, GPR85, GPRC5C, LDLR, BCAM, ITGB3, DDR2, SCARF1, MARCO, HTR1B, HRH3, LTB4R, GRIN2C, SCARB1, UNC5C, C10ORF54, PTGER2, RET, CR2, PTPRE, PTPRN2, SPSB3, GRIN1, ITGA2, GRIA3, ITGA3, GPR77, ALK, SIRPA, NRIP2, SSTR2, THBD, EPS8, XPR1, OR4A15, OR6K2, MST1R, PTCH2, CD302	426	1583	19235	1.1124135844759016	1.0	0.8394161284933037	99.56126289827539
Annotation Cluster 15	Enrichment Score: 1.5166326547832272
Category	Term	Count	%	PValue	Genes	List Total	Pop Hits	Pop Total	Fold Enrichment	Bonferroni	Benjamini	FDR
UP_SEQ_FEATURE	domain:RGS	5	1.1312217194570136	0.005922674738441542	RGS12, RGS2, RGS5, RGS7, RGS13	426	33	19113	6.797908664105847	0.9998584563969586	0.4942747539698734	9.392765623434018
GOTERM_BP_FAT	GO:0008277~regulation of G-protein coupled receptor protein signaling pathway	6	1.3574660633484164	0.006923934792482242	KLK6, RGS12, RGS2, RGS5, RGS7, RGS13	321	51	13528	4.958035550668865	0.9999990447500704	0.46743949569176013	11.256835337031879
SP_PIR_KEYWORDS	Signal transduction inhibitor	5	1.1312217194570136	0.007917377194675605	RGS12, RGS2, RGS5, RGS7, RGS13	426	36	19235	6.271191966614501	0.969242213237412	0.1597708312700351	10.625522352252027
INTERPRO	IPR000342:Regulator of G protein signalling	5	1.1312217194570136	0.008654830871176054	RGS12, RGS2, RGS5, RGS7, RGS13	390	35	16659	6.102197802197803	0.9986244698873001	0.4506350869161019	12.408363875098082
SMART	SM00315:RGS	5	1.1312217194570136	0.016489242631872195	RGS12, RGS2, RGS5, RGS7, RGS13	258	35	9079	5.0271317829457365	0.9582351559065846	0.47013873388346217	18.68393032141484
PIR_SUPERFAMILY	PIRSF005770:regulator of G protein signaling, RGS4 type	3	0.6787330316742082	0.039311864729223614	RGS2, RGS5, RGS13	183	13	7396	9.326607818411098	0.9998126561685051	0.8830070075508554	39.84499908249815
GOTERM_BP_FAT	GO:0010648~negative regulation of cell communication	10	2.262443438914027	0.13535232420807863	HTR1B, RGS12, RGS2, RGS5, CYP26B1, RGS7, IL1B, MAPK8IP1, THBS1, RGS13	321	248	13528	1.699326700834087	1.0	0.868525875872258	91.78929897796897
GOTERM_BP_FAT	GO:0009968~negative regulation of signal transduction	9	2.0361990950226243	0.1511266188324577	RGS12, RGS2, RGS5, CYP26B1, RGS7, IL1B, MAPK8IP1, THBS1, RGS13	321	221	13528	1.7162430752315305	1.0	0.8852168203075302	94.01672445382488
GOTERM_MF_FAT	GO:0005096~GTPase activator activity	6	1.3574660633484164	0.6012627472613318	RGS12, RGS2, RGS5, GPSM3, CHM, TBC1D3	309	220	12983	1.1458958517210944	1.0	0.9949905544742106	99.99985266439523
Annotation Cluster 16	Enrichment Score: 1.4800951276145582
Category	Term	Count	%	PValue	Genes	List Total	Pop Hits	Pop Total	Fold Enrichment	Bonferroni	Benjamini	FDR
GOTERM_MF_FAT	GO:0050840~extracellular matrix binding	5	1.1312217194570136	0.003542664593626526	TGFBI, ITGA2, BCAM, THBS1, CYR61	309	27	12983	7.780774301809899	0.8595033935089156	0.3877673893350433	5.050975536976088
GOTERM_MF_FAT	GO:0043236~laminin binding	3	0.6787330316742082	0.026786106476823907	ITGA2, BCAM, THBS1	309	11	12983	11.458958517210943	0.9999996985675235	0.6578410849761824	32.7348059170936
GOTERM_CC_FAT	GO:0009897~external side of plasma membrane	6	1.3574660633484164	0.38236223316508555	DHH, ITGA2, BCAM, ITGB3, THBS1, CD302	306	170	12782	1.4742791234140715	1.0	0.9179684700929236	99.84072309502544
Annotation Cluster 17	Enrichment Score: 1.441699842777869
Category	Term	Count	%	PValue	Genes	List Total	Pop Hits	Pop Total	Fold Enrichment	Bonferroni	Benjamini	FDR
GOTERM_BP_FAT	GO:0009408~response to heat	6	1.3574660633484164	0.010235173929557	NOS1, CCL2, STAC, XYLT1, IL1B, THBS1	321	56	13528	4.51535380507343	0.9999999987799664	0.5195412184353032	16.20782334163756
GOTERM_BP_FAT	GO:0034605~cellular response to heat	3	0.6787330316742082	0.03663318401854395	STAC, XYLT1, THBS1	321	13	13528	9.725377426312004	1.0	0.6708611062045021	47.34877578337668
GOTERM_BP_FAT	GO:0009266~response to temperature stimulus	6	1.3574660633484164	0.04675206234067077	NOS1, CCL2, STAC, XYLT1, IL1B, THBS1	321	83	13528	3.0465037720977364	1.0	0.7061333866828758	56.08764158547377
GOTERM_BP_FAT	GO:0009628~response to abiotic stimulus	14	3.167420814479638	0.09759553762691672	CCL2, NOS1, COL3A1, GRIN1, ITGA2, OBFC2A, ACCN2, THBD, STAC, XYLT1, IL1B, THBS1, IVL, ERCC2	321	368	13528	1.6032778003521604	1.0	0.8160612452866556	82.88297633914816
Annotation Cluster 18	Enrichment Score: 1.4289422882749865
Category	Term	Count	%	PValue	Genes	List Total	Pop Hits	Pop Total	Fold Enrichment	Bonferroni	Benjamini	FDR
GOTERM_BP_FAT	GO:0048520~positive regulation of behavior	5	1.1312217194570136	0.008144849665869935	IL8, CRH, ITGA2, THBS1, SLIT2	321	34	13528	6.197544438336082	0.9999999179149008	0.5080459548544087	13.113576855549791
GOTERM_BP_FAT	GO:0050795~regulation of behavior	5	1.1312217194570136	0.023000083831026814	IL8, CRH, ITGA2, THBS1, SLIT2	321	46	13528	4.580793715291887	1.0	0.6354727443455114	32.96443546469583
GOTERM_BP_FAT	GO:0050921~positive regulation of chemotaxis	4	0.904977375565611	0.030425745150493372	IL8, ITGA2, THBS1, SLIT2	321	29	13528	5.812869266301428	1.0	0.6545101787914691	41.20328488635974
GOTERM_BP_FAT	GO:0032101~regulation of response to external stimulus	9	2.0361990950226243	0.03535823982863483	IL8, GRIN1, SERPINE1, TGM2, ITGA2, THBS1, NT5E, SLIT2, PLAU	321	159	13528	2.385469934755775	1.0	0.6744177316526583	46.13818793794581
GOTERM_BP_FAT	GO:0050920~regulation of chemotaxis	4	0.904977375565611	0.03616525533283524	IL8, ITGA2, THBS1, SLIT2	321	31	13528	5.4378454426690785	1.0	0.6715709547201816	46.90747500598356
GOTERM_BP_FAT	GO:0040012~regulation of locomotion	10	2.262443438914027	0.0388536202755874	LAMA1, IL8, ITGA2, SCARB1, ITGB3, UNC5C, THBS1, TPM1, SLIT2, VASH1	321	192	13528	2.1949636552440293	1.0	0.6820249373768636	49.39617230751531
GOTERM_BP_FAT	GO:0032103~positive regulation of response to external stimulus	5	1.1312217194570136	0.06467749101426488	IL8, TGM2, ITGA2, THBS1, SLIT2	321	64	13528	3.2924454828660434	1.0	0.7544221993923141	68.3131558877151
GOTERM_BP_FAT	GO:0040017~positive regulation of locomotion	5	1.1312217194570136	0.2021348284978869	IL8, ITGA2, SCARB1, THBS1, SLIT2	321	98	13528	2.1501684786063957	1.0	0.9226698807169746	97.93772571131736
Annotation Cluster 19	Enrichment Score: 1.4250883850407774
Category	Term	Count	%	PValue	Genes	List Total	Pop Hits	Pop Total	Fold Enrichment	Bonferroni	Benjamini	FDR
SP_PIR_KEYWORDS	egf-like domain	14	3.167420814479638	0.0018918330729583784	PLAT, LDLR, NRXN3, C6, EFEMP1, C1R, SCARF1, SLIT2, ITGBL1, THBD, FAT4, TLL2, THBS1, PLAU	426	230	19235	2.7484180444988775	0.5636923582059132	0.06180793525235484	2.6406129645654697
INTERPRO	IPR013032:EGF-like region, conserved site	16	3.619909502262444	0.0038457673609189388	PLAT, LDLR, NRXN3, C6, EFEMP1, C1R, ITGB3, SCARF1, SLIT2, ITGBL1, LAMA1, THBD, FAT4, TLL2, THBS1, PLAU	390	293	16659	2.3325807298503545	0.9461046704266112	0.27712827639396065	5.7036154491088675
INTERPRO	IPR000742:EGF-like, type 3	11	2.48868778280543	0.015966117478223615	PLAT, THBD, LDLR, FAT4, NRXN3, EFEMP1, TLL2, THBS1, SCARF1, SLIT2, PLAU	390	194	16659	2.422006344171293	0.9999949694004782	0.581645670783216	21.753594713505684
INTERPRO	IPR006210:EGF-like	11	2.48868778280543	0.019927570151406983	PLAT, THBD, FAM5B, LDLR, FAT4, NRXN3, THBS1, SCARF1, SLIT2, PLAU, ITGBL1	390	201	16659	2.3376578645235364	0.9999997635743243	0.6146495105581862	26.41936429431302
INTERPRO	IPR001881:EGF-like calcium-binding	7	1.583710407239819	0.02494158086843164	THBD, LDLR, FAT4, EFEMP1, C1R, TLL2, SLIT2	390	96	16659	3.114663461538461	0.999999995155795	0.6757384590568533	31.95235736303188
INTERPRO	IPR018097:EGF-like calcium-binding, conserved site	7	1.583710407239819	0.02494158086843164	THBD, LDLR, FAT4, EFEMP1, C1R, TLL2, SLIT2	390	96	16659	3.114663461538461	0.999999995155795	0.6757384590568533	31.95235736303188
INTERPRO	IPR000152:EGF-type aspartate/asparagine hydroxylation conserved site	7	1.583710407239819	0.02608316924001122	THBD, LDLR, FAT4, NRXN3, EFEMP1, C1R, SLIT2	390	97	16659	3.0825535289452812	0.9999999980066739	0.6515960495328312	33.15654969577275
INTERPRO	IPR013091:EGF calcium-binding	6	1.3574660633484164	0.02645107097166185	THBD, LDLR, FAT4, EFEMP1, C1R, TLL2	390	72	16659	3.559615384615385	0.9999999985030759	0.6379571381103162	33.540364629291666
INTERPRO	IPR006209:EGF	8	1.809954751131222	0.029523379814956247	PLAT, THBD, LDLR, FAT4, NRXN3, TLL2, THBS1, SLIT2	390	127	16659	2.690732889158086	0.9999999998636395	0.6609816046210084	36.66610702205284
UP_SEQ_FEATURE	domain:EGF-like 2; calcium-binding	5	1.1312217194570136	0.03781416631874332	LDLR, FAT4, EFEMP1, TLL2, THBS1	426	57	19113	3.935631331850754	1.0	0.9660587827174428	47.27441266772773
UP_SEQ_FEATURE	domain:EGF-like 3; calcium-binding	4	0.904977375565611	0.048598476156790374	THBD, FAT4, EFEMP1, SLIT2	426	37	19113	4.850399695470118	1.0	0.9756811706954177	56.27398432864261
UP_SEQ_FEATURE	domain:EGF-like 1	7	1.583710407239819	0.051607892562074924	THBD, LDLR, FAT4, NRXN3, THBS1, SCARF1, SLIT2	426	120	19113	2.6171948356807513	1.0	0.9768235296759413	58.51477766662209
SMART	SM00179:EGF_CA	7	1.583710407239819	0.05450140240293701	THBD, LDLR, FAT4, EFEMP1, C1R, TLL2, SLIT2	258	96	9079	2.5659318475452197	0.9999775493043523	0.6955822455475165	50.19928246048173
SMART	SM00181:EGF	11	2.48868778280543	0.05950430871466863	PLAT, THBD, FAM5B, LDLR, FAT4, NRXN3, THBS1, SCARF1, SLIT2, PLAU, ITGBL1	258	201	9079	1.925816653168267	0.9999918501285737	0.6553507469685359	53.37979284451324
UP_SEQ_FEATURE	domain:EGF-like 4	4	0.904977375565611	0.13841425008928063	THBD, FAT4, SCARF1, SLIT2	426	58	19113	3.09422049538611	1.0	0.9975398814951513	91.5733194444768
UP_SEQ_FEATURE	domain:EGF-like 5	3	0.6787330316742082	0.2313683743528981	THBD, FAT4, SCARF1	426	41	19113	3.282892476812092	1.0	0.9993042750694698	98.73411175264198
UP_SEQ_FEATURE	domain:EGF-like 6	3	0.6787330316742082	0.24789068006991488	FAT4, SCARF1, SLIT2	426	43	19113	3.130199803471995	1.0	0.9991614670557595	99.11754419588593
UP_SEQ_FEATURE	domain:EGF-like 2	4	0.904977375565611	0.3114422551382896	THBD, NRXN3, SCARF1, SLIT2	426	88	19113	2.039372599231754	1.0	0.9995127324247567	99.79626672823319
Annotation Cluster 20	Enrichment Score: 1.42000209288528
Category	Term	Count	%	PValue	Genes	List Total	Pop Hits	Pop Total	Fold Enrichment	Bonferroni	Benjamini	FDR
GOTERM_CC_FAT	GO:0014069~postsynaptic density	7	1.583710407239819	0.006863482215756992	EPS8, GRIN2C, GRIN1, TANC1, GRIA3, DLG2, CAMK2N1	306	71	12782	4.118291448034612	0.8741960349599742	0.29213725666956236	8.796759601187176
SP_PIR_KEYWORDS	synapse	11	2.48868778280543	0.020391279179481796	CADPS, GRIN2C, SYN2, GRIN1, TANC1, GRIA3, RPH3A, DLG2, CAMK2N1, GAP43, FAIM2	426	213	19235	2.3318234918115897	0.9998794804482468	0.31338904326356465	25.259774710654092
GOTERM_CC_FAT	GO:0030054~cell junction	21	4.751131221719457	0.023567121466121357	GRIN1, CLDN5, TANC1, LMO7, ITGA2, CRB3, TRIM25, GRIA3, CLDN11, RPH3A, CAMK2N1, CADPS, SDC1, TNS1, LAYN, GRIN2C, SYN2, DST, GAP43, DLG2, FAIM2	306	518	12782	1.6934287228404876	0.9992372876605721	0.4793111808883883	27.302268265958475
SP_PIR_KEYWORDS	postsynaptic cell membrane	7	1.583710407239819	0.035313054672987454	GRIN2C, GRIN1, TANC1, GRIA3, DLG2, CAMK2N1, FAIM2	426	110	19235	2.873346137430645	0.99999985504145	0.4083818879417942	39.83472159972688
SP_PIR_KEYWORDS	cell junction	15	3.3936651583710407	0.060630919408987974	CLDN5, GRIN1, TANC1, CRB3, GRIA3, CLDN11, RPH3A, CAMK2N1, CADPS, TNS1, GRIN2C, SYN2, GAP43, DLG2, FAIM2	426	399	19235	1.6974654947227223	0.9999999999987345	0.5230860065490243	58.68408685109103
GOTERM_CC_FAT	GO:0044456~synapse part	11	2.48868778280543	0.07080681925254254	RAB3B, EPS8, GRIN2C, SYN2, GRIN1, TANC1, GRIA3, RPH3A, DLG2, CAMK2N1, FAIM2	306	246	12782	1.8678197566289385	0.9999999997488633	0.6688723025749059	62.53862599905913
GOTERM_CC_FAT	GO:0045202~synapse	14	3.167420814479638	0.08372195530022417	PLAT, RAB3B, GRIN1, TANC1, GRIA3, RPH3A, CAMK2N1, CADPS, EPS8, GRIN2C, SYN2, DLG2, FAIM2, GAP43	306	355	12782	1.6473165792138451	0.9999999999962829	0.7144222600879113	68.93207591093226
GOTERM_CC_FAT	GO:0045211~postsynaptic membrane	7	1.583710407239819	0.10426627165197944	GRIN2C, GRIN1, TANC1, GRIA3, DLG2, CAMK2N1, FAIM2	306	135	12782	2.1659162430404257	0.999999999999996	0.7486701623105912	77.05744913181859
Annotation Cluster 21	Enrichment Score: 1.397899883781349
Category	Term	Count	%	PValue	Genes	List Total	Pop Hits	Pop Total	Fold Enrichment	Bonferroni	Benjamini	FDR
GOTERM_MF_FAT	GO:0005125~cytokine activity	11	2.48868778280543	0.018050000992129233	LIF, INHBA, IL17A, CCL3, CCL2, IL8, IL1B, CD70, IL1F7, GREM2, EBI3	309	195	12983	2.370143556551324	0.9999577891750956	0.7160917714462032	23.357300743856293
SP_PIR_KEYWORDS	cytokine	10	2.262443438914027	0.019491120699500885	LIF, IL17A, CCL3, CCL2, IL8, IL1B, CD70, IL1F7, GREM2, EBI3	426	181	19235	2.494617798874277	0.99981979346414	0.3126033445929548	24.283320601462677
KEGG_PATHWAY	hsa04060:Cytokine-cytokine receptor interaction	10	2.262443438914027	0.18196434884093265	LIF, INHBA, IL17A, CCL3, CCL2, IL8, IL1B, KITLG, CD70, PDGFC	124	262	5085	1.5651933021423294	0.9999999999974956	0.9485994912630437	90.44865211294734
Annotation Cluster 22	Enrichment Score: 1.3930757092125141
Category	Term	Count	%	PValue	Genes	List Total	Pop Hits	Pop Total	Fold Enrichment	Bonferroni	Benjamini	FDR
GOTERM_MF_FAT	GO:0005178~integrin binding	7	1.583710407239819	0.002660639235739243	CTGF, TGFBI, COL3A1, ITGA2, ITGB3, THBS1, DST	309	59	12983	4.984970654379903	0.7708307166636514	0.3880459657100729	3.8161359182686483
KEGG_PATHWAY	hsa04512:ECM-receptor interaction	8	1.809954751131222	0.003956302692884196	LAMA1, SDC1, COL3A1, ITGA2, ITGA3, ITGB3, THBS1, COL5A2	124	84	5085	3.9055299539170507	0.40976345086391874	0.2317314602718128	4.529409519184102
GOTERM_BP_FAT	GO:0007229~integrin-mediated signaling pathway	7	1.583710407239819	0.0061573860801917586	CTGF, COL3A1, ITGA2, ITGA3, ITGB3, DST, ITGBL1	321	70	13528	4.214330218068536	0.9999955471214816	0.4771832196511645	10.072055581773476
KEGG_PATHWAY	hsa04640:Hematopoietic cell lineage	7	1.583710407239819	0.017253895513388982	CD55, CR2, IL1B, KITLG, ITGA2, ITGA3, ITGB3	124	86	5085	3.337865716429107	0.9012136311590621	0.5377264901066039	18.41353307235176
GOTERM_BP_FAT	GO:0007160~cell-matrix adhesion	7	1.583710407239819	0.018850429812352687	CTGF, COL3A1, ITGA2, BCAM, ITGA3, ITGB3, ITGBL1	321	89	13528	3.3146417445482865	1.0	0.5950300000843081	27.898647205857706
GOTERM_BP_FAT	GO:0031589~cell-substrate adhesion	7	1.583710407239819	0.02869451323845392	CTGF, COL3A1, ITGA2, BCAM, ITGA3, ITGB3, ITGBL1	321	98	13528	3.010235870048954	1.0	0.665762782125292	39.37246678773497
GOTERM_CC_FAT	GO:0008305~integrin complex	4	0.904977375565611	0.031100490058098423	ITGA2, ITGA3, ITGB3, ITGBL1	306	29	12782	5.761550597250395	0.9999258861098049	0.5188284180089804	34.453514201586664
GOTERM_CC_FAT	GO:0043235~receptor complex	7	1.583710407239819	0.05920281522088162	EPS8, GRIN2C, GRIN1, ITGA2, ITGA3, ITGB3, ITGBL1	306	116	12782	2.5206783862970474	0.9999999894731422	0.6395920390597829	55.77713502624329
GOTERM_MF_FAT	GO:0032403~protein complex binding	9	2.0361990950226243	0.09544094012042734	CTGF, DOK5, TGFBI, COL3A1, ITGA2, TREX1, ITGB3, THBS1, DST	309	196	12983	1.9293144442242918	1.0	0.8620793408964037	76.8904478212389
KEGG_PATHWAY	hsa05410:Hypertrophic cardiomyopathy (HCM)	5	1.1312217194570136	0.1494394170404427	PRKAG2, ITGA2, ITGA3, ITGB3, TPM1	124	85	5085	2.412239089184061	0.9999999995524943	0.9538257554110597	84.93188935010912
SP_PIR_KEYWORDS	integrin	3	0.6787330316742082	0.22922752499283877	ITGA2, ITGA3, ITGB3	426	41	19235	3.3038474750944697	1.0	0.7682353971467204	97.47639427542532
KEGG_PATHWAY	hsa05414:Dilated cardiomyopathy	4	0.904977375565611	0.38530440962876455	ITGA2, ITGA3, ITGB3, TPM1	124	92	5085	1.7829593267882187	1.0	0.9725569141829936	99.66205309961288
KEGG_PATHWAY	hsa05412:Arrhythmogenic right ventricular cardiomyopathy (ARVC)	3	0.6787330316742082	0.5532945595722611	ITGA2, ITGA3, ITGB3	124	76	5085	1.618739388794567	1.0	0.9837922009138188	99.9919132416383
Annotation Cluster 23	Enrichment Score: 1.3756245960668403
Category	Term	Count	%	PValue	Genes	List Total	Pop Hits	Pop Total	Fold Enrichment	Bonferroni	Benjamini	FDR
GOTERM_BP_FAT	GO:0007409~axonogenesis	11	2.48868778280543	0.01653978479529347	NDN, NRXN3, SEMA3B, UNC5C, DCX, NEFL, DST, GAP43, SLIT2, ETV4, KALRN	321	193	13528	2.4019498652204088	0.9999999999999964	0.6135108064221061	24.923766060521157
GOTERM_BP_FAT	GO:0030182~neuron differentiation	19	4.298642533936651	0.016586500568064606	RET, NDN, STMN2, NRXN3, MDGA1, SLIT2, SCARF1, LIF, PAX7, CEP290, SEMA3B, UNC5C, DCX, NEFL, DST, GAP43, ETV4, C17ORF28, KALRN	321	438	13528	1.8281341128607802	0.9999999999999968	0.604212101986767	24.9850394944774
GOTERM_BP_FAT	GO:0048667~cell morphogenesis involved in neuron differentiation	11	2.48868778280543	0.026972908124930892	NDN, NRXN3, SEMA3B, UNC5C, DCX, NEFL, DST, GAP43, SLIT2, ETV4, KALRN	321	209	13528	2.218068535825545	1.0	0.6641194895230798	37.49868347547609
GOTERM_BP_FAT	GO:0030030~cell projection organization	16	3.619909502262444	0.028884932288501575	MTSS1, NDN, NRXN3, TPM1, SLIT2, SCARF1, TTC30A, CEP290, SEMA3B, UNC5C, DCX, NEFL, DST, GAP43, ETV4, KALRN	321	368	13528	1.8323174861167548	1.0	0.6613720422808742	39.57643637545789
GOTERM_BP_FAT	GO:0048812~neuron projection morphogenesis	11	2.48868778280543	0.0301497624966314	NDN, NRXN3, SEMA3B, UNC5C, DCX, NEFL, DST, GAP43, SLIT2, ETV4, KALRN	321	213	13528	2.1764146666081636	1.0	0.6574975543052406	40.914958348864175
GOTERM_BP_FAT	GO:0048666~neuron development	15	3.3936651583710407	0.03117157750436282	RET, NDN, NRXN3, SCARF1, SLIT2, LIF, CEP290, SEMA3B, UNC5C, DCX, NEFL, DST, GAP43, ETV4, KALRN	321	339	13528	1.8647478841011218	1.0	0.6572655468827923	41.975860961111856
GOTERM_BP_FAT	GO:0031175~neuron projection development	12	2.7149321266968327	0.04130091928060673	NDN, NRXN3, SEMA3B, UNC5C, DCX, NEFL, DST, GAP43, SCARF1, SLIT2, ETV4, KALRN	321	256	13528	1.975467289719626	1.0	0.6892240766574927	51.565791424014485
GOTERM_BP_FAT	GO:0032989~cellular component morphogenesis	16	3.619909502262444	0.05065518287338347	LIPA, SSH1, NDN, NRXN3, TPM1, SLIT2, LAMA1, SEMA3B, UNC5C, DCX, NEFL, DST, ETV4, GAP43, KALRN, ERCC2	321	397	13528	1.698470616853818	1.0	0.7220535823120608	59.077769196979666
GOTERM_BP_FAT	GO:0000904~cell morphogenesis involved in differentiation	11	2.48868778280543	0.06457156988104415	NDN, NRXN3, SEMA3B, UNC5C, DCX, NEFL, DST, GAP43, SLIT2, ETV4, KALRN	321	244	13528	1.8999029671620447	1.0	0.7574811476501796	68.25142133324597
GOTERM_BP_FAT	GO:0048858~cell projection morphogenesis	11	2.48868778280543	0.06584155847042214	NDN, NRXN3, SEMA3B, UNC5C, DCX, NEFL, DST, GAP43, SLIT2, ETV4, KALRN	321	245	13528	1.892148261173628	1.0	0.7571702447268398	68.9842081524018
GOTERM_BP_FAT	GO:0000902~cell morphogenesis	14	3.167420814479638	0.08023116684720664	LIPA, SSH1, NDN, NRXN3, SLIT2, LAMA1, SEMA3B, UNC5C, DCX, NEFL, DST, ETV4, GAP43, KALRN	321	356	13528	1.6573208722741433	1.0	0.7897217995181905	76.24786450671087
GOTERM_BP_FAT	GO:0032990~cell part morphogenesis	11	2.48868778280543	0.08315608360693845	NDN, NRXN3, SEMA3B, UNC5C, DCX, NEFL, DST, GAP43, SLIT2, ETV4, KALRN	321	256	13528	1.8108450155763236	1.0	0.7929020490795572	77.51325654218486
GOTERM_BP_FAT	GO:0007411~axon guidance	6	1.3574660633484164	0.10979729386506148	NRXN3, SEMA3B, UNC5C, GAP43, SLIT2, ETV4	321	107	13528	2.363175823216001	1.0	0.8252836080845954	86.45415371735913
Annotation Cluster 24	Enrichment Score: 1.3073941293426412
Category	Term	Count	%	PValue	Genes	List Total	Pop Hits	Pop Total	Fold Enrichment	Bonferroni	Benjamini	FDR
UP_SEQ_FEATURE	active site:Charge relay system	12	2.7149321266968327	0.0045893843684062545	PLAT, QRSL1, KLK6, KLK7, CES1, LIPA, FAP, KLK10, C1R, GZMH, PCSK5, PLAU	426	196	19113	2.746910031618281	0.998954355988748	0.4355631997620677	7.353626045248152
SP_PIR_KEYWORDS	zymogen	12	2.7149321266968327	0.006277297759757225	PLAT, KLK6, CPA4, KLK7, ASTL, PAPPA, PAPPA2, NAPSA, GZMH, TLL2, PCSK5, PLAU	426	206	19235	2.630247504444141	0.9365892758736112	0.1497649915244783	8.514661490207908
SP_PIR_KEYWORDS	Serine protease	9	2.0361990950226243	0.010771385808149736	PLAT, KLK6, KLK7, FAP, KLK10, C1R, GZMH, PCSK5, PLAU	426	136	19235	2.9880385252692627	0.9912915365295782	0.2021854033092213	14.19121925993153
GOTERM_MF_FAT	GO:0004252~serine-type endopeptidase activity	10	2.262443438914027	0.011191920764802783	PLAT, KLK6, KLK7, FAP, SERPINE1, KLK10, C1R, GZMH, PCSK5, PLAU	309	154	12983	2.728323456478796	0.9980187492170921	0.6456031047473468	15.15734712383292
GOTERM_MF_FAT	GO:0008236~serine-type peptidase activity	10	2.262443438914027	0.0261910240488484	PLAT, KLK6, KLK7, FAP, SERPINE1, KLK10, C1R, GZMH, PCSK5, PLAU	309	178	12983	2.3604596196501944	0.9999995773346724	0.6766357174286247	32.13162527378696
GOTERM_MF_FAT	GO:0017171~serine hydrolase activity	10	2.262443438914027	0.027910946101422952	PLAT, KLK6, KLK7, FAP, SERPINE1, KLK10, C1R, GZMH, PCSK5, PLAU	309	180	12983	2.33423229054297	0.9999998409816596	0.6478212499173982	33.861335047969064
UP_SEQ_FEATURE	domain:Peptidase S1	7	1.583710407239819	0.031040576092992458	PLAT, KLK6, KLK7, KLK10, C1R, GZMH, PLAU	426	106	19113	2.962862078129153	1.0	0.9471559183324936	40.76074476468666
INTERPRO	IPR001314:Peptidase S1A, chymotrypsin	7	1.583710407239819	0.03505083493101434	PLAT, KLK6, KLK7, KLK10, C1R, GZMH, PLAU	390	104	16659	2.8750739644970413	0.9999999999982038	0.675960170283413	41.946545630511714
INTERPRO	IPR018114:Peptidase S1/S6, chymotrypsin/Hap, active site	7	1.583710407239819	0.03647513649012442	PLAT, KLK6, KLK7, KLK10, C1R, GZMH, PLAU	390	105	16659	2.8476923076923075	0.9999999999994137	0.6758665019847592	43.23891789060512
INTERPRO	IPR001254:Peptidase S1 and S6, chymotrypsin/Hap	7	1.583710407239819	0.05460240511688971	PLAT, KLK6, KLK7, KLK10, C1R, GZMH, PLAU	390	116	16659	2.577652519893899	1.0	0.7932719189710562	57.50535947163507
SMART	SM00020:Tryp_SPc	7	1.583710407239819	0.11087168213672102	PLAT, KLK6, KLK7, KLK10, C1R, GZMH, PLAU	258	116	9079	2.1235298048650093	0.9999999998212654	0.8221024843025008	76.81819151052414
GOTERM_MF_FAT	GO:0004175~endopeptidase activity	14	3.167420814479638	0.11126465592141449	PLAT, KLK6, KLK7, ASTL, C1R, NAPSA, GZMH, NRIP2, FAP, SERPINE1, KLK10, TLL2, PCSK5, PLAU	309	375	12983	1.568604099244876	1.0	0.886314380956406	82.14099851858452
SP_PIR_KEYWORDS	serine proteinase	4	0.904977375565611	0.11680873153248825	PLAT, C1R, GZMH, PLAU	426	54	19235	3.3446357155277346	1.0	0.6780786744904643	82.71630258598857
SP_PIR_KEYWORDS	Protease	16	3.619909502262444	0.12172066027045775	PLAT, KLK6, KLK7, CPA4, DHH, ASTL, C1R, NAPSA, GZMH, PAPPA, FAP, KLK10, PAPPA2, TLL2, PCSK5, PLAU	426	484	19235	1.4926473441198154	1.0	0.6792090110512325	84.02624137115316
SP_PIR_KEYWORDS	hydrolase	41	9.276018099547512	0.17663322629759398	DHH, SSH1, PPM1A, ACP2, C1R, PAPPA, PLCH2, FAP, GALC, KLK10, MTMR8, PCSK5, INPP5B, NT5E, MTMR4, ERCC2, NUDT16, PLAT, KLK6, CPA4, KLK7, NUDT19, CES1, PTPRE, LIPA, MAN1A2, EXOSC6, ASTL, PTPRN2, PPAPDC1A, TREX1, PDE4D, ENDOD1, NAPSA, GZMH, NAV2, MPPED2, PAPPA2, TLL2, PLAU, PLA2G5	426	1555	19235	1.1905182434370425	1.0	0.7466576639875501	93.58568214895244
GOTERM_MF_FAT	GO:0008233~peptidase activity	18	4.072398190045249	0.2049121891800949	PLAT, KLK6, KLK7, CPA4, DHH, ASTL, C1R, NAPSA, GZMH, NRIP2, PAPPA, FAP, SERPINE1, KLK10, PAPPA2, TLL2, PCSK5, PLAU	309	574	12983	1.317580596055614	1.0	0.9364937809735661	96.48737728594006
GOTERM_MF_FAT	GO:0070011~peptidase activity, acting on L-amino acid peptides	17	3.8461538461538463	0.23551896433055441	PLAT, KLK6, KLK7, CPA4, ASTL, C1R, NAPSA, GZMH, NRIP2, PAPPA, FAP, SERPINE1, KLK10, PAPPA2, TLL2, PCSK5, PLAU	309	549	12983	1.3010475062042786	1.0	0.9393190012234705	98.02006128730642
GOTERM_BP_FAT	GO:0006508~proteolysis	28	6.334841628959276	0.3562500010708209	DHH, C6, C1R, CNOT4, PAPPA, FAP, CD46, SCG5, KLK10, FBXL14, PCSK5, PLAT, KLK6, KLK7, CPA4, CR2, ASTL, NAPSA, PARK2, GZMH, CDC27, NRIP2, CD55, WSB2, PAPPA2, TLL2, WFDC2, PLAU	321	1054	13528	1.119556414667163	1.0	0.975462234817447	99.94845376684732
Annotation Cluster 25	Enrichment Score: 1.3040205788944146
Category	Term	Count	%	PValue	Genes	List Total	Pop Hits	Pop Total	Fold Enrichment	Bonferroni	Benjamini	FDR
GOTERM_MF_FAT	GO:0005539~glycosaminoglycan binding	9	2.0361990950226243	0.0184532768934304	HAPLN4, CCL2, LAYN, CTGF, NAV2, THBS1, PLA2G5, PCOLCE2, CYR61	309	140	12983	2.7010402219140084	0.9999663666165802	0.6815989388409289	23.815708336830788
GOTERM_MF_FAT	GO:0001871~pattern binding	9	2.0361990950226243	0.03047530284162794	HAPLN4, CCL2, LAYN, CTGF, NAV2, THBS1, PLA2G5, PCOLCE2, CYR61	309	154	12983	2.4554911108309168	0.9999999630972503	0.6346003218431804	36.36417047580126
GOTERM_MF_FAT	GO:0030247~polysaccharide binding	9	2.0361990950226243	0.03047530284162794	HAPLN4, CCL2, LAYN, CTGF, NAV2, THBS1, PLA2G5, PCOLCE2, CYR61	309	154	12983	2.4554911108309168	0.9999999630972503	0.6346003218431804	36.36417047580126
GOTERM_MF_FAT	GO:0008201~heparin binding	7	1.583710407239819	0.03580253235645528	CCL2, CTGF, NAV2, THBS1, PLA2G5, PCOLCE2, CYR61	309	103	12983	2.855468627266158	0.9999999982469652	0.6350868386701529	41.28416926890597
GOTERM_MF_FAT	GO:0030246~carbohydrate binding	13	2.941176470588235	0.14082864340310658	HAPLN4, CCL2, SFTPA1, PCOLCE2, NAV2, CTGF, LAYN, REG3G, THBS1, CD302, PLA2G5, GALNT14, CYR61	309	354	12983	1.542967107308065	1.0	0.9274200993471334	89.10365037814769
SP_PIR_KEYWORDS	heparin-binding	4	0.904977375565611	0.17350109757553117	CTGF, THBS1, PCOLCE2, CYR61	426	65	19235	2.7786204405922716	1.0	0.7454503846323575	93.23210465077076
Annotation Cluster 26	Enrichment Score: 1.1322999156248208
Category	Term	Count	%	PValue	Genes	List Total	Pop Hits	Pop Total	Fold Enrichment	Bonferroni	Benjamini	FDR
GOTERM_BP_FAT	GO:0055082~cellular chemical homeostasis	17	3.8461538461538463	0.018928525333048687	KLK6, DHH, CCL3, WDTC1, CCL2, GRIN1, CLDN11, CALCB, CD55, HRH3, GRIN2C, MT2A, CACNA1G, TGM2, IL1B, MT1H, ERCC2	321	380	13528	1.8853582554517134	1.0	0.5879511643428214	27.997226230124504
GOTERM_BP_FAT	GO:0006873~cellular ion homeostasis	16	3.619909502262444	0.032757019787252616	KLK6, DHH, CCL3, CCL2, GRIN1, CLDN11, CALCB, CD55, HRH3, GRIN2C, MT2A, CACNA1G, TGM2, IL1B, MT1H, ERCC2	321	374	13528	1.802922018425042	1.0	0.6695861440542165	43.5865041036266
GOTERM_BP_FAT	GO:0048878~chemical homeostasis	20	4.524886877828054	0.03554611685680527	KLK6, DHH, CCL3, WDTC1, CCL2, LDLR, GRIN1, CLDN11, CALCB, CD55, HRH3, GRIN2C, MT2A, SERPINE1, TGM2, CACNA1G, IL1B, SCARB1, MT1H, ERCC2	321	512	13528	1.6462227414330217	1.0	0.6707226041547598	46.318213448695346
GOTERM_BP_FAT	GO:0030005~cellular di-, tri-valent inorganic cation homeostasis	11	2.48868778280543	0.04354961391420434	CALCB, CD55, CCL3, CCL2, HRH3, MT2A, GRIN1, CACNA1G, TGM2, IL1B, MT1H	321	227	13528	2.0421864492843125	1.0	0.684512921544344	53.481832686618056
GOTERM_BP_FAT	GO:0019725~cellular homeostasis	18	4.072398190045249	0.05141074174167341	KLK6, DHH, CCL3, WDTC1, CCL2, GRIN1, CLDN11, CALCB, CD55, HRH3, GRIN2C, MT2A, TGM2, CACNA1G, HAAO, IL1B, MT1H, ERCC2	321	466	13528	1.6278528739320524	1.0	0.7187786040880514	59.63397841959808
GOTERM_BP_FAT	GO:0055066~di-, tri-valent inorganic cation homeostasis	11	2.48868778280543	0.05781064531442252	CALCB, CD55, CCL3, CCL2, HRH3, MT2A, GRIN1, CACNA1G, TGM2, IL1B, MT1H	321	239	13528	1.9396498911612505	1.0	0.7407605560290607	64.06790585755799
GOTERM_BP_FAT	GO:0050801~ion homeostasis	16	3.619909502262444	0.06286420853439915	KLK6, DHH, CCL3, CCL2, GRIN1, CLDN11, CALCB, CD55, HRH3, GRIN2C, MT2A, CACNA1G, TGM2, IL1B, MT1H, ERCC2	321	409	13528	1.6486377381197206	1.0	0.759106775294659	67.2405472797716
GOTERM_BP_FAT	GO:0006874~cellular calcium ion homeostasis	9	2.0361990950226243	0.06900706023346448	CALCB, CD55, CCL3, CCL2, HRH3, GRIN1, CACNA1G, TGM2, IL1B	321	183	13528	2.0726214187222305	1.0	0.7632867015022873	70.74198726212089
GOTERM_BP_FAT	GO:0055074~calcium ion homeostasis	9	2.0361990950226243	0.07796856993668035	CALCB, CD55, CCL3, CCL2, HRH3, GRIN1, CACNA1G, TGM2, IL1B	321	188	13528	2.017498508649831	1.0	0.7892691596034033	75.22332199478818
GOTERM_BP_FAT	GO:0030003~cellular cation homeostasis	11	2.48868778280543	0.07954306506515024	CALCB, CD55, CCL3, CCL2, HRH3, MT2A, GRIN1, CACNA1G, TGM2, IL1B, MT1H	321	254	13528	1.8251036377462162	1.0	0.7929543984799177	75.94058157056695
GOTERM_BP_FAT	GO:0042592~homeostatic process	25	5.656108597285068	0.08255342832581986	DHH, CCL3, CCL2, LDLR, CLDN11, CALCB, HRH3, GRIN2C, SERPINE1, HAAO, TGM2, IL1B, SCARB1, MT1H, ERCC2, KLK6, WDTC1, LIPA, GRIN1, ITGA2, INHBA, CD55, MT2A, CACNA1G, HEPH	321	751	13528	1.4029061977591661	1.0	0.7934023751599837	77.25784398704252
GOTERM_BP_FAT	GO:0006875~cellular metal ion homeostasis	9	2.0361990950226243	0.09425314397241706	CALCB, CD55, CCL3, CCL2, HRH3, GRIN1, CACNA1G, TGM2, IL1B	321	196	13528	1.9351516307457564	1.0	0.8124469910488259	81.75996721146707
GOTERM_BP_FAT	GO:0055065~metal ion homeostasis	9	2.0361990950226243	0.1132535111255751	CALCB, CD55, CCL3, CCL2, HRH3, GRIN1, CACNA1G, TGM2, IL1B	321	205	13528	1.8501937542739912	1.0	0.8307252117923969	87.33025524486972
GOTERM_BP_FAT	GO:0055080~cation homeostasis	11	2.48868778280543	0.14071347760317718	CALCB, CD55, CCL3, CCL2, HRH3, MT2A, GRIN1, CACNA1G, TGM2, IL1B, MT1H	321	286	13528	1.6208962377186675	1.0	0.8740969151827412	92.62177506767641
GOTERM_BP_FAT	GO:0007204~elevation of cytosolic calcium ion concentration	5	1.1312217194570136	0.26300072243871475	CD55, HRH3, CACNA1G, TGM2, IL1B	321	110	13528	1.915604644576607	1.0	0.9479417856973071	99.4727706157958
GOTERM_BP_FAT	GO:0051480~cytosolic calcium ion homeostasis	5	1.1312217194570136	0.30531481935035876	CD55, HRH3, CACNA1G, TGM2, IL1B	321	118	13528	1.7857331432493797	1.0	0.9637962120933117	99.80918004986265
Annotation Cluster 27	Enrichment Score: 1.1093468878251027
Category	Term	Count	%	PValue	Genes	List Total	Pop Hits	Pop Total	Fold Enrichment	Bonferroni	Benjamini	FDR
GOTERM_CC_FAT	GO:0031012~extracellular matrix	15	3.3936651583710407	0.03728836159646829	WNT5A, HAPLN4, EFEMP1, COL3A1, GRIA3, SFTPA1, COL5A2, NOV, LAMA1, NAV2, CTGF, TGFBI, THBS1, DST, ANGPTL4	306	345	12782	1.8161409491332763	0.9999892263501481	0.5582579162355965	39.834469850794186
SP_PIR_KEYWORDS	extracellular matrix	10	2.262443438914027	0.08634868083776455	WNT5A, LAMA1, HAPLN4, CTGF, TGFBI, COL3A1, SFTPA1, COL5A2, DST, ANGPTL4	426	241	19235	1.8735511269553697	1.0	0.627997106935767	72.09107851839833
GOTERM_CC_FAT	GO:0005578~proteinaceous extracellular matrix	12	2.7149321266968327	0.14592521032010702	WNT5A, LAMA1, HAPLN4, CTGF, NAV2, TGFBI, COL3A1, EFEMP1, SFTPA1, COL5A2, DST, ANGPTL4	306	320	12782	1.566421568627451	1.0	0.7945644699561832	87.86293318080303
Annotation Cluster 28	Enrichment Score: 1.097082919617294
Category	Term	Count	%	PValue	Genes	List Total	Pop Hits	Pop Total	Fold Enrichment	Bonferroni	Benjamini	FDR
SP_PIR_KEYWORDS	cleavage on pair of basic residues	14	3.167420814479638	0.007520208051711455	PLAT, KLK6, ITGA3, CALCB, CDH7, INHBA, CRH, SCG5, PDGFC, PYY, MST1R, TLL2, PCSK5, APLN	426	271	19235	2.3326057204234014	0.963348421970404	0.1678006523999298	10.118540906068896
SP_PIR_KEYWORDS	amidated carboxyl end	3	0.6787330316742082	0.053230535754035684	CALCB, CRH, PYY	426	17	19235	7.968102734051367	0.9999999999606469	0.5057235193049023	53.83854032654207
SP_PIR_KEYWORDS	hormone	5	1.1312217194570136	0.1265968161915174	CALCB, INHBA, CRH, PYY, APLN	426	87	19235	2.594975986185311	1.0	0.6872922684458146	85.23487954766622
SP_PIR_KEYWORDS	amidation	3	0.6787330316742082	0.2538582360286022	CALCB, CRH, PYY	426	44	19235	3.0785851472471193	1.0	0.7867620635747768	98.40526192846387
GOTERM_MF_FAT	GO:0005179~hormone activity	5	1.1312217194570136	0.2542029974150041	CALCB, INHBA, CRH, PYY, APLN	309	108	12983	1.9451935754524747	1.0	0.944775886055459	98.62052874047619
Annotation Cluster 29	Enrichment Score: 1.0896128284934017
Category	Term	Count	%	PValue	Genes	List Total	Pop Hits	Pop Total	Fold Enrichment	Bonferroni	Benjamini	FDR
GOTERM_BP_FAT	GO:0048609~reproductive process in a multicellular organism	19	4.298642533936651	0.04130965528720258	DHH, CCL2, LIMK2, GRIN1, PAX5, CLDN11, SOHLH1, GGN, APOL2, LIF, INHBA, SPANXA1, RGS2, SPATA18, CYP26B1, PTCH2, APLN, ADC, WFDC2	321	487	13528	1.6441945409302294	1.0	0.6842873463057441	51.57337686419798
GOTERM_BP_FAT	GO:0032504~multicellular organism reproduction	19	4.298642533936651	0.04130965528720258	DHH, CCL2, LIMK2, GRIN1, PAX5, CLDN11, SOHLH1, GGN, APOL2, LIF, INHBA, SPANXA1, RGS2, SPATA18, CYP26B1, PTCH2, APLN, ADC, WFDC2	321	487	13528	1.6441945409302294	1.0	0.6842873463057441	51.57337686419798
GOTERM_BP_FAT	GO:0007283~spermatogenesis	13	2.941176470588235	0.062302617060039055	DHH, LIMK2, PAX5, CLDN11, SOHLH1, GGN, SPANXA1, RGS2, SPATA18, CYP26B1, PTCH2, WFDC2, ADC	321	308	13528	1.7787757413925636	1.0	0.7635359603076819	66.90147490092852
GOTERM_BP_FAT	GO:0048232~male gamete generation	13	2.941176470588235	0.062302617060039055	DHH, LIMK2, PAX5, CLDN11, SOHLH1, GGN, SPANXA1, RGS2, SPATA18, CYP26B1, PTCH2, WFDC2, ADC	321	308	13528	1.7787757413925636	1.0	0.7635359603076819	66.90147490092852
GOTERM_BP_FAT	GO:0019953~sexual reproduction	15	3.3936651583710407	0.1976609851958902	DHH, LIMK2, PAX5, CLDN11, SOHLH1, GGN, SPANXA1, RGS2, CD46, SPATA18, CYP26B1, PTCH2, MST1R, ADC, WFDC2	321	458	13528	1.3802391543892585	1.0	0.9222566988540057	97.72968422527212
GOTERM_BP_FAT	GO:0007276~gamete generation	13	2.941176470588235	0.22145543929571174	DHH, LIMK2, PAX5, CLDN11, SOHLH1, GGN, SPANXA1, RGS2, SPATA18, CYP26B1, PTCH2, WFDC2, ADC	321	395	13528	1.3869947553136952	1.0	0.9307908883933702	98.64680474075708
Annotation Cluster 30	Enrichment Score: 1.0804334318547537
Category	Term	Count	%	PValue	Genes	List Total	Pop Hits	Pop Total	Fold Enrichment	Bonferroni	Benjamini	FDR
INTERPRO	IPR000152:EGF-type aspartate/asparagine hydroxylation conserved site	7	1.583710407239819	0.02608316924001122	THBD, LDLR, FAT4, NRXN3, EFEMP1, C1R, SLIT2	390	97	16659	3.0825535289452812	0.9999999980066739	0.6515960495328312	33.15654969577275
UP_SEQ_FEATURE	domain:EGF-like 1	7	1.583710407239819	0.051607892562074924	THBD, LDLR, FAT4, NRXN3, THBS1, SCARF1, SLIT2	426	120	19113	2.6171948356807513	1.0	0.9768235296759413	58.51477766662209
INTERPRO	IPR012680:Laminin G, subdomain 2	4	0.904977375565611	0.07436455853613211	LAMA1, FAT4, NRXN3, SLIT2	390	42	16659	4.068131868131868	1.0	0.8396581445713082	69.20338768536678
INTERPRO	IPR001791:Laminin G	4	0.904977375565611	0.08743634383275861	LAMA1, FAT4, NRXN3, SLIT2	390	45	16659	3.796923076923077	1.0	0.8621477800645383	75.20519842055606
INTERPRO	IPR013320:Concanavalin A-like lectin/glucanase, subgroup	5	1.1312217194570136	0.10563848152115102	LAMA1, FAT4, NRXN3, THBS1, SLIT2	390	77	16659	2.7737262737262736	1.0	0.8984514156573631	81.76110000303451
SMART	SM00282:LamG	4	0.904977375565611	0.13407066041839436	LAMA1, FAT4, NRXN3, SLIT2	258	45	9079	3.1279931093884583	0.9999999999988541	0.8206518903738996	83.31531317880285
UP_SEQ_FEATURE	domain:Laminin G-like 1	3	0.6787330316742082	0.13540075456488898	LAMA1, FAT4, NRXN3	426	29	19113	4.641330743079165	1.0	0.9975938280968917	91.07034141926911
UP_SEQ_FEATURE	domain:Laminin G-like 2	3	0.6787330316742082	0.13540075456488898	LAMA1, FAT4, NRXN3	426	29	19113	4.641330743079165	1.0	0.9975938280968917	91.07034141926911
Annotation Cluster 31	Enrichment Score: 1.0512125026787154
Category	Term	Count	%	PValue	Genes	List Total	Pop Hits	Pop Total	Fold Enrichment	Bonferroni	Benjamini	FDR
INTERPRO	IPR000859:CUB	5	1.1312217194570136	0.03092827003822958	DCBLD2, PDGFC, C1R, TLL2, PCOLCE2	390	51	16659	4.1877828054298645	0.9999999999545232	0.6612341867581051	38.04917388349188
SMART	SM00042:CUB	5	1.1312217194570136	0.05560122866652986	DCBLD2, PDGFC, C1R, TLL2, PCOLCE2	258	51	9079	3.4499924000607995	0.9999820243767502	0.6646730986975471	50.91511508742115
UP_SEQ_FEATURE	domain:CUB 2	3	0.6787330316742082	0.19048245774832384	C1R, TLL2, PCOLCE2	426	36	19113	3.738849765258216	1.0	0.9992272552645435	97.00682355848772
UP_SEQ_FEATURE	domain:CUB 1	3	0.6787330316742082	0.19048245774832384	C1R, TLL2, PCOLCE2	426	36	19113	3.738849765258216	1.0	0.9992272552645435	97.00682355848772
Annotation Cluster 32	Enrichment Score: 1.0130486361823359
Category	Term	Count	%	PValue	Genes	List Total	Pop Hits	Pop Total	Fold Enrichment	Bonferroni	Benjamini	FDR
GOTERM_CC_FAT	GO:0014069~postsynaptic density	7	1.583710407239819	0.006863482215756992	EPS8, GRIN2C, GRIN1, TANC1, GRIA3, DLG2, CAMK2N1	306	71	12782	4.118291448034612	0.8741960349599742	0.29213725666956236	8.796759601187176
SP_PIR_KEYWORDS	postsynaptic cell membrane	7	1.583710407239819	0.035313054672987454	GRIN2C, GRIN1, TANC1, GRIA3, DLG2, CAMK2N1, FAIM2	426	110	19235	2.873346137430645	0.99999985504145	0.4083818879417942	39.83472159972688
INTERPRO	IPR015683:Glutamate receptor-related	3	0.6787330316742082	0.06506241008509148	GRIN2C, GRIN1, GRIA3	390	18	16659	7.11923076923077	1.0	0.8172849878010726	64.13338862096812
INTERPRO	IPR001508:NMDA receptor	3	0.6787330316742082	0.06506241008509148	GRIN2C, GRIN1, GRIA3	390	18	16659	7.11923076923077	1.0	0.8172849878010726	64.13338862096812
INTERPRO	IPR001320:Ionotropic glutamate receptor	3	0.6787330316742082	0.06506241008509148	GRIN2C, GRIN1, GRIA3	390	18	16659	7.11923076923077	1.0	0.8172849878010726	64.13338862096812
INTERPRO	IPR019594:Glutamate receptor, L-glutamate/glycine-binding	3	0.6787330316742082	0.06506241008509148	GRIN2C, GRIN1, GRIA3	390	18	16659	7.11923076923077	1.0	0.8172849878010726	64.13338862096812
GOTERM_MF_FAT	GO:0004970~ionotropic glutamate receptor activity	3	0.6787330316742082	0.06687046585226103	GRIN2C, GRIN1, GRIA3	309	18	12983	7.002696871628911	1.0	0.8244303042195851	63.606585578364836
GOTERM_MF_FAT	GO:0005234~extracellular-glutamate-gated ion channel activity	3	0.6787330316742082	0.07360041683708626	GRIN2C, GRIN1, GRIA3	309	19	12983	6.634133878385283	1.0	0.8408828932510323	67.25741735650233
SMART	SM00079:PBPe	3	0.6787330316742082	0.09073981498995586	GRIN2C, GRIN1, GRIA3	258	18	9079	5.86498708010336	0.9999999871340659	0.7799844159533879	69.37296941269136
GOTERM_CC_FAT	GO:0045211~postsynaptic membrane	7	1.583710407239819	0.10426627165197944	GRIN2C, GRIN1, TANC1, GRIA3, DLG2, CAMK2N1, FAIM2	306	135	12782	2.1659162430404257	0.999999999999996	0.7486701623105912	77.05744913181859
GOTERM_BP_FAT	GO:0007215~glutamate signaling pathway	3	0.6787330316742082	0.1172986479258219	GRIN2C, GRIN1, GRIA3	321	25	13528	5.057196261682243	1.0	0.8374683054521055	88.28782545090654
GOTERM_MF_FAT	GO:0008066~glutamate receptor activity	3	0.6787330316742082	0.16693509164728165	GRIN2C, GRIN1, GRIA3	309	31	12983	4.066082054494205	1.0	0.9395301542814072	93.0566435955599
GOTERM_MF_FAT	GO:0022834~ligand-gated channel activity	6	1.3574660633484164	0.18403776065267297	ACCN2, KCNJ9, GRIN2C, GRIN1, KCNJ10, GRIA3	309	127	12983	1.9850164360522895	1.0	0.9356389648774679	94.87135691366468
GOTERM_MF_FAT	GO:0015276~ligand-gated ion channel activity	6	1.3574660633484164	0.18403776065267297	ACCN2, KCNJ9, GRIN2C, GRIN1, KCNJ10, GRIA3	309	127	12983	1.9850164360522895	1.0	0.9356389648774679	94.87135691366468
INTERPRO	IPR001828:Extracellular ligand-binding receptor	3	0.6787330316742082	0.20510021754787308	GRIN2C, GRIN1, GRIA3	390	36	16659	3.559615384615385	1.0	0.9712992316872263	96.9756289012789
KEGG_PATHWAY	hsa04080:Neuroactive ligand-receptor interaction	8	1.809954751131222	0.4256103147115366	HTR1B, PTGER2, SSTR2, HRH3, LTB4R, GRIN2C, GRIN1, GRIA3	124	256	5085	1.2815020161290323	1.0	0.9594877673030715	99.84708309430043
GOTERM_MF_FAT	GO:0005230~extracellular ligand-gated ion channel activity	3	0.6787330316742082	0.5124879403567232	GRIN2C, GRIN1, GRIA3	309	72	12983	1.7506742179072277	1.0	0.9921330981653019	99.99722513071147
Annotation Cluster 33	Enrichment Score: 0.9973847637908696
Category	Term	Count	%	PValue	Genes	List Total	Pop Hits	Pop Total	Fold Enrichment	Bonferroni	Benjamini	FDR
GOTERM_MF_FAT	GO:0043169~cation binding	117	26.47058823529412	0.022735143587786617	CYP3A7, SCN3B, PLEKHM1, LMO7, CNOT4, STAC, GRIN2C, PAPPA, SLC25A23, KCNK5, MIOX, SCRT1, MLL2, POLL, NUDT16, RET, NUDT19, PDE4D, RPH3A, MOXD1, THBD, ZNF238, DST, NMNAT1, KALRN, SLC38A3, CYP2B6, ZNF226, PLCH2, GALC, EWSR1, CPA4, ZMYM6, GRIN1, EFEMP1, TREX1, DNHD1, ITGA2, KLF14, ITGA3, ENDOD1, ZNF585A, PDZD8, ZFHX4, KCNJ9, FLG, ZIC4, COX1, ZNF418, CACNA1G, HEPH, PAPPA2, TLL2, CLTB, LDLR, KCNJ10, PHF…	309	4179	12983	1.1763324249541744	0.9999970022765429	0.6853047828588081	28.52794120622617
GOTERM_MF_FAT	GO:0046872~metal ion binding	116	26.244343891402718	0.022980405163579444	CYP3A7, SCN3B, PLEKHM1, LMO7, CNOT4, STAC, GRIN2C, PAPPA, SLC25A23, KCNK5, MIOX, SCRT1, MLL2, POLL, NUDT16, RET, NUDT19, PDE4D, RPH3A, MOXD1, THBD, ZNF238, DST, NMNAT1, KALRN, SLC38A3, CYP2B6, ZNF226, PLCH2, EWSR1, CPA4, ZMYM6, GRIN1, EFEMP1, TREX1, DNHD1, ITGA2, KLF14, ITGA3, ENDOD1, ZNF585A, PDZD8, ZFHX4, KCNJ9, FLG, ZIC4, COX1, ZNF418, CACNA1G, HEPH, PAPPA2, TLL2, CLTB, LDLR, KCNJ10, PHF20, ZB…	309	4140	12983	1.177264981317324	0.9999973907814048	0.6574616468405511	28.789454173838713
GOTERM_MF_FAT	GO:0043167~ion binding	117	26.47058823529412	0.034642907979990346	CYP3A7, SCN3B, PLEKHM1, LMO7, CNOT4, STAC, GRIN2C, PAPPA, SLC25A23, KCNK5, MIOX, SCRT1, MLL2, POLL, NUDT16, RET, NUDT19, PDE4D, RPH3A, MOXD1, THBD, ZNF238, DST, NMNAT1, KALRN, SLC38A3, CYP2B6, ZNF226, PLCH2, GALC, EWSR1, CPA4, ZMYM6, GRIN1, EFEMP1, TREX1, DNHD1, ITGA2, KLF14, ITGA3, ENDOD1, ZNF585A, PDZD8, ZFHX4, KCNJ9, FLG, ZIC4, COX1, ZNF418, CACNA1G, HEPH, PAPPA2, TLL2, CLTB, LDLR, KCNJ10, PHF…	309	4241	12983	1.1591353935117885	0.9999999965923162	0.6416231377358962	40.24438363245116
SP_PIR_KEYWORDS	metal-binding	79	17.873303167420815	0.05575776331605783	CYP3A7, PLEKHM1, LMO7, PHF20, ZBTB37, CNOT4, PCGF5, STAC, PAPPA, TRIM7, MIOX, ZNF407, SCRT1, LOC440061, NT5E, MLL2, POLL, NUDT16, ZDHHC1, NUDT19, ZC3H10, ASTL, LIMK2, NRXN3, POLR1A, PDE4D, RPH3A, MOXD1, KSR2, ZNF238, ZNF135, JMJD1C, MAP3K13, PLA2G5, ALOX12, KALRN, ING5, CYP2B6, ZBTB10, PPM1A, ZNF177, ZNF652, ZNF174, ZNF226, PLCH2, CYP26B1, MT1E, HAAO, TGM2, MT1B, XAF1, MT1H, EWSR1, MTMR4, MT1G, E…	426	2972	19235	1.200220050676423	0.999999999987795	0.5122617287562405	55.54970663922979
GOTERM_MF_FAT	GO:0046914~transition metal ion binding	74	16.7420814479638	0.18249927228608262	CYP3A7, PLEKHM1, LMO7, PHF20, ZBTB37, C20ORF12, CNOT4, PCGF5, STAC, PAPPA, TRIM7, MIOX, ZNF407, SCRT1, LOC440061, NT5E, MLL2, POLL, NUDT16, ZDHHC1, NUDT19, ZC3H10, ASTL, LIMK2, POLR1A, RPH3A, MOXD1, KSR2, ZNF238, ZNF135, JMJD1C, ALOX12, NMNAT1, ING5, CYP2B6, ZBTB10, PPM1A, ZNF177, ZNF652, ZNF174, ZNF226, CYP26B1, MT1E, HAAO, MT1B, XAF1, MT1H, EWSR1, MTMR4, MT1G, ERCC2, DUS3L, HBD, GALNT14, ZNF563…	309	2785	12983	1.1164084061052912	1.0	0.9383193921278037	94.72830753977192
SP_PIR_KEYWORDS	zinc	55	12.44343891402715	0.2123956351519629	PLEKHM1, LMO7, PHF20, ZBTB37, CNOT4, PCGF5, STAC, PAPPA, TRIM7, ZNF407, LOC440061, SCRT1, NT5E, MLL2, ZDHHC1, ZC3H10, LIMK2, ASTL, POLR1A, RPH3A, KSR2, ZNF238, ZNF135, JMJD1C, NMNAT1, ING5, ZBTB10, ZNF177, ZNF652, ZNF174, ZNF226, MT1E, MT1B, XAF1, MT1H, EWSR1, MTMR4, MT1G, DUS3L, ZNF563, CPA4, MT1L, ZNF264, ZMYM6, TRIM25, KLF14, PARK2, ZNF585A, MT1X, ZFHX4, PDZD8, ZIC4, MT2A, ZNF418, PAPPA2, TLL2	426	2189	19235	1.1344869889352867	1.0	0.7566361114849462	96.57541164555913
GOTERM_MF_FAT	GO:0008270~zinc ion binding	56	12.669683257918551	0.5133610424308258	PLEKHM1, LMO7, PHF20, C20ORF12, ZBTB37, CNOT4, PCGF5, STAC, PAPPA, TRIM7, ZNF407, LOC440061, SCRT1, NT5E, MLL2, ZDHHC1, ZC3H10, LIMK2, ASTL, POLR1A, RPH3A, KSR2, ZNF238, ZNF135, JMJD1C, NMNAT1, ING5, ZBTB10, ZNF177, ZNF652, ZNF174, ZNF226, MT1E, MT1B, XAF1, MT1H, EWSR1, MTMR4, MT1G, DUS3L, ZNF563, CPA4, MT1L, ZNF264, ZMYM6, TRIM25, KLF14, PARK2, ZNF585A, MT1X, ZFHX4, PDZD8, ZIC4, MT2A, ZNF418, PA…	309	2311	12983	1.0181333400550905	1.0	0.9912747358930493	99.99729683086196
SP_PIR_KEYWORDS	zinc-finger	39	8.823529411764707	0.5225371712518058	ING5, ZBTB10, PLEKHM1, PHF20, ZNF177, ZNF652, ZBTB37, CNOT4, ZNF174, PCGF5, ZNF226, STAC, TRIM7, ZNF407, XAF1, LOC440061, SCRT1, EWSR1, MTMR4, MLL2, DUS3L, ZDHHC1, ZNF563, ZNF264, ZC3H10, ZMYM6, TRIM25, KLF14, PARK2, RPH3A, ZNF585A, ZFHX4, PDZD8, KSR2, ZNF238, ZNF135, ZIC4, ZNF418, JMJD1C	426	1718	19235	1.0250004099099839	1.0	0.9341915341422545	99.99709785875078
Annotation Cluster 34	Enrichment Score: 0.9950817426754631
Category	Term	Count	%	PValue	Genes	List Total	Pop Hits	Pop Total	Fold Enrichment	Bonferroni	Benjamini	FDR
GOTERM_BP_FAT	GO:0001666~response to hypoxia	8	1.809954751131222	0.03999355021543107	PLAT, NOS1, CCL2, ABAT, ITGA2, THBS1, PLAU, ANGPTL4	321	134	13528	2.516018040637932	1.0	0.6823648143773546	50.4179064474306
GOTERM_BP_FAT	GO:0070482~response to oxygen levels	8	1.809954751131222	0.050234755604218716	PLAT, NOS1, CCL2, ABAT, ITGA2, THBS1, PLAU, ANGPTL4	321	141	13528	2.3911093435849846	1.0	0.723429529668267	58.765151460182544
GOTERM_BP_FAT	GO:0051240~positive regulation of multicellular organismal process	7	1.583710407239819	0.514944614185925	NOS1, CCL2, CRH, IL1B, ITGA2, THBS1, TPM1	321	244	13528	1.209029160921301	1.0	0.9935697221367273	99.99960251212028
Annotation Cluster 35	Enrichment Score: 0.9825472135607337
Category	Term	Count	%	PValue	Genes	List Total	Pop Hits	Pop Total	Fold Enrichment	Bonferroni	Benjamini	FDR
GOTERM_CC_FAT	GO:0019717~synaptosome	6	1.3574660633484164	0.05242448378214516	HRH3, EPS8, GRIN1, ABAT, ACP2, CAMK2N1	306	85	12782	2.948558246828143	0.9999999086385352	0.6145862197989496	51.32213365180429
GOTERM_BP_FAT	GO:0045471~response to ethanol	5	1.1312217194570136	0.06467749101426488	HTR1B, CCL2, EPS8, GRIN1, ABAT	321	64	13528	3.2924454828660434	1.0	0.7544221993923141	68.3131558877151
GOTERM_BP_FAT	GO:0030534~adult behavior	4	0.904977375565611	0.33271396685313703	EPS8, GRIN1, ABAT, PARK2	321	86	13528	1.9601535897993188	1.0	0.9714268453812657	99.90444727028782
Annotation Cluster 36	Enrichment Score: 0.9520119419238958
Category	Term	Count	%	PValue	Genes	List Total	Pop Hits	Pop Total	Fold Enrichment	Bonferroni	Benjamini	FDR
GOTERM_BP_FAT	GO:0045471~response to ethanol	5	1.1312217194570136	0.06467749101426488	HTR1B, CCL2, EPS8, GRIN1, ABAT	321	64	13528	3.2924454828660434	1.0	0.7544221993923141	68.3131558877151
GOTERM_BP_FAT	GO:0043279~response to alkaloid	4	0.904977375565611	0.13537024566168418	HTR1B, GRIN1, ABAT, IL1B	321	54	13528	3.1217260874581747	1.0	0.8666985908727033	91.79222361115625
GOTERM_BP_FAT	GO:0014070~response to organic cyclic substance	6	1.3574660633484164	0.15910645258713782	HTR1B, HRH3, GRIN1, ABAT, IL1B, ITGA2	321	121	13528	2.0897505213562986	1.0	0.8956044644282324	94.91331462487675
Annotation Cluster 37	Enrichment Score: 0.9465797662606669
Category	Term	Count	%	PValue	Genes	List Total	Pop Hits	Pop Total	Fold Enrichment	Bonferroni	Benjamini	FDR
UP_SEQ_FEATURE	repeat:IV	3	0.6787330316742082	0.11308896613337883	CACNA1G, ITGB3, ITGBL1	426	26	19113	5.176868905742146	1.0	0.9962854372496112	86.3677245950691
UP_SEQ_FEATURE	repeat:II	3	0.6787330316742082	0.11308896613337883	CACNA1G, ITGB3, ITGBL1	426	26	19113	5.176868905742146	1.0	0.9962854372496112	86.3677245950691
UP_SEQ_FEATURE	repeat:III	3	0.6787330316742082	0.11308896613337883	CACNA1G, ITGB3, ITGBL1	426	26	19113	5.176868905742146	1.0	0.9962854372496112	86.3677245950691
UP_SEQ_FEATURE	repeat:I	3	0.6787330316742082	0.11308896613337883	CACNA1G, ITGB3, ITGBL1	426	26	19113	5.176868905742146	1.0	0.9962854372496112	86.3677245950691
Annotation Cluster 38	Enrichment Score: 0.944280072917481
Category	Term	Count	%	PValue	Genes	List Total	Pop Hits	Pop Total	Fold Enrichment	Bonferroni	Benjamini	FDR
SP_PIR_KEYWORDS	zymogen	12	2.7149321266968327	0.006277297759757225	PLAT, KLK6, CPA4, KLK7, ASTL, PAPPA, PAPPA2, NAPSA, GZMH, TLL2, PCSK5, PLAU	426	206	19235	2.630247504444141	0.9365892758736112	0.1497649915244783	8.514661490207908
UP_SEQ_FEATURE	region of interest:Metalloprotease	3	0.6787330316742082	0.016013302094682488	PAPPA, PAPPA2, TLL2	426	9	19113	14.955399061032864	0.9999999999653321	0.7992471027501936	23.512791623024686
UP_SEQ_FEATURE	metal ion-binding site:Zinc; catalytic	5	1.1312217194570136	0.2927680550922173	CPA4, ASTL, PAPPA, PAPPA2, TLL2	426	123	19113	1.8238291537844955	1.0	0.9993783889945859	99.68228879295461
INTERPRO	IPR006025:Peptidase M, neutral zinc metallopeptidases, zinc-binding site	4	0.904977375565611	0.38936344375338117	ASTL, PAPPA, PAPPA2, TLL2	390	96	16659	1.7798076923076922	1.0	0.995566819660784	99.94566745446191
SP_PIR_KEYWORDS	metalloprotease	5	1.1312217194570136	0.42878046929415503	CPA4, ASTL, PAPPA, PAPPA2, TLL2	426	151	19235	1.4951186145570996	1.0	0.8989622874856955	99.96343221093876
GOTERM_MF_FAT	GO:0008237~metallopeptidase activity	6	1.3574660633484164	0.43949311789185125	CPA4, ASTL, PAPPA, FAP, PAPPA2, TLL2	309	183	12983	1.377579712451589	1.0	0.9851886176825108	99.97870885304772
Annotation Cluster 39	Enrichment Score: 0.9420593776823871
Category	Term	Count	%	PValue	Genes	List Total	Pop Hits	Pop Total	Fold Enrichment	Bonferroni	Benjamini	FDR
GOTERM_BP_FAT	GO:0007613~memory	4	0.904977375565611	0.06415270106893974	HRH3, GRIN1, CRH, IL1B	321	39	13528	4.32238996724978	1.0	0.7588425860880057	68.00617840816628
GOTERM_BP_FAT	GO:0007631~feeding behavior	5	1.1312217194570136	0.08047739828005826	HTR1B, HRH3, GRIN1, CRH, PYY	321	69	13528	3.0538624768612577	1.0	0.7877162678561095	76.35692228119575
GOTERM_BP_FAT	GO:0048585~negative regulation of response to stimulus	6	1.3574660633484164	0.08843289985367775	GRIN1, COL3A1, CRH, IL1B, MAPK8IP1, NT5E	321	100	13528	2.5285981308411216	1.0	0.8049823943533962	79.63709072005682
GOTERM_BP_FAT	GO:0014070~response to organic cyclic substance	6	1.3574660633484164	0.15910645258713782	HTR1B, HRH3, GRIN1, ABAT, IL1B, ITGA2	321	121	13528	2.0897505213562986	1.0	0.8956044644282324	94.91331462487675
GOTERM_BP_FAT	GO:0007611~learning or memory	5	1.1312217194570136	0.26823322914800746	HRH3, GRIN1, CRH, IL1B, PARK2	321	111	13528	1.8983469450759172	1.0	0.9506977003619601	99.53354164348215
Annotation Cluster 40	Enrichment Score: 0.9366539736306398
Category	Term	Count	%	PValue	Genes	List Total	Pop Hits	Pop Total	Fold Enrichment	Bonferroni	Benjamini	FDR
GOTERM_BP_FAT	GO:0001505~regulation of neurotransmitter levels	6	1.3574660633484164	0.021004572421924377	NOS1, HRH3, NRXN3, SYN2, ABAT, PARK2	321	67	13528	3.774027060956898	1.0	0.6180672512452264	30.57172810976351
GOTERM_BP_FAT	GO:0003001~generation of a signal involved in cell-cell signaling	5	1.1312217194570136	0.14205204368151125	HRH3, NRXN3, SYN2, EXOC3L, MAFA	321	85	13528	2.479017775334433	1.0	0.873213938962893	92.81685674054592
GOTERM_BP_FAT	GO:0007269~neurotransmitter secretion	3	0.6787330316742082	0.19176901100473948	HRH3, NRXN3, SYN2	321	34	13528	3.718526663001649	1.0	0.9190007169024738	97.42543881911323
GOTERM_BP_FAT	GO:0006836~neurotransmitter transport	4	0.904977375565611	0.31321629314359617	HRH3, NRXN3, SYN2, PARK2	321	83	13528	2.0310025147318242	1.0	0.9647890309250036	99.84324117138566
Annotation Cluster 41	Enrichment Score: 0.9253669465941423
Category	Term	Count	%	PValue	Genes	List Total	Pop Hits	Pop Total	Fold Enrichment	Bonferroni	Benjamini	FDR
GOTERM_BP_FAT	GO:0046903~secretion	12	2.7149321266968327	0.09981311753296834	CADPS, CCL3, HRH3, NRXN3, KCNK5, SYN2, EXOC3L, EXOC5, MAFA, AQP6, PCSK5, PLA2G5	321	300	13528	1.6857320872274142	1.0	0.8183236700761538	83.59176954000161
GOTERM_BP_FAT	GO:0032940~secretion by cell	9	2.0361990950226243	0.11810384956429054	CADPS, CCL3, HRH3, NRXN3, SYN2, EXOC3L, EXOC5, MAFA, PCSK5	321	207	13528	1.8323174861167546	1.0	0.8353343834951422	88.47011205280661
GOTERM_BP_FAT	GO:0003001~generation of a signal involved in cell-cell signaling	5	1.1312217194570136	0.14205204368151125	HRH3, NRXN3, SYN2, EXOC3L, MAFA	321	85	13528	2.479017775334433	1.0	0.873213938962893	92.81685674054592
Annotation Cluster 42	Enrichment Score: 0.9045748275130822
Category	Term	Count	%	PValue	Genes	List Total	Pop Hits	Pop Total	Fold Enrichment	Bonferroni	Benjamini	FDR
GOTERM_BP_FAT	GO:0010033~response to organic substance	25	5.656108597285068	0.05768578221233165	DHH, CCL2, LDLR, COL3A1, ACP2, GNG8, PRKAR2A, HTR1B, HRH3, IL1B, SCARB1, THBS1, PIK3R3, NEFL, CYR61, WDTC1, GRIN1, ITGA2, RERG, SDC1, THBD, EPS8, ABAT, MAFA, PLA2G5	321	721	13528	1.4612795485674535	1.0	0.743975390190534	63.985969936353506
GOTERM_BP_FAT	GO:0009725~response to hormone stimulus	14	3.167420814479638	0.09501699656042924	DHH, WDTC1, CCL2, LDLR, ITGA2, GNG8, RERG, SDC1, PRKAR2A, HTR1B, IL1B, PIK3R3, THBS1, NEFL	321	367	13528	1.607646404712793	1.0	0.8098278009779776	82.02256817793729
GOTERM_BP_FAT	GO:0009719~response to endogenous stimulus	15	3.3936651583710407	0.1009417758655022	DHH, WDTC1, CCL2, LDLR, GRIN1, ITGA2, RERG, GNG8, SDC1, PRKAR2A, HTR1B, IL1B, PIK3R3, THBS1, NEFL	321	405	13528	1.5608630437290874	1.0	0.8169989519973554	83.94181121404493
GOTERM_BP_FAT	GO:0031960~response to corticosteroid stimulus	5	1.1312217194570136	0.14205204368151125	HTR1B, SDC1, CCL2, IL1B, NEFL	321	85	13528	2.479017775334433	1.0	0.873213938962893	92.81685674054592
GOTERM_BP_FAT	GO:0048545~response to steroid hormone stimulus	8	1.809954751131222	0.1693323676362346	DHH, HTR1B, SDC1, CCL2, LDLR, IL1B, THBS1, NEFL	321	192	13528	1.7559709241952233	1.0	0.9024919430350227	95.87806174614421
GOTERM_BP_FAT	GO:0051384~response to glucocorticoid stimulus	4	0.904977375565611	0.2808164484554542	SDC1, CCL2, IL1B, NEFL	321	78	13528	2.16119498362489	1.0	0.9530531977432736	99.6537933916667
Annotation Cluster 43	Enrichment Score: 0.9037474422459807
Category	Term	Count	%	PValue	Genes	List Total	Pop Hits	Pop Total	Fold Enrichment	Bonferroni	Benjamini	FDR
GOTERM_BP_FAT	GO:0007626~locomotory behavior	13	2.941176470588235	0.029900894617483006	CCL3, CCL2, IL8, GRIN1, PARK2, GPR77, SLIT2, EPS8, IL1B, ABAT, PLAU, RASD2, CYR61	321	274	13528	1.9994997384996702	1.0	0.6675057501621271	40.65381802294643
GOTERM_BP_FAT	GO:0030593~neutrophil chemotaxis	3	0.6787330316742082	0.06653575613775013	CCL2, IL8, IL1B	321	18	13528	7.023883696780892	1.0	0.7573396490792444	69.37799859543661
GOTERM_BP_FAT	GO:0006935~chemotaxis	8	1.809954751131222	0.08578493595034392	CCL3, CCL2, IL8, IL1B, GPR77, SLIT2, PLAU, CYR61	321	160	13528	2.1071651090342676	1.0	0.8005089284694867	78.59612982135765
GOTERM_BP_FAT	GO:0042330~taxis	8	1.809954751131222	0.08578493595034392	CCL3, CCL2, IL8, IL1B, GPR77, SLIT2, PLAU, CYR61	321	160	13528	2.1071651090342676	1.0	0.8005089284694867	78.59612982135765
SP_PIR_KEYWORDS	inflammatory response	5	1.1312217194570136	0.09080777303686903	CCL3, CCL2, IL8, IL1B, REG3G	426	77	19235	2.9319858545210655	1.0	0.620802748339979	73.95553645368558
GOTERM_BP_FAT	GO:0007610~behavior	17	3.8461538461538463	0.09192180522488651	CCL3, CCL2, IL8, GRIN1, GPR77, PARK2, SLIT2, HTR1B, EPS8, HRH3, CRH, ABAT, IL1B, PYY, RASD2, PLAU, CYR61	321	469	13528	1.5275823818158871	1.0	0.8095451419441676	80.93597011765226
SP_PIR_KEYWORDS	inflammation	3	0.6787330316742082	0.10476424080584662	CCL2, IL8, IL1B	426	25	19235	5.418309859154929	1.0	0.667678166408453	79.06989811115297
GOTERM_BP_FAT	GO:0030595~leukocyte chemotaxis	3	0.6787330316742082	0.21782132216507033	CCL2, IL8, IL1B	321	37	13528	3.4170245011366505	1.0	0.9303082117170957	98.5340352261687
GOTERM_BP_FAT	GO:0060326~cell chemotaxis	3	0.6787330316742082	0.2353559698315543	CCL2, IL8, IL1B	321	39	13528	3.241792475437335	1.0	0.9357757539308287	99.00716482361744
GOTERM_BP_FAT	GO:0050900~leukocyte migration	3	0.6787330316742082	0.3918931961900436	CCL2, IL8, IL1B	321	57	13528	2.218068535825545	1.0	0.9805087102085852	99.98063549768364
KEGG_PATHWAY	hsa04621:NOD-like receptor signaling pathway	3	0.6787330316742082	0.44511150646748476	CCL2, IL8, IL1B	124	62	5085	1.984261186264308	1.0	0.9564313176404036	99.89789357183955
Annotation Cluster 44	Enrichment Score: 0.9023840604657611
Category	Term	Count	%	PValue	Genes	List Total	Pop Hits	Pop Total	Fold Enrichment	Bonferroni	Benjamini	FDR
GOTERM_BP_FAT	GO:0007272~ensheathment of neurons	4	0.904977375565611	0.07659632225618923	KLK6, DHH, CLDN11, ERCC2	321	42	13528	4.013647826731939	1.0	0.789573510290432	74.58181798227595
GOTERM_BP_FAT	GO:0008366~axon ensheathment	4	0.904977375565611	0.07659632225618923	KLK6, DHH, CLDN11, ERCC2	321	42	13528	4.013647826731939	1.0	0.789573510290432	74.58181798227595
GOTERM_BP_FAT	GO:0042391~regulation of membrane potential	7	1.583710407239819	0.09849485539647931	KLK6, DHH, GRIN2C, GRIN1, CACNA1G, CLDN11, ERCC2	321	134	13528	2.2015157855581906	1.0	0.8165070044983025	83.17382730862364
GOTERM_BP_FAT	GO:0019228~regulation of action potential in neuron	4	0.904977375565611	0.13537024566168418	KLK6, DHH, CLDN11, ERCC2	321	54	13528	3.1217260874581747	1.0	0.8666985908727033	91.79222361115625
GOTERM_BP_FAT	GO:0001508~regulation of action potential	4	0.904977375565611	0.21733442810537618	KLK6, DHH, CLDN11, ERCC2	321	68	13528	2.479017775334433	1.0	0.9308477291988394	98.51827103985373
GOTERM_BP_FAT	GO:0042552~myelination	3	0.6787330316742082	0.22657631501965647	KLK6, DHH, ERCC2	321	38	13528	3.3271028037383177	1.0	0.933597507720538	98.79191077727333
Annotation Cluster 45	Enrichment Score: 0.8952011084399247
Category	Term	Count	%	PValue	Genes	List Total	Pop Hits	Pop Total	Fold Enrichment	Bonferroni	Benjamini	FDR
GOTERM_MF_FAT	GO:0008034~lipoprotein binding	5	1.1312217194570136	0.009113797104568201	APOL2, LDLR, SCARB1, THBS1, SCARF1	309	35	12983	6.002311604253351	0.993673681132381	0.6367294297925612	12.515707727227255
GOTERM_MF_FAT	GO:0030169~low-density lipoprotein binding	4	0.904977375565611	0.012812307389523873	LDLR, SCARB1, THBS1, SCARF1	309	21	12983	8.00308213900447	0.9992000700207863	0.6389404360464525	17.16536311155319
UP_SEQ_FEATURE	domain:EGF-like 1	7	1.583710407239819	0.051607892562074924	THBD, LDLR, FAT4, NRXN3, THBS1, SCARF1, SLIT2	426	120	19113	2.6171948356807513	1.0	0.9768235296759413	58.51477766662209
GOTERM_BP_FAT	GO:0016192~vesicle-mediated transport	20	4.524886877828054	0.09084816932182292	CCL3, CLTB, LDLR, RAB9B, KIF17, EXOC3L, CECR2, SCARF1, VTI1A, ELMO1, TAPBP, CADPS, SCARB1, EXOC5, MAPK8IP1, THBS1, CD302, COPE, ELMOD1, KALRN	321	576	13528	1.4633091034960193	1.0	0.811141164538648	80.54482353113686
GOTERM_BP_FAT	GO:0016125~sterol metabolic process	6	1.3574660633484164	0.09134043399814437	APOL2, LIPA, LDLR, PRKAG2, SCARB1, SCARF1	321	101	13528	2.5035625057832886	1.0	0.8101759195910672	80.72509421835281
GOTERM_BP_FAT	GO:0006909~phagocytosis	4	0.904977375565611	0.10432541274057866	SCARB1, THBS1, ELMO1, ELMOD1	321	48	13528	3.5119418483904465	1.0	0.8180307155348874	84.94953985267573
GOTERM_BP_FAT	GO:0008202~steroid metabolic process	9	2.0361990950226243	0.1064328217559949	APOL2, OSBP2, LIPA, LDLR, PRKAG2, CRH, SULT1A3, SCARB1, SCARF1	321	202	13528	1.8776718793374665	1.0	0.822175900096924	85.54675014264957
GOTERM_BP_FAT	GO:0010876~lipid localization	7	1.583710407239819	0.16855260340905248	APOL2, SLC27A1, OSBP2, LDLR, IL1B, SCARB1, PLA2G5	321	157	13528	1.8790007341706847	1.0	0.9027729237811297	95.8110469933858
UP_SEQ_FEATURE	domain:EGF-like 3	4	0.904977375565611	0.2330949948129787	LDLR, NRXN3, THBS1, SCARF1	426	75	19113	2.3928638497652583	1.0	0.9992529439370915	98.78051064910129
GOTERM_BP_FAT	GO:0006869~lipid transport	6	1.3574660633484164	0.25949460225261206	APOL2, SLC27A1, OSBP2, LDLR, SCARB1, PLA2G5	321	145	13528	1.7438607798904284	1.0	0.9477871477024475	99.42795879540604
GOTERM_BP_FAT	GO:0008203~cholesterol metabolic process	4	0.904977375565611	0.37160427235665827	APOL2, LDLR, SCARB1, SCARF1	321	92	13528	1.8323174861167548	1.0	0.9768942188532097	99.96595951652763
GOTERM_BP_FAT	GO:0010324~membrane invagination	7	1.583710407239819	0.41702263279201446	LDLR, SCARB1, THBS1, CD302, SCARF1, ELMO1, ELMOD1	321	220	13528	1.3409232512036249	1.0	0.9843366492061958	99.99062484548877
GOTERM_BP_FAT	GO:0006897~endocytosis	7	1.583710407239819	0.41702263279201446	LDLR, SCARB1, THBS1, CD302, SCARF1, ELMO1, ELMOD1	321	220	13528	1.3409232512036249	1.0	0.9843366492061958	99.99062484548877
GOTERM_BP_FAT	GO:0016044~membrane organization	8	1.809954751131222	0.8014935302014217	LDLR, SCARB1, THBS1, CD302, SCARF1, COPE, ELMO1, ELMOD1	321	381	13528	0.884898733452711	1.0	0.9997040726980729	99.99999999991488
Annotation Cluster 46	Enrichment Score: 0.8950195814137072
Category	Term	Count	%	PValue	Genes	List Total	Pop Hits	Pop Total	Fold Enrichment	Bonferroni	Benjamini	FDR
GOTERM_BP_FAT	GO:0006939~smooth muscle contraction	4	0.904977375565611	0.042419430143464415	SSTR2, ACTA2, CACNA1G, PDE4D	321	33	13528	5.108279052204286	1.0	0.6843079449027096	52.527943552763205
GOTERM_BP_FAT	GO:0003012~muscle system process	8	1.809954751131222	0.104167133956894	SSTR2, MYBPC2, ACTA2, LTB4R, CACNA1G, IL1B, PDE4D, TPM1	321	168	13528	2.0068239133659693	1.0	0.819941810942507	84.9037600937126
GOTERM_BP_FAT	GO:0006936~muscle contraction	7	1.583710407239819	0.15510686603633614	SSTR2, MYBPC2, ACTA2, LTB4R, CACNA1G, PDE4D, TPM1	321	153	13528	1.9281249363712256	1.0	0.8905354809310562	94.48106077633139
SP_PIR_KEYWORDS	muscle protein	3	0.6787330316742082	0.3837029217968249	MYBPC2, ACTA2, TPM1	426	60	19235	2.2576291079812205	1.0	0.8799725232016911	99.8930261717553
Annotation Cluster 47	Enrichment Score: 0.8947562261161122
Category	Term	Count	%	PValue	Genes	List Total	Pop Hits	Pop Total	Fold Enrichment	Bonferroni	Benjamini	FDR
INTERPRO	IPR011993:Pleckstrin homology-type	15	3.3936651583710407	0.012038190816636684	OSBP2, PLEKHM1, ELMO1, CADPS, PLEKHA6, TNS1, EPS8, SH2D5, DOK5, PLCH2, MAPK8IP1, FAM43A, WASL, SH3BP2, KALRN	390	303	16659	2.1146230007616147	0.9998969521777503	0.506473271406854	16.855531053281926
INTERPRO	IPR001849:Pleckstrin homology	10	2.262443438914027	0.20091606262902134	CADPS, OSBP2, PLEKHA6, PLEKHM1, DOK5, PLCH2, PLEKHG5, SH3BP2, ELMO1, KALRN	390	277	16659	1.5420716467647875	1.0	0.9710417933003039	96.72368615034509
UP_SEQ_FEATURE	domain:PH	8	1.809954751131222	0.2815276396063955	CADPS, OSBP2, PLEKHA6, DOK5, PLCH2, PLEKHG5, SH3BP2, ELMO1	426	237	19113	1.5144707909906698	1.0	0.9993654804016596	99.58719570257213
SMART	SM00233:PH	10	2.262443438914027	0.3871490293434825	CADPS, OSBP2, PLEKHA6, PLEKHM1, DOK5, PLCH2, PLEKHG5, SH3BP2, ELMO1, KALRN	258	277	9079	1.270394313379789	1.0	0.9725920709577166	99.77363033350093
Annotation Cluster 48	Enrichment Score: 0.8812923394046436
Category	Term	Count	%	PValue	Genes	List Total	Pop Hits	Pop Total	Fold Enrichment	Bonferroni	Benjamini	FDR
GOTERM_BP_FAT	GO:0007626~locomotory behavior	13	2.941176470588235	0.029900894617483006	CCL3, CCL2, IL8, GRIN1, PARK2, GPR77, SLIT2, EPS8, IL1B, ABAT, PLAU, RASD2, CYR61	321	274	13528	1.9994997384996702	1.0	0.6675057501621271	40.65381802294643
SP_PIR_KEYWORDS	chemotaxis	5	1.1312217194570136	0.07503156277932221	CCL3, CCL2, IL8, SLIT2, CYR61	426	72	19235	3.1355959833072506	0.9999999999999986	0.5835343538912884	66.78764312566324
GOTERM_BP_FAT	GO:0006935~chemotaxis	8	1.809954751131222	0.08578493595034392	CCL3, CCL2, IL8, IL1B, GPR77, SLIT2, PLAU, CYR61	321	160	13528	2.1071651090342676	1.0	0.8005089284694867	78.59612982135765
GOTERM_BP_FAT	GO:0042330~taxis	8	1.809954751131222	0.08578493595034392	CCL3, CCL2, IL8, IL1B, GPR77, SLIT2, PLAU, CYR61	321	160	13528	2.1071651090342676	1.0	0.8005089284694867	78.59612982135765
SP_PIR_KEYWORDS	inflammatory response	5	1.1312217194570136	0.09080777303686903	CCL3, CCL2, IL8, IL1B, REG3G	426	77	19235	2.9319858545210655	1.0	0.620802748339979	73.95553645368558
GOTERM_BP_FAT	GO:0007610~behavior	17	3.8461538461538463	0.09192180522488651	CCL3, CCL2, IL8, GRIN1, GPR77, PARK2, SLIT2, HTR1B, EPS8, HRH3, CRH, ABAT, IL1B, PYY, RASD2, PLAU, CYR61	321	469	13528	1.5275823818158871	1.0	0.8095451419441676	80.93597011765226
BBID	109.Chemokine_families	3	0.6787330316742082	0.14924641827230323	CCL3, CCL2, IL8	11	25	358	3.9054545454545453	0.945491007967173	0.945491007967173	69.62141691188928
KEGG_PATHWAY	hsa04062:Chemokine signaling pathway	8	1.809954751131222	0.165917820174351	GNG8, CCL3, CCL2, IL8, FGR, WASL, PIK3R3, ELMO1	124	187	5085	1.7543557012247712	0.9999999999668276	0.9510111766892827	88.01295527447756
INTERPRO	IPR001811:Small chemokine, interleukin-8-like	3	0.6787330316742082	0.24833263964733115	CCL3, CCL2, IL8	390	41	16659	3.1255159474671674	1.0	0.9831370525764416	98.71033950608702
GOTERM_MF_FAT	GO:0008009~chemokine activity	3	0.6787330316742082	0.29820602328678497	CCL3, CCL2, IL8	309	46	12983	2.74018573237653	1.0	0.9638139508276492	99.43245754681513
SMART	SM00199:SCY	3	0.6787330316742082	0.32401727554200305	CCL3, CCL2, IL8	258	41	9079	2.5748723766307426	1.0	0.9612986561027903	99.2335256339593
GOTERM_MF_FAT	GO:0042379~chemokine receptor binding	3	0.6787330316742082	0.3245523717016491	CCL3, CCL2, IL8	309	49	12983	2.572419258965722	1.0	0.9680703877127905	99.67543279573674
Annotation Cluster 49	Enrichment Score: 0.8749133146099126
Category	Term	Count	%	PValue	Genes	List Total	Pop Hits	Pop Total	Fold Enrichment	Bonferroni	Benjamini	FDR
GOTERM_BP_FAT	GO:0044057~regulation of system process	15	3.3936651583710407	0.01537660441475249	PLAT, CCL2, NOS1, PPP1R12B, GRIN1, ITGA2, PARK2, TPM1, INHBA, SSTR2, HTR1B, GRIN2C, CACNA1G, CRH, IL1B	321	309	13528	2.045791367994435	0.9999999999999625	0.6311059582543852	23.382827551413254
GOTERM_BP_FAT	GO:0035249~synaptic transmission, glutamatergic	3	0.6787330316742082	0.0420833534645405	PLAT, GRIN1, PARK2	321	14	13528	9.03070761014686	1.0	0.6862343217002289	52.24075625780367
GOTERM_BP_FAT	GO:0051969~regulation of transmission of nerve impulse	7	1.583710407239819	0.13588389791853664	PLAT, HTR1B, CCL2, GRIN2C, GRIN1, ITGA2, PARK2	321	147	13528	2.0068239133659693	1.0	0.8659337214691332	91.87563156695731
GOTERM_BP_FAT	GO:0031644~regulation of neurological system process	7	1.583710407239819	0.15510686603633614	PLAT, HTR1B, CCL2, GRIN2C, GRIN1, ITGA2, PARK2	321	153	13528	1.9281249363712256	1.0	0.8905354809310562	94.48106077633139
GOTERM_BP_FAT	GO:0007270~nerve-nerve synaptic transmission	3	0.6787330316742082	0.1661842681006887	PLAT, GRIN1, PARK2	321	31	13528	4.078384082001809	1.0	0.9021394131164242	95.6011599336015
GOTERM_BP_FAT	GO:0050905~neuromuscular process	4	0.904977375565611	0.18088477559763963	GRIN2C, GRIN1, PARK2, NEFL	321	62	13528	2.7189227213345393	1.0	0.9130225701371765	96.75990335129286
GOTERM_BP_FAT	GO:0010243~response to organic nitrogen	4	0.904977375565611	0.18684241043351116	CCL2, GRIN1, ITGA2, NEFL	321	63	13528	2.6757652178212923	1.0	0.9154842750195746	97.14197091744403
GOTERM_BP_FAT	GO:0050804~regulation of synaptic transmission	6	1.3574660633484164	0.21999430690899702	PLAT, HTR1B, CCL2, GRIN2C, GRIN1, PARK2	321	136	13528	1.8592633315008245	1.0	0.9303916094437436	98.60248407656242
GOTERM_BP_FAT	GO:0014075~response to amine stimulus	3	0.6787330316742082	0.2353559698315543	CCL2, GRIN1, ITGA2	321	39	13528	3.241792475437335	1.0	0.9357757539308287	99.00716482361744
GOTERM_BP_FAT	GO:0048167~regulation of synaptic plasticity	3	0.6787330316742082	0.4492550903308136	PLAT, GRIN2C, GRIN1	321	64	13528	1.975467289719626	1.0	0.9884014056349811	99.99647296605005
Annotation Cluster 50	Enrichment Score: 0.8706568032460144
Category	Term	Count	%	PValue	Genes	List Total	Pop Hits	Pop Total	Fold Enrichment	Bonferroni	Benjamini	FDR
GOTERM_BP_FAT	GO:0008038~neuron recognition	3	0.6787330316742082	0.08723712212512447	NDN, GAP43, SLIT2	321	21	13528	6.020471740097908	1.0	0.8032674040979717	79.17305762974361
GOTERM_BP_FAT	GO:0008037~cell recognition	4	0.904977375565611	0.14082490083569524	NDN, SCARB1, GAP43, SLIT2	321	55	13528	3.064967431322571	1.0	0.8725340310486546	92.63820227951268
GOTERM_BP_FAT	GO:0042063~gliogenesis	4	0.904977375565611	0.198906422365757	NDN, GAP43, SLIT2, ERCC2	321	65	13528	2.593433980349868	1.0	0.9225011457447401	97.78950227362417
Annotation Cluster 51	Enrichment Score: 0.8569140308160763
Category	Term	Count	%	PValue	Genes	List Total	Pop Hits	Pop Total	Fold Enrichment	Bonferroni	Benjamini	FDR
GOTERM_CC_FAT	GO:0000267~cell fraction	35	7.918552036199094	0.05925024071909653	WNT5A, SLC27A1, CCL3, CYP3A7, CYP2B6, PPM1A, CD70, ACP2, TAPBP, CALCB, PRKAR2A, STAC, HRH3, CYP26B1, SERPINE1, HAAO, SCARB1, LMOD1, NT5E, KLK6, MAN1A2, LIMK2, STMN2, GRIN1, GRIA3, PDE4D, CAMK2N1, CD55, SSTR2, EPS8, CRH, ABAT, PYY, MAP3K13, MAP3K12	306	1083	12782	1.3499477969088527	0.9999999896316685	0.6200082643701079	55.80693064182554
GOTERM_CC_FAT	GO:0005626~insoluble fraction	25	5.656108597285068	0.2074243651709996	SLC27A1, CYP3A7, CYP2B6, PPM1A, ACP2, CD70, TAPBP, PRKAR2A, HRH3, CYP26B1, SCARB1, LMOD1, NT5E, KLK6, MAN1A2, STMN2, GRIN1, PDE4D, GRIA3, CAMK2N1, SSTR2, EPS8, ABAT, MAP3K13, MAP3K12	306	839	12782	1.244673475270124	1.0	0.8337347717212236	95.53116499127165
GOTERM_CC_FAT	GO:0005624~membrane fraction	24	5.429864253393665	0.21862912610590646	KLK6, SLC27A1, CYP3A7, MAN1A2, CYP2B6, STMN2, GRIN1, PPM1A, CD70, ACP2, GRIA3, CAMK2N1, TAPBP, PRKAR2A, SSTR2, EPS8, HRH3, CYP26B1, ABAT, SCARB1, LMOD1, NT5E, MAP3K13, MAP3K12	306	809	12782	1.2391962965655978	1.0	0.8221718419494811	96.30578502463537
Annotation Cluster 52	Enrichment Score: 0.8542490797988425
Category	Term	Count	%	PValue	Genes	List Total	Pop Hits	Pop Total	Fold Enrichment	Bonferroni	Benjamini	FDR
GOTERM_BP_FAT	GO:0035295~tube development	10	2.262443438914027	0.07762808751492836	FOXH1, WNT5A, RET, LIPA, MAN1A2, CTGF, CRH, PCSK5, SLIT2, CYR61	321	220	13528	1.915604644576607	1.0	0.7909413953625775	75.0655897141732
GOTERM_BP_FAT	GO:0030323~respiratory tube development	6	1.3574660633484164	0.0942968423112261	WNT5A, LIPA, MAN1A2, CTGF, CRH, PCSK5	321	102	13528	2.4790177753344325	1.0	0.8099442728807459	81.77508694338684
GOTERM_BP_FAT	GO:0030324~lung development	5	1.1312217194570136	0.20704262691108313	WNT5A, LIPA, MAN1A2, CTGF, CRH	321	99	13528	2.128449605085119	1.0	0.9268143084255922	98.14523950217028
GOTERM_BP_FAT	GO:0060541~respiratory system development	5	1.1312217194570136	0.2525968176943799	WNT5A, LIPA, MAN1A2, CTGF, CRH	321	108	13528	1.9510788046613592	1.0	0.9452088326875578	99.32912870241307
Annotation Cluster 53	Enrichment Score: 0.8438494693469414
Category	Term	Count	%	PValue	Genes	List Total	Pop Hits	Pop Total	Fold Enrichment	Bonferroni	Benjamini	FDR
GOTERM_BP_FAT	GO:0010817~regulation of hormone levels	8	1.809954751131222	0.0675169094873271	KLK6, CYP26B1, CRH, EXOC3L, SCARB1, SCG5, MAFA, PCSK5	321	151	13528	2.232757731427039	1.0	0.7590223359522758	69.92654312567024
GOTERM_BP_FAT	GO:0042445~hormone metabolic process	6	1.3574660633484164	0.10660292107357477	KLK6, CYP26B1, CRH, SCARB1, SCG5, PCSK5	321	106	13528	2.3854699347557746	1.0	0.8203377866749308	85.5939675151103
GOTERM_BP_FAT	GO:0034754~cellular hormone metabolic process	3	0.6787330316742082	0.4085732527094631	CYP26B1, CRH, SCARB1	321	59	13528	2.1428797718992554	1.0	0.9838402470059386	99.9879941758012
Annotation Cluster 54	Enrichment Score: 0.8315753904725698
Category	Term	Count	%	PValue	Genes	List Total	Pop Hits	Pop Total	Fold Enrichment	Bonferroni	Benjamini	FDR
INTERPRO	IPR003659:Plexin/semaphorin/integrin	4	0.904977375565611	0.08743634383275861	PLXNA2, SEMA3B, ITGB3, MST1R	390	45	16659	3.796923076923077	1.0	0.8621477800645383	75.20519842055606
SMART	SM00423:PSI	4	0.904977375565611	0.13407066041839436	PLXNA2, SEMA3B, ITGB3, MST1R	258	45	9079	3.1279931093884583	0.9999999999988541	0.8206518903738996	83.31531317880285
UP_SEQ_FEATURE	domain:Sema	3	0.6787330316742082	0.15077090113168973	PLXNA2, SEMA3B, MST1R	426	31	19113	4.341890049977283	1.0	0.9980736012452888	93.37043342862236
INTERPRO	IPR002165:Plexin	3	0.6787330316742082	0.16287128713581778	PLXNA2, SEMA3B, MST1R	390	31	16659	4.133746898263028	1.0	0.9532350117132513	93.34333868668104
INTERPRO	IPR001627:Semaphorin/CD100 antigen	3	0.6787330316742082	0.16287128713581778	PLXNA2, SEMA3B, MST1R	390	31	16659	4.133746898263028	1.0	0.9532350117132513	93.34333868668104
SMART	SM00630:Sema	3	0.6787330316742082	0.21853214656266248	PLXNA2, SEMA3B, MST1R	258	31	9079	3.405476369092273	1.0	0.9161554345289176	95.34546264748576
Annotation Cluster 55	Enrichment Score: 0.8132415135587235
Category	Term	Count	%	PValue	Genes	List Total	Pop Hits	Pop Total	Fold Enrichment	Bonferroni	Benjamini	FDR
UP_SEQ_FEATURE	short sequence motif:SH3-binding	4	0.904977375565611	0.12333668529354802	SH3BGR, SIRPA, SH3BP2, ELMO1	426	55	19113	3.2629961587708065	1.0	0.9968999392028376	88.76013431354697
SP_PIR_KEYWORDS	sh3-binding	4	0.904977375565611	0.15203830893586195	SH3BGR, SIRPA, SH3BP2, ELMO1	426	61	19235	2.9608250596475023	1.0	0.71218258751563	90.27699400864273
GOTERM_MF_FAT	GO:0017124~SH3 domain binding	5	1.1312217194570136	0.19374484517921153	MTSS1, SH3BGR, SIRPA, SH3BP2, ELMO1	309	96	12983	2.188342772384034	1.0	0.937310774474827	95.69378447910576
Annotation Cluster 56	Enrichment Score: 0.7957130899864487
Category	Term	Count	%	PValue	Genes	List Total	Pop Hits	Pop Total	Fold Enrichment	Bonferroni	Benjamini	FDR
SP_PIR_KEYWORDS	hydroxylation	5	1.1312217194570136	0.07205725784058079	THBD, COL3A1, C1R, SFTPA1, COL5A2	426	71	19235	3.1797593070158037	0.999999999999994	0.5776827157242835	65.24608772053088
SP_PIR_KEYWORDS	hydroxylysine	3	0.6787330316742082	0.14925282526030992	COL3A1, SFTPA1, COL5A2	426	31	19235	4.369604725124944	1.0	0.7112164955334586	89.81575661164204
SP_PIR_KEYWORDS	collagen	5	1.1312217194570136	0.15882103377070872	MARCO, COL3A1, SFTPA1, COL5A2, PCOLCE2	426	95	19235	2.376451692611811	1.0	0.717065860666362	91.3201949664633
SP_PIR_KEYWORDS	hydroxyproline	3	0.6787330316742082	0.19668868561905517	COL3A1, SFTPA1, COL5A2	426	37	19235	3.6610201751046825	1.0	0.7410431878301783	95.47308196079585
INTERPRO	IPR008160:Collagen triple helix repeat	4	0.904977375565611	0.31271366657208083	MARCO, COL3A1, SFTPA1, COL5A2	390	84	16659	2.034065934065934	1.0	0.9912399541496342	99.67056211921117
Annotation Cluster 57	Enrichment Score: 0.7921532319019413
Category	Term	Count	%	PValue	Genes	List Total	Pop Hits	Pop Total	Fold Enrichment	Bonferroni	Benjamini	FDR
GOTERM_BP_FAT	GO:0001558~regulation of cell growth	11	2.48868778280543	0.01708137905654193	NOV, DCBLD2, RERG, INHBA, CTGF, IGFBP6, PAPPA2, OSGIN1, DDR2, ALOX12, CYR61	321	194	13528	2.389568680348139	0.9999999999999988	0.5765389817665447	25.631247334553397
GOTERM_BP_FAT	GO:0040008~regulation of growth	14	3.167420814479638	0.06243979299315666	ING5, DCBLD2, NDN, IGFBP6, OSGIN1, DDR2, NOV, RERG, INHBA, CTGF, PAPPA2, GAP43, ALOX12, CYR61	321	341	13528	1.7302235499401613	1.0	0.7604948525066664	66.98460143339263
GOTERM_BP_FAT	GO:0008361~regulation of cell size	8	1.809954751131222	0.21472391388533088	DCBLD2, RERG, INHBA, WDTC1, NDN, OSGIN1, DCX, ALOX12	321	206	13528	1.6366330943955478	1.0	0.9293220906242716	98.43099141914254
GOTERM_BP_FAT	GO:0045926~negative regulation of growth	5	1.1312217194570136	0.26300072243871475	ING5, DCBLD2, RERG, INHBA, OSGIN1	321	110	13528	1.915604644576607	1.0	0.9479417856973071	99.4727706157958
GOTERM_BP_FAT	GO:0032535~regulation of cellular component size	9	2.0361990950226243	0.30585218950486776	DCBLD2, RERG, INHBA, WDTC1, NDN, OSGIN1, DCX, NEFL, ALOX12	321	271	13528	1.3995930613511742	1.0	0.9623980676027772	99.81170133645197
GOTERM_BP_FAT	GO:0030308~negative regulation of cell growth	4	0.904977375565611	0.37160427235665827	DCBLD2, RERG, INHBA, OSGIN1	321	92	13528	1.8323174861167548	1.0	0.9768942188532097	99.96595951652763
GOTERM_BP_FAT	GO:0045792~negative regulation of cell size	4	0.904977375565611	0.4164025144853681	DCBLD2, RERG, INHBA, OSGIN1	321	99	13528	1.7027596840680952	1.0	0.9847095159722666	99.9904519536605
Annotation Cluster 58	Enrichment Score: 0.7896967025046576
Category	Term	Count	%	PValue	Genes	List Total	Pop Hits	Pop Total	Fold Enrichment	Bonferroni	Benjamini	FDR
INTERPRO	IPR013106:Immunoglobulin V-set	12	2.7149321266968327	0.03268227929658732	C10ORF54, HAPLN4, IGKV1-5, SCN3B, IGHA1, BCAM, SEMA3B, MXRA8, KIRREL2, CEACAM3, SIRPA, KIRREL3	390	249	16659	2.058572752548656	0.9999999999884811	0.6654899453390202	39.73633004488632
SP_PIR_KEYWORDS	Immunoglobulin domain	17	3.8461538461538463	0.05862801887978497	C10ORF54, HAPLN4, MYBPC2, SCN3B, MDGA1, BCAM, MXRA8, SIRPA, TAPBP, IGKV1-5, IGHA1, SEMA3B, UNC5C, KIRREL2, CEACAM3, KALRN, KIRREL3	426	470	19235	1.6331785036459894	0.9999999999967831	0.5205292784814275	57.42156357214634
INTERPRO	IPR013783:Immunoglobulin-like fold	20	4.524886877828054	0.0605246644698952	C10ORF54, HAPLN4, MYBPC2, SCN3B, MDGA1, BCAM, MXRA8, HLA-DMA, SIRPA, MXRA5, TAPBP, IGKV1-5, TGM2, IGHA1, SEMA3B, UNC5C, KIRREL2, CEACAM3, KIRREL3, KALRN	390	553	16659	1.5448602030880512	1.0	0.8044400096796791	61.386507704368086
INTERPRO	IPR007110:Immunoglobulin-like	18	4.072398190045249	0.07839675983990455	C10ORF54, HAPLN4, MYBPC2, SCN3B, MDGA1, BCAM, MXRA8, HLA-DMA, SIRPA, MXRA5, TAPBP, IGKV1-5, IGHA1, SEMA3B, UNC5C, KIRREL2, KIRREL3, KALRN	390	501	16659	1.5346844771994474	1.0	0.8466844297339347	71.185851268493
INTERPRO	IPR003598:Immunoglobulin subtype 2	9	2.0361990950226243	0.10824336263829454	HAPLN4, MYBPC2, MDGA1, BCAM, UNC5C, KIRREL2, MXRA5, KIRREL3, KALRN	390	205	16659	1.8753095684803003	1.0	0.898247374786003	82.55416690503934
UP_SEQ_FEATURE	domain:Ig-like C2-type 5	4	0.904977375565611	0.12333668529354802	MYBPC2, KIRREL2, MXRA5, KIRREL3	426	55	19113	3.2629961587708065	1.0	0.9968999392028376	88.76013431354697
INTERPRO	IPR003599:Immunoglobulin subtype	12	2.7149321266968327	0.1510320439571527	C10ORF54, MYBPC2, SCN3B, MDGA1, BCAM, SEMA3B, MXRA8, KIRREL2, CEACAM3, SIRPA, MXRA5, KIRREL3	390	330	16659	1.5532867132867134	1.0	0.9479216470746314	91.75456030889761
INTERPRO	IPR013162:CD80-like, immunoglobulin C2-set	3	0.6787330316742082	0.17958750430005238	BCAM, KIRREL2, KIRREL3	390	33	16659	3.883216783216784	1.0	0.964361346366464	95.1051041125806
INTERPRO	IPR013098:Immunoglobulin I-set	6	1.3574660633484164	0.22112128206261172	MYBPC2, UNC5C, KIRREL2, MXRA5, KIRREL3, KALRN	390	138	16659	1.857190635451505	1.0	0.9738203300213356	97.78250004331474
SMART	SM00408:IGc2	9	2.0361990950226243	0.22572366346805006	HAPLN4, MYBPC2, MDGA1, BCAM, UNC5C, KIRREL2, MXRA5, KIRREL3, KALRN	258	205	9079	1.5449234259784457	1.0	0.9131126260555352	95.85112239408913
UP_SEQ_FEATURE	domain:Ig-like C2-type 4	4	0.904977375565611	0.23901256920612554	MYBPC2, KIRREL2, MXRA5, KIRREL3	426	76	19113	2.3613787991104522	1.0	0.9993088739835695	98.92769430769005
UP_SEQ_FEATURE	domain:Ig-like C2-type 3	5	1.1312217194570136	0.2877854917861731	MYBPC2, BCAM, KIRREL2, MXRA5, KIRREL3	426	122	19113	1.8387785730778112	1.0	0.9994164099085565	99.64300746625199
SMART	SM00409:IG	12	2.7149321266968327	0.3340132608130404	C10ORF54, MYBPC2, SCN3B, MDGA1, BCAM, SEMA3B, MXRA8, KIRREL2, CEACAM3, SIRPA, MXRA5, KIRREL3	258	330	9079	1.2796335447498237	1.0	0.9606377192073116	99.36318336059661
UP_SEQ_FEATURE	domain:Ig-like C2-type 1	5	1.1312217194570136	0.6128366566935131	MYBPC2, BCAM, KIRREL2, MXRA5, KIRREL3	426	190	19113	1.1806893995552261	1.0	0.9999949942727239	99.99998564041886
UP_SEQ_FEATURE	domain:Ig-like C2-type 2	5	1.1312217194570136	0.6169598827147229	MYBPC2, BCAM, KIRREL2, MXRA5, KIRREL3	426	191	19113	1.1745077796622667	1.0	0.9999940462087903	99.99998797927098
Annotation Cluster 59	Enrichment Score: 0.7587139713676053
Category	Term	Count	%	PValue	Genes	List Total	Pop Hits	Pop Total	Fold Enrichment	Bonferroni	Benjamini	FDR
GOTERM_BP_FAT	GO:0046883~regulation of hormone secretion	5	1.1312217194570136	0.07078473163722696	LIF, INHBA, CRH, IL1B, SCG5	321	66	13528	3.1926744076276785	1.0	0.7654590168481386	71.68752932411677
GOTERM_BP_FAT	GO:0051046~regulation of secretion	9	2.0361990950226243	0.1064328217559949	LIF, INHBA, RAB3B, HTR1B, HRH3, CRH, IL1B, SCG5, PARK2	321	202	13528	1.8776718793374665	1.0	0.822175900096924	85.54675014264957
GOTERM_BP_FAT	GO:0046888~negative regulation of hormone secretion	3	0.6787330316742082	0.12517375063172437	LIF, INHBA, IL1B	321	26	13528	4.862688713156002	1.0	0.8492506891161593	89.9598230743904
GOTERM_BP_FAT	GO:0051048~negative regulation of secretion	4	0.904977375565611	0.14082490083569524	LIF, INHBA, HRH3, IL1B	321	55	13528	3.064967431322571	1.0	0.8725340310486546	92.63820227951268
GOTERM_BP_FAT	GO:0060341~regulation of cellular localization	9	2.0361990950226243	0.23563197828047205	LIF, INHBA, RAB3B, HTR1B, HRH3, CRH, IL1B, SCG5, PARK2	321	248	13528	1.5293940307506784	1.0	0.9351087324390317	99.01330671030736
GOTERM_BP_FAT	GO:0051726~regulation of cell cycle	6	1.3574660633484164	0.8959299537340951	LIF, INHBA, FAM5B, IL1B, OBFC2A, ERCC2	321	331	13528	0.7639269277465623	1.0	0.999961575736202	100.0
Annotation Cluster 60	Enrichment Score: 0.74879543313696
Category	Term	Count	%	PValue	Genes	List Total	Pop Hits	Pop Total	Fold Enrichment	Bonferroni	Benjamini	FDR
GOTERM_BP_FAT	GO:0016337~cell-cell adhesion	12	2.7149321266968327	0.06376781555490078	CDH7, RET, GMDS, FAT4, CTGF, CLDN5, LMO7, PCDHB2, PCDH9, PCDHB12, CLDN11, OTOR	321	276	13528	1.8323174861167544	1.0	0.760415420072996	67.77926039661087
INTERPRO	IPR002126:Cadherin	6	1.3574660633484164	0.10872824646642987	CDH7, RET, FAT4, PCDHB2, PCDH9, PCDHB12	390	108	16659	2.3730769230769235	1.0	0.8932415486073423	82.69818704002475
UP_SEQ_FEATURE	domain:Cadherin 5	5	1.1312217194570136	0.16136572013216327	CDH7, FAT4, PCDHB2, PCDH9, PCDHB12	426	95	19113	2.3613787991104522	1.0	0.9985898725250771	94.61789072189913
SMART	SM00112:CA	6	1.3574660633484164	0.1910814926785403	CDH7, RET, FAT4, PCDHB2, PCDH9, PCDHB12	258	108	9079	1.9549956933677863	1.0	0.9076827148662323	92.84863626691514
UP_SEQ_FEATURE	domain:Cadherin 3	5	1.1312217194570136	0.1921123959191696	CDH7, FAT4, PCDHB2, PCDH9, PCDHB12	426	102	19113	2.1993233913283623	1.0	0.9991524426502196	97.10533727682764
UP_SEQ_FEATURE	domain:Cadherin 4	5	1.1312217194570136	0.1921123959191696	CDH7, FAT4, PCDHB2, PCDH9, PCDHB12	426	102	19113	2.1993233913283623	1.0	0.9991524426502196	97.10533727682764
GOTERM_BP_FAT	GO:0007156~homophilic cell adhesion	6	1.3574660633484164	0.19891883603859575	CDH7, RET, FAT4, PCDHB2, PCDH9, PCDHB12	321	131	13528	1.9302275807947489	1.0	0.921367609055558	97.79009095814565
UP_SEQ_FEATURE	domain:Cadherin 1	5	1.1312217194570136	0.20581697445671696	CDH7, FAT4, PCDHB2, PCDH9, PCDHB12	426	105	19113	2.1364855801475517	1.0	0.9989681163832976	97.82118701637592
UP_SEQ_FEATURE	domain:Cadherin 2	5	1.1312217194570136	0.20581697445671696	CDH7, FAT4, PCDHB2, PCDH9, PCDHB12	426	105	19113	2.1364855801475517	1.0	0.9989681163832976	97.82118701637592
UP_SEQ_FEATURE	domain:Cadherin 6	4	0.904977375565611	0.2213436051914791	FAT4, PCDHB2, PCDH9, PCDHB12	426	73	19113	2.458421763457457	1.0	0.999237110162955	98.43021711642243
INTERPRO	IPR013164:Cadherin, N-terminal	3	0.6787330316742082	0.393967467929754	PCDHB2, PCDH9, PCDHB12	390	58	16659	2.2094164456233423	1.0	0.9955869207406759	99.95158676179035
Annotation Cluster 61	Enrichment Score: 0.7335326048668148
Category	Term	Count	%	PValue	Genes	List Total	Pop Hits	Pop Total	Fold Enrichment	Bonferroni	Benjamini	FDR
GOTERM_CC_FAT	GO:0030662~coated vesicle membrane	5	1.1312217194570136	0.09663226756604194	CLTB, LDLR, SYN2, RPH3A, COPE	306	73	12782	2.861043960963381	0.999999999999948	0.7355146647670985	74.30089104660766
GOTERM_CC_FAT	GO:0030659~cytoplasmic vesicle membrane	7	1.583710407239819	0.11554057350098931	CLTB, LDLR, SYN2, GRIA3, ITGB3, RPH3A, COPE	306	139	12782	2.103587718060845	0.9999999999999999	0.7719646921208821	80.63157750897378
GOTERM_CC_FAT	GO:0030665~clathrin coated vesicle membrane	4	0.904977375565611	0.13244186857651016	CLTB, LDLR, SYN2, RPH3A	306	53	12782	3.1525465532124803	1.0	0.7828750230405741	85.03542944214915
GOTERM_CC_FAT	GO:0031410~cytoplasmic vesicle	21	4.751131221719457	0.13524039449863418	PLAT, MTSS1, RAB3B, CLTB, GPRC5C, LDLR, GRIN1, EXOC3L, GRIA3, ITGB3, AQP6, RPH3A, CADPS, FLG, SYN2, IL1B, SCG5, THBS1, PCSK5, DST, COPE	306	642	12782	1.366349031824568	1.0	0.7786815001848841	85.66809615919423
GOTERM_CC_FAT	GO:0012506~vesicle membrane	7	1.583710407239819	0.15279923132217993	CLTB, LDLR, SYN2, GRIA3, ITGB3, RPH3A, COPE	306	151	12782	1.936415184175215	1.0	0.7898054160881494	89.10589396768096
GOTERM_CC_FAT	GO:0044433~cytoplasmic vesicle part	8	1.809954751131222	0.1601116434575266	CLTB, LDLR, SYN2, GRIA3, ITGB3, RPH3A, THBS1, COPE	306	187	12782	1.7870049980776626	1.0	0.7963854633637688	90.29809035235667
GOTERM_CC_FAT	GO:0016023~cytoplasmic membrane-bounded vesicle	18	4.072398190045249	0.1685355366304639	PLAT, MTSS1, RAB3B, CLTB, LDLR, GRIN1, EXOC3L, GRIA3, ITGB3, RPH3A, FLG, SYN2, IL1B, SCG5, THBS1, PCSK5, DST, COPE	306	550	12782	1.3670588235294119	1.0	0.8048444426798015	91.52136400904317
GOTERM_CC_FAT	GO:0031982~vesicle	21	4.751131221719457	0.17827173547885736	PLAT, MTSS1, RAB3B, CLTB, GPRC5C, LDLR, GRIN1, EXOC3L, GRIA3, ITGB3, AQP6, RPH3A, CADPS, FLG, SYN2, IL1B, SCG5, THBS1, PCSK5, DST, COPE	306	670	12782	1.30924787825578	1.0	0.8152166916021237	92.75675445378717
GOTERM_CC_FAT	GO:0030135~coated vesicle	7	1.583710407239819	0.18024987604311674	RAB3B, CLTB, LDLR, SYN2, GRIN1, RPH3A, COPE	306	159	12782	1.8389854893739466	1.0	0.8102064909663619	92.98643904550421
GOTERM_CC_FAT	GO:0031988~membrane-bounded vesicle	18	4.072398190045249	0.1998761040683199	PLAT, MTSS1, RAB3B, CLTB, LDLR, GRIN1, EXOC3L, GRIA3, ITGB3, RPH3A, FLG, SYN2, IL1B, SCG5, THBS1, PCSK5, DST, COPE	306	568	12782	1.3237365368682683	1.0	0.8290364967584052	94.92739050939963
GOTERM_CC_FAT	GO:0030136~clathrin-coated vesicle	6	1.3574660633484164	0.20786336233912434	RAB3B, CLTB, LDLR, SYN2, GRIN1, RPH3A	306	132	12782	1.8986928104575163	1.0	0.8268307575464902	95.56414517828125
GOTERM_CC_FAT	GO:0030141~secretory granule	7	1.583710407239819	0.2598870407997169	PLAT, IL1B, EXOC3L, SCG5, ITGB3, THBS1, PCSK5	306	180	12782	1.6244371822803194	1.0	0.8485080359873425	98.21128899499611
GOTERM_CC_FAT	GO:0008021~synaptic vesicle	4	0.904977375565611	0.2722001601365691	RAB3B, SYN2, GRIN1, RPH3A	306	76	12782	2.198486412108703	1.0	0.8523233019465907	98.57068783805224
GOTERM_CC_FAT	GO:0012505~endomembrane system	18	4.072398190045249	0.6904786421554844	CLTB, CYP3A7, MAN1A2, LDLR, CYP2B6, TREX1, GRIA3, ITGB3, RPH3A, SLC35A2, TAPBP, APOL2, SYN2, CYP26B1, MTMR8, PDGFC, WASL, COPE	306	782	12782	0.961486384835264	1.0	0.9878738352329183	99.99998448920125
Annotation Cluster 62	Enrichment Score: 0.727313502168536
Category	Term	Count	%	PValue	Genes	List Total	Pop Hits	Pop Total	Fold Enrichment	Bonferroni	Benjamini	FDR
GOTERM_BP_FAT	GO:0043588~skin development	3	0.6787330316742082	0.14949158938238372	COL3A1, COL5A2, ERCC2	321	29	13528	4.359651949726071	1.0	0.883928512905343	93.81552093250212
GOTERM_BP_FAT	GO:0043062~extracellular structure organization	7	1.583710407239819	0.18959422231700512	NRXN3, TGFBI, COL3A1, PCDHB2, COL5A2, CYR61, ERCC2	321	163	13528	1.8098350629742177	1.0	0.917616065871081	97.30373638114938
GOTERM_BP_FAT	GO:0030198~extracellular matrix organization	5	1.1312217194570136	0.23206926974431022	TGFBI, COL3A1, COL5A2, CYR61, ERCC2	321	104	13528	2.0261202971483345	1.0	0.9347473186475768	98.93120514139807
Annotation Cluster 63	Enrichment Score: 0.7258373961478597
Category	Term	Count	%	PValue	Genes	List Total	Pop Hits	Pop Total	Fold Enrichment	Bonferroni	Benjamini	FDR
GOTERM_MF_FAT	GO:0042802~identical protein binding	21	4.751131221719457	0.12650314767338117	PTPRE, CR2, NDN, CLDN5, KITLG, ITGA2, TREX1, ITGB3, CLDN11, SNURF, INHBA, FAP, ABAT, PDGFC, MAFA, CRYBA2, THBS1, MAP3K13, NEFL, MAP3K12, C17ORF28	309	640	12983	1.3786559466019417	1.0	0.9104267824739567	86.12724701486857
GOTERM_MF_FAT	GO:0042803~protein homodimerization activity	12	2.7149321266968327	0.1719945749202374	CR2, PTPRE, NDN, FAP, ABAT, TREX1, PDGFC, MAFA, CRYBA2, MAP3K13, MAP3K12, C17ORF28	309	334	12983	1.5095633974768907	1.0	0.9404436089190683	93.64769343340826
GOTERM_MF_FAT	GO:0046983~protein dimerization activity	16	3.619909502262444	0.3054018975882452	PTPRE, CR2, NDN, LIMK2, ITGA2, TREX1, GGN, INHBA, FAP, ABAT, PDGFC, MAFA, CRYBA2, MAP3K13, MAP3K12, C17ORF28	309	542	12983	1.2403300732036446	1.0	0.9632528038482172	99.51176508474163
Annotation Cluster 64	Enrichment Score: 0.680429380029948
Category	Term	Count	%	PValue	Genes	List Total	Pop Hits	Pop Total	Fold Enrichment	Bonferroni	Benjamini	FDR
INTERPRO	IPR016186:C-type lectin-like	6	1.3574660633484164	0.07161691904079999	HAPLN4, THBD, LAYN, REG3G, SFTPA1, CD302	390	95	16659	2.6978137651821865	1.0	0.8374906297633936	67.78025194294449
UP_SEQ_FEATURE	domain:C-type lectin	5	1.1312217194570136	0.09924410955007887	THBD, LAYN, REG3G, SFTPA1, CD302	426	79	19113	2.8396327331075053	1.0	0.9944733709814979	82.36934343985644
INTERPRO	IPR001304:C-type lectin	5	1.1312217194570136	0.12513026858024437	THBD, LAYN, REG3G, SFTPA1, CD302	390	82	16659	2.604596622889306	1.0	0.9155381200482642	86.96400591138976
SMART	SM00034:CLECT	5	1.1312217194570136	0.20228368389025822	THBD, LAYN, REG3G, SFTPA1, CD302	258	82	9079	2.145726980525619	1.0	0.9091126873457014	93.98754201986247
INTERPRO	IPR018378:C-type lectin, conserved site	4	0.904977375565611	0.29990544375695605	LAYN, REG3G, SFTPA1, CD302	390	82	16659	2.0836772983114447	1.0	0.990529819407627	99.56349112016014
SP_PIR_KEYWORDS	Lectin	5	1.1312217194570136	0.4678743272608282	LAYN, REG3G, SFTPA1, CD302, GALNT14	426	159	19235	1.419892520742906	1.0	0.9170403537408292	99.98657279680621
GOTERM_MF_FAT	GO:0005529~sugar binding	5	1.1312217194570136	0.6836552780436322	LAYN, REG3G, SFTPA1, CD302, GALNT14	309	195	12983	1.0773379802506016	1.0	0.9976691600356606	99.99999498591187
Annotation Cluster 65	Enrichment Score: 0.6766357157106686
Category	Term	Count	%	PValue	Genes	List Total	Pop Hits	Pop Total	Fold Enrichment	Bonferroni	Benjamini	FDR
UP_SEQ_FEATURE	zinc finger region:Phorbol-ester/DAG-type	4	0.904977375565611	0.07012779869068236	PDZD8, KSR2, STAC, PLEKHM1	426	43	19113	4.17359973796266	1.0	0.9927802324150417	70.09936445114157
INTERPRO	IPR002219:Protein kinase C, phorbol ester/diacylglycerol binding	4	0.904977375565611	0.11116791843542993	PDZD8, KSR2, STAC, PLEKHM1	390	50	16659	3.4172307692307693	1.0	0.892815070744734	83.40611434353617
INTERPRO	IPR002219:Protein kinase C-like, phorbol ester/diacylglycerol binding	4	0.904977375565611	0.205930301754691	PDZD8, KSR2, STAC, PLEKHM1	390	67	16659	2.550172215843858	1.0	0.9696710947573146	97.023408144073
GOTERM_MF_FAT	GO:0019992~diacylglycerol binding	4	0.904977375565611	0.21854551282236356	PDZD8, KSR2, STAC, PLEKHM1	309	68	12983	2.4715400723396157	1.0	0.934609478135363	97.2714455527064
SMART	SM00109:C1	4	0.904977375565611	0.2947966652421687	PDZD8, KSR2, STAC, PLEKHM1	258	67	9079	2.1008908943653823	1.0	0.9582762855802747	98.70246604037897
GOTERM_MF_FAT	GO:0008289~lipid binding	9	2.0361990950226243	0.8424251210912659	CADPS, APOL2, PDZD8, RBP7, KSR2, STAC, PLEKHM1, CYP26B1, SCARB1	309	450	12983	0.8403236245954694	1.0	0.9997996669933974	99.99999999980952
Annotation Cluster 66	Enrichment Score: 0.6670989467011296
Category	Term	Count	%	PValue	Genes	List Total	Pop Hits	Pop Total	Fold Enrichment	Bonferroni	Benjamini	FDR
GOTERM_BP_FAT	GO:0006584~catecholamine metabolic process	3	0.6787330316742082	0.19176901100473948	SULT1A3, PARK2, MOXD1	321	34	13528	3.718526663001649	1.0	0.9190007169024738	97.42543881911323
GOTERM_BP_FAT	GO:0034311~diol metabolic process	3	0.6787330316742082	0.19176901100473948	SULT1A3, PARK2, MOXD1	321	34	13528	3.718526663001649	1.0	0.9190007169024738	97.42543881911323
GOTERM_BP_FAT	GO:0009712~catechol metabolic process	3	0.6787330316742082	0.19176901100473948	SULT1A3, PARK2, MOXD1	321	34	13528	3.718526663001649	1.0	0.9190007169024738	97.42543881911323
GOTERM_BP_FAT	GO:0006576~biogenic amine metabolic process	5	1.1312217194570136	0.19726262881853193	SULT1A3, PARK2, ADC, PLA2G5, MOXD1	321	97	13528	2.172335163952854	1.0	0.9229645503193332	97.71023168764404
GOTERM_BP_FAT	GO:0018958~phenol metabolic process	3	0.6787330316742082	0.20041090648903143	SULT1A3, PARK2, MOXD1	321	35	13528	3.612283044058745	1.0	0.9218943910156583	97.85978284864501
GOTERM_BP_FAT	GO:0006575~cellular amino acid derivative metabolic process	6	1.3574660633484164	0.35653721306186714	SULT1A3, ABAT, PARK2, ADC, PLA2G5, MOXD1	321	166	13528	1.5232518860488682	1.0	0.9751700492867031	99.94884762932604
Annotation Cluster 67	Enrichment Score: 0.6372271558602703
Category	Term	Count	%	PValue	Genes	List Total	Pop Hits	Pop Total	Fold Enrichment	Bonferroni	Benjamini	FDR
GOTERM_CC_FAT	GO:0005856~cytoskeleton	44	9.95475113122172	0.041053791594625175	MTSS1, SSH1, APC2, MYBPC2, NDN, KITLG, AKAP9, TPM1, ZNF174, CORO2B, KIF13A, PCGF5, NPHP3, GRIN2C, CEP290, LMOD1, DCX, NEFL, IVL, DLG2, ELMOD1, KRTAP8-1, NOS1, KIF17, ACTA2, GRIN1, DYNLT3, TANC1, DNHD1, GRIA3, PDE4D, CDC27, KRTAP6-3, KRT32, CAMK2N1, ELMO1, TNS1, NAV1, EPS8, FLG, WASL, MST1R, DST, KALRN	306	1381	12782	1.3308722958167094	0.9999966881691693	0.568807488718416	42.90571118993691
GOTERM_CC_FAT	GO:0044430~cytoskeletal part	29	6.561085972850679	0.1460487321565639	APC2, MYBPC2, NDN, AKAP9, TPM1, KIF13A, PCGF5, NPHP3, GRIN2C, CEP290, DCX, NEFL, DLG2, KRTAP8-1, KIF17, GRIN1, TANC1, DYNLT3, DNHD1, PDE4D, GRIA3, CDC27, KRTAP6-3, CAMK2N1, KRT32, EPS8, NAV1, FLG, MST1R	306	952	12782	1.272443291041907	1.0	0.7841075775113768	87.88638076678875
GOTERM_CC_FAT	GO:0043232~intracellular non-membrane-bounded organelle	60	13.574660633484163	0.6864677767734393	MTSS1, MYBPC2, GNL3L, KIF13A, PCGF5, GRIN2C, CEP290, LMOD1, DLG2, NUDT16, EXOSC6, KIF17, ACTA2, DYNLT3, TANC1, POLR1A, PDE4D, PARP10, KRTAP6-3, ELMO1, TNS1, NAV1, ZNF238, NAV2, NOL10, MST1R, WASL, DST, KALRN, APC2, NDN, SSH1, ZBTB10, KITLG, AKAP9, TPM1, ZNF174, CORO2B, NPHP3, RGS12, DCX, NEFL, IVL, ETV4, ELMOD1, KLK6, KRTAP8-1, NOS1, ZMYM6, GRIN1, DNHD1, GRIA3, TRIM25, CDC27, KRT32, GGN, CAMK2N1,…	306	2596	12782	0.9654370222665337	1.0	0.9886193817355984	99.99998157564822
GOTERM_CC_FAT	GO:0043228~non-membrane-bounded organelle	60	13.574660633484163	0.6864677767734393	MTSS1, MYBPC2, GNL3L, KIF13A, PCGF5, GRIN2C, CEP290, LMOD1, DLG2, NUDT16, EXOSC6, KIF17, ACTA2, DYNLT3, TANC1, POLR1A, PDE4D, PARP10, KRTAP6-3, ELMO1, TNS1, NAV1, ZNF238, NAV2, NOL10, MST1R, WASL, DST, KALRN, APC2, NDN, SSH1, ZBTB10, KITLG, AKAP9, TPM1, ZNF174, CORO2B, NPHP3, RGS12, DCX, NEFL, IVL, ETV4, ELMOD1, KLK6, KRTAP8-1, NOS1, ZMYM6, GRIN1, DNHD1, GRIA3, TRIM25, CDC27, KRT32, GGN, CAMK2N1,…	306	2596	12782	0.9654370222665337	1.0	0.9886193817355984	99.99998157564822
Annotation Cluster 68	Enrichment Score: 0.6270067889724774
Category	Term	Count	%	PValue	Genes	List Total	Pop Hits	Pop Total	Fold Enrichment	Bonferroni	Benjamini	FDR
UP_SEQ_FEATURE	active site:Phosphocysteine intermediate	5	1.1312217194570136	0.11355807650791924	PTPRE, SSH1, PTPRN2, MTMR8, MTMR4	426	83	19113	2.7027829628372646	1.0	0.9957030683000772	86.48695879207395
INTERPRO	IPR016130:Protein-tyrosine phosphatase, active site	5	1.1312217194570136	0.15472303404484247	PTPRE, SSH1, PTPRN2, MTMR8, MTMR4	390	89	16659	2.399740708729473	1.0	0.94834102667803	92.28433548483592
SP_PIR_KEYWORDS	phosphoric monoester hydrolase	4	0.904977375565611	0.19575121412831317	PTPRE, PTPRN2, ACP2, NT5E	426	69	19235	2.6175409947608355	1.0	0.7441329839319244	95.39784754358682
GOTERM_MF_FAT	GO:0004721~phosphoprotein phosphatase activity	7	1.583710407239819	0.1985254081627824	PTPRE, SSH1, PTPRN2, PPM1A, ACP2, MTMR8, MTMR4	309	165	12983	1.7825046582328137	1.0	0.9340959768257692	96.05200533685718
GOTERM_MF_FAT	GO:0004725~protein tyrosine phosphatase activity	5	1.1312217194570136	0.23358230218418294	PTPRE, SSH1, PTPRN2, MTMR8, MTMR4	309	104	12983	2.0200087129698776	1.0	0.9409343086037463	97.94553341980331
GOTERM_MF_FAT	GO:0016791~phosphatase activity	9	2.0361990950226243	0.24041366970025357	PTPRE, SSH1, PTPRN2, PPM1A, ACP2, MTMR8, NT5E, INPP5B, MTMR4	309	249	12983	1.518657152883378	1.0	0.9401558838750352	98.19734787766491
INTERPRO	IPR000387:Protein-tyrosine phosphatase	4	0.904977375565611	0.29351123002954904	PTPRE, SSH1, PTPRN2, MTMR4	390	81	16659	2.109401709401709	1.0	0.9901516216663659	99.49861175917071
INTERPRO	IPR000387:Dual-specific/protein-tyrosine phosphatase, conserved region	4	0.904977375565611	0.29990544375695605	PTPRE, SSH1, PTPRN2, MTMR4	390	82	16659	2.0836772983114447	1.0	0.990529819407627	99.56349112016014
GOTERM_BP_FAT	GO:0016311~dephosphorylation	6	1.3574660633484164	0.3005047197298597	PTPRE, SSH1, PTPRN2, PPM1A, MTMR8, MTMR4	321	154	13528	1.6419468382085203	1.0	0.9620189282127725	99.78515139602031
SP_PIR_KEYWORDS	protein phosphatase	5	1.1312217194570136	0.3237538867186472	PTPRE, SSH1, PTPRN2, PPM1A, MTMR4	426	130	19235	1.7366377753701696	1.0	0.8384300539206531	99.60279797141537
GOTERM_BP_FAT	GO:0006470~protein amino acid dephosphorylation	5	1.1312217194570136	0.38597333874144324	PTPRE, SSH1, PTPRN2, PPM1A, MTMR4	321	133	13528	1.584334668446818	1.0	0.9795951180945147	99.97712698996702
Annotation Cluster 69	Enrichment Score: 0.6172344116139613
Category	Term	Count	%	PValue	Genes	List Total	Pop Hits	Pop Total	Fold Enrichment	Bonferroni	Benjamini	FDR
GOTERM_BP_FAT	GO:0043413~biopolymer glycosylation	6	1.3574660633484164	0.1866259990559872	IL17A, LIPA, MAN1A2, LDLR, B3GNT6, ALK	321	128	13528	1.975467289719626	1.0	0.9164662120006276	97.12886891228946
GOTERM_BP_FAT	GO:0070085~glycosylation	6	1.3574660633484164	0.1866259990559872	IL17A, LIPA, MAN1A2, LDLR, B3GNT6, ALK	321	128	13528	1.975467289719626	1.0	0.9164662120006276	97.12886891228946
GOTERM_BP_FAT	GO:0006486~protein amino acid glycosylation	6	1.3574660633484164	0.1866259990559872	IL17A, LIPA, MAN1A2, LDLR, B3GNT6, ALK	321	128	13528	1.975467289719626	1.0	0.9164662120006276	97.12886891228946
GOTERM_BP_FAT	GO:0006487~protein amino acid N-linked glycosylation	3	0.6787330316742082	0.27942192085934703	LIPA, MAN1A2, ALK	321	44	13528	2.8734069668649105	1.0	0.9535471230655421	99.64207191726037
GOTERM_BP_FAT	GO:0009101~glycoprotein biosynthetic process	6	1.3574660633484164	0.31906385537706883	IL17A, LIPA, MAN1A2, LDLR, B3GNT6, ALK	321	158	13528	1.6003785638234944	1.0	0.9668708747357105	99.86466751957416
GOTERM_BP_FAT	GO:0009100~glycoprotein metabolic process	7	1.583710407239819	0.34161663537226905	KLK6, IL17A, LIPA, MAN1A2, LDLR, B3GNT6, ALK	321	202	13528	1.4604114617069184	1.0	0.972940651719565	99.92414552033941
Annotation Cluster 70	Enrichment Score: 0.61515073982608
Category	Term	Count	%	PValue	Genes	List Total	Pop Hits	Pop Total	Fold Enrichment	Bonferroni	Benjamini	FDR
GOTERM_MF_FAT	GO:0008092~cytoskeletal protein binding	18	4.072398190045249	0.09215890604877668	MTSS1, RET, MYBPC2, SSH1, NDN, APC2, LMO7, TPM1, CORO2B, SDC1, TNS1, CEP290, LMOD1, MAPK8IP1, WASL, DCX, DST, C9ORF24	309	504	12983	1.5005779010633382	1.0	0.8619681644852224	75.63520370533264
GOTERM_BP_FAT	GO:0030036~actin cytoskeleton organization	9	2.0361990950226243	0.16671017043233236	CORO2B, MTSS1, SSH1, EPS8, LMO7, WASL, TPM1, DST, ELMO1	321	226	13528	1.6782730956910097	1.0	0.9014729908608956	95.6486046072387
GOTERM_BP_FAT	GO:0030029~actin filament-based process	9	2.0361990950226243	0.21058114249559276	CORO2B, MTSS1, SSH1, EPS8, LMO7, WASL, TPM1, DST, ELMO1	321	241	13528	1.5738162640089968	1.0	0.9283087368613632	98.28247742200715
GOTERM_CC_FAT	GO:0031252~cell leading edge	6	1.3574660633484164	0.2338142829748558	MTSS1, SSH1, LAYN, FAP, WASL, TPM1	306	138	12782	1.8161409491332765	1.0	0.82495795354517	97.15835967825102
GOTERM_BP_FAT	GO:0007010~cytoskeleton organization	14	3.167420814479638	0.2339276002571395	MTSS1, CCL3, RET, SSH1, CECR2, LMO7, TPM1, ELMO1, CORO2B, EPS8, PYY, WASL, NEFL, DST	321	436	13528	1.3532252993798048	1.0	0.9354512177181499	98.97480043987181
SP_PIR_KEYWORDS	actin-binding	8	1.809954751131222	0.3055462825548022	CORO2B, MTSS1, TNS1, MYBPC2, SSH1, WASL, TPM1, DST	426	247	19235	1.4624318108380376	1.0	0.8270981445846873	99.42180293203134
GOTERM_CC_FAT	GO:0015629~actin cytoskeleton	9	2.0361990950226243	0.3129694205146361	CORO2B, MTSS1, MYBPC2, ACTA2, WASL, MST1R, TPM1, DST, KALRN	306	269	12782	1.3975508418980975	1.0	0.8766064309573384	99.33869438486116
SP_PIR_KEYWORDS	cytoskeleton	17	3.8461538461538463	0.3350958041332696	MTSS1, SSH1, APC2, ACTA2, KITLG, PDE4D, AKAP9, ITGB3, TPM1, CORO2B, TNS1, NAV1, CEP290, LMOD1, WASL, DST, KALRN	426	636	19235	1.2069086426314704	1.0	0.8416292432304666	99.68724760921931
GOTERM_MF_FAT	GO:0003779~actin binding	9	2.0361990950226243	0.5128897911770023	CORO2B, MTSS1, TNS1, MYBPC2, SSH1, LMO7, WASL, TPM1, DST	309	326	12983	1.1599559235213535	1.0	0.9917058977258997	99.99725834840837
Annotation Cluster 71	Enrichment Score: 0.5864036288687323
Category	Term	Count	%	PValue	Genes	List Total	Pop Hits	Pop Total	Fold Enrichment	Bonferroni	Benjamini	FDR
UP_SEQ_FEATURE	metal ion-binding site:Iron; catalytic	3	0.6787330316742082	0.10588413801995318	HAAO, JMJD1C, ALOX12	426	25	19113	5.383943661971831	1.0	0.9954224762247289	84.40761020541139
GOTERM_MF_FAT	GO:0016701~oxidoreductase activity, acting on single donors with incorporation of molecular oxygen	4	0.904977375565611	0.2123360065426194	MIOX, HAAO, JMJD1C, ALOX12	309	67	12983	2.508428730135729	1.0	0.9323708290238902	96.93710532869736
SP_PIR_KEYWORDS	dioxygenase	3	0.6787330316742082	0.430107220566622	HAAO, JMJD1C, ALOX12	426	66	19235	2.052390098164746	1.0	0.8977635947140088	99.9646143879124
GOTERM_MF_FAT	GO:0016702~oxidoreductase activity, acting on single donors with incorporation of molecular oxygen, incorporation of two atoms of oxygen	3	0.6787330316742082	0.46661017015593026	HAAO, JMJD1C, ALOX12	309	66	12983	1.9098264195351573	1.0	0.9877167549775009	99.98968005189174
Annotation Cluster 72	Enrichment Score: 0.578695541973317
Category	Term	Count	%	PValue	Genes	List Total	Pop Hits	Pop Total	Fold Enrichment	Bonferroni	Benjamini	FDR
GOTERM_BP_FAT	GO:0030193~regulation of blood coagulation	3	0.6787330316742082	0.20909731480557947	SERPINE1, THBS1, PLAU	321	36	13528	3.511941848390446	1.0	0.9278598766097935	98.22613592887244
GOTERM_BP_FAT	GO:0050818~regulation of coagulation	3	0.6787330316742082	0.25296536172043477	SERPINE1, THBS1, PLAU	321	41	13528	3.0836562571233186	1.0	0.9446828777512929	99.33479202279001
GOTERM_BP_FAT	GO:0051241~negative regulation of multicellular organismal process	6	1.3574660633484164	0.3471393617244156	INHBA, HTR1B, SERPINE1, CRH, THBS1, PLAU	321	164	13528	1.5418281285616593	1.0	0.974031307862023	99.93437027146545
Annotation Cluster 73	Enrichment Score: 0.5679058856158286
Category	Term	Count	%	PValue	Genes	List Total	Pop Hits	Pop Total	Fold Enrichment	Bonferroni	Benjamini	FDR
GOTERM_BP_FAT	GO:0000165~MAPKKK cascade	8	1.809954751131222	0.1457682758919894	WNT5A, RET, DOK5, IL1B, MAPK8IP1, THBS1, MAP3K13, MAP3K12	321	184	13528	1.8323174861167548	1.0	0.8787032723578971	93.33330571698949
GOTERM_BP_FAT	GO:0007254~JNK cascade	4	0.904977375565611	0.16334194383398304	WNT5A, MAPK8IP1, MAP3K13, MAP3K12	321	59	13528	2.8571730291990076	1.0	0.8992795237275425	95.33619052489989
GOTERM_BP_FAT	GO:0031098~stress-activated protein kinase signaling pathway	4	0.904977375565611	0.18684241043351116	WNT5A, MAPK8IP1, MAP3K13, MAP3K12	321	63	13528	2.6757652178212923	1.0	0.9154842750195746	97.14197091744403
GOTERM_BP_FAT	GO:0007243~protein kinase cascade	10	2.262443438914027	0.5136268121275339	WNT5A, RET, CCL2, DOK5, PRKAG2, IL1B, MAPK8IP1, THBS1, MAP3K13, MAP3K12	321	370	13528	1.13900816704555	1.0	0.9936748352397555	99.99958353679833
KEGG_PATHWAY	hsa04010:MAPK signaling pathway	7	1.583710407239819	0.6332667522641842	PPM1A, CACNA1G, IL1B, MAPK8IP1, MAP3K13, MAP3K12, PLA2G5	124	267	5085	1.0751177963030083	1.0	0.9914755993896239	99.99919454257717
Annotation Cluster 74	Enrichment Score: 0.5622806179030013
Category	Term	Count	%	PValue	Genes	List Total	Pop Hits	Pop Total	Fold Enrichment	Bonferroni	Benjamini	FDR
SP_PIR_KEYWORDS	sh3 domain	8	1.809954751131222	0.1840801209016986	EPS8, STAC, FGR, MAPK8IP1, OTOR, DST, DLG2, KALRN	426	210	19235	1.720098367985692	1.0	0.7461131693965672	94.35859310010112
INTERPRO	IPR011511:Variant SH3	4	0.904977375565611	0.19392037114787677	STAC, OTOR, DLG2, KALRN	390	65	16659	2.628639053254438	1.0	0.9690902578585541	96.2581879314258
UP_SEQ_FEATURE	domain:SH3	7	1.583710407239819	0.20227920201038083	EPS8, STAC, FGR, MAPK8IP1, OTOR, DST, DLG2	426	177	19113	1.7743693801225435	1.0	0.9989732599223072	97.6543020524194
INTERPRO	IPR001452:Src homology-3 domain	7	1.583710407239819	0.37953688497764354	EPS8, STAC, FGR, MAPK8IP1, OTOR, DLG2, KALRN	390	213	16659	1.4037919826652219	1.0	0.995109055755963	99.93070047189315
SMART	SM00326:SH3	7	1.583710407239819	0.5633280352483502	EPS8, STAC, FGR, MAPK8IP1, OTOR, DLG2, KALRN	258	213	9079	1.1564763256541835	1.0	0.9928849655404696	99.99666004107469
Annotation Cluster 75	Enrichment Score: 0.5579721157794749
Category	Term	Count	%	PValue	Genes	List Total	Pop Hits	Pop Total	Fold Enrichment	Bonferroni	Benjamini	FDR
SP_PIR_KEYWORDS	lipid transport	4	0.904977375565611	0.15732233763578832	APOL2, SLC27A1, OSBP2, LDLR	426	62	19235	2.9130698167499625	1.0	0.7193720002722424	91.0990731610556
GOTERM_BP_FAT	GO:0010876~lipid localization	7	1.583710407239819	0.16855260340905248	APOL2, SLC27A1, OSBP2, LDLR, IL1B, SCARB1, PLA2G5	321	157	13528	1.8790007341706847	1.0	0.9027729237811297	95.8110469933858
GOTERM_BP_FAT	GO:0006869~lipid transport	6	1.3574660633484164	0.25949460225261206	APOL2, SLC27A1, OSBP2, LDLR, SCARB1, PLA2G5	321	145	13528	1.7438607798904284	1.0	0.9477871477024475	99.42795879540604
GOTERM_CC_FAT	GO:0005901~caveola	3	0.6787330316742082	0.3532645477629074	SLC27A1, LDLR, SCARB1	306	52	12782	2.4098793363499245	1.0	0.9039149450764365	99.70525060461848
GOTERM_CC_FAT	GO:0045121~membrane raft	4	0.904977375565611	0.667398430867165	SLC27A1, CD55, LDLR, SCARB1	306	143	12782	1.1684263448969332	1.0	0.9872188896470627	99.99995942839493
Annotation Cluster 76	Enrichment Score: 0.5560085788866149
Category	Term	Count	%	PValue	Genes	List Total	Pop Hits	Pop Total	Fold Enrichment	Bonferroni	Benjamini	FDR
GOTERM_BP_FAT	GO:0042391~regulation of membrane potential	7	1.583710407239819	0.09849485539647931	KLK6, DHH, GRIN2C, GRIN1, CACNA1G, CLDN11, ERCC2	321	134	13528	2.2015157855581906	1.0	0.8165070044983025	83.17382730862364
GOTERM_BP_FAT	GO:0051899~membrane depolarization	3	0.6787330316742082	0.2706043390012401	GRIN2C, GRIN1, CACNA1G	321	43	13528	2.940230384698978	1.0	0.9515122111125172	99.55885030996944
KEGG_PATHWAY	hsa04020:Calcium signaling pathway	4	0.904977375565611	0.8057975830377806	NOS1, GRIN2C, GRIN1, CACNA1G	124	176	5085	0.9320014662756598	1.0	0.998025907054777	99.99999952388032
Annotation Cluster 77	Enrichment Score: 0.5542487115132279
Category	Term	Count	%	PValue	Genes	List Total	Pop Hits	Pop Total	Fold Enrichment	Bonferroni	Benjamini	FDR
GOTERM_CC_FAT	GO:0030055~cell-substrate junction	6	1.3574660633484164	0.12978322214256915	SDC1, TNS1, LAYN, ITGA2, TRIM25, DST	306	112	12782	2.2377450980392157	1.0	0.799980812396324	84.41054417858003
GOTERM_CC_FAT	GO:0005925~focal adhesion	5	1.1312217194570136	0.22642471025347877	SDC1, TNS1, LAYN, ITGA2, TRIM25	306	102	12782	2.047609893630655	1.0	0.8273143120158953	96.76926287581844
GOTERM_CC_FAT	GO:0005924~cell-substrate adherens junction	5	1.1312217194570136	0.24702301506409122	SDC1, TNS1, LAYN, ITGA2, TRIM25	306	106	12782	1.9703415957578	1.0	0.83749057275654	97.74785845782363
GOTERM_CC_FAT	GO:0005912~adherens junction	6	1.3574660633484164	0.3113947261479803	SDC1, TNS1, LAYN, LMO7, ITGA2, TRIM25	306	155	12782	1.6169512966476913	1.0	0.8798306136392232	99.3181395603496
GOTERM_CC_FAT	GO:0070161~anchoring junction	6	1.3574660633484164	0.39185577580252934	SDC1, TNS1, LAYN, LMO7, ITGA2, TRIM25	306	172	12782	1.4571363429092568	1.0	0.92091984712436	99.87051761159945
GOTERM_CC_FAT	GO:0016323~basolateral plasma membrane	6	1.3574660633484164	0.5335688094338166	SDC1, TNS1, LAYN, ITGA2, TRIM25, DST	306	203	12782	1.2346179851250845	1.0	0.9569160086799523	99.9962696001103
Annotation Cluster 78	Enrichment Score: 0.5514579776804498
Category	Term	Count	%	PValue	Genes	List Total	Pop Hits	Pop Total	Fold Enrichment	Bonferroni	Benjamini	FDR
UP_SEQ_FEATURE	propeptide:Removed in mature form	9	2.0361990950226243	0.14125329652727256	GNG8, CD55, ACTA2, CD177, MDGA1, CD109, IL1F7, NT5E, RASD2	426	229	19113	1.7633003259733069	1.0	0.9974687542686079	92.02271575402511
SP_PIR_KEYWORDS	gpi-anchor	5	1.1312217194570136	0.303776137713295	CD55, CD177, MDGA1, CD109, NT5E	426	126	19235	1.7917691333184291	1.0	0.8316889673716839	99.40062258535087
UP_SEQ_FEATURE	lipid moiety-binding region:GPI-anchor amidated serine	3	0.6787330316742082	0.33854457438580293	CD55, MDGA1, NT5E	426	54	19113	2.492566510172144	1.0	0.9997313676774474	99.89541220002802
GOTERM_CC_FAT	GO:0031225~anchored to membrane	7	1.583710407239819	0.4285485037198561	CD55, CD177, MDGA1, CD109, NT5E, DLG2, RASD2	306	220	12782	1.3290849673202614	1.0	0.9309916800249242	99.94365411428636
Annotation Cluster 79	Enrichment Score: 0.5307916255914367
Category	Term	Count	%	PValue	Genes	List Total	Pop Hits	Pop Total	Fold Enrichment	Bonferroni	Benjamini	FDR
UP_SEQ_FEATURE	domain:PDZ	5	1.1312217194570136	0.22925162652990372	PDZD8, NOS1, RGS12, LIMK2, LMO7	426	110	19113	2.039372599231754	1.0	0.9993446346447433	98.67496491815103
INTERPRO	IPR001478:PDZ/DHR/GLGF	6	1.3574660633484164	0.26900358145007697	PDZD8, NOS1, RGS12, LIMK2, LMO7, DLG2	390	149	16659	1.7200826019617967	1.0	0.9866799852166904	99.15686524971807
SMART	SM00228:PDZ	6	1.3574660633484164	0.4145287296100268	PDZD8, NOS1, RGS12, LIMK2, LMO7, DLG2	258	149	9079	1.417043858280006	1.0	0.9773370044929166	99.87179510689683
Annotation Cluster 80	Enrichment Score: 0.5289874838228438
Category	Term	Count	%	PValue	Genes	List Total	Pop Hits	Pop Total	Fold Enrichment	Bonferroni	Benjamini	FDR
GOTERM_MF_FAT	GO:0019207~kinase regulator activity	5	1.1312217194570136	0.179398206424706	PRKAR2A, PRKAG2, MAPK8IP1, PIK3R3, CAMK2N1	309	93	12983	2.258934474719003	1.0	0.9394042250685684	94.42860267180669
GOTERM_MF_FAT	GO:0004860~protein kinase inhibitor activity	3	0.6787330316742082	0.21000233375816735	PRKAG2, MAPK8IP1, CAMK2N1	309	36	12983	3.5013484358144553	1.0	0.9338447979607629	96.80187157317654
GOTERM_MF_FAT	GO:0019210~kinase inhibitor activity	3	0.6787330316742082	0.21875594226466924	PRKAG2, MAPK8IP1, CAMK2N1	309	37	12983	3.406717397008659	1.0	0.9312184805006813	97.28215633198796
GOTERM_MF_FAT	GO:0019901~protein kinase binding	6	1.3574660633484164	0.27040303710391544	PRKAG2, PRKCDBP, MAPK8IP1, MAP3K13, CAMK2N1, MAP3K12	309	147	12983	1.7149461726438147	1.0	0.9530468142433697	98.99902694838494
GOTERM_MF_FAT	GO:0019887~protein kinase regulator activity	4	0.904977375565611	0.30175350192986294	PRKAR2A, PRKAG2, MAPK8IP1, CAMK2N1	309	81	12983	2.074873147149307	1.0	0.9635010143028446	99.47294471908403
GOTERM_MF_FAT	GO:0019900~kinase binding	6	1.3574660633484164	0.4200659463380813	PRKAG2, PRKCDBP, MAPK8IP1, MAP3K13, CAMK2N1, MAP3K12	309	179	12983	1.4083636166404512	1.0	0.9856444669287736	99.96498060407973
GOTERM_MF_FAT	GO:0019899~enzyme binding	12	2.7149321266968327	0.7016235803361849	WDTC1, PRKAG2, SERPINE1, CHM, ABAT, PRKCDBP, MAPK8IP1, RPH3A, NEFL, MAP3K13, CAMK2N1, MAP3K12	309	523	12983	0.9640423991535019	1.0	0.9980704096533501	99.99999786548305
Annotation Cluster 81	Enrichment Score: 0.5269570257872221
Category	Term	Count	%	PValue	Genes	List Total	Pop Hits	Pop Total	Fold Enrichment	Bonferroni	Benjamini	FDR
GOTERM_MF_FAT	GO:0008083~growth factor activity	8	1.809954751131222	0.08895110818609878	NOV, LIF, INHBA, CTGF, IL1B, KITLG, PDGFC, OSGIN1	309	161	12983	2.087760558001166	1.0	0.8726314941117203	74.34722543678531
GOTERM_BP_FAT	GO:0045639~positive regulation of myeloid cell differentiation	3	0.6787330316742082	0.18317885301096004	LIF, INHBA, KITLG	321	33	13528	3.831209289153214	1.0	0.9133965452563761	96.91239080292189
GOTERM_BP_FAT	GO:0002761~regulation of myeloid leukocyte differentiation	3	0.6787330316742082	0.25296536172043477	LIF, INHBA, KITLG	321	41	13528	3.0836562571233186	1.0	0.9446828777512929	99.33479202279001
SP_PIR_KEYWORDS	growth factor	5	1.1312217194570136	0.3287639569373163	NOV, LIF, INHBA, KITLG, PDGFC	426	131	19235	1.723380998458947	1.0	0.8377747646743644	99.64242148508433
GOTERM_BP_FAT	GO:0050730~regulation of peptidyl-tyrosine phosphorylation	3	0.6787330316742082	0.48064140658062	LIF, KITLG, PDGFC	321	68	13528	1.8592633315008245	1.0	0.9913732988404502	99.99871352825504
GOTERM_BP_FAT	GO:0045637~regulation of myeloid cell differentiation	3	0.6787330316742082	0.49591870523372567	LIF, INHBA, KITLG	321	70	13528	1.8061415220293724	1.0	0.9926706218844662	99.99922993824495
GOTERM_BP_FAT	GO:0045597~positive regulation of cell differentiation	6	1.3574660633484164	0.6340115841779504	LIF, INHBA, KITLG, NEFL, HLA-DMA, SLIT2	321	229	13528	1.1041913235114067	1.0	0.9976615151080299	99.99999686096085
Annotation Cluster 82	Enrichment Score: 0.5249408617496153
Category	Term	Count	%	PValue	Genes	List Total	Pop Hits	Pop Total	Fold Enrichment	Bonferroni	Benjamini	FDR
GOTERM_MF_FAT	GO:0060090~molecular adaptor activity	4	0.904977375565611	0.2123360065426194	MTSS1, EPS8, SH3BGR, SH3BP2	309	67	12983	2.508428730135729	1.0	0.9323708290238902	96.93710532869736
GOTERM_MF_FAT	GO:0005070~SH3/SH2 adaptor activity	3	0.6787330316742082	0.3245523717016491	EPS8, SH3BGR, SH3BP2	309	49	12983	2.572419258965722	1.0	0.9680703877127905	99.67543279573674
GOTERM_MF_FAT	GO:0030674~protein binding, bridging	4	0.904977375565611	0.386250435770599	EPS8, SH3BGR, IVL, SH3BP2	309	94	12983	1.787922605522275	1.0	0.9811257551141974	99.91987677895243
Annotation Cluster 83	Enrichment Score: 0.5214764040446134
Category	Term	Count	%	PValue	Genes	List Total	Pop Hits	Pop Total	Fold Enrichment	Bonferroni	Benjamini	FDR
GOTERM_BP_FAT	GO:0030334~regulation of cell migration	8	1.809954751131222	0.10660426633510582	LAMA1, ITGA2, SCARB1, ITGB3, UNC5C, THBS1, TPM1, VASH1	321	169	13528	1.9949492156537445	1.0	0.8179901394361102	85.59434036263256
GOTERM_BP_FAT	GO:0010594~regulation of endothelial cell migration	3	0.6787330316742082	0.1172986479258219	SCARB1, THBS1, VASH1	321	25	13528	5.057196261682243	1.0	0.8374683054521055	88.28782545090654
GOTERM_BP_FAT	GO:0051270~regulation of cell motion	8	1.809954751131222	0.17259234217559155	LAMA1, ITGA2, SCARB1, ITGB3, UNC5C, THBS1, TPM1, VASH1	321	193	13528	1.7468726292512065	1.0	0.9057968412967695	96.14744962476396
GOTERM_BP_FAT	GO:0030336~negative regulation of cell migration	3	0.6787330316742082	0.3918931961900436	THBS1, TPM1, VASH1	321	57	13528	2.218068535825545	1.0	0.9805087102085852	99.98063549768364
GOTERM_BP_FAT	GO:0040013~negative regulation of locomotion	3	0.6787330316742082	0.4250281436248578	THBS1, TPM1, VASH1	321	61	13528	2.0726214187222305	1.0	0.9847351352086954	99.99260800688927
GOTERM_BP_FAT	GO:0051271~negative regulation of cell motion	3	0.6787330316742082	0.44124244754895237	THBS1, TPM1, VASH1	321	63	13528	2.0068239133659693	1.0	0.9874967909390314	99.99547905063739
GOTERM_BP_FAT	GO:0030335~positive regulation of cell migration	3	0.6787330316742082	0.6260542572739342	ITGA2, SCARB1, THBS1	321	89	13528	1.4205607476635513	1.0	0.9975240578105782	99.99999545686217
GOTERM_BP_FAT	GO:0051272~positive regulation of cell motion	3	0.6787330316742082	0.6779926465515167	ITGA2, SCARB1, THBS1	321	98	13528	1.2901010871638374	1.0	0.9984625631792837	99.99999965237811
Annotation Cluster 84	Enrichment Score: 0.5196027954722718
Category	Term	Count	%	PValue	Genes	List Total	Pop Hits	Pop Total	Fold Enrichment	Bonferroni	Benjamini	FDR
SP_PIR_KEYWORDS	SH2 domain	5	1.1312217194570136	0.23066840070299405	TNS1, SH2D5, FGR, PIK3R3, SH3BP2	426	111	19235	2.033900097280379	1.0	0.7663428696695569	97.54225212939573
INTERPRO	IPR000980:SH2 motif	5	1.1312217194570136	0.26086106848107316	TNS1, SH2D5, FGR, PIK3R3, SH3BP2	390	111	16659	1.924116424116424	1.0	0.9856350839560029	99.00179422714385
UP_SEQ_FEATURE	domain:SH2	4	0.904977375565611	0.3601987427758241	TNS1, SH2D5, FGR, SH3BP2	426	96	19113	1.8694248826291082	1.0	0.9997585979729168	99.93981987376776
SMART	SM00252:SH2	5	1.1312217194570136	0.3851671606890379	TNS1, SH2D5, FGR, PIK3R3, SH3BP2	258	111	9079	1.5851316432711782	1.0	0.9756721400527236	99.76435376477727
Annotation Cluster 85	Enrichment Score: 0.5156308607058322
Category	Term	Count	%	PValue	Genes	List Total	Pop Hits	Pop Total	Fold Enrichment	Bonferroni	Benjamini	FDR
UP_SEQ_FEATURE	repeat:ANK 11	3	0.6787330316742082	0.09187847785410047	ANKRD44, TANC1, KIDINS220	426	23	19113	5.852112676056338	1.0	0.9929760834902629	79.81649210120274
UP_SEQ_FEATURE	repeat:ANK 10	3	0.6787330316742082	0.11308896613337883	ANKRD44, TANC1, KIDINS220	426	26	19113	5.176868905742146	1.0	0.9962854372496112	86.3677245950691
UP_SEQ_FEATURE	repeat:ANK 9	3	0.6787330316742082	0.19859011384353684	ANKRD44, TANC1, KIDINS220	426	37	19113	3.6377997716025883	1.0	0.9989732056887721	97.46753124836525
UP_SEQ_FEATURE	repeat:ANK 8	3	0.6787330316742082	0.2396226390725703	ANKRD44, TANC1, KIDINS220	426	42	19113	3.204728370221328	1.0	0.9992310704482184	98.94187949777591
UP_SEQ_FEATURE	repeat:ANK 1	8	1.809954751131222	0.2613739338523882	ANKRD44, ANKRD33, PPP1R12B, TANC1, CLIP3, KIDINS220, ANKRD13A, C20ORF12	426	231	19113	1.553807694652765	1.0	0.9993181287444777	99.34650624310568
UP_SEQ_FEATURE	repeat:ANK 2	8	1.809954751131222	0.2627879946327578	ANKRD44, ANKRD33, PPP1R12B, TANC1, CLIP3, KIDINS220, ANKRD13A, C20ORF12	426	232	19113	1.547110247693055	1.0	0.9992684369946693	99.36697251180401
SP_PIR_KEYWORDS	ank repeat	8	1.809954751131222	0.28113982846639574	ANKRD44, ANKRD33, PPP1R12B, TANC1, CLIP3, KIDINS220, ANKRD13A, C20ORF12	426	240	19235	1.5050860719874803	1.0	0.8102076011099619	99.05794939455701
INTERPRO	IPR002110:Ankyrin	8	1.809954751131222	0.3215571784989154	ANKRD44, ANKRD33, PPP1R12B, TANC1, CLIP3, KIDINS220, ANKRD13A, C20ORF12	390	238	16659	1.4358112475759535	1.0	0.9912880850959679	99.7295731968961
UP_SEQ_FEATURE	repeat:ANK 7	3	0.6787330316742082	0.3708195774054023	ANKRD44, TANC1, KIDINS220	426	58	19113	2.3206653715395826	1.0	0.999803442833271	99.95442366630763
UP_SEQ_FEATURE	repeat:ANK 3	6	1.3574660633484164	0.4397500976599795	ANKRD44, ANKRD33, PPP1R12B, TANC1, CLIP3, KIDINS220	426	194	19113	1.3876143458690287	1.0	0.9999325892403003	99.99336293425242
SMART	SM00248:ANK	8	1.809954751131222	0.5149687146447419	ANKRD44, ANKRD33, PPP1R12B, TANC1, CLIP3, KIDINS220, ANKRD13A, C20ORF12	258	238	9079	1.1828545371637027	1.0	0.9884139282016747	99.98766445666584
UP_SEQ_FEATURE	repeat:ANK 5	4	0.904977375565611	0.5601054985385366	ANKRD44, PPP1R12B, TANC1, KIDINS220	426	131	19113	1.3699602193312548	1.0	0.9999881715990777	99.99988034270314
UP_SEQ_FEATURE	repeat:ANK 6	3	0.6787330316742082	0.6099996015547859	ANKRD44, TANC1, KIDINS220	426	92	19113	1.4630281690140845	1.0	0.9999950510447402	99.99998378966428
UP_SEQ_FEATURE	repeat:ANK 4	4	0.904977375565611	0.6858848984002796	ANKRD44, PPP1R12B, TANC1, KIDINS220	426	158	19113	1.1358530932430022	1.0	0.9999986261430495	99.9999995539817
Annotation Cluster 86	Enrichment Score: 0.5136431086199935
Category	Term	Count	%	PValue	Genes	List Total	Pop Hits	Pop Total	Fold Enrichment	Bonferroni	Benjamini	FDR
GOTERM_BP_FAT	GO:0008217~regulation of blood pressure	5	1.1312217194570136	0.21198469887399632	HRH3, ACTA2, ABAT, TPM1, PCSK5	321	100	13528	2.107165109034268	1.0	0.928672165045671	98.33421620095739
GOTERM_BP_FAT	GO:0003013~circulatory system process	7	1.583710407239819	0.27602552581722795	CALCB, HRH3, ACTA2, CACNA1G, ABAT, TPM1, PCSK5	321	186	13528	1.5860382541118145	1.0	0.9528277390693998	99.6119411271743
GOTERM_BP_FAT	GO:0008015~blood circulation	7	1.583710407239819	0.27602552581722795	CALCB, HRH3, ACTA2, CACNA1G, ABAT, TPM1, PCSK5	321	186	13528	1.5860382541118145	1.0	0.9528277390693998	99.6119411271743
GOTERM_BP_FAT	GO:0035150~regulation of tube size	3	0.6787330316742082	0.3579298332463364	CALCB, ACTA2, CACNA1G	321	53	13528	2.3854699347557746	1.0	0.9748504940134551	99.95071751005477
GOTERM_BP_FAT	GO:0050880~regulation of blood vessel size	3	0.6787330316742082	0.3579298332463364	CALCB, ACTA2, CACNA1G	321	53	13528	2.3854699347557746	1.0	0.9748504940134551	99.95071751005477
GOTERM_BP_FAT	GO:0003018~vascular process in circulatory system	3	0.6787330316742082	0.4002603269796008	CALCB, ACTA2, CACNA1G	321	58	13528	2.1798259748630353	1.0	0.9822518481769008	99.98473897869837
Annotation Cluster 87	Enrichment Score: 0.5086611286767087
Category	Term	Count	%	PValue	Genes	List Total	Pop Hits	Pop Total	Fold Enrichment	Bonferroni	Benjamini	FDR
SP_PIR_KEYWORDS	chromoprotein	5	1.1312217194570136	0.048119077934597305	CYP3A7, CYP2B6, COX1, IGHA1, HBD	426	62	19235	3.6413372709374525	0.9999999995839086	0.4908454288785673	50.188923625500614
SP_PIR_KEYWORDS	iron	12	2.7149321266968327	0.052411148736570025	NOS1, CYP3A7, CYP2B6, COX1, CYP26B1, MIOX, HAAO, HEPH, JMJD1C, ALOX12, HBD, ERCC2	426	285	19235	1.901161354089449	0.9999999999425176	0.5105786930410929	53.27073054181651
GOTERM_MF_FAT	GO:0005506~iron ion binding	13	2.941176470588235	0.0638255057261397	NOS1, CYP3A7, CYP2B6, COX1, MIOX, CYP26B1, HAAO, HEPH, JMJD1C, NT5E, HBD, ALOX12, ERCC2	309	308	12983	1.7734102467112176	0.9999999999999999	0.8239122306040116	61.83317884132779
GOTERM_MF_FAT	GO:0019825~oxygen binding	4	0.904977375565611	0.0814975039798299	CYP3A7, CYP2B6, HAAO, HBD	309	43	12983	3.9084819748626476	1.0	0.8589706448748456	71.10558063269065
SP_PIR_KEYWORDS	heme	6	1.3574660633484164	0.13035839247883524	NOS1, CYP3A7, CYP2B6, COX1, CYP26B1, HBD	426	121	19235	2.2389710161797227	1.0	0.6847180071793826	86.10857514222853
SP_PIR_KEYWORDS	metalloprotein	6	1.3574660633484164	0.14029052010788942	CYP3A7, CYP2B6, COX1, NT5E, ALOX12, HBD	426	124	19235	2.184802362562472	1.0	0.6934250731902075	88.19007564715491
GOTERM_MF_FAT	GO:0020037~heme binding	6	1.3574660633484164	0.16040670194206802	NOS1, CYP3A7, CYP2B6, COX1, CYP26B1, HBD	309	121	12983	2.0834470031292622	1.0	0.9417891394657188	92.21820392584948
GOTERM_MF_FAT	GO:0046906~tetrapyrrole binding	6	1.3574660633484164	0.19218648475046907	NOS1, CYP3A7, CYP2B6, COX1, CYP26B1, HBD	309	129	12983	1.9542409874313238	1.0	0.9398000200620238	95.57061849042137
SP_PIR_KEYWORDS	microsome	5	1.1312217194570136	0.2073411165126201	KLK6, CYP3A7, CYP2B6, CYP26B1, TAPBP	426	106	19235	2.1298387811143593	1.0	0.7567188192979208	96.25138691891485
SP_PIR_KEYWORDS	Monooxygenase	4	0.904977375565611	0.24797265974092494	CYP3A7, CYP2B6, CYP26B1, MOXD1	426	78	19235	2.3155170338268927	1.0	0.7817740153277091	98.21798113886217
COG_ONTOLOGY	Secondary metabolites biosynthesis, transport, and catabolism	3	0.6787330316742082	0.36375185299031815	CYP3A7, CYP2B6, CYP26B1	39	65	1950	2.307692307692308	0.9955993344221461	0.8361274838404966	94.54748145397751
UP_SEQ_FEATURE	metal ion-binding site:Iron (heme axial ligand)	4	0.904977375565611	0.37233187889353236	NOS1, CYP3A7, CYP2B6, CYP26B1	426	98	19113	1.8312733544121875	1.0	0.9997912271659994	99.95620894401665
KEGG_PATHWAY	hsa00830:Retinol metabolism	3	0.6787330316742082	0.3772286321473233	CYP3A7, CYP2B6, CYP26B1	124	54	5085	2.278225806451613	1.0	0.9804855282647774	99.60633258203332
INTERPRO	IPR017973:Cytochrome P450, C-terminal region	3	0.6787330316742082	0.37733256250466607	CYP3A7, CYP2B6, CYP26B1	390	56	16659	2.288324175824176	1.0	0.9956642611962924	99.92685163037245
INTERPRO	IPR001128:Cytochrome P450	3	0.6787330316742082	0.4185306343326548	CYP3A7, CYP2B6, CYP26B1	390	61	16659	2.1007566204287516	1.0	0.9964111945248063	99.97423130447916
INTERPRO	IPR017972:Cytochrome P450, conserved site	3	0.6787330316742082	0.4266064250090125	CYP3A7, CYP2B6, CYP26B1	390	62	16659	2.066873449131514	1.0	0.9966443743629393	99.97917827213368
GOTERM_MF_FAT	GO:0009055~electron carrier activity	7	1.583710407239819	0.4281849561777473	NPHP3, NOS1, CYP3A7, CYP2B6, COX1, CYP26B1, HAAO	309	221	12983	1.3308292697213315	1.0	0.9855080153960596	99.97149730143332
SP_PIR_KEYWORDS	oxidoreductase	14	3.167420814479638	0.47279552246949746	NOS1, CYP3A7, CYP2B6, OGDHL, MOXD1, NPHP3, COX1, MIOX, CYP26B1, HAAO, HEPH, JMJD1C, DUS3L, ALOX12	426	562	19235	1.1247974203465156	1.0	0.9163701286514153	99.98822501078749
GOTERM_CC_FAT	GO:0005792~microsome	6	1.3574660633484164	0.6714342939711808	KLK6, SLC27A1, CYP3A7, CYP2B6, CYP26B1, TAPBP	306	237	12782	1.0574997931662116	1.0	0.9871046729320154	99.9999655384608
GOTERM_CC_FAT	GO:0042598~vesicular fraction	6	1.3574660633484164	0.6960478935374723	KLK6, SLC27A1, CYP3A7, CYP2B6, CYP26B1, TAPBP	306	244	12782	1.0271616843458695	1.0	0.9873667092091911	99.99998783234017
GOTERM_BP_FAT	GO:0055114~oxidation reduction	14	3.167420814479638	0.7509571542433774	NOS1, CYP3A7, CYP2B6, OGDHL, MOXD1, NPHP3, COX1, MIOX, CYP26B1, HAAO, HEPH, JMJD1C, DUS3L, ALOX12	321	639	13528	0.923327434318615	1.0	0.9993859863104392	99.99999999580194
GOTERM_CC_FAT	GO:0044432~endoplasmic reticulum part	7	1.583710407239819	0.8400085400694773	APOL2, CES1, CYP3A7, CYP2B6, CYP26B1, HLA-DMA, TAPBP	306	347	12782	0.842647529713134	1.0	0.9976697789975948	99.99999999771477
GOTERM_CC_FAT	GO:0005789~endoplasmic reticulum membrane	5	1.1312217194570136	0.8879565114662483	APOL2, CYP3A7, CYP2B6, CYP26B1, TAPBP	306	269	12782	0.776417134387832	1.0	0.9990271260799852	99.99999999998049
GOTERM_CC_FAT	GO:0042175~nuclear envelope-endoplasmic reticulum network	5	1.1312217194570136	0.9109577459268897	APOL2, CYP3A7, CYP2B6, CYP26B1, TAPBP	306	284	12782	0.735409187149038	1.0	0.9994498268658524	99.9999999999991
SP_PIR_KEYWORDS	endoplasmic reticulum	11	2.48868778280543	0.9558374813539912	KLK6, CES1, CYP3A7, XYLT1, PAPPA, CYP2B6, CYP26B1, SEMA3B, ORMDL2, MOXD1, TAPBP	426	713	19235	0.6966036518315127	1.0	0.9997469339925603	100.0
GOTERM_CC_FAT	GO:0005783~endoplasmic reticulum	15	3.3936651583710407	0.9858025482552344	KLK6, CES1, NOS1, CYP3A7, CYP2B6, HLA-DMA, MOXD1, VASH1, TAPBP, APOL2, PAPPA, XYLT1, CYP26B1, SEMA3B, ORMDL2	306	960	12782	0.6526756535947712	1.0	0.9999975902441783	100.0
Annotation Cluster 88	Enrichment Score: 0.5086018963432835
Category	Term	Count	%	PValue	Genes	List Total	Pop Hits	Pop Total	Fold Enrichment	Bonferroni	Benjamini	FDR
GOTERM_BP_FAT	GO:0042327~positive regulation of phosphorylation	6	1.3574660633484164	0.08000719029208711	LIF, PRKAG2, IL1B, KITLG, THBS1, FAM129A	321	97	13528	2.6068021967434243	1.0	0.7918407577782274	76.14825226361886
GOTERM_BP_FAT	GO:0045937~positive regulation of phosphate metabolic process	6	1.3574660633484164	0.08843289985367775	LIF, PRKAG2, IL1B, KITLG, THBS1, FAM129A	321	100	13528	2.5285981308411216	1.0	0.8049823943533962	79.63709072005682
GOTERM_BP_FAT	GO:0010562~positive regulation of phosphorus metabolic process	6	1.3574660633484164	0.08843289985367775	LIF, PRKAG2, IL1B, KITLG, THBS1, FAM129A	321	100	13528	2.5285981308411216	1.0	0.8049823943533962	79.63709072005682
GOTERM_BP_FAT	GO:0001932~regulation of protein amino acid phosphorylation	8	1.809954751131222	0.11665618409896224	LIF, PRKAR2A, PRKAG2, IL1B, KITLG, PDGFC, MAPK8IP1, FAM129A	321	173	13528	1.9488232222282245	1.0	0.8379043716637505	88.1404372237153
GOTERM_BP_FAT	GO:0001934~positive regulation of protein amino acid phosphorylation	5	1.1312217194570136	0.15972511042293758	LIF, PRKAG2, IL1B, KITLG, FAM129A	321	89	13528	2.3676012461059193	1.0	0.8950666827058162	94.97725719363874
GOTERM_BP_FAT	GO:0031399~regulation of protein modification process	10	2.262443438914027	0.26278244591058525	LIF, PRKAR2A, PRKAG2, IL1B, KITLG, PAX5, PDGFC, MAPK8IP1, FAM129A, CDC27	321	295	13528	1.4285865145995036	1.0	0.9485388139620617	99.47008025228111
GOTERM_BP_FAT	GO:0045860~positive regulation of protein kinase activity	8	1.809954751131222	0.27458554983293093	PRKAR2A, PRKAG2, IL1B, KITLG, PDGFC, THBS1, MAP3K13, GAP43	321	223	13528	1.511867342804856	1.0	0.9526228509722234	99.59845878328508
GOTERM_BP_FAT	GO:0033674~positive regulation of kinase activity	8	1.809954751131222	0.3054255214341163	PRKAR2A, PRKAG2, IL1B, KITLG, PDGFC, THBS1, MAP3K13, GAP43	321	231	13528	1.4595083006297958	1.0	0.9632990339917851	99.80970203895653
GOTERM_BP_FAT	GO:0032270~positive regulation of cellular protein metabolic process	8	1.809954751131222	0.31161179210081225	LIF, PRKAG2, IL1B, KITLG, ITGA2, THBS1, FAM129A, CDC27	321	233	13528	1.4469803323840467	1.0	0.9645817374603874	99.83682591706686
GOTERM_BP_FAT	GO:0051347~positive regulation of transferase activity	8	1.809954751131222	0.3380498307131002	PRKAR2A, PRKAG2, IL1B, KITLG, PDGFC, THBS1, MAP3K13, GAP43	321	240	13528	1.4047767393561785	1.0	0.9725167841551062	99.91676376635085
GOTERM_BP_FAT	GO:0032268~regulation of cellular protein metabolic process	14	3.167420814479638	0.33910096366467346	EIF2C1, PRKAG2, ITGA2, PAX5, KITLG, ITGB3, CDC27, LIF, PRKAR2A, IL1B, PDGFC, MAPK8IP1, FAM129A, THBS1	321	474	13528	1.244738882973829	1.0	0.9724661045285986	99.9190066246063
GOTERM_BP_FAT	GO:0051247~positive regulation of protein metabolic process	8	1.809954751131222	0.34944224367186494	LIF, PRKAG2, IL1B, KITLG, ITGA2, THBS1, FAM129A, CDC27	321	243	13528	1.3874338166480775	1.0	0.9740034256501094	99.93823774088175
GOTERM_BP_FAT	GO:0043085~positive regulation of catalytic activity	15	3.3936651583710407	0.3498526503654914	C6, PRKAG2, ITGA2, KITLG, TPM1, CDC27, PRKAR2A, LTB4R, TGM2, IL1B, SCARB1, PDGFC, THBS1, MAP3K13, GAP43	321	520	13528	1.2156721782890008	1.0	0.9737387241380271	99.93890403434442
GOTERM_BP_FAT	GO:0051174~regulation of phosphorus metabolic process	14	3.167420814479638	0.3612505090796507	LIMK2, PRKAG2, ITGA2, KITLG, LIF, INHBA, PRKAR2A, IL1B, PDGFC, MAPK8IP1, FAM129A, THBS1, MAP3K13, GAP43	321	485	13528	1.216507691813598	1.0	0.9747775082625255	99.95491976660676
GOTERM_BP_FAT	GO:0019220~regulation of phosphate metabolic process	14	3.167420814479638	0.3612505090796507	LIMK2, PRKAG2, ITGA2, KITLG, LIF, INHBA, PRKAR2A, IL1B, PDGFC, MAPK8IP1, FAM129A, THBS1, MAP3K13, GAP43	321	485	13528	1.216507691813598	1.0	0.9747775082625255	99.95491976660676
GOTERM_BP_FAT	GO:0044093~positive regulation of molecular function	16	3.619909502262444	0.41484914544068857	C6, PRKAG2, ITGA2, KITLG, CDC27, TPM1, PRKAR2A, LTB4R, TGM2, IL1B, SCARB1, PDGFC, THBS1, MAP3K13, GAP43, ERCC2	321	586	13528	1.1506703667081326	1.0	0.9846423212732118	99.99000559142587
GOTERM_BP_FAT	GO:0042325~regulation of phosphorylation	13	2.941176470588235	0.42333619396634603	LIMK2, PRKAG2, KITLG, LIF, INHBA, PRKAR2A, IL1B, PDGFC, MAPK8IP1, FAM129A, THBS1, MAP3K13, GAP43	321	466	13528	1.1756715200620378	1.0	0.984637325692016	99.9922250875542
GOTERM_BP_FAT	GO:0031401~positive regulation of protein modification process	6	1.3574660633484164	0.45205116964267217	LIF, PRKAG2, IL1B, KITLG, FAM129A, CDC27	321	187	13528	1.3521915138187814	1.0	0.9886453750787899	99.99676841655368
GOTERM_BP_FAT	GO:0032147~activation of protein kinase activity	4	0.904977375565611	0.5083014047131201	PRKAR2A, PDGFC, MAP3K13, GAP43	321	114	13528	1.4787123572170302	1.0	0.9934092599069964	99.99949781304522
GOTERM_BP_FAT	GO:0045859~regulation of protein kinase activity	9	2.0361990950226243	0.5731934224202337	PRKAR2A, PRKAG2, IL1B, KITLG, PDGFC, MAPK8IP1, THBS1, MAP3K13, GAP43	321	345	13528	1.0993904916700528	1.0	0.9961862895958029	99.99995590954977
GOTERM_BP_FAT	GO:0043549~regulation of kinase activity	9	2.0361990950226243	0.611992192252459	PRKAR2A, PRKAG2, IL1B, KITLG, PDGFC, MAPK8IP1, THBS1, MAP3K13, GAP43	321	357	13528	1.0624361894290426	1.0	0.9972667631143661	99.99999143130557
GOTERM_BP_FAT	GO:0043405~regulation of MAP kinase activity	4	0.904977375565611	0.6521551375328316	IL1B, KITLG, MAPK8IP1, THBS1	321	141	13528	1.1955546717924923	1.0	0.9979255451605965	99.99999869005929
GOTERM_BP_FAT	GO:0051338~regulation of transferase activity	9	2.0361990950226243	0.657807619730288	PRKAR2A, PRKAG2, IL1B, KITLG, PDGFC, MAPK8IP1, THBS1, MAP3K13, GAP43	321	372	13528	1.0195960205004522	1.0	0.9980449215365913	99.99999901155327
GOTERM_BP_FAT	GO:0043406~positive regulation of MAP kinase activity	3	0.6787330316742082	0.6991250642559002	IL1B, KITLG, THBS1	321	102	13528	1.2395088876672162	1.0	0.9987605172766381	99.99999989175615
Annotation Cluster 89	Enrichment Score: 0.5053685628462963
Category	Term	Count	%	PValue	Genes	List Total	Pop Hits	Pop Total	Fold Enrichment	Bonferroni	Benjamini	FDR
GOTERM_BP_FAT	GO:0031344~regulation of cell projection organization	5	1.1312217194570136	0.15972511042293758	GRIN1, ITGA2, NEFL, SLIT2, KALRN	321	89	13528	2.3676012461059193	1.0	0.8950666827058162	94.97725719363874
GOTERM_BP_FAT	GO:0031346~positive regulation of cell projection organization	3	0.6787330316742082	0.30581030981192875	ITGA2, NEFL, SLIT2	321	47	13528	2.6899980115331075	1.0	0.9629319556082959	99.81150597411897
GOTERM_BP_FAT	GO:0051130~positive regulation of cellular component organization	5	1.1312217194570136	0.62383392938093	IL1B, ITGA2, NEFL, TPM1, SLIT2	321	181	13528	1.1641796182509767	1.0	0.9975255189500931	99.99999497024072
Annotation Cluster 90	Enrichment Score: 0.4700194948947399
Category	Term	Count	%	PValue	Genes	List Total	Pop Hits	Pop Total	Fold Enrichment	Bonferroni	Benjamini	FDR
INTERPRO	IPR003597:Immunoglobulin C1-set	4	0.904977375565611	0.21199790316644612	IGHA1, SIRPA, HLA-DMA, TAPBP	390	68	16659	2.5126696832579185	1.0	0.9710190430233664	97.35182405935075
SMART	SM00407:IGc1	4	0.904977375565611	0.3025800555940309	IGHA1, SIRPA, HLA-DMA, TAPBP	258	68	9079	2.0699954400364797	1.0	0.95622294778726	98.86978568614582
INTERPRO	IPR003006:Immunoglobulin/major histocompatibility complex, conserved site	3	0.6787330316742082	0.6064146038558789	IGHA1, HLA-DMA, TAPBP	390	87	16659	1.4729442970822282	1.0	0.9997552625037387	99.99993272032056
Annotation Cluster 91	Enrichment Score: 0.45447409346138073
Category	Term	Count	%	PValue	Genes	List Total	Pop Hits	Pop Total	Fold Enrichment	Bonferroni	Benjamini	FDR
GOTERM_BP_FAT	GO:0001822~kidney development	5	1.1312217194570136	0.1924273530057521	RET, SDC1, CEP290, PCSK5, SLIT2	321	96	13528	2.1949636552440293	1.0	0.9185766841320553	97.46124749908753
GOTERM_BP_FAT	GO:0001655~urogenital system development	5	1.1312217194570136	0.26300072243871475	RET, SDC1, CEP290, PCSK5, SLIT2	321	110	13528	1.915604644576607	1.0	0.9479417856973071	99.4727706157958
GOTERM_BP_FAT	GO:0048598~embryonic morphogenesis	6	1.3574660633484164	0.8557639203092595	WNT5A, RET, CYP26B1, CEP290, SLIT2, C17ORF28	321	307	13528	0.823647599622515	1.0	0.9998941887433327	99.99999999999964
Annotation Cluster 92	Enrichment Score: 0.4533348235807155
Category	Term	Count	%	PValue	Genes	List Total	Pop Hits	Pop Total	Fold Enrichment	Bonferroni	Benjamini	FDR
GOTERM_BP_FAT	GO:0032496~response to lipopolysaccharide	4	0.904977375565611	0.2743691907945002	CCL2, THBD, IL1B, SCARB1	321	77	13528	2.189262450944694	1.0	0.9531760358566974	99.5963953155034
GOTERM_BP_FAT	GO:0002237~response to molecule of bacterial origin	4	0.904977375565611	0.33271396685313703	CCL2, THBD, IL1B, SCARB1	321	86	13528	1.9601535897993188	1.0	0.9714268453812657	99.90444727028782
GOTERM_BP_FAT	GO:0009617~response to bacterium	6	1.3574660633484164	0.4781775192075721	CCL2, THBD, FGR, IL1B, SCARB1, WASL	321	193	13528	1.3101544719384048	1.0	0.9915247161694289	99.99860449971435
Annotation Cluster 93	Enrichment Score: 0.4526232412725704
Category	Term	Count	%	PValue	Genes	List Total	Pop Hits	Pop Total	Fold Enrichment	Bonferroni	Benjamini	FDR
GOTERM_CC_FAT	GO:0005875~microtubule associated complex	5	1.1312217194570136	0.22642471025347877	NPHP3, KIF17, DYNLT3, DNHD1, DCX	306	102	12782	2.047609893630655	1.0	0.8273143120158953	96.76926287581844
GOTERM_MF_FAT	GO:0003777~microtubule motor activity	4	0.904977375565611	0.27580158913124125	KIF13A, NPHP3, KIF17, DNHD1	309	77	12983	2.182658765183037	1.0	0.9538879538761201	99.10191607186071
GOTERM_BP_FAT	GO:0007018~microtubule-based movement	5	1.1312217194570136	0.2787530543092881	KIF13A, KIF17, DNHD1, NEFL, DST	321	113	13528	1.864747884101122	1.0	0.953813317931659	99.63631817768301
GOTERM_MF_FAT	GO:0003774~motor activity	5	1.1312217194570136	0.4361786138350583	KIF13A, NPHP3, KIF17, DYNLT3, DNHD1	309	142	12983	1.479443001048361	1.0	0.985375411391121	99.97679429426884
GOTERM_BP_FAT	GO:0007017~microtubule-based process	6	1.3574660633484164	0.7185867518748832	KIF13A, RET, KIF17, DNHD1, NEFL, DST	321	253	13528	0.9994459015182298	1.0	0.999022193257212	99.99999996570482
Annotation Cluster 94	Enrichment Score: 0.45178856753477864
Category	Term	Count	%	PValue	Genes	List Total	Pop Hits	Pop Total	Fold Enrichment	Bonferroni	Benjamini	FDR
GOTERM_BP_FAT	GO:0043123~positive regulation of I-kappaB kinase/NF-kappaB cascade	5	1.1312217194570136	0.19726262881853193	PLK2, PLEKHG5, PPM1A, TGM2, IL1B	321	97	13528	2.172335163952854	1.0	0.9229645503193332	97.71023168764404
GOTERM_BP_FAT	GO:0043122~regulation of I-kappaB kinase/NF-kappaB cascade	5	1.1312217194570136	0.24742796645311474	PLK2, PLEKHG5, PPM1A, TGM2, IL1B	321	107	13528	1.9693131860133344	1.0	0.942139931056351	99.24475871112293
GOTERM_BP_FAT	GO:0010740~positive regulation of protein kinase cascade	6	1.3574660633484164	0.36124026571922085	LIF, PLK2, PLEKHG5, PPM1A, TGM2, IL1B	321	167	13528	1.5141306172701325	1.0	0.9751548730091908	99.95490733908919
GOTERM_BP_FAT	GO:0010647~positive regulation of cell communication	10	2.262443438914027	0.3760650948864198	LIF, KLK6, CCL2, PLK2, PLEKHG5, PPM1A, TGM2, IL1B, ITGA2, THBS1	321	329	13528	1.2809514340633847	1.0	0.9778509174677039	99.96988266855679
GOTERM_BP_FAT	GO:0010627~regulation of protein kinase cascade	7	1.583710407239819	0.5334101408937055	LIF, PLK2, PLEKHG5, PPM1A, TGM2, IL1B, MAPK8IP1	321	249	13528	1.1847514669268977	1.0	0.9947215895980178	99.99979601451462
GOTERM_BP_FAT	GO:0009967~positive regulation of signal transduction	8	1.809954751131222	0.5503697376293936	LIF, KLK6, PLK2, PLEKHG5, PPM1A, TGM2, IL1B, THBS1	321	295	13528	1.1428692116796029	1.0	0.9954260310845943	99.9998920513099
Annotation Cluster 95	Enrichment Score: 0.4250429029996887
Category	Term	Count	%	PValue	Genes	List Total	Pop Hits	Pop Total	Fold Enrichment	Bonferroni	Benjamini	FDR
GOTERM_CC_FAT	GO:0044431~Golgi apparatus part	10	2.262443438914027	0.26938028234358813	CLTB, MAN1A2, LIMK2, PDGFC, WASL, CLIP3, SLC35A2, PCSK5, COPE, TAPBP	306	294	12782	1.4207905384375974	1.0	0.8545627437481108	98.4948465603911
GOTERM_CC_FAT	GO:0000139~Golgi membrane	7	1.583710407239819	0.2838850597379313	CLTB, MAN1A2, PDGFC, WASL, SLC35A2, COPE, TAPBP	306	186	12782	1.572035982851922	1.0	0.8606478139910319	98.84880793024983
GOTERM_CC_FAT	GO:0005794~Golgi apparatus	20	4.524886877828054	0.69400556045303	CLTB, MAN1A2, APC2, LIMK2, IGFBP6, VPS53, AKAP9, PARK2, TMEM130, SLC35A2, TAPBP, XYLT1, B3GNT6, PDGFC, WASL, CLIP3, PCSK5, PLA2G5, COPE, GALNT14	306	872	12782	0.9580560052767285	1.0	0.987728826460867	99.99998669265278
Annotation Cluster 96	Enrichment Score: 0.40403951043995523
Category	Term	Count	%	PValue	Genes	List Total	Pop Hits	Pop Total	Fold Enrichment	Bonferroni	Benjamini	FDR
KEGG_PATHWAY	hsa05014:Amyotrophic lateral sclerosis (ALS)	4	0.904977375565611	0.13584051776574518	NOS1, GRIN2C, GRIN1, NEFL	124	53	5085	3.0949482653682288	0.9999999963103203	0.9794222572924723	81.86129598346521
KEGG_PATHWAY	hsa05010:Alzheimer's disease	5	1.1312217194570136	0.5605652604812084	NOS1, GRIN2C, COX1, GRIN1, IL1B	124	163	5085	1.2579160894518107	1.0	0.9825849709553	99.99332514702802
KEGG_PATHWAY	hsa04020:Calcium signaling pathway	4	0.904977375565611	0.8057975830377806	NOS1, GRIN2C, GRIN1, CACNA1G	124	176	5085	0.9320014662756598	1.0	0.998025907054777	99.99999952388032
Annotation Cluster 97	Enrichment Score: 0.40060174454115105
Category	Term	Count	%	PValue	Genes	List Total	Pop Hits	Pop Total	Fold Enrichment	Bonferroni	Benjamini	FDR
GOTERM_BP_FAT	GO:0043388~positive regulation of DNA binding	4	0.904977375565611	0.22981077937815467	IL1B, ITGA2, MAP3K13, ERCC2	321	70	13528	2.4081886960391636	1.0	0.9336751183094104	98.87587145759514
GOTERM_BP_FAT	GO:0051099~positive regulation of binding	4	0.904977375565611	0.2808164484554542	IL1B, ITGA2, MAP3K13, ERCC2	321	78	13528	2.16119498362489	1.0	0.9530531977432736	99.6537933916667
GOTERM_BP_FAT	GO:0051101~regulation of DNA binding	4	0.904977375565611	0.548552699575988	IL1B, ITGA2, MAP3K13, ERCC2	321	121	13528	1.3931670142375325	1.0	0.9953846241930543	99.9998843027765
GOTERM_BP_FAT	GO:0051098~regulation of binding	4	0.904977375565611	0.7056376210101771	IL1B, ITGA2, MAP3K13, ERCC2	321	153	13528	1.1017856779264146	1.0	0.9988604778565	99.99999992568922
Annotation Cluster 98	Enrichment Score: 0.39877662358361315
Category	Term	Count	%	PValue	Genes	List Total	Pop Hits	Pop Total	Fold Enrichment	Bonferroni	Benjamini	FDR
GOTERM_BP_FAT	GO:0051146~striated muscle cell differentiation	4	0.904977375565611	0.3457046639093617	SDC1, NOS1, MYOG, TPM1	321	88	13528	1.915604644576607	1.0	0.9739496413290284	99.93184671737389
GOTERM_BP_FAT	GO:0055002~striated muscle cell development	3	0.6787330316742082	0.34932837009378864	SDC1, MYOG, TPM1	321	52	13528	2.431344356578001	1.0	0.9743675385097545	99.93805165832539
GOTERM_BP_FAT	GO:0055001~muscle cell development	3	0.6787330316742082	0.38347411407792353	SDC1, MYOG, TPM1	321	56	13528	2.257676902536715	1.0	0.9795688010894664	99.97547298066607
GOTERM_BP_FAT	GO:0042692~muscle cell differentiation	4	0.904977375565611	0.548552699575988	SDC1, NOS1, MYOG, TPM1	321	121	13528	1.3931670142375325	1.0	0.9953846241930543	99.9998843027765
Annotation Cluster 99	Enrichment Score: 0.3978821274193207
Category	Term	Count	%	PValue	Genes	List Total	Pop Hits	Pop Total	Fold Enrichment	Bonferroni	Benjamini	FDR
SP_PIR_KEYWORDS	peroxisome	4	0.904977375565611	0.32015969740080363	NPHP3, NUDT19, MPV17L, ABCD2	426	90	19235	2.0067814293166406	1.0	0.8375608925565842	99.57189974537953
GOTERM_CC_FAT	GO:0042579~microbody	4	0.904977375565611	0.44719143653428706	NPHP3, NUDT19, MPV17L, ABCD2	306	103	12782	1.6221841487404025	1.0	0.9357426030149191	99.9638360892578
GOTERM_CC_FAT	GO:0005777~peroxisome	4	0.904977375565611	0.44719143653428706	NPHP3, NUDT19, MPV17L, ABCD2	306	103	12782	1.6221841487404025	1.0	0.9357426030149191	99.9638360892578
Annotation Cluster 100	Enrichment Score: 0.3942018478382868
Category	Term	Count	%	PValue	Genes	List Total	Pop Hits	Pop Total	Fold Enrichment	Bonferroni	Benjamini	FDR
UP_SEQ_FEATURE	domain:SAM	4	0.904977375565611	0.2689392078684283	SAMD11, SAMD9, SAMD14, SAMD9L	426	81	19113	2.215614675708572	1.0	0.9993263787204211	99.44919239887119
INTERPRO	IPR001660:Sterile alpha motif SAM	4	0.904977375565611	0.3703157071217002	SAMD11, SAMD9, SAMD14, SAMD9L	390	93	16659	1.8372208436724566	1.0	0.9954557364774891	99.91322804727585
SMART	SM00454:SAM	4	0.904977375565611	0.49276231381195634	SAMD11, SAMD9, SAMD14, SAMD9L	258	93	9079	1.5135450529298993	1.0	0.9867205537670383	99.9784720592687
INTERPRO	IPR013761:Sterile alpha motif-type	3	0.6787330316742082	0.5399193200394223	SAMD11, SAMD9, SAMD14	390	77	16659	1.6642357642357641	1.0	0.9994180126627499	99.99927361741739
Annotation Cluster 101	Enrichment Score: 0.35468442781906545
Category	Term	Count	%	PValue	Genes	List Total	Pop Hits	Pop Total	Fold Enrichment	Bonferroni	Benjamini	FDR
GOTERM_BP_FAT	GO:0006916~anti-apoptosis	8	1.809954751131222	0.21472391388533088	CCL2, PAX7, TGM2, IL1B, MAPK8IP1, THBS1, FAIM2, ALOX12	321	206	13528	1.6366330943955478	1.0	0.9293220906242716	98.43099141914254
GOTERM_BP_FAT	GO:0043066~negative regulation of apoptosis	12	2.7149321266968327	0.2187966850268383	CCL2, PAX7, GRIN1, TGM2, IL1B, MAPK8IP1, THBS1, NEFL, FAIM2, ALOX12, ANGPTL4, ERCC2	321	354	13528	1.4285865145995036	1.0	0.9302424854986612	98.56514063333532
GOTERM_BP_FAT	GO:0043069~negative regulation of programmed cell death	12	2.7149321266968327	0.229526056841393	CCL2, PAX7, GRIN1, TGM2, IL1B, MAPK8IP1, THBS1, NEFL, FAIM2, ALOX12, ANGPTL4, ERCC2	321	359	13528	1.4086897664853044	1.0	0.9343576857621999	98.8687072140295
GOTERM_BP_FAT	GO:0060548~negative regulation of cell death	12	2.7149321266968327	0.23576694710884477	CCL2, PAX7, GRIN1, TGM2, IL1B, MAPK8IP1, THBS1, NEFL, FAIM2, ALOX12, ANGPTL4, ERCC2	321	360	13528	1.4047767393561785	1.0	0.934319097733505	99.01629706374437
GOTERM_BP_FAT	GO:0042981~regulation of apoptosis	20	4.524886877828054	0.5361188406869206	CCL2, C6, GRIN1, CD70, INHBA, PAX7, PLEKHG5, CRH, TGM2, IL1B, MAPK8IP1, THBS1, NEFL, TEX261, FAIM2, ERCC2, ANGPTL4, NMNAT1, ALOX12, KALRN	321	804	13528	1.048340850265805	1.0	0.9947419243647847	99.99981543987116
GOTERM_BP_FAT	GO:0043067~regulation of programmed cell death	20	4.524886877828054	0.5539844104314225	CCL2, C6, GRIN1, CD70, INHBA, PAX7, PLEKHG5, CRH, TGM2, IL1B, MAPK8IP1, THBS1, NEFL, TEX261, FAIM2, ERCC2, ANGPTL4, NMNAT1, ALOX12, KALRN	321	812	13528	1.0380123689823981	1.0	0.9955881168816197	99.99990603539572
GOTERM_BP_FAT	GO:0010941~regulation of cell death	20	4.524886877828054	0.5606293361419642	CCL2, C6, GRIN1, CD70, INHBA, PAX7, PLEKHG5, CRH, TGM2, IL1B, MAPK8IP1, THBS1, NEFL, TEX261, FAIM2, ERCC2, ANGPTL4, NMNAT1, ALOX12, KALRN	321	815	13528	1.0341914645566959	1.0	0.9957074292053225	99.99992740364354
GOTERM_BP_FAT	GO:0043065~positive regulation of apoptosis	11	2.48868778280543	0.5673697389912764	INHBA, C6, PLEKHG5, GRIN1, CRH, TGM2, IL1B, CD70, TEX261, ERCC2, KALRN	321	430	13528	1.0780844743896254	1.0	0.9959072321232915	99.99994434418252
GOTERM_BP_FAT	GO:0043068~positive regulation of programmed cell death	11	2.48868778280543	0.5762785062167861	INHBA, C6, PLEKHG5, GRIN1, CRH, TGM2, IL1B, CD70, TEX261, ERCC2, KALRN	321	433	13528	1.0706150669458174	1.0	0.9962274884671851	99.99996107834599
GOTERM_BP_FAT	GO:0010942~positive regulation of cell death	11	2.48868778280543	0.5821742330585505	INHBA, C6, PLEKHG5, GRIN1, CRH, TGM2, IL1B, CD70, TEX261, ERCC2, KALRN	321	435	13528	1.0656926988219286	1.0	0.9964270463287719	99.99996940880403
GOTERM_BP_FAT	GO:0006917~induction of apoptosis	8	1.809954751131222	0.6363398376351042	INHBA, C6, PLEKHG5, CRH, TGM2, CD70, ERCC2, KALRN	321	320	13528	1.0535825545171338	1.0	0.9977080520381195	99.99999718707745
GOTERM_BP_FAT	GO:0012502~induction of programmed cell death	8	1.809954751131222	0.6395799125903169	INHBA, C6, PLEKHG5, CRH, TGM2, CD70, ERCC2, KALRN	321	321	13528	1.0503003658737784	1.0	0.9977054459112539	99.99999758814184
GOTERM_BP_FAT	GO:0008624~induction of apoptosis by extracellular signals	3	0.6787330316742082	0.7469584406888969	PLEKHG5, CRH, KALRN	321	112	13528	1.1288384512683576	1.0	0.99935737674571	99.99999999447982
Annotation Cluster 102	Enrichment Score: 0.3540068723189553
Category	Term	Count	%	PValue	Genes	List Total	Pop Hits	Pop Total	Fold Enrichment	Bonferroni	Benjamini	FDR
UP_SEQ_FEATURE	repeat:TPR 8	3	0.6787330316742082	0.2892805463732221	NPHP3, TTC30A, CDC27	426	48	19113	2.804137323943662	1.0	0.999378784472479	99.65524899555294
INTERPRO	IPR011990:Tetratricopeptide-like helical	6	1.3574660633484164	0.3051335623609281	NPHP3, WDTC1, TTC30A, TANC1, CDC27, COPE	390	157	16659	1.6324350808427244	1.0	0.9906924772204249	99.61061679279285
INTERPRO	IPR013026:Tetratricopeptide region	5	1.1312217194570136	0.3130902047818748	NPHP3, WDTC1, TTC30A, TANC1, CDC27	390	121	16659	1.7650985378258104	1.0	0.9905967419166876	99.6733022563338
UP_SEQ_FEATURE	repeat:TPR 7	3	0.6787330316742082	0.3787931277660588	NPHP3, TTC30A, CDC27	426	59	19113	2.2813320601575557	1.0	0.9997874397794743	99.96312200858478
INTERPRO	IPR001440:Tetratricopeptide TPR-1	4	0.904977375565611	0.41453071101590333	NPHP3, TTC30A, TANC1, CDC27	390	100	16659	1.7086153846153846	1.0	0.9964327378176433	99.9713931573058
UP_SEQ_FEATURE	repeat:TPR 1	5	1.1312217194570136	0.4335398009390293	NPHP3, WDTC1, TTC30A, TANC1, CDC27	426	151	19113	1.4856356683145229	1.0	0.9999272017836449	99.99202973857673
UP_SEQ_FEATURE	repeat:TPR 2	5	1.1312217194570136	0.4335398009390293	NPHP3, WDTC1, TTC30A, TANC1, CDC27	426	151	19113	1.4856356683145229	1.0	0.9999272017836449	99.99202973857673
UP_SEQ_FEATURE	repeat:TPR 6	3	0.6787330316742082	0.4484152329829301	NPHP3, TTC30A, CDC27	426	68	19113	1.979391052195526	1.0	0.9999354903070395	99.99487645278197
SP_PIR_KEYWORDS	tpr repeat	5	1.1312217194570136	0.47269595059886615	NPHP3, WDTC1, TTC30A, TANC1, CDC27	426	160	19235	1.411018192488263	1.0	0.9181421377720668	99.98819354303818
UP_SEQ_FEATURE	repeat:TPR 5	3	0.6787330316742082	0.5064660609690497	NPHP3, TTC30A, CDC27	426	76	19113	1.771034099332839	1.0	0.9999673404804107	99.99919156185511
INTERPRO	IPR019734:Tetratricopeptide repeat	4	0.904977375565611	0.5169062217020935	NPHP3, TTC30A, TANC1, CDC27	390	117	16659	1.4603550295857988	1.0	0.9991499709282504	99.99847158522596
UP_SEQ_FEATURE	repeat:TPR 3	4	0.904977375565611	0.5954707030381562	NPHP3, TTC30A, TANC1, CDC27	426	138	19113	1.300469483568075	1.0	0.9999935382759898	99.99997024532831
UP_SEQ_FEATURE	repeat:TPR 4	3	0.6787330316742082	0.6387740286564394	NPHP3, TTC30A, CDC27	426	97	19113	1.3876143458690287	1.0	0.9999956766248328	99.99999545964965
SMART	SM00028:TPR	4	0.904977375565611	0.6426527227628028	NPHP3, TTC30A, TANC1, CDC27	258	116	9079	1.2134456027800054	1.0	0.996913828653172	99.99972412954592
Annotation Cluster 103	Enrichment Score: 0.3521567185564291
Category	Term	Count	%	PValue	Genes	List Total	Pop Hits	Pop Total	Fold Enrichment	Bonferroni	Benjamini	FDR
INTERPRO	IPR003961:Fibronectin, type III	7	1.583710407239819	0.2818786089854812	PHYHIPL, MYBPC2, MDGA1, PAPPA2, KIAA0319, EBI3, KALRN	390	190	16659	1.5737246963562752	1.0	0.9886881049802368	99.35690621820508
UP_SEQ_FEATURE	domain:Fibronectin type-III	3	0.6787330316742082	0.3787931277660588	PHYHIPL, MDGA1, KALRN	426	59	19113	2.2813320601575557	1.0	0.9997874397794743	99.96312200858478
SMART	SM00060:FN3	7	1.583710407239819	0.45282294008795115	PHYHIPL, MYBPC2, MDGA1, PAPPA2, KIAA0319, EBI3, KALRN	258	190	9079	1.2964708282333741	1.0	0.981152400382939	99.94473336889547
INTERPRO	IPR008957:Fibronectin, type III-like fold	4	0.904977375565611	0.8071987760118519	MYBPC2, TGM2, EBI3, KALRN	390	184	16659	0.9285953177257524	1.0	0.9999930948437924	99.99999999872891
Annotation Cluster 104	Enrichment Score: 0.31685607436253543
Category	Term	Count	%	PValue	Genes	List Total	Pop Hits	Pop Total	Fold Enrichment	Bonferroni	Benjamini	FDR
SP_PIR_KEYWORDS	sodium channel	3	0.6787330316742082	0.134014719981281	ACCN2, ACCN4, SCN3B	426	29	19235	4.67095677513356	1.0	0.6887274646906587	86.91156435559135
GOTERM_MF_FAT	GO:0005272~sodium channel activity	3	0.6787330316742082	0.17543035365515883	ACCN2, ACCN4, SCN3B	309	32	12983	3.939016990291262	1.0	0.9396207941170084	94.02196533685844
GOTERM_MF_FAT	GO:0031420~alkali metal ion binding	7	1.583710407239819	0.4575483352110978	ACCN2, ACCN4, SLC38A3, KCNJ9, SCN3B, KCNK5, KCNJ10	309	228	12983	1.2899704763526942	1.0	0.9869175847057646	99.98680141930961
SP_PIR_KEYWORDS	Sodium transport	4	0.904977375565611	0.4742621850876597	ACCN2, ACCN4, SLC38A3, SCN3B	426	116	19235	1.5569855917111866	1.0	0.9154398130786452	99.98867958453603
SP_PIR_KEYWORDS	Sodium	4	0.904977375565611	0.4742621850876597	ACCN2, ACCN4, SLC38A3, SCN3B	426	116	19235	1.5569855917111866	1.0	0.9154398130786452	99.98867958453603
GOTERM_MF_FAT	GO:0031402~sodium ion binding	4	0.904977375565611	0.5277802999446248	ACCN2, ACCN4, SLC38A3, SCN3B	309	117	12983	1.4364506403341355	1.0	0.9905528706099664	99.99825779005333
GOTERM_BP_FAT	GO:0006814~sodium ion transport	4	0.904977375565611	0.5973576034995993	ACCN2, ACCN4, SLC38A3, SCN3B	321	130	13528	1.296716990174934	1.0	0.9969107375928676	99.99998380861146
GOTERM_BP_FAT	GO:0015672~monovalent inorganic cation transport	7	1.583710407239819	0.767497305969904	ACCN2, ACCN4, SLC38A3, KCNJ9, SCN3B, KCNK5, KCNJ10	321	318	13528	0.9276827524050236	1.0	0.9994788712463684	99.99999999871162
GOTERM_BP_FAT	GO:0030001~metal ion transport	10	2.262443438914027	0.7757927742595958	ACCN2, ACCN4, SLC38A3, KCNJ9, SCN3B, KCNK5, GRIN1, CACNA1G, KCNJ10, HEPH	321	465	13528	0.9063075737781797	1.0	0.9995416460984562	99.99999999931
GOTERM_BP_FAT	GO:0015674~di-, tri-valent inorganic cation transport	4	0.904977375565611	0.7902263629055846	ACCN2, GRIN1, CACNA1G, HEPH	321	176	13528	0.9578023222883035	1.0	0.9996321096206106	99.99999999978014
GOTERM_BP_FAT	GO:0006812~cation transport	10	2.262443438914027	0.9111508586430139	ACCN2, ACCN4, SLC38A3, KCNJ9, SCN3B, KCNK5, GRIN1, CACNA1G, KCNJ10, HEPH	321	553	13528	0.7620850303921403	1.0	0.9999786868048559	100.0
Annotation Cluster 105	Enrichment Score: 0.3136816768882235
Category	Term	Count	%	PValue	Genes	List Total	Pop Hits	Pop Total	Fold Enrichment	Bonferroni	Benjamini	FDR
SP_PIR_KEYWORDS	amino-acid transport	3	0.6787330316742082	0.188643154494393	SLC38A3, SLC7A10, SLC7A14	426	36	19235	3.762715179968701	1.0	0.7502547794485334	94.78844928382777
GOTERM_MF_FAT	GO:0015171~amino acid transmembrane transporter activity	3	0.6787330316742082	0.41000790917797836	SLC38A3, SLC7A10, SLC7A14	309	59	12983	2.136415994734244	1.0	0.9845230671338439	99.95498394243629
GOTERM_MF_FAT	GO:0005275~amine transmembrane transporter activity	3	0.6787330316742082	0.5271954583586649	SLC38A3, SLC7A10, SLC7A14	309	74	12983	1.7033586985043294	1.0	0.9909703722035316	99.99822601122463
GOTERM_BP_FAT	GO:0015837~amine transport	4	0.904977375565611	0.5315356408010532	SLC38A3, SLC7A10, PARK2, SLC7A14	321	118	13528	1.4285865145995038	1.0	0.9947670202383654	99.99978146129888
GOTERM_BP_FAT	GO:0006865~amino acid transport	3	0.6787330316742082	0.632131113723204	SLC38A3, SLC7A10, SLC7A14	321	90	13528	1.4047767393561785	1.0	0.9977175174360029	99.99999657190553
GOTERM_BP_FAT	GO:0046942~carboxylic acid transport	4	0.904977375565611	0.6797200141883868	SLC38A3, SLC7A10, SLC7A14, PLA2G5	321	147	13528	1.146756521923411	1.0	0.9984811325908735	99.99999968307559
GOTERM_BP_FAT	GO:0015849~organic acid transport	4	0.904977375565611	0.6841537342591413	SLC38A3, SLC7A10, SLC7A14, PLA2G5	321	148	13528	1.13900816704555	1.0	0.9985166005469241	99.99999975059939
Annotation Cluster 106	Enrichment Score: 0.31200388918310046
Category	Term	Count	%	PValue	Genes	List Total	Pop Hits	Pop Total	Fold Enrichment	Bonferroni	Benjamini	FDR
GOTERM_MF_FAT	GO:0004857~enzyme inhibitor activity	10	2.262443438914027	0.19504585277165687	WDTC1, PRKAG2, SERPINE1, CD109, CST2, SCG5, MAPK8IP1, CAMK2N1, WFDC2, ANGPTL4	309	270	12983	1.55615486036198	1.0	0.9345793908774072	95.79415895296219
SP_PIR_KEYWORDS	protease inhibitor	4	0.904977375565611	0.4222240785973954	SERPINE1, CD109, CST2, WFDC2	426	107	19235	1.6879469966214735	1.0	0.8985629720254222	99.95703218471826
SP_PIR_KEYWORDS	Serine protease inhibitor	3	0.6787330316742082	0.5305202367004473	SERPINE1, CD109, WFDC2	426	80	19235	1.6932218309859157	1.0	0.9367003074155992	99.9977131744777
GOTERM_MF_FAT	GO:0004867~serine-type endopeptidase inhibitor activity	3	0.6787330316742082	0.6456716936668044	SERPINE1, CD109, WFDC2	309	92	12983	1.370092866188265	1.0	0.9967773410930988	99.99997373455393
GOTERM_MF_FAT	GO:0004866~endopeptidase inhibitor activity	4	0.904977375565611	0.6726931576253231	SERPINE1, CD109, CST2, WFDC2	309	145	12983	1.159067068407544	1.0	0.9975121349897232	99.99999175377357
GOTERM_MF_FAT	GO:0030414~peptidase inhibitor activity	4	0.904977375565611	0.7075648263342594	SERPINE1, CD109, CST2, WFDC2	309	153	12983	1.0984622543731624	1.0	0.9981555205340822	99.99999840877136
Annotation Cluster 107	Enrichment Score: 0.3076737578763145
Category	Term	Count	%	PValue	Genes	List Total	Pop Hits	Pop Total	Fold Enrichment	Bonferroni	Benjamini	FDR
GOTERM_MF_FAT	GO:0042277~peptide binding	8	1.809954751131222	0.20824274766698853	SSTR2, CLTB, PPIC, GPR77, PCSK5, HLA-DMA, SORCS2, TAPBP	309	203	12983	1.6558100977250627	1.0	0.9359029005874147	96.6962498865489
GOTERM_MF_FAT	GO:0001653~peptide receptor activity	3	0.6787330316742082	0.7571892167119465	SSTR2, GPR77, SORCS2	309	114	12983	1.1056889797308807	1.0	0.9990779369863854	99.99999989473964
GOTERM_MF_FAT	GO:0008528~peptide receptor activity, G-protein coupled	3	0.6787330316742082	0.7571892167119465	SSTR2, GPR77, SORCS2	309	114	12983	1.1056889797308807	1.0	0.9990779369863854	99.99999989473964
Annotation Cluster 108	Enrichment Score: 0.3050419847565184
Category	Term	Count	%	PValue	Genes	List Total	Pop Hits	Pop Total	Fold Enrichment	Bonferroni	Benjamini	FDR
GOTERM_MF_FAT	GO:0048037~cofactor binding	8	1.809954751131222	0.3790264906813874	NPHP3, NOS1, GMDS, OGDHL, MIOX, ABAT, DUS3L, PYGB	309	249	12983	1.3499174692296694	1.0	0.9826408130613372	99.90494484195659
GOTERM_MF_FAT	GO:0050662~coenzyme binding	6	1.3574660633484164	0.4301374390763304	NPHP3, NOS1, GMDS, OGDHL, MIOX, DUS3L	309	181	12983	1.392801587727297	1.0	0.9850418891178485	99.97288609999897
GOTERM_MF_FAT	GO:0050660~FAD binding	3	0.6787330316742082	0.5124879403567232	NPHP3, NOS1, DUS3L	309	72	12983	1.7506742179072277	1.0	0.9921330981653019	99.99722513071147
SP_PIR_KEYWORDS	FAD	3	0.6787330316742082	0.7208943158477679	NPHP3, NOS1, DUS3L	426	114	19235	1.1882258463059057	1.0	0.9835922460337135	99.99999852935669
Annotation Cluster 109	Enrichment Score: 0.30339706348143614
Category	Term	Count	%	PValue	Genes	List Total	Pop Hits	Pop Total	Fold Enrichment	Bonferroni	Benjamini	FDR
GOTERM_BP_FAT	GO:0030218~erythrocyte differentiation	3	0.6787330316742082	0.2706043390012401	INHBA, HEPH, ERCC2	321	43	13528	2.940230384698978	1.0	0.9515122111125172	99.55885030996944
GOTERM_BP_FAT	GO:0034101~erythrocyte homeostasis	3	0.6787330316742082	0.3233060683344773	INHBA, HEPH, ERCC2	321	49	13528	2.580202174327675	1.0	0.9681727492488721	99.87845096967516
GOTERM_BP_FAT	GO:0048872~homeostasis of number of cells	4	0.904977375565611	0.42272471497452696	INHBA, LIPA, HEPH, ERCC2	321	100	13528	1.6857320872274144	1.0	0.9847577292587449	99.99208216006049
GOTERM_BP_FAT	GO:0002520~immune system development	7	1.583710407239819	0.640026987544923	POLL, INHBA, KITLG, HEPH, HLA-DMA, KIRREL3, ERCC2	321	276	13528	1.0688518669014402	1.0	0.9976807221330063	99.99999763905126
GOTERM_BP_FAT	GO:0030099~myeloid cell differentiation	3	0.6787330316742082	0.6498998199878319	INHBA, HEPH, ERCC2	321	93	13528	1.3594613606672694	1.0	0.9978841664972363	99.99999853615729
GOTERM_BP_FAT	GO:0030097~hemopoiesis	6	1.3574660633484164	0.6601894838648872	INHBA, KITLG, HEPH, HLA-DMA, KIRREL3, ERCC2	321	236	13528	1.0714398859496277	1.0	0.9980881841271283	99.99999912337756
GOTERM_BP_FAT	GO:0048534~hemopoietic or lymphoid organ development	6	1.3574660633484164	0.7404589683291997	INHBA, KITLG, HEPH, HLA-DMA, KIRREL3, ERCC2	321	260	13528	0.9725377426312005	1.0	0.9992920936573757	99.99999999146377
Annotation Cluster 110	Enrichment Score: 0.3008746789488133
Category	Term	Count	%	PValue	Genes	List Total	Pop Hits	Pop Total	Fold Enrichment	Bonferroni	Benjamini	FDR
GOTERM_BP_FAT	GO:0001932~regulation of protein amino acid phosphorylation	8	1.809954751131222	0.11665618409896224	LIF, PRKAR2A, PRKAG2, IL1B, KITLG, PDGFC, MAPK8IP1, FAM129A	321	173	13528	1.9488232222282245	1.0	0.8379043716637505	88.1404372237153
GOTERM_BP_FAT	GO:0006469~negative regulation of protein kinase activity	3	0.6787330316742082	0.6136683430420768	PRKAG2, IL1B, MAPK8IP1	321	87	13528	1.453217316575357	1.0	0.9972397420801046	99.99999204577297
GOTERM_BP_FAT	GO:0033673~negative regulation of kinase activity	3	0.6787330316742082	0.632131113723204	PRKAG2, IL1B, MAPK8IP1	321	90	13528	1.4047767393561785	1.0	0.9977175174360029	99.99999657190553
GOTERM_BP_FAT	GO:0043086~negative regulation of catalytic activity	7	1.583710407239819	0.6434902154472608	SSTR2, HRH3, PRKAG2, IL1B, MAPK8IP1, CDC27, ANGPTL4	321	277	13528	1.064993195901796	1.0	0.9977699419267861	99.99999800049653
GOTERM_BP_FAT	GO:0051348~negative regulation of transferase activity	3	0.6787330316742082	0.6669816842193986	PRKAG2, IL1B, MAPK8IP1	321	96	13528	1.3169781931464173	1.0	0.9982355844943827	99.99999938042392
GOTERM_BP_FAT	GO:0044092~negative regulation of molecular function	7	1.583710407239819	0.8062085826183056	SSTR2, HRH3, PRKAG2, IL1B, MAPK8IP1, CDC27, ANGPTL4	321	334	13528	0.883242860074244	1.0	0.9997094206884274	99.9999999999437
Annotation Cluster 111	Enrichment Score: 0.2959667000163215
Category	Term	Count	%	PValue	Genes	List Total	Pop Hits	Pop Total	Fold Enrichment	Bonferroni	Benjamini	FDR
GOTERM_BP_FAT	GO:0031344~regulation of cell projection organization	5	1.1312217194570136	0.15972511042293758	GRIN1, ITGA2, NEFL, SLIT2, KALRN	321	89	13528	2.3676012461059193	1.0	0.8950666827058162	94.97725719363874
GOTERM_BP_FAT	GO:0010975~regulation of neuron projection development	4	0.904977375565611	0.22981077937815467	GRIN1, NEFL, SLIT2, KALRN	321	70	13528	2.4081886960391636	1.0	0.9336751183094104	98.87587145759514
GOTERM_BP_FAT	GO:0050770~regulation of axonogenesis	3	0.6787330316742082	0.3918931961900436	GRIN1, NEFL, SLIT2	321	57	13528	2.218068535825545	1.0	0.9805087102085852	99.98063549768364
GOTERM_BP_FAT	GO:0010769~regulation of cell morphogenesis involved in differentiation	3	0.6787330316742082	0.547080080148915	GRIN1, NEFL, SLIT2	321	77	13528	1.6419468382085203	1.0	0.9953670282948106	99.9998776417548
GOTERM_BP_FAT	GO:0045664~regulation of neuron differentiation	4	0.904977375565611	0.6128433244002686	GRIN1, NEFL, SLIT2, KALRN	321	133	13528	1.2674677347574543	1.0	0.9972537793935575	99.99999174870592
GOTERM_BP_FAT	GO:0050767~regulation of neurogenesis	4	0.904977375565611	0.7562469888165866	GRIN1, NEFL, SLIT2, KALRN	321	166	13528	1.0155012573659121	1.0	0.9993953731287543	99.99999999709742
GOTERM_BP_FAT	GO:0022604~regulation of cell morphogenesis	3	0.6787330316742082	0.8200328505847759	GRIN1, NEFL, SLIT2	321	131	13528	0.9651137903973744	1.0	0.9997856433013044	99.99999999998423
GOTERM_BP_FAT	GO:0051960~regulation of nervous system development	4	0.904977375565611	0.8363615932345483	GRIN1, NEFL, SLIT2, KALRN	321	192	13528	0.8779854620976116	1.0	0.999847177432924	99.99999999999693
GOTERM_BP_FAT	GO:0060284~regulation of cell development	4	0.904977375565611	0.8671595906640346	GRIN1, NEFL, SLIT2, KALRN	321	205	13528	0.822308335232885	1.0	0.9999162125590878	99.99999999999991
Annotation Cluster 112	Enrichment Score: 0.2716081583784306
Category	Term	Count	%	PValue	Genes	List Total	Pop Hits	Pop Total	Fold Enrichment	Bonferroni	Benjamini	FDR
GOTERM_BP_FAT	GO:0016042~lipid catabolic process	6	1.3574660633484164	0.3894725715296137	LIPA, PLCH2, GALC, SCARB1, SCARF1, PLA2G5	321	173	13528	1.4616174166711684	1.0	0.980196572028885	99.97926703531382
SP_PIR_KEYWORDS	lipid degradation	3	0.6787330316742082	0.5697263346323354	LIPA, PLCH2, PLA2G5	426	86	19235	1.5750900753357355	1.0	0.9503665978258542	99.99933316586235
GOTERM_MF_FAT	GO:0016298~lipase activity	3	0.6787330316742082	0.690291224540351	LIPA, PLCH2, PLA2G5	309	100	12983	1.2604854368932037	1.0	0.9977903979105759	99.99999632100737
Annotation Cluster 113	Enrichment Score: 0.27075932219114723
Category	Term	Count	%	PValue	Genes	List Total	Pop Hits	Pop Total	Fold Enrichment	Bonferroni	Benjamini	FDR
GOTERM_CC_FAT	GO:0044440~endosomal part	3	0.6787330316742082	0.3960997516113455	SLC29A3, LDLR, HLA-DMA	306	57	12782	2.198486412108703	1.0	0.9203518924575728	99.88209069599608
GOTERM_CC_FAT	GO:0010008~endosome membrane	3	0.6787330316742082	0.3960997516113455	SLC29A3, LDLR, HLA-DMA	306	57	12782	2.198486412108703	1.0	0.9203518924575728	99.88209069599608
GOTERM_CC_FAT	GO:0005768~endosome	4	0.904977375565611	0.9820031780601076	SLC29A3, LDLR, VPS53, HLA-DMA	306	315	12782	0.5304284676833696	1.0	0.9999956251961128	100.0
Annotation Cluster 114	Enrichment Score: 0.2600863795399972
Category	Term	Count	%	PValue	Genes	List Total	Pop Hits	Pop Total	Fold Enrichment	Bonferroni	Benjamini	FDR
UP_SEQ_FEATURE	domain:B30.2/SPRY	4	0.904977375565611	0.2749787661205846	SPSB3, TRIM7, TRIM25, LOC440061	426	82	19113	2.188594984541395	1.0	0.9993769655656674	99.52007058712823
INTERPRO	IPR003877:SPla/RYanodine receptor SPRY	4	0.904977375565611	0.31271366657208083	SPSB3, TRIM7, TRIM25, LOC440061	390	84	16659	2.034065934065934	1.0	0.9912399541496342	99.67056211921117
INTERPRO	IPR001870:B302 (SPRY)-like	4	0.904977375565611	0.33194715412100695	SPSB3, TRIM7, TRIM25, LOC440061	390	87	16659	1.9639257294429708	1.0	0.9915840503111737	99.78625487919665
INTERPRO	IPR003879:Butyrophylin-like	3	0.6787330316742082	0.4266064250090125	TRIM7, TRIM25, LOC440061	390	62	16659	2.066873449131514	1.0	0.9966443743629393	99.97917827213368
UP_SEQ_FEATURE	zinc finger region:RING-type	5	1.1312217194570136	0.6899529473443926	PCGF5, TRIM7, TRIM25, LOC440061, MLL2	426	210	19113	1.0682427900737759	1.0	0.99999868808137	99.99999964078829
INTERPRO	IPR017907:Zinc finger, RING-type, conserved site	6	1.3574660633484164	0.7862244949089806	PCGF5, TRIM7, TRIM25, PARK2, LOC440061, CNOT4	390	280	16659	0.9153296703296705	1.0	0.99999063802409	99.99999999386641
INTERPRO	IPR001841:Zinc finger, RING-type	6	1.3574660633484164	0.8245112578442745	PCGF5, TRIM7, TRIM25, LOC440061, CNOT4, MLL2	390	296	16659	0.865852390852391	1.0	0.9999950369409355	99.99999999969702
INTERPRO	IPR018957:Zinc finger, C3HC4 RING-type	4	0.904977375565611	0.9043590863402465	PCGF5, TRIM7, TRIM25, LOC440061	390	228	16659	0.7493927125506072	1.0	0.9999997817099506	99.99999999999997
SMART	SM00184:RING	6	1.3574660633484164	0.926353360382607	PCGF5, TRIM7, TRIM25, LOC440061, CNOT4, MLL2	258	296	9079	0.7133092394720302	1.0	0.9999844513183963	99.99999999999919
Annotation Cluster 115	Enrichment Score: 0.25905767223038517
Category	Term	Count	%	PValue	Genes	List Total	Pop Hits	Pop Total	Fold Enrichment	Bonferroni	Benjamini	FDR
GOTERM_MF_FAT	GO:0048037~cofactor binding	8	1.809954751131222	0.3790264906813874	NPHP3, NOS1, GMDS, OGDHL, MIOX, ABAT, DUS3L, PYGB	309	249	12983	1.3499174692296694	1.0	0.9826408130613372	99.90494484195659
GOTERM_BP_FAT	GO:0044275~cellular carbohydrate catabolic process	3	0.6787330316742082	0.6009718922024383	OGDHL, MIOX, PYGB	321	85	13528	1.4874106652006596	1.0	0.9970281827763076	99.99998613324198
GOTERM_BP_FAT	GO:0016052~carbohydrate catabolic process	3	0.6787330316742082	0.7333364275676453	OGDHL, MIOX, PYGB	321	109	13528	1.1599073994684042	1.0	0.9992272538177979	99.99999998640564
Annotation Cluster 116	Enrichment Score: 0.2581206518532903
Category	Term	Count	%	PValue	Genes	List Total	Pop Hits	Pop Total	Fold Enrichment	Bonferroni	Benjamini	FDR
GOTERM_BP_FAT	GO:0051248~negative regulation of protein metabolic process	7	1.583710407239819	0.2806243768310738	EIF2C1, GRIN2C, PAX5, ITGB3, THBS1, FAM129A, CDC27	321	187	13528	1.5775567661219119	1.0	0.9536040897176834	99.65220071415915
GOTERM_BP_FAT	GO:0032269~negative regulation of cellular protein metabolic process	6	1.3574660633484164	0.4222625329269123	EIF2C1, PAX5, ITGB3, THBS1, FAM129A, CDC27	321	180	13528	1.4047767393561785	1.0	0.984908066632536	99.9919724911672
GOTERM_BP_FAT	GO:0006417~regulation of translation	4	0.904977375565611	0.63286274152342	EIF2C1, ITGA2, THBS1, FAM129A	321	137	13528	1.2304613775382587	1.0	0.9977028261874408	99.99999668722506
GOTERM_BP_FAT	GO:0031400~negative regulation of protein modification process	3	0.6787330316742082	0.7764396338139603	PAX5, FAM129A, CDC27	321	119	13528	1.0624361894290426	1.0	0.9995393737157127	99.99999999934343
GOTERM_BP_FAT	GO:0010608~posttranscriptional regulation of gene expression	4	0.904977375565611	0.8795723610332244	EIF2C1, ITGA2, THBS1, FAM129A	321	211	13528	0.798925159823419	1.0	0.9999418504067509	99.99999999999999
Annotation Cluster 117	Enrichment Score: 0.2578583673461457
Category	Term	Count	%	PValue	Genes	List Total	Pop Hits	Pop Total	Fold Enrichment	Bonferroni	Benjamini	FDR
KEGG_PATHWAY	hsa04142:Lysosome	5	1.1312217194570136	0.31376256018063775	LIPA, CLTB, GALC, ACP2, NAPSA	124	117	5085	1.7524813895781637	1.0	0.9845974948534876	98.77557888257287
SP_PIR_KEYWORDS	lysosome	5	1.1312217194570136	0.418884104273675	SLC29A3, LIPA, GALC, ACP2, HLA-DMA	426	149	19235	1.5151873207927655	1.0	0.8983321764003649	99.95338554923889
GOTERM_CC_FAT	GO:0044437~vacuolar part	3	0.6787330316742082	0.45375348390649944	SLC29A3, ACP2, HLA-DMA	306	64	12782	1.9580269607843137	1.0	0.9365643750341527	99.96917248643896
GOTERM_CC_FAT	GO:0005764~lysosome	5	1.1312217194570136	0.7455566314810821	SLC29A3, LIPA, GALC, ACP2, HLA-DMA	306	211	12782	0.9898398537930181	1.0	0.9916906131636408	99.99999887054003
GOTERM_CC_FAT	GO:0000323~lytic vacuole	5	1.1312217194570136	0.7455566314810821	SLC29A3, LIPA, GALC, ACP2, HLA-DMA	306	211	12782	0.9898398537930181	1.0	0.9916906131636408	99.99999887054003
GOTERM_CC_FAT	GO:0005773~vacuole	5	1.1312217194570136	0.8558024949422156	SLC29A3, LIPA, GALC, ACP2, HLA-DMA	306	252	12782	0.8287944807552651	1.0	0.9982285489838213	99.99999999943057
Annotation Cluster 118	Enrichment Score: 0.25632734975594546
Category	Term	Count	%	PValue	Genes	List Total	Pop Hits	Pop Total	Fold Enrichment	Bonferroni	Benjamini	FDR
GOTERM_MF_FAT	GO:0022834~ligand-gated channel activity	6	1.3574660633484164	0.18403776065267297	ACCN2, KCNJ9, GRIN2C, GRIN1, KCNJ10, GRIA3	309	127	12983	1.9850164360522895	1.0	0.9356389648774679	94.87135691366468
GOTERM_MF_FAT	GO:0015276~ligand-gated ion channel activity	6	1.3574660633484164	0.18403776065267297	ACCN2, KCNJ9, GRIN2C, GRIN1, KCNJ10, GRIA3	309	127	12983	1.9850164360522895	1.0	0.9356389648774679	94.87135691366468
SP_PIR_KEYWORDS	ionic channel	10	2.262443438914027	0.27160218403803055	ACCN2, ACCN4, KCNJ9, SCN3B, GRIN2C, KCNK5, GRIN1, CACNA1G, KCNJ10, GRIA3	426	318	19235	1.419892520742906	1.0	0.8046588807578412	98.86506811976773
GOTERM_MF_FAT	GO:0005261~cation channel activity	9	2.0361990950226243	0.32845947921817625	ACCN2, ACCN4, KCNJ9, SCN3B, GRIN2C, KCNK5, GRIN1, CACNA1G, KCNJ10	309	275	12983	1.3750750220653134	1.0	0.9679523692493414	99.70179858631238
SP_PIR_KEYWORDS	voltage-gated channel	5	1.1312217194570136	0.4238374908974345	KCNJ9, SCN3B, KCNK5, CACNA1G, KCNJ10	426	150	19235	1.5050860719874803	1.0	0.8975401186586454	99.95869709987574
GOTERM_MF_FAT	GO:0022836~gated channel activity	9	2.0361990950226243	0.45112012325436535	ACCN2, KCNJ9, SCN3B, GRIN2C, KCNK5, GRIN1, CACNA1G, KCNJ10, GRIA3	309	310	12983	1.2198246163482618	1.0	0.9865422207716878	99.98432358696625
GOTERM_MF_FAT	GO:0031420~alkali metal ion binding	7	1.583710407239819	0.4575483352110978	ACCN2, ACCN4, SLC38A3, KCNJ9, SCN3B, KCNK5, KCNJ10	309	228	12983	1.2899704763526942	1.0	0.9869175847057646	99.98680141930961
GOTERM_MF_FAT	GO:0022838~substrate specific channel activity	11	2.48868778280543	0.47549430546519383	ACCN2, ACCN4, KCNJ9, SCN3B, GRIN2C, KCNK5, GRIN1, CACNA1G, KCNJ10, GRIA3, AQP6	309	398	12983	1.1612512400188646	1.0	0.9884449105833607	99.99192493436423
GOTERM_MF_FAT	GO:0015267~channel activity	11	2.48868778280543	0.5154822319265044	ACCN2, ACCN4, KCNJ9, SCN3B, GRIN2C, KCNK5, GRIN1, CACNA1G, KCNJ10, GRIA3, AQP6	309	412	12983	1.1217912464259905	1.0	0.9910326941517551	99.99746389962468
GOTERM_MF_FAT	GO:0046873~metal ion transmembrane transporter activity	9	2.0361990950226243	0.5180713179460499	ACCN2, ACCN4, KCNJ9, SCN3B, GRIN2C, KCNK5, GRIN1, CACNA1G, KCNJ10	309	328	12983	1.152883021548662	1.0	0.9908482212345957	99.99765478219294
GOTERM_MF_FAT	GO:0022803~passive transmembrane transporter activity	11	2.48868778280543	0.5191898192989859	ACCN2, ACCN4, KCNJ9, SCN3B, GRIN2C, KCNK5, GRIN1, CACNA1G, KCNJ10, GRIA3, AQP6	309	413	12983	1.1190750448607945	1.0	0.9904825150874342	99.99773303040541
GOTERM_MF_FAT	GO:0005216~ion channel activity	10	2.262443438914027	0.5689155488173736	ACCN2, ACCN4, KCNJ9, SCN3B, GRIN2C, KCNK5, GRIN1, CACNA1G, KCNJ10, GRIA3	309	386	12983	1.088502104398276	1.0	0.9932853815996282	99.99953970465873
GOTERM_MF_FAT	GO:0022843~voltage-gated cation channel activity	4	0.904977375565611	0.6816868588874223	KCNJ9, SCN3B, CACNA1G, KCNJ10	309	147	12983	1.14329744842921	1.0	0.9977273907424465	99.99999451046439
GOTERM_MF_FAT	GO:0022832~voltage-gated channel activity	5	1.1312217194570136	0.6836552780436322	KCNJ9, SCN3B, KCNK5, CACNA1G, KCNJ10	309	195	12983	1.0773379802506016	1.0	0.9976691600356606	99.99999498591187
GOTERM_MF_FAT	GO:0005244~voltage-gated ion channel activity	5	1.1312217194570136	0.6836552780436322	KCNJ9, SCN3B, KCNK5, CACNA1G, KCNJ10	309	195	12983	1.0773379802506016	1.0	0.9976691600356606	99.99999498591187
SP_PIR_KEYWORDS	potassium transport	3	0.6787330316742082	0.7253600318689408	KCNJ9, KCNK5, KCNJ10	426	115	19235	1.177893447642376	1.0	0.9839423268361306	99.9999988291202
SP_PIR_KEYWORDS	ion transport	12	2.7149321266968327	0.7347551781064877	ACCN2, ACCN4, SLC38A3, KCNJ9, SCN3B, GRIN2C, KCNK5, GRIN1, CACNA1G, KCNJ10, GRIA3, HEPH	426	578	19235	0.9374238510648667	1.0	0.9847290583935479	99.99999928405654
GOTERM_BP_FAT	GO:0015672~monovalent inorganic cation transport	7	1.583710407239819	0.767497305969904	ACCN2, ACCN4, SLC38A3, KCNJ9, SCN3B, KCNK5, KCNJ10	321	318	13528	0.9276827524050236	1.0	0.9994788712463684	99.99999999871162
SP_PIR_KEYWORDS	potassium	3	0.6787330316742082	0.7706009292243994	KCNJ9, KCNK5, KCNJ10	426	126	19235	1.0750614799910576	1.0	0.9889964586494356	99.99999990800359
GOTERM_BP_FAT	GO:0030001~metal ion transport	10	2.262443438914027	0.7757927742595958	ACCN2, ACCN4, SLC38A3, KCNJ9, SCN3B, KCNK5, GRIN1, CACNA1G, KCNJ10, HEPH	321	465	13528	0.9063075737781797	1.0	0.9995416460984562	99.99999999931
GOTERM_MF_FAT	GO:0030955~potassium ion binding	3	0.6787330316742082	0.8112545298808659	KCNJ9, KCNK5, KCNJ10	309	128	12983	0.9847542475728155	1.0	0.9996220506972476	99.99999999734123
GOTERM_MF_FAT	GO:0005267~potassium channel activity	3	0.6787330316742082	0.8278045835351555	KCNJ9, KCNK5, KCNJ10	309	133	12983	0.9477334111978976	1.0	0.9997371787425481	99.99999999930398
GOTERM_BP_FAT	GO:0006813~potassium ion transport	3	0.6787330316742082	0.8955590746259685	KCNJ9, KCNK5, KCNJ10	321	160	13528	0.7901869158878504	1.0	0.9999618410784726	100.0
GOTERM_BP_FAT	GO:0006812~cation transport	10	2.262443438914027	0.9111508586430139	ACCN2, ACCN4, SLC38A3, KCNJ9, SCN3B, KCNK5, GRIN1, CACNA1G, KCNJ10, HEPH	321	553	13528	0.7620850303921403	1.0	0.9999786868048559	100.0
GOTERM_BP_FAT	GO:0006811~ion transport	14	3.167420814479638	0.922909419148283	SLC38A3, SCN3B, GRIN1, GRIA3, KCNJ10, AQP6, ACCN2, MARCO, ACCN4, KCNJ9, GRIN2C, KCNK5, CACNA1G, HEPH	321	768	13528	0.7682372793354101	1.0	0.9999877668302289	100.0
Annotation Cluster 119	Enrichment Score: 0.23574564284625854
Category	Term	Count	%	PValue	Genes	List Total	Pop Hits	Pop Total	Fold Enrichment	Bonferroni	Benjamini	FDR
UP_SEQ_FEATURE	repeat:15	3	0.6787330316742082	0.44088982654717046	IVL, EWSR1, MLL2	426	67	19113	2.0089342022282954	1.0	0.9999275451979902	99.99358360513305
UP_SEQ_FEATURE	repeat:5	5	1.1312217194570136	0.46305484510668005	APC2, LMOD1, IVL, EWSR1, MLL2	426	157	19113	1.4288597829012288	1.0	0.9999483160286907	99.99672214276106
UP_SEQ_FEATURE	repeat:14	3	0.6787330316742082	0.49232560273993425	IVL, EWSR1, MLL2	426	74	19113	1.8188998858012941	1.0	0.9999634437427914	99.99870772128075
UP_SEQ_FEATURE	repeat:8	4	0.904977375565611	0.5009529907684076	LMOD1, IVL, EWSR1, MLL2	426	120	19113	1.4955399061032864	1.0	0.9999652574314936	99.99902780211619
UP_SEQ_FEATURE	repeat:13	3	0.6787330316742082	0.5203480565875183	IVL, EWSR1, MLL2	426	78	19113	1.7256229685807152	1.0	0.9999761176681766	99.99949661291598
UP_SEQ_FEATURE	repeat:12	3	0.6787330316742082	0.5339669325752	IVL, EWSR1, MLL2	426	80	19113	1.6824823943661973	1.0	0.9999824992991351	99.9996879766973
UP_SEQ_FEATURE	repeat:7	4	0.904977375565611	0.5496652415100453	LMOD1, IVL, EWSR1, MLL2	426	129	19113	1.39119991265422	1.0	0.999988062758136	99.99982335988449
UP_SEQ_FEATURE	repeat:11	3	0.6787330316742082	0.5668404030977459	IVL, EWSR1, MLL2	426	85	19113	1.583512841756421	1.0	0.9999893730081666	99.99990738562127
UP_SEQ_FEATURE	repeat:4	5	1.1312217194570136	0.578886682801796	APC2, LMOD1, IVL, EWSR1, MLL2	426	182	19113	1.2325878347005108	1.0	0.9999910591084683	99.99994201855316
UP_SEQ_FEATURE	repeat:6	4	0.904977375565611	0.6195732879266861	LMOD1, IVL, EWSR1, MLL2	426	143	19113	1.2549985226041565	1.0	0.9999939553733649	99.99998927095665
UP_SEQ_FEATURE	repeat:10	3	0.6787330316742082	0.6217140605965115	IVL, EWSR1, MLL2	426	94	19113	1.4318999100988912	1.0	0.9999937730006568	99.99999023063513
UP_SEQ_FEATURE	repeat:9	3	0.6787330316742082	0.6710716942466846	IVL, EWSR1, MLL2	426	103	19113	1.3067824422261727	1.0	0.9999978772920181	99.99999904136908
UP_SEQ_FEATURE	repeat:3	5	1.1312217194570136	0.7039959706065685	APC2, LMOD1, IVL, EWSR1, MLL2	426	214	19113	1.0482756351191258	1.0	0.9999990484247089	99.9999998336205
UP_SEQ_FEATURE	repeat:1	5	1.1312217194570136	0.7921103917808527	APC2, LMOD1, IVL, EWSR1, MLL2	426	243	19113	0.9231727815452385	1.0	0.9999999236932425	99.99999999952915
UP_SEQ_FEATURE	repeat:2	5	1.1312217194570136	0.7998975014885356	APC2, LMOD1, IVL, EWSR1, MLL2	426	246	19113	0.9119145768922478	1.0	0.999999942429549	99.99999999975022
Annotation Cluster 120	Enrichment Score: 0.23411812591788958
Category	Term	Count	%	PValue	Genes	List Total	Pop Hits	Pop Total	Fold Enrichment	Bonferroni	Benjamini	FDR
GOTERM_CC_FAT	GO:0015630~microtubule cytoskeleton	15	3.3936651583710407	0.4393088351885923	NDN, APC2, KIF17, DYNLT3, DNHD1, PDE4D, AKAP9, CDC27, KIF13A, NPHP3, PCGF5, NAV1, CEP290, DCX, DST	306	549	12782	1.1412907603842994	1.0	0.9342014669663288	99.95629957653983
GOTERM_CC_FAT	GO:0005813~centrosome	6	1.3574660633484164	0.6223855768447586	PCGF5, NDN, CEP290, AKAP9, PDE4D, CDC27	306	224	12782	1.1188725490196079	1.0	0.9809622115307309	99.99977857689662
GOTERM_CC_FAT	GO:0005815~microtubule organizing center	6	1.3574660633484164	0.7257986645706848	PCGF5, NDN, CEP290, AKAP9, PDE4D, CDC27	306	253	12782	0.990622335890878	1.0	0.9897645917995984	99.999996930264
Annotation Cluster 121	Enrichment Score: 0.23339811425402748
Category	Term	Count	%	PValue	Genes	List Total	Pop Hits	Pop Total	Fold Enrichment	Bonferroni	Benjamini	FDR
UP_SEQ_FEATURE	zinc finger region:C2H2-type 16	6	1.3574660633484164	0.07984767771903273	ZFHX4, ZNF226, ZNF135, ZNF418, ZNF407, ZNF585A	426	103	19113	2.6135648844523454	1.0	0.9915646266922439	74.88665168625585
UP_SEQ_FEATURE	zinc finger region:C2H2-type 18	4	0.904977375565611	0.18131435472618002	ZFHX4, ZNF226, ZNF407, ZNF585A	426	66	19113	2.719163465642339	1.0	0.9991804204849356	96.39135613746748
UP_SEQ_FEATURE	zinc finger region:C2H2-type 20	3	0.6787330316742082	0.19048245774832384	ZFHX4, ZNF407, ZNF585A	426	36	19113	3.738849765258216	1.0	0.9992272552645435	97.00682355848772
UP_SEQ_FEATURE	zinc finger region:C2H2-type 17	4	0.904977375565611	0.281032041975002	ZFHX4, ZNF226, ZNF407, ZNF585A	426	83	19113	2.1622263702698117	1.0	0.9994235427820392	99.58244200949429
UP_SEQ_FEATURE	zinc finger region:C2H2-type 13	7	1.583710407239819	0.29443237255460947	ZFHX4, ZNF264, ZNF226, ZNF135, ZNF418, ZNF407, ZNF585A	426	201	19113	1.5625043795108964	1.0	0.9993435852712327	99.694478121421
UP_SEQ_FEATURE	zinc finger region:C2H2-type 12	8	1.809954751131222	0.3342702257752835	ZNF563, ZFHX4, ZNF264, ZNF226, ZNF135, ZNF418, ZNF407, ZNF585A	426	252	19113	1.424323720098368	1.0	0.9997262808166381	99.88360595963645
UP_SEQ_FEATURE	zinc finger region:C2H2-type 19	3	0.6787330316742082	0.3466656268050995	ZNF226, ZNF407, ZNF585A	426	55	19113	2.447247119078105	1.0	0.9997382116232102	99.91480854989673
UP_SEQ_FEATURE	zinc finger region:C2H2-type 15	5	1.1312217194570136	0.3481124154454872	ZNF226, ZNF135, ZNF418, ZNF407, ZNF585A	426	134	19113	1.674111835190246	1.0	0.999721094245471	99.91788752959944
INTERPRO	IPR013087:Zinc finger, C2H2-type/integrase, DNA-binding	17	3.8461538461538463	0.3785185480350246	ZNF563, ZNF264, ZBTB10, KLF14, ZNF177, ZNF585A, ZBTB37, ZNF652, ZNF174, ZFHX4, ZNF226, ZNF238, ZNF135, ZIC4, ZNF418, ZNF407, SCRT1	390	621	16659	1.1693422519509475	1.0	0.9953978211222951	99.92894655401298
UP_SEQ_FEATURE	zinc finger region:C2H2-type 3	16	3.619909502262444	0.41777040766322027	ZNF563, ZNF264, KLF14, ZNF177, ZNF585A, ZBTB37, ZNF652, ZNF174, ZFHX4, ZNF226, ZNF238, ZNF135, ZIC4, ZNF418, ZNF407, SCRT1	426	622	19113	1.1541143969928898	1.0	0.9999159265598129	99.98742579510757
UP_SEQ_FEATURE	zinc finger region:C2H2-type 1	14	3.167420814479638	0.42547287213986956	ZNF264, ZBTB10, KLF14, ZNF177, ZNF585A, ZBTB37, ZNF652, ZNF174, ZFHX4, ZNF238, ZNF135, ZNF418, ZNF407, SCRT1	426	542	19113	1.1589054622940596	1.0	0.9999169729498285	99.98992038768108
UP_SEQ_FEATURE	zinc finger region:C2H2-type 14	5	1.1312217194570136	0.46305484510668005	ZFHX4, ZNF226, ZNF135, ZNF418, ZNF585A	426	157	19113	1.4288597829012288	1.0	0.9999483160286907	99.99672214276106
UP_SEQ_FEATURE	zinc finger region:C2H2-type 11	8	1.809954751131222	0.4838216972563806	ZNF563, ZFHX4, ZNF264, ZNF226, ZNF135, ZNF418, ZNF407, ZNF585A	426	293	19113	1.2250156227467193	1.0	0.9999617663670539	99.99829725378927
SP_PIR_KEYWORDS	zinc-finger	39	8.823529411764707	0.5225371712518058	ING5, ZBTB10, PLEKHM1, PHF20, ZNF177, ZNF652, ZBTB37, CNOT4, ZNF174, PCGF5, ZNF226, STAC, TRIM7, ZNF407, XAF1, LOC440061, SCRT1, EWSR1, MTMR4, MLL2, DUS3L, ZDHHC1, ZNF563, ZNF264, ZC3H10, ZMYM6, TRIM25, KLF14, PARK2, RPH3A, ZNF585A, ZFHX4, PDZD8, KSR2, ZNF238, ZNF135, ZIC4, ZNF418, JMJD1C	426	1718	19235	1.0250004099099839	1.0	0.9341915341422545	99.99709785875078
UP_SEQ_FEATURE	zinc finger region:C2H2-type 10	8	1.809954751131222	0.6157422220617795	ZNF563, ZFHX4, ZNF264, ZNF226, ZNF135, ZNF418, ZNF407, ZNF585A	426	334	19113	1.0746394534873915	1.0	0.999994403186433	99.99998732877219
INTERPRO	IPR007087:Zinc finger, C2H2-type	18	4.072398190045249	0.6586989629977825	ZNF563, ZNF264, ZBTB10, PHF20, KLF14, ZNF177, ZNF585A, ZBTB37, ZNF652, ZNF174, ZFHX4, ZNF226, ZNF238, ZNF135, ZIC4, ZNF418, ZNF407, SCRT1	390	784	16659	0.980710361067504	1.0	0.9998576164372188	99.99999233646582
INTERPRO	IPR015880:Zinc finger, C2H2-like	18	4.072398190045249	0.6847684306158046	ZNF563, ZNF264, ZBTB10, PHF20, KLF14, ZNF177, ZNF585A, ZBTB37, ZNF652, ZNF174, ZFHX4, ZNF226, ZNF238, ZNF135, ZIC4, ZNF418, ZNF407, SCRT1	390	797	16659	0.9647138307113214	1.0	0.9999000937179735	99.99999771710898
UP_SEQ_FEATURE	zinc finger region:C2H2-type 2	13	2.941176470588235	0.703792989354315	ZNF264, ZBTB10, KLF14, ZNF177, ZNF585A, ZBTB37, ZNF174, ZFHX4, ZNF238, ZNF135, ZNF418, ZNF407, SCRT1	426	608	19113	0.9593101371386211	1.0	0.9999991379344585	99.99999983171587
UP_SEQ_FEATURE	zinc finger region:C2H2-type 8	9	2.0361990950226243	0.7125968388128455	ZNF563, ZFHX4, ZNF264, ZNF226, ZNF135, ZNF418, ZNF407, ZNF585A, ZNF652	426	417	19113	0.9683351910021278	1.0	0.9999992426206236	99.99999989803298
UP_SEQ_FEATURE	zinc finger region:C2H2-type 9	8	1.809954751131222	0.7342237106658903	ZNF563, ZFHX4, ZNF264, ZNF226, ZNF135, ZNF418, ZNF407, ZNF585A	426	376	19113	0.9545999400659274	1.0	0.9999996498959395	99.99999997218283
UP_SEQ_FEATURE	zinc finger region:C2H2-type 4	12	2.7149321266968327	0.736127993324977	ZNF563, ZNF264, ZNF226, ZNF238, ZNF135, ZIC4, ZNF418, ZNF407, ZNF177, SCRT1, ZNF585A, ZNF652	426	575	19113	0.9363380281690141	1.0	0.9999996389201677	99.99999997531359
UP_SEQ_FEATURE	domain:KRAB	7	1.583710407239819	0.7508579020377166	ZNF563, ZNF264, ZNF226, ZNF135, ZNF418, ZNF177, ZNF585A	426	332	19113	0.9459740369930427	1.0	0.999999732698915	99.99999999048879
UP_SEQ_FEATURE	zinc finger region:C2H2-type 6	10	2.262443438914027	0.7609004803814815	ZNF563, ZFHX4, ZNF264, ZNF226, ZNF135, ZNF418, ZNF407, ZNF177, ZNF585A, ZNF652	426	488	19113	0.9193892865389056	1.0	0.9999998088188305	99.99999999519672
UP_SEQ_FEATURE	zinc finger region:C2H2-type 5	11	2.48868778280543	0.761026703165489	ZNF563, ZFHX4, ZNF264, ZNF226, ZNF135, ZIC4, ZNF418, ZNF407, ZNF177, ZNF585A, ZNF652	426	538	19113	0.9173386041153988	1.0	0.9999997875197973	99.99999999523865
UP_SEQ_FEATURE	zinc finger region:C2H2-type 7	9	2.0361990950226243	0.7885911472109556	ZNF563, ZFHX4, ZNF264, ZNF226, ZNF135, ZNF418, ZNF407, ZNF177, ZNF652	426	451	19113	0.8953343118578433	1.0	0.9999999188963077	99.99999999937779
INTERPRO	IPR001909:Krueppel-associated box	7	1.583710407239819	0.8399175877546592	ZNF563, ZNF264, ZNF226, ZNF135, ZNF418, ZNF177, ZNF585A	390	355	16659	0.8422751895991332	1.0	0.9999963136312643	99.99999999992532
SP_PIR_KEYWORDS	Transcription	40	9.049773755656108	0.8762104112244624	ING5, EIF2C1, NDN, ZBTB10, PAX5, PHF20, ZNF177, SOHLH1, ZNF652, ZBTB37, CNOT4, ZNF174, FOXH1, PCGF5, ZNF226, PAX7, HOXC5, ZNF407, SCRT1, EWSR1, ETV4, MLL2, ERCC2, ZNF563, ZNF264, POLR1A, KLF14, ZNF585A, NRIP2, ELL2, ZFHX4, ZNF238, ZNF135, PARP14, ZNF418, SETD8, WASL, MAFA, JMJD1C, EAF2	426	2071	19235	0.8720923642612151	1.0	0.9975706076351669	99.99999999998495
SP_PIR_KEYWORDS	transcription regulation	39	8.823529411764707	0.8788154444991504	ING5, EIF2C1, NDN, ZBTB10, PAX5, PHF20, ZNF177, SOHLH1, ZNF652, ZBTB37, CNOT4, ZNF174, FOXH1, PCGF5, ZNF226, PAX7, HOXC5, ZNF407, SCRT1, EWSR1, ETV4, MLL2, ERCC2, ZNF563, ZNF264, KLF14, ZNF585A, NRIP2, ELL2, ZFHX4, ZNF238, ZNF135, PARP14, ZNF418, SETD8, WASL, MAFA, JMJD1C, EAF2	426	2026	19235	0.8691760632899073	1.0	0.9976223759931291	99.99999999998886
SMART	SM00355:ZnF_C2H2	18	4.072398190045249	0.9169325180708068	ZNF563, ZNF264, ZBTB10, PHF20, KLF14, ZNF177, ZNF585A, ZBTB37, ZNF652, ZNF174, ZFHX4, ZNF226, ZNF238, ZNF135, ZIC4, ZNF418, ZNF407, SCRT1	258	797	9079	0.794753581745499	1.0	0.999984141449779	99.99999999999638
GOTERM_BP_FAT	GO:0045449~regulation of transcription	53	11.990950226244344	0.9273121279278216	EIF2C1, PAX5, PHF20, SOHLH1, ZBTB37, CNOT4, PCGF5, PAX7, HOXC5, ZNF407, IL1B, BCL7A, SCRT1, MLL2, NRIP2, ELL2, INHBA, ZNF238, ZNF135, PARP14, WASL, JMJD1C, MAP3K13, ING5, NDN, ZBTB10, PPM1A, GON4L, ZNF177, ZNF652, ZNF174, LIF, FOXH1, IL17A, ZNF226, MYOG, MEIS3P1, EWSR1, ETV4, ERCC2, ZNF563, WDTC1, ZNF264, GRIN1, KLF14, ZNF585A, DLX3, ZFHX4, ZNF418, SETD8, EAF2, MAFA, MAPK8IP1	321	2601	13528	0.8587447195602936	1.0	0.999990319258794	100.0
SMART	SM00349:KRAB	7	1.583710407239819	0.9409627727771226	ZNF563, ZNF264, ZNF226, ZNF135, ZNF418, ZNF177, ZNF585A	258	355	9079	0.69388579539251	1.0	0.9999921022890413	99.99999999999994
GOTERM_BP_FAT	GO:0006355~regulation of transcription, DNA-dependent	34	7.6923076923076925	0.947002059381692	NDN, PPM1A, PAX5, GON4L, ZNF177, ZNF174, FOXH1, LIF, IL17A, ZNF226, PAX7, HOXC5, MYOG, MEIS3P1, SCRT1, EWSR1, ETV4, MLL2, ERCC2, ZNF563, WDTC1, ZNF264, GRIN1, ZNF585A, NRIP2, DLX3, INHBA, ZFHX4, ZNF238, ZNF135, ZNF418, MAPK8IP1, MAFA, JMJD1C	321	1773	13528	0.808162591169375	1.0	0.9999973779975105	100.0
GOTERM_MF_FAT	GO:0003700~transcription factor activity	17	3.8461538461538463	0.9585526395255932	PAX5, TRIM25, SOHLH1, ZNF174, DLX3, FOXH1, ZFHX4, ZNF238, ZNF135, PAX7, HOXC5, MEIS3P1, MYOG, MAFA, SCRT1, EWSR1, ETV4	309	975	12983	0.7325898265704092	1.0	0.999998385084509	100.0
GOTERM_BP_FAT	GO:0051252~regulation of RNA metabolic process	34	7.6923076923076925	0.9615300516739353	NDN, PPM1A, PAX5, GON4L, ZNF177, ZNF174, FOXH1, LIF, IL17A, ZNF226, PAX7, HOXC5, MYOG, MEIS3P1, SCRT1, EWSR1, ETV4, MLL2, ERCC2, ZNF563, WDTC1, ZNF264, GRIN1, ZNF585A, NRIP2, DLX3, INHBA, ZFHX4, ZNF238, ZNF135, ZNF418, MAPK8IP1, MAFA, JMJD1C	321	1813	13528	0.7903321975418104	1.0	0.9999992232203653	100.0
GOTERM_BP_FAT	GO:0006350~transcription	40	9.049773755656108	0.9632228446580601	ING5, EIF2C1, NDN, ZBTB10, PAX5, PHF20, ZNF177, SOHLH1, ZNF652, ZBTB37, CNOT4, ZNF174, FOXH1, PCGF5, ZNF226, PAX7, HOXC5, ZNF407, SCRT1, EWSR1, ETV4, MLL2, ERCC2, ZNF563, ZNF264, POLR1A, KLF14, ZNF585A, NRIP2, ELL2, ZFHX4, ZNF238, ZNF135, PARP14, ZNF418, SETD8, WASL, MAFA, JMJD1C, EAF2	321	2101	13528	0.8023474951106209	1.0	0.9999993403952825	100.0
SP_PIR_KEYWORDS	dna-binding	31	7.013574660633484	0.9783251933845218	NDN, ZBTB10, PAX5, PHF20, ZNF177, OBFC2A, SOHLH1, ZNF652, ZBTB37, ZNF174, FOXH1, ZNF226, PAX7, HOXC5, ZNF407, MYOG, SCRT1, EWSR1, ETV4, ERCC2, POLL, ZNF563, ZNF264, KLF14, DLX3, ZFHX4, ZNF238, ZNF135, ZIC4, ZNF418, MAFA	426	1868	19235	0.7493201536126107	1.0	0.999956786533121	100.0
GOTERM_MF_FAT	GO:0003677~DNA binding	40	9.049773755656108	0.9956216815047619	NDN, ZBTB10, PAX5, PHF20, GON4L, ZNF177, OBFC2A, SOHLH1, ZNF652, ZBTB37, ZNF174, FOXH1, ZNF226, PAX7, HOXC5, ZNF407, MYOG, MEIS3P1, SCRT1, EWSR1, ETV4, MLL2, ERCC2, POLL, ZDHHC1, ZNF563, ZNF264, ZMYM6, POLR1A, TREX1, KLF14, TRIM25, LHFP, DLX3, ZFHX4, ZNF238, ZNF135, ZIC4, ZNF418, MAFA	309	2331	12983	0.7209983909013035	1.0	0.9999999995868227	100.0
GOTERM_MF_FAT	GO:0030528~transcription regulator activity	23	5.203619909502263	0.996913694181974	PAX5, TRIM25, SOHLH1, NRIP2, ELL2, ZNF174, DLX3, FOXH1, ZFHX4, ZNF238, ZNF135, PAX7, HOXC5, CEP290, MEIS3P1, MYOG, SETD8, EAF2, MAFA, SCRT1, EWSR1, ETV4, ERCC2	309	1512	12983	0.6391350319343847	1.0	0.999999999878861	100.0
SP_PIR_KEYWORDS	nucleus	71	16.063348416289593	0.9988843375973829	PAX5, PHF20, GNL3L, SOHLH1, ZBTB37, CNOT4, PAX7, HOXC5, ZNF407, CEP290, PDGFC, SCRT1, MLL2, POLL, NUDT16, LIMK2, EXOSC6, POLR1A, DYNLT3, PARP10, NRIP2, ELL2, ZNF238, NAV2, ZNF135, PARP14, NOL10, JMJD1C, WASL, NMNAT1, ING5, NDN, ZBTB10, GON4L, OBFC2A, ZNF177, ZNF652, ZNF174, FOXH1, RGS12, SPANXA1, SFRS16, ZNF226, CDC40, MYOG, MTMR8, XAF1, EWSR1, ETV4, ERCC2, KLK6, ZNF563, ZNF264, ZMYM6, SAMD11, NX…	426	4283	19235	0.748501828936104	1.0	0.9999999550858941	100.0
Annotation Cluster 122	Enrichment Score: 0.23323947084240942
Category	Term	Count	%	PValue	Genes	List Total	Pop Hits	Pop Total	Fold Enrichment	Bonferroni	Benjamini	FDR
INTERPRO	IPR001245:Tyrosine protein kinase	7	1.583710407239819	0.05839191007863304	RET, FGR, MST1R, ALK, MAP3K13, DDR2, MAP3K12	390	118	16659	2.533963494132985	1.0	0.8038318596461682	60.02866548384229
SP_PIR_KEYWORDS	tyrosine-specific protein kinase	4	0.904977375565611	0.08947602197655849	RET, FGR, MST1R, DDR2	426	48	19235	3.762715179968701	1.0	0.6237579579183378	73.41119266238425
SMART	SM00219:TyrKc	7	1.583710407239819	0.11771552527016278	RET, FGR, MST1R, ALK, MAP3K13, DDR2, MAP3K12	258	118	9079	2.087537774274077	0.9999999999591446	0.818888341770658	78.94268241497514
INTERPRO	IPR008266:Tyrosine protein kinase, active site	5	1.1312217194570136	0.19136399131225032	RET, FGR, MST1R, ALK, DDR2	390	97	16659	2.20182394924663	1.0	0.9698052712678057	96.07318269241222
GOTERM_MF_FAT	GO:0004714~transmembrane receptor protein tyrosine kinase activity	4	0.904977375565611	0.2123360065426194	RET, MST1R, ALK, DDR2	309	67	12983	2.508428730135729	1.0	0.9323708290238902	96.93710532869736
SP_PIR_KEYWORDS	tyrosine-protein kinase	5	1.1312217194570136	0.23066840070299405	RET, FGR, MST1R, ALK, DDR2	426	111	19235	2.033900097280379	1.0	0.7663428696695569	97.54225212939573
SP_PIR_KEYWORDS	phosphotransferase	6	1.3574660633484164	0.45795280660307214	RET, PRKAR2A, FGR, MST1R, DDR2, MAP3K12	426	201	19235	1.347838273421624	1.0	0.9127060612757919	99.9825672301444
GOTERM_BP_FAT	GO:0006468~protein amino acid phosphorylation	17	3.8461538461538463	0.5027506806023917	RET, CCL2, PTPRE, FGR, LIMK2, AKAP9, ALK, DDR2, KSR2, PLK2, IL1B, MAPK8IP1, MST1R, THBS1, MAP3K13, MAP3K12, KALRN	321	667	13528	1.0741171470339597	1.0	0.9929889222709549	99.99939093762896
INTERPRO	IPR000719:Protein kinase, core	12	2.7149321266968327	0.5572131224510447	RET, KSR2, PLK2, LIMK2, FGR, AKAP9, MST1R, ALK, MAP3K13, DDR2, MAP3K12, KALRN	390	476	16659	1.0768584356819653	1.0	0.9995556807013106	99.99959490002126
GOTERM_MF_FAT	GO:0004713~protein tyrosine kinase activity	5	1.1312217194570136	0.5577562194472968	RET, FGR, MST1R, ALK, DDR2	309	166	12983	1.265547627402815	1.0	0.9925848677534748	99.99933144789102
SP_PIR_KEYWORDS	kinase	16	3.619909502262444	0.5583934704187526	RET, FGR, LIMK2, AKAP9, ALK, DDR2, PRKAR2A, EPS8, PLK2, MAPK8IP1, MST1R, PIK3R3, MAP3K13, PLAU, MAP3K12, KALRN	426	688	19235	1.0500600502238235	1.0	0.9481095864391026	99.99903710212259
GOTERM_MF_FAT	GO:0004672~protein kinase activity	15	3.3936651583710407	0.5799250739999855	RET, CCL2, FGR, LIMK2, PRKAG2, AKAP9, ALK, DDR2, KSR2, PLK2, MST1R, MAP3K13, MAP3K12, KALRN, ERCC2	309	606	12983	1.0400044858854818	1.0	0.9939180990800339	99.99968453698835
UP_SEQ_FEATURE	domain:Protein kinase	11	2.48868778280543	0.598457709795168	RET, KSR2, PLK2, LIMK2, FGR, MST1R, ALK, MAP3K13, DDR2, MAP3K12, KALRN	426	469	19113	1.052298867833869	1.0	0.999993487520358	99.9999736906522
SP_PIR_KEYWORDS	ATP	6	1.3574660633484164	0.599819029284437	RET, FGR, ABCD2, MST1R, DDR2, MAP3K12	426	236	19235	1.1479470040582478	1.0	0.959606959735154	99.99976065780427
GOTERM_BP_FAT	GO:0006796~phosphate metabolic process	23	5.203619909502263	0.619807461241973	RET, PTPRE, CCL2, SSH1, FGR, LIMK2, PTPRN2, PPM1A, AKAP9, ALK, DDR2, KSR2, PLK2, COX1, IL1B, MTMR8, MST1R, MAPK8IP1, THBS1, MAP3K13, MAP3K12, MTMR4, KALRN	321	973	13528	0.9961931656277113	1.0	0.9974063522584874	99.99999396016844
GOTERM_BP_FAT	GO:0006793~phosphorus metabolic process	23	5.203619909502263	0.619807461241973	RET, PTPRE, CCL2, SSH1, FGR, LIMK2, PTPRN2, PPM1A, AKAP9, ALK, DDR2, KSR2, PLK2, COX1, IL1B, MTMR8, MST1R, MAPK8IP1, THBS1, MAP3K13, MAP3K12, MTMR4, KALRN	321	973	13528	0.9961931656277113	1.0	0.9974063522584874	99.99999396016844
GOTERM_BP_FAT	GO:0016310~phosphorylation	18	4.072398190045249	0.7117780757858626	RET, CCL2, PTPRE, FGR, LIMK2, AKAP9, ALK, DDR2, KSR2, PLK2, COX1, IL1B, MST1R, MAPK8IP1, THBS1, MAP3K13, MAP3K12, KALRN	321	800	13528	0.9482242990654206	1.0	0.9989467566985641	99.99999994827637
INTERPRO	IPR017441:Protein kinase, ATP binding site	10	2.262443438914027	0.7395608137334541	RET, PLK2, LIMK2, FGR, AKAP9, MST1R, ALK, MAP3K13, MAP3K12, KALRN	390	455	16659	0.9387996618765849	1.0	0.9999728308364919	99.99999987565495
GOTERM_MF_FAT	GO:0004674~protein serine/threonine kinase activity	9	2.0361990950226243	0.8051320370345952	KSR2, PLK2, LIMK2, PRKAG2, AKAP9, MAP3K13, MAP3K12, ERCC2, KALRN	309	430	12983	0.8794084443440957	1.0	0.9995888301505714	99.9999999957621
INTERPRO	IPR008271:Serine/threonine protein kinase, active site	7	1.583710407239819	0.8380013541038449	KSR2, PLK2, LIMK2, AKAP9, MAP3K13, MAP3K12, KALRN	390	354	16659	0.8446544980443285	1.0	0.9999964287947405	99.99999999991047
INTERPRO	IPR017442:Serine/threonine protein kinase-related	7	1.583710407239819	0.8474006610211304	KSR2, PLK2, LIMK2, AKAP9, MAP3K13, MAP3K12, KALRN	390	359	16659	0.8328905078208698	1.0	0.9999970187322194	99.99999999996399
UP_SEQ_FEATURE	binding site:ATP	10	2.262443438914027	0.8549890325565399	RET, PLK2, LIMK2, FGR, MST1R, ALK, MAP3K13, DDR2, MAP3K12, KALRN	426	542	19113	0.8277896159243282	1.0	0.99999999599362	99.9999999999988
GOTERM_MF_FAT	GO:0000166~nucleotide binding	46	10.407239819004525	0.9114318145319562	SLC27A1, RAB3B, RAB9B, FGR, PRKAG2, KCNJ10, AKAP9, GNL3L, HLA-DMA, DDR2, CNOT4, KIF13A, QRSL1, NPHP3, PRKAR2A, LTB4R, SYN2, MIOX, TGM2, ABCD2, SCG5, NT5E, EWSR1, DUS3L, ERCC2, RET, NOS1, LIMK2, ACTA2, KIF17, TREX1, NXF3, ELAVL3, ELAVL4, ALK, RERG, KSR2, NAV1, PLK2, NAV2, MST1R, MAP3K13, RASD2, MAP3K12, KALRN, NMNAT1	309	2245	12983	0.8609106176256478	1.0	0.9999739325129202	99.99999999999996
UP_SEQ_FEATURE	nucleotide phosphate-binding region:ATP	17	3.8461538461538463	0.9117201387649401	RET, FGR, LIMK2, KIF17, KCNJ10, ALK, DDR2, KIF13A, PLK2, NAV2, ABCD2, MST1R, MAP3K13, MAP3K12, NMNAT1, KALRN, ERCC2	426	962	19113	0.7928537963749231	1.0	0.9999999999387397	100.0
SP_PIR_KEYWORDS	transferase	25	5.656108597285068	0.920562369238554	FGR, DDR2, XYLT1, B3GNT6, SULT1A3, TGM2, GALNT14, MLL2, POLL, ZDHHC1, RET, LIMK2, POLR1A, PARP10, ALK, PLK2, PARP14, ABAT, SETD8, MST1R, MAP3K13, MAP3K12, NMNAT1, PYGB, KALRN	426	1394	19235	0.8097665380133504	1.0	0.9991072995138817	99.99999999999997
SP_PIR_KEYWORDS	serine/threonine-protein kinase	6	1.3574660633484164	0.9261969847216339	PLK2, LIMK2, AKAP9, MAP3K13, MAP3K12, KALRN	426	381	19235	0.7110642859783373	1.0	0.9992031935075006	99.99999999999999
GOTERM_MF_FAT	GO:0001883~purine nucleoside binding	31	7.013574660633484	0.9353512551591381	FGR, PRKAG2, KCNJ10, AKAP9, DDR2, HLA-DMA, QRSL1, KIF13A, NPHP3, PRKAR2A, SYN2, TGM2, ABCD2, ERCC2, DUS3L, RET, NOS1, LIMK2, KIF17, ACTA2, TREX1, ALK, RERG, KSR2, PLK2, NAV2, MST1R, MAP3K13, MAP3K12, KALRN, NMNAT1	309	1601	12983	0.8135550394272189	1.0	0.9999927347941997	100.0
GOTERM_MF_FAT	GO:0001882~nucleoside binding	31	7.013574660633484	0.9407386529431404	FGR, PRKAG2, KCNJ10, AKAP9, DDR2, HLA-DMA, QRSL1, KIF13A, NPHP3, PRKAR2A, SYN2, TGM2, ABCD2, ERCC2, DUS3L, RET, NOS1, LIMK2, KIF17, ACTA2, TREX1, ALK, RERG, KSR2, PLK2, NAV2, MST1R, MAP3K13, MAP3K12, KALRN, NMNAT1	309	1612	12983	0.8080034851879512	1.0	0.999994516090102	100.0
GOTERM_MF_FAT	GO:0030554~adenyl nucleotide binding	30	6.787330316742081	0.9462458218526514	FGR, PRKAG2, KCNJ10, AKAP9, DDR2, HLA-DMA, QRSL1, KIF13A, NPHP3, PRKAR2A, SYN2, TGM2, ABCD2, ERCC2, DUS3L, RET, NOS1, LIMK2, KIF17, ACTA2, TREX1, ALK, KSR2, PLK2, NAV2, MST1R, MAP3K13, MAP3K12, KALRN, NMNAT1	309	1577	12983	0.7992932383596728	1.0	0.9999960247089422	100.0
UP_SEQ_FEATURE	active site:Proton acceptor	10	2.262443438914027	0.9590046443963441	RET, PLK2, FGR, SULT1A3, MST1R, ALK, MAP3K13, DDR2, MAP3K12, KALRN	426	658	19113	0.681857100047091	1.0	0.999999999999904	100.0
GOTERM_MF_FAT	GO:0017076~purine nucleotide binding	36	8.144796380090497	0.9666686878324714	RAB3B, RAB9B, FGR, PRKAG2, KCNJ10, GNL3L, AKAP9, DDR2, HLA-DMA, QRSL1, KIF13A, NPHP3, PRKAR2A, SYN2, TGM2, ABCD2, SCG5, DUS3L, ERCC2, RET, NOS1, LIMK2, KIF17, ACTA2, TREX1, ALK, RERG, KSR2, PLK2, NAV2, MST1R, MAP3K13, RASD2, MAP3K12, KALRN, NMNAT1	309	1918	12983	0.7886248823106593	1.0	0.9999992786005376	100.0
SP_PIR_KEYWORDS	nucleotide-binding	28	6.334841628959276	0.9733008420350643	SLC27A1, RAB3B, FGR, RAB9B, KCNJ10, GNL3L, AKAP9, DDR2, QRSL1, KIF13A, PRKAR2A, ABCD2, NT5E, ERCC2, RET, LIMK2, KIF17, ACTA2, ALK, RERG, PLK2, NAV2, MST1R, MAP3K13, RASD2, MAP3K12, NMNAT1, KALRN	426	1686	19235	0.7498649468976771	1.0	0.9999294936042266	100.0
GOTERM_MF_FAT	GO:0032559~adenyl ribonucleotide binding	26	5.88235294117647	0.9806006561479839	FGR, PRKAG2, KCNJ10, AKAP9, DDR2, HLA-DMA, QRSL1, KIF13A, PRKAR2A, SYN2, ABCD2, TGM2, ERCC2, RET, LIMK2, KIF17, ACTA2, ALK, KSR2, PLK2, NAV2, MST1R, MAP3K13, MAP3K12, NMNAT1, KALRN	309	1497	12983	0.7297399545585237	1.0	0.9999999031123555	100.0
GOTERM_MF_FAT	GO:0005524~ATP binding	25	5.656108597285068	0.9856164471998516	FGR, PRKAG2, AKAP9, KCNJ10, DDR2, HLA-DMA, QRSL1, KIF13A, SYN2, ABCD2, TGM2, ERCC2, RET, LIMK2, KIF17, ACTA2, ALK, KSR2, PLK2, NAV2, MST1R, MAP3K13, MAP3K12, NMNAT1, KALRN	309	1477	12983	0.7111743606935251	1.0	0.9999999676734935	100.0
SP_PIR_KEYWORDS	atp-binding	20	4.524886877828054	0.9861329247265639	RET, FGR, LIMK2, ACTA2, KIF17, KCNJ10, AKAP9, ALK, DDR2, KIF13A, QRSL1, PLK2, NAV2, ABCD2, MST1R, MAP3K13, MAP3K12, ERCC2, NMNAT1, KALRN	426	1326	19235	0.681034421713792	1.0	0.9999847048932969	100.0
GOTERM_MF_FAT	GO:0032555~purine ribonucleotide binding	32	7.239819004524888	0.9875351452397141	RAB3B, RAB9B, FGR, PRKAG2, KCNJ10, GNL3L, AKAP9, DDR2, HLA-DMA, QRSL1, KIF13A, PRKAR2A, SYN2, TGM2, ABCD2, SCG5, ERCC2, RET, LIMK2, KIF17, ACTA2, ALK, RERG, KSR2, PLK2, NAV2, MST1R, MAP3K13, RASD2, MAP3K12, KALRN, NMNAT1	309	1836	12983	0.7323081695821083	1.0	0.9999999794293306	100.0
GOTERM_MF_FAT	GO:0032553~ribonucleotide binding	32	7.239819004524888	0.9875351452397141	RAB3B, RAB9B, FGR, PRKAG2, KCNJ10, GNL3L, AKAP9, DDR2, HLA-DMA, QRSL1, KIF13A, PRKAR2A, SYN2, TGM2, ABCD2, SCG5, ERCC2, RET, LIMK2, KIF17, ACTA2, ALK, RERG, KSR2, PLK2, NAV2, MST1R, MAP3K13, RASD2, MAP3K12, KALRN, NMNAT1	309	1836	12983	0.7323081695821083	1.0	0.9999999794293306	100.0
Annotation Cluster 123	Enrichment Score: 0.23017105271117766
Category	Term	Count	%	PValue	Genes	List Total	Pop Hits	Pop Total	Fold Enrichment	Bonferroni	Benjamini	FDR
INTERPRO	IPR015943:WD40/YVTN repeat-like	9	2.0361990950226243	0.4012539984140425	CORO2B, WDTC1, PLXNA2, WSB2, CDC40, NOL10, SEMA3B, WDR90, MAPKBP1	390	300	16659	1.2814615384615387	1.0	0.9958137059747617	99.95973784231415
UP_SEQ_FEATURE	repeat:WD 5	7	1.583710407239819	0.4226650366305432	CORO2B, WDTC1, WSB2, CDC40, NOL10, WDR90, MAPKBP1	426	233	19113	1.3479115033548934	1.0	0.9999189739076423	99.98907047966283
UP_SEQ_FEATURE	repeat:WD 4	7	1.583710407239819	0.49675579238492784	CORO2B, WDTC1, WSB2, CDC40, NOL10, WDR90, MAPKBP1	426	251	19113	1.251248527018686	1.0	0.9999644745596761	99.99888274810196
UP_SEQ_FEATURE	repeat:WD 3	7	1.583710407239819	0.5527971983746051	CORO2B, WDTC1, WSB2, CDC40, NOL10, WDR90, MAPKBP1	426	265	19113	1.185144831251661	1.0	0.999987958344416	99.9998426881179
UP_SEQ_FEATURE	repeat:WD 2	7	1.583710407239819	0.572275685184922	CORO2B, WDTC1, WSB2, CDC40, NOL10, WDR90, MAPKBP1	426	274	19113	1.1462167163565335	1.0	0.9999900633087804	99.99992490367676
UP_SEQ_FEATURE	repeat:WD 1	7	1.583710407239819	0.572275685184922	CORO2B, WDTC1, WSB2, CDC40, NOL10, WDR90, MAPKBP1	426	274	19113	1.1462167163565335	1.0	0.9999900633087804	99.99992490367676
SP_PIR_KEYWORDS	wd repeat	7	1.583710407239819	0.573153747942551	CORO2B, WDTC1, WSB2, CDC40, NOL10, WDR90, MAPKBP1	426	276	19235	1.1451741852078656	1.0	0.9505662648067837	99.99940443024018
INTERPRO	IPR001680:WD40 repeat	7	1.583710407239819	0.5913475128151181	CORO2B, WDTC1, WSB2, CDC40, NOL10, WDR90, MAPKBP1	390	266	16659	1.1240890688259109	1.0	0.9997177200467553	99.99988072548295
INTERPRO	IPR019782:WD40 repeat 2	6	1.3574660633484164	0.6106639687957746	CORO2B, WDTC1, WSB2, CDC40, WDR90, MAPKBP1	390	226	16659	1.1340367597004766	1.0	0.9997550146825749	99.99994297952233
INTERPRO	IPR019775:WD40 repeat, conserved site	7	1.583710407239819	0.6306509371109121	CORO2B, WDTC1, WSB2, CDC40, NOL10, WDR90, MAPKBP1	390	277	16659	1.0794501527353513	1.0	0.999772564475196	99.99997446151916
UP_SEQ_FEATURE	repeat:WD 7	4	0.904977375565611	0.6516467884330515	WDTC1, CDC40, WDR90, MAPKBP1	426	150	19113	1.1964319248826292	1.0	0.9999969135142868	99.99999751449441
INTERPRO	IPR017986:WD40 repeat, region	6	1.3574660633484164	0.6559026917540975	CORO2B, WDTC1, WSB2, CDC40, WDR90, MAPKBP1	390	238	16659	1.0768584356819653	1.0	0.9998617364301933	99.99999132161219
INTERPRO	IPR019781:WD40 repeat, subgroup	6	1.3574660633484164	0.6702139091554208	CORO2B, WDTC1, WSB2, CDC40, WDR90, MAPKBP1	390	242	16659	1.0590591226954864	1.0	0.999881604686062	99.99999545792855
SMART	SM00320:WD40	7	1.583710407239819	0.7697744934409756	CORO2B, WDTC1, WSB2, CDC40, NOL10, WDR90, MAPKBP1	258	266	9079	0.9260505915952671	1.0	0.9994902789039488	99.99999883705455
UP_SEQ_FEATURE	repeat:WD 6	4	0.904977375565611	0.803461873009432	WDTC1, CDC40, WDR90, MAPKBP1	426	192	19113	0.9347124413145541	1.0	0.9999999463201438	99.99999999981468
Annotation Cluster 124	Enrichment Score: 0.22363662049021188
Category	Term	Count	%	PValue	Genes	List Total	Pop Hits	Pop Total	Fold Enrichment	Bonferroni	Benjamini	FDR
GOTERM_BP_FAT	GO:0007050~cell cycle arrest	5	1.1312217194570136	0.22700332341111032	INHBA, IL8, THBS1, DST, VASH1	321	103	13528	2.045791367994435	1.0	0.9330323466908559	98.80332399895913
GOTERM_BP_FAT	GO:0022402~cell cycle process	9	2.0361990950226243	0.9602672683117273	DHH, INHBA, IL8, CYP26B1, SETD8, THBS1, CDC27, DST, VASH1	321	565	13528	0.6713092382764039	1.0	0.9999991594421204	100.0
GOTERM_BP_FAT	GO:0007049~cell cycle	12	2.7149321266968327	0.9787365283023697	DHH, INHBA, PLK2, IL8, RGS2, CYP26B1, KLK10, SETD8, THBS1, CDC27, DST, VASH1	321	776	13528	0.6517005491858561	1.0	0.9999999203215642	100.0
Annotation Cluster 125	Enrichment Score: 0.2228862327952254
Category	Term	Count	%	PValue	Genes	List Total	Pop Hits	Pop Total	Fold Enrichment	Bonferroni	Benjamini	FDR
SP_PIR_KEYWORDS	Tight junction	3	0.6787330316742082	0.3915559595292307	CLDN5, CRB3, CLDN11	426	61	19235	2.2206187947356266	1.0	0.8840571502039589	99.91075808777296
GOTERM_CC_FAT	GO:0070160~occluding junction	3	0.6787330316742082	0.5230252748247695	CLDN5, CRB3, CLDN11	306	73	12782	1.7166263765780285	1.0	0.9547173308513444	99.99497024859542
GOTERM_CC_FAT	GO:0005923~tight junction	3	0.6787330316742082	0.5230252748247695	CLDN5, CRB3, CLDN11	306	73	12782	1.7166263765780285	1.0	0.9547173308513444	99.99497024859542
KEGG_PATHWAY	hsa04530:Tight junction	4	0.904977375565611	0.6351500939592625	RAB3B, CLDN5, CRB3, CLDN11	124	134	5085	1.2241213288396726	1.0	0.990187824625098	99.99924160232841
GOTERM_CC_FAT	GO:0043296~apical junction complex	3	0.6787330316742082	0.6880869412120879	CLDN5, CRB3, CLDN11	306	99	12782	1.2657952069716776	1.0	0.9881912532668287	99.99998280791486
GOTERM_CC_FAT	GO:0016327~apicolateral plasma membrane	3	0.6787330316742082	0.7037715598420691	CLDN5, CRB3, CLDN11	306	102	12782	1.228565936178393	1.0	0.9878702672546618	99.99999137510173
GOTERM_CC_FAT	GO:0005911~cell-cell junction	4	0.904977375565611	0.8356141478367008	CLDN5, LMO7, CRB3, CLDN11	306	190	12782	0.8793945648434813	1.0	0.997614924266539	99.99999999671707
Annotation Cluster 126	Enrichment Score: 0.22264981851601431
Category	Term	Count	%	PValue	Genes	List Total	Pop Hits	Pop Total	Fold Enrichment	Bonferroni	Benjamini	FDR
GOTERM_BP_FAT	GO:0019935~cyclic-nucleotide-mediated signaling	5	1.1312217194570136	0.36983599557090463	HTR1B, SSTR2, CCL2, HRH3, TGM2	321	130	13528	1.6208962377186678	1.0	0.9767201996726436	99.964275049342
KEGG_PATHWAY	hsa04080:Neuroactive ligand-receptor interaction	8	1.809954751131222	0.4256103147115366	HTR1B, PTGER2, SSTR2, HRH3, LTB4R, GRIN2C, GRIN1, GRIA3	124	256	5085	1.2815020161290323	1.0	0.9594877673030715	99.84708309430043
GOTERM_BP_FAT	GO:0019932~second-messenger-mediated signaling	7	1.583710407239819	0.4799931774667964	HTR1B, SSTR2, CCL2, HRH3, IL8, LTB4R, TGM2	321	235	13528	1.255332405382117	1.0	0.991444298708171	99.99868564878905
GOTERM_BP_FAT	GO:0007187~G-protein signaling, coupled to cyclic nucleotide second messenger	4	0.904977375565611	0.5141665043238566	HTR1B, SSTR2, CCL2, HRH3	321	115	13528	1.465853988893404	1.0	0.9936113046812352	99.99959140883193
GOTERM_BP_FAT	GO:0030817~regulation of cAMP biosynthetic process	3	0.6787330316742082	0.6939519866526471	HTR1B, SSTR2, HRH3	321	101	13528	1.2517812528916443	1.0	0.9986865928189144	99.9999998549035
GOTERM_BP_FAT	GO:0030814~regulation of cAMP metabolic process	3	0.6787330316742082	0.7042256209770132	HTR1B, SSTR2, HRH3	321	103	13528	1.2274748207966608	1.0	0.9988516526877718	99.99999991931865
GOTERM_BP_FAT	GO:0030802~regulation of cyclic nucleotide biosynthetic process	3	0.6787330316742082	0.7379448306211791	HTR1B, SSTR2, HRH3	321	110	13528	1.1493627867459641	1.0	0.9992829689927434	99.9999999899254
GOTERM_BP_FAT	GO:0030808~regulation of nucleotide biosynthetic process	3	0.6787330316742082	0.7379448306211791	HTR1B, SSTR2, HRH3	321	110	13528	1.1493627867459641	1.0	0.9992829689927434	99.9999999899254
GOTERM_BP_FAT	GO:0030799~regulation of cyclic nucleotide metabolic process	3	0.6787330316742082	0.7513649038881226	HTR1B, SSTR2, HRH3	321	113	13528	1.1188487304606731	1.0	0.9993792106121389	99.99999999591853
GOTERM_BP_FAT	GO:0006140~regulation of nucleotide metabolic process	3	0.6787330316742082	0.7641906276329373	HTR1B, SSTR2, HRH3	321	116	13528	1.0899129874315177	1.0	0.9994501317493044	99.99999999835765
Annotation Cluster 127	Enrichment Score: 0.22180831806898105
Category	Term	Count	%	PValue	Genes	List Total	Pop Hits	Pop Total	Fold Enrichment	Bonferroni	Benjamini	FDR
GOTERM_BP_FAT	GO:0002696~positive regulation of leukocyte activation	4	0.904977375565611	0.46012880837951226	IL1B, THBS1, HLA-DMA, EBI3	321	106	13528	1.5903132898371832	1.0	0.9896588642694569	99.99749646216513
GOTERM_BP_FAT	GO:0050867~positive regulation of cell activation	4	0.904977375565611	0.49048959136845055	IL1B, THBS1, HLA-DMA, EBI3	321	111	13528	1.5186775560607337	1.0	0.9922220040959188	99.99907425109997
GOTERM_BP_FAT	GO:0042035~regulation of cytokine biosynthetic process	3	0.6787330316742082	0.5256022326532757	INHBA, IL1B, EBI3	321	74	13528	1.7085122505683252	1.0	0.9943921501706877	99.99972868090471
GOTERM_BP_FAT	GO:0050870~positive regulation of T cell activation	3	0.6787330316742082	0.5399966804194092	IL1B, HLA-DMA, EBI3	321	76	13528	1.6635514018691588	1.0	0.9949442917717782	99.999840237902
GOTERM_BP_FAT	GO:0002694~regulation of leukocyte activation	5	1.1312217194570136	0.5554049018853326	INHBA, IL1B, THBS1, HLA-DMA, EBI3	321	166	13528	1.2693765717073902	1.0	0.9955214697943289	99.99991104869646
GOTERM_BP_FAT	GO:0050865~regulation of cell activation	5	1.1312217194570136	0.5972659891343148	INHBA, IL1B, THBS1, HLA-DMA, EBI3	321	175	13528	1.2040943480195818	1.0	0.996962859172623	99.99998374517219
GOTERM_BP_FAT	GO:0051251~positive regulation of lymphocyte activation	3	0.6787330316742082	0.6725245981652005	IL1B, HLA-DMA, EBI3	321	97	13528	1.3034010983717121	1.0	0.9983379793340137	99.99999953569593
GOTERM_BP_FAT	GO:0051249~regulation of lymphocyte activation	4	0.904977375565611	0.6841537342591413	INHBA, IL1B, HLA-DMA, EBI3	321	148	13528	1.13900816704555	1.0	0.9985166005469241	99.99999975059939
GOTERM_BP_FAT	GO:0050863~regulation of T cell activation	3	0.6787330316742082	0.7683368252654379	IL1B, HLA-DMA, EBI3	321	117	13528	1.080597491812445	1.0	0.9994784080419293	99.99999999878926
GOTERM_BP_FAT	GO:0001817~regulation of cytokine production	4	0.904977375565611	0.8056905868607611	INHBA, IL1B, THBS1, EBI3	321	181	13528	0.9313436946007814	1.0	0.9997114557021664	99.99999999994105
Annotation Cluster 128	Enrichment Score: 0.21792887389129037
Category	Term	Count	%	PValue	Genes	List Total	Pop Hits	Pop Total	Fold Enrichment	Bonferroni	Benjamini	FDR
GOTERM_MF_FAT	GO:0008047~enzyme activator activity	9	2.0361990950226243	0.5512105294091513	RGS12, RGS2, PPP1R12B, PRKAG2, RGS5, GPSM3, CHM, TBC1D3, ADC	309	335	12983	1.128792928561078	1.0	0.9923177222492421	99.99917143945241
GOTERM_MF_FAT	GO:0005096~GTPase activator activity	6	1.3574660633484164	0.6012627472613318	RGS12, RGS2, RGS5, GPSM3, CHM, TBC1D3	309	220	12983	1.1458958517210944	1.0	0.9949905544742106	99.99985266439523
GOTERM_MF_FAT	GO:0030695~GTPase regulator activity	10	2.262443438914027	0.6238328219506212	RGS12, RGS2, PLEKHG5, RGS5, GPSM3, CHM, WASL, RPH3A, TBC1D3, KALRN	309	404	12983	1.0400044858854816	1.0	0.9957524573387144	99.99993708815951
GOTERM_MF_FAT	GO:0060589~nucleoside-triphosphatase regulator activity	10	2.262443438914027	0.6498819603225026	RGS12, RGS2, PLEKHG5, RGS5, GPSM3, CHM, WASL, RPH3A, TBC1D3, KALRN	309	413	12983	1.0173409498734494	1.0	0.9968050688433922	99.99997794187647
Annotation Cluster 129	Enrichment Score: 0.2083062827705132
Category	Term	Count	%	PValue	Genes	List Total	Pop Hits	Pop Total	Fold Enrichment	Bonferroni	Benjamini	FDR
GOTERM_BP_FAT	GO:0009063~cellular amino acid catabolic process	3	0.6787330316742082	0.48064140658062	NOS1, C9ORF4, MOXD1	321	68	13528	1.8592633315008245	1.0	0.9913732988404502	99.99871352825504
GOTERM_BP_FAT	GO:0009310~amine catabolic process	3	0.6787330316742082	0.5540870178232282	NOS1, C9ORF4, MOXD1	321	78	13528	1.6208962377186675	1.0	0.9955140027699427	99.99990640625946
GOTERM_BP_FAT	GO:0046395~carboxylic acid catabolic process	3	0.6787330316742082	0.7424852937212569	NOS1, C9ORF4, MOXD1	321	111	13528	1.13900816704555	1.0	0.999307868941351	99.99999999253968
GOTERM_BP_FAT	GO:0016054~organic acid catabolic process	3	0.6787330316742082	0.7424852937212569	NOS1, C9ORF4, MOXD1	321	111	13528	1.13900816704555	1.0	0.999307868941351	99.99999999253968
Annotation Cluster 130	Enrichment Score: 0.20578746828980604
Category	Term	Count	%	PValue	Genes	List Total	Pop Hits	Pop Total	Fold Enrichment	Bonferroni	Benjamini	FDR
GOTERM_BP_FAT	GO:0048706~embryonic skeletal system development	3	0.6787330316742082	0.547080080148915	PAX7, HOXC5, PCSK5	321	77	13528	1.6419468382085203	1.0	0.9953670282948106	99.9998776417548
GOTERM_BP_FAT	GO:0001701~in utero embryonic development	5	1.1312217194570136	0.6017706049476947	WDTC1, C6, TPM1, ERCC2, MLL2	321	176	13528	1.1972529028603796	1.0	0.9970110049576403	99.99998660267123
GOTERM_BP_FAT	GO:0043009~chordate embryonic development	8	1.809954751131222	0.6710541064603928	WDTC1, PAX7, C6, HOXC5, TPM1, PCSK5, ERCC2, MLL2	321	331	13528	1.0185692369954165	1.0	0.998325775894005	99.99999949852764
GOTERM_BP_FAT	GO:0009792~embryonic development ending in birth or egg hatching	8	1.809954751131222	0.6801594194838292	WDTC1, PAX7, C6, HOXC5, TPM1, PCSK5, ERCC2, MLL2	321	334	13528	1.0094204115134218	1.0	0.9984648144955358	99.99999969046661
Annotation Cluster 131	Enrichment Score: 0.20380512053004682
Category	Term	Count	%	PValue	Genes	List Total	Pop Hits	Pop Total	Fold Enrichment	Bonferroni	Benjamini	FDR
GOTERM_BP_FAT	GO:0006733~oxidoreduction coenzyme metabolic process	3	0.6787330316742082	0.34932837009378864	HAAO, COQ9, NMNAT1	321	52	13528	2.431344356578001	1.0	0.9743675385097545	99.93805165832539
GOTERM_BP_FAT	GO:0009108~coenzyme biosynthetic process	3	0.6787330316742082	0.488315621640878	HAAO, COQ9, NMNAT1	321	69	13528	1.8323174861167544	1.0	0.992118812003062	99.99900396216653
GOTERM_BP_FAT	GO:0051188~cofactor biosynthetic process	3	0.6787330316742082	0.6725245981652005	HAAO, COQ9, NMNAT1	321	97	13528	1.3034010983717121	1.0	0.9983379793340137	99.99999953569593
GOTERM_BP_FAT	GO:0006732~coenzyme metabolic process	3	0.6787330316742082	0.8806258476716117	HAAO, COQ9, NMNAT1	321	153	13528	0.8263392584448109	1.0	0.9999428830390196	99.99999999999999
GOTERM_BP_FAT	GO:0051186~cofactor metabolic process	3	0.6787330316742082	0.9474151379906319	HAAO, COQ9, NMNAT1	321	195	13528	0.648358495087467	1.0	0.9999973937785155	100.0
Annotation Cluster 132	Enrichment Score: 0.20349245472096758
Category	Term	Count	%	PValue	Genes	List Total	Pop Hits	Pop Total	Fold Enrichment	Bonferroni	Benjamini	FDR
GOTERM_CC_FAT	GO:0045111~intermediate filament cytoskeleton	6	1.3574660633484164	0.4616940763047405	KRTAP8-1, FLG, NEFL, KRTAP6-3, DST, KRT32	306	187	12782	1.3402537485582469	1.0	0.9381074379969255	99.97465379428682
GOTERM_CC_FAT	GO:0005882~intermediate filament	5	1.1312217194570136	0.6393489854768384	KRTAP8-1, FLG, NEFL, KRTAP6-3, KRT32	306	183	12782	1.1412907603842994	1.0	0.983310507592495	99.99988023146294
SP_PIR_KEYWORDS	keratin	3	0.6787330316742082	0.8306734945050618	KRTAP8-1, KRTAP6-3, KRT32	426	144	19235	0.9406787949921752	1.0	0.9949659775947984	99.99999999874048
Annotation Cluster 133	Enrichment Score: 0.19913211363853173
Category	Term	Count	%	PValue	Genes	List Total	Pop Hits	Pop Total	Fold Enrichment	Bonferroni	Benjamini	FDR
GOTERM_BP_FAT	GO:0008406~gonad development	4	0.904977375565611	0.49646221068037705	DHH, INHBA, SDC1, SOHLH1	321	112	13528	1.5051179350244768	1.0	0.992597658879461	99.99924408552188
GOTERM_BP_FAT	GO:0048608~reproductive structure development	4	0.904977375565611	0.5760937140987551	DHH, INHBA, SDC1, SOHLH1	321	126	13528	1.3378826089106461	1.0	0.9962851127811492	99.99996078555485
GOTERM_BP_FAT	GO:0045137~development of primary sexual characteristics	4	0.904977375565611	0.5814748480116898	DHH, INHBA, SDC1, SOHLH1	321	127	13528	1.3273481001790663	1.0	0.996453602637314	99.9999685166465
GOTERM_BP_FAT	GO:0007548~sex differentiation	4	0.904977375565611	0.6971806846263299	DHH, INHBA, SDC1, SOHLH1	321	151	13528	1.1163788657135194	1.0	0.9987389516655999	99.99999987908274
GOTERM_BP_FAT	GO:0003006~reproductive developmental process	5	1.1312217194570136	0.8711317007077255	LIF, DHH, INHBA, SDC1, SOHLH1	321	262	13528	0.8042614919978122	1.0	0.9999222670338528	99.99999999999994
Annotation Cluster 134	Enrichment Score: 0.19724968813127494
Category	Term	Count	%	PValue	Genes	List Total	Pop Hits	Pop Total	Fold Enrichment	Bonferroni	Benjamini	FDR
GOTERM_BP_FAT	GO:0012501~programmed cell death	16	3.619909502262444	0.4785276891083613	C6, CECR2, GZMH, ELMO1, IL17A, PLEKHG5, C8ORF4, TGM2, IL1B, EAF2, XAF1, UNC5C, THBS1, FAIM2, ERCC2, KALRN	321	611	13528	1.1035889278084545	1.0	0.9914175159621889	99.99862050850932
GOTERM_BP_FAT	GO:0006915~apoptosis	15	3.3936651583710407	0.5652401029513485	C6, CECR2, GZMH, ELMO1, IL17A, PLEKHG5, C8ORF4, IL1B, EAF2, XAF1, UNC5C, THBS1, FAIM2, KALRN, ERCC2	321	602	13528	1.050082280249635	1.0	0.9958487656518535	99.9999394427975
GOTERM_BP_FAT	GO:0008219~cell death	17	3.8461538461538463	0.636411079991563	C6, CECR2, TREX1, GZMH, ELMO1, IL17A, PLEKHG5, C8ORF4, TGM2, IL1B, UNC5C, EAF2, XAF1, THBS1, FAIM2, ERCC2, KALRN	321	719	13528	0.996434126664327	1.0	0.9976685704150833	99.99999719653421
GOTERM_BP_FAT	GO:0016265~death	17	3.8461538461538463	0.6473966161732079	C6, CECR2, TREX1, GZMH, ELMO1, IL17A, PLEKHG5, C8ORF4, TGM2, IL1B, UNC5C, EAF2, XAF1, THBS1, FAIM2, ERCC2, KALRN	321	724	13528	0.9895526755133303	1.0	0.9978722593254415	99.99999834546071
SP_PIR_KEYWORDS	Apoptosis	6	1.3574660633484164	0.9261969847216339	C8ORF4, XAF1, EAF2, UNC5C, FAIM2, ELMO1	426	381	19235	0.7110642859783373	1.0	0.9992031935075006	99.99999999999999
Annotation Cluster 135	Enrichment Score: 0.189438510679708
Category	Term	Count	%	PValue	Genes	List Total	Pop Hits	Pop Total	Fold Enrichment	Bonferroni	Benjamini	FDR
INTERPRO	IPR019787:Zinc finger, PHD-finger	3	0.6787330316742082	0.5937196727206706	ING5, PHF20, MLL2	390	85	16659	1.5076018099547512	1.0	0.9997047985604076	99.99989085285402
INTERPRO	IPR001965:Zinc finger, PHD-type	3	0.6787330316742082	0.6248896222434936	ING5, PHF20, MLL2	390	90	16659	1.423846153846154	1.0	0.999763856997336	99.99996766685165
SMART	SM00249:PHD	3	0.6787330316742082	0.72828223499972	ING5, PHF20, MLL2	258	90	9079	1.1729974160206718	1.0	0.9990053236552466	99.99999086397852
Annotation Cluster 136	Enrichment Score: 0.1815406772917209
Category	Term	Count	%	PValue	Genes	List Total	Pop Hits	Pop Total	Fold Enrichment	Bonferroni	Benjamini	FDR
GOTERM_BP_FAT	GO:0010557~positive regulation of macromolecule biosynthetic process	19	4.298642533936651	0.28608276043850245	ING5, GRIN1, PPM1A, ITGA2, KITLG, FOXH1, LIF, INHBA, IL17A, IL1B, MYOG, PDGFC, EAF2, MAFA, FAM129A, THBS1, ETV4, EBI3, ERCC2	321	654	13528	1.2243466994388712	1.0	0.9555086626696002	99.69487851314761
GOTERM_BP_FAT	GO:0031328~positive regulation of cellular biosynthetic process	19	4.298642533936651	0.35710376241662417	ING5, GRIN1, PPM1A, ITGA2, KITLG, FOXH1, LIF, INHBA, IL17A, IL1B, MYOG, PDGFC, EAF2, MAFA, FAM129A, THBS1, ETV4, EBI3, ERCC2	321	685	13528	1.1689383086613458	1.0	0.9749678486935075	99.94961626011435
GOTERM_BP_FAT	GO:0009891~positive regulation of biosynthetic process	19	4.298642533936651	0.38426748040121816	ING5, GRIN1, PPM1A, ITGA2, KITLG, FOXH1, LIF, INHBA, IL17A, IL1B, MYOG, PDGFC, EAF2, MAFA, FAM129A, THBS1, ETV4, EBI3, ERCC2	321	695	13528	1.152119052421614	1.0	0.979460054580179	99.97600986360978
GOTERM_BP_FAT	GO:0010604~positive regulation of macromolecule metabolic process	21	4.751131221719457	0.5587076663003604	ING5, PRKAG2, GRIN1, PPM1A, ITGA2, KITLG, CDC27, FOXH1, LIF, INHBA, IL17A, IL1B, MYOG, PDGFC, EAF2, MAFA, FAM129A, THBS1, ETV4, EBI3, ERCC2	321	857	13528	1.0326830172630017	1.0	0.9956605923977183	99.99992174861335
GOTERM_BP_FAT	GO:0051173~positive regulation of nitrogen compound metabolic process	15	3.3936651583710407	0.6662976544627712	ING5, GRIN1, PPM1A, KITLG, FOXH1, LIF, INHBA, IL17A, IL1B, MYOG, PDGFC, EAF2, MAFA, ETV4, ERCC2	321	644	13528	0.9815986532768328	1.0	0.998247035553617	99.99999935818227
GOTERM_BP_FAT	GO:0045935~positive regulation of nucleobase, nucleoside, nucleotide and nucleic acid metabolic process	14	3.167420814479638	0.7206115841596341	ING5, GRIN1, PPM1A, KITLG, FOXH1, LIF, INHBA, IL17A, MYOG, PDGFC, EAF2, MAFA, ETV4, ERCC2	321	624	13528	0.9455228053358895	1.0	0.9990236468227606	99.99999996970797
GOTERM_BP_FAT	GO:0045944~positive regulation of transcription from RNA polymerase II promoter	8	1.809954751131222	0.7790514540505924	LIF, FOXH1, INHBA, IL17A, GRIN1, MYOG, MAFA, ERCC2	321	371	13528	0.9087504513355333	1.0	0.9995576184301069	99.99999999946351
GOTERM_BP_FAT	GO:0045941~positive regulation of transcription	12	2.7149321266968327	0.785235280841671	LIF, ING5, FOXH1, INHBA, IL17A, GRIN1, PPM1A, MYOG, MAFA, EAF2, ETV4, ERCC2	321	564	13528	0.8966660038443692	1.0	0.9996017383159037	99.99999999967065
GOTERM_BP_FAT	GO:0010628~positive regulation of gene expression	12	2.7149321266968327	0.8156777808566554	LIF, ING5, FOXH1, INHBA, IL17A, GRIN1, PPM1A, MYOG, MAFA, EAF2, ETV4, ERCC2	321	581	13528	0.8704296491707819	1.0	0.9997637698219093	99.9999999999762
GOTERM_BP_FAT	GO:0006357~regulation of transcription from RNA polymerase II promoter	15	3.3936651583710407	0.8221790985491276	WDTC1, GRIN1, PAX5, ZNF177, NRIP2, ZNF174, FOXH1, LIF, INHBA, IL17A, ZNF238, HOXC5, MYOG, MAFA, ERCC2	321	727	13528	0.869531681857332	1.0	0.9997893187913933	99.99999999998715
GOTERM_MF_FAT	GO:0016563~transcription activator activity	8	1.809954751131222	0.8589239506871406	FOXH1, CEP290, MYOG, MAFA, EAF2, SOHLH1, ETV4, ERCC2	309	410	12983	0.8198279264346042	1.0	0.9998703445871759	99.99999999996213
GOTERM_BP_FAT	GO:0045893~positive regulation of transcription, DNA-dependent	9	2.0361990950226243	0.8815372259374433	LIF, FOXH1, INHBA, IL17A, GRIN1, PPM1A, MYOG, MAFA, ERCC2	321	477	13528	0.7951566449185916	1.0	0.9999436031414659	99.99999999999999
GOTERM_BP_FAT	GO:0051254~positive regulation of RNA metabolic process	9	2.0361990950226243	0.88686525854992	LIF, FOXH1, INHBA, IL17A, GRIN1, PPM1A, MYOG, MAFA, ERCC2	321	481	13528	0.7885441156469194	1.0	0.9999521964721417	100.0
SP_PIR_KEYWORDS	activator	6	1.3574660633484164	0.9904956991738736	ING5, FOXH1, CEP290, MAFA, EAF2, ETV4	426	520	19235	0.5209913326110509	1.0	0.9999929083023666	100.0
Annotation Cluster 137	Enrichment Score: 0.175557271164068
Category	Term	Count	%	PValue	Genes	List Total	Pop Hits	Pop Total	Fold Enrichment	Bonferroni	Benjamini	FDR
GOTERM_BP_FAT	GO:0019318~hexose metabolic process	6	1.3574660633484164	0.47305831549331423	WDTC1, GMDS, PRKAG2, OGDHL, SLC35A2, PYGB	321	192	13528	1.3169781931464173	1.0	0.9910521095728866	99.99834954427791
GOTERM_BP_FAT	GO:0005996~monosaccharide metabolic process	6	1.3574660633484164	0.6066448511775406	WDTC1, GMDS, PRKAG2, OGDHL, SLC35A2, PYGB	321	222	13528	1.13900816704555	1.0	0.9970770767518227	99.99998915854302
GOTERM_BP_FAT	GO:0006006~glucose metabolic process	4	0.904977375565611	0.7056376210101771	WDTC1, PRKAG2, OGDHL, PYGB	321	153	13528	1.1017856779264146	1.0	0.9988604778565	99.99999992568922
GOTERM_BP_FAT	GO:0006091~generation of precursor metabolites and energy	4	0.904977375565611	0.9802570881248481	COX1, PRKAG2, OGDHL, PYGB	321	313	13528	0.5385725518298448	1.0	0.9999999375944498	100.0
Annotation Cluster 138	Enrichment Score: 0.17498946457697534
Category	Term	Count	%	PValue	Genes	List Total	Pop Hits	Pop Total	Fold Enrichment	Bonferroni	Benjamini	FDR
GOTERM_BP_FAT	GO:0033273~response to vitamin	3	0.6787330316742082	0.46508376746642344	CCL2, IL1B, ITGA2	321	66	13528	1.915604644576607	1.0	0.9901749719721885	99.9978633853266
GOTERM_BP_FAT	GO:0051240~positive regulation of multicellular organismal process	7	1.583710407239819	0.514944614185925	NOS1, CCL2, CRH, IL1B, ITGA2, THBS1, TPM1	321	244	13528	1.209029160921301	1.0	0.9935697221367273	99.99960251212028
GOTERM_BP_FAT	GO:0007584~response to nutrient	4	0.904977375565611	0.6474005683205972	SSTR2, CCL2, IL1B, ITGA2	321	140	13528	1.2040943480195818	1.0	0.997833432148151	99.99999834577943
GOTERM_BP_FAT	GO:0042493~response to drug	5	1.1312217194570136	0.755649286101652	MFSD9, CCL2, ABAT, IL1B, ITGA2	321	216	13528	0.9755394023306796	1.0	0.999411058928431	99.99999999697262
GOTERM_BP_FAT	GO:0031667~response to nutrient levels	4	0.904977375565611	0.8488702794161113	SSTR2, CCL2, IL1B, ITGA2	321	197	13528	0.8557015671205149	1.0	0.9998788674700053	99.99999999999922
GOTERM_BP_FAT	GO:0009991~response to extracellular stimulus	4	0.904977375565611	0.8962658095230418	SSTR2, CCL2, IL1B, ITGA2	321	220	13528	0.7662418578306428	1.0	0.9999612533432692	100.0
Annotation Cluster 139	Enrichment Score: 0.17333750077087434
Category	Term	Count	%	PValue	Genes	List Total	Pop Hits	Pop Total	Fold Enrichment	Bonferroni	Benjamini	FDR
GOTERM_BP_FAT	GO:0006631~fatty acid metabolic process	6	1.3574660633484164	0.5004101025197298	SLC27A1, LIPA, PRKAG2, ABCD2, PLA2G5, ALOX12	321	198	13528	1.2770697630510712	1.0	0.9928776675814645	99.99933973813594
GOTERM_BP_FAT	GO:0006633~fatty acid biosynthetic process	3	0.6787330316742082	0.5610171372906531	PRKAG2, PLA2G5, ALOX12	321	79	13528	1.6003785638234944	1.0	0.995654669334589	99.9999284971541
GOTERM_BP_FAT	GO:0046394~carboxylic acid biosynthetic process	4	0.904977375565611	0.7139133875932266	PRKAG2, HAAO, PLA2G5, ALOX12	321	155	13528	1.0875690885338156	1.0	0.9989696558215749	99.9999999544823
GOTERM_BP_FAT	GO:0016053~organic acid biosynthetic process	4	0.904977375565611	0.7139133875932266	PRKAG2, HAAO, PLA2G5, ALOX12	321	155	13528	1.0875690885338156	1.0	0.9989696558215749	99.9999999544823
GOTERM_BP_FAT	GO:0008610~lipid biosynthetic process	5	1.1312217194570136	0.9499904671673913	PRKAG2, CRH, SCARB1, PLA2G5, ALOX12	321	323	13528	0.6523730987722192	1.0	0.9999978461754144	100.0
Annotation Cluster 140	Enrichment Score: 0.1719956979470722
Category	Term	Count	%	PValue	Genes	List Total	Pop Hits	Pop Total	Fold Enrichment	Bonferroni	Benjamini	FDR
GOTERM_MF_FAT	GO:0003774~motor activity	5	1.1312217194570136	0.4361786138350583	KIF13A, NPHP3, KIF17, DYNLT3, DNHD1	309	142	12983	1.479443001048361	1.0	0.985375411391121	99.97679429426884
SP_PIR_KEYWORDS	microtubule	5	1.1312217194570136	0.754128617845465	KIF13A, APC2, NAV1, KIF17, DYNLT3	426	231	19235	0.9773286181736885	1.0	0.9867981594974071	99.99999975487927
GOTERM_CC_FAT	GO:0005874~microtubule	6	1.3574660633484164	0.7869403900972021	KIF13A, APC2, NAV1, KIF17, DYNLT3, CDC27	306	274	12782	0.9146987262058108	1.0	0.9949514271274835	99.99999989475714
SP_PIR_KEYWORDS	motor protein	3	0.6787330316742082	0.7924385272475527	KIF13A, KIF17, DYNLT3	426	132	19235	1.026195049082373	1.0	0.991344099963448	99.9999999776231
Annotation Cluster 141	Enrichment Score: 0.16677881039189357
Category	Term	Count	%	PValue	Genes	List Total	Pop Hits	Pop Total	Fold Enrichment	Bonferroni	Benjamini	FDR
GOTERM_BP_FAT	GO:0070271~protein complex biogenesis	13	2.941176470588235	0.5355128524607964	REPS2, APC2, HLA-DMA, TAPBP, SH3BGR, TGM2, PDGFC, PTCH2, WASL, NEFL, ANGPTL4, C9ORF24, ERCC2	321	505	13528	1.084877085839425	1.0	0.9947894740681544	99.99981125170912
GOTERM_BP_FAT	GO:0006461~protein complex assembly	13	2.941176470588235	0.5355128524607964	REPS2, APC2, HLA-DMA, TAPBP, SH3BGR, TGM2, PDGFC, PTCH2, WASL, NEFL, ANGPTL4, C9ORF24, ERCC2	321	505	13528	1.084877085839425	1.0	0.9947894740681544	99.99981125170912
GOTERM_BP_FAT	GO:0043933~macromolecular complex subunit organization	14	3.167420814479638	0.8641943844001807	REPS2, APC2, HLA-DMA, TAPBP, SH3BGR, TGM2, SCARB1, PDGFC, WASL, PTCH2, NEFL, ANGPTL4, C9ORF24, ERCC2	321	710	13528	0.8309946908867535	1.0	0.9999111048817653	99.99999999999987
GOTERM_BP_FAT	GO:0065003~macromolecular complex assembly	13	2.941176470588235	0.8684274080198083	REPS2, APC2, HLA-DMA, TAPBP, SH3BGR, TGM2, PDGFC, PTCH2, WASL, NEFL, ANGPTL4, C9ORF24, ERCC2	321	665	13528	0.8238540275923453	1.0	0.9999180899318173	99.99999999999993
Annotation Cluster 142	Enrichment Score: 0.1588109687098151
Category	Term	Count	%	PValue	Genes	List Total	Pop Hits	Pop Total	Fold Enrichment	Bonferroni	Benjamini	FDR
GOTERM_BP_FAT	GO:0035107~appendage morphogenesis	3	0.6787330316742082	0.6833862575221722	WNT5A, CYP26B1, PCSK5	321	99	13528	1.2770697630510712	1.0	0.9985236284619265	99.99999973997559
GOTERM_BP_FAT	GO:0035108~limb morphogenesis	3	0.6787330316742082	0.6833862575221722	WNT5A, CYP26B1, PCSK5	321	99	13528	1.2770697630510712	1.0	0.9985236284619265	99.99999973997559
GOTERM_BP_FAT	GO:0060173~limb development	3	0.6787330316742082	0.7042256209770132	WNT5A, CYP26B1, PCSK5	321	103	13528	1.2274748207966608	1.0	0.9988516526877718	99.99999991931865
GOTERM_BP_FAT	GO:0048736~appendage development	3	0.6787330316742082	0.7042256209770132	WNT5A, CYP26B1, PCSK5	321	103	13528	1.2274748207966608	1.0	0.9988516526877718	99.99999991931865
Annotation Cluster 143	Enrichment Score: 0.15352092573817117
Category	Term	Count	%	PValue	Genes	List Total	Pop Hits	Pop Total	Fold Enrichment	Bonferroni	Benjamini	FDR
GOTERM_BP_FAT	GO:0048706~embryonic skeletal system development	3	0.6787330316742082	0.547080080148915	PAX7, HOXC5, PCSK5	321	77	13528	1.6419468382085203	1.0	0.9953670282948106	99.9998776417548
GOTERM_BP_FAT	GO:0003002~regionalization	5	1.1312217194570136	0.6890768131186186	FOXH1, PAX7, HOXC5, CYP26B1, PCSK5	321	197	13528	1.0696269589006437	1.0	0.998617072830706	99.99999980961672
GOTERM_BP_FAT	GO:0007389~pattern specification process	6	1.3574660633484164	0.7610649293157646	FOXH1, PAX7, HOXC5, CYP26B1, PCSK5, CYR61	321	267	13528	0.9470404984423676	1.0	0.9994225208711028	99.9999999979405
GOTERM_BP_FAT	GO:0009952~anterior/posterior pattern formation	3	0.6787330316742082	0.847570922519948	FOXH1, HOXC5, PCSK5	321	140	13528	0.9030707610146862	1.0	0.9998791461904948	99.99999999999909
Annotation Cluster 144	Enrichment Score: 0.14291724370504824
Category	Term	Count	%	PValue	Genes	List Total	Pop Hits	Pop Total	Fold Enrichment	Bonferroni	Benjamini	FDR
GOTERM_BP_FAT	GO:0050877~neurological system process	31	7.013574660633484	0.4174278704387864	DHH, NDN, AKAP9, CLDN11, OTOR, OTOS, NPHP3, HTR1B, HRH3, GRIN2C, TGFBI, SYN2, CHM, IL1B, NEFL, ERCC2, C17ORF28, PLAT, KLK6, NOS1, NRXN3, GRIN1, EFEMP1, PCDHB2, ITGA2, PARK2, SLIT2, OR4A15, CRH, ABAT, OR6K2	321	1210	13528	1.0797044360340877	1.0	0.984168931474215	99.99073622998132
GOTERM_BP_FAT	GO:0050890~cognition	17	3.8461538461538463	0.9174682663120675	NDN, EFEMP1, GRIN1, ITGA2, PARK2, OTOR, OTOS, SLIT2, NPHP3, HRH3, OR4A15, TGFBI, CRH, CHM, IL1B, OR6K2, C17ORF28	321	909	13528	0.7881585666354798	1.0	0.9999838687044101	100.0
GOTERM_BP_FAT	GO:0007600~sensory perception	13	2.941176470588235	0.9729169618323673	NDN, EFEMP1, GRIN1, ITGA2, OTOR, OTOS, SLIT2, NPHP3, OR4A15, TGFBI, CHM, OR6K2, C17ORF28	321	810	13528	0.6763739856159379	1.0	0.9999998049275796	100.0
Annotation Cluster 145	Enrichment Score: 0.14095268560079388
Category	Term	Count	%	PValue	Genes	List Total	Pop Hits	Pop Total	Fold Enrichment	Bonferroni	Benjamini	FDR
INTERPRO	IPR013069:BTB/POZ	4	0.904977375565611	0.5724596418731965	KLHL29, ZNF238, ZBTB10, ZBTB37	390	127	16659	1.345366444579043	1.0	0.9996120386437337	99.99976252032349
UP_SEQ_FEATURE	domain:BTB	4	0.904977375565611	0.6148315714247181	KLHL29, ZNF238, ZBTB10, ZBTB37	426	142	19113	1.2638365403689744	1.0	0.9999947981140009	99.99998682081699
INTERPRO	IPR000210:BTB/POZ-like	4	0.904977375565611	0.7920685856036386	KLHL29, ZNF238, ZBTB10, ZBTB37	390	179	16659	0.9545337344220026	1.0	0.999991464868582	99.99999999597983
INTERPRO	IPR011333:BTB/POZ fold	4	0.904977375565611	0.7982353960132509	KLHL29, ZNF238, ZBTB10, ZBTB37	390	181	16659	0.9439864003399915	1.0	0.9999923405255089	99.99999999745926
SMART	SM00225:BTB	4	0.904977375565611	0.8868328389816074	KLHL29, ZNF238, ZBTB10, ZBTB37	258	179	9079	0.7863669828071542	1.0	0.9999767910004019	99.99999999983064
Annotation Cluster 146	Enrichment Score: 0.13390899871133488
Category	Term	Count	%	PValue	Genes	List Total	Pop Hits	Pop Total	Fold Enrichment	Bonferroni	Benjamini	FDR
SP_PIR_KEYWORDS	protein transport	11	2.48868778280543	0.6325899779806909	CADPS, KIF13A, RAB3B, RAB9B, KIF17, VPS53, CEP290, EXOC5, RPH3A, COPE, VTI1A	426	485	19235	1.0240791830017908	1.0	0.964837691122535	99.99992844518503
GOTERM_BP_FAT	GO:0045184~establishment of protein localization	17	3.8461538461538463	0.7380995161507926	RAB3B, CLTB, RAB9B, KIF17, VPS53, ITGA2, RPH3A, HLA-DMA, VTI1A, KIF13A, CADPS, CHM, CEP290, SCG5, EXOC5, PCSK5, COPE	321	769	13528	0.9316464721347868	1.0	0.9992711236850856	99.99999999002713
GOTERM_BP_FAT	GO:0008104~protein localization	19	4.298642533936651	0.7757769177897037	RAB3B, CLTB, RAB9B, KIF17, VPS53, ITGA2, RPH3A, HLA-DMA, VTI1A, GGN, KIF13A, CADPS, GRIN2C, CHM, CEP290, SCG5, EXOC5, PCSK5, COPE	321	882	13528	0.9078489131893671	1.0	0.9995504977471527	99.99999999930917
GOTERM_BP_FAT	GO:0015031~protein transport	16	3.619909502262444	0.8042478780900915	RAB3B, CLTB, RAB9B, KIF17, VPS53, RPH3A, HLA-DMA, VTI1A, KIF13A, CADPS, CHM, CEP290, SCG5, EXOC5, PCSK5, COPE	321	762	13528	0.884898733452711	1.0	0.9997066500212582	99.99999999993305
Annotation Cluster 147	Enrichment Score: 0.11967413134464677
Category	Term	Count	%	PValue	Genes	List Total	Pop Hits	Pop Total	Fold Enrichment	Bonferroni	Benjamini	FDR
INTERPRO	IPR013753:Ras	4	0.904977375565611	0.5616674425165404	RERG, RAB3B, RAB9B, RASD2	390	125	16659	1.3668923076923076	1.0	0.9995553785041841	99.9996527536709
INTERPRO	IPR001806:Ras GTPase	4	0.904977375565611	0.6139430983096792	RERG, RAB3B, RAB9B, RASD2	390	135	16659	1.2656410256410258	1.0	0.9997248529968304	99.99994987602673
SP_PIR_KEYWORDS	methylation	6	1.3574660633484164	0.621973018871888	GNG8, RAB3B, ACTA2, ELAVL4, RASD2, EWSR1	426	242	19235	1.1194855080898614	1.0	0.9641626552395299	99.99989297647069
UP_SEQ_FEATURE	short sequence motif:Effector region	3	0.6787330316742082	0.6274687958636732	RAB3B, RAB9B, RASD2	426	95	19113	1.4168272794662713	1.0	0.9999943045218667	99.9999924260858
SP_PIR_KEYWORDS	prenylation	4	0.904977375565611	0.6733734504339186	GNG8, RAB3B, RAB9B, RASD2	426	156	19235	1.1577585169134463	1.0	0.9755918723090946	99.99998643275427
GOTERM_MF_FAT	GO:0003924~GTPase activity	5	1.1312217194570136	0.741420928288808	RERG, GNG8, RAB3B, TGM2, RASD2	309	211	12983	0.995644104970935	1.0	0.998815457183622	99.9999997361644
INTERPRO	IPR005225:Small GTP-binding protein	4	0.904977375565611	0.7517229758403097	RERG, RAB3B, RAB9B, RASD2	390	167	16659	1.0231229847996315	1.0	0.9999740809602762	99.99999994001114
GOTERM_MF_FAT	GO:0005525~GTP binding	7	1.583710407239819	0.8798502633553243	RERG, RAB3B, RAB9B, TGM2, SCG5, GNL3L, RASD2	309	372	12983	0.7906270661516512	1.0	0.9999213206696113	99.99999999999638
GOTERM_MF_FAT	GO:0032561~guanyl ribonucleotide binding	7	1.583710407239819	0.8944197203945312	RERG, RAB3B, RAB9B, TGM2, SCG5, GNL3L, RASD2	309	382	12983	0.7699300225351158	1.0	0.9999481661539842	99.99999999999945
GOTERM_MF_FAT	GO:0019001~guanyl nucleotide binding	7	1.583710407239819	0.8944197203945312	RERG, RAB3B, RAB9B, TGM2, SCG5, GNL3L, RASD2	309	382	12983	0.7699300225351158	1.0	0.9999481661539842	99.99999999999945
UP_SEQ_FEATURE	nucleotide phosphate-binding region:GTP	5	1.1312217194570136	0.8966561222023697	RERG, RAB3B, RAB9B, GNL3L, RASD2	426	295	19113	0.7604440200525185	1.0	0.99999999978893	100.0
GOTERM_BP_FAT	GO:0007264~small GTPase mediated signal transduction	5	1.1312217194570136	0.933215417666626	RERG, RAB3B, RAB9B, RASD2, ELMO1	321	305	13528	0.6908738062407436	1.0	0.9999931560587635	100.0
SP_PIR_KEYWORDS	gtp-binding	5	1.1312217194570136	0.9349475843442698	RERG, RAB3B, RAB9B, GNL3L, RASD2	426	329	19235	0.6862094553134409	1.0	0.9993813914250881	100.0
Annotation Cluster 148	Enrichment Score: 0.10297910687053874
Category	Term	Count	%	PValue	Genes	List Total	Pop Hits	Pop Total	Fold Enrichment	Bonferroni	Benjamini	FDR
GOTERM_BP_FAT	GO:0016568~chromatin modification	7	1.583710407239819	0.6330412936108004	ING5, CPA4, CECR2, SETD8, JMJD1C, MAP3K12, MLL2	321	274	13528	1.0766537053459764	1.0	0.9976670090752587	99.99999671480857
SP_PIR_KEYWORDS	chromatin regulator	5	1.1312217194570136	0.6957792948125535	ING5, CECR2, SETD8, JMJD1C, MLL2	426	213	19235	1.059919769005268	1.0	0.9789508447269073	99.99999503025066
GOTERM_BP_FAT	GO:0016570~histone modification	3	0.6787330316742082	0.7881299711574042	ING5, CPA4, MAP3K12	321	122	13528	1.0363107093611152	1.0	0.9996207701151469	99.99999999973916
GOTERM_BP_FAT	GO:0016569~covalent chromatin modification	3	0.6787330316742082	0.8028797414791122	ING5, CPA4, MAP3K12	321	126	13528	1.0034119566829847	1.0	0.9997023839829555	99.99999999992454
GOTERM_BP_FAT	GO:0006325~chromatin organization	7	1.583710407239819	0.8870529857131553	ING5, CPA4, CECR2, SETD8, JMJD1C, MAP3K12, MLL2	321	378	13528	0.7804315218645437	1.0	0.9999503560975092	100.0
GOTERM_BP_FAT	GO:0051276~chromosome organization	7	1.583710407239819	0.9750433232773127	ING5, CPA4, CECR2, SETD8, JMJD1C, MAP3K12, MLL2	321	485	13528	0.608253845906799	1.0	0.9999998529399144	100.0
Annotation Cluster 149	Enrichment Score: 0.10055723358209398
Category	Term	Count	%	PValue	Genes	List Total	Pop Hits	Pop Total	Fold Enrichment	Bonferroni	Benjamini	FDR
GOTERM_BP_FAT	GO:0000122~negative regulation of transcription from RNA polymerase II promoter	7	1.583710407239819	0.6043292345173348	FOXH1, WDTC1, ZNF238, PAX5, ZNF177, NRIP2, ZNF174	321	266	13528	1.1090342679127725	1.0	0.9970225777505632	99.99998800770067
GOTERM_BP_FAT	GO:0009890~negative regulation of biosynthetic process	13	2.941176470588235	0.7085014084195851	WDTC1, EIF2C1, PAX5, ITGB3, ZNF177, NRIP2, ZNF174, FOXH1, INHBA, HTR1B, ZNF238, SETD8, BCL7A	321	573	13528	0.9561307650068231	1.0	0.9988999510270785	99.99999993718353
GOTERM_BP_FAT	GO:0010558~negative regulation of macromolecule biosynthetic process	12	2.7149321266968327	0.7513936923824588	FOXH1, INHBA, WDTC1, EIF2C1, ZNF238, PAX5, SETD8, ITGB3, BCL7A, ZNF177, NRIP2, ZNF174	321	547	13528	0.9245331374190572	1.0	0.9993673187712099	99.99999999592664
GOTERM_BP_FAT	GO:0010605~negative regulation of macromolecule metabolic process	16	3.619909502262444	0.7572473689324972	WDTC1, EIF2C1, PAX5, ITGB3, ZNF177, CDC27, NRIP2, ZNF174, FOXH1, INHBA, ZNF238, GRIN2C, SETD8, FAM129A, THBS1, BCL7A	321	734	13528	0.9186550884073102	1.0	0.9993966311776994	99.9999999972955
GOTERM_BP_FAT	GO:0031327~negative regulation of cellular biosynthetic process	12	2.7149321266968327	0.7795114204893608	FOXH1, INHBA, WDTC1, HTR1B, EIF2C1, ZNF238, PAX5, SETD8, BCL7A, ZNF177, NRIP2, ZNF174	321	561	13528	0.901461009212521	1.0	0.9995535655296777	99.9999999994824
GOTERM_BP_FAT	GO:0006357~regulation of transcription from RNA polymerase II promoter	15	3.3936651583710407	0.8221790985491276	WDTC1, GRIN1, PAX5, ZNF177, NRIP2, ZNF174, FOXH1, LIF, INHBA, IL17A, ZNF238, HOXC5, MYOG, MAFA, ERCC2	321	727	13528	0.869531681857332	1.0	0.9997893187913933	99.99999999998715
GOTERM_BP_FAT	GO:0010629~negative regulation of gene expression	10	2.262443438914027	0.8478896883406337	FOXH1, WDTC1, EIF2C1, ZNF238, PAX5, SETD8, BCL7A, ZNF177, NRIP2, ZNF174	321	504	13528	0.8361766305691539	1.0	0.9998777339727439	99.99999999999912
GOTERM_BP_FAT	GO:0045892~negative regulation of transcription, DNA-dependent	7	1.583710407239819	0.851040380759573	FOXH1, WDTC1, ZNF238, PAX5, ZNF177, NRIP2, ZNF174	321	356	13528	0.8286604361370716	1.0	0.9998844683148348	99.99999999999939
GOTERM_BP_FAT	GO:0016481~negative regulation of transcription	9	2.0361990950226243	0.8549633650110593	FOXH1, WDTC1, ZNF238, PAX5, SETD8, BCL7A, ZNF177, NRIP2, ZNF174	321	459	13528	0.826339258444811	1.0	0.9998937130588008	99.99999999999962
GOTERM_BP_FAT	GO:0045934~negative regulation of nucleobase, nucleoside, nucleotide and nucleic acid metabolic process	10	2.262443438914027	0.8601595072725796	FOXH1, WDTC1, HTR1B, ZNF238, PAX5, SETD8, BCL7A, ZNF177, NRIP2, ZNF174	321	512	13528	0.8231113707165109	1.0	0.9999023886020648	99.99999999999979
GOTERM_BP_FAT	GO:0051253~negative regulation of RNA metabolic process	7	1.583710407239819	0.8616891231960775	FOXH1, WDTC1, ZNF238, PAX5, ZNF177, NRIP2, ZNF174	321	362	13528	0.8149257327756837	1.0	0.9999052573539071	99.99999999999983
GOTERM_BP_FAT	GO:0051172~negative regulation of nitrogen compound metabolic process	10	2.262443438914027	0.8702379358985571	FOXH1, WDTC1, HTR1B, ZNF238, PAX5, SETD8, BCL7A, ZNF177, NRIP2, ZNF174	321	519	13528	0.812009675928427	1.0	0.9999214828330756	99.99999999999994
Annotation Cluster 150	Enrichment Score: 0.09637848304609539
Category	Term	Count	%	PValue	Genes	List Total	Pop Hits	Pop Total	Fold Enrichment	Bonferroni	Benjamini	FDR
INTERPRO	IPR018249:EF-HAND 2	5	1.1312217194570136	0.7429652676087977	REPS2, FLG, PLCH2, SLC25A23, DST	390	215	16659	0.9933810375670841	1.0	0.9999726808436948	99.99999989825055
INTERPRO	IPR018247:EF-HAND 1	5	1.1312217194570136	0.7494430504255315	REPS2, FLG, PLCH2, SLC25A23, DST	390	217	16659	0.9842254519673874	1.0	0.9999750145145382	99.99999993104318
UP_SEQ_FEATURE	domain:EF-hand 2	4	0.904977375565611	0.7733793995787231	FLG, PLCH2, SLC25A23, DST	426	182	19113	0.9860702677604087	1.0	0.9999998653105886	99.9999999980276
UP_SEQ_FEATURE	domain:EF-hand 1	4	0.904977375565611	0.7733793995787231	FLG, PLCH2, SLC25A23, DST	426	182	19113	0.9860702677604087	1.0	0.9999998653105886	99.9999999980276
INTERPRO	IPR011992:EF-Hand type	5	1.1312217194570136	0.8048601013281963	REPS2, FLG, PLCH2, SLC25A23, DST	390	236	16659	0.9049869621903519	1.0	0.9999932746535263	99.9999999984725
INTERPRO	IPR018248:EF hand	3	0.6787330316742082	0.8107506988941883	PLCH2, SLC25A23, DST	390	130	16659	0.9857396449704142	1.0	0.9999932374095034	99.9999999990426
INTERPRO	IPR002048:Calcium-binding EF-hand	3	0.6787330316742082	0.8505383182319047	PLCH2, SLC25A23, DST	390	143	16659	0.8961269499731038	1.0	0.9999970974777834	99.99999999997377
SMART	SM00054:EFh	3	0.6787330316742082	0.916596454653124	PLCH2, SLC25A23, DST	258	143	9079	0.7382501219710522	1.0	0.9999875846736858	99.99999999999619
Annotation Cluster 151	Enrichment Score: 0.08764060130494096
Category	Term	Count	%	PValue	Genes	List Total	Pop Hits	Pop Total	Fold Enrichment	Bonferroni	Benjamini	FDR
GOTERM_BP_FAT	GO:0014706~striated muscle tissue development	3	0.6787330316742082	0.7764396338139603	PAX7, MYOG, TPM1	321	119	13528	1.0624361894290426	1.0	0.9995393737157127	99.99999999934343
GOTERM_BP_FAT	GO:0060537~muscle tissue development	3	0.6787330316742082	0.7992799632618915	PAX7, MYOG, TPM1	321	125	13528	1.0114392523364484	1.0	0.9996934250817735	99.999999999897
GOTERM_BP_FAT	GO:0007517~muscle organ development	4	0.904977375565611	0.8795723610332244	LIF, PAX7, MYOG, TPM1	321	211	13528	0.798925159823419	1.0	0.9999418504067509	99.99999999999999
Annotation Cluster 152	Enrichment Score: 0.08495358182944686
Category	Term	Count	%	PValue	Genes	List Total	Pop Hits	Pop Total	Fold Enrichment	Bonferroni	Benjamini	FDR
KEGG_PATHWAY	hsa04080:Neuroactive ligand-receptor interaction	8	1.809954751131222	0.4256103147115366	HTR1B, PTGER2, SSTR2, HRH3, LTB4R, GRIN2C, GRIN1, GRIA3	124	256	5085	1.2815020161290323	1.0	0.9594877673030715	99.84708309430043
GOTERM_BP_FAT	GO:0007186~G-protein coupled receptor protein signaling pathway	26	5.88235294117647	0.6556222037667054	GPR85, GPR162, CCL3, GPRC5C, CCL2, SORCS2, GNG8, CALCB, HTR1B, HRH3, LTB4R, TGM2, SCG5, APLN, PTGER2, IL8, GPR77, RGS13, SSTR2, XPR1, OR4A15, CRH, OR6K2, RGS7, PYY, GAP43	321	1123	13528	0.9757131404254847	1.0	0.9980076223338509	99.9999988972545
SP_PIR_KEYWORDS	transducer	14	3.167420814479638	0.9526633930332286	GPR162, GPR85, PTGER2, GPRC5C, GPR77, GNG8, SSTR2, HTR1B, HRH3, LTB4R, OR4A15, PLCH2, OR6K2, RGS7	426	874	19235	0.723267906447073	1.0	0.9997103943997715	100.0
SP_PIR_KEYWORDS	g-protein coupled receptor	11	2.48868778280543	0.9871590607538272	HTR1B, PTGER2, GPR85, SSTR2, GPR162, GPRC5C, HRH3, LTB4R, OR4A15, OR6K2, GPR77	426	816	19235	0.6086745144067017	1.0	0.9999866076971408	100.0
INTERPRO	IPR017452:GPCR, rhodopsin-like superfamily	10	2.262443438914027	0.9891641891096967	HTR1B, PTGER2, GPR85, SSTR2, GPR162, HRH3, LTB4R, OR4A15, OR6K2, GPR77	390	726	16659	0.5883661792752702	1.0	0.9999999999993828	100.0
INTERPRO	IPR000276:7TM GPCR, rhodopsin-like	10	2.262443438914027	0.9893154190679638	HTR1B, PTGER2, GPR85, SSTR2, GPR162, HRH3, LTB4R, OR4A15, OR6K2, GPR77	390	727	16659	0.5875568722886467	1.0	0.9999999999992888	100.0
PIR_SUPERFAMILY	PIRSF800006:rhodopsin-like G protein-coupled receptors	10	2.262443438914027	0.9902146626167527	HTR1B, PTGER2, GPR85, SSTR2, GPR162, HRH3, LTB4R, OR4A15, OR6K2, GPR77	183	686	7396	0.5891443228345202	1.0	1.0	100.0
Annotation Cluster 153	Enrichment Score: 0.07923467641820774
Category	Term	Count	%	PValue	Genes	List Total	Pop Hits	Pop Total	Fold Enrichment	Bonferroni	Benjamini	FDR
UP_SEQ_FEATURE	cross-link:Glycyl lysine isopeptide (Lys-Gly) (interchain with G-Cter in ubiquitin)	4	0.904977375565611	0.8224684717782357	RGS12, GON4L, TPM1, DST	426	199	19113	0.9018331092080119	1.0	0.9999999787081912	99.99999999996577
SP_PIR_KEYWORDS	isopeptide bond	6	1.3574660633484164	0.836664115880684	RGS12, TRIM25, GON4L, TPM1, DST, IVL	426	319	19235	0.8492648682061018	1.0	0.9951384270557097	99.99999999924295
SP_PIR_KEYWORDS	ubl conjugation	11	2.48868778280543	0.8406700380478364	RGS12, STMN2, TRIM25, PDGFC, GON4L, MAFA, MAPK8IP1, PARK2, TPM1, DST, CNOT4	426	588	19235	0.8446911628501167	1.0	0.9953150111557684	99.999999999467
Annotation Cluster 154	Enrichment Score: 0.07268833991920574
Category	Term	Count	%	PValue	Genes	List Total	Pop Hits	Pop Total	Fold Enrichment	Bonferroni	Benjamini	FDR
GOTERM_BP_FAT	GO:0009165~nucleotide biosynthetic process	4	0.904977375565611	0.8201871874249105	PRKAG2, HAAO, NT5E, NMNAT1	321	186	13528	0.9063075737781797	1.0	0.9997820570769156	99.99999999998444
GOTERM_BP_FAT	GO:0034654~nucleobase, nucleoside, nucleotide and nucleic acid biosynthetic process	4	0.904977375565611	0.838932330713066	PRKAG2, HAAO, NT5E, NMNAT1	321	193	13528	0.8734363146256032	1.0	0.999852277301702	99.99999999999766
GOTERM_BP_FAT	GO:0034404~nucleobase, nucleoside and nucleotide biosynthetic process	4	0.904977375565611	0.838932330713066	PRKAG2, HAAO, NT5E, NMNAT1	321	193	13528	0.8734363146256032	1.0	0.999852277301702	99.99999999999766
GOTERM_BP_FAT	GO:0044271~nitrogen compound biosynthetic process	6	1.3574660633484164	0.8869105002644708	NOS1, PRKAG2, HAAO, NT5E, ADC, NMNAT1	321	325	13528	0.7780301941049603	1.0	0.9999511872808566	100.0
Annotation Cluster 155	Enrichment Score: 0.07102340646732723
Category	Term	Count	%	PValue	Genes	List Total	Pop Hits	Pop Total	Fold Enrichment	Bonferroni	Benjamini	FDR
INTERPRO	IPR000483:Cysteine-rich flanking region, C-terminal	3	0.6787330316742082	0.6126485087285559	MXRA5, SLIT2, LRRC38	390	88	16659	1.4562062937062936	1.0	0.9997421853118891	99.99994725212959
INTERPRO	IPR000372:Leucine-rich repeat, cysteine-rich flanking region, N-terminal	3	0.6787330316742082	0.6762746538895306	MXRA5, SLIT2, LRRC38	390	99	16659	1.2944055944055943	1.0	0.9998877598304263	99.99999657645532
SMART	SM00082:LRRCT	3	0.6787330316742082	0.7167471028060123	MXRA5, SLIT2, LRRC38	258	88	9079	1.1996564482029597	1.0	0.9989756762904196	99.99998467616987
SMART	SM00013:LRRNT	3	0.6787330316742082	0.7753761241731145	MXRA5, SLIT2, LRRC38	258	99	9079	1.0663612872915198	1.0	0.9994501900013552	99.99999914397115
INTERPRO	IPR003591:Leucine-rich repeat, typical subtype	3	0.6787330316742082	0.8141182557343456	MXRA5, SLIT2, LRRC38	390	131	16659	0.9782149148561362	1.0	0.9999933443403517	99.99999999927181
UP_SEQ_FEATURE	repeat:LRR 6	4	0.904977375565611	0.8491646854475337	FBXL14, MXRA5, SLIT2, LRRC38	426	210	19113	0.8545942320590207	1.0	0.9999999947709539	99.99999999999771
SMART	SM00369:LRR_TYP	3	0.6787330316742082	0.8898086672389949	MXRA5, SLIT2, LRRC38	258	131	9079	0.8058760873424463	1.0	0.9999733158111059	99.99999999987843
UP_SEQ_FEATURE	repeat:LRR 5	4	0.904977375565611	0.8905618078320678	FBXL14, MXRA5, SLIT2, LRRC38	426	231	19113	0.7769038473263825	1.0	0.9999999996792067	99.99999999999999
UP_SEQ_FEATURE	repeat:LRR 7	3	0.6787330316742082	0.9071524949741407	MXRA5, SLIT2, LRRC38	426	177	19113	0.7604440200525185	1.0	0.9999999999140842	100.0
UP_SEQ_FEATURE	repeat:LRR 4	4	0.904977375565611	0.9214951015420509	FBXL14, MXRA5, SLIT2, LRRC38	426	252	19113	0.712161860049184	1.0	0.9999999999769597	100.0
SP_PIR_KEYWORDS	leucine-rich repeat	5	1.1312217194570136	0.9278998541563875	NXF3, FBXL14, MXRA5, SLIT2, LRRC38	426	322	19235	0.701127052168081	1.0	0.9992183383152278	99.99999999999999
INTERPRO	IPR001611:Leucine-rich repeat	3	0.6787330316742082	0.96112211729194	MXRA5, SLIT2, LRRC38	390	213	16659	0.6016251354279524	1.0	0.9999999985369997	100.0
UP_SEQ_FEATURE	repeat:LRR 3	4	0.904977375565611	0.9639404143172097	FBXL14, MXRA5, SLIT2, LRRC38	426	299	19113	0.6002166847237269	1.0	0.999999999999965	100.0
UP_SEQ_FEATURE	repeat:LRR 1	4	0.904977375565611	0.9739725895289346	FBXL14, MXRA5, SLIT2, LRRC38	426	318	19113	0.56435468154841	1.0	0.9999999999999974	100.0
UP_SEQ_FEATURE	repeat:LRR 2	4	0.904977375565611	0.9744195609803756	FBXL14, MXRA5, SLIT2, LRRC38	426	319	19113	0.5625855446156562	1.0	0.9999999999999973	100.0
Annotation Cluster 156	Enrichment Score: 0.05232891779938388
Category	Term	Count	%	PValue	Genes	List Total	Pop Hits	Pop Total	Fold Enrichment	Bonferroni	Benjamini	FDR
INTERPRO	IPR012677:Nucleotide-binding, alpha-beta plait	5	1.1312217194570136	0.7363613925088033	NXF3, ELAVL3, ELAVL4, EWSR1, CNOT4	390	213	16659	1.0027085590465872	1.0	0.9999731846398521	99.999999850222
INTERPRO	IPR000504:RNA recognition motif, RNP-1	4	0.904977375565611	0.8737072740551015	ELAVL3, ELAVL4, EWSR1, CNOT4	390	211	16659	0.8097703244622676	1.0	0.9999988062562036	99.999999999998
SP_PIR_KEYWORDS	rna-binding	9	2.0361990950226243	0.9130038012298483	NUDT16, EIF2C1, EXOSC6, NXF3, ELAVL3, ELAVL4, EWSR1, SNURF, CNOT4	426	540	19235	0.7525430359937402	1.0	0.9988999601561348	99.9999999999999
SMART	SM00360:RRM	4	0.904977375565611	0.9414154282924061	ELAVL3, ELAVL4, EWSR1, CNOT4	258	211	9079	0.6671075351776333	1.0	0.9999901716434167	99.99999999999996
GOTERM_MF_FAT	GO:0003723~RNA binding	10	2.262443438914027	0.9900213312310168	NUDT16, EIF2C1, EXOSC6, NXF3, ELAVL3, OBFC2A, ELAVL4, EWSR1, SNURF, CNOT4	309	718	12983	0.5851835825873741	1.0	0.9999999904106106	100.0
Annotation Cluster 157	Enrichment Score: 0.0436044426897211
Category	Term	Count	%	PValue	Genes	List Total	Pop Hits	Pop Total	Fold Enrichment	Bonferroni	Benjamini	FDR
GOTERM_MF_FAT	GO:0005083~small GTPase regulator activity	6	1.3574660633484164	0.7826644382430766	PLEKHG5, CHM, WASL, RPH3A, TBC1D3, KALRN	309	274	12983	0.9200623626957691	1.0	0.9993911604072563	99.99999997914286
GOTERM_BP_FAT	GO:0046578~regulation of Ras protein signal transduction	3	0.6787330316742082	0.9611189783760858	PLEKHG5, TBC1D3, KALRN	321	210	13528	0.6020471740097908	1.0	0.9999992111018698	100.0
GOTERM_BP_FAT	GO:0051056~regulation of small GTPase mediated signal transduction	3	0.6787330316742082	0.98363487338995	PLEKHG5, TBC1D3, KALRN	321	252	13528	0.5017059783414923	1.0	0.9999999707084487	100.0
Annotation Cluster 158	Enrichment Score: 0.04268340536257595
Category	Term	Count	%	PValue	Genes	List Total	Pop Hits	Pop Total	Fold Enrichment	Bonferroni	Benjamini	FDR
SP_PIR_KEYWORDS	dna repair	4	0.904977375565611	0.7970920605498104	POLL, TREX1, OBFC2A, ERCC2	426	191	19235	0.9456038148612442	1.0	0.9916459490090085	99.99999998375834
SP_PIR_KEYWORDS	DNA damage	4	0.904977375565611	0.8343131624374711	POLL, TREX1, OBFC2A, ERCC2	426	205	19235	0.8810259933585253	1.0	0.9951076838709495	99.99999999907351
GOTERM_BP_FAT	GO:0006259~DNA metabolic process	8	1.809954751131222	0.9580313772158946	ING5, POLL, CTGF, CECR2, TREX1, OBFC2A, NT5E, ERCC2	321	506	13528	0.6662972676788199	1.0	0.9999989656374372	100.0
GOTERM_BP_FAT	GO:0006281~DNA repair	4	0.904977375565611	0.9662168760484621	POLL, TREX1, OBFC2A, ERCC2	321	284	13528	0.5935676363476811	1.0	0.9999995278898368	100.0
GOTERM_BP_FAT	GO:0006974~response to DNA damage stimulus	4	0.904977375565611	0.9937818088452032	POLL, TREX1, OBFC2A, ERCC2	321	373	13528	0.4519388973800038	1.0	0.9999999992293214	100.0
Annotation Cluster 159	Enrichment Score: 0.032510177312962796
Category	Term	Count	%	PValue	Genes	List Total	Pop Hits	Pop Total	Fold Enrichment	Bonferroni	Benjamini	FDR
SP_PIR_KEYWORDS	Homeobox	4	0.904977375565611	0.9056397227530175	DLX3, ZFHX4, PAX7, HOXC5	426	242	19235	0.7463236720599077	1.0	0.9987862178815134	99.99999999999967
INTERPRO	IPR017970:Homeobox, conserved site	4	0.904977375565611	0.910519622583626	DLX3, ZFHX4, PAX7, HOXC5	390	232	16659	0.7364721485411141	1.0	0.9999998383298931	99.99999999999999
INTERPRO	IPR001356:Homeobox	4	0.904977375565611	0.9149017863809121	DLX3, ZFHX4, PAX7, HOXC5	390	235	16659	0.7270703764320785	1.0	0.9999998663099394	100.0
INTERPRO	IPR012287:Homeodomain-related	4	0.904977375565611	0.9190881700044014	DLX3, ZFHX4, PAX7, HOXC5	390	238	16659	0.7179056237879767	1.0	0.9999998892581224	100.0
UP_SEQ_FEATURE	DNA-binding region:Homeobox	3	0.6787330316742082	0.9267697371957058	DLX3, PAX7, HOXC5	426	190	19113	0.7084136397331356	1.0	0.9999999999837466	100.0
GOTERM_MF_FAT	GO:0043565~sequence-specific DNA binding	10	2.262443438914027	0.9548017395963124	POLL, FOXH1, DLX3, ZFHX4, PAX7, HOXC5, MEIS3P1, MAFA, EWSR1, ETV4	309	607	12983	0.6921940894526106	1.0	0.9999978973560697	100.0
SMART	SM00389:HOX	4	0.904977375565611	0.9650888294386823	DLX3, ZFHX4, PAX7, HOXC5	258	235	9079	0.5989774039254494	1.0	0.9999984070118271	100.0
Annotation Cluster 160	Enrichment Score: 0.021302325169137024
Category	Term	Count	%	PValue	Genes	List Total	Pop Hits	Pop Total	Fold Enrichment	Bonferroni	Benjamini	FDR
GOTERM_BP_FAT	GO:0046907~intracellular transport	13	2.941176470588235	0.8580202715557085	CLTB, RAB9B, NXF3, RPH3A, TPM1, VTI1A, TAPBP, CHM, SCG5, EXOC5, NEFL, DST, COPE	321	657	13528	0.8338857356908822	1.0	0.9998996228474712	99.99999999999973
GOTERM_BP_FAT	GO:0006886~intracellular protein transport	5	1.1312217194570136	0.9787861648565114	CLTB, CHM, SCG5, RPH3A, VTI1A	321	374	13528	0.5634131307578256	1.0	0.9999999183204893	100.0
GOTERM_BP_FAT	GO:0034613~cellular protein localization	5	1.1312217194570136	0.9889525135960121	CLTB, CHM, SCG5, RPH3A, VTI1A	321	411	13528	0.5126922406409411	1.0	0.9999999941874269	100.0
GOTERM_BP_FAT	GO:0070727~cellular macromolecule localization	5	1.1312217194570136	0.9895321068866254	CLTB, CHM, SCG5, RPH3A, VTI1A	321	414	13528	0.5089770794768763	1.0	0.9999999951759814	100.0
Annotation Cluster 161	Enrichment Score: 0.019206695408017897
Category	Term	Count	%	PValue	Genes	List Total	Pop Hits	Pop Total	Fold Enrichment	Bonferroni	Benjamini	FDR
GOTERM_CC_FAT	GO:0005730~nucleolus	15	3.3936651583710407	0.7859530270372841	NUDT16, KLK6, EXOSC6, ZBTB10, ZMYM6, POLR1A, GNL3L, TRIM25, PARP10, GGN, ZNF174, NAV2, NOL10, WASL, ETV4	306	698	12782	0.8976627900443845	1.0	0.9951725769595016	99.99999988804623
GOTERM_CC_FAT	GO:0031981~nuclear lumen	24	5.429864253393665	0.9897530146364729	ING5, NUDT16, KLK6, EXOSC6, ZBTB10, ZMYM6, PRKAG2, POLR1A, NXF3, TRIM25, GNL3L, PARP10, CDC27, GGN, ZNF174, ELL2, FOXH1, NAV2, NOL10, WASL, EAF2, ETV4, ERCC2, MLL2	306	1450	12782	0.6913860716700474	1.0	0.9999989722338526	100.0
GOTERM_CC_FAT	GO:0043233~organelle lumen	30	6.787330316742081	0.9952374887322167	ING5, ZBTB10, PRKAG2, OGDHL, GNL3L, ACP2, ZNF174, FOXH1, THBS1, PCSK5, ETV4, ERCC2, MLL2, NUDT16, KLK6, CES1, EXOSC6, ZMYM6, POLR1A, NXF3, TRIM25, PARP10, CDC27, GGN, ELL2, NAV2, NOL10, ABAT, WASL, EAF2	306	1820	12782	0.6885369532428356	1.0	0.9999998363672234	100.0
GOTERM_CC_FAT	GO:0070013~intracellular organelle lumen	29	6.561085972850679	0.9956781218841284	ING5, ZBTB10, PRKAG2, OGDHL, GNL3L, ACP2, ZNF174, FOXH1, PCSK5, ETV4, ERCC2, MLL2, NUDT16, KLK6, CES1, EXOSC6, ZMYM6, POLR1A, NXF3, TRIM25, PARP10, CDC27, GGN, ELL2, NAV2, NOL10, ABAT, EAF2, WASL	306	1779	12782	0.6809252462461469	1.0	0.9999998564210926	100.0
GOTERM_CC_FAT	GO:0031974~membrane-enclosed lumen	30	6.787330316742081	0.9968008915573134	ING5, ZBTB10, PRKAG2, OGDHL, GNL3L, ACP2, ZNF174, FOXH1, THBS1, PCSK5, ETV4, ERCC2, MLL2, NUDT16, KLK6, CES1, EXOSC6, ZMYM6, POLR1A, NXF3, TRIM25, PARP10, CDC27, GGN, ELL2, NAV2, NOL10, ABAT, WASL, EAF2	306	1856	12782	0.6751817106152807	1.0	0.9999999177333618	100.0
GOTERM_CC_FAT	GO:0005654~nucleoplasm	11	2.48868778280543	0.9981189348716893	ING5, NUDT16, FOXH1, PRKAG2, POLR1A, NXF3, EAF2, CDC27, ERCC2, MLL2, ELL2	306	882	12782	0.5209565307604522	1.0	0.9999999593585728	100.0
Annotation Cluster 162	Enrichment Score: 0.017151856754838157
Category	Term	Count	%	PValue	Genes	List Total	Pop Hits	Pop Total	Fold Enrichment	Bonferroni	Benjamini	FDR
GOTERM_BP_FAT	GO:0043623~cellular protein complex assembly	3	0.6787330316742082	0.899496120006205	PDGFC, NEFL, C9ORF24	321	162	13528	0.7804315218645437	1.0	0.9999655911763318	100.0
GOTERM_BP_FAT	GO:0034621~cellular macromolecular complex subunit organization	4	0.904977375565611	0.9914942795313627	PDGFC, WASL, NEFL, C9ORF24	321	357	13528	0.47219386196846336	1.0	0.9999999978059599	100.0
GOTERM_BP_FAT	GO:0034622~cellular macromolecular complex assembly	3	0.6787330316742082	0.9959898727282841	PDGFC, NEFL, C9ORF24	321	318	13528	0.3975783224592958	1.0	0.9999999998616989	100.0
Annotation Cluster 163	Enrichment Score: 0.005441179026960154
Category	Term	Count	%	PValue	Genes	List Total	Pop Hits	Pop Total	Fold Enrichment	Bonferroni	Benjamini	FDR
GOTERM_BP_FAT	GO:0006366~transcription from RNA polymerase II promoter	3	0.6787330316742082	0.9762087937509053	PAX5, ERCC2, ELL2	321	234	13528	0.5402987459062225	1.0	0.999999875917134	100.0
GOTERM_BP_FAT	GO:0006351~transcription, DNA-dependent	3	0.6787330316742082	0.9929808801725537	PAX5, ERCC2, ELL2	321	292	13528	0.4329791319933427	1.0	0.999999998881561	100.0
GOTERM_BP_FAT	GO:0032774~RNA biosynthetic process	3	0.6787330316742082	0.9935571686281136	PAX5, ERCC2, ELL2	321	296	13528	0.4271280626420813	1.0	0.9999999991454064	100.0
Annotation Cluster 164	Enrichment Score: 0.0028707093657663863
Category	Term	Count	%	PValue	Genes	List Total	Pop Hits	Pop Total	Fold Enrichment	Bonferroni	Benjamini	FDR
GOTERM_BP_FAT	GO:0006396~RNA processing	7	1.583710407239819	0.9905970201097926	SFRS16, EXOSC6, AGGF1, CDC40, ELAVL4, SNURF, DUS3L	321	547	13528	0.5393109968277834	1.0	0.9999999967966966	100.0
GOTERM_BP_FAT	GO:0016071~mRNA metabolic process	4	0.904977375565611	0.9934038943405039	SFRS16, EIF2C1, CDC40, ELAVL4	321	370	13528	0.45560326681822005	1.0	0.9999999990978945	100.0
GOTERM_BP_FAT	GO:0006397~mRNA processing	3	0.6787330316742082	0.9962423430552321	SFRS16, CDC40, ELAVL4	321	321	13528	0.39386263720266684	1.0	0.9999999998836877	100.0
Annotation Cluster 165	Enrichment Score: 0.0021429498504525256
Category	Term	Count	%	PValue	Genes	List Total	Pop Hits	Pop Total	Fold Enrichment	Bonferroni	Benjamini	FDR
UP_SEQ_FEATURE	transit peptide:Mitochondrion	5	1.1312217194570136	0.9931693135699123	GDF5OS, NUDT19, OGDHL, ABAT, COQ9	426	467	19113	0.4803661368640106	1.0	1.0	100.0
SP_PIR_KEYWORDS	transit peptide	5	1.1312217194570136	0.9938323692844483	GDF5OS, NUDT19, OGDHL, ABAT, COQ9	426	476	19235	0.47429182940781944	1.0	0.9999974587958618	100.0
SP_PIR_KEYWORDS	mitochondrion	9	2.0361990950226243	0.9982394299530165	KLK6, GDF5OS, NUDT19, SLC25A23, COX1, OGDHL, ABAT, COQ9, XAF1	426	832	19235	0.48842937432286027	1.0	0.9999998722785883	100.0
Annotation Cluster 166	Enrichment Score: 0.0011416778261043059
Category	Term	Count	%	PValue	Genes	List Total	Pop Hits	Pop Total	Fold Enrichment	Bonferroni	Benjamini	FDR
SP_PIR_KEYWORDS	ubl conjugation pathway	6	1.3574660633484164	0.9887007246142374	WSB2, TRIM25, FBXL14, PARK2, CDC27, CNOT4	426	509	19235	0.5322504773236669	1.0	0.9999896943127534	100.0
GOTERM_BP_FAT	GO:0009057~macromolecule catabolic process	10	2.262443438914027	0.9959349883700379	EIF2C1, LDLR, WSB2, CECR2, FBXL14, PARK2, CDC27, CNOT4, PYGB, ERCC2	321	781	13528	0.5396069421342555	1.0	0.9999999998604308	100.0
GOTERM_BP_FAT	GO:0044265~cellular macromolecule catabolic process	9	2.0361990950226243	0.9961709534287387	EIF2C1, LDLR, WSB2, CECR2, FBXL14, PARK2, CDC27, CNOT4, ERCC2	321	725	13528	0.5231582339671286	1.0	0.9999999998801229	100.0
GOTERM_BP_FAT	GO:0043632~modification-dependent macromolecule catabolic process	5	1.1312217194570136	0.9995026084918642	WSB2, FBXL14, PARK2, CDC27, CNOT4	321	574	13528	0.36710193537182373	1.0	0.9999999999999621	100.0
GOTERM_BP_FAT	GO:0019941~modification-dependent protein catabolic process	5	1.1312217194570136	0.9995026084918642	WSB2, FBXL14, PARK2, CDC27, CNOT4	321	574	13528	0.36710193537182373	1.0	0.9999999999999621	100.0
GOTERM_BP_FAT	GO:0051603~proteolysis involved in cellular protein catabolic process	5	1.1312217194570136	0.999704772986641	WSB2, FBXL14, PARK2, CDC27, CNOT4	321	600	13528	0.35119418483904463	1.0	0.9999999999999948	100.0
GOTERM_BP_FAT	GO:0044257~cellular protein catabolic process	5	1.1312217194570136	0.9997221295889871	WSB2, FBXL14, PARK2, CDC27, CNOT4	321	603	13528	0.3494469500886016	1.0	0.9999999999999957	100.0
GOTERM_BP_FAT	GO:0030163~protein catabolic process	5	1.1312217194570136	0.999811034800688	WSB2, FBXL14, PARK2, CDC27, CNOT4	321	622	13528	0.3387725255682103	1.0	0.999999999999999	100.0
Annotation Cluster 167	Enrichment Score: 0.0011348071492107228
Category	Term	Count	%	PValue	Genes	List Total	Pop Hits	Pop Total	Fold Enrichment	Bonferroni	Benjamini	FDR
GOTERM_CC_FAT	GO:0005743~mitochondrial inner membrane	3	0.6787330316742082	0.9951136975921856	APOOL, SLC25A23, COX1	306	306	12782	0.409521978726131	1.0	0.9999998485649861	100.0
GOTERM_CC_FAT	GO:0031966~mitochondrial membrane	4	0.904977375565611	0.9961921277594594	APOOL, SLC25A23, COX1, HAAO	306	394	12782	0.42407352111741486	1.0	0.9999998839559733	100.0
GOTERM_CC_FAT	GO:0019866~organelle inner membrane	3	0.6787330316742082	0.997047294953607	APOOL, SLC25A23, COX1	306	329	12782	0.3808927826449729	1.0	0.9999999235255678	100.0
GOTERM_CC_FAT	GO:0031975~envelope	7	1.583710407239819	0.997592980208083	APOOL, SLC25A23, COX1, HAAO, ITGA2, TREX1, MTMR8	306	622	12782	0.4700943614316037	1.0	0.9999999412456311	100.0
GOTERM_CC_FAT	GO:0005740~mitochondrial envelope	4	0.904977375565611	0.9977105980171994	APOOL, SLC25A23, COX1, HAAO	306	419	12782	0.39877080506028983	1.0	0.9999999404009359	100.0
GOTERM_CC_FAT	GO:0044429~mitochondrial part	6	1.3574660633484164	0.9988184414314196	APOOL, SLC25A23, COX1, OGDHL, HAAO, ABAT	306	595	12782	0.4212226066897347	1.0	0.9999999864411301	100.0
GOTERM_CC_FAT	GO:0031967~organelle envelope	6	1.3574660633484164	0.9992640388647173	APOOL, SLC25A23, COX1, HAAO, TREX1, MTMR8	306	620	12782	0.40423782416192283	1.0	0.9999999954898741	100.0
Annotation Cluster 168	Enrichment Score: 8.103753193736156E-4
Category	Term	Count	%	PValue	Genes	List Total	Pop Hits	Pop Total	Fold Enrichment	Bonferroni	Benjamini	FDR
GOTERM_CC_FAT	GO:0005739~mitochondrion	15	3.3936651583710407	0.9973500218482548	KLK6, APOOL, GDF5OS, NUDT19, GPRC5C, LIMK2, OGDHL, COQ9, SLC25A23, COX1, HAAO, TGM2, ABAT, XAF1, ADC	306	1087	12782	0.5764200804516839	1.0	0.9999999341613623	100.0
SP_PIR_KEYWORDS	mitochondrion	9	2.0361990950226243	0.9982394299530165	KLK6, GDF5OS, NUDT19, SLC25A23, COX1, OGDHL, ABAT, COQ9, XAF1	426	832	19235	0.48842937432286027	1.0	0.9999998722785883	100.0
GOTERM_CC_FAT	GO:0044429~mitochondrial part	6	1.3574660633484164	0.9988184414314196	APOOL, SLC25A23, COX1, OGDHL, HAAO, ABAT	306	595	12782	0.4212226066897347	1.0	0.9999999864411301	100.0
