# Supplementary material for: Over-Expression of Either MECP2_e1 or MECP2_e2 in Neuronally Differentiated Cells Results in Different Patterns of Gene Expression
Source: PLoS One. 2014 Apr 3;9(4):e91742. doi: 10.1371/journal.pone.0091742 (PMC3974668; doi:10.1371/journal.pone.0091742)
Supplement: SKNSH S3 — DAVID Gene Ontology analysis ( http://david.abcc.ncifcrf.gov/ [14], [15] ) for functional clustering of genes down regulated in SKNSH cells by e2. (TXT) [file pone.0091742.s014.txt]

Annotation Cluster 1	Enrichment Score: 0.6056132415967979
Category	Term	Count	%	PValue	Genes	List Total	Pop Hits	Pop Total	Fold Enrichment	Bonferroni	Benjamini	FDR
GOTERM_BP_FAT	GO:0006325~chromatin organization	3	5.263157894736842	0.20407893351993872	HIST4H4, HMGA1, SUPT6H	31	378	13528	3.463389656938044	1.0	1.0	95.58636370641874
GOTERM_MF_FAT	GO:0003677~DNA binding	8	14.035087719298245	0.2554117670852365	MEF2D, ZNF233, HIST4H4, OTX1, KLF2, ZNF689, HMGA1, SUPT6H	30	2331	12983	1.4852566852566853	0.9999999999999999	0.9999953955931588	96.69764391530198
GOTERM_BP_FAT	GO:0051276~chromosome organization	3	5.263157894736842	0.2924968526845125	HIST4H4, HMGA1, SUPT6H	31	485	13528	2.699301629531094	1.0	0.9999999981836458	99.11765010722145

Annotation Cluster 2	Enrichment Score: 0.5085754414550151
Category	Term	Count	%	PValue	Genes	List Total	Pop Hits	Pop Total	Fold Enrichment	Bonferroni	Benjamini	FDR
GOTERM_BP_FAT	GO:0008219~cell death	4	7.017543859649122	0.21210248672978954	MEF2D, DNM1L, KIF5A, FKSG2	31	719	13528	2.427744627394679	1.0	0.9999999990732045	96.15726377744525
GOTERM_BP_FAT	GO:0016265~death	4	7.017543859649122	0.2150206085490007	MEF2D, DNM1L, KIF5A, FKSG2	31	724	13528	2.410978435216539	1.0	0.9999999541746062	96.34733242950173
GOTERM_BP_FAT	GO:0006915~apoptosis	3	5.263157894736842	0.38830416926113875	MEF2D, DNM1L, FKSG2	31	602	13528	2.1746865287750508	1.0	0.9999998312070754	99.87929282794558
GOTERM_BP_FAT	GO:0012501~programmed cell death	3	5.263157894736842	0.3954949367726637	MEF2D, DNM1L, FKSG2	31	611	13528	2.142653502982947	1.0	0.9999995610837406	99.8973108077877
UP_SEQ_FEATURE	mutagenesis site	7	12.280701754385964	0.40905712741287376	PARD6A, MEF2D, DNM1L, RHCG, KIF5A, ZFYVE9, HMGA1	49	2045	19113	1.3351728955640936	1.0	0.999999999999905	99.83776907622392

Annotation Cluster 3	Enrichment Score: 0.47087094604166524
Category	Term	Count	%	PValue	Genes	List Total	Pop Hits	Pop Total	Fold Enrichment	Bonferroni	Benjamini	FDR
GOTERM_BP_FAT	GO:0034621~cellular macromolecular complex subunit organization	3	5.263157894736842	0.1870966496071346	HIST4H4, ZFYVE9, HMGA1	31	357	13528	3.6671184602873406	1.0	1.0	94.10960383064794
GOTERM_BP_FAT	GO:0065003~macromolecular complex assembly	3	5.263157894736842	0.4378695532301753	HIST4H4, ZFYVE9, HMGA1	31	665	13528	1.968663594470046	1.0	0.9999994195076571	99.96197842383494
GOTERM_BP_FAT	GO:0043933~macromolecular complex subunit organization	3	5.263157894736842	0.4720373931432749	HIST4H4, ZFYVE9, HMGA1	31	710	13528	1.8438891412994094	1.0	0.9999996485202609	99.9838669816252

Annotation Cluster 4	Enrichment Score: 0.4333805289807149
Category	Term	Count	%	PValue	Genes	List Total	Pop Hits	Pop Total	Fold Enrichment	Bonferroni	Benjamini	FDR
GOTERM_MF_FAT	GO:0003700~transcription factor activity	5	8.771929824561402	0.1696153200230255	MEF2D, OTX1, KLF2, HMGA1, SUPT6H	30	975	12983	2.2193162393162393	0.9999999999187327	0.9999999999187327	88.34433911295953
SP_PIR_KEYWORDS	DNA binding	3	5.263157894736842	0.21463104723468787	HIST4H4, OTX1, HMGA1	50	340	19235	3.3944117647058825	0.9999999999903896	0.9997873915577493	93.32124638884515
GOTERM_MF_FAT	GO:0016563~transcription activator activity	3	5.263157894736842	0.2327267821032435	MEF2D, KLF2, HMGA1	30	410	12983	3.1665853658536585	0.9999999999999959	0.9999999355270639	95.32750254956039
GOTERM_MF_FAT	GO:0003677~DNA binding	8	14.035087719298245	0.2554117670852365	MEF2D, ZNF233, HIST4H4, OTX1, KLF2, ZNF689, HMGA1, SUPT6H	30	2331	12983	1.4852566852566853	0.9999999999999999	0.9999953955931588	96.69764391530198
SP_PIR_KEYWORDS	dna-binding	7	12.280701754385964	0.3393231757796209	MEF2D, ZNF233, HIST4H4, OTX1, KLF2, ZNF689, HMGA1	50	1868	19235	1.4415952890792294	1.0	0.9998341289770337	99.03693854300872
GOTERM_BP_FAT	GO:0045449~regulation of transcription	8	14.035087719298245	0.3515973199280139	MEF2D, ZNF233, OTX1, KLF2, ZNF689, HMGA1, TRIB1, SUPT6H	31	2601	13528	1.34221329265419	1.0	0.9999999938094468	99.73224626013187
GOTERM_BP_FAT	GO:0006355~regulation of transcription, DNA-dependent	6	10.526315789473683	0.35650842774248137	MEF2D, ZNF233, OTX1, ZNF689, HMGA1, SUPT6H	31	1773	13528	1.476775285191856	1.0	0.9999999623540985	99.75867915076793
GOTERM_BP_FAT	GO:0051252~regulation of RNA metabolic process	6	10.526315789473683	0.37511538555554697	MEF2D, ZNF233, OTX1, ZNF689, HMGA1, SUPT6H	31	1813	13528	1.4441933704606515	1.0	0.9999999252839109	99.83842088771841
GOTERM_MF_FAT	GO:0043565~sequence-specific DNA binding	3	5.263157894736842	0.39591275808156845	MEF2D, OTX1, HMGA1	30	607	12983	2.1388797364085668	1.0	0.9998766709394756	99.70582115791318
SP_PIR_KEYWORDS	transcription regulation	7	12.280701754385964	0.4137366542381166	MEF2D, ZNF233, OTX1, KLF2, ZNF689, HMGA1, SUPT6H	50	2026	19235	1.3291707798617967	1.0	0.9996678064984458	99.74744810224337
GOTERM_MF_FAT	GO:0030528~transcription regulator activity	5	8.771929824561402	0.4417727835537647	MEF2D, OTX1, KLF2, HMGA1, SUPT6H	30	1512	12983	1.4311067019400352	1.0	0.9998893574999091	99.881942528551
INTERPRO	IPR013087:Zinc finger, C2H2-type/integrase, DNA-binding	3	5.263157894736842	0.45515051431307973	ZNF233, KLF2, ZNF689	42	621	16659	1.9161490683229814	1.0	0.9999999998834757	99.89870079027166
GOTERM_BP_FAT	GO:0006350~transcription	6	10.526315789473683	0.5082997187762719	MEF2D, ZNF233, KLF2, ZNF689, HMGA1, SUPT6H	31	2101	13528	1.2462268351476256	1.0	0.9999998115412911	99.99390118339335
SP_PIR_KEYWORDS	Transcription	6	10.526315789473683	0.6188195309156113	MEF2D, ZNF233, KLF2, ZNF689, HMGA1, SUPT6H	50	2071	19235	1.114534041525833	1.0	0.9999600173365113	99.9979669743921
SP_PIR_KEYWORDS	nucleus	9	15.789473684210526	0.88265716280506	MEF2D, ZNF233, HIST4H4, CFL2, OTX1, KLF2, ZNF689, HMGA1, SUPT6H	50	4283	19235	0.8083819752509923	1.0	0.9999962689585207	99.99999999622638

Annotation Cluster 5	Enrichment Score: 0.38535612612136955
Category	Term	Count	%	PValue	Genes	List Total	Pop Hits	Pop Total	Fold Enrichment	Bonferroni	Benjamini	FDR
GOTERM_CC_FAT	GO:0043228~non-membrane-bounded organelle	8	14.035087719298245	0.19970433176080038	MEF2D, FMN2, HIST4H4, KIF5A, CDC42SE2, CFL2, RPS10, HMGA1	25	2596	12782	1.575593220338983	0.9999999998308402	0.9999999998308402	91.60285644027304
GOTERM_CC_FAT	GO:0043232~intracellular non-membrane-bounded organelle	8	14.035087719298245	0.19970433176080038	MEF2D, FMN2, HIST4H4, KIF5A, CDC42SE2, CFL2, RPS10, HMGA1	25	2596	12782	1.575593220338983	0.9999999998308402	0.9999999998308402	91.60285644027304
GOTERM_CC_FAT	GO:0070013~intracellular organelle lumen	5	8.771929824561402	0.4340426999783187	GLS2, MEF2D, HIST4H4, CFL2, HMGA1	25	1779	12782	1.4369870713884205	1.0	0.99972896743987	99.82179511692357
GOTERM_CC_FAT	GO:0043233~organelle lumen	5	8.771929824561402	0.4523520335308602	GLS2, MEF2D, HIST4H4, CFL2, HMGA1	25	1820	12782	1.4046153846153846	1.0	0.999500447453443	99.87637688691231
GOTERM_CC_FAT	GO:0031974~membrane-enclosed lumen	5	8.771929824561402	0.4683208667709734	GLS2, MEF2D, HIST4H4, CFL2, HMGA1	25	1856	12782	1.3773706896551725	1.0	0.9991659750877542	99.91104197203926
GOTERM_CC_FAT	GO:0005856~cytoskeleton	4	7.017543859649122	0.48844944929980827	FMN2, KIF5A, CDC42SE2, CFL2	25	1381	12782	1.4808979000724114	1.0	0.9988524425917046	99.94208383332975
GOTERM_CC_FAT	GO:0031981~nuclear lumen	4	7.017543859649122	0.5226510583903301	MEF2D, HIST4H4, CFL2, HMGA1	25	1450	12782	1.4104275862068967	1.0	0.9988750577847861	99.97317061277478
SP_PIR_KEYWORDS	nucleus	9	15.789473684210526	0.88265716280506	MEF2D, ZNF233, HIST4H4, CFL2, OTX1, KLF2, ZNF689, HMGA1, SUPT6H	50	4283	19235	0.8083819752509923	1.0	0.9999962689585207	99.99999999622638

Annotation Cluster 6	Enrichment Score: 0.2635640468807875
Category	Term	Count	%	PValue	Genes	List Total	Pop Hits	Pop Total	Fold Enrichment	Bonferroni	Benjamini	FDR
INTERPRO	IPR007087:Zinc finger, C2H2-type	4	7.017543859649122	0.3036974886458743	ZNF233, C1ORF25, KLF2, ZNF689	42	784	16659	2.02368804664723	1.0	1.0	98.3591017292507
INTERPRO	IPR015880:Zinc finger, C2H2-like	4	7.017543859649122	0.3125668372230176	ZNF233, C1ORF25, KLF2, ZNF689	42	797	16659	1.9906793332138375	1.0	0.9999999993639048	98.58137757503289
SP_PIR_KEYWORDS	dna-binding	7	12.280701754385964	0.3393231757796209	MEF2D, ZNF233, HIST4H4, OTX1, KLF2, ZNF689, HMGA1	50	1868	19235	1.4415952890792294	1.0	0.9998341289770337	99.03693854300872
SMART	SM00355:ZnF_C2H2	4	7.017543859649122	0.3781666858335011	ZNF233, C1ORF25, KLF2, ZNF689	26	797	9079	1.7525335392336647	0.9999997502143249	0.9999997502143249	98.36677022473462
SP_PIR_KEYWORDS	transcription regulation	7	12.280701754385964	0.4137366542381166	MEF2D, ZNF233, OTX1, KLF2, ZNF689, HMGA1, SUPT6H	50	2026	19235	1.3291707798617967	1.0	0.9996678064984458	99.74744810224337
SP_PIR_KEYWORDS	zinc-finger	6	10.526315789473683	0.4477116015862729	ITK, ZNF233, C1ORF25, ZFYVE9, KLF2, ZNF689	50	1718	19235	1.3435389988358557	1.0	0.9995870212506667	99.87059888284718
INTERPRO	IPR013087:Zinc finger, C2H2-type/integrase, DNA-binding	3	5.263157894736842	0.45515051431307973	ZNF233, KLF2, ZNF689	42	621	16659	1.9161490683229814	1.0	0.9999999998834757	99.89870079027166
GOTERM_BP_FAT	GO:0006350~transcription	6	10.526315789473683	0.5082997187762719	MEF2D, ZNF233, KLF2, ZNF689, HMGA1, SUPT6H	31	2101	13528	1.2462268351476256	1.0	0.9999998115412911	99.99390118339335
GOTERM_MF_FAT	GO:0008270~zinc ion binding	6	10.526315789473683	0.6071977193780878	ITK, ZNF233, C1ORF25, ZFYVE9, KLF2, ZNF689	30	2311	12983	1.1235828645607961	1.0	0.9999976904477773	99.99797240293998
SP_PIR_KEYWORDS	Transcription	6	10.526315789473683	0.6188195309156113	MEF2D, ZNF233, KLF2, ZNF689, HMGA1, SUPT6H	50	2071	19235	1.114534041525833	1.0	0.9999600173365113	99.9979669743921
SP_PIR_KEYWORDS	zinc	6	10.526315789473683	0.6691461718004643	ITK, ZNF233, C1ORF25, ZFYVE9, KLF2, ZNF689	50	2189	19235	1.0544540886249427	1.0	0.9999373650931691	99.9995837748406
GOTERM_MF_FAT	GO:0046914~transition metal ion binding	6	10.526315789473683	0.7766758374985212	ITK, ZNF233, C1ORF25, ZFYVE9, KLF2, ZNF689	30	2785	12983	0.9323518850987433	1.0	0.9999999600476616	99.99999704186486
GOTERM_MF_FAT	GO:0046872~metal ion binding	8	14.035087719298245	0.8648757123732088	ITK, ZNF233, C1ORF25, ZFYVE9, GRM7, KLF2, ZNF689, EFCAB4A	30	4140	12983	0.8362640901771337	1.0	0.9999998382460766	99.99999999113453
GOTERM_MF_FAT	GO:0043169~cation binding	8	14.035087719298245	0.8721163491783671	ITK, ZNF233, C1ORF25, ZFYVE9, GRM7, KLF2, ZNF689, EFCAB4A	30	4179	12983	0.8284597591130255	1.0	0.9999997293154759	99.99999999531072
GOTERM_MF_FAT	GO:0043167~ion binding	8	14.035087719298245	0.8830229131750509	ITK, ZNF233, C1ORF25, ZFYVE9, GRM7, KLF2, ZNF689, EFCAB4A	30	4241	12983	0.8163483455159947	1.0	0.9999996623414208	99.99999999832733
SP_PIR_KEYWORDS	metal-binding	6	10.526315789473683	0.8935977533254624	ITK, ZNF233, C1ORF25, ZFYVE9, KLF2, ZNF689	50	2972	19235	0.7766487213997307	1.0	0.9999958060540237	99.99999999873921

Annotation Cluster 7	Enrichment Score: 0.18074313704660558
Category	Term	Count	%	PValue	Genes	List Total	Pop Hits	Pop Total	Fold Enrichment	Bonferroni	Benjamini	FDR
SP_PIR_KEYWORDS	cell membrane	10	17.543859649122805	0.10001999637099061	PARD6A, ITK, SLC12A9, PEAR1, RHCG, CLDN3, CDC42SE2, GRM7, NPBWR2, NCR3	50	2194	19235	1.753418413855971	0.9999843523072496	0.9999843523072496	69.28495322873619
GOTERM_CC_FAT	GO:0005886~plasma membrane	10	17.543859649122805	0.2584766898697684	PARD6A, ITK, SLC12A9, PEAR1, RHCG, CLDN3, CDC42SE2, GRM7, NPBWR2, NCR3	25	3777	12782	1.3536669314270586	0.9999999999999237	0.9999575834641506	96.40441468090401
GOTERM_CC_FAT	GO:0005887~integral to plasma membrane	4	7.017543859649122	0.3884142965612587	RHCG, CLDN3, GRM7, NCR3	25	1188	12782	1.7214814814814814	1.0	0.9999514221869855	99.57793880929994
GOTERM_CC_FAT	GO:0031226~intrinsic to plasma membrane	4	7.017543859649122	0.40268386737251094	RHCG, CLDN3, GRM7, NCR3	25	1215	12782	1.6832263374485599	1.0	0.9998290884353397	99.67539162035636
GOTERM_CC_FAT	GO:0044459~plasma membrane part	5	8.771929824561402	0.6133409421860576	PARD6A, RHCG, CLDN3, GRM7, NCR3	25	2203	12782	1.1604176123467997	1.0	0.999663737127496	99.99742349244771
GOTERM_CC_FAT	GO:0031224~intrinsic to membrane	11	19.298245614035086	0.6254410787346477	SLC12A9, PEAR1, RHCG, CLDN3, CDC42SE2, GRM7, TMEM44, NPBWR2, TMEM40, GGTA1, NCR3	25	5485	12782	1.0253564266180493	1.0	0.9995140634202554	99.99819081056735
UP_SEQ_FEATURE	topological domain:Extracellular	7	12.280701754385964	0.6960408301903823	SLC12A9, RHCG, CLDN3, GRM7, TMEM44, NPBWR2, NCR3	49	2719	19113	1.0042032259759366	1.0	1.0	99.9999516735244
GOTERM_CC_FAT	GO:0016021~integral to membrane	10	17.543859649122805	0.7225386732370901	SLC12A9, PEAR1, RHCG, CLDN3, GRM7, TMEM44, NPBWR2, TMEM40, GGTA1, NCR3	25	5297	12782	0.9652255993958845	1.0	0.9999038158632184	99.99993568192511
UP_SEQ_FEATURE	topological domain:Cytoplasmic	8	14.035087719298245	0.7670530417260363	SLC12A9, RHCG, CLDN3, GRM7, TMEM44, NPBWR2, GGTA1, NCR3	49	3374	19113	0.9248636028210928	1.0	1.0	99.99999812501224
SP_PIR_KEYWORDS	receptor	4	7.017543859649122	0.779481230739006	ZFYVE9, GRM7, NPBWR2, NCR3	50	1583	19235	0.9720783322804802	1.0	0.999974641770981	99.99999557641172
GOTERM_BP_FAT	GO:0007166~cell surface receptor linked signal transduction	4	7.017543859649122	0.7999255780747175	WNT10A, ZFYVE9, GRM7, NPBWR2	31	1856	13528	0.9404894327030032	1.0	0.9999999999999954	99.99999997203534
SP_PIR_KEYWORDS	membrane	14	24.561403508771928	0.8535588876796361	PARD6A, ITK, SLC12A9, PEAR1, DNM1L, CLDN3, NPBWR2, TMEM40, NCR3, RHCG, CDC42SE2, GRM7, TMEM44, GGTA1	50	6256	19235	0.8609015345268544	1.0	0.9999929734494322	99.9999999548779
UP_SEQ_FEATURE	transmembrane region	10	17.543859649122805	0.9012324322080789	SLC12A9, PEAR1, RHCG, CLDN3, GRM7, TMEM44, NPBWR2, TMEM40, GGTA1, NCR3	49	4911	19113	0.7942602819991772	1.0	1.0	99.99999999994725
SP_PIR_KEYWORDS	transmembrane	10	17.543859649122805	0.9177954129205584	SLC12A9, PEAR1, RHCG, CLDN3, GRM7, TMEM44, NPBWR2, TMEM40, GGTA1, NCR3	50	4973	19235	0.7735773175145787	1.0	0.9999979899619719	99.99999999992994
UP_SEQ_FEATURE	glycosylation site:N-linked (GlcNAc...)	7	12.280701754385964	0.9638407800066299	WNT10A, SLC12A9, PEAR1, RHCG, GRM7, NPBWR2, NCR3	49	4129	19113	0.6612808358993876	1.0	1.0	100.0
SP_PIR_KEYWORDS	glycoprotein	7	12.280701754385964	0.977088948876165	WNT10A, SLC12A9, PEAR1, RHCG, GRM7, NPBWR2, NCR3	50	4318	19235	0.6236452061139417	1.0	0.9999999331352942	100.0
UP_SEQ_FEATURE	signal peptide	4	7.017543859649122	0.9924763791010118	WNT10A, PEAR1, GRM7, NCR3	49	3250	19113	0.4800753532182103	1.0	1.0	100.0
SP_PIR_KEYWORDS	signal	4	7.017543859649122	0.9931879643046225	WNT10A, PEAR1, GRM7, NCR3	50	3250	19235	0.4734769230769231	1.0	0.999999999206105	100.0
UP_SEQ_FEATURE	disulfide bond	3	5.263157894736842	0.9956457728002002	PEAR1, NPBWR2, NCR3	49	2819	19113	0.41510595014877183	1.0	1.0	100.0
SP_PIR_KEYWORDS	disulfide bond	3	5.263157894736842	0.9969944148137605	PEAR1, NPBWR2, NCR3	50	2924	19235	0.3946990424076607	1.0	0.99999999993473	100.0

Annotation Cluster 8	Enrichment Score: 0.07109545344345629
Category	Term	Count	%	PValue	Genes	List Total	Pop Hits	Pop Total	Fold Enrichment	Bonferroni	Benjamini	FDR
GOTERM_MF_FAT	GO:0000166~nucleotide binding	5	8.771929824561402	0.7637985552951672	ITK, MEF2D, DNM1L, KIF5A, TRIB1	30	2245	12983	0.9638455827765404	1.0	0.999999985343446	99.9999943432419
GOTERM_MF_FAT	GO:0032553~ribonucleotide binding	4	7.017543859649122	0.7985815057992256	ITK, DNM1L, KIF5A, TRIB1	30	1836	12983	0.9428467683369643	1.0	0.9999999436317123	99.999999103552
GOTERM_MF_FAT	GO:0032555~purine ribonucleotide binding	4	7.017543859649122	0.7985815057992256	ITK, DNM1L, KIF5A, TRIB1	30	1836	12983	0.9428467683369643	1.0	0.9999999436317123	99.999999103552
GOTERM_MF_FAT	GO:0017076~purine nucleotide binding	4	7.017543859649122	0.823542342398673	ITK, DNM1L, KIF5A, TRIB1	30	1918	12983	0.9025373653110879	1.0	0.9999999429627277	99.99999980588257
GOTERM_MF_FAT	GO:0005524~ATP binding	3	5.263157894736842	0.858027069484853	ITK, KIF5A, TRIB1	30	1477	12983	0.8790115098171971	1.0	0.9999999730594369	99.99999998429608
GOTERM_MF_FAT	GO:0032559~adenyl ribonucleotide binding	3	5.263157894736842	0.8633907450977689	ITK, KIF5A, TRIB1	30	1497	12983	0.8672678690714763	1.0	0.9999999375305492	99.99999998994011
GOTERM_MF_FAT	GO:0030554~adenyl nucleotide binding	3	5.263157894736842	0.8831135538248169	ITK, KIF5A, TRIB1	30	1577	12983	0.823272035510463	1.0	0.999999264014196	99.99999999834226
GOTERM_MF_FAT	GO:0001883~purine nucleoside binding	3	5.263157894736842	0.8885192013870205	ITK, KIF5A, TRIB1	30	1601	12983	0.8109306683322924	1.0	0.9999988908240482	99.99999999904124
GOTERM_MF_FAT	GO:0001882~nucleoside binding	3	5.263157894736842	0.8909220281716279	ITK, KIF5A, TRIB1	30	1612	12983	0.8053970223325062	1.0	0.9999981282649627	99.99999999925478
SP_PIR_KEYWORDS	nucleotide-binding	3	5.263157894736842	0.9365064219937626	ITK, DNM1L, KIF5A	50	1686	19235	0.6845195729537367	1.0	0.9999965786203611	99.99999999999612
