# Supplementary material for: Over-Expression of Either MECP2_e1 or MECP2_e2 in Neuronally Differentiated Cells Results in Different Patterns of Gene Expression
Source: PLoS One. 2014 Apr 3;9(4):e91742. doi: 10.1371/journal.pone.0091742 (PMC3974668; doi:10.1371/journal.pone.0091742)
Supplement: SKNSH S4 — DAVID Gene Ontology analysis ( http://david.abcc.ncifcrf.gov/ [14], [15]) for functional clustering of genes upregulated in SKNSH cells by both e1 and e2. (TXT) [file pone.0091742.s015.txt]

Annotation Cluster 1	Enrichment Score: 4.119706368113084
Category	Term	Count	%	PValue	Genes	List Total	Pop Hits	Pop Total	Fold Enrichment	Bonferroni	Benjamini	FDR
UP_SEQ_FEATURE	topological domain:Extracellular	49	27.37430167597765	2.091364231072807E-6	NRP2, ACVRL1, OR10A2, F2RL1, FASLG, GJA1, DLK1, LY9, VIPR1, GJA3, TLR9, IL1RAP, CLEC4D, BOC, RAMP3, GPR174, ZP1, SIT1, FMR1NB, NTSR2, TAS2R13, LAT2, SIRPG, HEPACAM, CD34, LRP11, FGFR2, IL22RA1, C21ORF63, PRRG2, CRB2, TTYH2, GPR26, ENTPD3, SCNN1B, LYSMD4, KLB, TMEM92, ATP11B, KIR2DS2, ATP11A, GJB2, OR12D2, GPR34, PRLR, STAB1, CLEC7A, SLC46A3, MUC17	173	2719	19113	1.9909925231777241	0.0013793496574705522	6.899128185838821E-4	0.0031290137985307
SP_PIR_KEYWORDS	membrane	85	47.486033519553075	6.040142599188688E-6	NRP2, ACVRL1, HFE2, MYO7B, OR10A2, C9ORF79, F2RL1, GJA1, FASLG, SYT6, LRRC4C, LY9, DLK1, VIPR1, TLR9, GJA3, MCTP2, TMEM20, HPSE, SDPR, CH25H, IL1RAP, CLEC4D, C7ORF45, BOC, RAMP3, GPR174, SIT1, ZP1, FMR1NB, MFI2, C1ORF212, NAV3, CYP2E1, NTSR2, LAT2, SIRPG, TAS2R13, BSPRY, LRAT, HEPACAM, CD34, LRP11, RYR2, FGFR2, C11ORF64, GCNT3, IL22RA1, C21ORF63, PTPLAD2, PEX5L, CRB2, PRRG2, GPR26, TTYH2, B3GNT7, HS6ST2, ENTPD3, RASA3, SCNN1B, PCSK6, FGFBP1, LYSMD4, TMEM92, KLB, MUC20, KIR2DS2, ATP11B, ATP11A, RHD, MAN1C1, CD1E, GJB2, FRRS1, CYBA, OR12D2, GPR34, PRLR, TMEM163, STAB1, SLC17A2, RHBDL2, CLEC7A, SLC46A3, MUC17	173	6256	19235	1.5106653681829605	0.0014546197762443924	4.851085510008124E-4	0.007801167739585058
UP_SEQ_FEATURE	topological domain:Cytoplasmic	55	30.726256983240223	7.691308973114107E-6	NRP2, ACVRL1, OR10A2, F2RL1, FASLG, GJA1, SYT6, DLK1, LY9, VIPR1, GJA3, TLR9, IL1RAP, CLEC4D, BOC, RAMP3, GPR174, ZP1, SIT1, FMR1NB, NTSR2, TAS2R13, LAT2, SIRPG, HEPACAM, CD34, LRP11, RYR2, FGFR2, GCNT3, IL22RA1, C21ORF63, PRRG2, CRB2, GPR26, B3GNT7, TTYH2, HS6ST2, ENTPD3, SCNN1B, LYSMD4, KLB, TMEM92, ATP11B, KIR2DS2, ATP11A, MAN1C1, GJB2, OR12D2, GPR34, PRLR, STAB1, CLEC7A, SLC46A3, MUC17	173	3374	19113	1.8009446601176629	0.005063420890997761	0.0016906636965681177	0.011506972702712837
UP_SEQ_FEATURE	transmembrane region	71	39.66480446927375	1.1221426572862528E-5	NRP2, ACVRL1, OR10A2, C9ORF79, F2RL1, GJA1, FASLG, SYT6, LRRC4C, LY9, DLK1, VIPR1, TLR9, GJA3, MCTP2, TMEM20, CH25H, IL1RAP, CLEC4D, C7ORF45, BOC, RAMP3, GPR174, SIT1, ZP1, FMR1NB, C1ORF212, NTSR2, LAT2, SIRPG, TAS2R13, LRAT, HEPACAM, CD34, LRP11, RYR2, FGFR2, C11ORF64, GCNT3, IL22RA1, C21ORF63, PTPLAD2, CRB2, PRRG2, GPR26, B3GNT7, TTYH2, HS6ST2, ENTPD3, SCNN1B, LYSMD4, TMEM92, KLB, KIR2DS2, ATP11B, ATP11A, RHD, MAN1C1, CD1E, GJB2, FRRS1, OR12D2, GPR34, PRLR, TMEM163, STAB1, SLC17A2, RHBDL2, CLEC7A, SLC46A3, MUC17	173	4911	19113	1.5972436538006576	0.007378824899715086	0.0018498327195841657	0.0167879703866447
SP_PIR_KEYWORDS	transmembrane	71	39.66480446927375	1.4043167540049153E-5	NRP2, ACVRL1, OR10A2, C9ORF79, F2RL1, GJA1, FASLG, SYT6, LRRC4C, LY9, DLK1, VIPR1, TLR9, GJA3, MCTP2, TMEM20, CH25H, IL1RAP, CLEC4D, C7ORF45, BOC, RAMP3, GPR174, SIT1, ZP1, FMR1NB, C1ORF212, NTSR2, LAT2, SIRPG, TAS2R13, LRAT, HEPACAM, CD34, LRP11, RYR2, FGFR2, C11ORF64, GCNT3, IL22RA1, C21ORF63, PTPLAD2, CRB2, PRRG2, GPR26, B3GNT7, TTYH2, HS6ST2, ENTPD3, SCNN1B, LYSMD4, TMEM92, KLB, KIR2DS2, ATP11B, ATP11A, RHD, MAN1C1, CD1E, GJB2, FRRS1, OR12D2, GPR34, PRLR, TMEM163, STAB1, SLC17A2, RHBDL2, CLEC7A, SLC46A3, MUC17	173	4973	19235	1.5873985417206673	0.0033787064233148367	8.457489378986827E-4	0.018136638374988134
GOTERM_CC_FAT	GO:0031224~intrinsic to membrane	77	43.01675977653631	8.453214336203948E-5	NRP2, ACVRL1, HFE2, OR10A2, C9ORF79, F2RL1, GJA1, FASLG, SYT6, LRRC4C, LY9, DLK1, VIPR1, TLR9, GJA3, MCTP2, TMEM20, CH25H, IL1RAP, CLEC4D, C7ORF45, BOC, RAMP3, GPR174, SIT1, ZP1, FMR1NB, MFI2, C1ORF212, CYP2E1, NTSR2, LAT2, SIRPG, TAS2R13, LRAT, HEPACAM, CD34, LRP11, RYR2, FGFR2, C11ORF64, GCNT3, IL22RA1, C21ORF63, PTPLAD2, CRB2, PRRG2, GPR26, TTYH2, B3GNT7, HS6ST2, ENTPD3, RASA3, SCNN1B, LYSMD4, TMEM92, KLB, KIR2DS2, ATP11B, ATP11A, RHD, MAN1C1, CD1E, GJB2, FRRS1, CYBA, OR12D2, GPR34, PRLR, TMEM163, STAB1, SLC17A2, AMOT, RHBDL2, CLEC7A, SLC46A3, MUC17	128	5485	12782	1.401854489516864	0.017097437317923014	0.017097437317923014	0.1062438014638678
GOTERM_CC_FAT	GO:0016021~integral to membrane	74	41.340782122905026	1.8199927964133734E-4	NRP2, ACVRL1, OR10A2, C9ORF79, F2RL1, GJA1, FASLG, SYT6, LRRC4C, LY9, DLK1, VIPR1, TLR9, GJA3, MCTP2, TMEM20, CH25H, IL1RAP, CLEC4D, C7ORF45, BOC, RAMP3, GPR174, SIT1, ZP1, FMR1NB, MFI2, C1ORF212, NTSR2, LAT2, SIRPG, TAS2R13, LRAT, HEPACAM, CD34, LRP11, RYR2, FGFR2, C11ORF64, GCNT3, IL22RA1, C21ORF63, PTPLAD2, CRB2, PRRG2, GPR26, TTYH2, B3GNT7, HS6ST2, ENTPD3, SCNN1B, LYSMD4, TMEM92, KLB, KIR2DS2, ATP11B, ATP11A, RHD, MAN1C1, CD1E, GJB2, FRRS1, CYBA, OR12D2, GPR34, PRLR, TMEM163, STAB1, SLC17A2, AMOT, RHBDL2, CLEC7A, SLC46A3, MUC17	128	5297	12782	1.3950526241268641	0.03645032157500494	0.01839433659692291	0.22861591366526435
GOTERM_CC_FAT	GO:0005886~plasma membrane	50	27.932960893854748	0.017630651519978578	NRP2, ACVRL1, HFE2, OR10A2, MYO7B, F2RL1, FASLG, GJA1, SYT6, VIPR1, GJA3, TLR9, SDPR, IL1RAP, BOC, RAMP3, GPR174, ZP1, SIT1, MFI2, NTSR2, LAT2, SIRPG, HEPACAM, CD34, RYR2, FGFR2, ANKS4B, PRRG2, CRB2, TTYH2, GPR26, ENTPD3, RASA3, SCNN1B, FGFBP1, KLB, MUC20, KIR2DS2, RHD, CD1E, GJB2, CYBA, OR12D2, GPR34, STAB1, SLC17A2, AMOT, CLEC7A, MUC17	128	3777	12782	1.321940362721737	0.9734502842190513	0.4538105430826257	20.042585311600945
SP_PIR_KEYWORDS	cell membrane	30	16.75977653631285	0.020150809651174058	FGFR2, HFE2, MYO7B, OR10A2, F2RL1, GJA1, FASLG, VIPR1, GJA3, CRB2, TTYH2, GPR26, IL1RAP, SCNN1B, RASA3, FGFBP1, BOC, GPR174, ZP1, SIT1, KLB, MUC20, MFI2, KIR2DS2, NTSR2, GJB2, OR12D2, LAT2, GPR34, MUC17	173	2194	19235	1.5203049831121134	0.9925975346630416	0.3355718380172201	23.120116799225276

Annotation Cluster 2	Enrichment Score: 3.9847023609208323
Category	Term	Count	%	PValue	Genes	List Total	Pop Hits	Pop Total	Fold Enrichment	Bonferroni	Benjamini	FDR
SP_PIR_KEYWORDS	glycoprotein	68	37.988826815642454	7.384705918617436E-7	NRP2, ACVRL1, HFE2, WNT3A, C9ORF79, F2RL1, FASLG, DLK1, LY9, VIPR1, PSG11, TLR9, APOD, HPSE, CH25H, IL1RAP, SEMA3D, CLEC4D, BOC, MYC, RAMP3, GPR174, SIT1, ZP1, EGFL6, MFI2, CILP, SIRPG, TAS2R13, HEPACAM, CD34, LRP11, RYR2, MFAP5, FGFR2, CCL1, GCNT3, IL22RA1, LPAL2, C21ORF63, CRB2, B3GNT7, TTYH2, HS6ST2, ENTPD3, PCSK6, SCNN1B, FGFBP1, LYSMD4, KLB, FETUB, MUC20, KIR2DS2, ECM2, COL5A3, MAN1C1, PLG, CD1E, FRRS1, LAMA1, OR12D2, GPR34, PRLR, STAB1, SLC17A2, CLEC7A, SLC46A3, MUC17	173	4318	19235	1.7509444267443448	1.7795564237688133E-4	1.7795564237688133E-4	9.538044571488768E-4
UP_SEQ_FEATURE	glycosylation site:N-linked (GlcNAc...)	66	36.87150837988827	9.040519934483523E-7	NRP2, ACVRL1, HFE2, WNT3A, C9ORF79, F2RL1, FASLG, DLK1, LY9, VIPR1, PSG11, TLR9, APOD, HPSE, CH25H, IL1RAP, SEMA3D, CLEC4D, BOC, RAMP3, GPR174, SIT1, ZP1, EGFL6, MFI2, CILP, SIRPG, TAS2R13, HEPACAM, CD34, LRP11, RYR2, MFAP5, FGFR2, CCL1, GCNT3, IL22RA1, LPAL2, C21ORF63, CRB2, B3GNT7, TTYH2, HS6ST2, ENTPD3, PCSK6, SCNN1B, LYSMD4, KLB, FETUB, MUC20, KIR2DS2, ECM2, COL5A3, MAN1C1, PLG, CD1E, FRRS1, LAMA1, OR12D2, GPR34, PRLR, STAB1, SLC17A2, CLEC7A, SLC46A3, MUC17	173	4129	19113	1.7659638507833357	5.964966105341807E-4	5.964966105341807E-4	0.0013526169027056056
SP_PIR_KEYWORDS	disulfide bond	50	27.932960893854748	5.818282584425053E-6	NRP2, OR10A2, F2RL1, CRP, FASLG, GJA1, DLK1, LY9, LRRC4C, VIPR1, PSG11, APOD, IL1RAP, SEMA3D, CLEC4D, BOC, RAMP3, GPR174, ZP1, SIT1, EGFL6, MFI2, CILP, NTSR2, TXNDC3, SIRPG, HEPACAM, LRP11, MFAP5, CCL1, FGFR2, GCNT3, IL22RA1, LPAL2, PRRG2, CRB2, GPR26, FGFBP1, FETUB, KIR2DS2, PLG, CD1E, LAMA1, OR12D2, GPR34, PNOC, PRLR, STAB1, CLEC7A, MUC17	173	2924	19235	1.9012477957979805	0.0014012275447140565	7.008593742883207E-4	0.0075146335784204155
UP_SEQ_FEATURE	disulfide bond	48	26.81564245810056	1.3225119010602557E-5	NRP2, CCL1, FGFR2, GCNT3, IL22RA1, OR10A2, LPAL2, CRP, F2RL1, GJA1, FASLG, DLK1, LRRC4C, LY9, VIPR1, PSG11, APOD, CRB2, PRRG2, GPR26, IL1RAP, SEMA3D, CLEC4D, BOC, FGFBP1, RAMP3, GPR174, ZP1, SIT1, EGFL6, FETUB, MFI2, KIR2DS2, CILP, NTSR2, PLG, CD1E, TXNDC3, LAMA1, SIRPG, OR12D2, GPR34, PRLR, HEPACAM, STAB1, LRP11, CLEC7A, MUC17	173	2819	19113	1.8811737856453012	0.008690652316576508	0.0017442043576424426	0.019785345418288358
SP_PIR_KEYWORDS	signal	52	29.05027932960894	2.252815897997887E-5	NRP2, ACVRL1, HFE2, WNT3A, F2RL1, CRP, DLK1, LY9, LRRC4C, VIPR1, PSG11, TLR9, APOD, HPSE, IL1RAP, SEMA3D, BOC, RAMP3, ZP1, SIT1, EGFL6, MFI2, CILP, IL26, SIRPG, HEPACAM, CD34, LRP11, MFAP5, CCL1, FGFR2, IL22RA1, C21ORF63, LPAL2, PRRG2, CRB2, PCSK6, FGFBP1, TMEM92, FETUB, MUC20, KIR2DS2, COL5A3, ECM2, PLG, CD1E, LAMA1, PRLR, PNOC, STAB1, SLC46A3, MUC17	173	3250	19235	1.7789595375722542	0.005414635202070639	0.0010852801512569732	0.029093466063856432
UP_SEQ_FEATURE	signal peptide	52	29.05027932960894	2.6839764016354527E-5	NRP2, ACVRL1, HFE2, WNT3A, F2RL1, CRP, DLK1, LY9, LRRC4C, VIPR1, PSG11, TLR9, APOD, HPSE, IL1RAP, SEMA3D, BOC, RAMP3, ZP1, SIT1, EGFL6, MFI2, CILP, IL26, SIRPG, HEPACAM, CD34, LRP11, MFAP5, CCL1, FGFR2, IL22RA1, C21ORF63, LPAL2, PRRG2, CRB2, PCSK6, FGFBP1, TMEM92, FETUB, MUC20, KIR2DS2, COL5A3, ECM2, PLG, CD1E, LAMA1, PRLR, PNOC, STAB1, SLC46A3, MUC17	173	3250	19113	1.7676763005780347	0.017558502929642228	0.002948059575882289	0.0401496224600284
SP_PIR_KEYWORDS	Secreted	28	15.64245810055866	0.002186808266671219	FGFR2, CCL1, LPAL2, WNT3A, CRP, FASLG, PSG11, APOD, HPSE, CRB2, IL1RAP, SEMA3D, PCSK6, FGFBP1, ZP1, EGFL6, FETUB, MUC20, CILP, IL26, COL5A3, ECM2, PLG, LAMA1, PNOC, PRLR, MFAP5, MUC17	173	1689	19235	1.8432085202791268	0.409979431281134	0.07260075931257848	2.7879727241797103
GOTERM_CC_FAT	GO:0005576~extracellular region	33	18.435754189944134	0.0037509136610672632	CCL1, FGFR2, HFE2, LPAL2, WNT3A, CRP, FASLG, DLK1, PSG11, TLR9, APOD, HPSE, PRRG2, CRB2, IL1RAP, SEMA3D, PCSK6, FGFBP1, ZP1, EGFL6, FETUB, MUC20, MFI2, CILP, IL26, COL5A3, ECM2, PLG, LAMA1, PRLR, PNOC, MFAP5, MUC17	128	2010	12782	1.639482276119403	0.535421650288836	0.22550315019562173	4.6155785665641496
GOTERM_CC_FAT	GO:0044421~extracellular region part	18	10.05586592178771	0.014062352220580065	CCL1, ZP1, HFE2, EGFL6, WNT3A, CRP, CILP, FASLG, IL26, DLK1, COL5A3, ECM2, PLG, LAMA1, APOD, PCSK6, MFAP5, FGFBP1	128	960	12782	1.87236328125	0.9443727138916171	0.43887764080092917	16.31274947387379
GOTERM_CC_FAT	GO:0005615~extracellular space	13	7.262569832402235	0.03969586197488495	CCL1, HFE2, EGFL6, WNT3A, CRP, CILP, FASLG, IL26, DLK1, PLG, APOD, PCSK6, FGFBP1	128	685	12782	1.8951414233576642	0.9997421333036176	0.5281942763948908	39.91062268383993

Annotation Cluster 3	Enrichment Score: 2.6879406478590906
Category	Term	Count	%	PValue	Genes	List Total	Pop Hits	Pop Total	Fold Enrichment	Bonferroni	Benjamini	FDR
GOTERM_BP_FAT	GO:0051674~localization of cell	10	5.58659217877095	0.0014594762388784684	NRP2, DNAH11, LAMA1, ACVRL1, LMX1B, CD34, AMOT, TBX1, SIX4, SCNN1B	119	307	13528	3.702953494101224	0.7771903582376434	0.13941574114868205	2.2891288081525407
GOTERM_BP_FAT	GO:0048870~cell motility	10	5.58659217877095	0.0014594762388784684	NRP2, DNAH11, LAMA1, ACVRL1, LMX1B, CD34, AMOT, TBX1, SIX4, SCNN1B	119	307	13528	3.702953494101224	0.7771903582376434	0.13941574114868205	2.2891288081525407
GOTERM_BP_FAT	GO:0016477~cell migration	9	5.027932960893855	0.0028674450287853722	NRP2, LAMA1, ACVRL1, LMX1B, CD34, AMOT, TBX1, SIX4, SCNN1B	119	276	13528	3.7069784435513333	0.9477631877888678	0.21807567807802208	4.45086413519693
GOTERM_BP_FAT	GO:0006928~cell motion	12	6.70391061452514	0.002899667827945585	NRP2, DNAH11, LAMA1, HOXA2, DNAH9, ACVRL1, LMX1B, CD34, AMOT, TBX1, SIX4, SCNN1B	119	475	13528	2.8719327731092434	0.9494700298062262	0.2051722831039191	4.4998090789652

Annotation Cluster 4	Enrichment Score: 2.174107457421357
Category	Term	Count	%	PValue	Genes	List Total	Pop Hits	Pop Total	Fold Enrichment	Bonferroni	Benjamini	FDR
GOTERM_MF_FAT	GO:0030247~polysaccharide binding	7	3.910614525139665	0.0034377408129966664	FGFR2, STAB1, CLEC7A, COL5A3, PCSK6, ECM2, FGFBP1	124	154	12983	4.7591642228739	0.651375897333442	0.651375897333442	4.5107670941685445
GOTERM_MF_FAT	GO:0001871~pattern binding	7	3.910614525139665	0.0034377408129966664	FGFR2, STAB1, CLEC7A, COL5A3, PCSK6, ECM2, FGFBP1	124	154	12983	4.7591642228739	0.651375897333442	0.651375897333442	4.5107670941685445
GOTERM_MF_FAT	GO:0030246~carbohydrate binding	10	5.58659217877095	0.006491319609870876	FGFR2, CD34, STAB1, C21ORF63, CLEC7A, CLEC4D, COL5A3, PCSK6, ECM2, FGFBP1	124	354	12983	2.957672680882085	0.8636893535711163	0.6307972827444471	8.358793810901076
GOTERM_MF_FAT	GO:0005539~glycosaminoglycan binding	6	3.35195530726257	0.010630087416647836	FGFR2, STAB1, COL5A3, PCSK6, ECM2, FGFBP1	124	140	12983	4.48721198156682	0.9620018979202234	0.5584900694517327	13.345537338045721
GOTERM_MF_FAT	GO:0008201~heparin binding	5	2.793296089385475	0.01652139154757471	FGFR2, COL5A3, PCSK6, ECM2, FGFBP1	124	103	12983	5.082602568117757	0.9938896663292041	0.639244479764443	20.011872212472415

Annotation Cluster 5	Enrichment Score: 1.7758482924763996
Category	Term	Count	%	PValue	Genes	List Total	Pop Hits	Pop Total	Fold Enrichment	Bonferroni	Benjamini	FDR
GOTERM_BP_FAT	GO:0043009~chordate embryonic development	11	6.145251396648044	6.320368773160965E-4	HOXA2, ACVRL1, LMX1B, MEOX2, WNT3A, PRRX1, AMOT, TBX1, ZFPM2, SIX4, DLK1	119	331	13528	3.777907537637412	0.47792254680292434	0.14997101585375827	0.9974237554606247
GOTERM_BP_FAT	GO:0009792~embryonic development ending in birth or egg hatching	11	6.145251396648044	6.776323266137901E-4	HOXA2, ACVRL1, LMX1B, MEOX2, WNT3A, PRRX1, AMOT, TBX1, ZFPM2, SIX4, DLK1	119	334	13528	3.7439742364011472	0.5018440806121413	0.1300925323073603	1.0690167198688316
GOTERM_BP_FAT	GO:0048514~blood vessel morphogenesis	7	3.910614525139665	0.01041823327629327	NRP2, ACVRL1, MEOX2, PRRX1, AMOT, TBX1, ZFPM2	119	211	13528	3.7713967103429047	0.9999788975981442	0.4897644161209427	15.299686572420635
GOTERM_BP_FAT	GO:0001568~blood vessel development	7	3.910614525139665	0.020366412926036526	NRP2, ACVRL1, MEOX2, PRRX1, AMOT, TBX1, ZFPM2	119	245	13528	3.248019207683073	0.9999999993491974	0.5857838244094485	27.837495438783797
GOTERM_BP_FAT	GO:0001944~vasculature development	7	3.910614525139665	0.022623861075370375	NRP2, ACVRL1, MEOX2, PRRX1, AMOT, TBX1, ZFPM2	119	251	13528	3.170377314272322	0.9999999999392619	0.6097540283292215	30.42942231525615
GOTERM_BP_FAT	GO:0060021~palate development	3	1.675977653631285	0.031560267969391015	MEOX2, PRRX1, TBX1	119	32	13528	10.657563025210083	0.9999999999999952	0.6547375025541164	39.858170641514015
GOTERM_BP_FAT	GO:0001667~ameboidal cell migration	3	1.675977653631285	0.0412053588868556	NRP2, AMOT, TBX1	119	37	13528	9.2173518055871	1.0	0.7198000321556643	48.68391029700506
GOTERM_BP_FAT	GO:0001525~angiogenesis	4	2.2346368715083798	0.13918335167092535	NRP2, ACVRL1, MEOX2, TBX1	119	148	13528	3.0724506018623665	1.0	0.892783128057318	90.71059672898012
GOTERM_BP_FAT	GO:0007517~muscle organ development	4	2.2346368715083798	0.27968669810439273	MEOX2, TBX1, ZFPM2, SIX4	119	211	13528	2.1550838344816596	1.0	0.9533906500413946	99.44924668105422

Annotation Cluster 6	Enrichment Score: 1.5180199185648247
Category	Term	Count	%	PValue	Genes	List Total	Pop Hits	Pop Total	Fold Enrichment	Bonferroni	Benjamini	FDR
SP_PIR_KEYWORDS	extracellular matrix	8	4.4692737430167595	0.006056631155848914	LAMA1, ZP1, EGFL6, WNT3A, CILP, COL5A3, ECM2, MFAP5	173	241	19235	3.690787422349075	0.7687107791090091	0.15013371786898877	7.546586795250343
GOTERM_MF_FAT	GO:0005201~extracellular matrix structural constituent	5	2.793296089385475	0.0089657648451223	LAMA1, WNT3A, COL5A3, MFAP5, MUC17	124	86	12983	6.087303075768942	0.9364480087905714	0.6009355380196305	11.371207111598169
GOTERM_CC_FAT	GO:0031012~extracellular matrix	9	5.027932960893855	0.021724776493796297	LAMA1, ZP1, EGFL6, WNT3A, CILP, COL5A3, PCSK6, ECM2, MFAP5	128	345	12782	2.6050271739130433	0.9886745595601086	0.42884118016307826	24.133233094653395
GOTERM_CC_FAT	GO:0044420~extracellular matrix part	5	2.793296089385475	0.029174226347883025	LAMA1, EGFL6, CILP, COL5A3, MFAP5	128	117	12782	4.267494658119658	0.9976186419551494	0.4888644618725979	31.086078683236384
GOTERM_CC_FAT	GO:0005578~proteinaceous extracellular matrix	8	4.4692737430167595	0.04043827499314973	LAMA1, ZP1, EGFL6, WNT3A, CILP, COL5A3, ECM2, MFAP5	128	320	12782	2.4964843749999996	0.9997797707665929	0.47678198386707316	40.49217192629384
GOTERM_MF_FAT	GO:0005198~structural molecule activity	7	3.910614525139665	0.5601634031751368	LAMA1, KRT80, WNT3A, COL5A3, TUBB1, MFAP5, MUC17	124	634	12983	1.1560114989315151	1.0	0.9995075772762616	99.99834460082123

Annotation Cluster 7	Enrichment Score: 1.474379702677629
Category	Term	Count	%	PValue	Genes	List Total	Pop Hits	Pop Total	Fold Enrichment	Bonferroni	Benjamini	FDR
PIR_SUPERFAMILY	PIRSF002292:gap junction protein	3	1.675977653631285	0.004923030149282058	GJA1, GJA3, GJB2	62	13	7396	27.52853598014888	0.27442238558873744	0.27442238558873744	4.905524936695905
INTERPRO	IPR019570:Gap junction protein, cysteine-rich domain	3	1.675977653631285	0.013241001689702776	GJA1, GJA3, GJB2	148	20	16659	16.88412162162162	0.9914224931707349	0.9914224931707349	16.709913015236822
INTERPRO	IPR000500:Connexins	3	1.675977653631285	0.013241001689702776	GJA1, GJA3, GJB2	148	20	16659	16.88412162162162	0.9914224931707349	0.9914224931707349	16.709913015236822
INTERPRO	IPR013092:Connexin, N-terminal	3	1.675977653631285	0.014550919989484545	GJA1, GJA3, GJB2	148	21	16659	16.08011583011583	0.9946616719878849	0.8252293833970663	18.21383324470094
INTERPRO	IPR017991:Connexin region	3	1.675977653631285	0.014550919989484545	GJA1, GJA3, GJB2	148	21	16659	16.08011583011583	0.9946616719878849	0.8252293833970663	18.21383324470094
INTERPRO	IPR017990:Connexin, conserved site	3	1.675977653631285	0.014550919989484545	GJA1, GJA3, GJB2	148	21	16659	16.08011583011583	0.9946616719878849	0.8252293833970663	18.21383324470094
SMART	SM00037:CNX	3	1.675977653631285	0.017308027398017463	GJA1, GJA3, GJB2	89	21	9079	14.573033707865168	0.799367366551921	0.799367366551921	17.365484823620715
GOTERM_CC_FAT	GO:0005922~connexon complex	3	1.675977653631285	0.019870860889159007	GJA1, GJA3, GJB2	128	22	12782	13.6171875	0.983335457907717	0.44285211847027384	22.305370974730565
SP_PIR_KEYWORDS	gap junction	3	1.675977653631285	0.02084065461372183	GJA1, GJA3, GJB2	173	25	19235	13.342196531791906	0.993753122830747	0.32323854912034555	23.816281780022706
GOTERM_CC_FAT	GO:0005921~gap junction	3	1.675977653631285	0.033388654575954385	GJA1, GJA3, GJB2	128	29	12782	10.330280172413794	0.9990196408420526	0.4998059503614303	34.754825426811095
GOTERM_CC_FAT	GO:0005911~cell-cell junction	4	2.2346368715083798	0.2925821216948976	GJA1, AMOT, GJA3, GJB2	128	190	12782	2.1023026315789473	1.0	0.9535814300645392	98.71253255769699
SP_PIR_KEYWORDS	cell junction	5	2.793296089385475	0.4797403837684815	GJA1, AMOT, SYT6, GJA3, GJB2	173	399	19235	1.3932953771712517	1.0	0.9743248644815438	99.97838780494466
GOTERM_CC_FAT	GO:0030054~cell junction	5	2.793296089385475	0.7622364876089731	GJA1, AMOT, SYT6, GJA3, GJB2	128	518	12782	0.963893581081081	1.0	0.9990670719476055	99.99999857019878

Annotation Cluster 8	Enrichment Score: 1.3591650407948381
Category	Term	Count	%	PValue	Genes	List Total	Pop Hits	Pop Total	Fold Enrichment	Bonferroni	Benjamini	FDR
GOTERM_MF_FAT	GO:0005501~retinoid binding	3	1.675977653631285	0.0166214818624048	RBP5, LRAT, APOD	124	21	12983	14.9573732718894	0.9940770321485243	0.5746400829968832	20.120913892416002
GOTERM_MF_FAT	GO:0019840~isoprenoid binding	3	1.675977653631285	0.019780367498717935	RBP5, LRAT, APOD	124	23	12983	13.656732117812062	0.9977871123665311	0.5342853280597737	23.492451066407117
GOTERM_MF_FAT	GO:0008289~lipid binding	7	3.910614525139665	0.254449019395847	RBP5, MCTP2, LRAT, APOD, SDPR, FABP3, SCP2	124	450	12983	1.6286917562724015	1.0	0.9888081111050141	98.04670925326039

Annotation Cluster 9	Enrichment Score: 1.3464434059215964
Category	Term	Count	%	PValue	Genes	List Total	Pop Hits	Pop Total	Fold Enrichment	Bonferroni	Benjamini	FDR
GOTERM_BP_FAT	GO:0042472~inner ear morphogenesis	5	2.793296089385475	0.001424233648433451	MYO15A, WNT3A, PRRX1, TBX1, SIX4	119	56	13528	10.150060024009603	0.7689580077910998	0.15023470312298692	2.2344355481697997
GOTERM_BP_FAT	GO:0048839~inner ear development	5	2.793296089385475	0.004998183542223435	MYO15A, WNT3A, PRRX1, TBX1, SIX4	119	79	13528	7.194979257525795	0.9942064861806589	0.29064635751857715	7.637256408656445
GOTERM_BP_FAT	GO:0048534~hemopoietic or lymphoid organ development	5	2.793296089385475	0.19204461723477534	WNT3A, BCL11A, PTPN22, TBX1, SIX4	119	260	13528	2.1861667744020687	1.0	0.9287241388775831	96.59907158752496
GOTERM_BP_FAT	GO:0002520~immune system development	5	2.793296089385475	0.2209731835528662	WNT3A, BCL11A, PTPN22, TBX1, SIX4	119	276	13528	2.05943246863963	1.0	0.9459077627811678	98.09221689402425
GOTERM_BP_FAT	GO:0030097~hemopoiesis	3	1.675977653631285	0.6132644875947834	WNT3A, BCL11A, PTPN22	119	236	13528	1.4450932915539099	1.0	0.9946063785165677	99.99997127110977

Annotation Cluster 10	Enrichment Score: 1.3378208583841087
Category	Term	Count	%	PValue	Genes	List Total	Pop Hits	Pop Total	Fold Enrichment	Bonferroni	Benjamini	FDR
GOTERM_BP_FAT	GO:0007389~pattern specification process	7	3.910614525139665	0.02945449243634944	DNAH11, HOXA2, LMX1B, MEOX2, WNT3A, TBX1, NKX6-1	119	267	13528	2.980392156862745	0.999999999999955	0.653473723601349	37.75090651541861
GOTERM_BP_FAT	GO:0007368~determination of left/right symmetry	3	1.675977653631285	0.05180200669528533	DNAH11, WNT3A, TBX1	119	42	13528	8.120048019207683	1.0	0.7364970496926485	56.97441168501546
GOTERM_BP_FAT	GO:0009799~determination of symmetry	3	1.675977653631285	0.05402679684458629	DNAH11, WNT3A, TBX1	119	43	13528	7.931209693179597	1.0	0.7349450922125405	58.54744928006683
GOTERM_BP_FAT	GO:0009855~determination of bilateral symmetry	3	1.675977653631285	0.05402679684458629	DNAH11, WNT3A, TBX1	119	43	13528	7.931209693179597	1.0	0.7349450922125405	58.54744928006683

Annotation Cluster 11	Enrichment Score: 1.2850837208727524
Category	Term	Count	%	PValue	Genes	List Total	Pop Hits	Pop Total	Fold Enrichment	Bonferroni	Benjamini	FDR
SP_PIR_KEYWORDS	Immunoglobulin domain	12	6.70391061452514	0.003435711785122641	FGFR2, SIRPG, HEPACAM, IL1RAP, SEMA3D, KIR2DS2, CILP, LY9, LRRC4C, BOC, PSG11, CD1E	173	470	19235	2.8387652195301927	0.5637030556843966	0.09848538564232756	4.347854650031202
INTERPRO	IPR007110:Immunoglobulin-like	11	6.145251396648044	0.013470531170090295	FGFR2, SIRPG, HEPACAM, IL1RAP, SEMA3D, CILP, LY9, LRRC4C, BOC, PSG11, CD1E	148	501	16659	2.4713950477423534	0.9921060862265483	0.9111523001228974	16.975275258983345
INTERPRO	IPR003599:Immunoglobulin subtype	8	4.4692737430167595	0.02724080170237339	SIRPG, HEPACAM, IL1RAP, SEMA3D, KIR2DS2, LY9, BOC, PSG11	148	330	16659	2.728746928746929	0.9999477713777603	0.9149886050842544	31.534978060020347
UP_SEQ_FEATURE	domain:Ig-like C2-type 1	6	3.35195530726257	0.02893398636165885	FGFR2, IL1RAP, KIR2DS2, LY9, BOC, PSG11	173	190	19113	3.4888348037724364	0.9999999961613548	0.8838795624135799	35.550688188150545
UP_SEQ_FEATURE	domain:Ig-like C2-type 2	6	3.35195530726257	0.029370578306958998	FGFR2, IL1RAP, KIR2DS2, LY9, BOC, PSG11	173	191	19113	3.470568652967345	0.9999999971471563	0.8601933597603976	35.98287032817912
INTERPRO	IPR013151:Immunoglobulin	6	3.35195530726257	0.033511950819063406	FGFR2, HEPACAM, KIR2DS2, CILP, BOC, PSG11	148	202	16659	3.3433904201230935	0.999994810251542	0.8684196457136792	37.34734031222875
INTERPRO	IPR003598:Immunoglobulin subtype 2	6	3.35195530726257	0.03536646048515464	FGFR2, HEPACAM, CILP, LRRC4C, BOC, PSG11	148	205	16659	3.2944627554383654	0.9999973856617684	0.7994742165710531	38.97641671621859
SMART	SM00409:IG	8	4.4692737430167595	0.04060667091864538	SIRPG, HEPACAM, IL1RAP, SEMA3D, KIR2DS2, LY9, BOC, PSG11	89	330	9079	2.472999659516513	0.9779354089543837	0.8514584534696898	36.42052105876395
SMART	SM00408:IGc2	6	3.35195530726257	0.048580435944951976	FGFR2, HEPACAM, CILP, LRRC4C, BOC, PSG11	89	205	9079	2.985694710879693	0.9897616225253448	0.7828580605786976	41.96117043929133
INTERPRO	IPR013783:Immunoglobulin-like fold	10	5.58659217877095	0.056523100622139937	FGFR2, SIRPG, HEPACAM, IL1RAP, KIR2DS2, CILP, LRRC4C, BOC, PSG11, CD1E	148	553	16659	2.0354577000146623	0.9999999990470638	0.848673533979049	54.98185232658914
UP_SEQ_FEATURE	domain:Ig-like C2-type	4	2.2346368715083798	0.06603782796164542	HEPACAM, SEMA3D, CILP, LRRC4C	173	103	19113	4.290476457713677	1.0	0.9688368967032914	64.01906751899236
INTERPRO	IPR013106:Immunoglobulin V-set	5	2.793296089385475	0.17818254196322503	SIRPG, HEPACAM, SEMA3D, BOC, PSG11	148	249	16659	2.260257245197004	1.0	0.9460137051737497	93.2240604625302
UP_SEQ_FEATURE	domain:Ig-like C2-type 3	3	1.675977653631285	0.30046250393826457	FGFR2, IL1RAP, BOC	173	122	19113	2.716715625888373	1.0	0.9999867373175649	99.52346851528006
UP_SEQ_FEATURE	domain:Ig-like V-type	3	1.675977653631285	0.3071010173202373	SIRPG, HEPACAM, PSG11	173	124	19113	2.672897631922431	1.0	0.9999834003966371	99.58682538642805
INTERPRO	IPR013098:Immunoglobulin I-set	3	1.675977653631285	0.3443471870188183	FGFR2, LRRC4C, BOC	148	138	16659	2.4469741480611047	1.0	0.9934170621785405	99.69429158177101

Annotation Cluster 12	Enrichment Score: 1.251096273317265
Category	Term	Count	%	PValue	Genes	List Total	Pop Hits	Pop Total	Fold Enrichment	Bonferroni	Benjamini	FDR
GOTERM_CC_FAT	GO:0044459~plasma membrane part	31	17.318435754189945	0.04006481124090806	ACVRL1, HFE2, MYO7B, F2RL1, GJA1, FASLG, SYT6, VIPR1, GJA3, PRRG2, SDPR, IL1RAP, RASA3, SCNN1B, RAMP3, SIT1, MUC20, MFI2, KIR2DS2, RHD, NTSR2, CD1E, GJB2, CYBA, GPR34, HEPACAM, CD34, STAB1, SLC17A2, AMOT, CLEC7A	128	2203	12782	1.4051932024512028	0.9997615759473192	0.5009862580567557	40.20027987415327
GOTERM_CC_FAT	GO:0031226~intrinsic to plasma membrane	19	10.614525139664805	0.055325517785329605	RAMP3, SIT1, ACVRL1, F2RL1, MFI2, KIR2DS2, RHD, FASLG, GJA1, VIPR1, NTSR2, CD1E, CYBA, GPR34, PRRG2, STAB1, IL1RAP, SLC17A2, RASA3	128	1215	12782	1.5615869341563786	0.9999909308708724	0.5388547859666295	51.114128810415394
GOTERM_CC_FAT	GO:0005887~integral to plasma membrane	18	10.05586592178771	0.07962007676052367	RAMP3, SIT1, ACVRL1, F2RL1, MFI2, KIR2DS2, RHD, FASLG, GJA1, VIPR1, NTSR2, CD1E, CYBA, GPR34, PRRG2, STAB1, IL1RAP, SLC17A2	128	1188	12782	1.5130208333333333	0.9999999554040043	0.6527989806532034	64.77093123936315

Annotation Cluster 13	Enrichment Score: 1.2174299226227028
Category	Term	Count	%	PValue	Genes	List Total	Pop Hits	Pop Total	Fold Enrichment	Bonferroni	Benjamini	FDR
INTERPRO	IPR012680:Laminin G, subdomain 2	3	1.675977653631285	0.052926315040625185	LAMA1, CRB2, COL5A3	148	42	16659	8.040057915057915	0.9999999962931436	0.884329433619482	52.569792607395804
INTERPRO	IPR001791:Laminin G	3	1.675977653631285	0.05983291391412328	LAMA1, CRB2, COL5A3	148	45	16659	7.504054054054055	0.9999999997282307	0.8162745752372755	57.10049534661162
SMART	SM00282:LamG	3	1.675977653631285	0.07032316695903304	LAMA1, CRB2, COL5A3	89	45	9079	6.800749063670412	0.998779480268043	0.8130884231989237	54.91494431452119

Annotation Cluster 14	Enrichment Score: 1.209888783080337
Category	Term	Count	%	PValue	Genes	List Total	Pop Hits	Pop Total	Fold Enrichment	Bonferroni	Benjamini	FDR
GOTERM_BP_FAT	GO:0042471~ear morphogenesis	7	3.910614525139665	2.298720496792706E-5	HOXA2, MYO15A, WNT3A, PRRX1, TBX1, SIX4, MYC	119	66	13528	12.057040998217468	0.02335408989265242	0.02335408989265242	0.03644072083194283
GOTERM_BP_FAT	GO:0042474~middle ear morphogenesis	4	2.2346368715083798	1.736000879747805E-4	HOXA2, PRRX1, TBX1, MYC	119	13	13528	34.97866839043309	0.16345618640298665	0.08537230875234625	0.27489381752867637
GOTERM_BP_FAT	GO:0043583~ear development	7	3.910614525139665	1.7909444217619012E-4	HOXA2, MYO15A, WNT3A, PRRX1, TBX1, SIX4, MYC	119	95	13528	8.376470588235295	0.16816865993853747	0.05952968304701711	0.28358249698599014
GOTERM_BP_FAT	GO:0043009~chordate embryonic development	11	6.145251396648044	6.320368773160965E-4	HOXA2, ACVRL1, LMX1B, MEOX2, WNT3A, PRRX1, AMOT, TBX1, ZFPM2, SIX4, DLK1	119	331	13528	3.777907537637412	0.47792254680292434	0.14997101585375827	0.9974237554606247
GOTERM_BP_FAT	GO:0009792~embryonic development ending in birth or egg hatching	11	6.145251396648044	6.776323266137901E-4	HOXA2, ACVRL1, LMX1B, MEOX2, WNT3A, PRRX1, AMOT, TBX1, ZFPM2, SIX4, DLK1	119	334	13528	3.7439742364011472	0.5018440806121413	0.1300925323073603	1.0690167198688316
GOTERM_BP_FAT	GO:0048568~embryonic organ development	8	4.4692737430167595	7.672705553203844E-4	HOXA2, MYO15A, WNT3A, PRRX1, TBX1, ZFPM2, SIX4, MYC	119	172	13528	5.287473128786398	0.5457269725496862	0.12322903663909468	1.2096232846190214
GOTERM_BP_FAT	GO:0007423~sensory organ development	9	5.027932960893855	8.836627145059091E-4	HOXA2, LMX1B, MYO15A, WNT3A, PRRX1, FASLG, TBX1, SIX4, MYC	119	229	13528	4.467799346812961	0.5969952252328548	0.12175488734662798	1.3919166872327415
GOTERM_BP_FAT	GO:0048562~embryonic organ morphogenesis	7	3.910614525139665	0.001080876989230423	HOXA2, MYO15A, WNT3A, PRRX1, TBX1, SIX4, MYC	119	133	13528	5.983193277310924	0.6710147893495965	0.12974395863095456	1.7000744580533467
GOTERM_BP_FAT	GO:0042472~inner ear morphogenesis	5	2.793296089385475	0.001424233648433451	MYO15A, WNT3A, PRRX1, TBX1, SIX4	119	56	13528	10.150060024009603	0.7689580077910998	0.15023470312298692	2.2344355481697997
GOTERM_BP_FAT	GO:0006928~cell motion	12	6.70391061452514	0.002899667827945585	NRP2, DNAH11, LAMA1, HOXA2, DNAH9, ACVRL1, LMX1B, CD34, AMOT, TBX1, SIX4, SCNN1B	119	475	13528	2.8719327731092434	0.9494700298062262	0.2051722831039191	4.4998090789652
GOTERM_BP_FAT	GO:0048706~embryonic skeletal system development	5	2.793296089385475	0.004562016036476994	HOXA2, PRRX1, TBX1, SIX4, DLK1	119	77	13528	7.381861835643349	0.9909091102619297	0.2851973222955123	6.993212000636262
GOTERM_BP_FAT	GO:0048839~inner ear development	5	2.793296089385475	0.004998183542223435	MYO15A, WNT3A, PRRX1, TBX1, SIX4	119	79	13528	7.194979257525795	0.9942064861806589	0.29064635751857715	7.637256408656445
GOTERM_BP_FAT	GO:0048701~embryonic cranial skeleton morphogenesis	3	1.675977653631285	0.010536150980953065	HOXA2, PRRX1, TBX1	119	18	13528	18.946778711484594	0.9999813306343647	0.47297508040963676	15.459569815780016
GOTERM_BP_FAT	GO:0048704~embryonic skeletal system morphogenesis	4	2.2346368715083798	0.013448810941140346	HOXA2, PRRX1, TBX1, SIX4	119	57	13528	7.977591036414566	0.9999990984831704	0.5385068987397533	19.32020657566438
GOTERM_BP_FAT	GO:0048705~skeletal system morphogenesis	5	2.793296089385475	0.01660878070881236	HOXA2, PRRX1, TBX1, SIX4, MYC	119	112	13528	5.0750300120048015	0.9999999666831998	0.5595097024451738	23.32150287511048
GOTERM_BP_FAT	GO:0048598~embryonic morphogenesis	8	4.4692737430167595	0.01796817468577321	HOXA2, MYO15A, WNT3A, PRRX1, AMOT, TBX1, SIX4, MYC	119	307	13528	2.9623627952809786	0.9999999919632915	0.5714031155463848	24.984968961812704
UP_SEQ_FEATURE	DNA-binding region:Homeobox	6	3.35195530726257	0.02893398636165885	HOXA2, LMX1B, MEOX2, PRRX1, SIX4, NKX6-1	173	190	19113	3.4888348037724364	0.9999999961613548	0.8838795624135799	35.550688188150545
GOTERM_BP_FAT	GO:0003002~regionalization	6	3.35195530726257	0.02907229569020782	HOXA2, LMX1B, MEOX2, WNT3A, TBX1, NKX6-1	119	197	13528	3.4623555005758653	0.9999999999999327	0.6614865399146438	37.36109935761587
GOTERM_BP_FAT	GO:0007389~pattern specification process	7	3.910614525139665	0.02945449243634944	DNAH11, HOXA2, LMX1B, MEOX2, WNT3A, TBX1, NKX6-1	119	267	13528	2.980392156862745	0.999999999999955	0.653473723601349	37.75090651541861
GOTERM_BP_FAT	GO:0007605~sensory perception of sound	4	2.2346368715083798	0.052860957421880135	MYO15A, TBX1, MYC, GJB2	119	97	13528	4.68786277397557	1.0	0.7353339777662977	57.72999011152348
INTERPRO	IPR017970:Homeobox, conserved site	6	3.35195530726257	0.05490321512542266	HOXA2, LMX1B, MEOX2, PRRX1, SIX4, NKX6-1	148	232	16659	2.911055452003728	0.9999999982419387	0.8668002526800419	53.909966569354296
INTERPRO	IPR001356:Homeobox	6	3.35195530726257	0.057393871620996934	HOXA2, LMX1B, MEOX2, PRRX1, SIX4, NKX6-1	148	235	16659	2.8738930419781483	0.9999999993146657	0.8276841583807213	55.54844900200449
INTERPRO	IPR012287:Homeodomain-related	6	3.35195530726257	0.05994873644566211	HOXA2, LMX1B, MEOX2, PRRX1, SIX4, NKX6-1	148	238	16659	2.8376674994322055	0.9999999997399248	0.7932887056417011	57.172932403280186
GOTERM_BP_FAT	GO:0050954~sensory perception of mechanical stimulus	4	2.2346368715083798	0.0611095053644197	MYO15A, TBX1, MYC, GJB2	119	103	13528	4.414783389083789	1.0	0.755654979820211	63.203948606567465
GOTERM_BP_FAT	GO:0035282~segmentation	3	1.675977653631285	0.06563675600772634	HOXA2, MEOX2, WNT3A	119	48	13528	7.105042016806722	1.0	0.773478016763826	65.91857141820951
SP_PIR_KEYWORDS	Homeobox	6	3.35195530726257	0.06656694429672463	HOXA2, LMX1B, MEOX2, PRRX1, SIX4, NKX6-1	173	242	19235	2.7566521759900633	0.999999938334034	0.5464043978556037	58.92341855541634
GOTERM_BP_FAT	GO:0001701~in utero embryonic development	5	2.793296089385475	0.06805228696670121	ACVRL1, LMX1B, WNT3A, AMOT, ZFPM2	119	176	13528	3.229564553093965	1.0	0.7789609713846201	67.28904222435172
SMART	SM00389:HOX	6	3.35195530726257	0.07760220605807776	HOXA2, LMX1B, MEOX2, PRRX1, SIX4, NKX6-1	89	235	9079	2.604542194597179	0.9994077848467634	0.7737982798820142	58.62500626543672
SP_PIR_KEYWORDS	developmental protein	12	6.70391061452514	0.09077219739135045	NRP2, TXNDC3, HOXA2, LMX1B, MEOX2, EGFL6, WNT3A, SEMA3D, PRRX1, MAEL, SIX4, NKX6-1	173	779	19235	1.7127338294983192	0.9999999998903213	0.615403700050823	70.74388424083435
GOTERM_BP_FAT	GO:0009953~dorsal/ventral pattern formation	3	1.675977653631285	0.09638103375290215	HOXA2, LMX1B, NKX6-1	119	60	13528	5.684033613445378	1.0	0.8599504727406458	79.94911436760493
GOTERM_BP_FAT	GO:0045165~cell fate commitment	4	2.2346368715083798	0.12156269042796028	HOXA2, WNT3A, TBX1, NKX6-1	119	139	13528	3.271386252342664	1.0	0.8834027511973441	87.19096417894245
GOTERM_BP_FAT	GO:0009952~anterior/posterior pattern formation	4	2.2346368715083798	0.12347755704765224	HOXA2, MEOX2, WNT3A, TBX1	119	140	13528	3.248019207683073	1.0	0.8835771612915125	87.62657762740173
GOTERM_BP_FAT	GO:0001501~skeletal system development	6	3.35195530726257	0.14650588465121747	HOXA2, PRRX1, TBX1, SIX4, DLK1, MYC	119	319	13528	2.138194462738073	1.0	0.9023593511666882	91.8873529588699
GOTERM_MF_FAT	GO:0043565~sequence-specific DNA binding	9	5.027932960893855	0.21764955784962348	HOXA2, LMX1B, MEOX2, PRRX1, TBX1, SIX4, MYC, FOXR1, NKX6-1	124	607	12983	1.5524127119094437	1.0	0.9845892899319427	96.27420640173436
GOTERM_BP_FAT	GO:0045944~positive regulation of transcription from RNA polymerase II promoter	6	3.35195530726257	0.22328090294509617	HOXA2, LMX1B, TBX1, ZFPM2, SIX4, MYC	119	371	13528	1.8385014383111735	1.0	0.9459883609608728	98.17987749277577
GOTERM_BP_FAT	GO:0007517~muscle organ development	4	2.2346368715083798	0.27968669810439273	MEOX2, TBX1, ZFPM2, SIX4	119	211	13528	2.1550838344816596	1.0	0.9533906500413946	99.44924668105422
GOTERM_BP_FAT	GO:0006357~regulation of transcription from RNA polymerase II promoter	9	5.027932960893855	0.30104149882946507	IKZF3, HOXA2, LMX1B, MAEL, TBX1, ZFPM2, SIX4, MYC, NKX6-1	119	727	13528	1.407326066602707	1.0	0.9570167346460126	99.65823511797315
GOTERM_BP_FAT	GO:0010557~positive regulation of macromolecule biosynthetic process	8	4.4692737430167595	0.3449060065483879	HOXA2, ACVRL1, LMX1B, TBX1, ZFPM2, SIX4, MYC, TLR9	119	654	13528	1.390589263228227	1.0	0.9682845569030561	99.87769744130614
GOTERM_BP_FAT	GO:0045941~positive regulation of transcription	7	3.910614525139665	0.36950279147161713	HOXA2, ACVRL1, LMX1B, TBX1, ZFPM2, SIX4, MYC	119	564	13528	1.41093032957864	1.0	0.9732053513082336	99.93333267285585
GOTERM_BP_FAT	GO:0031328~positive regulation of cellular biosynthetic process	8	4.4692737430167595	0.3894864891886165	HOXA2, ACVRL1, LMX1B, TBX1, ZFPM2, SIX4, MYC, TLR9	119	685	13528	1.327657486352205	1.0	0.9753434413333696	99.95999349356728
GOTERM_BP_FAT	GO:0010628~positive regulation of gene expression	7	3.910614525139665	0.3961995104101173	HOXA2, ACVRL1, LMX1B, TBX1, ZFPM2, SIX4, MYC	119	581	13528	1.3696466538422598	1.0	0.9766753542729204	99.96642652691192
GOTERM_BP_FAT	GO:0045893~positive regulation of transcription, DNA-dependent	6	3.35195530726257	0.40318089099023696	HOXA2, LMX1B, TBX1, ZFPM2, SIX4, MYC	119	477	13528	1.4299455631309128	1.0	0.9767876797288877	99.97208001564987
GOTERM_BP_FAT	GO:0009891~positive regulation of biosynthetic process	8	4.4692737430167595	0.40393068163317747	HOXA2, ACVRL1, LMX1B, TBX1, ZFPM2, SIX4, MYC, TLR9	119	695	13528	1.3085545009370654	1.0	0.9763802556542497	99.97263100020152
GOTERM_BP_FAT	GO:0051254~positive regulation of RNA metabolic process	6	3.35195530726257	0.4101288027339316	HOXA2, LMX1B, TBX1, ZFPM2, SIX4, MYC	119	481	13528	1.418054123936477	1.0	0.9769080262566906	99.9768109750501
GOTERM_MF_FAT	GO:0003700~transcription factor activity	11	6.145251396648044	0.44507527653231005	IKZF3, HOXA2, TAF5L, LMX1B, MEOX2, PRRX1, TBX1, SIX4, MYC, FOXR1, NKX6-1	124	975	12983	1.181248966087676	1.0	0.9987372438025112	99.96268571818001
GOTERM_BP_FAT	GO:0045935~positive regulation of nucleobase, nucleoside, nucleotide and nucleic acid metabolic process	7	3.910614525139665	0.46337421729717443	HOXA2, ACVRL1, LMX1B, TBX1, ZFPM2, SIX4, MYC	119	624	13528	1.27526395173454	1.0	0.9847357520793945	99.99482564316146
GOTERM_BP_FAT	GO:0010604~positive regulation of macromolecule metabolic process	9	5.027932960893855	0.47428441070808425	HOXA2, ACVRL1, LMX1B, GJA1, TBX1, ZFPM2, SIX4, MYC, TLR9	119	857	13528	1.1938460331623897	1.0	0.9859412208154508	99.99626391995598
GOTERM_BP_FAT	GO:0051173~positive regulation of nitrogen compound metabolic process	7	3.910614525139665	0.4940692104997613	HOXA2, ACVRL1, LMX1B, TBX1, ZFPM2, SIX4, MYC	119	644	13528	1.2356594811837778	1.0	0.9867487402213928	99.99796637617915
GOTERM_MF_FAT	GO:0030528~transcription regulator activity	15	8.379888268156424	0.57871919420444	IKZF3, LMX1B, PRRX1, FHL5, ADH1A, TBX1, SIX4, NKX6-1, FOXR1, TAF5L, HOXA2, MEOX2, BCL11A, ZFPM2, MYC	124	1512	12983	1.0387064772145418	1.0	0.9992145722088508	99.99907104251555
GOTERM_BP_FAT	GO:0008283~cell proliferation	4	2.2346368715083798	0.7376179141017054	LMX1B, WNT3A, TBX1, MYC	119	436	13528	1.04294194742117	1.0	0.9988199945675277	99.99999993876256
GOTERM_BP_FAT	GO:0006355~regulation of transcription, DNA-dependent	14	7.82122905027933	0.7885161866235281	IKZF3, LMX1B, HMGB4, MAEL, PRRX1, TBX1, SIX4, NKX6-1, FOXR1, HOXA2, MEOX2, YEATS2, ZFPM2, MYC	119	1773	13528	0.8976477223715205	1.0	0.9995199710518438	99.99999999799527
GOTERM_BP_FAT	GO:0051252~regulation of RNA metabolic process	14	7.82122905027933	0.8143210292846177	IKZF3, LMX1B, HMGB4, MAEL, PRRX1, TBX1, SIX4, NKX6-1, FOXR1, HOXA2, MEOX2, YEATS2, ZFPM2, MYC	119	1813	13528	0.8778430291035334	1.0	0.9997043104077917	99.99999999974531
SP_PIR_KEYWORDS	activator	4	2.2346368715083798	0.847538643902991	LMX1B, ZFPM2, MYC, NKX6-1	173	520	19235	0.8552690084481992	1.0	0.9992496532439451	99.99999999718362
SP_PIR_KEYWORDS	dna-binding	14	7.82122905027933	0.863515230317496	IKZF3, LMX1B, HMGB4, MAEL, PRRX1, ZNF366, TBX1, SIX4, NKX6-1, FOXR1, HOXA2, MEOX2, ZFPM2, MYC	173	1868	19235	0.8332920746122712	1.0	0.9994465843867129	99.99999999932587
GOTERM_BP_FAT	GO:0045449~regulation of transcription	19	10.614525139664805	0.8908330070312778	IKZF3, ACVRL1, HMGB4, LMX1B, PRRX1, MAEL, ZNF366, TBX1, SIX4, NKX6-1, FOXR1, CNOT4, TAF5L, HOXA2, MEOX2, BCL11A, YEATS2, ZFPM2, MYC	119	2601	13528	0.8304239804341574	1.0	0.9999664570401641	99.99999999999994
SP_PIR_KEYWORDS	transcription regulation	13	7.262569832402235	0.9573479849989943	IKZF3, LMX1B, TBX1, ZNF366, NKX6-1, FOXR1, CNOT4, TAF5L, HOXA2, MEOX2, BCL11A, ZFPM2, MYC	173	2026	19235	0.7134277513709065	1.0	0.99997763787187	100.0
SP_PIR_KEYWORDS	Transcription	12	6.70391061452514	0.9822062488579915	IKZF3, HOXA2, TAF5L, LMX1B, BCL11A, ZNF366, TBX1, ZFPM2, MYC, FOXR1, NKX6-1, CNOT4	173	2071	19235	0.6442393303617531	1.0	0.9999976147919134	100.0
GOTERM_MF_FAT	GO:0003677~DNA binding	15	8.379888268156424	0.9831319612190567	IKZF3, LMX1B, HMGB4, MAEL, PRRX1, ZNF366, TBX1, SIX4, NKX6-1, FOXR1, TAF5L, HOXA2, MEOX2, ZFPM2, MYC	124	2331	12983	0.6737555527878109	1.0	0.9999999708240832	100.0
GOTERM_BP_FAT	GO:0006350~transcription	11	6.145251396648044	0.9920261025269854	IKZF3, HOXA2, TAF5L, LMX1B, BCL11A, ZNF366, TBX1, ZFPM2, MYC, FOXR1, CNOT4	119	2101	13528	0.5951867658057988	1.0	0.999999998672248	100.0
SP_PIR_KEYWORDS	nucleus	23	12.849162011173185	0.9994797031157029	IKZF3, HMGB4, LMX1B, PRRX1, MAEL, ZNF366, FHL5, TBX1, NAV3, NAP1L2, SIX4, NKX6-1, FOXR1, CNOT4, TAF5L, HOXA2, MEOX2, BCL11A, YEATS2, ZFPM2, MAGEA11, MYC, WDR33	173	4283	19235	0.5970708230819789	1.0	0.999999999903952	100.0

Annotation Cluster 15	Enrichment Score: 1.1840311793176193
Category	Term	Count	%	PValue	Genes	List Total	Pop Hits	Pop Total	Fold Enrichment	Bonferroni	Benjamini	FDR
INTERPRO	IPR000566:Lipocalin-related protein and Bos/Can/Equ allergen	3	1.675977653631285	0.03227111670234593	RBP5, APOD, FABP3	148	32	16659	10.552576013513514	0.99999179512224	0.9038798537284013	36.23492729114409
INTERPRO	IPR012674:Calycin	3	1.675977653631285	0.03415794120374469	RBP5, APOD, FABP3	148	33	16659	10.232800982800985	0.9999959122674495	0.830092800411667	37.91932566638272
GOTERM_MF_FAT	GO:0008289~lipid binding	7	3.910614525139665	0.254449019395847	RBP5, MCTP2, LRAT, APOD, SDPR, FABP3, SCP2	124	450	12983	1.6286917562724015	1.0	0.9888081111050141	98.04670925326039

Annotation Cluster 16	Enrichment Score: 1.1815260486373171
Category	Term	Count	%	PValue	Genes	List Total	Pop Hits	Pop Total	Fold Enrichment	Bonferroni	Benjamini	FDR
KEGG_PATHWAY	hsa04060:Cytokine-cytokine receptor interaction	7	3.910614525139665	0.03521478179759291	CCL1, IL22RA1, ACVRL1, PRLR, IL1RAP, IL26, FASLG	49	262	5085	2.7726281352235547	0.9295522016798363	0.9295522016798363	31.28676924250582
GOTERM_MF_FAT	GO:0019955~cytokine binding	4	2.2346368715083798	0.0847465569140905	IL22RA1, ACVRL1, PRLR, IL1RAP	124	109	12983	3.842261023971589	0.9999999999982953	0.8556541643822699	69.48419480691909
GOTERM_MF_FAT	GO:0004896~cytokine receptor activity	3	1.675977653631285	0.09562573575409598	IL22RA1, PRLR, IL1RAP	124	55	12983	5.71099706744868	0.9999999999999561	0.8713223322237731	74.00326659676016

Annotation Cluster 17	Enrichment Score: 1.1708374372618928
Category	Term	Count	%	PValue	Genes	List Total	Pop Hits	Pop Total	Fold Enrichment	Bonferroni	Benjamini	FDR
GOTERM_BP_FAT	GO:0030334~regulation of cell migration	6	3.35195530726257	0.016190970926620786	LAMA1, ACVRL1, F2RL1, AMOT, ARHGAP8, PLG	119	169	13528	4.036000198896127	0.999999948440753	0.5678690938633192	22.803333349683584
GOTERM_BP_FAT	GO:0010594~regulation of endothelial cell migration	3	1.675977653631285	0.019856564581643758	ACVRL1, AMOT, PLG	119	25	13528	13.641680672268908	0.99999999888892	0.5919770608920654	27.23971247703336
GOTERM_BP_FAT	GO:0040012~regulation of locomotion	6	3.35195530726257	0.026408899012526577	LAMA1, ACVRL1, F2RL1, AMOT, ARHGAP8, PLG	119	192	13528	3.552521008403361	0.999999999998875	0.6529208918969609	34.58049799070084
GOTERM_BP_FAT	GO:0051270~regulation of cell motion	6	3.35195530726257	0.026928531168837245	LAMA1, ACVRL1, F2RL1, AMOT, ARHGAP8, PLG	119	193	13528	3.5341141638002354	0.9999999999993502	0.646310708452049	35.131915734587274
GOTERM_BP_FAT	GO:0030335~positive regulation of cell migration	3	1.675977653631285	0.18209011216295415	F2RL1, AMOT, ARHGAP8	119	89	13528	3.831932773109244	1.0	0.9195317552483326	95.87031112185703
GOTERM_BP_FAT	GO:0051272~positive regulation of cell motion	3	1.675977653631285	0.21059324012535563	F2RL1, AMOT, ARHGAP8	119	98	13528	3.4800205796604358	1.0	0.9407911266060045	97.64672741863875
GOTERM_BP_FAT	GO:0040017~positive regulation of locomotion	3	1.675977653631285	0.21059324012535563	F2RL1, AMOT, ARHGAP8	119	98	13528	3.4800205796604358	1.0	0.9407911266060045	97.64672741863875
GOTERM_BP_FAT	GO:0042060~wound healing	4	2.2346368715083798	0.23280125580384586	ACVRL1, F2RL1, SCNN1B, PLG	119	191	13528	2.3807470632231946	1.0	0.9465683029755083	98.50315112407999

Annotation Cluster 18	Enrichment Score: 1.1672641742033705
Category	Term	Count	%	PValue	Genes	List Total	Pop Hits	Pop Total	Fold Enrichment	Bonferroni	Benjamini	FDR
GOTERM_BP_FAT	GO:0007155~cell adhesion	12	6.70391061452514	0.041915237800561014	NRP2, LAMA1, SIRPG, HEPACAM, EGFL6, CD34, STAB1, LY9, CLEC7A, COL5A3, ECM2, BOC	119	700	13528	1.948811524609844	1.0	0.7156803036002959	49.28301184624413
GOTERM_BP_FAT	GO:0022610~biological adhesion	12	6.70391061452514	0.04227722714888777	NRP2, LAMA1, SIRPG, HEPACAM, EGFL6, CD34, STAB1, LY9, CLEC7A, COL5A3, ECM2, BOC	119	701	13528	1.946031479638931	1.0	0.6988581906778153	49.58598342047157
SP_PIR_KEYWORDS	cell adhesion	7	3.910614525139665	0.1777170303729857	LAMA1, SIRPG, HEPACAM, EGFL6, CD34, LY9, BOC	173	422	19235	1.8443004684546478	1.0	0.8033030327799271	92.01242384749078

Annotation Cluster 19	Enrichment Score: 1.1489207685394462
Category	Term	Count	%	PValue	Genes	List Total	Pop Hits	Pop Total	Fold Enrichment	Bonferroni	Benjamini	FDR
GOTERM_BP_FAT	GO:0046649~lymphocyte activation	6	3.35195530726257	0.030183626397634552	LAT2, PRLR, BCL11A, KIR2DS2, PTPN22, CLEC7A	119	199	13528	3.4275579578565094	0.9999999999999792	0.6501402764055624	38.48826321405648
GOTERM_BP_FAT	GO:0002429~immune response-activating cell surface receptor signaling pathway	3	1.675977653631285	0.045335460162996805	LAT2, PTPN22, CLEC7A	119	39	13528	8.744667097608275	1.0	0.7149566702006604	52.078776093702494
GOTERM_BP_FAT	GO:0002253~activation of immune response	4	2.2346368715083798	0.04895451994447274	LAT2, CRP, PTPN22, CLEC7A	119	94	13528	4.837475415698194	1.0	0.7336772580650893	54.87944135942313
GOTERM_BP_FAT	GO:0002768~immune response-regulating cell surface receptor signaling pathway	3	1.675977653631285	0.05180200669528533	LAT2, PTPN22, CLEC7A	119	42	13528	8.120048019207683	1.0	0.7364970496926485	56.97441168501546
GOTERM_BP_FAT	GO:0002684~positive regulation of immune system process	6	3.35195530726257	0.05729767356891295	SIRPG, LAT2, CRP, F2RL1, PTPN22, CLEC7A	119	238	13528	2.8658993008968294	1.0	0.7480600849676986	60.762546563264685
GOTERM_BP_FAT	GO:0045321~leukocyte activation	6	3.35195530726257	0.060675459062090376	LAT2, PRLR, BCL11A, KIR2DS2, PTPN22, CLEC7A	119	242	13528	2.8185290645183696	1.0	0.7606744536093888	62.93331035841976
GOTERM_BP_FAT	GO:0002757~immune response-activating signal transduction	3	1.675977653631285	0.07546516526119991	LAT2, PTPN22, CLEC7A	119	52	13528	6.558500323206205	1.0	0.807210087338633	71.17941613482144
GOTERM_BP_FAT	GO:0002764~immune response-regulating signal transduction	3	1.675977653631285	0.0857268983230755	LAT2, PTPN22, CLEC7A	119	56	13528	6.0900360144057615	1.0	0.8299794835294321	75.85391541470025
GOTERM_BP_FAT	GO:0042110~T cell activation	4	2.2346368715083798	0.09773784972263706	PRLR, BCL11A, PTPN22, CLEC7A	119	126	13528	3.60891023075897	1.0	0.8588542839067776	80.42118508355252
GOTERM_BP_FAT	GO:0001775~cell activation	6	3.35195530726257	0.10623001827959593	LAT2, PRLR, BCL11A, KIR2DS2, PTPN22, CLEC7A	119	287	13528	2.3765994202559075	1.0	0.863378603920955	83.14731860343537
GOTERM_BP_FAT	GO:0050778~positive regulation of immune response	4	2.2346368715083798	0.1332151347152784	LAT2, CRP, PTPN22, CLEC7A	119	145	13528	3.136018545349174	1.0	0.8921247622247878	89.63512035657384
GOTERM_BP_FAT	GO:0048584~positive regulation of response to stimulus	5	2.793296089385475	0.15126019297728055	LAT2, CRP, F2RL1, PTPN22, CLEC7A	119	236	13528	2.4084888192565166	1.0	0.9006907142942195	92.57496980386037

Annotation Cluster 20	Enrichment Score: 1.1477656121505404
Category	Term	Count	%	PValue	Genes	List Total	Pop Hits	Pop Total	Fold Enrichment	Bonferroni	Benjamini	FDR
INTERPRO	IPR019748:FERM central domain	3	1.675977653631285	0.06459974560471263	MYO7B, MYO15A, FRMPD2	148	47	16659	7.1847326049453715	0.9999999999557307	0.795948349627458	59.98976720449777
INTERPRO	IPR000299:FERM domain	3	1.675977653631285	0.06459974560471263	MYO7B, MYO15A, FRMPD2	148	47	16659	7.1847326049453715	0.9999999999557307	0.795948349627458	59.98976720449777
INTERPRO	IPR019749:Band 4.1 domain	3	1.675977653631285	0.07197890888720003	MYO7B, MYO15A, FRMPD2	148	50	16659	6.7536486486486496	0.9999999999973809	0.7916877656580529	64.10868183558887
INTERPRO	IPR019747:FERM conserved site	3	1.675977653631285	0.07197890888720003	MYO7B, MYO15A, FRMPD2	148	50	16659	6.7536486486486496	0.9999999999973809	0.7916877656580529	64.10868183558887
SMART	SM00295:B41	3	1.675977653631285	0.08439171366500253	MYO7B, MYO15A, FRMPD2	89	50	9079	6.120674157303371	0.9996998808367482	0.7412488504971557	61.833250260803666

Annotation Cluster 21	Enrichment Score: 1.1129903570868485
Category	Term	Count	%	PValue	Genes	List Total	Pop Hits	Pop Total	Fold Enrichment	Bonferroni	Benjamini	FDR
GOTERM_MF_FAT	GO:0005319~lipid transporter activity	4	2.2346368715083798	0.021821636331833434	APOD, ATP11B, FABP3, ATP11A	124	63	12983	6.647721454173068	0.9988307051321569	0.5277045272462608	25.60056675155358
GOTERM_BP_FAT	GO:0006869~lipid transport	4	2.2346368715083798	0.1332151347152784	ATP11B, FABP3, ATP11A, SCP2	119	145	13528	3.136018545349174	1.0	0.8921247622247878	89.63512035657384
GOTERM_BP_FAT	GO:0010876~lipid localization	4	2.2346368715083798	0.157611552404641	ATP11B, FABP3, ATP11A, SCP2	119	157	13528	2.8963228603543327	1.0	0.8987156832047546	93.40863297918061

Annotation Cluster 22	Enrichment Score: 1.001468438515267
Category	Term	Count	%	PValue	Genes	List Total	Pop Hits	Pop Total	Fold Enrichment	Bonferroni	Benjamini	FDR
INTERPRO	IPR018029:C2 membrane targeting protein	4	2.2346368715083798	0.06740367967740109	MCTP2, HECW2, SYT6, RASA3	148	106	16659	4.2475777664456915	0.9999999999848417	0.7892388174078093	61.60391178479961
UP_SEQ_FEATURE	domain:C2 1	3	1.675977653631285	0.09049063002224236	MCTP2, SYT6, RASA3	173	56	19113	5.918559042113954	1.0	0.9885698307941923	75.80749677934335
UP_SEQ_FEATURE	domain:C2 2	3	1.675977653631285	0.09049063002224236	MCTP2, SYT6, RASA3	173	56	19113	5.918559042113954	1.0	0.9885698307941923	75.80749677934335
INTERPRO	IPR000008:C2 calcium-dependent membrane targeting	4	2.2346368715083798	0.12088223655836254	MCTP2, HECW2, SYT6, RASA3	148	137	16659	3.2864470309725786	1.0	0.8763949229779072	82.91988663933793
SMART	SM00239:C2	4	2.2346368715083798	0.1473684415756563	MCTP2, HECW2, SYT6, RASA3	89	137	9079	2.978430246862954	0.999999573372262	0.8401339899017877	82.47814152520597

Annotation Cluster 23	Enrichment Score: 0.9681556603129344
Category	Term	Count	%	PValue	Genes	List Total	Pop Hits	Pop Total	Fold Enrichment	Bonferroni	Benjamini	FDR
GOTERM_BP_FAT	GO:0045087~innate immune response	5	2.793296089385475	0.03261192147687706	TNFAIP8L2, CYBA, IL1RAP, CLEC7A, TLR9	119	138	13528	4.11886493727926	0.9999999999999984	0.644007410842321	40.88536382169868
GOTERM_BP_FAT	GO:0009611~response to wounding	10	5.58659217877095	0.042108188557456745	CYBA, ACVRL1, STAB1, IL1RAP, CRP, F2RL1, CLEC7A, SCNN1B, PLG, TLR9	119	530	13528	2.1449183446963693	1.0	0.7072606153852922	49.44471609050694
SP_PIR_KEYWORDS	inflammatory response	3	1.675977653631285	0.15111831163438083	STAB1, CLEC7A, TLR9	173	77	19235	4.331881990841528	1.0	0.7809879777047541	87.9499194150189
GOTERM_BP_FAT	GO:0006954~inflammatory response	6	3.35195530726257	0.15470798920688622	CYBA, STAB1, IL1RAP, CRP, CLEC7A, TLR9	119	325	13528	2.0987201034259857	1.0	0.9031753667224773	93.03904097114484
GOTERM_BP_FAT	GO:0006952~defense response	7	3.910614525139665	0.4494164006624243	TNFAIP8L2, CYBA, STAB1, IL1RAP, CRP, CLEC7A, TLR9	119	615	13528	1.2939263510282162	1.0	0.9827995995770809	99.99222553193027

Annotation Cluster 24	Enrichment Score: 0.8678025766341256
Category	Term	Count	%	PValue	Genes	List Total	Pop Hits	Pop Total	Fold Enrichment	Bonferroni	Benjamini	FDR
UP_SEQ_FEATURE	domain:EGF-like 5	3	1.675977653631285	0.05252194125355776	CRB2, STAB1, DLK1	173	41	19113	8.083885520936134	0.9999999999999997	0.9607219703090508	55.389998161818035
UP_SEQ_FEATURE	domain:EGF-like 6	3	1.675977653631285	0.057173779343261164	CRB2, STAB1, DLK1	173	43	19113	7.707890845543756	1.0	0.9607589280105354	58.55699584771643
INTERPRO	IPR000742:EGF-like, type 3	5	2.793296089385475	0.09296230771335277	EGFL6, CRB2, STAB1, DLK1, MUC17	148	194	16659	2.9010518250208976	0.9999999999999992	0.8555993532859757	73.77323875333856
UP_SEQ_FEATURE	domain:EGF-like 1	4	2.2346368715083798	0.09416171720695779	EGFL6, CRB2, STAB1, DLK1	173	120	19113	3.682658959537572	1.0	0.9871106942895809	77.22804647238671
INTERPRO	IPR006210:EGF-like	5	2.793296089385475	0.10246498586924158	EGFL6, CRB2, STAB1, DLK1, MUC17	148	201	16659	2.800020169423155	1.0	0.8688221476289731	77.30115395911439
INTERPRO	IPR013111:EGF, extracellular	3	1.675977653631285	0.10670271007541678	EGFL6, STAB1, DLK1	148	63	16659	5.36003861003861	1.0	0.8665621937856518	78.72791876934998
INTERPRO	IPR013032:EGF-like region, conserved site	6	3.35195530726257	0.11786713666165972	LAMA1, EGFL6, CRB2, STAB1, DLK1, MUC17	148	293	16659	2.3049995387879347	1.0	0.8814018184834098	82.09858903466117
SMART	SM00181:EGF	5	2.793296089385475	0.13065109504557215	EGFL6, CRB2, STAB1, DLK1, MUC17	89	201	9079	2.5375929342053776	0.9999974540008746	0.8412049746759789	78.33762527170559
UP_SEQ_FEATURE	domain:EGF-like 3	3	1.675977653631285	0.14640358028736572	EGFL6, STAB1, DLK1	173	75	19113	4.419190751445086	1.0	0.9985406175327195	90.63701735494601
INTERPRO	IPR001881:EGF-like calcium-binding	3	1.675977653631285	0.20781147594627353	EGFL6, CRB2, DLK1	148	96	16659	3.5175253378378377	1.0	0.9591832780663494	95.9052605442428
INTERPRO	IPR000152:EGF-type aspartate/asparagine hydroxylation conserved site	3	1.675977653631285	0.21103936343934007	EGFL6, CRB2, DLK1	148	97	16659	3.481262190025077	1.0	0.9564645767922444	96.12828795360598
SMART	SM00179:EGF_CA	3	1.675977653631285	0.23840757550219252	EGFL6, CRB2, DLK1	89	96	9079	3.1878511235955056	0.9999999999868635	0.9382065715194118	94.89683279368968
INTERPRO	IPR006209:EGF	3	1.675977653631285	0.30887586469673833	CRB2, STAB1, DLK1	148	127	16659	2.658916790806555	1.0	0.9894103948282247	99.37022894746477
SP_PIR_KEYWORDS	egf-like domain	4	2.2346368715083798	0.33892183584146385	EGFL6, CRB2, STAB1, DLK1	173	230	19235	1.9336516712741894	1.0	0.9373829737932503	99.52314621520833

Annotation Cluster 25	Enrichment Score: 0.7976784849704871
Category	Term	Count	%	PValue	Genes	List Total	Pop Hits	Pop Total	Fold Enrichment	Bonferroni	Benjamini	FDR
GOTERM_BP_FAT	GO:0006909~phagocytosis	3	1.675977653631285	0.06563675600772634	CRP, CLEC7A, ELMO2	119	48	13528	7.105042016806722	1.0	0.773478016763826	65.91857141820951
GOTERM_BP_FAT	GO:0010324~membrane invagination	5	2.793296089385475	0.126187601798909	RAMP3, STAB1, CRP, CLEC7A, ELMO2	119	220	13528	2.583651642475172	1.0	0.8815578341220273	88.21941100864635
GOTERM_BP_FAT	GO:0006897~endocytosis	5	2.793296089385475	0.126187601798909	RAMP3, STAB1, CRP, CLEC7A, ELMO2	119	220	13528	2.583651642475172	1.0	0.8815578341220273	88.21941100864635
GOTERM_BP_FAT	GO:0006954~inflammatory response	6	3.35195530726257	0.15470798920688622	CYBA, STAB1, IL1RAP, CRP, CLEC7A, TLR9	119	325	13528	2.0987201034259857	1.0	0.9031753667224773	93.03904097114484
GOTERM_BP_FAT	GO:0016192~vesicle-mediated transport	8	4.4692737430167595	0.2375276064036838	RAMP3, LAT2, STAB1, CRP, SYT6, CLEC7A, PEX5L, ELMO2	119	576	13528	1.5788982259570494	1.0	0.9484791554354765	98.64285546859537
GOTERM_BP_FAT	GO:0016044~membrane organization	5	2.793296089385475	0.42611004717430945	RAMP3, STAB1, CRP, CLEC7A, ELMO2	119	381	13528	1.4918723394869762	1.0	0.9788730579228471	99.98499792820924

Annotation Cluster 26	Enrichment Score: 0.7517667626098602
Category	Term	Count	%	PValue	Genes	List Total	Pop Hits	Pop Total	Fold Enrichment	Bonferroni	Benjamini	FDR
GOTERM_BP_FAT	GO:0007600~sensory perception	13	7.262569832402235	0.04996148942849249	OR10A2, TBX1, NTSR2, GJB2, GJA3, OR12D2, TAS2R13, LRAT, PNOC, CRB2, MYO15A, SCNN1B, MYC	119	810	13528	1.8245046166614796	1.0	0.7321145659006402	55.63098158726636
GOTERM_BP_FAT	GO:0050890~cognition	13	7.262569832402235	0.09838360869513055	OR10A2, TBX1, NTSR2, GJB2, GJA3, OR12D2, TAS2R13, LRAT, PNOC, CRB2, MYO15A, SCNN1B, MYC	119	909	13528	1.6257961930646847	1.0	0.8556833212835806	80.64218484955914
GOTERM_BP_FAT	GO:0050877~neurological system process	14	7.82122905027933	0.25567877517913173	OR10A2, TBX1, VIPR1, NTSR2, GJB2, GJA3, OR12D2, TAS2R13, LRAT, PNOC, CRB2, MYO15A, SCNN1B, MYC	119	1210	13528	1.3153135634419058	1.0	0.9519496067181933	99.0737664922914
SP_PIR_KEYWORDS	sensory transduction	5	2.793296089385475	0.7828528683363073	TAS2R13, OR12D2, LRAT, OR10A2, SCNN1B	173	595	19235	0.9343274882207218	1.0	0.9984305417084023	99.99999972865889

Annotation Cluster 27	Enrichment Score: 0.6752228865503558
Category	Term	Count	%	PValue	Genes	List Total	Pop Hits	Pop Total	Fold Enrichment	Bonferroni	Benjamini	FDR
KEGG_PATHWAY	hsa04060:Cytokine-cytokine receptor interaction	7	3.910614525139665	0.03521478179759291	CCL1, IL22RA1, ACVRL1, PRLR, IL1RAP, IL26, FASLG	49	262	5085	2.7726281352235547	0.9295522016798363	0.9295522016798363	31.28676924250582
SP_PIR_KEYWORDS	cytokine	3	1.675977653631285	0.4830329027734809	CCL1, IL26, FASLG	173	181	19235	1.8428448248331362	1.0	0.9730500370140509	99.9800892916785
GOTERM_MF_FAT	GO:0005125~cytokine activity	3	1.675977653631285	0.5541529174764996	CCL1, IL26, FASLG	124	195	12983	1.6107940446650124	1.0	0.999558083266159	99.99801431759914

Annotation Cluster 28	Enrichment Score: 0.5876367678287486
Category	Term	Count	%	PValue	Genes	List Total	Pop Hits	Pop Total	Fold Enrichment	Bonferroni	Benjamini	FDR
SP_PIR_KEYWORDS	motor protein	5	2.793296089385475	0.03088033426405286	DNAH11, KIF12, DNAH9, MYO7B, MYO15A	173	132	19235	4.211551935540375	0.9994788593234917	0.37653843440944645	33.31155732174174
GOTERM_MF_FAT	GO:0003774~motor activity	5	2.793296089385475	0.04595946679558988	DNAH11, KIF12, DNAH9, MYO7B, MYO15A	124	142	12983	3.6866765106769646	0.99999944095226	0.7298616373060219	46.773654522386266
GOTERM_BP_FAT	GO:0007018~microtubule-based movement	4	2.2346368715083798	0.07609756591767014	DNAH11, KIF12, DNAH9, TUBB1	119	113	13528	4.0240945935896475	1.0	0.8035405842844121	71.4904026862679
SP_PIR_KEYWORDS	microtubule	5	2.793296089385475	0.1524958159913249	DNAH11, KIF12, DNAH9, FAM110C, TUBB1	173	231	19235	2.4066011060230714	1.0	0.75928306470618	88.20005153933722
GOTERM_MF_FAT	GO:0003777~microtubule motor activity	3	1.675977653631285	0.16536584068651444	DNAH11, KIF12, DNAH9	124	77	12983	4.0792836196062	1.0	0.9613694586454986	91.1328500656871
GOTERM_CC_FAT	GO:0005875~microtubule associated complex	3	1.675977653631285	0.26921638211585447	DNAH11, KIF12, DNAH9	128	102	12782	2.9370404411764706	1.0	0.9714061192184623	98.06269182072941
GOTERM_CC_FAT	GO:0005874~microtubule	5	2.793296089385475	0.2898435491241834	DNAH11, KIF12, DNAH9, FAM110C, TUBB1	128	274	12782	1.8222513686131387	1.0	0.9581547160189257	98.64843636812793
GOTERM_BP_FAT	GO:0007017~microtubule-based process	4	2.2346368715083798	0.3798575390537595	DNAH11, KIF12, DNAH9, TUBB1	119	253	13528	1.7973228817218587	1.0	0.974410083034135	99.94872727953711
GOTERM_CC_FAT	GO:0044430~cytoskeletal part	10	5.58659217877095	0.6110350722371082	DNAH11, KIF12, DNAH9, KRT80, MYO7B, FAM110C, MYO15A, AMOT, TUBB1, MYC	128	952	12782	1.0489430147058825	1.0	0.9959284129137398	99.99930291145081
GOTERM_CC_FAT	GO:0015630~microtubule cytoskeleton	6	3.35195530726257	0.6415737209443262	DNAH11, KIF12, DNAH9, FAM110C, TUBB1, MYC	128	549	12782	1.0913592896174864	1.0	0.9970150817061728	99.9997506804312
GOTERM_CC_FAT	GO:0005856~cytoskeleton	13	7.262569832402235	0.7309453618786859	DNAH11, KIF12, DNAH9, MYO7B, FAM110C, FRMPD2, KLHL4, ELMO2, KRT80, MYO15A, AMOT, TUBB1, MYC	128	1381	12782	0.9400230811006517	1.0	0.9987635218005305	99.99999323181444
GOTERM_CC_FAT	GO:0043232~intracellular non-membrane-bounded organelle	16	8.938547486033519	0.9959866725482924	DNAH11, KIF12, DNAH9, HMGB4, MYO7B, FAM110C, MAEL, FRMPD2, KLHL4, ELMO2, KRT80, MYO15A, AMOT, TUBB1, HPGD, MYC	128	2596	12782	0.6154661016949152	1.0	0.9999999981383004	100.0
GOTERM_CC_FAT	GO:0043228~non-membrane-bounded organelle	16	8.938547486033519	0.9959866725482924	DNAH11, KIF12, DNAH9, HMGB4, MYO7B, FAM110C, MAEL, FRMPD2, KLHL4, ELMO2, KRT80, MYO15A, AMOT, TUBB1, HPGD, MYC	128	2596	12782	0.6154661016949152	1.0	0.9999999981383004	100.0

Annotation Cluster 29	Enrichment Score: 0.5730130734144707
Category	Term	Count	%	PValue	Genes	List Total	Pop Hits	Pop Total	Fold Enrichment	Bonferroni	Benjamini	FDR
GOTERM_BP_FAT	GO:0006887~exocytosis	3	1.675977653631285	0.2653748514763637	LAT2, SYT6, PEX5L	119	115	13528	2.9655827548410674	1.0	0.9566700236124434	99.24763149063973
GOTERM_BP_FAT	GO:0046903~secretion	5	2.793296089385475	0.266310954091332	LAT2, SYT6, SCNN1B, PCSK6, PEX5L	119	300	13528	1.8946778711484593	1.0	0.9531577020147752	99.26268915006885
GOTERM_BP_FAT	GO:0032940~secretion by cell	4	2.2346368715083798	0.2702165750872711	LAT2, SYT6, PCSK6, PEX5L	119	207	13528	2.1967279665489383	1.0	0.9542275595585463	99.32251861154798

Annotation Cluster 30	Enrichment Score: 0.545042444833051
Category	Term	Count	%	PValue	Genes	List Total	Pop Hits	Pop Total	Fold Enrichment	Bonferroni	Benjamini	FDR
GOTERM_BP_FAT	GO:0019725~cellular homeostasis	8	4.4692737430167595	0.11293651651756634	CCL1, TXNDC3, MFI2, F2RL1, RYR2, NTSR2, MYC, PLG	119	466	13528	1.9515995239297435	1.0	0.871681121781472	85.04435068059497
GOTERM_BP_FAT	GO:0030005~cellular di-, tri-valent inorganic cation homeostasis	5	2.793296089385475	0.13692732303252858	CCL1, MFI2, F2RL1, RYR2, MYC	119	227	13528	2.50397956539444	1.0	0.8920589394384161	90.31698245043273
GOTERM_BP_FAT	GO:0055066~di-, tri-valent inorganic cation homeostasis	5	2.793296089385475	0.15616217271997684	CCL1, MFI2, F2RL1, RYR2, MYC	119	239	13528	2.378256742027355	1.0	0.9024434227561106	93.22650402628824
GOTERM_BP_FAT	GO:0030003~cellular cation homeostasis	5	2.793296089385475	0.18152952231915243	CCL1, MFI2, F2RL1, RYR2, MYC	119	254	13528	2.2378085092304643	1.0	0.9213153229201947	95.82520407996033
GOTERM_BP_FAT	GO:0006873~cellular ion homeostasis	6	3.35195530726257	0.22805210306285933	CCL1, MFI2, F2RL1, RYR2, NTSR2, MYC	119	374	13528	1.8237541005707096	1.0	0.946282615631159	98.34928585599148
GOTERM_BP_FAT	GO:0055082~cellular chemical homeostasis	6	3.35195530726257	0.23768497216747086	CCL1, MFI2, F2RL1, RYR2, NTSR2, MYC	119	380	13528	1.7949579831932774	1.0	0.9469639686684692	98.64728973242688
GOTERM_BP_FAT	GO:0055080~cation homeostasis	5	2.793296089385475	0.23961948282772116	CCL1, MFI2, F2RL1, RYR2, MYC	119	286	13528	1.9874243403655172	1.0	0.9467842626156531	98.70070300653711
GOTERM_BP_FAT	GO:0050801~ion homeostasis	6	3.35195530726257	0.28568637838638455	CCL1, MFI2, F2RL1, RYR2, NTSR2, MYC	119	409	13528	1.6676871237492552	1.0	0.9544058497827655	99.51764960731964
GOTERM_BP_FAT	GO:0048878~chemical homeostasis	6	3.35195530726257	0.46350132768745195	CCL1, MFI2, F2RL1, RYR2, NTSR2, MYC	119	512	13528	1.3321953781512603	1.0	0.984340317710105	99.99484504205259
GOTERM_BP_FAT	GO:0006874~cellular calcium ion homeostasis	3	1.675977653631285	0.47600056995681983	CCL1, F2RL1, RYR2	119	183	13528	1.8636175781788125	1.0	0.9858595889354906	99.99645267506038
GOTERM_BP_FAT	GO:0042592~homeostatic process	8	4.4692737430167595	0.4842571007218661	CCL1, TXNDC3, MFI2, F2RL1, RYR2, NTSR2, MYC, PLG	119	751	13528	1.2109791986035425	1.0	0.9865415163870682	99.99724235719049
GOTERM_BP_FAT	GO:0055074~calcium ion homeostasis	3	1.675977653631285	0.49015120654179617	CCL1, F2RL1, RYR2	119	188	13528	1.8140532808868228	1.0	0.9864485409904437	99.9977017860069
GOTERM_BP_FAT	GO:0006875~cellular metal ion homeostasis	3	1.675977653631285	0.5122937545340955	CCL1, F2RL1, RYR2	119	196	13528	1.7400102898302179	1.0	0.9882824762264999	99.9988632862079
GOTERM_BP_FAT	GO:0055065~metal ion homeostasis	3	1.675977653631285	0.5364473487790542	CCL1, F2RL1, RYR2	119	205	13528	1.6636195941791352	1.0	0.9898991120437166	99.99949196368982

Annotation Cluster 31	Enrichment Score: 0.5449969797431541
Category	Term	Count	%	PValue	Genes	List Total	Pop Hits	Pop Total	Fold Enrichment	Bonferroni	Benjamini	FDR
GOTERM_BP_FAT	GO:0014706~striated muscle tissue development	3	1.675977653631285	0.27832013464433225	MEOX2, ZFPM2, SIX4	119	119	13528	2.8658993008968294	1.0	0.9551615754133258	99.43244430049124
GOTERM_BP_FAT	GO:0007517~muscle organ development	4	2.2346368715083798	0.27968669810439273	MEOX2, TBX1, ZFPM2, SIX4	119	211	13528	2.1550838344816596	1.0	0.9533906500413946	99.44924668105422
GOTERM_BP_FAT	GO:0060537~muscle tissue development	3	1.675977653631285	0.2977094518581469	MEOX2, ZFPM2, SIX4	119	125	13528	2.7283361344537815	1.0	0.9563663539477149	99.63146773574897

Annotation Cluster 32	Enrichment Score: 0.531389102628364
Category	Term	Count	%	PValue	Genes	List Total	Pop Hits	Pop Total	Fold Enrichment	Bonferroni	Benjamini	FDR
GOTERM_CC_FAT	GO:0000267~cell fraction	14	7.82122905027933	0.2786208196668737	NRP2, GCNT3, IL26, DLK1, CYP2E1, PEX5L, PLG, LRAT, MCTP2, GPR34, SLC17A2, RYR2, PCSK6, SCNN1B	128	1083	12782	1.2908875807940905	1.0	0.9699997404803223	98.35387017144032
GOTERM_CC_FAT	GO:0005624~membrane fraction	11	6.145251396648044	0.2834282189880589	NRP2, GCNT3, MCTP2, LRAT, GPR34, SLC17A2, RYR2, CYP2E1, SCNN1B, PEX5L, PLG	128	809	12782	1.3577912546353523	1.0	0.96073990147432	98.48661762647009
GOTERM_CC_FAT	GO:0005626~insoluble fraction	11	6.145251396648044	0.3223858998172838	NRP2, GCNT3, MCTP2, LRAT, GPR34, SLC17A2, RYR2, CYP2E1, SCNN1B, PEX5L, PLG	128	839	12782	1.3092409117997617	1.0	0.9634109871231062	99.25067235478487

Annotation Cluster 33	Enrichment Score: 0.5289092968377996
Category	Term	Count	%	PValue	Genes	List Total	Pop Hits	Pop Total	Fold Enrichment	Bonferroni	Benjamini	FDR
SP_PIR_KEYWORDS	Signal-anchor	8	4.4692737430167595	0.0844239887435918	LAT2, GCNT3, B3GNT7, HS6ST2, FASLG, CLEC7A, CLEC4D, MAN1C1	173	421	19235	2.112778548185575	0.999999999413387	0.6194781303027728	67.99300368119634
GOTERM_BP_FAT	GO:0009100~glycoprotein metabolic process	5	2.793296089385475	0.10035462240026594	GCNT3, HPSE, B3GNT7, PCSK6, MAN1C1	119	202	13528	2.813878026458108	1.0	0.8564902976699791	81.30236314178578
GOTERM_BP_FAT	GO:0043413~biopolymer glycosylation	3	1.675977653631285	0.30737828193652994	GCNT3, B3GNT7, MAN1C1	119	128	13528	2.6643907563025206	1.0	0.9592222088691553	99.70418845619322
GOTERM_BP_FAT	GO:0070085~glycosylation	3	1.675977653631285	0.30737828193652994	GCNT3, B3GNT7, MAN1C1	119	128	13528	2.6643907563025206	1.0	0.9592222088691553	99.70418845619322
GOTERM_BP_FAT	GO:0006486~protein amino acid glycosylation	3	1.675977653631285	0.30737828193652994	GCNT3, B3GNT7, MAN1C1	119	128	13528	2.6643907563025206	1.0	0.9592222088691553	99.70418845619322
GOTERM_BP_FAT	GO:0009101~glycoprotein biosynthetic process	3	1.675977653631285	0.401941993277872	GCNT3, B3GNT7, MAN1C1	119	158	13528	2.1584937772577386	1.0	0.9770565875699526	99.9711467794108
UP_SEQ_FEATURE	topological domain:Lumenal	4	2.2346368715083798	0.7660050525317718	GCNT3, B3GNT7, HS6ST2, MAN1C1	173	444	19113	0.995313232307452	1.0	0.9999999991098067	99.99999996350888
SP_PIR_KEYWORDS	golgi apparatus	5	2.793296089385475	0.775010924477566	GCNT3, GIMAP8, B3GNT7, MAN1C1, CD1E	173	588	19235	0.9454504345090637	1.0	0.9985502631425933	99.99999957094128

Annotation Cluster 34	Enrichment Score: 0.5146435453045556
Category	Term	Count	%	PValue	Genes	List Total	Pop Hits	Pop Total	Fold Enrichment	Bonferroni	Benjamini	FDR
SP_PIR_KEYWORDS	receptor	23	12.849162011173185	0.025581356372890808	FGFR2, RAMP3, NRP2, GPR174, ACVRL1, IL22RA1, OR10A2, F2RL1, KIR2DS2, PTPN22, VIPR1, NTSR2, TLR9, TAS2R13, OR12D2, GPR34, PRLR, STAB1, GPR26, IL1RAP, LRP11, RYR2, CLEC7A	173	1583	19235	1.615448095552821	0.9980605172257705	0.34055426803549205	28.445332651137377
GOTERM_BP_FAT	GO:0007166~cell surface receptor linked signal transduction	22	12.290502793296088	0.12499811547217075	FGFR2, RAMP3, GPR174, ACVRL1, OR10A2, WNT3A, F2RL1, PTPN22, VIPR1, NTSR2, NKX6-1, LAMA1, TAS2R13, DOK2, OR12D2, LAT2, GPR34, PRLR, PNOC, GPR26, CLEC7A, HPGD	119	1856	13528	1.3475079687047233	1.0	0.8829101159659447	87.96256090930967
SP_PIR_KEYWORDS	g-protein coupled receptor	9	5.027932960893855	0.44651719709027327	GPR174, TAS2R13, OR12D2, GPR34, OR10A2, GPR26, F2RL1, VIPR1, NTSR2	173	816	19235	1.2263048282896976	1.0	0.966433424149373	99.95192350099309
PIR_SUPERFAMILY	PIRSF800006:rhodopsin-like G protein-coupled receptors	7	3.910614525139665	0.5037531241573875	GPR174, OR12D2, GPR34, OR10A2, GPR26, F2RL1, NTSR2	62	686	7396	1.21724818959842	1.0	0.9999999998711222	99.92083021572921
GOTERM_BP_FAT	GO:0007186~G-protein coupled receptor protein signaling pathway	11	6.145251396648044	0.5210665668593759	RAMP3, GPR174, TAS2R13, OR12D2, GPR34, PNOC, OR10A2, GPR26, F2RL1, VIPR1, NTSR2	119	1123	13528	1.113523949205684	1.0	0.9892384851357328	99.99914756535239
SP_PIR_KEYWORDS	transducer	9	5.027932960893855	0.5241921253779858	GPR174, TAS2R13, OR12D2, GPR34, OR10A2, GPR26, F2RL1, VIPR1, NTSR2	173	874	19235	1.1449253316755068	1.0	0.9812730457709251	99.99318121950333
INTERPRO	IPR017452:GPCR, rhodopsin-like superfamily	7	3.910614525139665	0.6227674095874618	GPR174, OR12D2, GPR34, OR10A2, GPR26, F2RL1, NTSR2	148	726	16659	1.0852970739334378	1.0	0.9999519809128409	99.99984428589282
INTERPRO	IPR000276:7TM GPCR, rhodopsin-like	7	3.910614525139665	0.6241070430839089	GPR174, OR12D2, GPR34, OR10A2, GPR26, F2RL1, NTSR2	148	727	16659	1.0838042306405444	1.0	0.9999388983128764	99.99985170214102

Annotation Cluster 35	Enrichment Score: 0.5038658625323726
Category	Term	Count	%	PValue	Genes	List Total	Pop Hits	Pop Total	Fold Enrichment	Bonferroni	Benjamini	FDR
GOTERM_BP_FAT	GO:0009141~nucleoside triphosphate metabolic process	4	2.2346368715083798	0.10665837600522375	TXNDC3, ATP11B, ATP11A, ENTPD3	119	131	13528	3.471165565462826	1.0	0.8598660319984284	83.2749270538658
GOTERM_BP_FAT	GO:0009206~purine ribonucleoside triphosphate biosynthetic process	3	1.675977653631285	0.21059324012535563	TXNDC3, ATP11B, ATP11A	119	98	13528	3.4800205796604358	1.0	0.9407911266060045	97.64672741863875
GOTERM_BP_FAT	GO:0009201~ribonucleoside triphosphate biosynthetic process	3	1.675977653631285	0.21379007914157	TXNDC3, ATP11B, ATP11A	119	99	13528	3.4448688566335623	1.0	0.9416993303525147	97.7933671942149
GOTERM_BP_FAT	GO:0009145~purine nucleoside triphosphate biosynthetic process	3	1.675977653631285	0.21379007914157	TXNDC3, ATP11B, ATP11A	119	99	13528	3.4448688566335623	1.0	0.9416993303525147	97.7933671942149
GOTERM_BP_FAT	GO:0009142~nucleoside triphosphate biosynthetic process	3	1.675977653631285	0.22340766037981608	TXNDC3, ATP11B, ATP11A	119	102	13528	3.343549184379634	1.0	0.9443120522785766	98.18458139906498
GOTERM_BP_FAT	GO:0009205~purine ribonucleoside triphosphate metabolic process	3	1.675977653631285	0.27184816090524355	TXNDC3, ATP11B, ATP11A	119	117	13528	2.9148890325360917	1.0	0.9538881144891401	99.34613921124344
GOTERM_BP_FAT	GO:0009152~purine ribonucleotide biosynthetic process	3	1.675977653631285	0.27184816090524355	TXNDC3, ATP11B, ATP11A	119	117	13528	2.9148890325360917	1.0	0.9538881144891401	99.34613921124344
GOTERM_BP_FAT	GO:0009199~ribonucleoside triphosphate metabolic process	3	1.675977653631285	0.27508443448832415	TXNDC3, ATP11B, ATP11A	119	118	13528	2.8901865831078197	1.0	0.9545310734889487	99.39072581732837
GOTERM_BP_FAT	GO:0009144~purine nucleoside triphosphate metabolic process	3	1.675977653631285	0.28802147139129275	TXNDC3, ATP11B, ATP11A	119	122	13528	2.7954263672682185	1.0	0.9545179071543497	99.54205237092475
GOTERM_BP_FAT	GO:0009260~ribonucleotide biosynthetic process	3	1.675977653631285	0.2944819731137895	TXNDC3, ATP11B, ATP11A	119	124	13528	2.7503388452155058	1.0	0.9557621226432791	99.60367809643516
GOTERM_BP_FAT	GO:0009150~purine ribonucleotide metabolic process	3	1.675977653631285	0.33940109507332156	TXNDC3, ATP11B, ATP11A	119	138	13528	2.4713189623675555	1.0	0.9678466160025343	99.86034469254305
GOTERM_BP_FAT	GO:0009259~ribonucleotide metabolic process	3	1.675977653631285	0.36783974585230794	TXNDC3, ATP11B, ATP11A	119	147	13528	2.3200137197736237	1.0	0.9733925853178744	99.93048927389263
GOTERM_BP_FAT	GO:0006164~purine nucleotide biosynthetic process	3	1.675977653631285	0.3709720252276007	TXNDC3, ATP11B, ATP11A	119	148	13528	2.304337951396775	1.0	0.9722121445407571	99.93575367187579
GOTERM_BP_FAT	GO:0009165~nucleotide biosynthetic process	3	1.675977653631285	0.48451922097918454	TXNDC3, ATP11B, ATP11A	119	186	13528	1.8335592301436705	1.0	0.9862172458502607	99.99726449535272
GOTERM_BP_FAT	GO:0006163~purine nucleotide metabolic process	3	1.675977653631285	0.48451922097918454	TXNDC3, ATP11B, ATP11A	119	186	13528	1.8335592301436705	1.0	0.9862172458502607	99.99726449535272
GOTERM_BP_FAT	GO:0034654~nucleobase, nucleoside, nucleotide and nucleic acid biosynthetic process	3	1.675977653631285	0.5040633482741623	TXNDC3, ATP11B, ATP11A	119	193	13528	1.7670570819001177	1.0	0.9876734281036174	99.9985178716707
GOTERM_BP_FAT	GO:0034404~nucleobase, nucleoside and nucleotide biosynthetic process	3	1.675977653631285	0.5040633482741623	TXNDC3, ATP11B, ATP11A	119	193	13528	1.7670570819001177	1.0	0.9876734281036174	99.9985178716707
GOTERM_BP_FAT	GO:0044271~nitrogen compound biosynthetic process	3	1.675977653631285	0.7798197240970907	TXNDC3, ATP11B, ATP11A	119	325	13528	1.0493600517129928	1.0	0.9994553507090388	99.9999999962021

Annotation Cluster 36	Enrichment Score: 0.4976796059602435
Category	Term	Count	%	PValue	Genes	List Total	Pop Hits	Pop Total	Fold Enrichment	Bonferroni	Benjamini	FDR
UP_SEQ_FEATURE	metal ion-binding site:Iron (heme axial ligand)	3	1.675977653631285	0.22058749818341644	FRRS1, CYBA, CYP2E1	173	98	19113	3.3820337383508314	1.0	0.9997318837531558	97.59760790419705
SP_PIR_KEYWORDS	iron	5	2.793296089385475	0.25167538598212547	FRRS1, CYBA, CH25H, MFI2, CYP2E1	173	285	19235	1.9506135280397525	1.0	0.8796418021991645	97.63545943768946
SP_PIR_KEYWORDS	heme	3	1.675977653631285	0.29458661389693847	FRRS1, CYBA, CYP2E1	173	121	19235	2.7566521759900633	1.0	0.9095462456632172	98.89719504159592
GOTERM_MF_FAT	GO:0005506~iron ion binding	5	2.793296089385475	0.3340481809518445	FRRS1, CYBA, CH25H, MFI2, CYP2E1	124	308	12983	1.69970150816925	1.0	0.9973250879304836	99.56993020497733
SP_PIR_KEYWORDS	oxidoreductase	7	3.910614525139665	0.3885497231603498	FRRS1, CYBA, CH25H, DAO, ADH1A, CYP2E1, HPGD	173	562	19235	1.3848661880566926	1.0	0.9483790604996362	99.82596345476212
GOTERM_BP_FAT	GO:0055114~oxidation reduction	7	3.910614525139665	0.4864430493590095	FRRS1, CYBA, CH25H, DAO, ADH1A, CYP2E1, HPGD	119	639	13528	1.2453281782196446	1.0	0.9861792430779979	99.99742195456734

Annotation Cluster 37	Enrichment Score: 0.4699722925228484
Category	Term	Count	%	PValue	Genes	List Total	Pop Hits	Pop Total	Fold Enrichment	Bonferroni	Benjamini	FDR
GOTERM_BP_FAT	GO:0007507~heart development	5	2.793296089385475	0.11874710432068318	NRP2, WNT3A, GJA1, TBX1, ZFPM2	119	215	13528	2.6437365643931994	1.0	0.8812019293744212	86.52428228370196
GOTERM_BP_FAT	GO:0000902~cell morphogenesis	6	3.35195530726257	0.19992020775210592	NRP2, LAMA1, HOXA2, WNT3A, MAEL, GJA1	119	356	13528	1.915966386554622	1.0	0.9347566701292653	97.08829248933375
GOTERM_BP_FAT	GO:0032989~cellular component morphogenesis	6	3.35195530726257	0.2655651896070943	NRP2, LAMA1, HOXA2, WNT3A, MAEL, GJA1	119	397	13528	1.718095802552759	1.0	0.954065882065645	99.2507163116278
GOTERM_BP_FAT	GO:0048812~neuron projection morphogenesis	4	2.2346368715083798	0.2844343010831405	NRP2, HOXA2, WNT3A, GJA1	119	213	13528	2.1348483055193905	1.0	0.9549316999812566	99.5040682545271
GOTERM_BP_FAT	GO:0030182~neuron differentiation	6	3.35195530726257	0.3353639462383845	NRP2, HOXA2, LMX1B, WNT3A, GJA1, NKX6-1	119	438	13528	1.55726948313572	1.0	0.9680072780562029	99.84618051328565
GOTERM_BP_FAT	GO:0048666~neuron development	5	2.793296089385475	0.3429259813915889	NRP2, HOXA2, LMX1B, WNT3A, GJA1	119	339	13528	1.6767060806623535	1.0	0.9683728569659353	99.87170292551295
GOTERM_BP_FAT	GO:0048858~cell projection morphogenesis	4	2.2346368715083798	0.3608350918132588	NRP2, HOXA2, WNT3A, GJA1	119	245	13528	1.856010975818899	1.0	0.971755695120323	99.91721890045898
GOTERM_BP_FAT	GO:0032990~cell part morphogenesis	4	2.2346368715083798	0.3869631692406659	NRP2, HOXA2, WNT3A, GJA1	119	256	13528	1.7762605042016804	1.0	0.9752458245317015	99.95728975456454
GOTERM_BP_FAT	GO:0031175~neuron projection development	4	2.2346368715083798	0.3869631692406659	NRP2, HOXA2, WNT3A, GJA1	119	256	13528	1.7762605042016804	1.0	0.9752458245317015	99.95728975456454
GOTERM_BP_FAT	GO:0030030~cell projection organization	5	2.793296089385475	0.40050623204476643	NRP2, HOXA2, DNAH9, WNT3A, GJA1	119	368	13528	1.5445743514797226	1.0	0.9772717613361306	99.9700287091494
GOTERM_BP_FAT	GO:0007409~axonogenesis	3	1.675977653631285	0.5040633482741623	NRP2, HOXA2, WNT3A	119	193	13528	1.7670570819001177	1.0	0.9876734281036174	99.9985178716707
GOTERM_BP_FAT	GO:0048667~cell morphogenesis involved in neuron differentiation	3	1.675977653631285	0.5469191185611824	NRP2, HOXA2, WNT3A	119	209	13528	1.6317799847211614	1.0	0.9904439581718368	99.99964636343357
GOTERM_BP_FAT	GO:0000904~cell morphogenesis involved in differentiation	3	1.675977653631285	0.6314588654588309	NRP2, HOXA2, WNT3A	119	244	13528	1.3977131836341092	1.0	0.9954870458201149	99.99998661872736

Annotation Cluster 38	Enrichment Score: 0.4389375222865829
Category	Term	Count	%	PValue	Genes	List Total	Pop Hits	Pop Total	Fold Enrichment	Bonferroni	Benjamini	FDR
GOTERM_BP_FAT	GO:0006694~steroid biosynthetic process	3	1.675977653631285	0.16962071678231944	PRLR, CH25H, SCP2	119	85	13528	4.012259021255561	1.0	0.9136811311456206	94.75067608408968
GOTERM_BP_FAT	GO:0008202~steroid metabolic process	3	1.675977653631285	0.5284866540957099	PRLR, CH25H, SCP2	119	202	13528	1.6883268158748648	1.0	0.9896743808382299	99.99933450689028
GOTERM_BP_FAT	GO:0008610~lipid biosynthetic process	4	2.2346368715083798	0.5378665230283448	PRLR, CH25H, FABP3, SCP2	119	323	13528	1.407810182896688	1.0	0.9898145039419065	99.99951607151219

Annotation Cluster 39	Enrichment Score: 0.4341100160067039
Category	Term	Count	%	PValue	Genes	List Total	Pop Hits	Pop Total	Fold Enrichment	Bonferroni	Benjamini	FDR
GOTERM_BP_FAT	GO:0060284~regulation of cell development	4	2.2346368715083798	0.2654957972421099	HOXA2, LRRC4C, BOC, NKX6-1	119	205	13528	2.218159458905513	1.0	0.9553899613952748	99.24959304083316
GOTERM_BP_FAT	GO:0045664~regulation of neuron differentiation	3	1.675977653631285	0.3234356653274776	HOXA2, LRRC4C, NKX6-1	119	133	13528	2.5642256902761105	1.0	0.9657942765301504	99.79606258207373
GOTERM_BP_FAT	GO:0050767~regulation of neurogenesis	3	1.675977653631285	0.42620292431319007	HOXA2, LRRC4C, NKX6-1	119	166	13528	2.0544699807633897	1.0	0.9783431949027017	99.98503637715255
GOTERM_BP_FAT	GO:0051960~regulation of nervous system development	3	1.675977653631285	0.5013002857051447	HOXA2, LRRC4C, NKX6-1	119	192	13528	1.7762605042016806	1.0	0.9875735427586042	99.99838138588657

Annotation Cluster 40	Enrichment Score: 0.41687989127124453
Category	Term	Count	%	PValue	Genes	List Total	Pop Hits	Pop Total	Fold Enrichment	Bonferroni	Benjamini	FDR
GOTERM_CC_FAT	GO:0000323~lytic vacuole	4	2.2346368715083798	0.3497324096235102	RAMP3, HPSE, GJA1, CD1E	128	211	12782	1.893068720379147	1.0	0.9658420394130934	99.55361656063914
GOTERM_CC_FAT	GO:0005764~lysosome	4	2.2346368715083798	0.3497324096235102	RAMP3, HPSE, GJA1, CD1E	128	211	12782	1.893068720379147	1.0	0.9658420394130934	99.55361656063914
GOTERM_CC_FAT	GO:0005773~vacuole	4	2.2346368715083798	0.4590802039361293	RAMP3, HPSE, GJA1, CD1E	128	252	12782	1.5850694444444444	1.0	0.9846784199609672	99.95591887058316

Annotation Cluster 41	Enrichment Score: 0.4003622978532961
Category	Term	Count	%	PValue	Genes	List Total	Pop Hits	Pop Total	Fold Enrichment	Bonferroni	Benjamini	FDR
GOTERM_BP_FAT	GO:0006461~protein complex assembly	7	3.910614525139665	0.2784931303412086	CYBA, PRLR, IL1RAP, MUC20, GJA1, TUBB1, MYC	119	505	13528	1.5757716948165406	1.0	0.953970255350105	99.43459758317306
GOTERM_BP_FAT	GO:0070271~protein complex biogenesis	7	3.910614525139665	0.2784931303412086	CYBA, PRLR, IL1RAP, MUC20, GJA1, TUBB1, MYC	119	505	13528	1.5757716948165406	1.0	0.953970255350105	99.43459758317306
GOTERM_BP_FAT	GO:0065003~macromolecular complex assembly	8	4.4692737430167595	0.3606688439221202	CYBA, PRLR, IL1RAP, MUC20, GJA1, NAP1L2, TUBB1, MYC	119	665	13528	1.3675870348139254	1.0	0.9724744575547765	99.9168768512543
GOTERM_BP_FAT	GO:0043623~cellular protein complex assembly	3	1.675977653631285	0.4141336911637531	CYBA, PRLR, TUBB1	119	162	13528	2.1051976346093997	1.0	0.9774175215640359	99.9791852169341
GOTERM_BP_FAT	GO:0043933~macromolecular complex subunit organization	8	4.4692737430167595	0.4255866506647033	CYBA, PRLR, IL1RAP, MUC20, GJA1, NAP1L2, TUBB1, MYC	119	710	13528	1.2809089833116345	1.0	0.9792885932072074	99.98477951807932
GOTERM_BP_FAT	GO:0034622~cellular macromolecular complex assembly	4	2.2346368715083798	0.5272887874421526	CYBA, PRLR, NAP1L2, TUBB1	119	318	13528	1.4299455631309128	1.0	0.9897944400168887	99.99930718902242
GOTERM_BP_FAT	GO:0034621~cellular macromolecular complex subunit organization	4	2.2346368715083798	0.6061068845567679	CYBA, PRLR, NAP1L2, TUBB1	119	357	13528	1.273733022620813	1.0	0.9946661151661466	99.99996157658721

Annotation Cluster 42	Enrichment Score: 0.36758794493701863
Category	Term	Count	%	PValue	Genes	List Total	Pop Hits	Pop Total	Fold Enrichment	Bonferroni	Benjamini	FDR
UP_SEQ_FEATURE	domain:Fibronectin type-III 2	3	1.675977653631285	0.32693856406365424	IL22RA1, PRLR, BOC	173	130	19113	2.5495331258337033	1.0	0.9999883609455561	99.73246096167374
UP_SEQ_FEATURE	domain:Fibronectin type-III 1	3	1.675977653631285	0.33023129166191983	IL22RA1, PRLR, BOC	173	131	19113	2.5300710409036755	1.0	0.9999836719820787	99.7513888025189
INTERPRO	IPR008957:Fibronectin, type III-like fold	3	1.675977653631285	0.48457661658295675	IL22RA1, PRLR, BOC	148	184	16659	1.8352306110458285	1.0	0.9993850625599928	99.98873473917979
INTERPRO	IPR003961:Fibronectin, type III	3	1.675977653631285	0.5017922408498141	IL22RA1, PRLR, BOC	148	190	16659	1.7772759601706971	1.0	0.9994672399730722	99.99293088596944
SMART	SM00060:FN3	3	1.675977653631285	0.5532093432533693	IL22RA1, PRLR, BOC	89	190	9079	1.61070372560615	1.0	0.9988153289333049	99.98495310362004

Annotation Cluster 43	Enrichment Score: 0.34402311054465473
Category	Term	Count	%	PValue	Genes	List Total	Pop Hits	Pop Total	Fold Enrichment	Bonferroni	Benjamini	FDR
GOTERM_BP_FAT	GO:0006935~chemotaxis	3	1.675977653631285	0.40805274987109824	CCL1, NRP2, AMOT	119	160	13528	2.131512605042017	1.0	0.9769332963675351	99.97548257825454
GOTERM_BP_FAT	GO:0042330~taxis	3	1.675977653631285	0.40805274987109824	CCL1, NRP2, AMOT	119	160	13528	2.131512605042017	1.0	0.9769332963675351	99.97548257825454
GOTERM_BP_FAT	GO:0007626~locomotory behavior	4	2.2346368715083798	0.4291474139080777	CCL1, NRP2, MYO15A, AMOT	119	274	13528	1.6595718579402565	1.0	0.9785524530473926	99.986208538146
GOTERM_BP_FAT	GO:0007610~behavior	5	2.793296089385475	0.5886653053942661	CCL1, NRP2, MYO15A, AMOT, TBX1	119	469	13528	1.2119474655533857	1.0	0.9937392446640538	99.99992362614988

Annotation Cluster 44	Enrichment Score: 0.33924719542543924
Category	Term	Count	%	PValue	Genes	List Total	Pop Hits	Pop Total	Fold Enrichment	Bonferroni	Benjamini	FDR
SP_PIR_KEYWORDS	lipoprotein	8	4.4692737430167595	0.35120113066037284	LAT2, APOD, HFE2, WNT3A, LRP11, MFI2, NTSR2, PLG	173	642	19235	1.3854825058973943	1.0	0.9356746175333623	99.62570523333606
UP_SEQ_FEATURE	lipid moiety-binding region:S-palmitoyl cysteine	3	1.675977653631285	0.48607547161552034	LAT2, WNT3A, NTSR2	173	181	19113	1.8311563887203397	1.0	0.9999997366896837	99.99527359569889
SP_PIR_KEYWORDS	palmitate	3	1.675977653631285	0.5623397740992624	LAT2, WNT3A, NTSR2	173	213	19235	1.5659855084262801	1.0	0.9855498247806215	99.99768299833003

Annotation Cluster 45	Enrichment Score: 0.3185851327257597
Category	Term	Count	%	PValue	Genes	List Total	Pop Hits	Pop Total	Fold Enrichment	Bonferroni	Benjamini	FDR
GOTERM_CC_FAT	GO:0000139~Golgi membrane	4	2.2346368715083798	0.2817481099330903	GJA1, CYP2E1, MAN1C1, GJB2	128	186	12782	2.147513440860215	1.0	0.9658002343166253	98.44138806968364
GOTERM_CC_FAT	GO:0044431~Golgi apparatus part	5	2.793296089385475	0.334771983507382	GJA1, CYP2E1, PCSK6, MAN1C1, GJB2	128	294	12782	1.6982886904761905	1.0	0.9640714626730679	99.40581007689974
GOTERM_CC_FAT	GO:0005794~Golgi apparatus	11	6.145251396648044	0.3665107267759241	CYBA, GCNT3, GIMAP8, B3GNT7, F2RL1, GJA1, CYP2E1, PCSK6, MAN1C1, CD1E, GJB2	128	872	12782	1.2596939506880733	1.0	0.9682290643048519	99.67867049255116
GOTERM_CC_FAT	GO:0012505~endomembrane system	7	3.910614525139665	0.7967955283116901	ATP11B, RYR2, GJA1, NAV3, CYP2E1, MAN1C1, GJB2	128	782	12782	0.8938818734015346	1.0	0.9993815181829986	99.9999998016018
GOTERM_CC_FAT	GO:0031090~organelle membrane	8	4.4692737430167595	0.9268952181806774	ATP11B, RYR2, GJA1, NAV3, CYP2E1, MAN1C1, TLR9, GJB2	128	1096	12782	0.7289005474452555	1.0	0.9999650721440739	99.99999999999947

Annotation Cluster 46	Enrichment Score: 0.26870455176726366
Category	Term	Count	%	PValue	Genes	List Total	Pop Hits	Pop Total	Fold Enrichment	Bonferroni	Benjamini	FDR
GOTERM_BP_FAT	GO:0019953~sexual reproduction	6	3.35195530726257	0.37010952503728617	TXNDC3, DNAH9, ZP1, MAEL, SYT6, WDR33	119	458	13528	1.4892664489376537	1.0	0.9726661710914456	99.93434262625115
GOTERM_BP_FAT	GO:0048232~male gamete generation	4	2.2346368715083798	0.50574881673219	TXNDC3, DNAH9, MAEL, WDR33	119	308	13528	1.4763723671286695	1.0	0.9876062840540187	99.99859575167753
GOTERM_BP_FAT	GO:0007283~spermatogenesis	4	2.2346368715083798	0.50574881673219	TXNDC3, DNAH9, MAEL, WDR33	119	308	13528	1.4763723671286695	1.0	0.9876062840540187	99.99859575167753
GOTERM_BP_FAT	GO:0032504~multicellular organism reproduction	5	2.793296089385475	0.6185806149132084	TXNDC3, DNAH9, PRLR, MAEL, WDR33	119	487	13528	1.1671526926992564	1.0	0.9948586795277392	99.99997693210796
GOTERM_BP_FAT	GO:0048609~reproductive process in a multicellular organism	5	2.793296089385475	0.6185806149132084	TXNDC3, DNAH9, PRLR, MAEL, WDR33	119	487	13528	1.1671526926992564	1.0	0.9948586795277392	99.99997693210796
GOTERM_BP_FAT	GO:0007276~gamete generation	4	2.2346368715083798	0.6741865198022248	TXNDC3, DNAH9, MAEL, WDR33	119	395	13528	1.1511966812041272	1.0	0.9974539540989332	99.99999810342653

Annotation Cluster 47	Enrichment Score: 0.256900570062579
Category	Term	Count	%	PValue	Genes	List Total	Pop Hits	Pop Total	Fold Enrichment	Bonferroni	Benjamini	FDR
INTERPRO	IPR011993:Pleckstrin homology-type	5	2.793296089385475	0.279107392304207	DOK2, MYO7B, FRMPD2, RASA3, ELMO2	148	303	16659	1.8574391222906077	1.0	0.984588326683925	98.87693795398306
UP_SEQ_FEATURE	domain:PH	3	1.675977653631285	0.6318178951886582	DOK2, RASA3, ELMO2	173	237	19113	1.3984780859003438	1.0	0.9999999889214635	99.99996782547859
INTERPRO	IPR001849:Pleckstrin homology	3	1.675977653631285	0.7049881963929368	DOK2, RASA3, ELMO2	148	277	16659	1.2190701531856767	1.0	0.9999923322742175	99.99999465729421
SMART	SM00233:PH	3	1.675977653631285	0.7548360138175982	DOK2, RASA3, ELMO2	89	277	9079	1.1048148298381535	1.0	0.9999522215730445	99.99997862438794

Annotation Cluster 48	Enrichment Score: 0.23663048080617416
Category	Term	Count	%	PValue	Genes	List Total	Pop Hits	Pop Total	Fold Enrichment	Bonferroni	Benjamini	FDR
SP_PIR_KEYWORDS	sh3 domain	3	1.675977653631285	0.5623792091010535	GRAP, MYO7B, MYO15A	173	210	19235	1.588356729975227	1.0	0.9842234293250444	99.99768569337522
INTERPRO	IPR001452:Src homology-3 domain	3	1.675977653631285	0.5631377266609838	GRAP, MYO7B, MYO15A	148	213	16659	1.585363532546631	1.0	0.9998326530949283	99.99883429503504
SMART	SM00326:SH3	3	1.675977653631285	0.6158354395000142	GRAP, MYO7B, MYO15A	89	213	9079	1.4367779711979745	1.0	0.9993474217113661	99.99710983573661

Annotation Cluster 49	Enrichment Score: 0.23532430176109012
Category	Term	Count	%	PValue	Genes	List Total	Pop Hits	Pop Total	Fold Enrichment	Bonferroni	Benjamini	FDR
SP_PIR_KEYWORDS	actin-binding	4	2.2346368715083798	0.38041702470288763	MYO7B, MYO15A, POF1B, KLHL4	173	247	19235	1.800566333575156	1.0	0.9480863725213052	99.79357764651459
GOTERM_MF_FAT	GO:0003779~actin binding	4	2.2346368715083798	0.6004666017853132	MYO7B, MYO15A, POF1B, KLHL4	124	326	12983	1.284682366910746	1.0	0.999381337455732	99.99954347003583
GOTERM_MF_FAT	GO:0008092~cytoskeletal protein binding	4	2.2346368715083798	0.8615456488002227	MYO7B, MYO15A, POF1B, KLHL4	124	504	12983	0.8309651817716335	1.0	0.9999421993639003	99.99999999969053

Annotation Cluster 50	Enrichment Score: 0.23384689419423327
Category	Term	Count	%	PValue	Genes	List Total	Pop Hits	Pop Total	Fold Enrichment	Bonferroni	Benjamini	FDR
GOTERM_MF_FAT	GO:0015276~ligand-gated ion channel activity	3	1.675977653631285	0.33921699299383157	RYR2, RASA3, SCNN1B	124	127	12983	2.473266446532893	1.0	0.9968581719833485	99.61257940878322
GOTERM_MF_FAT	GO:0022834~ligand-gated channel activity	3	1.675977653631285	0.33921699299383157	RYR2, RASA3, SCNN1B	124	127	12983	2.473266446532893	1.0	0.9968581719833485	99.61257940878322
GOTERM_MF_FAT	GO:0015267~channel activity	6	3.35195530726257	0.3518232341225126	TTYH2, RYR2, RASA3, SCNN1B, GJA3, GJB2	124	412	12983	1.5247807704353271	1.0	0.9968760484638955	99.70073351954339
GOTERM_MF_FAT	GO:0022803~passive transmembrane transporter activity	6	3.35195530726257	0.35371024527265693	TTYH2, RYR2, RASA3, SCNN1B, GJA3, GJB2	124	413	12983	1.5210888073107867	1.0	0.996172213471165	99.71220258457998
GOTERM_BP_FAT	GO:0015674~di-, tri-valent inorganic cation transport	3	1.675977653631285	0.45580189463924575	BSPRY, MFI2, RYR2	119	176	13528	1.937738731856379	1.0	0.9836738778891418	99.99353834510708
GOTERM_BP_FAT	GO:0030001~metal ion transport	5	2.793296089385475	0.5818389030546645	BSPRY, SLC17A2, MFI2, RYR2, SCNN1B	119	465	13528	1.2223728200957804	1.0	0.9934964111461909	99.99990085221908
SP_PIR_KEYWORDS	ion transport	6	3.35195530726257	0.5924592572030383	BSPRY, TTYH2, SLC17A2, MFI2, RYR2, SCNN1B	173	578	19235	1.1541692501550092	1.0	0.9867863019772336	99.99907749471771
GOTERM_CC_FAT	GO:0034702~ion channel complex	3	1.675977653631285	0.607467829433805	TTYH2, RYR2, SCNN1B	128	205	12782	1.4613567073170732	1.0	0.9963419340176503	99.99921811320996
GOTERM_BP_FAT	GO:0006811~ion transport	7	3.910614525139665	0.6671292583782464	BSPRY, TTYH2, SLC17A2, MFI2, ATP11B, RYR2, SCNN1B	119	768	13528	1.0361519607843137	1.0	0.9972318853867621	99.9999973360359
GOTERM_MF_FAT	GO:0005216~ion channel activity	4	2.2346368715083798	0.7128688012690113	TTYH2, RYR2, RASA3, SCNN1B	124	386	12983	1.084990807287314	1.0	0.9997036824363869	99.99999454930635
GOTERM_BP_FAT	GO:0006812~cation transport	5	2.793296089385475	0.7162476141405054	BSPRY, SLC17A2, MFI2, RYR2, SCNN1B	119	553	13528	1.0278541796465421	1.0	0.9985555377230216	99.99999978807487
GOTERM_MF_FAT	GO:0022838~substrate specific channel activity	4	2.2346368715083798	0.7322019477747446	TTYH2, RYR2, RASA3, SCNN1B	124	398	12983	1.0522775166153346	1.0	0.999732874291522	99.99999785862857
GOTERM_MF_FAT	GO:0005261~cation channel activity	3	1.675977653631285	0.7384037574024443	RYR2, RASA3, SCNN1B	124	275	12983	1.142199413489736	1.0	0.9997271620417932	99.9999984357704
SP_PIR_KEYWORDS	ionic channel	3	1.675977653631285	0.7801364918536804	TTYH2, RYR2, SCNN1B	173	318	19235	1.0489148216817537	1.0	0.9985246022861917	99.99999968139704
GOTERM_MF_FAT	GO:0022836~gated channel activity	3	1.675977653631285	0.7962833473041635	RYR2, RASA3, SCNN1B	124	310	12983	1.0132414151925078	1.0	0.9998047623887439	99.99999994521923
GOTERM_MF_FAT	GO:0046873~metal ion transmembrane transporter activity	3	1.675977653631285	0.82144284595689	RYR2, RASA3, SCNN1B	124	328	12983	0.9576367033831629	1.0	0.999887155602563	99.9999999906396
SP_PIR_KEYWORDS	transport	13	7.262569832402235	0.8239325256187346	RAMP3, RBP5, MFI2, FRRS1, CYBA, BSPRY, APOD, TTYH2, SLC17A2, FABP3, RYR2, SCNN1B, SCP2	173	1670	19235	0.8655117510643454	1.0	0.9988308188712387	99.9999999819203

Annotation Cluster 51	Enrichment Score: 0.2318814582103501
Category	Term	Count	%	PValue	Genes	List Total	Pop Hits	Pop Total	Fold Enrichment	Bonferroni	Benjamini	FDR
UP_SEQ_FEATURE	repeat:4	3	1.675977653631285	0.48741124637971495	MUC20, RYR2, MUC17	173	182	19113	1.821095089881217	1.0	0.999999587978751	99.99545409930735
UP_SEQ_FEATURE	repeat:3	3	1.675977653631285	0.5761330760002557	MUC20, RYR2, MUC17	173	214	19113	1.5487818054129974	1.0	0.9999999649578646	99.99973534571501
UP_SEQ_FEATURE	repeat:1	3	1.675977653631285	0.6453705250438754	MUC20, RYR2, MUC17	173	243	19113	1.3639477627916934	1.0	0.9999999906898558	99.99998164237822
UP_SEQ_FEATURE	repeat:2	3	1.675977653631285	0.6519986339014936	MUC20, RYR2, MUC17	173	246	19113	1.3473142534893556	1.0	0.9999999890859761	99.99998615728951

Annotation Cluster 52	Enrichment Score: 0.2290548068521803
Category	Term	Count	%	PValue	Genes	List Total	Pop Hits	Pop Total	Fold Enrichment	Bonferroni	Benjamini	FDR
UP_SEQ_FEATURE	repeat:LRR 9	3	1.675977653631285	0.34335647617093173	LRRC4C, ECM2, TLR9	173	135	19113	2.4551059730250477	1.0	0.9999849511551098	99.81510672586417
UP_SEQ_FEATURE	repeat:LRR 8	3	1.675977653631285	0.3893893366378375	LRRC4C, ECM2, TLR9	173	149	19113	2.224424874888466	1.0	0.9999963548845013	99.93767714115063
UP_SEQ_FEATURE	repeat:LRR 7	3	1.675977653631285	0.4745052422819938	LRRC4C, ECM2, TLR9	173	177	19113	1.8725384540021555	1.0	0.9999997409415785	99.99340526666494
INTERPRO	IPR001611:Leucine-rich repeat	3	1.675977653631285	0.5631377266609838	LRRC4C, ECM2, TLR9	148	213	16659	1.585363532546631	1.0	0.9998326530949283	99.99883429503504
UP_SEQ_FEATURE	repeat:LRR 6	3	1.675977653631285	0.5658940967266166	LRRC4C, ECM2, TLR9	173	210	19113	1.578282411230388	1.0	0.9999999664717303	99.99962175299157
UP_SEQ_FEATURE	repeat:LRR 5	3	1.675977653631285	0.6178677756341182	LRRC4C, ECM2, TLR9	173	231	19113	1.4348021920276255	1.0	0.9999999867644087	99.99994387451767
UP_SEQ_FEATURE	repeat:LRR 4	3	1.675977653631285	0.6649605959407836	LRRC4C, ECM2, TLR9	173	252	19113	1.31523534269199	1.0	0.9999999908132653	99.99999215532823
UP_SEQ_FEATURE	repeat:LRR 3	3	1.675977653631285	0.7534688163499966	LRRC4C, ECM2, TLR9	173	299	19113	1.108492663405958	1.0	0.9999999987955541	99.99999992032865
UP_SEQ_FEATURE	repeat:LRR 1	3	1.675977653631285	0.7831405710908547	LRRC4C, ECM2, TLR9	173	318	19113	1.042261969680445	1.0	0.9999999992544929	99.99999998830431
UP_SEQ_FEATURE	repeat:LRR 2	3	1.675977653631285	0.7846124266836879	LRRC4C, ECM2, TLR9	173	319	19113	1.0389946907786252	1.0	0.9999999989555436	99.99999998943733
SP_PIR_KEYWORDS	leucine-rich repeat	3	1.675977653631285	0.7860051301263613	LRRC4C, ECM2, TLR9	173	322	19235	1.0358848238968872	1.0	0.9983491389472776	99.99999977535876

Annotation Cluster 53	Enrichment Score: 0.2237794946181973
Category	Term	Count	%	PValue	Genes	List Total	Pop Hits	Pop Total	Fold Enrichment	Bonferroni	Benjamini	FDR
SP_PIR_KEYWORDS	magnesium	7	3.910614525139665	0.20482523785144918	FGFR2, ACSM1, ACVRL1, HPSE, ATP11B, ATP11A, ENTPD3	173	442	19235	1.760847958569822	1.0	0.8316640434941365	94.81946357218617
SP_PIR_KEYWORDS	atp-binding	13	7.262569832402235	0.5259478463412279	FGFR2, DNAH11, KIF12, DNAH9, ACVRL1, MYO7B, ATP11B, ATP11A, RIOK2, ACSM1, MYO15A, ENTPD3, PGK2	173	1326	19235	1.0900487362575089	1.0	0.9799732360084155	99.99349915137199
GOTERM_MF_FAT	GO:0005524~ATP binding	15	8.379888268156424	0.5416971833619142	FGFR2, DNAH11, KIF12, DNAH9, ACVRL1, MYO7B, ATP11B, ATP11A, RIOK2, TXNDC3, ACSM1, MYO15A, SLFN12, ENTPD3, PGK2	124	1477	12983	1.0633203747788673	1.0	0.9995478864553236	99.99712721914916
GOTERM_MF_FAT	GO:0032559~adenyl ribonucleotide binding	15	8.379888268156424	0.5629797302305323	FGFR2, DNAH11, KIF12, DNAH9, ACVRL1, MYO7B, ATP11B, ATP11A, RIOK2, TXNDC3, ACSM1, MYO15A, SLFN12, ENTPD3, PGK2	124	1497	12983	1.0491143577477535	1.0	0.9994185475202434	99.99848116615152
GOTERM_MF_FAT	GO:0030554~adenyl nucleotide binding	15	8.379888268156424	0.6442108031060158	FGFR2, DNAH11, KIF12, DNAH9, ACVRL1, MYO7B, ATP11B, ATP11A, RIOK2, TXNDC3, ACSM1, MYO15A, SLFN12, ENTPD3, PGK2	124	1577	12983	0.995893591343302	1.0	0.9993600258810016	99.99990351246596
SP_PIR_KEYWORDS	nucleotide-binding	15	8.379888268156424	0.6540081989262103	FGFR2, DNAH11, KIF12, DNAH9, ACVRL1, MYO7B, GIMAP8, ATP11B, ATP11A, RIOK2, ACSM1, MYO15A, ENTPD3, TUBB1, PGK2	173	1686	19235	0.9891901343262091	1.0	0.9919822233350777	99.99988867986168
GOTERM_MF_FAT	GO:0001883~purine nucleoside binding	15	8.379888268156424	0.6670908894981766	FGFR2, DNAH11, KIF12, DNAH9, ACVRL1, MYO7B, ATP11B, ATP11A, RIOK2, TXNDC3, ACSM1, MYO15A, SLFN12, ENTPD3, PGK2	124	1601	12983	0.9809645181439021	1.0	0.9995235775351833	99.99996041276728
GOTERM_MF_FAT	GO:0001882~nucleoside binding	15	8.379888268156424	0.6773156367472452	FGFR2, DNAH11, KIF12, DNAH9, ACVRL1, MYO7B, ATP11B, ATP11A, RIOK2, TXNDC3, ACSM1, MYO15A, SLFN12, ENTPD3, PGK2	124	1612	12983	0.9742705915312575	1.0	0.9995432381104046	99.99997394029282
GOTERM_MF_FAT	GO:0032555~purine ribonucleotide binding	17	9.497206703910614	0.6803412772528762	FGFR2, DNAH11, DNAH9, KIF12, ACVRL1, MYO7B, GIMAP8, ATP11B, ATP11A, RIOK2, TXNDC3, ACSM1, MYO15A, SLFN12, ENTPD3, TUBB1, PGK2	124	1836	12983	0.9694593787335721	1.0	0.999492905553352	99.99997703155921
GOTERM_MF_FAT	GO:0032553~ribonucleotide binding	17	9.497206703910614	0.6803412772528762	FGFR2, DNAH11, DNAH9, KIF12, ACVRL1, MYO7B, GIMAP8, ATP11B, ATP11A, RIOK2, TXNDC3, ACSM1, MYO15A, SLFN12, ENTPD3, TUBB1, PGK2	124	1836	12983	0.9694593787335721	1.0	0.999492905553352	99.99997703155921
GOTERM_MF_FAT	GO:0000166~nucleotide binding	20	11.1731843575419	0.7416961211792471	FGFR2, DNAH11, DNAH9, KIF12, ACVRL1, MYO7B, GIMAP8, ATP11B, ATP11A, NAV3, RIOK2, CNOT4, TXNDC3, ACSM1, MYO15A, SLFN12, ENTPD3, TUBB1, HPGD, PGK2	124	2245	12983	0.9327537897837488	1.0	0.999652770501062	99.99999867999892
GOTERM_MF_FAT	GO:0017076~purine nucleotide binding	17	9.497206703910614	0.7472360297526836	FGFR2, DNAH11, DNAH9, KIF12, ACVRL1, MYO7B, GIMAP8, ATP11B, ATP11A, RIOK2, TXNDC3, ACSM1, MYO15A, SLFN12, ENTPD3, TUBB1, PGK2	124	1918	12983	0.9280122102997073	1.0	0.9996439382585209	99.99999901287671
UP_SEQ_FEATURE	nucleotide phosphate-binding region:ATP	8	4.4692737430167595	0.7683627869116654	DNAH11, FGFR2, KIF12, ACSM1, DNAH9, ACVRL1, MYO15A, PGK2	173	962	19113	0.9187506759761095	1.0	0.9999999987969402	99.99999996863951

Annotation Cluster 54	Enrichment Score: 0.21031250091809933
Category	Term	Count	%	PValue	Genes	List Total	Pop Hits	Pop Total	Fold Enrichment	Bonferroni	Benjamini	FDR
SP_PIR_KEYWORDS	GTPase activation	3	1.675977653631285	0.4133475303785671	ARHGAP30, ARHGAP8, RASA3	173	159	19235	2.0978296433635073	1.0	0.9564957535177285	99.89804521110993
GOTERM_MF_FAT	GO:0008047~enzyme activator activity	4	2.2346368715083798	0.6189952708641352	ARHGAP30, PRLR, ARHGAP8, RASA3	124	335	12983	1.250168512277323	1.0	0.9992547369954209	99.99975842313748
GOTERM_MF_FAT	GO:0005096~GTPase activator activity	3	1.675977653631285	0.6200515406340394	ARHGAP30, ARHGAP8, RASA3	124	220	12983	1.42774926686217	1.0	0.9991330497935795	99.99976724705526
GOTERM_MF_FAT	GO:0030695~GTPase regulator activity	4	2.2346368715083798	0.7414827247526798	ARHGAP30, ARHGAP8, RASA3, PEX5L	124	404	12983	1.036649632705206	1.0	0.9997015047537566	99.99999866530726
GOTERM_MF_FAT	GO:0060589~nucleoside-triphosphatase regulator activity	4	2.2346368715083798	0.7549287919641243	ARHGAP30, ARHGAP8, RASA3, PEX5L	124	413	12983	1.0140592048738577	1.0	0.9995998301303644	99.9999993476816

Annotation Cluster 55	Enrichment Score: 0.20738203303330094
Category	Term	Count	%	PValue	Genes	List Total	Pop Hits	Pop Total	Fold Enrichment	Bonferroni	Benjamini	FDR
GOTERM_MF_FAT	GO:0003712~transcription cofactor activity	5	2.793296089385475	0.4519388448733719	TAF5L, BCL11A, PRRX1, FHL5, ZFPM2	124	363	12983	1.4421709766284547	1.0	0.9986011398165564	99.9684187601024
GOTERM_MF_FAT	GO:0003713~transcription coactivator activity	3	1.675977653631285	0.6049394750887591	TAF5L, PRRX1, FHL5	124	214	12983	1.4677796201386795	1.0	0.9993155198788499	99.99960741459348
GOTERM_MF_FAT	GO:0008134~transcription factor binding	5	2.793296089385475	0.7216456438000687	TAF5L, BCL11A, PRRX1, FHL5, ZFPM2	124	513	12983	1.020483556561655	1.0	0.9997120531099162	99.99999640463726
GOTERM_MF_FAT	GO:0016563~transcription activator activity	4	2.2346368715083798	0.7505096437304106	TAF5L, PRRX1, TBX1, FHL5	124	410	12983	1.0214791502753737	1.0	0.999616906610488	99.99999917112413

Annotation Cluster 56	Enrichment Score: 0.2025793606543915
Category	Term	Count	%	PValue	Genes	List Total	Pop Hits	Pop Total	Fold Enrichment	Bonferroni	Benjamini	FDR
SP_PIR_KEYWORDS	Serine protease	3	1.675977653631285	0.34380379463064475	RHBDL2, PCSK6, PLG	173	136	19235	2.4526096565793947	1.0	0.9356947208653941	99.56668136539876
GOTERM_MF_FAT	GO:0004252~serine-type endopeptidase activity	3	1.675977653631285	0.4300090544439202	RHBDL2, PCSK6, PLG	124	154	12983	2.0396418098031	1.0	0.9986610830299087	99.94656715475736
GOTERM_MF_FAT	GO:0008236~serine-type peptidase activity	3	1.675977653631285	0.5049935544960789	RHBDL2, PCSK6, PLG	124	178	12983	1.7646339253352665	1.0	0.9994007362935551	99.99193216911098
GOTERM_MF_FAT	GO:0017171~serine hydrolase activity	3	1.675977653631285	0.5109544897123377	RHBDL2, PCSK6, PLG	124	180	12983	1.7450268817204302	1.0	0.9993217924546638	99.99314142453268
SP_PIR_KEYWORDS	Protease	4	2.2346368715083798	0.811057783513289	F2RL1, RHBDL2, PCSK6, PLG	173	484	19235	0.9188840586633544	1.0	0.998616731778316	99.99999995501527
GOTERM_MF_FAT	GO:0004175~endopeptidase activity	3	1.675977653631285	0.874572315437332	RHBDL2, PCSK6, PLG	124	375	12983	0.8376129032258064	1.0	0.9999339574293892	99.99999999991769
GOTERM_MF_FAT	GO:0008233~peptidase activity	4	2.2346368715083798	0.913653601646004	F2RL1, RHBDL2, PCSK6, PLG	124	574	12983	0.7296279644824099	1.0	0.9999836657566213	99.99999999999945
GOTERM_MF_FAT	GO:0070011~peptidase activity, acting on L-amino acid peptides	3	1.675977653631285	0.9689016630327028	RHBDL2, PCSK6, PLG	124	549	12983	0.5721399612198131	1.0	0.9999996809127347	100.0

Annotation Cluster 57	Enrichment Score: 0.17308556305703285
Category	Term	Count	%	PValue	Genes	List Total	Pop Hits	Pop Total	Fold Enrichment	Bonferroni	Benjamini	FDR
GOTERM_BP_FAT	GO:0006917~induction of apoptosis	4	2.2346368715083798	0.5315356408015162	RYR2, FASLG, MYC, PLG	119	320	13528	1.4210084033613444	1.0	0.989800902157789	99.99939955636277
GOTERM_BP_FAT	GO:0012502~induction of programmed cell death	4	2.2346368715083798	0.5336512177072025	RYR2, FASLG, MYC, PLG	119	321	13528	1.41658158590539	1.0	0.9898049266290319	99.9994411370498
GOTERM_BP_FAT	GO:0043066~negative regulation of apoptosis	4	2.2346368715083798	0.6003560412881253	PRLR, MAEL, PCSK6, MYC	119	354	13528	1.2845273702701419	1.0	0.9945338678267643	99.99995164927694
GOTERM_BP_FAT	GO:0008219~cell death	7	3.910614525139665	0.6030602234001481	LMX1B, HSPB8, GJA1, FASLG, MYC, ELMO2, PLG	119	719	13528	1.106765933076986	1.0	0.9945867815768866	99.99995658383216
GOTERM_BP_FAT	GO:0016265~death	7	3.910614525139665	0.6098869828315788	LMX1B, HSPB8, GJA1, FASLG, MYC, ELMO2, PLG	119	724	13528	1.0991225219369516	1.0	0.994800054719571	99.99996702424953
GOTERM_BP_FAT	GO:0043069~negative regulation of programmed cell death	4	2.2346368715083798	0.6099107359343482	PRLR, MAEL, PCSK6, MYC	119	359	13528	1.266637016923761	1.0	0.9946519213787114	99.99996705606974
GOTERM_BP_FAT	GO:0060548~negative regulation of cell death	4	2.2346368715083798	0.6118036116926094	PRLR, MAEL, PCSK6, MYC	119	360	13528	1.2631185807656395	1.0	0.9946452870476868	99.99996950132768
GOTERM_BP_FAT	GO:0009628~response to abiotic stimulus	4	2.2346368715083798	0.6267279876132468	HSPB8, GJA1, MYC, GJA3	119	368	13528	1.2356594811837778	1.0	0.995299104083432	99.9999836194941
GOTERM_BP_FAT	GO:0042981~regulation of apoptosis	7	3.910614525139665	0.7099201976890024	PRLR, MAEL, RYR2, FASLG, PCSK6, MYC, PLG	119	804	13528	0.9897570968685981	1.0	0.9984322784195381	99.99999969936178
GOTERM_BP_FAT	GO:0043067~regulation of programmed cell death	7	3.910614525139665	0.718913326506337	PRLR, MAEL, RYR2, FASLG, PCSK6, MYC, PLG	119	812	13528	0.9800057954216169	1.0	0.9985783164772255	99.99999981753174
GOTERM_BP_FAT	GO:0010941~regulation of cell death	7	3.910614525139665	0.7222367873889342	PRLR, MAEL, RYR2, FASLG, PCSK6, MYC, PLG	119	815	13528	0.9763984121255864	1.0	0.9986180634778782	99.99999984889244
GOTERM_BP_FAT	GO:0043065~positive regulation of apoptosis	4	2.2346368715083798	0.728978329561292	RYR2, FASLG, MYC, PLG	119	430	13528	1.0574946257572797	1.0	0.9987406688343	99.99999989764744
GOTERM_BP_FAT	GO:0043068~positive regulation of programmed cell death	4	2.2346368715083798	0.7333252782570165	RYR2, FASLG, MYC, PLG	119	433	13528	1.0501678731538806	1.0	0.9988011658082065	99.99999992079364
GOTERM_BP_FAT	GO:0010942~positive regulation of cell death	4	2.2346368715083798	0.7361930552970437	RYR2, FASLG, MYC, PLG	119	435	13528	1.0453395151163913	1.0	0.998826803840631	99.9999999332718
GOTERM_BP_FAT	GO:0006915~apoptosis	5	2.793296089385475	0.7761558992317992	GJA1, FASLG, MYC, ELMO2, PLG	119	602	13528	0.9441916301404283	1.0	0.99942978390161	99.99999999506619
GOTERM_BP_FAT	GO:0012501~programmed cell death	5	2.793296089385475	0.7860166242779489	GJA1, FASLG, MYC, ELMO2, PLG	119	611	13528	0.9302837337881144	1.0	0.9995096207403669	99.99999999758474
GOTERM_BP_FAT	GO:0010033~response to organic substance	5	2.793296089385475	0.8807037367480502	FABP3, RYR2, FASLG, CLEC7A, MYC	119	721	13528	0.7883541766221053	1.0	0.9999515460648116	99.99999999999977

Annotation Cluster 58	Enrichment Score: 0.16843661159882253
Category	Term	Count	%	PValue	Genes	List Total	Pop Hits	Pop Total	Fold Enrichment	Bonferroni	Benjamini	FDR
GOTERM_MF_FAT	GO:0005509~calcium ion binding	15	8.379888268156424	0.05234898180001768	EGFL6, CRP, SYT6, DLK1, MAN1C1, PLG, BSPRY, MCTP2, PRRG2, CRB2, HPSE, TTYH2, RYR2, ENTPD3, PCSK6	124	919	12983	1.708949068061357	0.9999999284811254	0.7461746135928646	51.35811981445209
GOTERM_MF_FAT	GO:0043169~cation binding	36	20.11173184357542	0.8382227671912292	ACVRL1, CRP, SYT6, ADH1A, FHL5, ZNF366, DLK1, CNOT4, MCTP2, HPSE, PRRG2, CRB2, TTYH2, CH25H, BCL11A, ENTPD3, PCSK6, SCNN1B, RASA3, IKZF3, LMX1B, KLB, EGFL6, MFI2, ATP11B, ATP11A, CYP2E1, MAN1C1, PLG, FRRS1, CYBA, BSPRY, ACSM1, SLC17A2, RYR2, ZFPM2	124	4179	12983	0.9019521570988585	1.0	0.999892448011185	99.9999999975064
GOTERM_MF_FAT	GO:0043167~ion binding	36	20.11173184357542	0.8642594826886373	ACVRL1, CRP, SYT6, ADH1A, FHL5, ZNF366, DLK1, CNOT4, MCTP2, HPSE, PRRG2, CRB2, TTYH2, CH25H, BCL11A, ENTPD3, PCSK6, SCNN1B, RASA3, IKZF3, LMX1B, KLB, EGFL6, MFI2, ATP11B, ATP11A, CYP2E1, MAN1C1, PLG, FRRS1, CYBA, BSPRY, ACSM1, SLC17A2, RYR2, ZFPM2	124	4241	12983	0.8887663439085427	1.0	0.9999387020228803	99.99999999976265
GOTERM_MF_FAT	GO:0046872~metal ion binding	35	19.553072625698324	0.8676961380136492	ACVRL1, CRP, SYT6, ADH1A, FHL5, ZNF366, DLK1, CNOT4, MCTP2, HPSE, PRRG2, CRB2, TTYH2, CH25H, BCL11A, ENTPD3, PCSK6, SCNN1B, RASA3, IKZF3, LMX1B, EGFL6, MFI2, ATP11B, ATP11A, CYP2E1, MAN1C1, PLG, FRRS1, CYBA, BSPRY, ACSM1, SLC17A2, RYR2, ZFPM2	124	4140	12983	0.8851585631915226	1.0	0.9999369015605145	99.99999999983169
SP_PIR_KEYWORDS	metal-binding	21	11.731843575418994	0.9376088736126936	IKZF3, ACVRL1, LMX1B, MFI2, CRP, ATP11B, ATP11A, ZNF366, FHL5, SYT6, ADH1A, CYP2E1, CNOT4, FRRS1, CYBA, BSPRY, ACSM1, CH25H, BCL11A, ZFPM2, RASA3	173	2972	19235	0.7856273193349878	1.0	0.9999381042419696	99.99999999999997
SP_PIR_KEYWORDS	zinc-finger	8	4.4692737430167595	0.9955911085994518	IKZF3, BSPRY, BCL11A, ZNF366, FHL5, ZFPM2, RASA3, CNOT4	173	1718	19235	0.5177414253702719	1.0	0.9999999661121084	100.0
SP_PIR_KEYWORDS	zinc	11	6.145251396648044	0.9957588492566597	IKZF3, BSPRY, LMX1B, BCL11A, MFI2, ZNF366, FHL5, ZFPM2, ADH1A, RASA3, CNOT4	173	2189	19235	0.5587184477299794	1.0	0.999999953276755	100.0
GOTERM_MF_FAT	GO:0046914~transition metal ion binding	16	8.938547486033519	0.9973043556568421	IKZF3, ACVRL1, LMX1B, MFI2, ZNF366, FHL5, ADH1A, CYP2E1, CNOT4, FRRS1, CYBA, BSPRY, CH25H, BCL11A, ZFPM2, RASA3	124	2785	12983	0.6015173452249957	1.0	0.9999999999830215	100.0
GOTERM_MF_FAT	GO:0008270~zinc ion binding	11	6.145251396648044	0.9993241376533593	IKZF3, BSPRY, LMX1B, BCL11A, MFI2, ZNF366, FHL5, ZFPM2, ADH1A, RASA3, CNOT4	124	2311	12983	0.49836336734551445	1.0	0.9999999999999222	100.0

Annotation Cluster 59	Enrichment Score: 0.10066181440648572
Category	Term	Count	%	PValue	Genes	List Total	Pop Hits	Pop Total	Fold Enrichment	Bonferroni	Benjamini	FDR
SP_PIR_KEYWORDS	cell junction	5	2.793296089385475	0.4797403837684815	GJA1, AMOT, SYT6, GJA3, GJB2	173	399	19235	1.3932953771712517	1.0	0.9743248644815438	99.97838780494466
GOTERM_CC_FAT	GO:0030054~cell junction	5	2.793296089385475	0.7622364876089731	GJA1, AMOT, SYT6, GJA3, GJB2	128	518	12782	0.963893581081081	1.0	0.9990670719476055	99.99999857019878
GOTERM_CC_FAT	GO:0031410~cytoplasmic vesicle	5	2.793296089385475	0.8870458206493557	CYBA, GJA1, AMOT, FASLG, SYT6	128	642	12782	0.7777209890965732	1.0	0.9999225193988224	99.99999999987679
GOTERM_CC_FAT	GO:0031982~vesicle	5	2.793296089385475	0.905739451242085	CYBA, GJA1, AMOT, FASLG, SYT6	128	670	12782	0.7452192164179104	1.0	0.9999562576263515	99.99999999998734
GOTERM_CC_FAT	GO:0016023~cytoplasmic membrane-bounded vesicle	4	2.2346368715083798	0.9152179781862403	CYBA, GJA1, FASLG, SYT6	128	550	12782	0.7262500000000001	1.0	0.9999654662084652	99.99999999999666
GOTERM_CC_FAT	GO:0031988~membrane-bounded vesicle	4	2.2346368715083798	0.9256764599880413	CYBA, GJA1, FASLG, SYT6	128	568	12782	0.7032350352112676	1.0	0.999969485549948	99.99999999999936

Annotation Cluster 60	Enrichment Score: 0.09899345918185774
Category	Term	Count	%	PValue	Genes	List Total	Pop Hits	Pop Total	Fold Enrichment	Bonferroni	Benjamini	FDR
GOTERM_BP_FAT	GO:0007167~enzyme linked receptor protein signaling pathway	5	2.793296089385475	0.34888786673946426	FGFR2, DOK2, ACVRL1, PRLR, HPGD	119	342	13528	1.661998132586368	1.0	0.9689802009715356	99.88896666796792
SP_PIR_KEYWORDS	ATP	3	1.675977653631285	0.6260529458700633	FGFR2, ACVRL1, PGK2	173	236	19235	1.4133682766728715	1.0	0.989525357899218	99.99969632066001
UP_SEQ_FEATURE	binding site:ATP	5	2.793296089385475	0.7225761599643199	FGFR2, ACSM1, ACVRL1, RIOK2, PGK2	173	542	19113	1.0191860589126123	1.0	0.9999999989136419	99.99999953396033
GOTERM_MF_FAT	GO:0004672~protein kinase activity	5	2.793296089385475	0.8320539742022688	NRP2, FGFR2, ACVRL1, HSPB8, RIOK2	124	606	12983	0.863874693921005	1.0	0.9998882196076023	99.9999999958822
GOTERM_BP_FAT	GO:0006793~phosphorus metabolic process	7	3.910614525139665	0.8602742550065045	FGFR2, ACVRL1, PRLR, SLC17A2, PTPN22, RIOK2, PGK2	119	973	13528	0.8178465630856658	1.0	0.9999106910854204	99.99999999999719
GOTERM_BP_FAT	GO:0006796~phosphate metabolic process	7	3.910614525139665	0.8602742550065045	FGFR2, ACVRL1, PRLR, SLC17A2, PTPN22, RIOK2, PGK2	119	973	13528	0.8178465630856658	1.0	0.9999106910854204	99.99999999999719
GOTERM_BP_FAT	GO:0016310~phosphorylation	5	2.793296089385475	0.9242200988960583	FGFR2, ACVRL1, PRLR, RIOK2, PGK2	119	800	13528	0.7105042016806724	1.0	0.9999927896999914	100.0
UP_SEQ_FEATURE	domain:Protein kinase	3	1.675977653631285	0.9266468049873207	FGFR2, ACVRL1, RIOK2	173	469	19113	0.7066936169688305	1.0	0.9999999999999757	100.0
GOTERM_BP_FAT	GO:0006468~protein amino acid phosphorylation	4	2.2346368715083798	0.934958198523548	FGFR2, ACVRL1, PRLR, RIOK2	119	667	13528	0.6817431620324291	1.0	0.999996004220054	100.0
SP_PIR_KEYWORDS	transferase	9	5.027932960893855	0.9369050347543825	FGFR2, GCNT3, LRAT, ACVRL1, B3GNT7, HS6ST2, RIOK2, SCP2, PGK2	173	1394	19235	0.7178369726573839	1.0	0.9999441478289903	99.99999999999997
UP_SEQ_FEATURE	active site:Proton acceptor	4	2.2346368715083798	0.9384164410706369	FGFR2, ACVRL1, HPGD, RIOK2	173	658	19113	0.6716095366937821	1.0	0.9999999999999946	100.0
SP_PIR_KEYWORDS	kinase	4	2.2346368715083798	0.9481991533056735	FGFR2, ACVRL1, RIOK2, PGK2	173	688	19235	0.6464242505713134	1.0	0.9999625332976856	100.0

Annotation Cluster 61	Enrichment Score: 0.06717390977124159
Category	Term	Count	%	PValue	Genes	List Total	Pop Hits	Pop Total	Fold Enrichment	Bonferroni	Benjamini	FDR
SP_PIR_KEYWORDS	gtp-binding	3	1.675977653631285	0.795946249287615	ACSM1, GIMAP8, TUBB1	173	329	19235	1.013844721260783	1.0	0.9984847576295314	99.99999987847639
GOTERM_MF_FAT	GO:0005525~GTP binding	3	1.675977653631285	0.8716666553446097	ACSM1, GIMAP8, TUBB1	124	372	12983	0.8443678459937565	1.0	0.9999365638547617	99.99999999988812
GOTERM_MF_FAT	GO:0019001~guanyl nucleotide binding	3	1.675977653631285	0.881120070227426	ACSM1, GIMAP8, TUBB1	124	382	12983	0.8222639756797837	1.0	0.9999403144976249	99.99999999995988
GOTERM_MF_FAT	GO:0032561~guanyl ribonucleotide binding	3	1.675977653631285	0.881120070227426	ACSM1, GIMAP8, TUBB1	124	382	12983	0.8222639756797837	1.0	0.9999403144976249	99.99999999995988

Annotation Cluster 62	Enrichment Score: 0.05319814925769777
Category	Term	Count	%	PValue	Genes	List Total	Pop Hits	Pop Total	Fold Enrichment	Bonferroni	Benjamini	FDR
GOTERM_BP_FAT	GO:0000122~negative regulation of transcription from RNA polymerase II promoter	3	1.675977653631285	0.6780778034012538	HOXA2, MAEL, ZFPM2	119	266	13528	1.2821128451380552	1.0	0.9975363026178741	99.9999984324023
GOTERM_BP_FAT	GO:0010629~negative regulation of gene expression	4	2.2346368715083798	0.821027065042319	HOXA2, MAEL, ZFPM2, MYC	119	504	13528	0.9022275576897425	1.0	0.9997426133542554	99.99999999985786
GOTERM_BP_FAT	GO:0045892~negative regulation of transcription, DNA-dependent	3	1.675977653631285	0.8211877782458259	HOXA2, MAEL, ZFPM2	119	356	13528	0.957983193277311	1.0	0.9997336728472151	99.99999999985988
GOTERM_BP_FAT	GO:0051253~negative regulation of RNA metabolic process	3	1.675977653631285	0.8283493202328216	HOXA2, MAEL, ZFPM2	119	362	13528	0.9421050188031014	1.0	0.9997722388532078	99.9999999999267
GOTERM_BP_FAT	GO:0016481~negative regulation of transcription	3	1.675977653631285	0.9133674721430145	HOXA2, MAEL, ZFPM2	119	459	13528	0.743010929862141	1.0	0.9999873277928841	100.0
GOTERM_BP_FAT	GO:0045934~negative regulation of nucleobase, nucleoside, nucleotide and nucleic acid metabolic process	3	1.675977653631285	0.9412979522077874	HOXA2, MAEL, ZFPM2	119	512	13528	0.6660976890756302	1.0	0.9999971936725442	100.0
GOTERM_BP_FAT	GO:0051172~negative regulation of nitrogen compound metabolic process	3	1.675977653631285	0.9442787297191565	HOXA2, MAEL, ZFPM2	119	519	13528	0.657113712537038	1.0	0.999997651534064	100.0
GOTERM_BP_FAT	GO:0010558~negative regulation of macromolecule biosynthetic process	3	1.675977653631285	0.9548326424253007	HOXA2, MAEL, ZFPM2	119	547	13528	0.6234771788057089	1.0	0.9999989680024189	100.0
GOTERM_BP_FAT	GO:0010605~negative regulation of macromolecule metabolic process	4	2.2346368715083798	0.9584162041927689	HOXA2, MAEL, ZFPM2, MYC	119	734	13528	0.619513200375518	1.0	0.9999991933789519	100.0
GOTERM_BP_FAT	GO:0031327~negative regulation of cellular biosynthetic process	3	1.675977653631285	0.9593705321759083	HOXA2, MAEL, ZFPM2	119	561	13528	0.6079180335235699	1.0	0.9999992265839394	100.0
GOTERM_BP_FAT	GO:0009890~negative regulation of biosynthetic process	3	1.675977653631285	0.9629122611936588	HOXA2, MAEL, ZFPM2	119	573	13528	0.5951867658057988	1.0	0.999999449009826	100.0

Annotation Cluster 63	Enrichment Score: 0.050469841004105356
Category	Term	Count	%	PValue	Genes	List Total	Pop Hits	Pop Total	Fold Enrichment	Bonferroni	Benjamini	FDR
GOTERM_CC_FAT	GO:0042175~nuclear envelope-endoplasmic reticulum network	3	1.675977653631285	0.7775450529985724	RYR2, NAV3, CYP2E1	128	284	12782	1.0548525528169013	1.0	0.9991998066684281	99.999999380801
GOTERM_CC_FAT	GO:0012505~endomembrane system	7	3.910614525139665	0.7967955283116901	ATP11B, RYR2, GJA1, NAV3, CYP2E1, MAN1C1, GJB2	128	782	12782	0.8938818734015346	1.0	0.9993815181829986	99.9999998016018
GOTERM_CC_FAT	GO:0031090~organelle membrane	8	4.4692737430167595	0.9268952181806774	ATP11B, RYR2, GJA1, NAV3, CYP2E1, MAN1C1, TLR9, GJB2	128	1096	12782	0.7289005474452555	1.0	0.9999650721440739	99.99999999999947
GOTERM_CC_FAT	GO:0031967~organelle envelope	3	1.675977653631285	0.9867833474288275	ATP11B, GJA1, NAV3	128	620	12782	0.4831905241935484	1.0	0.999999920197875	100.0
GOTERM_CC_FAT	GO:0031975~envelope	3	1.675977653631285	0.9870198587388817	ATP11B, GJA1, NAV3	128	622	12782	0.4816368569131833	1.0	0.9999998995426207	100.0

Annotation Cluster 64	Enrichment Score: 0.018853225988573582
Category	Term	Count	%	PValue	Genes	List Total	Pop Hits	Pop Total	Fold Enrichment	Bonferroni	Benjamini	FDR
UP_SEQ_FEATURE	zinc finger region:C2H2-type 1	4	2.2346368715083798	0.8695304283716719	IKZF3, BCL11A, ZNF366, ZFPM2	173	542	19113	0.8153488471300897	1.0	0.999999999996422	99.99999999999416
UP_SEQ_FEATURE	zinc finger region:C2H2-type 2	4	2.2346368715083798	0.9142988249248036	IKZF3, BCL11A, ZNF366, ZFPM2	173	608	19113	0.7268405841192576	1.0	0.9999999999999484	99.99999999999999
INTERPRO	IPR007087:Zinc finger, C2H2-type	5	2.793296089385475	0.9198458889165088	IKZF3, BCL11A, ZNF366, ZFPM2, PCSK6	148	784	16659	0.7178623138444568	1.0	0.9999999999073799	99.99999999999991
UP_SEQ_FEATURE	zinc finger region:C2H2-type 3	4	2.2346368715083798	0.9217959150414076	IKZF3, BCL11A, ZNF366, ZFPM2	173	622	19113	0.7104808282066055	1.0	0.9999999999999702	100.0
UP_SEQ_FEATURE	zinc finger region:C2H2-type 5	3	1.675977653631285	0.9565857829194296	IKZF3, BCL11A, ZNF366	173	538	19113	0.6160581902572146	1.0	0.9999999999999997	100.0
INTERPRO	IPR015880:Zinc finger, C2H2-like	4	2.2346368715083798	0.974142865563988	IKZF3, BCL11A, ZNF366, ZFPM2	148	797	16659	0.5649225134796027	1.0	0.9999999999999932	100.0
INTERPRO	IPR013087:Zinc finger, C2H2-type/integrase, DNA-binding	3	1.675977653631285	0.9752985719109688	IKZF3, BCL11A, ZNF366	148	621	16659	0.5437720329024678	1.0	0.9999999999999899	100.0
SMART	SM00355:ZnF_C2H2	4	2.2346368715083798	0.9864831369331006	IKZF3, BCL11A, ZNF366, ZFPM2	89	797	9079	0.5119760901132054	1.0	0.9999999999994785	100.0
GOTERM_BP_FAT	GO:0006350~transcription	11	6.145251396648044	0.9920261025269854	IKZF3, HOXA2, TAF5L, LMX1B, BCL11A, ZNF366, TBX1, ZFPM2, MYC, FOXR1, CNOT4	119	2101	13528	0.5951867658057988	1.0	0.999999998672248	100.0
SP_PIR_KEYWORDS	zinc-finger	8	4.4692737430167595	0.9955911085994518	IKZF3, BSPRY, BCL11A, ZNF366, FHL5, ZFPM2, RASA3, CNOT4	173	1718	19235	0.5177414253702719	1.0	0.9999999661121084	100.0
SP_PIR_KEYWORDS	zinc	11	6.145251396648044	0.9957588492566597	IKZF3, BSPRY, LMX1B, BCL11A, MFI2, ZNF366, FHL5, ZFPM2, ADH1A, RASA3, CNOT4	173	2189	19235	0.5587184477299794	1.0	0.999999953276755	100.0
GOTERM_MF_FAT	GO:0008270~zinc ion binding	11	6.145251396648044	0.9993241376533593	IKZF3, BSPRY, LMX1B, BCL11A, MFI2, ZNF366, FHL5, ZFPM2, ADH1A, RASA3, CNOT4	124	2311	12983	0.49836336734551445	1.0	0.9999999999999222	100.0

Annotation Cluster 65	Enrichment Score: 0.012834937699551081
Category	Term	Count	%	PValue	Genes	List Total	Pop Hits	Pop Total	Fold Enrichment	Bonferroni	Benjamini	FDR
GOTERM_BP_FAT	GO:0044265~cellular macromolecule catabolic process	4	2.2346368715083798	0.9558005968657954	HECW2, MYC, PLG, CNOT4	119	725	13528	0.6272037090698348	1.0	0.9999990050680454	100.0
GOTERM_BP_FAT	GO:0051603~proteolysis involved in cellular protein catabolic process	3	1.675977653631285	0.9698374327231956	HECW2, PLG, CNOT4	119	600	13528	0.5684033613445378	1.0	0.9999997461287216	100.0
GOTERM_BP_FAT	GO:0009057~macromolecule catabolic process	4	2.2346368715083798	0.9698904456079855	HECW2, MYC, PLG, CNOT4	119	781	13528	0.5822313560507429	1.0	0.9999997314498387	100.0
GOTERM_BP_FAT	GO:0044257~cellular protein catabolic process	3	1.675977653631285	0.9705258150930357	HECW2, PLG, CNOT4	119	603	13528	0.5655754839249132	1.0	0.9999997389771343	100.0
GOTERM_BP_FAT	GO:0030163~protein catabolic process	3	1.675977653631285	0.9745491229642426	HECW2, PLG, CNOT4	119	622	13528	0.5482990623902294	1.0	0.9999998517162852	100.0
GOTERM_BP_FAT	GO:0006508~proteolysis	5	2.793296089385475	0.9848965724970405	HECW2, CRP, PCSK6, PLG, CNOT4	119	1054	13528	0.5392821265128442	1.0	0.9999999815993493	100.0

Annotation Cluster 66	Enrichment Score: 2.321189663823671E-6
Category	Term	Count	%	PValue	Genes	List Total	Pop Hits	Pop Total	Fold Enrichment	Bonferroni	Benjamini	FDR
GOTERM_CC_FAT	GO:0070013~intracellular organelle lumen	5	2.793296089385475	0.9999917236812114	ACSM1, TAF5L, PCSK6, HPGD, MYC	128	1779	12782	0.2806615373805509	1.0	1.0	100.0
GOTERM_CC_FAT	GO:0043233~organelle lumen	5	2.793296089385475	0.9999944585621614	ACSM1, TAF5L, PCSK6, HPGD, MYC	128	1820	12782	0.2743389423076923	1.0	1.0	100.0
GOTERM_CC_FAT	GO:0031974~membrane-enclosed lumen	5	2.793296089385475	0.9999961136393274	ACSM1, TAF5L, PCSK6, HPGD, MYC	128	1856	12782	0.26901771282327586	1.0	1.0	100.0
GOTERM_CC_FAT	GO:0031981~nuclear lumen	3	1.675977653631285	0.9999963252343349	TAF5L, HPGD, MYC	128	1450	12782	0.20660560344827586	1.0	1.0	100.0
