# Supplementary material for: Over-Expression of Either MECP2_e1 or MECP2_e2 in Neuronally Differentiated Cells Results in Different Patterns of Gene Expression
Source: PLoS One. 2014 Apr 3;9(4):e91742. doi: 10.1371/journal.pone.0091742 (PMC3974668; doi:10.1371/journal.pone.0091742)
Supplement: SKNSH S5 — DAVID Gene Ontology analysis ( http://david.abcc.ncifcrf.gov/ [14], [15]) for functional clustering of genes upregulated in SKNSH cells by e1. (TXT) [file pone.0091742.s016.txt]

Annotation Cluster 1	Enrichment Score: 9.681756513851074
Category	Term	Count	%	PValue	Genes	List Total	Pop Hits	Pop Total	Fold Enrichment	Bonferroni	Benjamini	FDR
SP_PIR_KEYWORDS	glycoprotein	145	36.895674300254456	9.475449516900213E-13	F2RL2, ALPPL2, CGB, ADORA3, MASP1, PTGS2, FAM20A, GDF6, GABRB1, TLR3, MMP3, VIPR2, AGXT, SLC7A7, TMEM140, CD48, LPHN3, GALR1, CD46, GPR44, APOF, PLA1A, MUC15, CDH26, ODZ3, MATN2, ABCB11, COL22A1, GRIN2A, TMEM132B, C20ORF186, HLA-DQA1, CCR9, C1QB, CD40LG, SSTR1, LHFPL1, CCR3, HSD11B1, CD300LF, FGFR1, ITGAL, PLXNC1, TM4SF19, DNAH14, KCNA1, HFE, LRIG3, ABCA4, F13B, PVRL4, SIAE, XG, DPCR1, FGB, CD69, APOC4, TEK, PDILT, FGL2, ANGPTL1, PLXND1, SPAM1, CSF1R, GABRA2, CUBN, SLC6A15, PCDH15, ACPP, EPHA3, GH2, OMD, APOL1, ITGA8, EMR2, BMP7, SLC9A1, GYPB, MSR1, ARSE, LOC388630, KCNK18, GYPA, APCDD1, CFHR1, EDNRB, GPC5, CFHR3, KLK12, ITIH5, TAS2R8, SEMA3A, C17ORF60, SDK2, CLEC1A, GRM3, CHRDL2, G6PC, CD80, KIAA1199, GPA33, SGCD, CNTN4, SUSD4, TSHR, CHL1, HLA-DQB1, CSF3, CSF2, TF, GPR61, PTCHD1, OPRK1, HS3ST1, GALNT4, CTNND2, OR1L4, PCDHB13, GPR1, NETO1, PCSK1, NPTX1, LRRTM3, RNF128, TNFRSF19, CD22, ERVWE1, GPNMB, CD28, FLRT2, FZD8, SECTM1, RNASE1, OLR1, HS3ST3A1, PTPRZ1, TMPRSS9, NPY1R, TMPRSS3, ITPR1, ADCY9, SLC17A3, PECAM1, LIPG, ABCC4	374	4318	19235	1.7270541422177528	3.5249803076453645E-10	3.5249803076453645E-10	1.3077205984757256E-9
UP_SEQ_FEATURE	glycosylation site:N-linked (GlcNAc...)	136	34.605597964376585	4.449668167619191E-11	F2RL2, ALPPL2, CGB, ADORA3, MASP1, PTGS2, FAM20A, GDF6, GABRB1, TLR3, MMP3, VIPR2, SLC7A7, TMEM140, CD48, LPHN3, GALR1, CD46, GPR44, PLA1A, MUC15, CDH26, ODZ3, MATN2, ABCB11, COL22A1, GRIN2A, TMEM132B, C20ORF186, HLA-DQA1, CCR9, SSTR1, LHFPL1, HSD11B1, CD300LF, FGFR1, ITGAL, PLXNC1, TM4SF19, DNAH14, KCNA1, HFE, LRIG3, ABCA4, F13B, PVRL4, SIAE, DPCR1, FGB, CD69, APOC4, TEK, PDILT, FGL2, ANGPTL1, PLXND1, SPAM1, CSF1R, GABRA2, CUBN, SLC6A15, PCDH15, ACPP, EPHA3, GH2, OMD, APOL1, ITGA8, EMR2, BMP7, SLC9A1, MSR1, ARSE, LOC388630, KCNK18, GYPA, APCDD1, CFHR1, EDNRB, GPC5, CFHR3, KLK12, ITIH5, TAS2R8, SEMA3A, C17ORF60, SDK2, CLEC1A, GRM3, CHRDL2, G6PC, CD80, KIAA1199, GPA33, SGCD, CNTN4, SUSD4, TSHR, CHL1, HLA-DQB1, CSF2, TF, GPR61, PTCHD1, OPRK1, HS3ST1, GALNT4, OR1L4, PCDHB13, GPR1, NETO1, PCSK1, NPTX1, LRRTM3, RNF128, CD22, TNFRSF19, ERVWE1, GPNMB, CD28, FLRT2, FZD8, SECTM1, RNASE1, OLR1, HS3ST3A1, PTPRZ1, TMPRSS9, NPY1R, TMPRSS3, ITPR1, ADCY9, SLC17A3, PECAM1, LIPG, ABCC4	373	4129	19113	1.6877730717861048	4.9435753157744955E-8	4.9435753157744955E-8	7.124630885257943E-8
SP_PIR_KEYWORDS	signal	114	29.00763358778626	8.161636509038475E-11	F2RL2, ALPPL2, CGB, PTGS2, MASP1, FAM20A, GDF6, GABRB1, TLR3, MMP3, VIPR2, APOA4, CD48, LPHN3, APOF, CD46, PLA1A, MUC15, CDH26, MATN2, COL22A1, GRIN2A, C20ORF186, HLA-DQA1, TNS4, C1QB, LHFPL1, CD300LF, FGFR1, ITGAL, PLXNC1, HFE, DEFB126, LRIG3, F13B, SCGB1C1, PVRL4, SIAE, DPCR1, XG, FGB, APOC4, TEK, PDILT, FGL2, ANGPTL1, PLXND1, SPAM1, CSF1R, GABRA2, CUBN, PCDH15, ACPP, EPHA3, GH2, OMD, APOL1, CXCL13, ITGA8, THSD4, EMR2, BMP7, IFI6, GYPB, ARSE, LOC388630, GYPA, APCDD1, CFHR1, EDNRB, GPC5, CFHR3, KLK12, ITIH5, SEMA3A, C17ORF60, SDK2, DHRS9, GRM3, CHRDL2, KIAA1199, CD80, GPA33, SUSD4, CNTN4, TSHR, CHL1, LCT, HLA-DQB1, CSF3, CSF2, TF, HS3ST1, PCDHB13, NETO1, PCSK1, NPTX1, LRRTM3, RNF128, CD22, TNFRSF19, ERVWE1, GPNMB, CD28, SECTM1, FZD8, FLRT2, RNASE1, PTPRZ1, IGF1, SOD2, IYD, PECAM1, LIPG	374	3250	19235	1.8040230357877416	3.036129303524149E-8	1.5180646628643046E-8	1.1263623367341324E-7
UP_SEQ_FEATURE	signal peptide	114	29.00763358778626	1.0106222958007805E-10	F2RL2, ALPPL2, CGB, PTGS2, MASP1, FAM20A, GDF6, GABRB1, TLR3, MMP3, VIPR2, APOA4, CD48, LPHN3, APOF, CD46, PLA1A, MUC15, CDH26, MATN2, COL22A1, GRIN2A, C20ORF186, HLA-DQA1, TNS4, C1QB, LHFPL1, CD300LF, FGFR1, ITGAL, PLXNC1, HFE, DEFB126, LRIG3, F13B, SCGB1C1, PVRL4, SIAE, DPCR1, XG, FGB, APOC4, TEK, PDILT, FGL2, ANGPTL1, PLXND1, SPAM1, CSF1R, GABRA2, CUBN, PCDH15, ACPP, EPHA3, GH2, OMD, APOL1, CXCL13, ITGA8, THSD4, EMR2, BMP7, IFI6, GYPB, ARSE, LOC388630, GYPA, APCDD1, CFHR1, EDNRB, GPC5, CFHR3, KLK12, ITIH5, SEMA3A, C17ORF60, SDK2, DHRS9, GRM3, CHRDL2, KIAA1199, CD80, GPA33, SUSD4, CNTN4, TSHR, CHL1, LCT, HLA-DQB1, CSF3, CSF2, TF, HS3ST1, PCDHB13, NETO1, PCSK1, NPTX1, LRRTM3, RNF128, CD22, TNFRSF19, ERVWE1, GPNMB, CD28, SECTM1, FZD8, FLRT2, RNASE1, PTPRZ1, IGF1, SOD2, IYD, PECAM1, LIPG	373	3250	19113	1.7973866776654979	1.1228017526843104E-7	5.6140089244038904E-8	1.6181705975171212E-7
UP_SEQ_FEATURE	disulfide bond	97	24.681933842239186	1.3616892337649935E-8	F2RL2, ALPPL2, CGB, ADORA3, PTGS2, MASP1, GABRB1, GDF6, TLR3, MMP3, VIPR2, CD48, LPHN3, GALR1, GPR44, CD46, PLA1A, ODZ3, MATN2, TRAT1, HLA-DQA1, CCR9, C1QB, SSTR1, CD40LG, CCR3, CD300LF, ITGAL, FGFR1, HFE, DEFB126, LRIG3, ABCA4, F13B, PVRL4, CD69, FGB, TEK, ANGPTL1, FGL2, SPAM1, CSF1R, GABRA2, CUBN, C18ORF1, ACPP, GH2, OMD, CXCL13, ITGA8, EMR2, BMP7, MSR1, CFHR1, EDNRB, CFHR3, KLK12, SEMA3A, C17ORF60, SDK2, LDLRAD1, CLEC1A, CD80, SGCD, GPA33, SUSD4, CNTN4, TSHR, CHL1, CSF3, HLA-DQB1, TF, CSF2, OPRK1, GALNT4, HS3ST1, OR1L4, GPR1, NETO1, PCSK1, NPTX1, CD22, TNFRSF19, ERVWE1, CD28, SECTM1, FZD8, RNASE1, HS3ST3A1, OLR1, TMPRSS9, IGF1, NPY1R, TMPRSS3, MYPN, PECAM1, LIPG	373	2819	19113	1.7631801439295018	1.5128253116669654E-5	3.7820847353930986E-6	2.1802847993690477E-5
SP_PIR_KEYWORDS	disulfide bond	99	25.190839694656486	1.714309935424909E-8	F2RL2, ALPPL2, CGB, ADORA3, PTGS2, MASP1, GABRB1, GDF6, TLR3, MMP3, VIPR2, SLC7A7, CD48, LPHN3, GALR1, GPR44, CD46, PLA1A, ODZ3, MATN2, TRAT1, HLA-DQA1, CCR9, C1QB, SSTR1, CD40LG, CCR3, CD300LF, ITGAL, FGFR1, HFE, DEFB126, LRIG3, ABCA4, F13B, PVRL4, CD69, FGB, TEK, PDILT, ANGPTL1, FGL2, SPAM1, CSF1R, GABRA2, CUBN, C18ORF1, ACPP, GH2, OMD, CXCL13, ITGA8, EMR2, BMP7, MSR1, CFHR1, EDNRB, CFHR3, KLK12, SEMA3A, C17ORF60, SDK2, LDLRAD1, CLEC1A, CD80, SGCD, GPA33, SUSD4, CNTN4, TSHR, CHL1, CSF3, HLA-DQB1, CSF2, TF, OPRK1, GALNT4, HS3ST1, OR1L4, GPR1, NETO1, PCSK1, NPTX1, CD22, TNFRSF19, ERVWE1, CD28, SECTM1, FZD8, RNASE1, HS3ST3A1, OLR1, TMPRSS9, IGF1, NPY1R, TMPRSS3, MYPN, PECAM1, LIPG	374	2924	19235	1.7413193047396796	6.3772126911443294E-6	2.1257420824705164E-6	2.365865585662874E-5

Annotation Cluster 2	Enrichment Score: 7.528579360137925
Category	Term	Count	%	PValue	Genes	List Total	Pop Hits	Pop Total	Fold Enrichment	Bonferroni	Benjamini	FDR
UP_SEQ_FEATURE	topological domain:Extracellular	97	24.681933842239186	2.109141371352116E-9	F2RL2, ADORA3, GABRB1, VIPR2, TMEM140, LPHN3, GALR1, GPR44, CD46, CDH26, MUC15, ODZ3, ABCB11, TMEM132B, GRIN2A, UNC5CL, TRAT1, HLA-DQA1, CCR9, ATP2C2, SSTR1, CD40LG, CCR3, CATSPER1, CD300LF, ITGAL, FGFR1, PLXNC1, TM4SF19, HFE, ABCA4, PVRL4, DPCR1, XG, CD69, TEK, PLXND1, CSF1R, GABRA2, SLC6A15, PCDH15, C18ORF1, EPHA3, ITGA8, TRAF3IP3, EMR2, SLC9A1, GYPB, MSR1, ATP10B, LOC388630, GYPA, ATP10A, APCDD1, EDNRB, TAS2R8, TRPM3, C17ORF60, SDK2, SLC7A13, TRPM2, TRPM1, CLEC1A, GRM3, CD80, SGCD, GPA33, SUSD4, TSHR, CHL1, LCT, HLA-DQB1, GPR61, OPRK1, OR1L4, PCDHB13, GPR1, NETO1, MARVELD2, LRRTM3, CD22, TNFRSF19, ERVWE1, GPNMB, CD28, SECTM1, FZD8, FLRT2, OLR1, PTPRZ1, TMPRSS9, NPY1R, TMPRSS3, IYD, PLSCR4, ADCY9, PECAM1	373	2719	19113	1.8280267840151767	2.343253371450693E-6	7.810850671807756E-7	3.377076973620774E-6
GOTERM_CC_FAT	GO:0044459~plasma membrane part	85	21.62849872773537	1.0040491046632327E-8	RHOJ, F2RL2, GYPB, ADORA3, MSR1, PTGS2, GABRB1, TLR3, KCNIP2, VIPR2, SLC7A7, CD48, EDNRB, GPC5, CTTNBP2, GPR44, CD46, ATP6V0D2, PARVG, ABCB11, GRIN2A, MPP7, NEXN, ARHGAP24, TRPM2, HLA-DQA1, CTNNA3, TRAT1, TRPM1, CLEC1A, TNS4, CCR9, GRM3, CD80, SSTR1, CD40LG, CGN, CCR3, GPA33, SGCD, TSHR, LCT, HLA-DQB1, TF, ITGAL, FGFR1, OPRK1, KCNA1, CTNND2, NEDD9, HFE, ABCA4, GPR1, AMPH, PVRL4, KCNS1, RAB43, MARVELD2, CD69, FGB, SYN3, TEK, CD22, GPNMB, EHD2, CSF1R, CD28, FLRT2, GABRA2, CUBN, OLR1, PTPRZ1, DLGAP2, ACY3, TMPRSS9, SLC6A15, NCKAP1L, NPY1R, KCTD4, EPHA3, ADCY9, SLC17A3, ITGA8, GK, SLC9A1	270	2203	12782	1.8265832786940368	2.8816167779721624E-6	2.8816167779721624E-6	1.3326459757934117E-5
GOTERM_CC_FAT	GO:0005887~integral to plasma membrane	55	13.994910941475828	3.8307956131296586E-8	F2RL2, GYPB, ADORA3, MSR1, GABRB1, TLR3, KCNIP2, VIPR2, SLC7A7, CD48, GPC5, EDNRB, CD46, GPR44, ABCB11, GRIN2A, HLA-DQA1, TRPM2, TRAT1, TRPM1, CCR9, CLEC1A, GRM3, CD40LG, SSTR1, CCR3, GPA33, TSHR, LCT, FGFR1, ITGAL, OPRK1, KCNA1, HFE, ABCA4, GPR1, KCNS1, CD69, TEK, CD22, GPNMB, CD28, CSF1R, FLRT2, OLR1, PTPRZ1, TMPRSS9, NCKAP1L, SLC6A15, NPY1R, KCTD4, EPHA3, SLC17A3, ADCY9, ITGA8	270	1188	12782	2.1917009602194786	1.0994323184965182E-5	5.4971767019518225E-6	5.084505805275086E-5
GOTERM_CC_FAT	GO:0031226~intrinsic to plasma membrane	55	13.994910941475828	8.12033245725813E-8	F2RL2, GYPB, ADORA3, MSR1, GABRB1, TLR3, KCNIP2, VIPR2, SLC7A7, CD48, GPC5, EDNRB, CD46, GPR44, ABCB11, GRIN2A, HLA-DQA1, TRPM2, TRAT1, TRPM1, CCR9, CLEC1A, GRM3, CD40LG, SSTR1, CCR3, GPA33, TSHR, LCT, FGFR1, ITGAL, OPRK1, KCNA1, HFE, ABCA4, GPR1, KCNS1, CD69, TEK, CD22, GPNMB, CD28, CSF1R, FLRT2, OLR1, PTPRZ1, TMPRSS9, NCKAP1L, SLC6A15, NPY1R, KCTD4, EPHA3, SLC17A3, ADCY9, ITGA8	270	1215	12782	2.1429964944368236	2.3305083544533645E-5	7.768421529719127E-6	1.0777882935020244E-4
GOTERM_CC_FAT	GO:0005886~plasma membrane	119	30.279898218829516	3.4544567838501613E-7	F2RL2, ALPPL2, ADORA3, PTGS2, GABRB1, TLR3, VIPR2, SLC7A7, CD48, CTTNBP2, LPHN3, MALL, GALR1, GPR44, CD46, MUC15, CDH26, FLVCR2, MTUS1, ABCB11, GRIN2A, TRAT1, CTNNA3, HLA-DQA1, TNS4, CCR9, CD40LG, CGN, SSTR1, CCR3, CATSPER1, CD300LF, LRRK2, FGFR1, ITGAL, PLXNC1, KCNA1, HFE, NEDD9, ABCA4, PVRL4, KCNS1, FGB, CD69, TEK, PLXND1, SPAM1, CSF1R, GABRA2, CUBN, ACY3, SLC6A15, NCKAP1L, PCDH15, KCTD4, C18ORF1, EPHA3, ITGA8, EMR2, GK, SLC9A1, RHOJ, GYPB, MSR1, GYPA, KCNIP2, EDNRB, GPC5, NOD2, QKI, JPH1, ATP6V0D2, PARVG, MPP7, ARHGAP24, NEXN, TRPM2, TRPM1, CLEC1A, ATP6V1C1, GRM3, CD80, CLIC6, GPA33, SGCD, CNTN4, TSHR, CHL1, LCT, HLA-DQB1, TF, GPR61, OPRK1, CTNND2, OR1L4, PCDHB13, GPR1, AMPH, NETO1, RAB43, MARVELD2, SYN3, CD22, ERVWE1, GPNMB, EHD2, CD28, SECTM1, FLRT2, OLR1, PTPRZ1, DLGAP2, TMPRSS9, NPY1R, IYD, ADCY9, SLC17A3, PECAM1, ABCC4	270	3777	12782	1.4915404151835183	9.913801232630526E-5	2.4785424542206336E-5	4.5849933638653084E-4

Annotation Cluster 3	Enrichment Score: 7.084014620962352
Category	Term	Count	%	PValue	Genes	List Total	Pop Hits	Pop Total	Fold Enrichment	Bonferroni	Benjamini	FDR
SP_PIR_KEYWORDS	glycoprotein	145	36.895674300254456	9.475449516900213E-13	F2RL2, ALPPL2, CGB, ADORA3, MASP1, PTGS2, FAM20A, GDF6, GABRB1, TLR3, MMP3, VIPR2, AGXT, SLC7A7, TMEM140, CD48, LPHN3, GALR1, CD46, GPR44, APOF, PLA1A, MUC15, CDH26, ODZ3, MATN2, ABCB11, COL22A1, GRIN2A, TMEM132B, C20ORF186, HLA-DQA1, CCR9, C1QB, CD40LG, SSTR1, LHFPL1, CCR3, HSD11B1, CD300LF, FGFR1, ITGAL, PLXNC1, TM4SF19, DNAH14, KCNA1, HFE, LRIG3, ABCA4, F13B, PVRL4, SIAE, XG, DPCR1, FGB, CD69, APOC4, TEK, PDILT, FGL2, ANGPTL1, PLXND1, SPAM1, CSF1R, GABRA2, CUBN, SLC6A15, PCDH15, ACPP, EPHA3, GH2, OMD, APOL1, ITGA8, EMR2, BMP7, SLC9A1, GYPB, MSR1, ARSE, LOC388630, KCNK18, GYPA, APCDD1, CFHR1, EDNRB, GPC5, CFHR3, KLK12, ITIH5, TAS2R8, SEMA3A, C17ORF60, SDK2, CLEC1A, GRM3, CHRDL2, G6PC, CD80, KIAA1199, GPA33, SGCD, CNTN4, SUSD4, TSHR, CHL1, HLA-DQB1, CSF3, CSF2, TF, GPR61, PTCHD1, OPRK1, HS3ST1, GALNT4, CTNND2, OR1L4, PCDHB13, GPR1, NETO1, PCSK1, NPTX1, LRRTM3, RNF128, TNFRSF19, CD22, ERVWE1, GPNMB, CD28, FLRT2, FZD8, SECTM1, RNASE1, OLR1, HS3ST3A1, PTPRZ1, TMPRSS9, NPY1R, TMPRSS3, ITPR1, ADCY9, SLC17A3, PECAM1, LIPG, ABCC4	374	4318	19235	1.7270541422177528	3.5249803076453645E-10	3.5249803076453645E-10	1.3077205984757256E-9
UP_SEQ_FEATURE	glycosylation site:N-linked (GlcNAc...)	136	34.605597964376585	4.449668167619191E-11	F2RL2, ALPPL2, CGB, ADORA3, MASP1, PTGS2, FAM20A, GDF6, GABRB1, TLR3, MMP3, VIPR2, SLC7A7, TMEM140, CD48, LPHN3, GALR1, CD46, GPR44, PLA1A, MUC15, CDH26, ODZ3, MATN2, ABCB11, COL22A1, GRIN2A, TMEM132B, C20ORF186, HLA-DQA1, CCR9, SSTR1, LHFPL1, HSD11B1, CD300LF, FGFR1, ITGAL, PLXNC1, TM4SF19, DNAH14, KCNA1, HFE, LRIG3, ABCA4, F13B, PVRL4, SIAE, DPCR1, FGB, CD69, APOC4, TEK, PDILT, FGL2, ANGPTL1, PLXND1, SPAM1, CSF1R, GABRA2, CUBN, SLC6A15, PCDH15, ACPP, EPHA3, GH2, OMD, APOL1, ITGA8, EMR2, BMP7, SLC9A1, MSR1, ARSE, LOC388630, KCNK18, GYPA, APCDD1, CFHR1, EDNRB, GPC5, CFHR3, KLK12, ITIH5, TAS2R8, SEMA3A, C17ORF60, SDK2, CLEC1A, GRM3, CHRDL2, G6PC, CD80, KIAA1199, GPA33, SGCD, CNTN4, SUSD4, TSHR, CHL1, HLA-DQB1, CSF2, TF, GPR61, PTCHD1, OPRK1, HS3ST1, GALNT4, OR1L4, PCDHB13, GPR1, NETO1, PCSK1, NPTX1, LRRTM3, RNF128, CD22, TNFRSF19, ERVWE1, GPNMB, CD28, FLRT2, FZD8, SECTM1, RNASE1, OLR1, HS3ST3A1, PTPRZ1, TMPRSS9, NPY1R, TMPRSS3, ITPR1, ADCY9, SLC17A3, PECAM1, LIPG, ABCC4	373	4129	19113	1.6877730717861048	4.9435753157744955E-8	4.9435753157744955E-8	7.124630885257943E-8
UP_SEQ_FEATURE	topological domain:Extracellular	97	24.681933842239186	2.109141371352116E-9	F2RL2, ADORA3, GABRB1, VIPR2, TMEM140, LPHN3, GALR1, GPR44, CD46, CDH26, MUC15, ODZ3, ABCB11, TMEM132B, GRIN2A, UNC5CL, TRAT1, HLA-DQA1, CCR9, ATP2C2, SSTR1, CD40LG, CCR3, CATSPER1, CD300LF, ITGAL, FGFR1, PLXNC1, TM4SF19, HFE, ABCA4, PVRL4, DPCR1, XG, CD69, TEK, PLXND1, CSF1R, GABRA2, SLC6A15, PCDH15, C18ORF1, EPHA3, ITGA8, TRAF3IP3, EMR2, SLC9A1, GYPB, MSR1, ATP10B, LOC388630, GYPA, ATP10A, APCDD1, EDNRB, TAS2R8, TRPM3, C17ORF60, SDK2, SLC7A13, TRPM2, TRPM1, CLEC1A, GRM3, CD80, SGCD, GPA33, SUSD4, TSHR, CHL1, LCT, HLA-DQB1, GPR61, OPRK1, OR1L4, PCDHB13, GPR1, NETO1, MARVELD2, LRRTM3, CD22, TNFRSF19, ERVWE1, GPNMB, CD28, SECTM1, FZD8, FLRT2, OLR1, PTPRZ1, TMPRSS9, NPY1R, TMPRSS3, IYD, PLSCR4, ADCY9, PECAM1	373	2719	19113	1.8280267840151767	2.343253371450693E-6	7.810850671807756E-7	3.377076973620774E-6
SP_PIR_KEYWORDS	membrane	169	43.00254452926209	2.437492961911816E-7	F2RL2, ALPPL2, ADORA3, PTGS2, GABRB1, TLR3, LEMD1, VIPR2, SLC7A7, TMEM140, C14ORF49, CD48, LPHN3, TMEM144, MALL, PTGIS, GALR1, CD46, GPR44, TEX28, MUC15, CDH26, ODZ3, FLVCR2, MTUS1, BCL2L14, ABCB11, GRIN2A, TMEM132B, UNC5CL, HLA-DQA1, TRAT1, TMEM133, CCR9, ATP2C2, CD40LG, SSTR1, LHFPL1, CCR3, TMEM106A, CATSPER1, HSD11B1, SLC25A37, CD300LF, ARL8A, LRRK2, FGFR1, ITGAL, PLXNC1, TM4SF19, KCNA1, HFE, LRIG3, ABCA4, PVRL4, KCNS1, XG, DPCR1, CD69, TEK, SPAM1, PLXND1, HIP1, CSF1R, GABRA2, CUBN, ACY3, NCKAP1L, SLC6A15, PCDH15, ACPP, C18ORF1, EPHA3, CYP4B1, ITGA8, TRAF3IP3, COQ10B, TNK1, GK, EMR2, IFI6, SLC9A1, RHOJ, GYPB, MSR1, ATP10B, LOC388630, KCNK18, ATP10A, GYPA, ARHGAP15, KCNIP2, APCDD1, GPC5, EDNRB, TMEM56, TAS2R8, SRD5A2, JPH1, PARVG, TRPM3, C17ORF60, SDK2, DHRS9, MPP7, SLC7A13, TRPM2, LDLRAD1, TRPM1, CLEC1A, FAM134C, GRM3, G6PC, COQ2, CD80, CLIC6, GPA33, SGCD, CNTN4, SUSD4, TSHR, LCT, CHL1, STON2, HLA-DQB1, GPR61, PTCHD1, OPRK1, GALNT4, OR1L4, PCDHB13, GPR1, AMPH, NETO1, FMO4, SPATA9, N4BP3, RAB43, LRRTM3, MARVELD2, SYN3, RNF128, TNFRSF19, CD22, ERVWE1, GPNMB, EHD2, CD28, HHATL, FLRT2, FZD8, SECTM1, OLR1, COX7A1, XKR4, HS3ST3A1, PTPRZ1, DLGAP2, TMPRSS9, PDE3A, NPY1R, TMPRSS3, ITPR1, IYD, ADCY9, SLC17A3, PLSCR4, PECAM1, ABCC4	374	6256	19235	1.389346441320076	9.067063840340062E-5	2.2668430375794024E-5	3.363903002706614E-4
UP_SEQ_FEATURE	topological domain:Cytoplasmic	106	26.97201017811705	2.5115041505578987E-7	F2RL2, ADORA3, GABRB1, TLR3, VIPR2, TMEM140, C14ORF49, LPHN3, GALR1, GPR44, CD46, MUC15, CDH26, ODZ3, ABCB11, TMEM132B, GRIN2A, UNC5CL, TRAT1, HLA-DQA1, CCR9, ATP2C2, SSTR1, CD40LG, CCR3, CATSPER1, HSD11B1, CD300LF, ITGAL, FGFR1, PLXNC1, TM4SF19, HFE, PVRL4, KCNS1, DPCR1, XG, CD69, TEK, PLXND1, CSF1R, GABRA2, SLC6A15, PCDH15, C18ORF1, EPHA3, ITGA8, TRAF3IP3, EMR2, SLC9A1, GYPB, MSR1, ATP10B, LOC388630, GYPA, ATP10A, KCNK18, APCDD1, EDNRB, TAS2R8, JPH1, TRPM3, C17ORF60, SDK2, SLC7A13, TRPM2, TRPM1, CLEC1A, GRM3, G6PC, CD80, SGCD, GPA33, SUSD4, TSHR, CHL1, LCT, HLA-DQB1, GPR61, OPRK1, GALNT4, OR1L4, PCDHB13, GPR1, NETO1, LRRTM3, MARVELD2, CD22, TNFRSF19, ERVWE1, GPNMB, CD28, SECTM1, FZD8, FLRT2, HS3ST3A1, OLR1, PTPRZ1, TMPRSS9, NPY1R, TMPRSS3, ITPR1, IYD, ADCY9, PLSCR4, PECAM1	373	3374	19113	1.6098329601383232	2.789892213940215E-4	5.580407212013583E-5	4.0213173473357955E-4
GOTERM_CC_FAT	GO:0005886~plasma membrane	119	30.279898218829516	3.4544567838501613E-7	F2RL2, ALPPL2, ADORA3, PTGS2, GABRB1, TLR3, VIPR2, SLC7A7, CD48, CTTNBP2, LPHN3, MALL, GALR1, GPR44, CD46, MUC15, CDH26, FLVCR2, MTUS1, ABCB11, GRIN2A, TRAT1, CTNNA3, HLA-DQA1, TNS4, CCR9, CD40LG, CGN, SSTR1, CCR3, CATSPER1, CD300LF, LRRK2, FGFR1, ITGAL, PLXNC1, KCNA1, HFE, NEDD9, ABCA4, PVRL4, KCNS1, FGB, CD69, TEK, PLXND1, SPAM1, CSF1R, GABRA2, CUBN, ACY3, SLC6A15, NCKAP1L, PCDH15, KCTD4, C18ORF1, EPHA3, ITGA8, EMR2, GK, SLC9A1, RHOJ, GYPB, MSR1, GYPA, KCNIP2, EDNRB, GPC5, NOD2, QKI, JPH1, ATP6V0D2, PARVG, MPP7, ARHGAP24, NEXN, TRPM2, TRPM1, CLEC1A, ATP6V1C1, GRM3, CD80, CLIC6, GPA33, SGCD, CNTN4, TSHR, CHL1, LCT, HLA-DQB1, TF, GPR61, OPRK1, CTNND2, OR1L4, PCDHB13, GPR1, AMPH, NETO1, RAB43, MARVELD2, SYN3, CD22, ERVWE1, GPNMB, EHD2, CD28, SECTM1, FLRT2, OLR1, PTPRZ1, DLGAP2, TMPRSS9, NPY1R, IYD, ADCY9, SLC17A3, PECAM1, ABCC4	270	3777	12782	1.4915404151835183	9.913801232630526E-5	2.4785424542206336E-5	4.5849933638653084E-4
UP_SEQ_FEATURE	transmembrane region	138	35.11450381679389	1.1257898025841253E-6	F2RL2, ADORA3, GABRB1, TLR3, LEMD1, VIPR2, SLC7A7, TMEM140, C14ORF49, LPHN3, TMEM144, MALL, PTGIS, GALR1, CD46, GPR44, TEX28, MUC15, CDH26, ODZ3, FLVCR2, ABCB11, GRIN2A, TMEM132B, UNC5CL, TRAT1, HLA-DQA1, TMEM133, CCR9, ATP2C2, CD40LG, SSTR1, LHFPL1, CCR3, TMEM106A, CATSPER1, HSD11B1, SLC25A37, CD300LF, FGFR1, ITGAL, PLXNC1, TM4SF19, KCNA1, HFE, LRIG3, ABCA4, PVRL4, KCNS1, XG, DPCR1, CD69, TEK, PLXND1, CSF1R, GABRA2, NCKAP1L, SLC6A15, PCDH15, C18ORF1, EPHA3, ITGA8, TRAF3IP3, EMR2, IFI6, SLC9A1, GYPB, MSR1, ATP10B, LOC388630, KCNK18, ATP10A, GYPA, APCDD1, EDNRB, TMEM56, TAS2R8, SRD5A2, JPH1, TRPM3, C17ORF60, SDK2, SLC7A13, TRPM2, LDLRAD1, TRPM1, CLEC1A, FAM134C, GRM3, G6PC, COQ2, CD80, CLIC6, GPA33, SGCD, SUSD4, TSHR, CHL1, LCT, HLA-DQB1, GPR61, PTCHD1, OPRK1, GALNT4, OR1L4, PCDHB13, GPR1, NETO1, FMO4, SPATA9, LRRTM3, MARVELD2, RNF128, CD22, TNFRSF19, ERVWE1, GPNMB, HHATL, CD28, FLRT2, SECTM1, FZD8, OLR1, HS3ST3A1, XKR4, COX7A1, PTPRZ1, TMPRSS9, PDE3A, NPY1R, TMPRSS3, ITPR1, IYD, ADCY9, SLC17A3, PLSCR4, PECAM1, ABCC4	373	4911	19113	1.43988955144194	0.0012499713089901832	2.0843713641682804E-4	0.0018025565843404756
SP_PIR_KEYWORDS	transmembrane	138	35.11450381679389	1.9131681533846298E-6	F2RL2, ADORA3, GABRB1, TLR3, LEMD1, VIPR2, SLC7A7, TMEM140, C14ORF49, LPHN3, TMEM144, MALL, PTGIS, GALR1, CD46, GPR44, TEX28, MUC15, CDH26, ODZ3, FLVCR2, ABCB11, GRIN2A, TMEM132B, UNC5CL, TRAT1, HLA-DQA1, TMEM133, CCR9, ATP2C2, CD40LG, SSTR1, LHFPL1, CCR3, TMEM106A, CATSPER1, HSD11B1, SLC25A37, CD300LF, FGFR1, ITGAL, PLXNC1, TM4SF19, KCNA1, HFE, LRIG3, ABCA4, PVRL4, KCNS1, XG, DPCR1, CD69, TEK, PLXND1, CSF1R, GABRA2, NCKAP1L, SLC6A15, PCDH15, C18ORF1, EPHA3, ITGA8, TRAF3IP3, EMR2, IFI6, SLC9A1, GYPB, MSR1, ATP10B, LOC388630, KCNK18, ATP10A, GYPA, APCDD1, EDNRB, TMEM56, TAS2R8, SRD5A2, JPH1, TRPM3, C17ORF60, SDK2, SLC7A13, TRPM2, LDLRAD1, TRPM1, CLEC1A, FAM134C, GRM3, G6PC, COQ2, CD80, CLIC6, GPA33, SGCD, SUSD4, TSHR, CHL1, LCT, HLA-DQB1, GPR61, PTCHD1, OPRK1, GALNT4, OR1L4, PCDHB13, GPR1, NETO1, FMO4, SPATA9, LRRTM3, MARVELD2, RNF128, CD22, TNFRSF19, ERVWE1, GPNMB, HHATL, CD28, FLRT2, SECTM1, FZD8, OLR1, HS3ST3A1, XKR4, COX7A1, PTPRZ1, TMPRSS9, PDE3A, NPY1R, TMPRSS3, ITPR1, IYD, ADCY9, SLC17A3, PLSCR4, PECAM1, ABCC4	374	4973	19235	1.4271880991579124	7.114460360153618E-4	1.1860950431052952E-4	0.0026402715544771027
GOTERM_CC_FAT	GO:0016021~integral to membrane	144	36.6412213740458	5.9171362879798645E-5	F2RL2, ADORA3, GABRB1, TLR3, LEMD1, VIPR2, SLC7A7, TMEM140, C14ORF49, CD48, LPHN3, TMEM144, MALL, PTGIS, GALR1, CD46, GPR44, TEX28, MUC15, CDH26, ODZ3, FLVCR2, ABCB11, GRIN2A, TMEM132B, UNC5CL, TRAT1, HLA-DQA1, TMEM133, CCR9, ATP2C2, CD40LG, SSTR1, LHFPL1, CCR3, TMEM106A, CATSPER1, HSD11B1, SLC25A37, CD300LF, FGFR1, ITGAL, PLXNC1, TM4SF19, KCNA1, HFE, LRIG3, ABCA4, PVRL4, KCNS1, XG, DPCR1, CD69, TEK, PLXND1, CSF1R, GABRA2, NCKAP1L, SLC6A15, PCDH15, KCTD4, ACPP, C18ORF1, EPHA3, ITGA8, TRAF3IP3, EMR2, IFI6, SLC9A1, GYPB, MSR1, ATP10B, LOC388630, KCNK18, ATP10A, GYPA, KCNIP2, APCDD1, EDNRB, GPC5, TMEM56, TAS2R8, SRD5A2, JPH1, TRPM3, C17ORF60, SDK2, DHRS9, SLC7A13, TRPM2, LDLRAD1, TRPM1, CLEC1A, FAM134C, GRM3, G6PC, COQ2, CD80, CLIC6, GPA33, SGCD, SUSD4, TSHR, CHL1, LCT, HLA-DQB1, GPR61, PTCHD1, OPRK1, HS3ST1, GALNT4, OR1L4, PCDHB13, GPR1, NETO1, FMO4, SPATA9, LRRTM3, MARVELD2, RNF128, CD22, TNFRSF19, ERVWE1, GPNMB, HHATL, CD28, FLRT2, FZD8, SECTM1, OLR1, COX7A1, XKR4, HS3ST3A1, PTPRZ1, TMPRSS9, NPY1R, TMPRSS3, ITPR1, IYD, ADCY9, SLC17A3, PLSCR4, PECAM1, ABCC4	270	5297	12782	1.2869674658611792	0.016839290704185772	0.003390775013430658	0.07850797147922473
GOTERM_CC_FAT	GO:0031224~intrinsic to membrane	148	37.659033078880405	6.0289487548619876E-5	F2RL2, ALPPL2, ADORA3, GABRB1, TLR3, LEMD1, VIPR2, SLC7A7, TMEM140, C14ORF49, CD48, LPHN3, TMEM144, MALL, PTGIS, GALR1, CD46, GPR44, TEX28, MUC15, CDH26, ODZ3, FLVCR2, ABCB11, GRIN2A, TMEM132B, UNC5CL, TRAT1, HLA-DQA1, TMEM133, CCR9, ATP2C2, CD40LG, SSTR1, LHFPL1, CCR3, TMEM106A, CATSPER1, HSD11B1, SLC25A37, CD300LF, FGFR1, ITGAL, PLXNC1, TM4SF19, KCNA1, HFE, LRIG3, ABCA4, PVRL4, KCNS1, XG, DPCR1, CD69, TEK, PLXND1, SPAM1, CSF1R, GABRA2, NCKAP1L, SLC6A15, PCDH15, KCTD4, ACPP, C18ORF1, EPHA3, APOL1, ITGA8, TRAF3IP3, EMR2, IFI6, SLC9A1, GYPB, MSR1, ATP10B, LOC388630, KCNK18, ATP10A, GYPA, KCNIP2, APCDD1, EDNRB, GPC5, TMEM56, TAS2R8, SRD5A2, JPH1, TRPM3, C17ORF60, SDK2, DHRS9, SLC7A13, TRPM2, LDLRAD1, TRPM1, CLEC1A, FAM134C, GRM3, G6PC, COQ2, CD80, CLIC6, GPA33, SGCD, CNTN4, SUSD4, TSHR, CHL1, LCT, HLA-DQB1, GPR61, PTCHD1, OPRK1, HS3ST1, GALNT4, OR1L4, PCDHB13, GPR1, NETO1, FMO4, SPATA9, LRRTM3, MARVELD2, RNF128, CD22, TNFRSF19, ERVWE1, GPNMB, CD28, HHATL, FLRT2, FZD8, SECTM1, OLR1, COX7A1, XKR4, HS3ST3A1, PTPRZ1, TMPRSS9, NPY1R, TMPRSS3, ITPR1, IYD, ADCY9, SLC17A3, PLSCR4, PECAM1, ABCC4	270	5485	12782	1.2773800600965597	0.017154756949172123	0.0028797795475880017	0.07999093929661472

Annotation Cluster 4	Enrichment Score: 2.949925828679495
Category	Term	Count	%	PValue	Genes	List Total	Pop Hits	Pop Total	Fold Enrichment	Bonferroni	Benjamini	FDR
GOTERM_BP_FAT	GO:0006952~defense response	26	6.615776081424936	4.238764694296928E-4	TF, ITGAL, ADORA3, MASP1, TLR3, DEFB126, CD48, CFHR1, APOA4, NOD2, SH2D1A, CD46, HIST1H2BJ, CIITA, NLRP7, OLR1, TRAT1, EPHA3, CLEC1A, CCR9, C1QB, APOL1, CD40LG, CXCL13, CCR3, AOX1	265	615	13528	2.158171498696119	0.5472399893155901	0.2321270766192437	0.7205589137452395
GOTERM_BP_FAT	GO:0009611~response to wounding	23	5.852417302798982	7.067324981095858E-4	F2RL2, CIITA, ITGAL, TF, ADORA3, MASP1, OLR1, GRIN2A, TLR3, IGF1, SOD2, EPHA3, F13B, CFHR1, PCSK1, C1QB, PLSCR4, CD40LG, CXCL13, FGB, CCR3, CD46, AOX1	265	530	13528	2.215336418654325	0.7332250912378504	0.15224936743747974	1.1986713223017142
GOTERM_BP_FAT	GO:0006954~inflammatory response	15	3.816793893129771	0.004717676350637572	CIITA, TF, ITGAL, ADORA3, MASP1, OLR1, TLR3, EPHA3, CFHR1, C1QB, CXCL13, CD40LG, CCR3, CD46, AOX1	265	325	13528	2.3561103047895497	0.9998549165432454	0.2881804379268398	7.749337662154043

Annotation Cluster 5	Enrichment Score: 2.4135415843374273
Category	Term	Count	%	PValue	Genes	List Total	Pop Hits	Pop Total	Fold Enrichment	Bonferroni	Benjamini	FDR
SP_PIR_KEYWORDS	cell adhesion	19	4.8346055979643765	0.001604241430486678	PARVG, FLRT2, ITGAL, OLR1, SDK2, CTNND2, NEDD9, PCDH15, PCDHB13, CTNNA3, PVRL4, OMD, ITGA8, PECAM1, CD22, CNTN4, SPAM1, CDH26, CHL1	374	422	19235	2.315590389537978	0.449680913966764	0.06420785108025118	2.1913742390561097
GOTERM_BP_FAT	GO:0022610~biological adhesion	26	6.615776081424936	0.0026380358459567313	ITGAL, PLXNC1, CTNND2, NEDD9, PCDHB13, APOA4, PVRL4, TEK, CD22, GPNMB, CDH26, SPAM1, PARVG, FLRT2, OLR1, COL22A1, SDK2, PCDH15, CTNNA3, OMD, CD40LG, CCR3, ITGA8, PECAM1, CNTN4, CHL1	265	701	13528	1.8934029553468092	0.992823933301451	0.2398792617490374	4.405695015987776
GOTERM_BP_FAT	GO:0007155~cell adhesion	26	6.615776081424936	0.0026561609644815787	ITGAL, PLXNC1, CTNND2, NEDD9, PCDHB13, APOA4, PVRL4, TEK, CD22, GPNMB, CDH26, SPAM1, PARVG, FLRT2, OLR1, COL22A1, SDK2, PCDH15, CTNNA3, OMD, CD40LG, CCR3, ITGA8, PECAM1, CNTN4, CHL1	265	700	13528	1.8961078167115906	0.9930635808956383	0.23020418900957673	4.435323145062863
GOTERM_BP_FAT	GO:0016337~cell-cell adhesion	12	3.0534351145038165	0.01972553777527437	APOA4, ITGAL, OLR1, CD40LG, ITGA8, TEK, CTNND2, PCDHB13, PCDH15, CNTN4, CDH26, CTNNA3	265	276	13528	2.2195242001640687	0.9999999999999999	0.4856850953891474	28.81051168900015

Annotation Cluster 6	Enrichment Score: 2.2437503672863226
Category	Term	Count	%	PValue	Genes	List Total	Pop Hits	Pop Total	Fold Enrichment	Bonferroni	Benjamini	FDR
GOTERM_CC_FAT	GO:0005615~extracellular space	27	6.870229007633588	0.0026331515037160166	CSF3, CSF2, TF, MSR1, MASP1, GDF6, MMP3, CFHR1, APOA4, PCSK1, GPC5, CFHR3, FGB, APOC4, APOF, ANGPTL1, FGL2, SECTM1, IGF1, PCDH15, C1QB, APOL1, CD40LG, CXCL13, PECAM1, LIPG, BMP7	270	685	12782	1.8659854014598543	0.5307929735651464	0.10246359622909096	3.438992127894047
GOTERM_CC_FAT	GO:0044421~extracellular region part	34	8.651399491094146	0.0035386398789064985	CSF3, CSF2, TF, MSR1, MASP1, GDF6, MMP3, CFHR1, APOA4, PCSK1, GPC5, CFHR3, FGB, APOF, APOC4, FGL2, ANGPTL1, MATN2, SECTM1, FLRT2, PTPRZ1, COL22A1, IGF1, PCDH15, C1QB, OMD, APOL1, CXCL13, CD40LG, THSD4, PECAM1, LIPG, BMP7, CHL1	270	960	12782	1.676651234567901	0.6384629664829866	0.11941942948891171	4.596094114776717
SP_PIR_KEYWORDS	Secreted	48	12.213740458015266	0.007582848865100234	CSF3, CSF2, TF, CGB, MASP1, FAM20A, GDF6, DEFB126, MMP3, NETO1, APOA4, CFHR1, SCGB1C1, GPC5, PVRL4, CFHR3, FGB, APOF, APOC4, KLK12, PLA1A, ITIH5, FGL2, ANGPTL1, SEMA3A, MUC15, MATN2, SECTM1, RNASE1, OLR1, COL22A1, IGF1, PCDH15, ACPP, C20ORF186, EPHA3, GH2, C1QB, OMD, CHRDL2, APOL1, CXCL13, CD40LG, THSD4, LIPG, CNTN4, BMP7, CHL1	374	1689	19235	1.4616122567224858	0.9410796694662653	0.16219765153978283	9.971808318214014
GOTERM_CC_FAT	GO:0005576~extracellular region	57	14.50381679389313	0.014991804680916987	F2RL2, CGB, MSR1, MASP1, FAM20A, GDF6, MMP3, CFHR1, APOA4, GPC5, CFHR3, APOF, KLK12, PLA1A, ITIH5, SEMA3A, CASP1, MUC15, MATN2, COL22A1, C20ORF186, C1QB, CHRDL2, CD40LG, KRTAP1-1, CNTN4, CHL1, CSF3, CSF2, TF, DEFB126, NETO1, SCGB1C1, F13B, PCSK1, PVRL4, FGB, APOC4, FGL2, ANGPTL1, SECTM1, FLRT2, RNASE1, OLR1, PTPRZ1, IGF1, PCDH15, ACPP, EPHA3, GH2, OMD, APOL1, CXCL13, PECAM1, THSD4, LIPG, BMP7	270	2010	12782	1.3424986180210061	0.9869010890618097	0.2250938123127466	18.16691997626859

Annotation Cluster 7	Enrichment Score: 2.1388525728934003
Category	Term	Count	%	PValue	Genes	List Total	Pop Hits	Pop Total	Fold Enrichment	Bonferroni	Benjamini	FDR
GOTERM_BP_FAT	GO:0031667~response to nutrient levels	12	3.0534351145038165	0.001698696438237407	ALDH1A2, PCSK1, G6PC, CUBN, PTGS2, SSTR1, LIPG, HFE, BMP7, PPARGC1A, LCT, SOD2	265	197	13528	3.1095872042907766	0.9583128881171455	0.203054357122483	2.85831739433412
GOTERM_BP_FAT	GO:0009991~response to extracellular stimulus	12	3.0534351145038165	0.003990101935588162	ALDH1A2, PCSK1, G6PC, CUBN, PTGS2, SSTR1, LIPG, HFE, BMP7, PPARGC1A, LCT, SOD2	265	220	13528	2.784493996569468	0.9994314482994084	0.27739153989473986	6.592269554798902
GOTERM_BP_FAT	GO:0007584~response to nutrient	7	1.7811704834605597	0.05653826985085668	ALDH1A2, CUBN, PTGS2, SSTR1, LIPG, BMP7, LCT	265	140	13528	2.5524528301886793	1.0	0.6895156367986569	62.943247685172174

Annotation Cluster 8	Enrichment Score: 2.1002097745537456
Category	Term	Count	%	PValue	Genes	List Total	Pop Hits	Pop Total	Fold Enrichment	Bonferroni	Benjamini	FDR
GOTERM_BP_FAT	GO:0007267~cell-cell signaling	26	6.615776081424936	2.962053188993519E-4	CGB, OPRK1, KCNA1, PAH, PCDHB13, KCNIP2, VIPR2, AMPH, PCSK1, CTTNBP2, NPTX1, SH2D1A, SYN3, TEK, LHX5, SRD5A2, GABRA2, DLGAP2, CPNE6, GRIN2A, GRM3, CD80, CXCL13, SSTR1, GRAP2, TSHR	265	600	13528	2.212125786163522	0.4251750664853934	0.24182789980466401	0.5040433365578356
GOTERM_BP_FAT	GO:0007268~synaptic transmission	14	3.5623409669211195	0.005784541431467952	GABRA2, DLGAP2, CPNE6, OPRK1, KCNA1, GRIN2A, PAH, PCDHB13, KCNIP2, AMPH, CTTNBP2, NPTX1, GRM3, SYN3	265	298	13528	2.39827782702292	0.9999804531864731	0.3119447557795484	9.421608825952422
GOTERM_BP_FAT	GO:0019226~transmission of nerve impulse	15	3.816793893129771	0.008949170118085622	GABRA2, DLGAP2, CPNE6, OPRK1, KCNA1, GRIN2A, PAH, PCDHB13, KCNIP2, AMPH, CTTNBP2, NPTX1, GRM3, SYN3, QKI	265	350	13528	2.1878167115902967	0.9999999494998933	0.3812394212486182	14.215756960620318
GOTERM_BP_FAT	GO:0050877~neurological system process	28	7.124681933842239	0.2591291969415066	PTGS2, OPRK1, KCNA1, CTNND2, OR1L4, PAH, PCDHB13, ABCA4, KCNIP2, AMPH, CTTNBP2, NPTX1, PDE1C, MARVELD2, SYN3, TAS2R8, QKI, GABRA2, DLGAP2, CPNE6, GRIN2A, PCDH15, NPY1R, SOD2, EYA1, GRM3, ITGA8, FABP7	265	1210	13528	1.1813004833931078	1.0	0.9324600033908219	99.39997054351744

Annotation Cluster 9	Enrichment Score: 2.019089429565672
Category	Term	Count	%	PValue	Genes	List Total	Pop Hits	Pop Total	Fold Enrichment	Bonferroni	Benjamini	FDR
GOTERM_CC_FAT	GO:0000267~cell fraction	36	9.16030534351145	0.0070466325547114145	FGFR1, CGB, PTGS2, GYPA, ABCA4, FMO4, CTTNBP2, EDNRB, FGB, KLK12, SRD5A2, EHD2, JPH1, HIP1, CUBN, OLR1, ABCB11, ACY3, CPNE6, GRIN2A, DHRS9, NCKAP1L, PDE3A, ITPR1, DOCK3, CYP4B1, SOD2, G6PC, SLC17A3, SSTR1, CXCL13, CD40LG, ABCC4, LRRK2, LCT, SLC9A1	270	1083	12782	1.573653431825177	0.8686044043067114	0.168483287284397	8.95889260191105
GOTERM_CC_FAT	GO:0005626~insoluble fraction	29	7.37913486005089	0.01052847930535105	FGFR1, PTGS2, GYPA, ABCA4, FMO4, CTTNBP2, EDNRB, SRD5A2, EHD2, JPH1, HIP1, CUBN, OLR1, ABCB11, ACY3, CPNE6, GRIN2A, NCKAP1L, DHRS9, PDE3A, ITPR1, CYP4B1, G6PC, SLC17A3, SSTR1, ABCC4, LRRK2, LCT, SLC9A1	270	839	12782	1.6363307288217896	0.9520546238632269	0.20837595112731666	13.106101974613061
GOTERM_CC_FAT	GO:0005624~membrane fraction	28	7.124681933842239	0.011813659183693795	FGFR1, PTGS2, GYPA, ABCA4, FMO4, CTTNBP2, EDNRB, SRD5A2, EHD2, JPH1, HIP1, CUBN, OLR1, ABCB11, ACY3, CPNE6, GRIN2A, NCKAP1L, DHRS9, ITPR1, CYP4B1, G6PC, SLC17A3, SSTR1, ABCC4, LRRK2, LCT, SLC9A1	270	809	12782	1.6384928810145127	0.9669821366858619	0.2033823380087546	14.592213628909278

Annotation Cluster 10	Enrichment Score: 1.890035083517863
Category	Term	Count	%	PValue	Genes	List Total	Pop Hits	Pop Total	Fold Enrichment	Bonferroni	Benjamini	FDR
UP_SEQ_FEATURE	domain:Ig-like C2-type 1	12	3.0534351145038165	0.0012823587356563444	CD48, PVRL4, FGFR1, C17ORF60, TEK, PECAM1, SDK2, CD22, CNTN4, LRIG3, CHL1, CSF1R	373	190	19113	3.236291801890786	0.7596393621072025	0.1464930956203685	2.033618955609562
UP_SEQ_FEATURE	domain:Ig-like C2-type 2	12	3.0534351145038165	0.0013372975645979171	CD48, PVRL4, FGFR1, C17ORF60, TEK, PECAM1, SDK2, CD22, CNTN4, LRIG3, CHL1, CSF1R	373	191	19113	3.2193478657552324	0.7738896031793938	0.13814927118947995	2.1198710602115534
INTERPRO	IPR013783:Immunoglobulin-like fold	23	5.852417302798982	0.0017044552818135566	HLA-DQB1, FGFR1, ADORA3, C17ORF60, SDK2, HFE, LRIG3, NEXN, HLA-DQA1, CD48, PVRL4, CD80, MYPN, TEK, PECAM1, CD22, GPA33, CD300LF, CNTN4, SEMA3A, CHL1, CSF1R, CD28	333	553	16659	2.0806900933483212	0.6626601376591958	0.4191903389742865	2.508137426840751
UP_SEQ_FEATURE	domain:Ig-like C2-type 5	6	1.5267175572519083	0.004260872519367169	PECAM1, SDK2, CD22, CNTN4, CHL1, CSF1R	373	55	19113	5.589958566902267	0.9912957444586142	0.25658173501009174	6.608441995763814
SP_PIR_KEYWORDS	Immunoglobulin domain	19	4.8346055979643765	0.00498527244242385	FGFR1, C17ORF60, SDK2, LRIG3, NEXN, CD48, PVRL4, CD80, MYPN, TEK, PECAM1, CD300LF, GPA33, CD22, CNTN4, SEMA3A, CHL1, CD28, CSF1R	374	470	19235	2.0791045625213336	0.8441964588178063	0.13325655989635043	6.664742994568074
UP_SEQ_FEATURE	domain:Ig-like C2-type 6	5	1.2722646310432568	0.005617696300591054	PECAM1, SDK2, CD22, CNTN4, CHL1	373	37	19113	6.924498224766321	0.998086568928689	0.3079991361742641	8.625342691048509
INTERPRO	IPR007110:Immunoglobulin-like	20	5.089058524173027	0.005667248195341161	HLA-DQB1, FGFR1, SDK2, HFE, LRIG3, NEXN, HLA-DQA1, CD48, PVRL4, CD80, MYPN, TEK, PECAM1, CD300LF, GPA33, CD22, CNTN4, SEMA3A, CHL1, CSF1R	333	501	16659	1.997086907266548	0.9732255017487883	0.3639882082231861	8.114438546196844
UP_SEQ_FEATURE	domain:Ig-like C2-type 3	8	2.035623409669211	0.009928261022923532	FGFR1, PECAM1, SDK2, CD22, CNTN4, LRIG3, CHL1, CSF1R	373	122	19113	3.3600843844767727	0.9999846657086959	0.36990990212542896	14.765332346132976
INTERPRO	IPR003599:Immunoglobulin subtype	14	3.5623409669211195	0.015537723888755645	C17ORF60, SDK2, LRIG3, NEXN, CD48, PVRL4, CD80, PECAM1, CD300LF, CD22, CNTN4, SEMA3A, CHL1, CSF1R	333	330	16659	2.1223587223587224	0.9999534614031983	0.6312081385118998	20.79854299444357
UP_SEQ_FEATURE	domain:Ig-like C2-type 4	6	1.5267175572519083	0.016281332097551802	PECAM1, SDK2, CD22, CNTN4, CHL1, CSF1R	373	76	19113	4.045364752363482	0.9999999879888563	0.4245767508836814	23.11320275024469
INTERPRO	IPR013151:Immunoglobulin	10	2.5445292620865136	0.02027855699891496	PVRL4, FGFR1, PECAM1, SDK2, CD22, GPA33, CNTN4, SEMA3A, CHL1, CSF1R	333	202	16659	2.4765854963874765	0.9999978503646786	0.6629478779249538	26.291689463595446
INTERPRO	IPR003598:Immunoglobulin subtype 2	10	2.5445292620865136	0.022077896306517374	PVRL4, FGFR1, MYPN, SDK2, CD22, GPA33, CNTN4, LRIG3, CHL1, CSF1R	333	205	16659	2.4403427818061965	0.9999993334769155	0.637887145002417	28.281882815840508
SMART	SM00409:IG	14	3.5623409669211195	0.023656683777031496	C17ORF60, SDK2, LRIG3, NEXN, CD48, PVRL4, CD80, PECAM1, CD300LF, CD22, CNTN4, SEMA3A, CHL1, CSF1R	194	330	9079	1.985410809122149	0.954424659330767	0.6428012137148835	24.302207478661806
SMART	SM00408:IGc2	10	2.5445292620865136	0.030761354502644903	PVRL4, FGFR1, MYPN, SDK2, CD22, GPA33, CNTN4, LRIG3, CHL1, CSF1R	194	205	9079	2.2828765401056073	0.9822350847957514	0.5534062635060611	30.4661243745771
INTERPRO	IPR013098:Immunoglobulin I-set	7	1.7811704834605597	0.058179588883427606	FGFR1, MYPN, SDK2, CNTN4, LRIG3, NEXN, CHL1	333	138	16659	2.5376028202115157	1.0	0.8801163600296297	59.03804113166664
INTERPRO	IPR013106:Immunoglobulin V-set	8	2.035623409669211	0.2309377155452924	PVRL4, CD80, PECAM1, GPA33, CD300LF, CNTN4, CHL1, CSF1R	333	249	16659	1.6072940410289809	1.0	0.9795525494051907	97.99576679794441
UP_SEQ_FEATURE	domain:Fibronectin type-III 4	3	0.7633587786259541	0.34063742526521756	SDK2, CNTN4, CHL1	373	62	19113	2.4794171062872956	1.0	0.9953938481520636	99.87297565300996

Annotation Cluster 11	Enrichment Score: 1.872452461224544
Category	Term	Count	%	PValue	Genes	List Total	Pop Hits	Pop Total	Fold Enrichment	Bonferroni	Benjamini	FDR
UP_SEQ_FEATURE	domain:LDL-receptor class A	4	1.0178117048346056	0.006519760809185291	TMPRSS9, TMPRSS3, C18ORF1, NETO1	373	20	19113	10.248257372654155	0.9993019153526481	0.3178342678521603	9.94357089712221
INTERPRO	IPR002172:Low density lipoprotein-receptor, class A, cysteine-rich	5	1.2722646310432568	0.017377261298714426	TMPRSS9, LDLRAD1, TMPRSS3, C18ORF1, NETO1	333	50	16659	5.002702702702703	0.9999858616778496	0.6376509897624403	22.97382160410779
SMART	SM00192:LDLa	5	1.2722646310432568	0.021302453290710063	TMPRSS9, LDLRAD1, TMPRSS3, C18ORF1, NETO1	194	50	9079	4.679896907216495	0.9378191780474223	0.7506391731795514	22.15208747098616

Annotation Cluster 12	Enrichment Score: 1.7430435845868486
Category	Term	Count	%	PValue	Genes	List Total	Pop Hits	Pop Total	Fold Enrichment	Bonferroni	Benjamini	FDR
UP_SEQ_FEATURE	region of interest:Head	7	1.7811704834605597	0.0029690040011139856	KRT26, KRT77, KRT76, CGN, KRT40, KRT33B, KRT24	373	73	19113	4.913548055382129	0.9632445910987478	0.22439589886631361	4.649372598854573
INTERPRO	IPR018039:Intermediate filament protein, conserved site	7	1.7811704834605597	0.0031016891748079727	KRT26, KRT77, KRT76, KRT40, KRT33B, KRT24, FLJ46111	333	72	16659	4.863738738738739	0.8617714047017844	0.3902532787807659	4.520291138375166
INTERPRO	IPR016044:Filament	7	1.7811704834605597	0.0031016891748079727	KRT26, KRT77, KRT76, KRT40, KRT33B, KRT24, FLJ46111	333	72	16659	4.863738738738739	0.8617714047017844	0.3902532787807659	4.520291138375166
INTERPRO	IPR001664:Intermediate filament protein	7	1.7811704834605597	0.003324039759698804	KRT26, KRT77, KRT76, KRT40, KRT33B, KRT24, FLJ46111	333	73	16659	4.797112180673825	0.88008118754754	0.3456991811477479	4.836901672142957
UP_SEQ_FEATURE	region of interest:Tail	7	1.7811704834605597	0.003400180402453856	KRT26, KRT77, KRT76, CGN, KRT40, KRT33B, KRT24	373	75	19113	4.782520107238605	0.977269264504469	0.2229644309491733	5.307478824598144
SP_PIR_KEYWORDS	Intermediate filament	7	1.7811704834605597	0.004059547482504129	KRT26, KRT77, KRT76, KRT40, KRT33B, KRT24, FLJ46111	374	78	19235	4.615556012614835	0.7798013643679507	0.12852311001252137	5.459188641247481
UP_SEQ_FEATURE	region of interest:Coil 2	6	1.5267175572519083	0.00810617565277164	KRT26, KRT77, KRT76, KRT40, KRT33B, KRT24	373	64	19113	4.803870643431635	0.9998817443284833	0.3637305096877077	12.21872038834051
UP_SEQ_FEATURE	region of interest:Linker 12	6	1.5267175572519083	0.00810617565277164	KRT26, KRT77, KRT76, KRT40, KRT33B, KRT24	373	64	19113	4.803870643431635	0.9998817443284833	0.3637305096877077	12.21872038834051
UP_SEQ_FEATURE	region of interest:Coil 1B	6	1.5267175572519083	0.011713386698606644	KRT26, KRT77, KRT76, KRT40, KRT33B, KRT24	373	70	19113	4.392110302566067	0.9999979350190843	0.3734419888576882	17.192982114900378
UP_SEQ_FEATURE	region of interest:Coil 1A	6	1.5267175572519083	0.011713386698606644	KRT26, KRT77, KRT76, KRT40, KRT33B, KRT24	373	70	19113	4.392110302566067	0.9999979350190843	0.3734419888576882	17.192982114900378
UP_SEQ_FEATURE	region of interest:Linker 1	6	1.5267175572519083	0.011713386698606644	KRT26, KRT77, KRT76, KRT40, KRT33B, KRT24	373	70	19113	4.392110302566067	0.9999979350190843	0.3734419888576882	17.192982114900378
UP_SEQ_FEATURE	region of interest:Rod	6	1.5267175572519083	0.012405305676954942	KRT26, KRT77, KRT76, KRT40, KRT33B, KRT24	373	71	19113	4.330249594079221	0.9999990516052637	0.37015603681718035	18.11639090752022
INTERPRO	IPR002957:Keratin, type I	4	1.0178117048346056	0.02753167618163889	KRT26, KRT40, KRT33B, KRT24	333	33	16659	6.0638820638820645	0.9999999810909136	0.6709272586013749	34.01219660782634
PIR_SUPERFAMILY	PIRSF002282:cytoskeletal keratin	5	1.2722646310432568	0.03929891976543953	KRT26, KRT77, KRT76, KRT40, KRT24	157	61	7396	3.8613344471128745	0.9994671604435009	0.9994671604435009	39.190043016799045
GOTERM_CC_FAT	GO:0005882~intermediate filament	9	2.2900763358778624	0.03991798148997316	KRT26, KRT77, KRT76, DLGAP2, KRT40, KRTAP1-1, KRT33B, KRT24, FLJ46111	270	183	12782	2.3282331511839707	0.9999916344908414	0.37353084162264283	41.76507374497784
GOTERM_CC_FAT	GO:0045111~intermediate filament cytoskeleton	9	2.2900763358778624	0.0443808224800476	KRT26, KRT77, KRT76, DLGAP2, KRT40, KRTAP1-1, KRT33B, KRT24, FLJ46111	270	187	12782	2.2784313725490195	0.9999978033854267	0.39413599904542296	45.25726876206664
SP_PIR_KEYWORDS	keratin	7	1.7811704834605597	0.06186186192046904	KRT26, KRT77, KRT76, KRT40, KRTAP1-1, KRT33B, KRT24	374	144	19235	2.5000928401663693	0.9999999999517779	0.47377821385752705	58.57499069757226
INTERPRO	IPR003054:Type II keratin	3	0.7633587786259541	0.10670912104402283	KRT77, KRT76, FLJ46111	333	28	16659	5.36003861003861	1.0	0.9435974055033893	81.36728055219889
UP_SEQ_FEATURE	site:Stutter	3	0.7633587786259541	0.13469096758345755	KRT77, KRT40, KRT33B	373	33	19113	4.6582988057518895	1.0	0.9374101063751955	90.1369838805752
GOTERM_CC_FAT	GO:0045095~keratin filament	4	1.0178117048346056	0.2827376343844442	KRT77, KRT76, KRTAP1-1, FLJ46111	270	88	12782	2.151851851851852	1.0	0.8290159769271718	98.78533819344325
GOTERM_MF_FAT	GO:0005198~structural molecule activity	16	4.071246819338422	0.3008990771938644	PLAC4, MYL2, COL22A1, CTNNA3, FLJ46111, KRT24, KRT33B, KRT26, CYLC2, KRT77, KRT76, KRT40, KRTAP1-1, ERVWE1, JPH1, HIP1	263	634	12983	1.2458048961869235	1.0	0.9565105679328811	99.42942385311903

Annotation Cluster 13	Enrichment Score: 1.700729682424356
Category	Term	Count	%	PValue	Genes	List Total	Pop Hits	Pop Total	Fold Enrichment	Bonferroni	Benjamini	FDR
GOTERM_MF_FAT	GO:0005319~lipid transporter activity	7	1.7811704834605597	0.0016549271793388082	APOA4, PLSCR4, ATP10B, APOC4, APOF, ATP10A, ABCA4	263	63	12983	5.485002112378538	0.5688932012658857	0.3434127638050567	2.3621156754143224
GOTERM_BP_FAT	GO:0006869~lipid transport	10	2.5445292620865136	0.0021627207190940815	APOA4, APOL1, MSR1, ATP10B, APOC4, APOF, ATP10A, LIPG, OSBPL11, ABCA4	265	145	13528	3.5206245933636953	0.9825165809517472	0.21182059903155737	3.625629879188963
GOTERM_BP_FAT	GO:0010876~lipid localization	10	2.5445292620865136	0.0036898628763863545	APOA4, APOL1, MSR1, ATP10B, APOC4, APOF, ATP10A, LIPG, OSBPL11, ABCA4	265	157	13528	3.251532267756279	0.9990013522067323	0.2695177758158941	6.110826137559644
GOTERM_CC_FAT	GO:0034358~plasma lipoprotein particle	5	1.2722646310432568	0.0060133054158855725	APOA4, APOL1, MSR1, APOC4, APOF	270	35	12782	6.762962962962963	0.8228978311390326	0.15894889067887963	7.693335586622085
GOTERM_CC_FAT	GO:0032994~protein-lipid complex	5	1.2722646310432568	0.0060133054158855725	APOA4, APOL1, MSR1, APOC4, APOF	270	35	12782	6.762962962962963	0.8228978311390326	0.15894889067887963	7.693335586622085
GOTERM_CC_FAT	GO:0034364~high-density lipoprotein particle	4	1.0178117048346056	0.015056376342021484	APOA4, APOL1, APOC4, APOF	270	25	12782	7.574518518518519	0.987145237681264	0.21485837437030708	18.238093126140086
SP_PIR_KEYWORDS	lipid transport	5	1.2722646310432568	0.03219070746877399	APOA4, APOL1, APOC4, APOF, OSBPL11	374	62	19235	4.147619458340521	0.9999948263025045	0.3628893673250385	36.336680660011126
SP_PIR_KEYWORDS	hdl	3	0.7633587786259541	0.04676658280737232	APOA4, APOL1, APOF	374	18	19235	8.57174688057041	0.999999981713765	0.4269514944664252	48.366039418901195
GOTERM_CC_FAT	GO:0034361~very-low-density lipoprotein particle	3	0.7633587786259541	0.06538239961985051	APOA4, APOL1, APOC4	270	20	12782	7.101111111111111	0.9999999962679698	0.48787329939173685	59.240132050237115
GOTERM_CC_FAT	GO:0034385~triglyceride-rich lipoprotein particle	3	0.7633587786259541	0.06538239961985051	APOA4, APOL1, APOC4	270	20	12782	7.101111111111111	0.9999999962679698	0.48787329939173685	59.240132050237115
GOTERM_BP_FAT	GO:0008203~cholesterol metabolic process	4	1.0178117048346056	0.26738414431293245	APOA4, APOL1, CUBN, APOF	265	92	13528	2.219524200164069	1.0	0.9347865417563982	99.50435647033898
GOTERM_BP_FAT	GO:0016125~sterol metabolic process	4	1.0178117048346056	0.3153434012225801	APOA4, APOL1, CUBN, APOF	265	101	13528	2.021744815991033	1.0	0.9533528228164017	99.84381905158784

Annotation Cluster 14	Enrichment Score: 1.6790455289610573
Category	Term	Count	%	PValue	Genes	List Total	Pop Hits	Pop Total	Fold Enrichment	Bonferroni	Benjamini	FDR
GOTERM_CC_FAT	GO:0031982~vesicle	25	6.361323155216285	0.00763123829868022	TF, HFE, AMPH, N4BP3, PCSK1, CTTNBP2, NOD2, NPTX1, MALL, FGB, SYN3, GPNMB, HIP1, GABRA2, CUBN, IGF1, NPY1R, ITPR1, ATP6V1C1, SPAG8, RAB37, PECAM1, ABCC4, LRRK2, BMP7	270	670	12782	1.7664455500276395	0.8890377237350245	0.16740982866333198	9.667757121406861
GOTERM_CC_FAT	GO:0031410~cytoplasmic vesicle	23	5.852417302798982	0.01668811890314984	TF, GABRA2, CUBN, IGF1, HFE, NPY1R, ITPR1, AMPH, ATP6V1C1, N4BP3, CTTNBP2, PCSK1, SPAG8, NPTX1, MALL, RAB37, FGB, SYN3, PECAM1, ABCC4, GPNMB, LRRK2, HIP1	270	642	12782	1.6960078458520824	0.9920127133440363	0.22446757274579932	20.0177699875305
GOTERM_CC_FAT	GO:0031988~membrane-bounded vesicle	21	5.343511450381679	0.017033703408696737	TF, GABRA2, CUBN, IGF1, NPY1R, ITPR1, AMPH, CTTNBP2, PCSK1, SPAG8, NPTX1, MALL, RAB37, FGB, SYN3, PECAM1, ABCC4, GPNMB, LRRK2, BMP7, HIP1	270	568	12782	1.7502738654147105	0.9927791883490392	0.21849942688492963	20.390058787674082
GOTERM_CC_FAT	GO:0016023~cytoplasmic membrane-bounded vesicle	20	5.089058524173027	0.0238126560035793	TF, GABRA2, CUBN, IGF1, NPY1R, ITPR1, AMPH, CTTNBP2, PCSK1, SPAG8, NPTX1, MALL, RAB37, FGB, SYN3, PECAM1, ABCC4, GPNMB, LRRK2, HIP1	270	550	12782	1.7214814814814814	0.9990091210393786	0.28062827760528497	27.37657036832961
GOTERM_CC_FAT	GO:0030141~secretory granule	9	2.2900763358778624	0.036763102890341855	TF, PCSK1, SPAG8, NPTX1, FGB, PECAM1, ABCC4, IGF1, ITPR1	270	180	12782	2.367037037037037	0.9999785512208376	0.3610378872955531	39.1733139130491
GOTERM_CC_FAT	GO:0044433~cytoplasmic vesicle part	9	2.2900763358778624	0.0443808224800476	CTTNBP2, GABRA2, FGB, SYN3, PECAM1, ABCC4, IGF1, ITPR1, HIP1	270	187	12782	2.2784313725490195	0.9999978033854267	0.39413599904542296	45.25726876206664

Annotation Cluster 15	Enrichment Score: 1.6632266686829085
Category	Term	Count	%	PValue	Genes	List Total	Pop Hits	Pop Total	Fold Enrichment	Bonferroni	Benjamini	FDR
INTERPRO	IPR011029:DEATH-like	7	1.7811704834605597	0.002152111096765907	NLRP7, CFLAR, NOD2, NLRP12, UNC5CL, CASP1, AIM2	333	67	16659	5.226704316256556	0.7464950798984401	0.36710917821801703	3.157071999762484
UP_SEQ_FEATURE	domain:DAPIN	3	0.7633587786259541	0.06757789255990668	NLRP7, NLRP12, AIM2	373	22	19113	6.987448208627834	1.0	0.8291097876432366	67.38270819197722
INTERPRO	IPR004020:Pyrin	3	0.7633587786259541	0.07041264573322997	NLRP7, NLRP12, AIM2	333	22	16659	6.821867321867321	1.0	0.8908217113341557	66.28400442989363

Annotation Cluster 16	Enrichment Score: 1.6582988459158186
Category	Term	Count	%	PValue	Genes	List Total	Pop Hits	Pop Total	Fold Enrichment	Bonferroni	Benjamini	FDR
GOTERM_BP_FAT	GO:0010647~positive regulation of cell communication	15	3.816793893129771	0.0052907687178309105	CSF2, CFLAR, SECTM1, PTGS2, GDF6, IGF1, TLR3, TRAT1, TRIM38, NOD2, CD80, ITGA8, GPR44, CASP1, BMP7	265	329	13528	2.327464586798188	0.999950557397676	0.30733655085072376	8.651217735635687
GOTERM_BP_FAT	GO:0009967~positive regulation of signal transduction	14	3.5623409669211195	0.005339853815116556	CFLAR, SECTM1, CSF2, GDF6, IGF1, TLR3, TRAT1, TRIM38, NOD2, CD80, ITGA8, GPR44, CASP1, BMP7	265	295	13528	2.4226670930604413	0.9999549135314978	0.30050056992092	8.728076206242363
GOTERM_BP_FAT	GO:0043122~regulation of I-kappaB kinase/NF-kappaB cascade	7	1.7811704834605597	0.018339392403327392	TRIM38, SECTM1, CFLAR, NOD2, NLRP12, TLR3, CASP1	265	107	13528	3.339657908658085	0.999999999999999	0.48587009558514993	27.073823277836485
GOTERM_BP_FAT	GO:0043123~positive regulation of I-kappaB kinase/NF-kappaB cascade	6	1.5267175572519083	0.041240698420568225	TRIM38, SECTM1, CFLAR, NOD2, TLR3, CASP1	265	97	13528	3.1576736043571287	1.0	0.6450229131968254	51.24524426109052
GOTERM_BP_FAT	GO:0010740~positive regulation of protein kinase cascade	8	2.035623409669211	0.04550719037609566	TRIM38, CSF2, SECTM1, CFLAR, NOD2, TLR3, IGF1, CASP1	265	167	13528	2.4454637894023272	1.0	0.6365805374687922	54.816651560725106
GOTERM_BP_FAT	GO:0010627~regulation of protein kinase cascade	9	2.2900763358778624	0.11544305259134627	TRIM38, CSF2, SECTM1, CFLAR, NOD2, NLRP12, TLR3, IGF1, CASP1	265	249	13528	1.8451466242327803	1.0	0.8262488833522089	87.66066526877347

Annotation Cluster 17	Enrichment Score: 1.6514515719190357
Category	Term	Count	%	PValue	Genes	List Total	Pop Hits	Pop Total	Fold Enrichment	Bonferroni	Benjamini	FDR
GOTERM_BP_FAT	GO:0045761~regulation of adenylate cyclase activity	9	2.2900763358778624	5.70102042097717E-4	EDNRB, GRM3, ADORA3, GALR1, ADCY9, GPR44, OPRK1, NPY1R, TSHR	265	96	13528	4.785849056603773	0.6555562768525957	0.19197712642929754	0.9679957206038758
GOTERM_BP_FAT	GO:0007194~negative regulation of adenylate cyclase activity	7	1.7811704834605597	6.788119698082275E-4	EDNRB, GRM3, GALR1, ADCY9, GPR44, OPRK1, NPY1R	265	55	13528	6.497152658662093	0.7189240526121743	0.19064830510489505	1.1515737633920775
GOTERM_BP_FAT	GO:0051350~negative regulation of lyase activity	7	1.7811704834605597	6.788119698082275E-4	EDNRB, GRM3, GALR1, ADCY9, GPR44, OPRK1, NPY1R	265	55	13528	6.497152658662093	0.7189240526121743	0.19064830510489505	1.1515737633920775
GOTERM_BP_FAT	GO:0031280~negative regulation of cyclase activity	7	1.7811704834605597	6.788119698082275E-4	EDNRB, GRM3, GALR1, ADCY9, GPR44, OPRK1, NPY1R	265	55	13528	6.497152658662093	0.7189240526121743	0.19064830510489505	1.1515737633920775
GOTERM_BP_FAT	GO:0031279~regulation of cyclase activity	9	2.2900763358778624	7.000865814610284E-4	EDNRB, GRM3, ADORA3, GALR1, ADCY9, GPR44, OPRK1, NPY1R, TSHR	265	99	13528	4.64082332761578	0.729888394831061	0.17054679047325538	1.1874626177513559
GOTERM_BP_FAT	GO:0030817~regulation of cAMP biosynthetic process	9	2.2900763358778624	7.992887969519464E-4	EDNRB, GRM3, ADORA3, GALR1, ADCY9, GPR44, OPRK1, NPY1R, TSHR	265	101	13528	4.548925835979825	0.7756320850139203	0.15299782018915664	1.3546482640146684
GOTERM_BP_FAT	GO:0051339~regulation of lyase activity	9	2.2900763358778624	7.992887969519464E-4	EDNRB, GRM3, ADORA3, GALR1, ADCY9, GPR44, OPRK1, NPY1R, TSHR	265	101	13528	4.548925835979825	0.7756320850139203	0.15299782018915664	1.3546482640146684
GOTERM_BP_FAT	GO:0030814~regulation of cAMP metabolic process	9	2.2900763358778624	9.094890997126883E-4	EDNRB, GRM3, ADORA3, GALR1, ADCY9, GPR44, OPRK1, NPY1R, TSHR	265	103	13528	4.460597178970508	0.8174276209642073	0.1563865261959756	1.5400567848683266
GOTERM_BP_FAT	GO:0030808~regulation of nucleotide biosynthetic process	9	2.2900763358778624	0.0013946203255470698	EDNRB, GRM3, ADORA3, GALR1, ADCY9, GPR44, OPRK1, NPY1R, TSHR	265	110	13528	4.176740994854202	0.9263451031884771	0.21110658750226508	2.3523806978128836
GOTERM_BP_FAT	GO:0030802~regulation of cyclic nucleotide biosynthetic process	9	2.2900763358778624	0.0013946203255470698	EDNRB, GRM3, ADORA3, GALR1, ADCY9, GPR44, OPRK1, NPY1R, TSHR	265	110	13528	4.176740994854202	0.9263451031884771	0.21110658750226508	2.3523806978128836
GOTERM_BP_FAT	GO:0030799~regulation of cyclic nucleotide metabolic process	9	2.2900763358778624	0.00165700735633762	EDNRB, GRM3, ADORA3, GALR1, ADCY9, GPR44, OPRK1, NPY1R, TSHR	265	113	13528	4.065854065787277	0.954928962315156	0.21213164319830147	2.789099330503686
GOTERM_BP_FAT	GO:0006140~regulation of nucleotide metabolic process	9	2.2900763358778624	0.00195702256713054	EDNRB, GRM3, ADORA3, GALR1, ADCY9, GPR44, OPRK1, NPY1R, TSHR	265	116	13528	3.9607026675341572	0.9742998623437368	0.20453520166483607	3.2861932839362007
GOTERM_MF_FAT	GO:0008528~peptide receptor activity, G-protein coupled	9	2.2900763358778624	0.0021559963962088985	F2RL2, CCR9, EDNRB, GALR1, SSTR1, CCR3, GPR44, OPRK1, NPY1R	263	114	12983	3.897238343005804	0.6659379558866019	0.3061338335560345	3.0669956319423375
GOTERM_MF_FAT	GO:0001653~peptide receptor activity	9	2.2900763358778624	0.0021559963962088985	F2RL2, CCR9, EDNRB, GALR1, SSTR1, CCR3, GPR44, OPRK1, NPY1R	263	114	12983	3.897238343005804	0.6659379558866019	0.3061338335560345	3.0669956319423375
SP_PIR_KEYWORDS	receptor	48	12.213740458015266	0.0022573517961208536	F2RL2, ITGAL, FGFR1, PLXNC1, ADORA3, MSR1, GPR61, OPRK1, TLR3, OR1L4, VIPR2, GPR1, NETO1, LPHN3, EDNRB, GALR1, CD69, GPR44, TEK, TNFRSF19, TAS2R8, PLXND1, ERRFI1, CSF1R, FZD8, TRPM3, GABRA2, CUBN, OLR1, PTPRZ1, GRIN2A, NPY1R, PPARGC1A, TRPM2, LDLRAD1, ITPR1, TRPM1, EPHA3, CCR9, GRM3, CD80, SSTR1, CCR3, ITGA8, CD300LF, EMR2, GRB7, TSHR	374	1583	19235	1.5594839555301823	0.5685847024502412	0.08063163870441703	3.070688923626752
GOTERM_BP_FAT	GO:0007188~G-protein signaling, coupled to cAMP nucleotide second messenger	7	1.7811704834605597	0.006308512628534995	GALR1, ADCY9, CCR3, GPR44, OPRK1, NPY1R, TSHR	265	85	13528	4.204039955604884	0.9999927023477017	0.3258248006433968	10.232424991027766
GOTERM_BP_FAT	GO:0007187~G-protein signaling, coupled to cyclic nucleotide second messenger	8	2.035623409669211	0.007301712100309545	GALR1, ADCY9, SSTR1, CCR3, GPR44, OPRK1, NPY1R, TSHR	265	115	13528	3.5512387202625106	0.9999988741436893	0.3571459952332955	11.750629853906403
SP_PIR_KEYWORDS	lipoprotein	23	5.852417302798982	0.00738155593795513	RHOJ, ALPPL2, ADORA3, OPRK1, KCNA1, NPY1R, FES, KCNIP2, CCDC69, LDLRAD1, CD48, APOA4, EDNRB, GPC5, RAB43, APOL1, PLSCR4, RAB37, GALR1, SSTR1, GPA33, CNTN4, SPAM1	374	642	19235	1.8425250304029854	0.9364624119311775	0.1678491745554448	9.719473353561892
KEGG_PATHWAY	hsa04080:Neuroactive ligand-receptor interaction	14	3.5623409669211195	0.007912051224515356	F2RL2, GABRA2, ADORA3, GABRB1, OPRK1, GRIN2A, NPY1R, VIPR2, GH2, EDNRB, GRM3, GALR1, SSTR1, TSHR	123	256	5085	2.2608612804878048	0.608329782559536	0.20890227193477495	8.689888775358668
GOTERM_MF_FAT	GO:0042277~peptide binding	11	2.7989821882951653	0.00825685962036067	F2RL2, CCR9, EDNRB, PCSK1, GALR1, SSTR1, CCR3, GPR44, OPRK1, NPY1R, KCNIP2	263	203	12983	2.674951769091011	0.98518177204815	0.5043983861834077	11.277996301984306
GOTERM_BP_FAT	GO:0019933~cAMP-mediated signaling	7	1.7811704834605597	0.010680042714718887	GALR1, ADCY9, CCR3, GPR44, OPRK1, NPY1R, TSHR	265	95	13528	3.7615094339622646	0.9999999980750331	0.4022443724932224	16.73578435812193
GOTERM_BP_FAT	GO:0019935~cyclic-nucleotide-mediated signaling	8	2.035623409669211	0.013792865764501972	GALR1, ADCY9, SSTR1, CCR3, GPR44, OPRK1, NPY1R, TSHR	265	130	13528	3.141480406386067	0.9999999999946734	0.4532050444821205	21.09338579207698
GOTERM_BP_FAT	GO:0019932~second-messenger-mediated signaling	11	2.7989821882951653	0.017137153614648484	EDNRB, GALR1, ADCY9, SSTR1, CA8, CCR3, GPR44, OPRK1, IGF1, NPY1R, TSHR	265	235	13528	2.389530309112806	0.9999999999999907	0.47593483732949626	25.535329185059474
SP_PIR_KEYWORDS	palmitate	10	2.5445292620865136	0.023540625567189888	EDNRB, ADORA3, PLSCR4, GALR1, SSTR1, OPRK1, KCNA1, GPA33, NPY1R, KCNIP2	374	213	19235	2.414576586076172	0.9998583049566862	0.3087426256056547	28.018557819461243
UP_SEQ_FEATURE	lipid moiety-binding region:S-palmitoyl cysteine	9	2.2900763358778624	0.025661067380097793	EDNRB, ADORA3, PLSCR4, GALR1, SSTR1, OPRK1, KCNA1, NPY1R, KCNIP2	373	181	19113	2.5479092915438506	0.9999999999997137	0.5516885851002994	34.04773466587218
GOTERM_BP_FAT	GO:0007193~inhibition of adenylate cyclase activity by G-protein signaling	4	1.0178117048346056	0.042739097914031236	ADCY9, GPR44, OPRK1, NPY1R	265	40	13528	5.104905660377359	1.0	0.6441958447293566	52.528761743215966
SP_PIR_KEYWORDS	G protein-coupled receptor	6	1.5267175572519083	0.07542184269280683	ADORA3, SSTR1, CCR3, OPRK1, TSHR, GPR1	374	116	19235	2.660197307763231	0.9999999999997857	0.4846896499941967	66.11569238262265
GOTERM_BP_FAT	GO:0007190~activation of adenylate cyclase activity	4	1.0178117048346056	0.09207988256414522	ADORA3, GALR1, ADCY9, TSHR	265	55	13528	3.712658662092624	1.0	0.7919427107294226	80.75089425003466
GOTERM_BP_FAT	GO:0045762~positive regulation of adenylate cyclase activity	4	1.0178117048346056	0.09595766708289258	ADORA3, GALR1, ADCY9, TSHR	265	56	13528	3.646361185983827	1.0	0.7976633159416202	82.10616510167735
GOTERM_BP_FAT	GO:0031281~positive regulation of cyclase activity	4	1.0178117048346056	0.09990116448170357	ADORA3, GALR1, ADCY9, TSHR	265	57	13528	3.5823899371069183	1.0	0.8032324026303208	83.39192883538784
GOTERM_BP_FAT	GO:0051349~positive regulation of lyase activity	4	1.0178117048346056	0.10797929640427859	ADORA3, GALR1, ADCY9, TSHR	265	59	13528	3.460952990086345	1.0	0.8163906218236936	85.7591548160874
GOTERM_BP_FAT	GO:0010579~positive regulation of adenylate cyclase activity by G-protein signaling pathway	3	0.7633587786259541	0.18333331103603426	GALR1, ADCY9, TSHR	265	40	13528	3.8286792452830185	1.0	0.8793214129695611	96.83967285976249
GOTERM_BP_FAT	GO:0010578~regulation of adenylate cyclase activity involved in G-protein signaling	3	0.7633587786259541	0.18333331103603426	GALR1, ADCY9, TSHR	265	40	13528	3.8286792452830185	1.0	0.8793214129695611	96.83967285976249
GOTERM_BP_FAT	GO:0007189~activation of adenylate cyclase activity by G-protein signaling pathway	3	0.7633587786259541	0.18333331103603426	GALR1, ADCY9, TSHR	265	40	13528	3.8286792452830185	1.0	0.8793214129695611	96.83967285976249
SP_PIR_KEYWORDS	g-protein coupled receptor	20	5.089058524173027	0.23748184016157314	F2RL2, FZD8, ADORA3, GPR61, OPRK1, OR1L4, NPY1R, GPR1, VIPR2, CCR9, EDNRB, LPHN3, GRM3, GALR1, SSTR1, CCR3, GPR44, TAS2R8, EMR2, TSHR	374	816	19235	1.2605510118485899	1.0	0.7830701783945619	97.62878191650816
GOTERM_BP_FAT	GO:0043086~negative regulation of catalytic activity	8	2.035623409669211	0.29636668927528076	EDNRB, GRM3, GALR1, ADCY9, GPR44, OPRK1, NPY1R, IFI6	265	277	13528	1.4743409849465294	1.0	0.9474485411608656	99.75102358957993
GOTERM_BP_FAT	GO:0044092~negative regulation of molecular function	9	2.2900763358778624	0.32834886582481654	EDNRB, NOD2, GRM3, GALR1, ADCY9, GPR44, OPRK1, NPY1R, IFI6	265	334	13528	1.3755733815388091	1.0	0.9578069264062634	99.88739493432203
SP_PIR_KEYWORDS	transducer	20	5.089058524173027	0.33632246131806776	F2RL2, FZD8, ADORA3, GPR61, OPRK1, OR1L4, NPY1R, GPR1, VIPR2, CCR9, EDNRB, LPHN3, GRM3, GALR1, SSTR1, CCR3, GPR44, TAS2R8, EMR2, TSHR	374	874	19235	1.1768988852041753	1.0	0.851372009223734	99.65095166846972
GOTERM_BP_FAT	GO:0007186~G-protein coupled receptor protein signaling pathway	23	5.852417302798982	0.5253015924754393	F2RL2, FZD8, CGB, GABRA2, ADORA3, GPR61, OPRK1, OR1L4, NPY1R, GPR1, VIPR2, CCR9, EDNRB, LPHN3, GRM3, GALR1, ADCY9, SSTR1, CCR3, GPR44, TAS2R8, EMR2, TSHR	265	1123	13528	1.04552831868815	1.0	0.9895976715844335	99.99969759003207
GOTERM_BP_FAT	GO:0007166~cell surface receptor linked signal transduction	37	9.414758269720101	0.5434983711380265	F2RL2, ITGAL, FGFR1, CGB, ADORA3, GPR61, GDF6, OPRK1, NEDD9, OR1L4, GPR1, VIPR2, LPHN3, EDNRB, GALR1, GPR44, TEK, TAS2R8, ANGPTL1, CD28, CSF1R, FZD8, GABRA2, GRIN2A, NPY1R, EPHA3, CCR9, CLEC1A, GRM3, ADCY9, SSTR1, CCR3, ITGA8, EMR2, BMP7, GRB7, TSHR	265	1856	13528	1.0176805465191932	1.0	0.9908813912497842	99.99984474602816
INTERPRO	IPR017452:GPCR, rhodopsin-like superfamily	15	3.816793893129771	0.5891184842615826	F2RL2, ADORA3, GPR61, OPRK1, OR1L4, NPY1R, GPR1, CCR9, EDNRB, GALR1, SSTR1, CCR3, GPR44, TAS2R8, TSHR	333	726	16659	1.0336162608889883	1.0	0.9993626429173705	99.9998229169716
GOTERM_BP_FAT	GO:0051345~positive regulation of hydrolase activity	4	1.0178117048346056	0.6824566347543854	APOA4, EDNRB, NLRP12, HIP1	265	179	13528	1.140761041425108	1.0	0.9978521427800198	99.99999968219609
INTERPRO	IPR000276:7TM GPCR, rhodopsin-like	14	3.5623409669211195	0.6952305821924096	F2RL2, ADORA3, GPR61, OPRK1, OR1L4, NPY1R, GPR1, CCR9, EDNRB, GALR1, SSTR1, CCR3, GPR44, TSHR	333	727	16659	0.9633815383471506	1.0	0.99991253203079	99.99999792866963
GOTERM_BP_FAT	GO:0043085~positive regulation of catalytic activity	9	2.2900763358778624	0.8007543873410261	APOA4, EDNRB, ADORA3, GALR1, ADCY9, NLRP12, TLR3, TSHR, HIP1	265	520	13528	0.8835413642960813	1.0	0.9996342845380252	99.9999999998879
GOTERM_BP_FAT	GO:0044093~positive regulation of molecular function	10	2.5445292620865136	0.8130040492756486	APOA4, EDNRB, NOD2, ADORA3, GALR1, ADCY9, NLRP12, TLR3, TSHR, HIP1	265	586	13528	0.8711443106446004	1.0	0.9997082060202154	99.99999999996201
PIR_SUPERFAMILY	PIRSF800006:rhodopsin-like G protein-coupled receptors	12	3.0534351145038165	0.8684023318368222	CCR9, EDNRB, ADORA3, GPR61, GALR1, SSTR1, CCR3, GPR44, OPRK1, OR1L4, TSHR, GPR1	157	686	7396	0.824051549646246	1.0	1.0	99.99999999881803

Annotation Cluster 18	Enrichment Score: 1.6147425751416369
Category	Term	Count	%	PValue	Genes	List Total	Pop Hits	Pop Total	Fold Enrichment	Bonferroni	Benjamini	FDR
UP_SEQ_FEATURE	domain:Sushi 1	6	1.5267175572519083	0.0015828066237193851	CFHR1, F13B, CFHR3, MASP1, CD46, SUSD4	373	44	19113	6.987448208627834	0.8279364356857861	0.1478477910735052	2.5044427457391993
UP_SEQ_FEATURE	domain:Sushi 2	6	1.5267175572519083	0.0015828066237193851	CFHR1, F13B, CFHR3, MASP1, CD46, SUSD4	373	44	19113	6.987448208627834	0.8279364356857861	0.1478477910735052	2.5044427457391993
UP_SEQ_FEATURE	domain:Sushi 4	5	1.2722646310432568	0.0017387173440108553	CFHR1, F13B, CFHR3, CD46, SUSD4	373	27	19113	9.489127196901997	0.8553439280372253	0.14880697603598347	2.747929341988331
UP_SEQ_FEATURE	domain:Sushi 3	5	1.2722646310432568	0.003300636023876628	CFHR1, F13B, CFHR3, CD46, SUSD4	373	32	19113	8.006451072386058	0.9746016660346247	0.23076769211265757	5.15592304388891
GOTERM_BP_FAT	GO:0006959~humoral immune response	7	1.7811704834605597	0.004415419472753316	CFHR1, C1QB, SH2D1A, MASP1, CD46, POU2F2, CD28	265	79	13528	4.523334129448292	0.9997440917939981	0.2915049143650248	7.270303889543028
SP_PIR_KEYWORDS	sushi	6	1.5267175572519083	0.004535189595190197	CFHR1, F13B, CFHR3, MASP1, CD46, SUSD4	374	56	19235	5.5104087089381215	0.8156515888991493	0.13143308338044002	6.0804008590564
INTERPRO	IPR000436:Sushi/SCR/CCP	6	1.5267175572519083	0.005074205366841567	CFHR1, F13B, CFHR3, MASP1, CD46, SUSD4	333	56	16659	5.36003861003861	0.9608555748387022	0.41730004220571615	7.295029253295382
INTERPRO	IPR016060:Complement control module	6	1.5267175572519083	0.005473274588419253	CFHR1, F13B, CFHR3, MASP1, CD46, SUSD4	333	57	16659	5.266002844950213	0.9696831644133649	0.39312716838600537	7.847171052133383
SMART	SM00032:CCP	6	1.5267175572519083	0.0065460795937623455	CFHR1, F13B, CFHR3, MASP1, CD46, SUSD4	194	56	9079	5.014175257731959	0.5713953250978635	0.5713953250978635	7.353380658169217
GOTERM_BP_FAT	GO:0045087~innate immune response	8	2.035623409669211	0.01858268442732401	APOA4, CIITA, C1QB, NOD2, APOL1, MASP1, CD46, TLR3	265	138	13528	2.9593656002187583	0.9999999999999994	0.47754599245231755	27.381499216726024
GOTERM_BP_FAT	GO:0002253~activation of immune response	6	1.5267175572519083	0.0367859198184121	CFHR1, C1QB, NOD2, MASP1, CD46, TLR3	265	94	13528	3.2584504215174626	1.0	0.616946301927419	47.2336480970858
GOTERM_BP_FAT	GO:0002526~acute inflammatory response	6	1.5267175572519083	0.04279506057848559	CFHR1, C1QB, TF, MASP1, CD46, EPHA3	265	98	13528	3.1254524451289947	1.0	0.640061998566576	52.5760771210116
GOTERM_BP_FAT	GO:0002684~positive regulation of immune system process	10	2.5445292620865136	0.044048352163696264	CFHR1, C1QB, SH2D1A, NOD2, MASP1, CD80, CD46, TLR3, TRAT1, CD28	265	238	13528	2.144918344696369	1.0	0.6463471917949126	53.62415338058617
GOTERM_BP_FAT	GO:0006956~complement activation	4	1.0178117048346056	0.04828558205228278	CFHR1, C1QB, MASP1, CD46	265	42	13528	4.8618149146451035	1.0	0.6504490175171913	57.00838141089204
GOTERM_BP_FAT	GO:0002541~activation of plasma proteins involved in acute inflammatory response	4	1.0178117048346056	0.05118463010800007	CFHR1, C1QB, MASP1, CD46	265	43	13528	4.748749451513822	1.0	0.6682461773165191	59.18835647370051
GOTERM_BP_FAT	GO:0050778~positive regulation of immune response	7	1.7811704834605597	0.06478187080648656	CFHR1, C1QB, SH2D1A, NOD2, MASP1, CD46, TLR3	265	145	13528	2.464437215354587	1.0	0.7175958135267235	68.09519731314249
UP_SEQ_FEATURE	domain:Sushi 5	3	0.7633587786259541	0.06757789255990668	CFHR1, F13B, CFHR3	373	22	19113	6.987448208627834	1.0	0.8291097876432366	67.38270819197722
GOTERM_BP_FAT	GO:0016485~protein processing	6	1.5267175572519083	0.06823838892964841	CFHR1, C1QB, PCSK1, MASP1, CD46, CASP1	265	112	13528	2.73477088948787	1.0	0.7261228213987777	70.04796519677208
KEGG_PATHWAY	hsa04610:Complement and coagulation cascades	5	1.2722646310432568	0.08292876069702813	F13B, C1QB, MASP1, FGB, CD46	123	69	5085	2.9957582184517495	0.9999633931231089	0.6399554280416881	62.86987803126648
GOTERM_BP_FAT	GO:0051605~protein maturation by peptide bond cleavage	5	1.2722646310432568	0.08741900126969328	CFHR1, C1QB, PCSK1, MASP1, CD46	265	86	13528	2.9679684071961385	1.0	0.7856829887649474	78.99406364364756
GOTERM_BP_FAT	GO:0051604~protein maturation	6	1.5267175572519083	0.09058489731597227	CFHR1, C1QB, PCSK1, MASP1, CD46, CASP1	265	122	13528	2.5106093411691925	1.0	0.792062191429602	80.20304866725986
GOTERM_BP_FAT	GO:0048584~positive regulation of response to stimulus	9	2.2900763358778624	0.09257799008888756	CFHR1, C1QB, EYA1, SH2D1A, NOD2, MASP1, CD46, NLRP12, TLR3	265	236	13528	1.946786056923569	1.0	0.790964196643274	80.93023610787476
SP_PIR_KEYWORDS	complement pathway	3	0.7633587786259541	0.10816139336235632	C1QB, MASP1, CD46	374	29	19235	5.320394615526462	1.0	0.5661074494214818	79.39767429718884
GOTERM_BP_FAT	GO:0002252~immune effector process	6	1.5267175572519083	0.12175593717837431	CFHR1, C1QB, NOD2, MASP1, CD40LG, CD46	265	134	13528	2.28577865390031	1.0	0.8298703793975968	89.07971262201043
GOTERM_BP_FAT	GO:0002697~regulation of immune effector process	5	1.2722646310432568	0.13516884983430422	SH2D1A, NOD2, MASP1, CD40LG, CD28	265	101	13528	2.527181019988791	1.0	0.8481477810117434	91.60103963420538
SP_PIR_KEYWORDS	innate immunity	4	1.0178117048346056	0.19283053858832028	C1QB, MASP1, CD46, TLR3	374	78	19235	2.637460578637049	1.0	0.7350394121298067	94.79945259205597

Annotation Cluster 19	Enrichment Score: 1.5842912180505733
Category	Term	Count	%	PValue	Genes	List Total	Pop Hits	Pop Total	Fold Enrichment	Bonferroni	Benjamini	FDR
INTERPRO	IPR002035:von Willebrand factor, type A	6	1.5267175572519083	0.020719441204681856	MATN2, CPNE8, ITGAL, CPNE6, COL22A1, ITIH5	333	79	16659	3.7995210400273693	0.9999983862228649	0.6415327332432326	26.78404751101113
SMART	SM00327:VWA	6	1.5267175572519083	0.02618347907325683	MATN2, CPNE8, ITGAL, CPNE6, COL22A1, ITIH5	194	79	9079	3.5543520814302494	0.967374977523732	0.5750011989425277	26.549428496979623
UP_SEQ_FEATURE	domain:VWFA	5	1.2722646310432568	0.03256274103522511	CPNE8, ITGAL, CPNE6, COL22A1, ITIH5	373	62	19113	4.13236184381216	0.9999999999999999	0.620111323996331	41.14303119104319

Annotation Cluster 20	Enrichment Score: 1.5378037283705392
Category	Term	Count	%	PValue	Genes	List Total	Pop Hits	Pop Total	Fold Enrichment	Bonferroni	Benjamini	FDR
GOTERM_BP_FAT	GO:0055088~lipid homeostasis	5	1.2722646310432568	0.0172878077482186	APOA4, G6PC, MALL, APOC4, LIPG	265	51	13528	5.004809470958194	0.999999999999993	0.47222624164773763	25.729780799214097
GOTERM_BP_FAT	GO:0055092~sterol homeostasis	4	1.0178117048346056	0.03753396505415245	APOA4, G6PC, MALL, LIPG	265	38	13528	5.373584905660378	1.0	0.6194870851996384	47.92829461801954
GOTERM_BP_FAT	GO:0042632~cholesterol homeostasis	4	1.0178117048346056	0.03753396505415245	APOA4, G6PC, MALL, LIPG	265	38	13528	5.373584905660378	1.0	0.6194870851996384	47.92829461801954

Annotation Cluster 21	Enrichment Score: 1.5033952215803585
Category	Term	Count	%	PValue	Genes	List Total	Pop Hits	Pop Total	Fold Enrichment	Bonferroni	Benjamini	FDR
GOTERM_MF_FAT	GO:0015082~di-, tri-valent inorganic cation transmembrane transporter activity	5	1.2722646310432568	0.007656884581052889	TF, ATP2C2, SLC25A37, ITPR1, TRPM2	263	39	12983	6.328848591206005	0.9798523032673987	0.5420215098182302	10.500185623077584
GOTERM_BP_FAT	GO:0015674~di-, tri-valent inorganic cation transport	10	2.5445292620865136	0.007666669449068408	TRPM3, TF, ATP2C2, CATSPER1, GRIN2A, HFE, SLC25A37, JPH1, ITPR1, TRPM2	265	176	13528	2.9005145797598626	0.9999994337416648	0.36205724955583496	12.302405544477836
GOTERM_MF_FAT	GO:0046915~transition metal ion transmembrane transporter activity	3	0.7633587786259541	0.10245316454647954	TF, SLC25A37, TRPM2	263	27	12983	5.485002112378538	1.0	0.8298850494956269	78.98669196011033
GOTERM_BP_FAT	GO:0000041~transition metal ion transport	4	1.0178117048346056	0.16115170205282425	TF, HFE, SLC25A37, TRPM2	265	71	13528	2.8760031889449906	1.0	0.8650197331483437	95.00824075643823

Annotation Cluster 22	Enrichment Score: 1.4922560015340585
Category	Term	Count	%	PValue	Genes	List Total	Pop Hits	Pop Total	Fold Enrichment	Bonferroni	Benjamini	FDR
SP_PIR_KEYWORDS	cell junction	17	4.325699745547073	0.005191144455837612	PARVG, GABRA2, DLGAP2, GABRB1, CTNND2, GRIN2A, NEDD9, MPP7, ARHGAP24, NEXN, AMPH, TNS4, PVRL4, CGN, MARVELD2, SYN3, PECAM1	374	399	19235	2.19127363864206	0.8557396284392873	0.12915858510904799	6.930900840847554
GOTERM_CC_FAT	GO:0005912~adherens junction	10	2.5445292620865136	0.005517644772134971	TNS4, PARVG, PVRL4, CTTNBP2, CTNND2, NEDD9, MPP7, ARHGAP24, NEXN, CTNNA3	270	155	12782	3.0542413381123055	0.7956556991600994	0.16174989902335069	7.080525128649684
GOTERM_CC_FAT	GO:0070161~anchoring junction	10	2.5445292620865136	0.010616396127681879	TNS4, PARVG, PVRL4, CTTNBP2, CTNND2, NEDD9, MPP7, ARHGAP24, NEXN, CTNNA3	270	172	12782	2.752368647717485	0.9532618558676541	0.1965172947836462	13.20852109842614
GOTERM_CC_FAT	GO:0030054~cell junction	19	4.8346055979643765	0.025736755103896468	PARVG, GABRA2, DLGAP2, ABCB11, GABRB1, CTNND2, GRIN2A, NEDD9, MPP7, ARHGAP24, NEXN, CTNNA3, AMPH, TNS4, PVRL4, CTTNBP2, CGN, MARVELD2, SYN3	270	518	12782	1.7364364364364364	0.9994375247068906	0.2883320143060134	29.253661076329116
GOTERM_CC_FAT	GO:0005924~cell-substrate adherens junction	6	1.5267175572519083	0.07296037713807199	TNS4, PARVG, CTTNBP2, NEDD9, ARHGAP24, NEXN	270	106	12782	2.6796645702306083	0.999999999639246	0.5041002269988162	63.4148389303961
GOTERM_CC_FAT	GO:0030055~cell-substrate junction	6	1.5267175572519083	0.08754013790965222	TNS4, PARVG, CTTNBP2, NEDD9, ARHGAP24, NEXN	270	112	12782	2.5361111111111114	0.9999999999961863	0.5385151934901053	70.356561300423
GOTERM_CC_FAT	GO:0016323~basolateral plasma membrane	8	2.035623409669211	0.13749797751290846	TNS4, PARVG, CTTNBP2, TF, NEDD9, ARHGAP24, NEXN, SLC9A1	270	203	12782	1.8656449553001277	1.0	0.6274057366773724	85.9601581785627
GOTERM_CC_FAT	GO:0005925~focal adhesion	5	1.2722646310432568	0.16780837221437495	TNS4, PARVG, CTTNBP2, NEDD9, ARHGAP24	270	102	12782	2.320624546114742	1.0	0.6821201299050552	91.26733265147838

Annotation Cluster 23	Enrichment Score: 1.4027636420674243
Category	Term	Count	%	PValue	Genes	List Total	Pop Hits	Pop Total	Fold Enrichment	Bonferroni	Benjamini	FDR
GOTERM_BP_FAT	GO:0048878~chemical homeostasis	23	5.852417302798982	4.5290279700222857E-4	TF, GRIN2A, IGF1, HFE, NPY1R, PPARGC1A, ITPR1, TMPRSS3, SOD2, CCR9, APOA4, EDNRB, G6PC, MALL, CXCL13, CCR3, APOC4, LIPG, QKI, JPH1, MT4, IFI6, SLC9A1	265	512	13528	2.2932193396226412	0.5711581478451133	0.1907656843900265	0.7697223027160693
GOTERM_BP_FAT	GO:0042592~homeostatic process	28	7.124681933842239	0.0016143222384912288	TF, HFE, APOA4, MTM1, TAL1, EDNRB, MALL, APOC4, PDILT, QKI, JPH1, MT4, CUBN, GRIN2A, IGF1, NPY1R, PPARGC1A, ITPR1, TMPRSS3, EPHA3, SOD2, CCR9, G6PC, CXCL13, CCR3, LIPG, IFI6, SLC9A1	265	751	13528	1.9032937215787755	0.9511795613387535	0.22247062352766112	2.7181794029536133
GOTERM_BP_FAT	GO:0055082~cellular chemical homeostasis	16	4.071246819338422	0.007771722294034639	TF, GRIN2A, HFE, NPY1R, PPARGC1A, ITPR1, TMPRSS3, SOD2, CCR9, EDNRB, CXCL13, CCR3, QKI, JPH1, IFI6, MT4	265	380	13528	2.149433962264151	0.9999995353988838	0.3571741379832595	12.460630999280397
GOTERM_BP_FAT	GO:0019725~cellular homeostasis	18	4.580152671755725	0.010076215693821534	TF, GRIN2A, HFE, NPY1R, PPARGC1A, ITPR1, TMPRSS3, SOD2, CCR9, MTM1, EDNRB, CXCL13, CCR3, PDILT, QKI, JPH1, IFI6, MT4	265	466	13528	1.9718519718195804	0.9999999939787396	0.40044450274818	15.86467810943698
GOTERM_BP_FAT	GO:0055080~cation homeostasis	13	3.307888040712468	0.010636135508788992	TF, HFE, NPY1R, TMPRSS3, ITPR1, SOD2, CCR9, EDNRB, CXCL13, CCR3, JPH1, MT4, SLC9A1	265	286	13528	2.3204116638078904	0.9999999979085546	0.40899562206989404	16.672729333531343
GOTERM_BP_FAT	GO:0050801~ion homeostasis	16	4.071246819338422	0.014626243896365501	TF, GRIN2A, HFE, NPY1R, TMPRSS3, ITPR1, SOD2, CCR9, EDNRB, CXCL13, CCR3, QKI, JPH1, IFI6, MT4, SLC9A1	265	409	13528	1.9970291091940766	0.9999999999989029	0.4652047222671013	22.223054113264993
GOTERM_BP_FAT	GO:0006873~cellular ion homeostasis	15	3.816793893129771	0.01526945174960293	TF, GRIN2A, HFE, NPY1R, TMPRSS3, ITPR1, SOD2, CCR9, EDNRB, CXCL13, CCR3, QKI, JPH1, IFI6, MT4	265	374	13528	2.04742205630108	0.9999999999996763	0.464840185256325	23.084512363455502
GOTERM_BP_FAT	GO:0030003~cellular cation homeostasis	11	2.7989821882951653	0.027586595435752176	CCR9, TF, EDNRB, CXCL13, CCR3, HFE, NPY1R, JPH1, ITPR1, MT4, TMPRSS3	265	254	13528	2.2107859159114542	1.0	0.531274203389303	37.94581056033503
GOTERM_BP_FAT	GO:0006875~cellular metal ion homeostasis	9	2.2900763358778624	0.038536452721377526	CCR9, EDNRB, CXCL13, CCR3, NPY1R, JPH1, ITPR1, MT4, TMPRSS3	265	196	13528	2.344089333846746	1.0	0.624434273310319	48.845728950663684
GOTERM_BP_FAT	GO:0055066~di-, tri-valent inorganic cation homeostasis	10	2.5445292620865136	0.04503423821199551	CCR9, TF, EDNRB, CXCL13, CCR3, HFE, NPY1R, JPH1, ITPR1, SOD2	265	239	13528	2.1359437909528696	1.0	0.6413023129167812	54.43324543521124
GOTERM_BP_FAT	GO:0055065~metal ion homeostasis	9	2.2900763358778624	0.04800470832012696	CCR9, EDNRB, CXCL13, CCR3, NPY1R, JPH1, ITPR1, MT4, TMPRSS3	265	205	13528	2.2411780947998157	1.0	0.6524505737556747	56.79144865822528
GOTERM_BP_FAT	GO:0007610~behavior	15	3.816793893129771	0.07596095626523691	PTGS2, OPRK1, GRIN2A, CTNND2, NPY1R, SOD2, AMPH, CCR9, EDNRB, CXCL13, CCR3, ITGA8, GPR44, SEMA3A, TSHR	265	469	13528	1.6326990385002214	1.0	0.7582227139908597	74.0119758960868
GOTERM_BP_FAT	GO:0030005~cellular di-, tri-valent inorganic cation homeostasis	9	2.2900763358778624	0.07707383987546773	CCR9, TF, EDNRB, CXCL13, CCR3, HFE, NPY1R, JPH1, ITPR1	265	227	13528	2.0239714071980717	1.0	0.760132273292705	74.54072047881748
GOTERM_BP_FAT	GO:0051480~cytosolic calcium ion homeostasis	6	1.5267175572519083	0.08123722906774254	CCR9, EDNRB, CXCL13, CCR3, NPY1R, JPH1	265	118	13528	2.5957147425647586	1.0	0.7692114799810329	76.43034816812595
GOTERM_BP_FAT	GO:0006874~cellular calcium ion homeostasis	7	1.7811704834605597	0.14840430835633123	CCR9, EDNRB, CXCL13, CCR3, NPY1R, JPH1, ITPR1	265	183	13528	1.9526961542427055	1.0	0.8558712876494042	93.54377421445209
GOTERM_BP_FAT	GO:0055074~calcium ion homeostasis	7	1.7811704834605597	0.16197419443774286	CCR9, EDNRB, CXCL13, CCR3, NPY1R, JPH1, ITPR1	265	188	13528	1.9007627458851866	1.0	0.8648812709595981	95.0910720016245
GOTERM_BP_FAT	GO:0007204~elevation of cytosolic calcium ion concentration	5	1.2722646310432568	0.1679366295113981	CCR9, EDNRB, CXCL13, CCR3, JPH1	265	110	13528	2.32041166380789	1.0	0.8706578751926836	95.65397211522495
GOTERM_BP_FAT	GO:0007626~locomotory behavior	9	2.2900763358778624	0.1685663528288977	CCR9, EDNRB, CXCL13, CCR3, GPR44, SEMA3A, NPY1R, TSHR, SOD2	265	274	13528	1.6767938300509573	1.0	0.8701746129688983	95.7097364519673
GOTERM_BP_FAT	GO:0042330~taxis	6	1.5267175572519083	0.20324587938858463	CCR9, EDNRB, CXCL13, CCR3, GPR44, SEMA3A	265	160	13528	1.9143396226415093	1.0	0.8942678297055795	97.92570736739113
GOTERM_BP_FAT	GO:0006935~chemotaxis	6	1.5267175572519083	0.20324587938858463	CCR9, EDNRB, CXCL13, CCR3, GPR44, SEMA3A	265	160	13528	1.9143396226415093	1.0	0.8942678297055795	97.92570736739113
KEGG_PATHWAY	hsa04062:Chemokine signaling pathway	4	1.0178117048346056	0.8335127736894848	CCR9, ADCY9, CXCL13, CCR3	123	187	5085	0.8843093778531369	1.0	0.993506914067883	99.99999987720376

Annotation Cluster 24	Enrichment Score: 1.3969421056496223
Category	Term	Count	%	PValue	Genes	List Total	Pop Hits	Pop Total	Fold Enrichment	Bonferroni	Benjamini	FDR
INTERPRO	IPR007111:NACHT nucleoside triphosphatase	5	1.2722646310432568	0.0010165675911036295	NLRP7, CIITA, NLRC5, NOD2, NLRP12	333	23	16659	10.875440658049353	0.47684783969461275	0.47684783969461275	1.5030454972399077
UP_SEQ_FEATURE	domain:NACHT	5	1.2722646310432568	0.001102249775324088	NLRP7, CIITA, NLRC5, NOD2, NLRP12	373	24	19113	10.675268096514746	0.7063230437449042	0.14200702141946142	1.750353974972485
UP_SEQ_FEATURE	repeat:LRR 3	14	3.5623409669211195	0.005987562714948288	NLRP7, CIITA, FLRT2, TLR3, LRIG3, ZYG11B, NLRC5, NOD2, OMD, ZYG11A, LRRTM3, NLRP12, LRRK2, TSHR	373	299	19113	2.3992575788822434	0.9987343598148389	0.3097328011522703	9.168018515432985
UP_SEQ_FEATURE	repeat:LRR 6	11	2.7989821882951653	0.00828071527903461	NLRP7, FLRT2, NLRC5, OMD, NOD2, LRRTM3, NLRP12, TLR3, LRIG3, LRRK2, TSHR	373	210	19113	2.6840674071237074	0.9999027452798387	0.35590766923051675	12.465717866534398
UP_SEQ_FEATURE	repeat:LRR 8	9	2.2900763358778624	0.008857837485058974	NLRP7, FLRT2, NLRC5, OMD, LRRTM3, NLRP12, TLR3, LRIG3, LRRK2	373	149	19113	3.0951112870432014	0.9999490620224821	0.3619341053609878	13.27779355446097
UP_SEQ_FEATURE	repeat:LRR 1	14	3.5623409669211195	0.009797411439211277	NLRP7, CIITA, FLRT2, TLR3, LRIG3, ZYG11B, NLRC5, NOD2, OMD, ZYG11A, LRRTM3, NLRP12, LRRK2, TSHR	373	318	19113	2.2559057109616063	0.9999822406249029	0.3784824772973939	14.58478625791444
UP_SEQ_FEATURE	repeat:LRR 2	14	3.5623409669211195	0.010034846081361074	NLRP7, CIITA, FLRT2, TLR3, LRIG3, ZYG11B, NLRC5, NOD2, OMD, ZYG11A, LRRTM3, NLRP12, LRRK2, TSHR	373	319	19113	2.2488339062250495	0.9999863943970484	0.36122382174408196	14.912133785409964
SP_PIR_KEYWORDS	leucine-rich repeat	14	3.5623409669211195	0.010456359895692572	NLRP7, CIITA, FLRT2, TLR3, LRIG3, ZYG11B, NLRC5, NOD2, OMD, ZYG11A, LRRTM3, NLRP12, LRRK2, TSHR	374	322	19235	2.236107881887933	0.9799644114938586	0.19525984484733006	13.503369366184092
UP_SEQ_FEATURE	repeat:LRR 4	12	3.0534351145038165	0.010764727954369138	NLRP7, CIITA, FLRT2, NLRC5, OMD, NOD2, LRRTM3, NLRP12, TLR3, LRIG3, LRRK2, TSHR	373	252	19113	2.4400612792033702	0.9999940041887989	0.359399960541387	15.91106103345956
UP_SEQ_FEATURE	repeat:LRR 5	11	2.7989821882951653	0.015385760629038367	NLRP7, FLRT2, NLRC5, OMD, NOD2, LRRTM3, NLRP12, TLR3, LRIG3, LRRK2, TSHR	373	231	19113	2.4400612792033702	0.9999999669896105	0.41627561966928717	21.984741919755535
UP_SEQ_FEATURE	repeat:LRR 9	8	2.035623409669211	0.016604891695157095	NLRP7, FLRT2, NLRC5, OMD, LRRTM3, TLR3, LRIG3, LRRK2	373	135	19113	3.0365207030086387	0.9999999916659424	0.42140039575054467	23.517125728478373
UP_SEQ_FEATURE	repeat:LRR 7	9	2.2900763358778624	0.02282993294453086	NLRP7, FLRT2, NLRC5, OMD, LRRTM3, NLRP12, TLR3, LRIG3, LRRK2	373	177	19113	2.6054891625391923	0.9999999999928081	0.51957669627041	30.91147233083298
UP_SEQ_FEATURE	repeat:LRR 10	7	1.7811704834605597	0.02694970641050516	FLRT2, NLRC5, OMD, LRRTM3, TLR3, LRIG3, LRRK2	373	117	19113	3.0657180174606444	0.9999999999999342	0.5597108607065153	35.43060098624484
UP_SEQ_FEATURE	repeat:LRR 16	4	1.0178117048346056	0.05695027958587724	NLRC5, TLR3, LRIG3, LRRK2	373	45	19113	4.554781054512958	1.0	0.7879787987420634	60.89272543381763
INTERPRO	IPR001611:Leucine-rich repeat	9	2.2900763358778624	0.0646763392947292	CIITA, FLRT2, NLRC5, OMD, NOD2, LRRTM3, TLR3, LRIG3, LRRK2	333	213	16659	2.1138180433955083	1.0	0.8937178857580848	63.04967676769944
UP_SEQ_FEATURE	repeat:LRR 15	4	1.0178117048346056	0.07687925432793366	NLRC5, TLR3, LRIG3, LRRK2	373	51	19113	4.018924459864374	1.0	0.8551503268972688	72.21998387509677
UP_SEQ_FEATURE	repeat:LRR 12	5	1.2722646310432568	0.1017359573999738	NLRC5, OMD, TLR3, LRIG3, LRRK2	373	91	19113	2.815455322157735	1.0	0.9078198905632433	82.05585318322667
UP_SEQ_FEATURE	repeat:LRR 14	4	1.0178117048346056	0.11156898725288605	NLRC5, TLR3, LRIG3, LRRK2	373	60	19113	3.4160857908847184	1.0	0.9201406431489094	84.95533966383077
INTERPRO	IPR003591:Leucine-rich repeat, typical subtype	6	1.5267175572519083	0.12130584540729	FLRT2, OMD, LRRTM3, TLR3, LRIG3, LRRK2	333	131	16659	2.2913142149783368	1.0	0.9416061848457876	85.42076601602449
INTERPRO	IPR000372:Leucine-rich repeat, cysteine-rich flanking region, N-terminal	5	1.2722646310432568	0.1356244630980473	FLRT2, OMD, LRRTM3, TLR3, LRIG3	333	99	16659	2.5266175266175264	1.0	0.9450480019497538	88.5846464959287
UP_SEQ_FEATURE	repeat:LRR 11	5	1.2722646310432568	0.13792706911542935	NLRC5, OMD, TLR3, LRIG3, LRRK2	373	102	19113	2.511827787415234	1.0	0.9388690837992885	90.71129485450473
SMART	SM00369:LRR_TYP	6	1.5267175572519083	0.14652881905301834	FLRT2, OMD, LRRTM3, TLR3, LRIG3, LRRK2	194	131	9079	2.1434642323128985	0.9999999986714954	0.8440328969942645	84.15972716338653
UP_SEQ_FEATURE	repeat:LRR 17	3	0.7633587786259541	0.15489052872213	NLRC5, TLR3, LRIG3	373	36	19113	4.270107238605898	1.0	0.9509851637196153	93.24293253478429
SMART	SM00013:LRRNT	5	1.2722646310432568	0.1594158243661768	FLRT2, OMD, LRRTM3, TLR3, LRIG3	194	99	9079	2.3635842965739875	0.9999999998133723	0.8215101415999898	86.72852621469617
UP_SEQ_FEATURE	repeat:LRR 13	4	1.0178117048346056	0.18438846625475885	NLRC5, TLR3, LRIG3, LRRK2	373	76	19113	2.696909834908988	1.0	0.9587995870322765	96.17435028450423
INTERPRO	IPR000483:Cysteine-rich flanking region, C-terminal	3	0.7633587786259541	0.5261666769951814	FLRT2, TLR3, LRIG3	333	88	16659	1.7054668304668303	1.0	0.9985225931876304	99.9985208506385
SMART	SM00082:LRRCT	3	0.7633587786259541	0.5617653107333094	FLRT2, TLR3, LRIG3	194	88	9079	1.5954194001874413	1.0	0.9776492643763037	99.99318857401602
GOTERM_BP_FAT	GO:0051241~negative regulation of multicellular organismal process	4	1.0178117048346056	0.6241812960521522	CIITA, NOD2, PTGS2, NLRP12	265	164	13528	1.2450989415554532	1.0	0.995746366816135	99.99999437237534

Annotation Cluster 25	Enrichment Score: 1.2692475210275733
Category	Term	Count	%	PValue	Genes	List Total	Pop Hits	Pop Total	Fold Enrichment	Bonferroni	Benjamini	FDR
GOTERM_BP_FAT	GO:0048545~response to steroid hormone stimulus	11	2.7989821882951653	0.004462567101118366	C1QB, CTTNBP2, ALDH1A2, PCSK1, PTGS2, SRD5A2, NPY1R, BMP7, AGXT, TAT, LCT	265	192	13528	2.9246855345911946	0.9997657691917976	0.2842097792685381	7.34517994042807
GOTERM_BP_FAT	GO:0043627~response to estrogen stimulus	6	1.5267175572519083	0.054656201360814734	CTTNBP2, ALDH1A2, PTGS2, NPY1R, BMP7, LCT	265	105	13528	2.9170889487870615	1.0	0.6847525171528146	61.66193382332601
GOTERM_BP_FAT	GO:0007584~response to nutrient	7	1.7811704834605597	0.05653826985085668	ALDH1A2, CUBN, PTGS2, SSTR1, LIPG, BMP7, LCT	265	140	13528	2.5524528301886793	1.0	0.6895156367986569	62.943247685172174
GOTERM_BP_FAT	GO:0032355~response to estradiol stimulus	4	1.0178117048346056	0.08826928927938917	ALDH1A2, PTGS2, NPY1R, BMP7	265	54	13528	3.781411600279525	1.0	0.7860690511580772	79.32542241794255
GOTERM_BP_FAT	GO:0033273~response to vitamin	3	0.7633587786259541	0.37015706814896143	ALDH1A2, PTGS2, BMP7	265	66	13528	2.32041166380789	1.0	0.969742688240279	99.96237588751234

Annotation Cluster 26	Enrichment Score: 1.2602509341483688
Category	Term	Count	%	PValue	Genes	List Total	Pop Hits	Pop Total	Fold Enrichment	Bonferroni	Benjamini	FDR
GOTERM_BP_FAT	GO:0048545~response to steroid hormone stimulus	11	2.7989821882951653	0.004462567101118366	C1QB, CTTNBP2, ALDH1A2, PCSK1, PTGS2, SRD5A2, NPY1R, BMP7, AGXT, TAT, LCT	265	192	13528	2.9246855345911946	0.9997657691917976	0.2842097792685381	7.34517994042807
GOTERM_BP_FAT	GO:0010033~response to organic substance	23	5.852417302798982	0.025492301212163258	CIITA, TF, PTGS2, GRIN2A, TLR3, PDE3A, NPY1R, MMP3, AGXT, TAT, EPHA3, CD48, CTTNBP2, PCSK1, ALDH1A2, C1QB, NOD2, ADCY9, SRD5A2, BMP7, CASP1, LCT, SLC9A1	265	721	13528	1.6284719859733598	1.0	0.5295700443655751	35.626328131748345
GOTERM_BP_FAT	GO:0009719~response to endogenous stimulus	14	3.5623409669211195	0.054298330803974434	PTGS2, GRIN2A, NPY1R, MMP3, AGXT, TAT, PCSK1, ALDH1A2, C1QB, CTTNBP2, ADCY9, SRD5A2, BMP7, LCT	265	405	13528	1.7646587467971118	1.0	0.6863143650345226	61.41362373145074
GOTERM_BP_FAT	GO:0051384~response to glucocorticoid stimulus	5	1.2722646310432568	0.06603344940527575	C1QB, PCSK1, PTGS2, AGXT, TAT	265	78	13528	3.27237542331882	1.0	0.7210718038912176	68.81572191739139
GOTERM_BP_FAT	GO:0031960~response to corticosteroid stimulus	5	1.2722646310432568	0.08458126145330924	C1QB, PCSK1, PTGS2, AGXT, TAT	265	85	13528	3.0028856825749166	1.0	0.7772152396153652	77.85164085195437
GOTERM_BP_FAT	GO:0009725~response to hormone stimulus	12	3.0534351145038165	0.1049530585815708	C1QB, CTTNBP2, ALDH1A2, PCSK1, PTGS2, ADCY9, SRD5A2, NPY1R, BMP7, AGXT, TAT, LCT	265	367	13528	1.669178962521207	1.0	0.8119851596347369	84.91223815920478
GOTERM_BP_FAT	GO:0010038~response to metal ion	6	1.5267175572519083	0.10821372169489447	PCSK1, PTGS2, FGB, KCNIP2, TAT, LCT	265	129	13528	2.3743747257569106	1.0	0.8146421044410173	85.82285735200207
GOTERM_BP_FAT	GO:0014070~response to organic cyclic substance	5	1.2722646310432568	0.21129862537808752	TF, PCSK1, PTGS2, TAT, SLC9A1	265	121	13528	2.109465148916264	1.0	0.9019935435646353	98.25571090651293

Annotation Cluster 27	Enrichment Score: 1.2169884910032582
Category	Term	Count	%	PValue	Genes	List Total	Pop Hits	Pop Total	Fold Enrichment	Bonferroni	Benjamini	FDR
KEGG_PATHWAY	hsa04672:Intestinal immune network for IgA production	6	1.5267175572519083	0.006006310422524572	CCR9, HLA-DQB1, CD80, CD40LG, HLA-DQA1, CD28	123	49	5085	5.062220009955202	0.5087890752224484	0.5087890752224484	6.662271300085831
KEGG_PATHWAY	hsa05416:Viral myocarditis	7	1.7811704834605597	0.006769093200858807	HLA-DQB1, ITGAL, CD80, CD40LG, SGCD, HLA-DQA1, CD28	123	71	5085	4.075918928203366	0.5513304704085544	0.330172014923648	7.478716723641476
KEGG_PATHWAY	hsa05320:Autoimmune thyroid disease	6	1.5267175572519083	0.007123379663618931	HLA-DQB1, CD80, CD40LG, TSHR, HLA-DQA1, CD28	123	51	5085	4.863701578192253	0.5698266034530945	0.24511432718257753	7.855706463770962
KEGG_PATHWAY	hsa05322:Systemic lupus erythematosus	8	2.035623409669211	0.009253377369532911	HLA-DQB1, C1QB, CD80, CD40LG, HIST1H2BJ, GRIN2A, HLA-DQA1, CD28	123	99	5085	3.340724316334073	0.6661227226718648	0.19699662120946315	10.0928037553495
KEGG_PATHWAY	hsa05330:Allograft rejection	5	1.2722646310432568	0.010267243581842306	HLA-DQB1, CD80, CD40LG, HLA-DQA1, CD28	123	36	5085	5.741869918699187	0.7041187850907391	0.18369416874476574	11.140137917868776
KEGG_PATHWAY	hsa04514:Cell adhesion molecules (CAMs)	9	2.2900763358778624	0.013458991852715959	HLA-DQB1, ITGAL, CD80, CD40LG, ITGA8, PECAM1, CD22, HLA-DQA1, CD28	123	132	5085	2.8187361419068733	0.7978904568848914	0.2042106601236885	14.364973261936488
BIOCARTA	h_asbcellPathway:Antigen Dependent B Cell Activation	3	0.7633587786259541	0.024427758793382204	CD80, CD40LG, CD28	31	12	1437	11.588709677419356	0.83558603007918	0.5945200745772734	22.75138684550336
KEGG_PATHWAY	hsa05332:Graft-versus-host disease	4	1.0178117048346056	0.06591254130801238	HLA-DQB1, CD80, HLA-DQA1, CD28	123	39	5085	4.240150093808631	0.9996795724438843	0.6342231359770436	54.17487261197931
KEGG_PATHWAY	hsa04940:Type I diabetes mellitus	4	1.0178117048346056	0.07868753663707499	HLA-DQB1, CD80, HLA-DQA1, CD28	123	42	5085	3.9372822299651573	0.9999369014092975	0.6585433951868622	60.85651736862573
KEGG_PATHWAY	hsa05310:Asthma	3	0.7633587786259541	0.15269328459068873	HLA-DQB1, CD40LG, HLA-DQA1	123	29	5085	4.276703111858705	0.9999999967730182	0.803935164253613	84.98692604437754
GOTERM_BP_FAT	GO:0045321~leukocyte activation	8	2.035623409669211	0.19465454817544955	CD48, CSF2, ITGAL, CD80, CD40LG, TLR3, TSHR, CD28	265	242	13528	1.6875721191330113	1.0	0.8890814758482585	97.50930481096198
GOTERM_BP_FAT	GO:0001775~cell activation	9	2.2900763358778624	0.19944810894511633	CD48, CSF2, ITGAL, CD80, CD40LG, FGB, TLR3, TSHR, CD28	265	287	13528	1.6008414962855828	1.0	0.89046633480338	97.75044810428085
GOTERM_BP_FAT	GO:0002521~leukocyte differentiation	5	1.2722646310432568	0.25311129777890995	CSF3, CSF2, CD40LG, TSHR, CD28	265	131	13528	1.94843727495319	1.0	0.9282818184868696	99.31118677071507
GOTERM_CC_FAT	GO:0009986~cell surface	10	2.5445292620865136	0.31189760638745145	CD48, GPC5, ITGAL, NOD2, CUBN, CD80, FGB, CD69, CD22, CD28	270	348	12782	1.3603661132396765	1.0	0.8477459130163657	99.29981152739276
GOTERM_BP_FAT	GO:0046649~lymphocyte activation	6	1.5267175572519083	0.34717661405189393	CD48, ITGAL, CD80, CD40LG, TSHR, CD28	265	199	13528	1.5391675357921684	1.0	0.9633810320534191	99.93066781319094
GOTERM_BP_FAT	GO:0042110~T cell activation	4	1.0178117048346056	0.44730589667822324	CD48, ITGAL, CD80, CD28	265	126	13528	1.6206049715483677	1.0	0.9822240315622055	99.99594944515529
GOTERM_BP_FAT	GO:0030098~lymphocyte differentiation	3	0.7633587786259541	0.6004182986210354	CD40LG, TSHR, CD28	265	103	13528	1.4868657263235023	1.0	0.9945451765104694	99.99998398561046

Annotation Cluster 28	Enrichment Score: 1.1514470211756194
Category	Term	Count	%	PValue	Genes	List Total	Pop Hits	Pop Total	Fold Enrichment	Bonferroni	Benjamini	FDR
INTERPRO	IPR011029:DEATH-like	7	1.7811704834605597	0.002152111096765907	NLRP7, CFLAR, NOD2, NLRP12, UNC5CL, CASP1, AIM2	333	67	16659	5.226704316256556	0.7464950798984401	0.36710917821801703	3.157071999762484
GOTERM_BP_FAT	GO:0043122~regulation of I-kappaB kinase/NF-kappaB cascade	7	1.7811704834605597	0.018339392403327392	TRIM38, SECTM1, CFLAR, NOD2, NLRP12, TLR3, CASP1	265	107	13528	3.339657908658085	0.999999999999999	0.48587009558514993	27.073823277836485
GOTERM_BP_FAT	GO:0051240~positive regulation of multicellular organismal process	11	2.7989821882951653	0.021323458908315128	TF, NOD2, PTGS2, CD40LG, LIPG, NLRP12, TLR3, NPY1R, CASP1, BMP7, TSHR	265	244	13528	2.3013918960717596	1.0	0.48901234644035163	30.764206231203385
GOTERM_BP_FAT	GO:0050718~positive regulation of interleukin-1 beta secretion	3	0.7633587786259541	0.02201041377234815	NOD2, NLRP12, CASP1	265	12	13528	12.762264150943395	1.0	0.4943533234192822	31.58849902192372
GOTERM_BP_FAT	GO:0050706~regulation of interleukin-1 beta secretion	3	0.7633587786259541	0.025681777117341344	NOD2, NLRP12, CASP1	265	13	13528	11.78055152394775	1.0	0.5267340387033096	35.839488620342365
GOTERM_BP_FAT	GO:0001817~regulation of cytokine production	9	2.2900763358778624	0.0256909099993508	NOD2, CD80, CD40LG, RNF128, NLRP12, TLR3, UBASH3A, CASP1, CD28	265	181	13528	2.5383508808506203	1.0	0.5214661806857985	35.84974631279042
GOTERM_BP_FAT	GO:0050708~regulation of protein secretion	5	1.2722646310432568	0.02642641044856688	PCSK1, NOD2, CD40LG, NLRP12, CASP1	265	58	13528	4.400780741704619	1.0	0.5210252593197882	36.67078181423011
GOTERM_BP_FAT	GO:0050716~positive regulation of interleukin-1 secretion	3	0.7633587786259541	0.029581983797290975	NOD2, NLRP12, CASP1	265	14	13528	10.93908355795148	1.0	0.5514598582294278	40.08237041027392
GOTERM_BP_FAT	GO:0032731~positive regulation of interleukin-1 beta production	3	0.7633587786259541	0.029581983797290975	NOD2, NLRP12, CASP1	265	14	13528	10.93908355795148	1.0	0.5514598582294278	40.08237041027392
GOTERM_BP_FAT	GO:0050704~regulation of interleukin-1 secretion	3	0.7633587786259541	0.03370077539103787	NOD2, NLRP12, CASP1	265	15	13528	10.209811320754717	1.0	0.5893018411485815	44.27549190112479
GOTERM_BP_FAT	GO:0032732~positive regulation of interleukin-1 production	3	0.7633587786259541	0.04255462442630844	NOD2, NLRP12, CASP1	265	17	13528	9.00865704772475	1.0	0.6519950550517453	52.37247800815674
GOTERM_BP_FAT	GO:0050714~positive regulation of protein secretion	4	1.0178117048346056	0.04547009464007486	PCSK1, NOD2, NLRP12, CASP1	265	41	13528	4.980395766221813	1.0	0.6405755340950449	54.78668942418024
GOTERM_BP_FAT	GO:0032651~regulation of interleukin-1 beta production	3	0.7633587786259541	0.05723575294176788	NOD2, NLRP12, CASP1	265	20	13528	7.657358490566037	1.0	0.6902170827898229	63.407772029867026
GOTERM_BP_FAT	GO:0050715~positive regulation of cytokine secretion	3	0.7633587786259541	0.07338797660515718	NOD2, NLRP12, CASP1	265	23	13528	6.658572600492207	1.0	0.7491916037327118	72.74967531287531
GOTERM_BP_FAT	GO:0032652~regulation of interleukin-1 production	3	0.7633587786259541	0.07338797660515718	NOD2, NLRP12, CASP1	265	23	13528	6.658572600492207	1.0	0.7491916037327118	72.74967531287531
GOTERM_BP_FAT	GO:0001819~positive regulation of cytokine production	5	1.2722646310432568	0.0992219884152604	NOD2, CD40LG, NLRP12, TLR3, CASP1	265	90	13528	2.8360587002096436	1.0	0.8035862597186723	83.17687269201157
GOTERM_BP_FAT	GO:0050707~regulation of cytokine secretion	3	0.7633587786259541	0.11562128404088685	NOD2, NLRP12, CASP1	265	30	13528	5.104905660377359	1.0	0.8244315059392534	87.7030057109772
GOTERM_BP_FAT	GO:0051222~positive regulation of protein transport	4	1.0178117048346056	0.14261488985259063	PCSK1, NOD2, NLRP12, CASP1	265	67	13528	3.04770487186708	1.0	0.8548610191605146	92.75281782751851
GOTERM_BP_FAT	GO:0032675~regulation of interleukin-6 production	3	0.7633587786259541	0.15550021718103793	NOD2, NLRP12, TLR3	265	36	13528	4.254088050314465	1.0	0.862849185058449	94.40249675025363
GOTERM_BP_FAT	GO:0031349~positive regulation of defense response	4	1.0178117048346056	0.17068104493721664	SH2D1A, NOD2, NLRP12, TLR3	265	73	13528	2.7972085810286895	1.0	0.8675928916426288	95.89211149463712
GOTERM_BP_FAT	GO:0051223~regulation of protein transport	5	1.2722646310432568	0.18332710235391603	PCSK1, NOD2, CD40LG, NLRP12, CASP1	265	114	13528	2.238993710691824	1.0	0.880737062064841	96.83926301380949
GOTERM_BP_FAT	GO:0070201~regulation of establishment of protein localization	5	1.2722646310432568	0.21129862537808752	PCSK1, NOD2, CD40LG, NLRP12, CASP1	265	121	13528	2.109465148916264	1.0	0.9019935435646353	98.25571090651293
GOTERM_BP_FAT	GO:0032880~regulation of protein localization	5	1.2722646310432568	0.2833306959951042	PCSK1, NOD2, CD40LG, NLRP12, CASP1	265	138	13528	1.849603500136724	1.0	0.9425101698600441	99.65947801175923
GOTERM_BP_FAT	GO:0051047~positive regulation of secretion	4	1.0178117048346056	0.35814147468620744	PCSK1, NOD2, NLRP12, CASP1	265	109	13528	1.8733598753678378	1.0	0.9669670908956269	99.94806554806573
GOTERM_BP_FAT	GO:0051046~regulation of secretion	6	1.5267175572519083	0.35881283220837323	PCSK1, NOD2, CD40LG, NLRP12, NPY1R, CASP1	265	202	13528	1.5163086119932747	1.0	0.9667696145010797	99.94898437651138
GOTERM_BP_FAT	GO:0051050~positive regulation of transport	6	1.5267175572519083	0.43966030253138433	PCSK1, NOD2, LIPG, NLRP12, CASP1, HIP1	265	223	13528	1.3735172180387512	1.0	0.9813134930687276	99.99487979587795
GOTERM_BP_FAT	GO:0060341~regulation of cellular localization	6	1.5267175572519083	0.5324565573503377	PCSK1, NOD2, CD40LG, NLRP12, NPY1R, CASP1	265	248	13528	1.2350578210590384	1.0	0.9900821009453269	99.99976660572209

Annotation Cluster 29	Enrichment Score: 1.0767571300403647
Category	Term	Count	%	PValue	Genes	List Total	Pop Hits	Pop Total	Fold Enrichment	Bonferroni	Benjamini	FDR
GOTERM_BP_FAT	GO:0048534~hemopoietic or lymphoid organ development	11	2.7989821882951653	0.031643234889319104	CSF3, HOXB3, CSF2, TAL1, HOXB7, CD40LG, CXCL13, HOXA9, TSHR, SOD2, CD28	265	260	13528	2.159767779390421	1.0	0.5710601275238709	42.21661322121375
GOTERM_BP_FAT	GO:0030097~hemopoiesis	10	2.5445292620865136	0.04260596926946636	CSF3, HOXB3, CSF2, TAL1, HOXB7, CD40LG, HOXA9, TSHR, SOD2, CD28	265	236	13528	2.1630956188039656	1.0	0.6477066471011768	52.41602532043864
GOTERM_BP_FAT	GO:0002520~immune system development	11	2.7989821882951653	0.04441192350368946	CSF3, HOXB3, CSF2, TAL1, HOXB7, CD40LG, CXCL13, HOXA9, TSHR, SOD2, CD28	265	276	13528	2.034563850150396	1.0	0.6449276739428855	53.92408861534393
GOTERM_BP_FAT	GO:0002521~leukocyte differentiation	5	1.2722646310432568	0.25311129777890995	CSF3, CSF2, CD40LG, TSHR, CD28	265	131	13528	1.94843727495319	1.0	0.9282818184868696	99.31118677071507
GOTERM_BP_FAT	GO:0030099~myeloid cell differentiation	4	1.0178117048346056	0.27267913727741266	CSF3, CSF2, TAL1, HOXB7	265	93	13528	2.1956583485494017	1.0	0.9371968690588066	99.56203973562583

Annotation Cluster 30	Enrichment Score: 1.0660061861137535
Category	Term	Count	%	PValue	Genes	List Total	Pop Hits	Pop Total	Fold Enrichment	Bonferroni	Benjamini	FDR
UP_SEQ_FEATURE	domain:Ig-like C2-type 5	6	1.5267175572519083	0.004260872519367169	PECAM1, SDK2, CD22, CNTN4, CHL1, CSF1R	373	55	19113	5.589958566902267	0.9912957444586142	0.25658173501009174	6.608441995763814
UP_SEQ_FEATURE	domain:Ig-like C2-type 6	5	1.2722646310432568	0.005617696300591054	PECAM1, SDK2, CD22, CNTN4, CHL1	373	37	19113	6.924498224766321	0.998086568928689	0.3079991361742641	8.625342691048509
UP_SEQ_FEATURE	domain:Ig-like C2-type 4	6	1.5267175572519083	0.016281332097551802	PECAM1, SDK2, CD22, CNTN4, CHL1, CSF1R	373	76	19113	4.045364752363482	0.9999999879888563	0.4245767508836814	23.11320275024469
INTERPRO	IPR003961:Fibronectin, type III	7	1.7811704834605597	0.18038163845796928	FLRT2, PTPRZ1, TEK, SDK2, CNTN4, CHL1, EPHA3	333	190	16659	1.8431009957325748	1.0	0.9643664626343045	94.82793770580706
SMART	SM00060:FN3	7	1.7811704834605597	0.21760309498030134	FLRT2, PTPRZ1, TEK, SDK2, CNTN4, CHL1, EPHA3	194	190	9079	1.7241725447639715	0.9999999999999821	0.8277228332975255	94.23746570002463
UP_SEQ_FEATURE	domain:Fibronectin type-III 3	4	1.0178117048346056	0.21941475753995693	TEK, SDK2, CNTN4, CHL1	373	83	19113	2.469459607868471	1.0	0.9719599270620961	98.10558405460421
UP_SEQ_FEATURE	domain:Fibronectin type-III 2	5	1.2722646310432568	0.24753307340552638	TEK, SDK2, CNTN4, CHL1, EPHA3	373	130	19113	1.9708187255104144	1.0	0.9816765784985443	98.94715732630779
UP_SEQ_FEATURE	domain:Fibronectin type-III 1	5	1.2722646310432568	0.25177370579185654	TEK, SDK2, CNTN4, CHL1, EPHA3	373	131	19113	1.9557743077584266	1.0	0.9821912754311033	99.03824653111461
INTERPRO	IPR008957:Fibronectin, type III-like fold	6	1.5267175572519083	0.30699564070634355	PTPRZ1, TEK, SDK2, CNTN4, CHL1, EPHA3	333	184	16659	1.631316098707403	1.0	0.9888052193139987	99.57485953342723
UP_SEQ_FEATURE	domain:Fibronectin type-III 4	3	0.7633587786259541	0.34063742526521756	SDK2, CNTN4, CHL1	373	62	19113	2.4794171062872956	1.0	0.9953938481520636	99.87297565300996

Annotation Cluster 31	Enrichment Score: 1.0441112185804973
Category	Term	Count	%	PValue	Genes	List Total	Pop Hits	Pop Total	Fold Enrichment	Bonferroni	Benjamini	FDR
GOTERM_MF_FAT	GO:0022890~inorganic cation transmembrane transporter activity	11	2.7989821882951653	9.768152463393188E-4	ATP6V1C1, TF, ATP2C2, COX7A1, ABCB11, KCNA1, SLC25A37, ATP6V0D2, ITPR1, TRPM2, SLC9A1	263	151	12983	3.5961272127514916	0.3913212543851775	0.3913212543851775	1.4005820178715211
GOTERM_MF_FAT	GO:0046873~metal ion transmembrane transporter activity	15	3.816793893129771	0.006837949476900983	TF, TRPM3, ABCB11, KCNA1, KCNK18, GRIN2A, KCNIP2, KCTD4, TRPM2, ITPR1, TRPM1, KCNS1, ATP2C2, CATSPER1, SLC25A37	263	328	12983	2.2575466011314105	0.9693649093004219	0.5816355318675446	9.428267538148283
GOTERM_BP_FAT	GO:0015674~di-, tri-valent inorganic cation transport	10	2.5445292620865136	0.007666669449068408	TRPM3, TF, ATP2C2, CATSPER1, GRIN2A, HFE, SLC25A37, JPH1, ITPR1, TRPM2	265	176	13528	2.9005145797598626	0.9999994337416648	0.36205724955583496	12.302405544477836
GOTERM_BP_FAT	GO:0006811~ion transport	26	6.615776081424936	0.008359490420572517	TF, GABRB1, KCNA1, KCNK18, HFE, KCNIP2, CTTNBP2, KCNS1, JPH1, ATP6V0D2, TRPM3, GABRA2, GRIN2A, KCTD4, ITPR1, TRPM2, TRPM1, ATP6V1C1, ATP2C2, APOL1, SLC17A3, CLIC6, CATSPER1, ABCC4, SLC25A37, SLC9A1	265	768	13528	1.7282232704402516	0.9999998464988381	0.3696358302808873	13.340952126823424
SP_PIR_KEYWORDS	ion transport	21	5.343511450381679	0.009411434016941451	TRPM3, TF, GABRA2, GABRB1, KCNK18, KCNA1, GRIN2A, HFE, KCNIP2, ITPR1, TRPM2, TRPM1, ATP6V1C1, KCNS1, ATP2C2, SLC17A3, CLIC6, CATSPER1, SLC25A37, ATP6V0D2, SLC9A1	374	578	19235	1.868581499916733	0.9703304058914772	0.18691494831911237	12.234292379121525
GOTERM_MF_FAT	GO:0005216~ion channel activity	16	4.071246819338422	0.011836706100035177	TRPM3, GABRA2, GABRB1, KCNA1, KCNK18, GRIN2A, KCNIP2, KCTD4, TRPM2, ITPR1, TRPM1, KCNS1, APOL1, CLIC6, CATSPER1, ABCC4	263	386	12983	2.0462184046179	0.997639583927306	0.5785824170318674	15.78970347081663
GOTERM_MF_FAT	GO:0022838~substrate specific channel activity	16	4.071246819338422	0.015362021337234081	TRPM3, GABRA2, GABRB1, KCNA1, KCNK18, GRIN2A, KCNIP2, KCTD4, TRPM2, ITPR1, TRPM1, KCNS1, APOL1, CLIC6, CATSPER1, ABCC4	263	398	12983	1.9845233773429887	0.9996158470501182	0.6258351196673935	20.023216752517314
GOTERM_MF_FAT	GO:0015267~channel activity	16	4.071246819338422	0.020289579256226646	TRPM3, GABRA2, GABRB1, KCNA1, KCNK18, GRIN2A, KCNIP2, KCTD4, TRPM2, ITPR1, TRPM1, KCNS1, APOL1, CLIC6, CATSPER1, ABCC4	263	412	12983	1.9170881169478384	0.9999699637607449	0.6470082498545174	25.609498652196105
GOTERM_BP_FAT	GO:0030001~metal ion transport	17	4.325699745547073	0.020332937555493237	TRPM3, TF, KCNK18, KCNA1, GRIN2A, HFE, KCNIP2, KCTD4, TRPM2, ITPR1, KCNS1, ATP2C2, SLC17A3, CATSPER1, SLC25A37, JPH1, SLC9A1	265	465	13528	1.866309596266991	1.0	0.4841629017854995	29.559183006208613
GOTERM_MF_FAT	GO:0022803~passive transmembrane transporter activity	16	4.071246819338422	0.02052400798881912	TRPM3, GABRA2, GABRB1, KCNA1, KCNK18, GRIN2A, KCNIP2, KCTD4, TRPM2, ITPR1, TRPM1, KCNS1, APOL1, CLIC6, CATSPER1, ABCC4	263	413	12983	1.9124462571005074	0.9999734020548278	0.616224630266607	25.865991888978336
GOTERM_MF_FAT	GO:0005262~calcium channel activity	6	1.5267175572519083	0.021649279754208606	TRPM3, CATSPER1, GRIN2A, ITPR1, TRPM2, TRPM1	263	79	12983	3.749241950233431	0.999985166587133	0.6040836620976161	27.085757159726075
SP_PIR_KEYWORDS	ionic channel	13	3.307888040712468	0.021874497094012138	TRPM3, GABRA2, GABRB1, KCNA1, KCNK18, GRIN2A, KCNIP2, TRPM2, ITPR1, TRPM1, KCNS1, CLIC6, CATSPER1	374	318	19235	2.1025039518380253	0.9997328318411671	0.30073335493836595	26.304898751592166
INTERPRO	IPR005821:Ion transport	7	1.7811704834605597	0.02279767215385223	TRPM3, KCNS1, CATSPER1, KCNA1, ITPR1, TRPM2, TRPM1	333	110	16659	3.1835380835380835	0.9999995830135421	0.6244439204924841	29.063875522417337
GOTERM_BP_FAT	GO:0006812~cation transport	19	4.8346055979643765	0.023488385291509664	TRPM3, TF, KCNK18, KCNA1, GRIN2A, HFE, KCNIP2, KCTD4, ITPR1, TRPM2, ATP6V1C1, KCNS1, ATP2C2, SLC17A3, CATSPER1, SLC25A37, JPH1, ATP6V0D2, SLC9A1	265	553	13528	1.7539458869289295	1.0	0.5059586976194128	33.330735705720926
GOTERM_MF_FAT	GO:0005261~cation channel activity	11	2.7989821882951653	0.05253104948069966	TRPM3, KCNS1, KCNK18, CATSPER1, KCNA1, GRIN2A, KCNIP2, KCTD4, ITPR1, TRPM2, TRPM1	263	275	12983	1.9746007604562736	0.9999999999987554	0.7123500939620208	54.10420021095806
GOTERM_BP_FAT	GO:0006816~calcium ion transport	7	1.7811704834605597	0.05975532774898161	TRPM3, ATP2C2, CATSPER1, GRIN2A, JPH1, ITPR1, TRPM2	265	142	13528	2.516502790326867	1.0	0.7024571299966952	65.04054980907621
SP_PIR_KEYWORDS	calcium transport	5	1.2722646310432568	0.08326738750646598	TRPM3, ATP2C2, CATSPER1, ITPR1, TRPM2	374	85	19235	3.025322428436615	0.999999999999991	0.5049395786805133	69.87528220791282
GOTERM_MF_FAT	GO:0022836~gated channel activity	11	2.7989821882951653	0.09794698968496417	KCNS1, GABRA2, GABRB1, KCNK18, CATSPER1, CLIC6, KCNA1, GRIN2A, KCNIP2, KCTD4, ITPR1	263	310	12983	1.7516619649208878	1.0	0.8254461017437154	77.41165748873242
SP_PIR_KEYWORDS	calcium channel	4	1.0178117048346056	0.11480845285387632	TRPM3, CATSPER1, ITPR1, TRPM2	374	61	19235	3.372490575962128	1.0	0.5751246749829395	81.4186327768194
GOTERM_BP_FAT	GO:0055085~transmembrane transport	16	4.071246819338422	0.1472329824152095	TRPM3, CUBN, ABCB11, KCNA1, TRPM2, ITPR1, TRPM1, ATP6V1C1, KCNS1, SLC17A3, CATSPER1, SLC25A37, ABCC4, ATP6V0D2, FLVCR2, SLC9A1	265	569	13528	1.4354743508969725	1.0	0.8570955333221222	93.39061856162309
GOTERM_BP_FAT	GO:0015672~monovalent inorganic cation transport	10	2.5445292620865136	0.17037956182294553	ATP6V1C1, KCNS1, SLC17A3, KCNK18, KCNA1, KCNIP2, KCTD4, ATP6V0D2, TRPM2, SLC9A1	265	318	13528	1.6053162454016852	1.0	0.8686223815035141	95.86656474918396
GOTERM_MF_FAT	GO:0022843~voltage-gated cation channel activity	6	1.5267175572519083	0.17637015235192866	KCNS1, CATSPER1, KCNA1, GRIN2A, KCNIP2, KCTD4	263	147	12983	2.014898735159463	1.0	0.9149258979145934	93.92146691712921
SP_PIR_KEYWORDS	potassium channel	4	1.0178117048346056	0.19283053858832028	KCNS1, KCNK18, KCNA1, KCNIP2	374	78	19235	2.637460578637049	1.0	0.7350394121298067	94.79945259205597
GOTERM_MF_FAT	GO:0022832~voltage-gated channel activity	7	1.7811704834605597	0.202872164522723	KCNS1, CATSPER1, CLIC6, KCNA1, GRIN2A, KCNIP2, KCTD4	263	195	12983	1.7720776055376815	1.0	0.9226678206948046	96.20861977211099
GOTERM_MF_FAT	GO:0005244~voltage-gated ion channel activity	7	1.7811704834605597	0.202872164522723	KCNS1, CATSPER1, CLIC6, KCNA1, GRIN2A, KCNIP2, KCTD4	263	195	12983	1.7720776055376815	1.0	0.9226678206948046	96.20861977211099
GOTERM_CC_FAT	GO:0034702~ion channel complex	7	1.7811704834605597	0.2643519770853033	KCNS1, GABRA2, GABRB1, CLIC6, KCNA1, KCNIP2, KCTD4	270	205	12782	1.616513098464318	1.0	0.8162948381151596	98.30038927590208
GOTERM_CC_FAT	GO:0008076~voltage-gated potassium channel complex	4	1.0178117048346056	0.27127807287535405	KCNS1, KCNA1, KCNIP2, KCTD4	270	86	12782	2.201894918173988	1.0	0.8197980921838603	98.50092961706738
GOTERM_CC_FAT	GO:0034705~potassium channel complex	4	1.0178117048346056	0.27127807287535405	KCNS1, KCNA1, KCNIP2, KCTD4	270	86	12782	2.201894918173988	1.0	0.8197980921838603	98.50092961706738
INTERPRO	IPR003131:Potassium channel, voltage dependent, Kv,  tetramerisation	3	0.7633587786259541	0.27773072653701214	KCNS1, KCNA1, KCTD4	333	52	16659	2.886174636174636	1.0	0.9854424324042722	99.21294145917997
SP_PIR_KEYWORDS	transport	37	9.414758269720101	0.27864483379326743	TF, GABRB1, KCNA1, KCNK18, HFE, KCNIP2, ABCA4, SLC7A7, APOA4, KCNS1, APOF, APOC4, QKI, ATP6V0D2, FLVCR2, TRPM3, GABRA2, CUBN, ABCB11, GRIN2A, SLC6A15, SLC7A13, TRPM2, ITPR1, TRPM1, ATP6V1C1, ATP2C2, APOL1, SLC17A3, RAB37, CATSPER1, CLIC6, ABCC4, SLC25A37, OSBPL11, FABP7, SLC9A1	374	1670	19235	1.1394777290339109	1.0	0.8193735096430885	98.89754600777817
GOTERM_MF_FAT	GO:0005267~potassium channel activity	5	1.2722646310432568	0.2812688747461827	KCNS1, KCNK18, KCNA1, KCNIP2, KCTD4	263	133	12983	1.855827782383716	1.0	0.9578106357483052	99.14908178716692
GOTERM_MF_FAT	GO:0031420~alkali metal ion binding	7	1.7811704834605597	0.3148638121714088	KCNS1, SLC17A3, KCNK18, KCNA1, KCNIP2, TRPM2, SLC9A1	263	228	12983	1.5155926889467013	1.0	0.9571084621393052	99.57357602908182
GOTERM_MF_FAT	GO:0005249~voltage-gated potassium channel activity	4	1.0178117048346056	0.32823901003142586	KCNS1, KCNA1, KCNIP2, KCTD4	263	100	12983	1.9746007604562739	1.0	0.9553710107249805	99.67917495172186
SP_PIR_KEYWORDS	voltage-gated channel	5	1.2722646310432568	0.3320287822696869	KCNS1, CATSPER1, CLIC6, KCNA1, KCNIP2	374	150	19235	1.714349376114082	1.0	0.8504423462554858	99.61846341586428
GOTERM_BP_FAT	GO:0006813~potassium ion transport	5	1.2722646310432568	0.38057143977630364	KCNS1, KCNK18, KCNA1, KCNIP2, KCTD4	265	160	13528	1.5952830188679243	1.0	0.9717432691198847	99.97168904261157
SP_PIR_KEYWORDS	potassium transport	4	1.0178117048346056	0.3860998653474178	KCNS1, KCNK18, KCNA1, KCNIP2	374	115	19235	1.7888863055103463	1.0	0.8758533183829132	99.88098474343421
SP_PIR_KEYWORDS	potassium	4	1.0178117048346056	0.4430659145650514	KCNS1, KCNK18, KCNA1, KCNIP2	374	126	19235	1.632713691537221	1.0	0.9013647719379559	99.96896031856834
GOTERM_MF_FAT	GO:0030955~potassium ion binding	4	1.0178117048346056	0.47951967867312384	KCNS1, KCNK18, KCNA1, KCNIP2	263	128	12983	1.5426568441064639	1.0	0.9833505498457723	99.99192782787631
GOTERM_CC_FAT	GO:0034703~cation channel complex	4	1.0178117048346056	0.5282168272812447	KCNS1, KCNA1, KCNIP2, KCTD4	270	132	12782	1.4345679012345678	1.0	0.9413931405045298	99.99532614225024
INTERPRO	IPR000210:BTB/POZ-like	4	1.0178117048346056	0.6957702246115391	KCNS1, ZBTB10, KCNA1, KCTD4	333	179	16659	1.1179223916654084	1.0	0.9999033148716587	99.99999798261456
INTERPRO	IPR011333:BTB/POZ fold	4	1.0178117048346056	0.7029169760009312	KCNS1, ZBTB10, KCNA1, KCTD4	333	181	16659	1.1055696580558458	1.0	0.9999099474194385	99.99999858399559
SMART	SM00225:BTB	4	1.0178117048346056	0.7379337969224049	KCNS1, ZBTB10, KCNA1, KCTD4	194	179	9079	1.045787018372401	1.0	0.996199511775228	99.99998276441114

Annotation Cluster 32	Enrichment Score: 1.0348204759297406
Category	Term	Count	%	PValue	Genes	List Total	Pop Hits	Pop Total	Fold Enrichment	Bonferroni	Benjamini	FDR
GOTERM_MF_FAT	GO:0005319~lipid transporter activity	7	1.7811704834605597	0.0016549271793388082	APOA4, PLSCR4, ATP10B, APOC4, APOF, ATP10A, ABCA4	263	63	12983	5.485002112378538	0.5688932012658857	0.3434127638050567	2.3621156754143224
GOTERM_BP_FAT	GO:0006869~lipid transport	10	2.5445292620865136	0.0021627207190940815	APOA4, APOL1, MSR1, ATP10B, APOC4, APOF, ATP10A, LIPG, OSBPL11, ABCA4	265	145	13528	3.5206245933636953	0.9825165809517472	0.21182059903155737	3.625629879188963
GOTERM_BP_FAT	GO:0010876~lipid localization	10	2.5445292620865136	0.0036898628763863545	APOA4, APOL1, MSR1, ATP10B, APOC4, APOF, ATP10A, LIPG, OSBPL11, ABCA4	265	157	13528	3.251532267756279	0.9990013522067323	0.2695177758158941	6.110826137559644
GOTERM_MF_FAT	GO:0005548~phospholipid transporter activity	4	1.0178117048346056	0.020160534001761408	PLSCR4, ATP10B, ATP10A, ABCA4	263	29	12983	6.808968139504392	0.999967885333068	0.6832294310084659	25.46795539746696
GOTERM_MF_FAT	GO:0015662~ATPase activity, coupled to transmembrane movement of ions, phosphorylative mechanism	5	1.2722646310432568	0.02191562306524656	ATP6V1C1, ATP2C2, ATP10B, ABCB11, ATP10A	263	53	12983	4.65707726522706	0.9999870827062506	0.5793351041591955	27.37171949496553
GOTERM_MF_FAT	GO:0042626~ATPase activity, coupled to transmembrane movement of substances	7	1.7811704834605597	0.023005197861811925	ATP6V1C1, ATP2C2, ATP10B, ABCB11, ATP10A, ABCC4, ABCA4	263	109	12983	3.1702305787142007	0.9999926672883196	0.5702328796973759	28.530718736438278
GOTERM_MF_FAT	GO:0043492~ATPase activity, coupled to movement of substances	7	1.7811704834605597	0.023936355243528787	ATP6V1C1, ATP2C2, ATP10B, ABCB11, ATP10A, ABCC4, ABCA4	263	110	12983	3.14141030072589	0.9999954825475084	0.5597903355290155	29.507540856840574
GOTERM_MF_FAT	GO:0016820~hydrolase activity, acting on acid anhydrides, catalyzing transmembrane movement of substances	7	1.7811704834605597	0.024892454125388354	ATP6V1C1, ATP2C2, ATP10B, ABCB11, ATP10A, ABCC4, ABCA4	263	111	12983	3.113109307025657	0.9999972541376736	0.5508230908140328	30.49758714372054
GOTERM_BP_FAT	GO:0015914~phospholipid transport	4	1.0178117048346056	0.02605111529380427	APOA4, ATP10B, ATP10A, ABCA4	265	33	13528	6.18776443682104	1.0	0.5211380572428763	36.25308570667984
GOTERM_MF_FAT	GO:0004012~phospholipid-translocating ATPase activity	3	0.7633587786259541	0.035832418305574154	ATP10B, ATP10A, ABCA4	263	15	12983	9.873003802281369	0.9999999910980996	0.6639219406456401	40.94176165045455
GOTERM_MF_FAT	GO:0015247~aminophospholipid transporter activity	3	0.7633587786259541	0.035832418305574154	ATP10B, ATP10A, ABCA4	263	15	12983	9.873003802281369	0.9999999910980996	0.6639219406456401	40.94176165045455
GOTERM_MF_FAT	GO:0015405~P-P-bond-hydrolysis-driven transmembrane transporter activity	7	1.7811704834605597	0.03712032465691885	ATP6V1C1, ATP2C2, ATP10B, ABCB11, ATP10A, ABCC4, ABCA4	263	122	12983	2.8324191236053102	0.9999999954857463	0.6561524871813792	42.070162117179166
GOTERM_MF_FAT	GO:0015399~primary active transmembrane transporter activity	7	1.7811704834605597	0.03712032465691885	ATP6V1C1, ATP2C2, ATP10B, ABCB11, ATP10A, ABCC4, ABCA4	263	122	12983	2.8324191236053102	0.9999999954857463	0.6561524871813792	42.070162117179166
GOTERM_MF_FAT	GO:0042625~ATPase activity, coupled to transmembrane movement of ions	5	1.2722646310432568	0.062351781383278265	ATP6V1C1, ATP2C2, ATP10B, ABCB11, ATP10A	263	74	12983	3.3354742575274896	0.9999999999999938	0.7157481474839177	60.512024627318304
GOTERM_BP_FAT	GO:0009260~ribonucleotide biosynthetic process	6	1.5267175572519083	0.09545895946454794	ATP6V1C1, ATP2C2, ATP10B, ATP10A, DPYD, ATP6V0D2	265	124	13528	2.4701156421180768	1.0	0.7986416496231427	81.93704598705094
GOTERM_BP_FAT	GO:0006754~ATP biosynthetic process	5	1.2722646310432568	0.09620444142498963	ATP6V1C1, ATP2C2, ATP10B, ATP10A, ATP6V0D2	265	89	13528	2.867924528301887	1.0	0.7958056254656978	82.18929756785485
GOTERM_BP_FAT	GO:0044271~nitrogen compound biosynthetic process	11	2.7989821882951653	0.10351519506464026	ATP6V1C1, ATP2C2, BHMT2, ATP10B, ADCY9, ATP10A, PAH, ETNK2, DPYD, AGXT, ATP6V0D2	265	325	13528	1.7278142235123366	1.0	0.8099429092813	84.49343051110964
GOTERM_BP_FAT	GO:0009206~purine ribonucleoside triphosphate biosynthetic process	5	1.2722646310432568	0.12488611581371518	ATP6V1C1, ATP2C2, ATP10B, ATP10A, ATP6V0D2	265	98	13528	2.6045437042741626	1.0	0.8358076871301462	89.72494008592058
GOTERM_BP_FAT	GO:0009201~ribonucleoside triphosphate biosynthetic process	5	1.2722646310432568	0.1282756653593709	ATP6V1C1, ATP2C2, ATP10B, ATP10A, ATP6V0D2	265	99	13528	2.5782351820087666	1.0	0.8400213912413845	90.3830779521649
GOTERM_BP_FAT	GO:0009145~purine nucleoside triphosphate biosynthetic process	5	1.2722646310432568	0.1282756653593709	ATP6V1C1, ATP2C2, ATP10B, ATP10A, ATP6V0D2	265	99	13528	2.5782351820087666	1.0	0.8400213912413845	90.3830779521649
GOTERM_BP_FAT	GO:0009142~nucleoside triphosphate biosynthetic process	5	1.2722646310432568	0.1386711629282345	ATP6V1C1, ATP2C2, ATP10B, ATP10A, ATP6V0D2	265	102	13528	2.502404735479097	1.0	0.8501281789609783	92.16272615486322
GOTERM_BP_FAT	GO:0046034~ATP metabolic process	5	1.2722646310432568	0.14939287896795697	ATP6V1C1, ATP2C2, ATP10B, ATP10A, ATP6V0D2	265	105	13528	2.4309074573225513	1.0	0.8560871628017123	93.67042782969956
GOTERM_BP_FAT	GO:0009165~nucleotide biosynthetic process	7	1.7811704834605597	0.15808656044003083	ATP6V1C1, ATP2C2, ATP10B, ADCY9, ATP10A, DPYD, ATP6V0D2	265	186	13528	1.9212010549807264	1.0	0.8643397909503059	94.68782381214373
GOTERM_BP_FAT	GO:0009259~ribonucleotide metabolic process	6	1.5267175572519083	0.16036891168195222	ATP6V1C1, ATP2C2, ATP10B, ATP10A, DPYD, ATP6V0D2	265	147	13528	2.0836349634193296	1.0	0.8668913331697811	94.92818731488629
INTERPRO	IPR001757:ATPase, P-type, K/Mg/Cd/Cu/Zn/Na/Ca/Na/H-transporter	3	0.7633587786259541	0.16076019281976928	ATP2C2, ATP10B, ATP10A	333	36	16659	4.168918918918918	1.0	0.9588161853432833	92.64383961366988
INTERPRO	IPR008250:ATPase, P-type, ATPase-associated region	3	0.7633587786259541	0.16076019281976928	ATP2C2, ATP10B, ATP10A	333	36	16659	4.168918918918918	1.0	0.9588161853432833	92.64383961366988
INTERPRO	IPR018303:ATPase, P-type phosphorylation site	3	0.7633587786259541	0.16076019281976928	ATP2C2, ATP10B, ATP10A	333	36	16659	4.168918918918918	1.0	0.9588161853432833	92.64383961366988
GOTERM_BP_FAT	GO:0006164~purine nucleotide biosynthetic process	6	1.5267175572519083	0.16352692829821439	ATP6V1C1, ATP2C2, ATP10B, ADCY9, ATP10A, ATP6V0D2	265	148	13528	2.0695563488016315	1.0	0.8644460726105931	95.24392902715874
UP_SEQ_FEATURE	active site:4-aspartylphosphate intermediate	3	0.7633587786259541	0.1756186747680701	ATP2C2, ATP10B, ATP10A	373	39	19113	3.9416374510208296	1.0	0.9612602236241322	95.45979191528585
GOTERM_BP_FAT	GO:0034654~nucleobase, nucleoside, nucleotide and nucleic acid biosynthetic process	7	1.7811704834605597	0.1760304538272738	ATP6V1C1, ATP2C2, ATP10B, ADCY9, ATP10A, DPYD, ATP6V0D2	265	193	13528	1.8515201877016327	1.0	0.8720518950275076	96.32141679571171
GOTERM_BP_FAT	GO:0034404~nucleobase, nucleoside and nucleotide biosynthetic process	7	1.7811704834605597	0.1760304538272738	ATP6V1C1, ATP2C2, ATP10B, ADCY9, ATP10A, DPYD, ATP6V0D2	265	193	13528	1.8515201877016327	1.0	0.8720518950275076	96.32141679571171
UP_SEQ_FEATURE	metal ion-binding site:Magnesium	5	1.2722646310432568	0.1901690544541888	EYA1, ALPPL2, ATP2C2, ATP10B, ATP10A	373	116	19113	2.2086761578996024	1.0	0.9596505540432335	96.5861419225693
GOTERM_BP_FAT	GO:0009205~purine ribonucleoside triphosphate metabolic process	5	1.2722646310432568	0.19516341628337594	ATP6V1C1, ATP2C2, ATP10B, ATP10A, ATP6V0D2	265	117	13528	2.18158361554588	1.0	0.8884696625230378	97.53601330241379
GOTERM_BP_FAT	GO:0009152~purine ribonucleotide biosynthetic process	5	1.2722646310432568	0.19516341628337594	ATP6V1C1, ATP2C2, ATP10B, ATP10A, ATP6V0D2	265	117	13528	2.18158361554588	1.0	0.8884696625230378	97.53601330241379
GOTERM_BP_FAT	GO:0009199~ribonucleoside triphosphate metabolic process	5	1.2722646310432568	0.19916082635637372	ATP6V1C1, ATP2C2, ATP10B, ATP10A, ATP6V0D2	265	118	13528	2.1630956188039656	1.0	0.8913652201055098	97.73663869653802
GOTERM_BP_FAT	GO:0009144~purine nucleoside triphosphate metabolic process	5	1.2722646310432568	0.21539061615906627	ATP6V1C1, ATP2C2, ATP10B, ATP10A, ATP6V0D2	265	122	13528	2.092174450974327	1.0	0.9045378911597195	98.40381006611634
GOTERM_BP_FAT	GO:0009141~nucleoside triphosphate metabolic process	5	1.2722646310432568	0.25311129777890995	ATP6V1C1, ATP2C2, ATP10B, ATP10A, ATP6V0D2	265	131	13528	1.94843727495319	1.0	0.9282818184868696	99.31118677071507
GOTERM_BP_FAT	GO:0009150~purine ribonucleotide metabolic process	5	1.2722646310432568	0.2833306959951042	ATP6V1C1, ATP2C2, ATP10B, ATP10A, ATP6V0D2	265	138	13528	1.849603500136724	1.0	0.9425101698600441	99.65947801175923
GOTERM_BP_FAT	GO:0006163~purine nucleotide metabolic process	6	1.5267175572519083	0.3008833195283275	ATP6V1C1, ATP2C2, ATP10B, ADCY9, ATP10A, ATP6V0D2	265	186	13528	1.646743761412051	1.0	0.9475068370066478	99.77692346282838
KEGG_PATHWAY	hsa05110:Vibrio cholerae infection	3	0.7633587786259541	0.39061444489976854	ATP6V1C1, ADCY9, ATP6V0D2	123	56	5085	2.214721254355401	1.0	0.9381558281377356	99.65467863326697
GOTERM_MF_FAT	GO:0042623~ATPase activity, coupled	7	1.7811704834605597	0.472615435970432	ATP6V1C1, ATP2C2, ATP10B, ABCB11, ATP10A, ABCC4, ABCA4	263	272	12983	1.2704232833817937	1.0	0.9845023544431237	99.99023686357384
SP_PIR_KEYWORDS	magnesium	10	2.5445292620865136	0.5001376883390162	FGFR1, ITGAL, EYA1, ALPPL2, ATP2C2, ATP10B, ADCY9, ATP10A, GRIN2A, CSF1R	374	442	19235	1.1635855493986982	1.0	0.9241905295374715	99.99301883487128
GOTERM_MF_FAT	GO:0016887~ATPase activity	7	1.7811704834605597	0.6704244116070792	ATP6V1C1, ATP2C2, ATP10B, ABCB11, ATP10A, ABCC4, ABCA4	263	334	12983	1.0345962068258918	1.0	0.9945973937340338	99.99998896275154
GOTERM_MF_FAT	GO:0000287~magnesium ion binding	8	2.035623409669211	0.8116406147554642	ITGAL, EYA1, ALPPL2, ATP2C2, ATP10B, ADCY9, ATP10A, GRIN2A	263	452	12983	0.873717150644369	1.0	0.9990960490231259	99.99999999656272

Annotation Cluster 33	Enrichment Score: 1.0155860590278658
Category	Term	Count	%	PValue	Genes	List Total	Pop Hits	Pop Total	Fold Enrichment	Bonferroni	Benjamini	FDR
UP_SEQ_FEATURE	domain:SH2	6	1.5267175572519083	0.039512742603217174	TNS4, SH2D1A, BMX, FES, GRAP2, GRB7	373	96	19113	3.2025804289544237	1.0	0.6736343828728376	47.5600488320646
SP_PIR_KEYWORDS	SH2 domain	6	1.5267175572519083	0.06502060309506712	TNS4, SH2D1A, BMX, FES, GRAP2, GRB7	374	111	19235	2.7800260153201335	0.9999999999862482	0.4733811622174836	60.45896391423623
INTERPRO	IPR000980:SH2 motif	6	1.5267175572519083	0.07119330677413986	TNS4, SH2D1A, BMX, FES, GRAP2, GRB7	333	111	16659	2.704163623082542	1.0	0.8821600107157017	66.70316123965118
SMART	SM00252:SH2	6	1.5267175572519083	0.08747626233161766	TNS4, SH2D1A, BMX, FES, GRAP2, GRB7	194	111	9079	2.529674003900808	0.9999925612833517	0.7714731401980105	65.51258663993515
GOTERM_MF_FAT	GO:0030674~protein binding, bridging	5	1.2722646310432568	0.12214502248585399	FLRT2, SH2D1A, FGB, GRAP2, GRB7	263	94	12983	2.62579888358547	1.0	0.8490538621753136	84.74380427253433
GOTERM_MF_FAT	GO:0060090~molecular adaptor activity	4	1.0178117048346056	0.15305195116007064	SH2D1A, GRAP2, GRB7, TRAT1	263	67	12983	2.9471653141138416	1.0	0.8851084184830941	90.90528524748127
GOTERM_MF_FAT	GO:0005070~SH3/SH2 adaptor activity	3	0.7633587786259541	0.2600551087913473	SH2D1A, GRAP2, GRB7	263	49	12983	3.022348102739195	1.0	0.9502121701609515	98.70516882833083

Annotation Cluster 34	Enrichment Score: 1.0035802230859787
Category	Term	Count	%	PValue	Genes	List Total	Pop Hits	Pop Total	Fold Enrichment	Bonferroni	Benjamini	FDR
GOTERM_MF_FAT	GO:0022890~inorganic cation transmembrane transporter activity	11	2.7989821882951653	9.768152463393188E-4	ATP6V1C1, TF, ATP2C2, COX7A1, ABCB11, KCNA1, SLC25A37, ATP6V0D2, ITPR1, TRPM2, SLC9A1	263	151	12983	3.5961272127514916	0.3913212543851775	0.3913212543851775	1.4005820178715211
GOTERM_MF_FAT	GO:0015077~monovalent inorganic cation transmembrane transporter activity	6	1.5267175572519083	0.05932536800695683	ATP6V1C1, COX7A1, ABCB11, KCNA1, ATP6V0D2, SLC9A1	263	104	12983	2.8479818660427023	0.9999999999999678	0.7114046947662815	58.632124832535325
GOTERM_MF_FAT	GO:0015078~hydrogen ion transmembrane transporter activity	4	1.0178117048346056	0.2730176526211687	ATP6V1C1, COX7A1, ATP6V0D2, SLC9A1	263	90	12983	2.1940008449514155	1.0	0.9556192450815183	98.99668816011096
GOTERM_BP_FAT	GO:0006091~generation of precursor metabolites and energy	6	1.5267175572519083	0.7350202013744496	ATP6V1C1, G6PC, COX7A1, PPARGC1A, ATP6V0D2, SOD2	265	313	13528	0.978576164928567	1.0	0.9989278371157275	99.99999998549126
KEGG_PATHWAY	hsa00190:Oxidative phosphorylation	3	0.7633587786259541	0.8251939027116502	ATP6V1C1, COX7A1, ATP6V0D2	123	130	5085	0.9540337711069419	1.0	0.9933924435849527	99.99999978545056

Annotation Cluster 35	Enrichment Score: 1.00353212531814
Category	Term	Count	%	PValue	Genes	List Total	Pop Hits	Pop Total	Fold Enrichment	Bonferroni	Benjamini	FDR
GOTERM_BP_FAT	GO:0001934~positive regulation of protein amino acid phosphorylation	8	2.035623409669211	0.0017577318006173296	CSF2, EDNRB, NOD2, CD80, GDF6, IGF1, BMP7, FAM129A	265	89	13528	4.588679245283019	0.962674979042277	0.19684382264914602	2.9562568203812756
GOTERM_BP_FAT	GO:0042327~positive regulation of phosphorylation	8	2.035623409669211	0.002873711334715898	CSF2, EDNRB, NOD2, CD80, GDF6, IGF1, BMP7, FAM129A	265	97	13528	4.210231472476172	0.9953861775700351	0.23580702012436472	4.790266809969735
GOTERM_BP_FAT	GO:0010562~positive regulation of phosphorus metabolic process	8	2.035623409669211	0.0034090537266350087	CSF2, EDNRB, NOD2, CD80, GDF6, IGF1, BMP7, FAM129A	265	100	13528	4.083924528301887	0.9983089516049723	0.2620831450128066	5.658425962347846
GOTERM_BP_FAT	GO:0045937~positive regulation of phosphate metabolic process	8	2.035623409669211	0.0034090537266350087	CSF2, EDNRB, NOD2, CD80, GDF6, IGF1, BMP7, FAM129A	265	100	13528	4.083924528301887	0.9983089516049723	0.2620831450128066	5.658425962347846
GOTERM_BP_FAT	GO:0010647~positive regulation of cell communication	15	3.816793893129771	0.0052907687178309105	CSF2, CFLAR, SECTM1, PTGS2, GDF6, IGF1, TLR3, TRAT1, TRIM38, NOD2, CD80, ITGA8, GPR44, CASP1, BMP7	265	329	13528	2.327464586798188	0.999950557397676	0.30733655085072376	8.651217735635687
GOTERM_BP_FAT	GO:0009967~positive regulation of signal transduction	14	3.5623409669211195	0.005339853815116556	CFLAR, SECTM1, CSF2, GDF6, IGF1, TLR3, TRAT1, TRIM38, NOD2, CD80, ITGA8, GPR44, CASP1, BMP7	265	295	13528	2.4226670930604413	0.9999549135314978	0.30050056992092	8.728076206242363
GOTERM_BP_FAT	GO:0031401~positive regulation of protein modification process	10	2.5445292620865136	0.011192856775267311	CSF2, EDNRB, NOD2, CD80, GDF6, IGF1, LRRK2, BMP7, FAM129A, PPARGC1A	265	187	13528	2.729896075068106	0.9999999992695823	0.4089975480280921	17.468917141551564
GOTERM_BP_FAT	GO:0032268~regulation of cellular protein metabolic process	18	4.580152671755725	0.011948573182302802	CSF2, METAP1, MASP1, GDF6, IGF1, CTCFL, PPARGC1A, APOA4, EDNRB, NOD2, CD80, NLRP12, QKI, LRRK2, FAM129A, BMP7, HHATL, CD28	265	474	13528	1.9385717697635536	0.9999999998250241	0.42187219012883537	18.53824166320225
GOTERM_BP_FAT	GO:0031399~regulation of protein modification process	13	3.307888040712468	0.013250049383107835	CSF2, GDF6, IGF1, CTCFL, PPARGC1A, EDNRB, NOD2, CD80, NLRP12, FAM129A, BMP7, LRRK2, HHATL	265	295	13528	2.2496194435561243	0.9999999999851031	0.44764722108510613	20.349294978636088
GOTERM_BP_FAT	GO:0032270~positive regulation of cellular protein metabolic process	11	2.7989821882951653	0.016216230220503933	CSF2, EDNRB, NOD2, CD80, GDF6, IGF1, LRRK2, BMP7, FAM129A, PPARGC1A, CD28	265	233	13528	2.410041298890598	0.9999999999999464	0.4780271438344079	24.336220655294294
GOTERM_BP_FAT	GO:0001932~regulation of protein amino acid phosphorylation	9	2.2900763358778624	0.02027084543980785	CSF2, EDNRB, NOD2, CD80, GDF6, NLRP12, IGF1, BMP7, FAM129A	265	173	13528	2.655731268404406	1.0	0.4890581615257341	29.48299074492632
GOTERM_BP_FAT	GO:0051247~positive regulation of protein metabolic process	11	2.7989821882951653	0.021093197114830792	CSF2, EDNRB, NOD2, CD80, GDF6, IGF1, LRRK2, BMP7, FAM129A, PPARGC1A, CD28	265	243	13528	2.310862644615265	1.0	0.4910153411891022	30.485824034924992
GOTERM_BP_FAT	GO:0050731~positive regulation of peptidyl-tyrosine phosphorylation	4	1.0178117048346056	0.0635957637060045	CSF2, NOD2, CD80, IGF1	265	47	13528	4.344600562023284	1.0	0.7143950731175948	67.39792509479318
GOTERM_BP_FAT	GO:0050730~regulation of peptidyl-tyrosine phosphorylation	4	1.0178117048346056	0.14717995862173372	CSF2, NOD2, CD80, IGF1	265	68	13528	3.002885682574917	1.0	0.8588051280157665	93.38360521099744
SP_PIR_KEYWORDS	growth factor	5	1.2722646310432568	0.24973689830717327	CSF3, CSF2, GDF6, IGF1, BMP7	374	131	19235	1.9629954688329183	1.0	0.7971588604505675	98.10389873251512
GOTERM_BP_FAT	GO:0031328~positive regulation of cellular biosynthetic process	16	4.071246819338422	0.36257932591556297	CIITA, CSF2, ABLIM3, GDF6, SOX5, IGF1, TLR3, PPARGC1A, ZIC3, SOD2, APOA4, NOD2, CD80, FAM129A, BMP7, CD28	265	685	13528	1.1923867235917918	1.0	0.9677855382381823	99.95386193698957
GOTERM_BP_FAT	GO:0009891~positive regulation of biosynthetic process	16	4.071246819338422	0.38436331944547497	CIITA, CSF2, ABLIM3, GDF6, SOX5, IGF1, TLR3, PPARGC1A, ZIC3, SOD2, APOA4, NOD2, CD80, FAM129A, BMP7, CD28	265	695	13528	1.175230080086874	1.0	0.9722242445006304	99.97450426718831
GOTERM_MF_FAT	GO:0008083~growth factor activity	5	1.2722646310432568	0.4092518607209945	CSF3, CSF2, GDF6, IGF1, BMP7	263	161	12983	1.5330751245778524	1.0	0.9768580473185716	99.94979434633187
GOTERM_BP_FAT	GO:0042325~regulation of phosphorylation	11	2.7989821882951653	0.4251277335685443	CSF2, EDNRB, NOD2, CD80, ADCY9, GDF6, NLRP12, TLR3, IGF1, BMP7, FAM129A	265	466	13528	1.205020649445299	1.0	0.9792508886015855	99.992075667965
GOTERM_BP_FAT	GO:0019220~regulation of phosphate metabolic process	11	2.7989821882951653	0.4747597543346108	CSF2, EDNRB, NOD2, CD80, ADCY9, GDF6, NLRP12, TLR3, IGF1, BMP7, FAM129A	265	485	13528	1.1578136549309472	1.0	0.9853398919105267	99.99830139321344
GOTERM_BP_FAT	GO:0051174~regulation of phosphorus metabolic process	11	2.7989821882951653	0.4747597543346108	CSF2, EDNRB, NOD2, CD80, ADCY9, GDF6, NLRP12, TLR3, IGF1, BMP7, FAM129A	265	485	13528	1.1578136549309472	1.0	0.9853398919105267	99.99830139321344
GOTERM_BP_FAT	GO:0032583~regulation of gene-specific transcription	4	1.0178117048346056	0.4875999126212775	CIITA, TAL1, IGF1, PPARGC1A	265	134	13528	1.52385243593354	1.0	0.9859510574288848	99.99888635055109
GOTERM_BP_FAT	GO:0010604~positive regulation of macromolecule metabolic process	18	4.580152671755725	0.5125653773298671	CIITA, CSF2, ABLIM3, GDF6, SOX5, TLR3, IGF1, CTCFL, PPARGC1A, ZIC3, EDNRB, NOD2, EYA1, CD80, LRRK2, FAM129A, BMP7, CD28	265	857	13528	1.0722088901609388	1.0	0.9882889713518199	99.99952496029701
GOTERM_BP_FAT	GO:0010557~positive regulation of macromolecule biosynthetic process	13	3.307888040712468	0.6287693046485339	CIITA, CSF2, ABLIM3, GDF6, SOX5, IGF1, TLR3, PPARGC1A, ZIC3, CD80, FAM129A, BMP7, CD28	265	654	13528	1.014736599157579	1.0	0.9958956205351583	99.99999543612923
GOTERM_BP_FAT	GO:0010628~positive regulation of gene expression	11	2.7989821882951653	0.7026104228672729	CIITA, CSF2, CD80, ABLIM3, GDF6, SOX5, CTCFL, IGF1, BMP7, PPARGC1A, ZIC3	265	581	13528	0.9665053745981229	1.0	0.9984021380856691	99.99999989614761
GOTERM_BP_FAT	GO:0051173~positive regulation of nitrogen compound metabolic process	12	3.0534351145038165	0.7176634217702551	CIITA, CSF2, EYA1, CD80, ABLIM3, GDF6, SOX5, IGF1, BMP7, PPARGC1A, ZIC3, SOD2	265	644	13528	0.9512246572131723	1.0	0.9986922415896899	99.99999995718163
GOTERM_BP_FAT	GO:0045944~positive regulation of transcription from RNA polymerase II promoter	7	1.7811704834605597	0.7352176983385877	CIITA, ABLIM3, SOX5, IGF1, BMP7, PPARGC1A, ZIC3	265	371	13528	0.963189747241011	1.0	0.9989116796760037	99.9999999856746
GOTERM_BP_FAT	GO:0045935~positive regulation of nucleobase, nucleoside, nucleotide and nucleic acid metabolic process	11	2.7989821882951653	0.7816225989817343	CIITA, CSF2, EYA1, CD80, ABLIM3, GDF6, SOX5, IGF1, BMP7, PPARGC1A, ZIC3	265	624	13528	0.8999032414126754	1.0	0.9994807575925445	99.99999999946453
GOTERM_BP_FAT	GO:0045941~positive regulation of transcription	9	2.2900763358778624	0.8651853388235307	CIITA, CD80, ABLIM3, GDF6, SOX5, IGF1, BMP7, PPARGC1A, ZIC3	265	564	13528	0.8146126053793656	1.0	0.9999161495344553	99.99999999999986
GOTERM_BP_FAT	GO:0006357~regulation of transcription from RNA polymerase II promoter	11	2.7989821882951653	0.9076151573380385	CIITA, TAL1, ABLIM3, RNF2, SOX5, IGF1, ZNF367, BMP7, PPARGC1A, ZIC3, SOD2	265	727	13528	0.7724066336196828	1.0	0.9999786099420118	100.0
GOTERM_BP_FAT	GO:0045893~positive regulation of transcription, DNA-dependent	7	1.7811704834605597	0.9080344032059114	CIITA, ABLIM3, SOX5, IGF1, BMP7, PPARGC1A, ZIC3	265	477	13528	0.7491475811874531	1.0	0.9999784935693342	100.0
GOTERM_BP_FAT	GO:0051254~positive regulation of RNA metabolic process	7	1.7811704834605597	0.9119970226875661	CIITA, ABLIM3, SOX5, IGF1, BMP7, PPARGC1A, ZIC3	265	481	13528	0.7429176636723807	1.0	0.9999814124562063	100.0

Annotation Cluster 36	Enrichment Score: 0.9743099347061306
Category	Term	Count	%	PValue	Genes	List Total	Pop Hits	Pop Total	Fold Enrichment	Bonferroni	Benjamini	FDR
GOTERM_BP_FAT	GO:0044057~regulation of system process	13	3.307888040712468	0.018384316105663965	TF, ADORA3, MYL2, PTGS2, GRIN2A, CTNND2, NPY1R, KCNIP2, APOA4, EDNRB, GRM3, CNTN4, SEMA3A	265	309	13528	2.147694938022837	0.9999999999999991	0.4802153575780922	27.13072764312069
GOTERM_BP_FAT	GO:0031644~regulation of neurological system process	7	1.7811704834605597	0.07936375800781156	TF, EDNRB, GRM3, PTGS2, CTNND2, GRIN2A, CNTN4	265	153	13528	2.3355777531138244	1.0	0.7641065568196687	75.5969955890981
GOTERM_BP_FAT	GO:0048167~regulation of synaptic plasticity	4	1.0178117048346056	0.12921817169123057	PTGS2, CTNND2, GRIN2A, CNTN4	265	64	13528	3.1905660377358487	1.0	0.8381589616703926	90.5589038845355
GOTERM_BP_FAT	GO:0051969~regulation of transmission of nerve impulse	6	1.5267175572519083	0.16036891168195222	TF, GRM3, PTGS2, CTNND2, GRIN2A, CNTN4	265	147	13528	2.0836349634193296	1.0	0.8668913331697811	94.92818731488629
GOTERM_BP_FAT	GO:0007611~learning or memory	5	1.2722646310432568	0.17174012760562116	PTGS2, ITGA8, CTNND2, GRIN2A, AMPH	265	111	13528	2.2995070542240352	1.0	0.8678714596336609	95.98068164216241
GOTERM_BP_FAT	GO:0050804~regulation of synaptic transmission	5	1.2722646310432568	0.2746345256674464	GRM3, PTGS2, CTNND2, GRIN2A, CNTN4	265	136	13528	1.8768035516093229	1.0	0.9378516399566835	99.58169597752513

Annotation Cluster 37	Enrichment Score: 0.9671213689714647
Category	Term	Count	%	PValue	Genes	List Total	Pop Hits	Pop Total	Fold Enrichment	Bonferroni	Benjamini	FDR
GOTERM_BP_FAT	GO:0048732~gland development	8	2.035623409669211	0.01666741014390996	HOXB3, CTTNBP2, ALDH1A2, PCSK1, EYA1, HOXA9, IGF1, BMP7	265	135	13528	3.0251292802236196	0.9999999999999772	0.48027560070555253	24.92594262149107
GOTERM_BP_FAT	GO:0021983~pituitary gland development	3	0.7633587786259541	0.10299995113545357	ALDH1A2, PCSK1, EYA1	265	28	13528	5.46954177897574	1.0	0.8108544763070425	84.34070965933189
GOTERM_BP_FAT	GO:0035270~endocrine system development	4	1.0178117048346056	0.15179216009978616	HOXB3, ALDH1A2, PCSK1, EYA1	265	69	13528	2.9593656002187583	1.0	0.8591170686123839	93.96816079751935
GOTERM_BP_FAT	GO:0021536~diencephalon development	3	0.7633587786259541	0.1623824384924418	ALDH1A2, PCSK1, EYA1	265	37	13528	4.139112697603263	1.0	0.8639903916076166	95.13170313229304
GOTERM_BP_FAT	GO:0030900~forebrain development	5	1.2722646310432568	0.34506396934894834	ALDH1A2, PCSK1, EYA1, LHX6, FABP7	265	152	13528	1.679245283018868	1.0	0.9629618911071375	99.92673961391999

Annotation Cluster 38	Enrichment Score: 0.9644032984359875
Category	Term	Count	%	PValue	Genes	List Total	Pop Hits	Pop Total	Fold Enrichment	Bonferroni	Benjamini	FDR
SP_PIR_KEYWORDS	iron transport	3	0.7633587786259541	0.0726251607105535	TF, HFE, SLC25A37	374	23	19235	6.7083236456638	0.9999999999993409	0.479140792116897	64.6734929611666
GOTERM_BP_FAT	GO:0006826~iron ion transport	3	0.7633587786259541	0.1092617372441192	TF, HFE, SLC25A37	265	29	13528	5.280936890045543	1.0	0.8129486390374652	86.10437809591569
GOTERM_BP_FAT	GO:0000041~transition metal ion transport	4	1.0178117048346056	0.16115170205282425	TF, HFE, SLC25A37, TRPM2	265	71	13528	2.8760031889449906	1.0	0.8650197331483437	95.00824075643823

Annotation Cluster 39	Enrichment Score: 0.9556422037725171
Category	Term	Count	%	PValue	Genes	List Total	Pop Hits	Pop Total	Fold Enrichment	Bonferroni	Benjamini	FDR
GOTERM_BP_FAT	GO:0034097~response to cytokine stimulus	6	1.5267175572519083	0.01904872199099211	CIITA, ALDH1A2, PCSK1, PTGS2, MMP3, EPHA3	265	79	13528	3.8771435395271077	0.9999999999999998	0.47980672419942616	27.967457986808242
GOTERM_BP_FAT	GO:0009617~response to bacterium	7	1.7811704834605597	0.1760304538272738	PCSK1, NOD2, PTGS2, HIST1H2BJ, TLR3, DEFB126, EPHA3	265	193	13528	1.8515201877016327	1.0	0.8720518950275076	96.32141679571171
GOTERM_BP_FAT	GO:0032496~response to lipopolysaccharide	4	1.0178117048346056	0.1901997886779806	PCSK1, NOD2, PTGS2, EPHA3	265	77	13528	2.6518990443518744	1.0	0.8840547841821286	97.26357168571276
GOTERM_BP_FAT	GO:0002237~response to molecule of bacterial origin	4	1.0178117048346056	0.2359214901645506	PCSK1, NOD2, PTGS2, EPHA3	265	86	13528	2.374374725756911	1.0	0.9191044801118636	98.9845413057837

Annotation Cluster 40	Enrichment Score: 0.951353286826887
Category	Term	Count	%	PValue	Genes	List Total	Pop Hits	Pop Total	Fold Enrichment	Bonferroni	Benjamini	FDR
SP_PIR_KEYWORDS	cGMP	3	0.7633587786259541	0.0618114130531571	PDE1C, PDE1A, PDE3A	374	21	19235	7.347211611917495	0.9999999999508035	0.4827924732733646	58.54423698885562
INTERPRO	IPR002073:3'5'-cyclic nucleotide phosphodiesterase	3	0.7633587786259541	0.06484071741061015	PDE1C, PDE1A, PDE3A	333	21	16659	7.146718146718146	1.0	0.8817759008722884	63.14625289588191
UP_SEQ_FEATURE	region of interest:Catalytic	4	1.0178117048346056	0.07336874443077154	PCSK1, PDE1C, PDE1A, PDE3A	373	50	19113	4.099302949061662	1.0	0.8476055179302813	70.47930421175577
INTERPRO	IPR003607:Metal-dependent phosphohydrolase, HD region	3	0.7633587786259541	0.08199700877881923	PDE1C, PDE1A, PDE3A	333	24	16659	6.253378378378378	1.0	0.8967665623403779	72.02677711246888
GOTERM_MF_FAT	GO:0004114~3',5'-cyclic-nucleotide phosphodiesterase activity	3	0.7633587786259541	0.08374477693535809	PDE1C, PDE1A, PDE3A	263	24	12983	6.1706273764258555	1.0	0.7954167279117991	71.69907579592476
GOTERM_MF_FAT	GO:0004112~cyclic-nucleotide phosphodiesterase activity	3	0.7633587786259541	0.0898565122449247	PDE1C, PDE1A, PDE3A	263	25	12983	5.923802281368822	1.0	0.8078158123607615	74.30485932083724
SMART	SM00471:HDc	3	0.7633587786259541	0.09146029034136094	PDE1C, PDE1A, PDE3A	194	24	9079	5.849871134020619	0.9999957697612122	0.7471112956028223	67.22357101243124
UP_SEQ_FEATURE	metal ion-binding site:Divalent metal cation 2	3	0.7633587786259541	0.10258685028585224	PDE1C, PDE1A, PDE3A	373	28	19113	5.490137878207583	1.0	0.9053823136608901	82.32608956581927
UP_SEQ_FEATURE	metal ion-binding site:Divalent metal cation 1	3	0.7633587786259541	0.10258685028585224	PDE1C, PDE1A, PDE3A	373	28	19113	5.490137878207583	1.0	0.9053823136608901	82.32608956581927
SP_PIR_KEYWORDS	camp	3	0.7633587786259541	0.12733479539745562	PDE1C, PDE1A, PDE3A	374	32	19235	4.821607620320856	1.0	0.6019706646862151	84.73640108317687
GOTERM_MF_FAT	GO:0008081~phosphoric diester hydrolase activity	4	1.0178117048346056	0.24037784198896572	F2RL2, PDE1C, PDE1A, PDE3A	263	84	12983	2.3507151910193733	1.0	0.9421751988300401	98.10888053772476
KEGG_PATHWAY	hsa00230:Purine metabolism	4	1.0178117048346056	0.7174145757484288	ADCY9, PDE1C, PDE1A, PDE3A	123	153	5085	1.0808225729316119	1.0	0.9781537857559386	99.99994767037317

Annotation Cluster 41	Enrichment Score: 0.9426580560073098
Category	Term	Count	%	PValue	Genes	List Total	Pop Hits	Pop Total	Fold Enrichment	Bonferroni	Benjamini	FDR
GOTERM_BP_FAT	GO:0002253~activation of immune response	6	1.5267175572519083	0.0367859198184121	CFHR1, C1QB, NOD2, MASP1, CD46, TLR3	265	94	13528	3.2584504215174626	1.0	0.616946301927419	47.2336480970858
GOTERM_BP_FAT	GO:0050778~positive regulation of immune response	7	1.7811704834605597	0.06478187080648656	CFHR1, C1QB, SH2D1A, NOD2, MASP1, CD46, TLR3	265	145	13528	2.464437215354587	1.0	0.7175958135267235	68.09519731314249
GOTERM_BP_FAT	GO:0016064~immunoglobulin mediated immune response	4	1.0178117048346056	0.08826928927938917	C1QB, NOD2, CD40LG, CD46	265	54	13528	3.781411600279525	1.0	0.7860690511580772	79.32542241794255
GOTERM_BP_FAT	GO:0019724~B cell mediated immunity	4	1.0178117048346056	0.09595766708289258	C1QB, NOD2, CD40LG, CD46	265	56	13528	3.646361185983827	1.0	0.7976633159416202	82.10616510167735
GOTERM_BP_FAT	GO:0002252~immune effector process	6	1.5267175572519083	0.12175593717837431	CFHR1, C1QB, NOD2, MASP1, CD40LG, CD46	265	134	13528	2.28577865390031	1.0	0.8298703793975968	89.07971262201043
GOTERM_BP_FAT	GO:0002449~lymphocyte mediated immunity	4	1.0178117048346056	0.15644992849370498	C1QB, NOD2, CD40LG, CD46	265	70	13528	2.9170889487870624	1.0	0.8629488891009058	94.50890546704207
GOTERM_BP_FAT	GO:0002460~adaptive immune response based on somatic recombination of immune receptors built from immunoglobulin superfamily domains	4	1.0178117048346056	0.1901997886779806	C1QB, NOD2, CD40LG, CD46	265	77	13528	2.6518990443518744	1.0	0.8840547841821286	97.26357168571276
GOTERM_BP_FAT	GO:0002250~adaptive immune response	4	1.0178117048346056	0.1901997886779806	C1QB, NOD2, CD40LG, CD46	265	77	13528	2.6518990443518744	1.0	0.8840547841821286	97.26357168571276
GOTERM_BP_FAT	GO:0002443~leukocyte mediated immunity	4	1.0178117048346056	0.2359214901645506	C1QB, NOD2, CD40LG, CD46	265	86	13528	2.374374725756911	1.0	0.9191044801118636	98.9845413057837

Annotation Cluster 42	Enrichment Score: 0.9294393071123757
Category	Term	Count	%	PValue	Genes	List Total	Pop Hits	Pop Total	Fold Enrichment	Bonferroni	Benjamini	FDR
INTERPRO	IPR014716:Fibrinogen, alpha/beta/gamma chain, C-terminal globular, subdomain 1	3	0.7633587786259541	0.07613412016664091	FGB, ANGPTL1, FGL2	333	23	16659	6.525264394829612	1.0	0.8884378606656699	69.24531355220712
UP_SEQ_FEATURE	domain:Fibrinogen C-terminal	3	0.7633587786259541	0.12809903469558184	FGB, ANGPTL1, FGL2	373	32	19113	4.803870643431635	1.0	0.9404108886604473	88.86262652970176
INTERPRO	IPR002181:Fibrinogen, alpha/beta/gamma chain, C-terminal globular	3	0.7633587786259541	0.13309873854781365	FGB, ANGPTL1, FGL2	333	32	16659	4.690033783783783	1.0	0.9468655675224682	88.07776440673472
SMART	SM00186:FBG	3	0.7633587786259541	0.14755150438945394	FGB, ANGPTL1, FGL2	194	32	9079	4.387403350515464	0.9999999988618719	0.8202443300010505	84.37906418183961

Annotation Cluster 43	Enrichment Score: 0.9284383705277414
Category	Term	Count	%	PValue	Genes	List Total	Pop Hits	Pop Total	Fold Enrichment	Bonferroni	Benjamini	FDR
GOTERM_BP_FAT	GO:0055088~lipid homeostasis	5	1.2722646310432568	0.0172878077482186	APOA4, G6PC, MALL, APOC4, LIPG	265	51	13528	5.004809470958194	0.999999999999993	0.47222624164773763	25.729780799214097
OMIM_DISEASE	Newly identified loci that influence lipid concentrations and risk of coronary artery disease	3	0.7633587786259541	0.166298225223233	APOA4, APOC4, LIPG	94	29	3671	4.039985326485693	0.9999999999999784	0.9999721418759994	89.19813757311094
OMIM_DISEASE	Six new loci associated with blood low-density lipoprotein cholesterol, high-density lipoprotein cholesterol or triglycerides in humans	3	0.7633587786259541	0.21244905790307053	APOA4, APOC4, LIPG	94	34	3671	3.4458698372966206	1.0	0.9999673373178823	94.61878190348897
OMIM_DISEASE	Common variants at 30 loci contribute to polygenic dyslipidemia	3	0.7633587786259541	0.31649304424788977	APOA4, APOC4, LIPG	94	45	3671	2.60354609929078	1.0	0.9999980852782355	99.0495299361482

Annotation Cluster 44	Enrichment Score: 0.9237758139172051
Category	Term	Count	%	PValue	Genes	List Total	Pop Hits	Pop Total	Fold Enrichment	Bonferroni	Benjamini	FDR
BIOCARTA	h_nktPathway:Selective expression of chemokine receptors during T-cell polarization	4	1.0178117048346056	0.013857388653857682	CSF2, CD40LG, CCR3, CD28	31	25	1437	7.416774193548386	0.6389229096161338	0.6389229096161338	13.554328157428364
GOTERM_BP_FAT	GO:0002521~leukocyte differentiation	5	1.2722646310432568	0.25311129777890995	CSF3, CSF2, CD40LG, TSHR, CD28	265	131	13528	1.94843727495319	1.0	0.9282818184868696	99.31118677071507
KEGG_PATHWAY	hsa04660:T cell receptor signaling pathway	4	1.0178117048346056	0.4827025910127467	CSF2, CD40LG, GRAP2, CD28	123	108	5085	1.5311653116531168	1.0	0.9554493309199333	99.94704165491261

Annotation Cluster 45	Enrichment Score: 0.9150799110612423
Category	Term	Count	%	PValue	Genes	List Total	Pop Hits	Pop Total	Fold Enrichment	Bonferroni	Benjamini	FDR
GOTERM_CC_FAT	GO:0044456~synapse part	11	2.7989821882951653	0.03549327233421658	GABRA2, GRM3, DLGAP2, GABRB1, ITGA8, SYN3, GRIN2A, NPY1R, LRRK2, ITPR1, AMPH	270	246	12782	2.116862390846131	0.9999686952678144	0.36297429640344725	38.10035494352741
GOTERM_CC_FAT	GO:0030136~clathrin-coated vesicle	7	1.7811704834605597	0.06019969722240446	GABRA2, MALL, SYN3, NPY1R, LRRK2, AMPH, HIP1	270	132	12782	2.5104938271604937	0.9999999817521529	0.48313370972948877	56.13593619575562
GOTERM_CC_FAT	GO:0014069~postsynaptic density	5	1.2722646310432568	0.062390110077334505	GRM3, DLGAP2, ITGA8, GRIN2A, ITPR1	270	71	12782	3.3338549817423053	0.9999999906595982	0.48331323005111715	57.4736333351164
GOTERM_CC_FAT	GO:0008021~synaptic vesicle	5	1.2722646310432568	0.07609601759571903	GABRA2, SYN3, NPY1R, LRRK2, AMPH	270	76	12782	3.114522417153996	0.9999999998635722	0.4975907100388758	65.02363055057783
GOTERM_CC_FAT	GO:0030135~coated vesicle	7	1.7811704834605597	0.11927901874537976	GABRA2, MALL, SYN3, NPY1R, LRRK2, AMPH, HIP1	270	159	12782	2.0841835546238063	0.9999999999999999	0.6266428771668949	81.47087653288507
GOTERM_CC_FAT	GO:0045202~synapse	12	3.0534351145038165	0.13008755305205127	GABRA2, GRM3, DLGAP2, GABRB1, ITGA8, SYN3, GRIN2A, PCDH15, NPY1R, LRRK2, ITPR1, AMPH	270	355	12782	1.6002503912363069	1.0	0.6230108819831169	84.2719104351296
GOTERM_CC_FAT	GO:0043005~neuron projection	10	2.5445292620865136	0.2936517618553994	PCSK1, GRM3, DLGAP2, ITGA8, CPNE6, GRIN2A, CNTN4, SEMA3A, NPY1R, LRRK2	270	342	12782	1.384232185401776	1.0	0.8370129899251775	99.00900837535089
GOTERM_CC_FAT	GO:0045211~postsynaptic membrane	5	1.2722646310432568	0.3166143545369001	GABRA2, GRM3, DLGAP2, GABRB1, GRIN2A	270	135	12782	1.7533607681755827	1.0	0.8479868959559067	99.36090344601503
SP_PIR_KEYWORDS	synapse	6	1.5267175572519083	0.3970998811801751	GABRA2, DLGAP2, GABRB1, SYN3, GRIN2A, AMPH	374	213	19235	1.4487459516457033	1.0	0.8822293034684522	99.90726692319598

Annotation Cluster 46	Enrichment Score: 0.9038983297794071
Category	Term	Count	%	PValue	Genes	List Total	Pop Hits	Pop Total	Fold Enrichment	Bonferroni	Benjamini	FDR
GOTERM_MF_FAT	GO:0042165~neurotransmitter binding	6	1.5267175572519083	0.05737291875066984	GABRA2, GALR1, SSTR1, GABRB1, GRIN2A, NPY1R	263	103	12983	2.875632175421758	0.9999999999999079	0.7288267993135011	57.375485404936065
GOTERM_BP_FAT	GO:0007218~neuropeptide signaling pathway	5	1.2722646310432568	0.10853435537609253	LPHN3, GALR1, SSTR1, NPY1R, EMR2	265	93	13528	2.744572935686752	1.0	0.8131688192773178	85.90955182245199
GOTERM_MF_FAT	GO:0030594~neurotransmitter receptor activity	5	1.2722646310432568	0.125619203638011	GABRA2, GALR1, SSTR1, GABRB1, NPY1R	263	95	12983	2.5981588953372023	1.0	0.8416692958318234	85.59242087731973
GOTERM_MF_FAT	GO:0008188~neuropeptide receptor activity	3	0.7633587786259541	0.19295520171824052	GALR1, SSTR1, NPY1R	263	40	12983	3.7023764258555136	1.0	0.9251994449087032	95.4679431087745
GOTERM_MF_FAT	GO:0042923~neuropeptide binding	3	0.7633587786259541	0.20031877179672913	GALR1, SSTR1, NPY1R	263	41	12983	3.612074561810257	1.0	0.9242937911104264	96.02951922771746

Annotation Cluster 47	Enrichment Score: 0.9019353347346881
Category	Term	Count	%	PValue	Genes	List Total	Pop Hits	Pop Total	Fold Enrichment	Bonferroni	Benjamini	FDR
UP_SEQ_FEATURE	domain:LIM zinc-binding 1	4	1.0178117048346056	0.07336874443077154	ABLIM3, LHX5, LHX6, LIMD1	373	50	19113	4.099302949061662	1.0	0.8476055179302813	70.47930421175577
UP_SEQ_FEATURE	domain:LIM zinc-binding 2	4	1.0178117048346056	0.07336874443077154	ABLIM3, LHX5, LHX6, LIMD1	373	50	19113	4.099302949061662	1.0	0.8476055179302813	70.47930421175577
SP_PIR_KEYWORDS	LIM domain	4	1.0178117048346056	0.15916462003408166	ABLIM3, LHX5, LHX6, LIMD1	374	71	19235	2.8974919032914057	1.0	0.6710637133820476	90.85971776385763
INTERPRO	IPR001781:Zinc finger, LIM-type	4	1.0178117048346056	0.1782207061777561	ABLIM3, LHX5, LHX6, LIMD1	333	73	16659	2.741206960385042	1.0	0.9659272652096921	94.62113215196356
SMART	SM00132:LIM	4	1.0178117048346056	0.20253330762042177	ABLIM3, LHX5, LHX6, LIMD1	194	73	9079	2.5643270724473943	0.9999999999997906	0.8387285618752801	92.8060286197257

Annotation Cluster 48	Enrichment Score: 0.9015660596467922
Category	Term	Count	%	PValue	Genes	List Total	Pop Hits	Pop Total	Fold Enrichment	Bonferroni	Benjamini	FDR
INTERPRO	IPR001452:Src homology-3 domain	9	2.2900763358778624	0.0646763392947292	C1ORF168, ARHGEF5, NEDD9, TNK1, MPP7, UBASH3A, GRAP2, DOCK3, AMPH	333	213	16659	2.1138180433955083	1.0	0.8937178857580848	63.04967676769944
SMART	SM00326:SH3	9	2.2900763358778624	0.08458953619066087	C1ORF168, ARHGEF5, NEDD9, TNK1, MPP7, UBASH3A, GRAP2, DOCK3, AMPH	194	213	9079	1.9774212284013362	0.9999888198522622	0.8038287482818492	64.22226918979138
SP_PIR_KEYWORDS	sh3 domain	8	2.035623409669211	0.11514835248780556	ARHGEF5, NEDD9, TNK1, MPP7, UBASH3A, GRAP2, DOCK3, AMPH	374	210	19235	1.959256429844665	1.0	0.5694768306895395	81.51685841104111
UP_SEQ_FEATURE	domain:SH3	7	1.7811704834605597	0.13224776521328085	ARHGEF5, NEDD9, TNK1, MPP7, UBASH3A, DOCK3, AMPH	373	177	19113	2.0264915708638163	1.0	0.9400463675901181	89.68151276477208
INTERPRO	IPR011511:Variant SH3	3	0.7633587786259541	0.3727876849056032	ARHGEF5, MPP7, DOCK3	333	65	16659	2.308939708939709	1.0	0.9917091672585435	99.90373468061287

Annotation Cluster 49	Enrichment Score: 0.9010937467635751
Category	Term	Count	%	PValue	Genes	List Total	Pop Hits	Pop Total	Fold Enrichment	Bonferroni	Benjamini	FDR
GOTERM_BP_FAT	GO:0001763~morphogenesis of a branching structure	5	1.2722646310432568	0.056501770849272985	EYA1, CTNND2, IGF1, PLXND1, BMP7	265	74	13528	3.449260581336053	1.0	0.6931969027552981	62.91878712125444
GOTERM_BP_FAT	GO:0048754~branching morphogenesis of a tube	4	1.0178117048346056	0.13363242625978933	EYA1, IGF1, PLXND1, BMP7	265	65	13528	3.141480406386067	1.0	0.8466188570757944	91.3428622571612
GOTERM_BP_FAT	GO:0035295~tube development	8	2.035623409669211	0.13945676962721806	CTTNBP2, ALDH1A2, EYA1, HSD11B1, IGF1, PLXND1, BMP7, ZIC3	265	220	13528	1.856329331046312	1.0	0.8499331107242496	92.28376684948446
GOTERM_BP_FAT	GO:0035239~tube morphogenesis	5	1.2722646310432568	0.2361628052128782	EYA1, IGF1, PLXND1, BMP7, ZIC3	265	127	13528	2.0098053781013223	1.0	0.9183263268583711	98.98999782061915

Annotation Cluster 50	Enrichment Score: 0.891546755030238
Category	Term	Count	%	PValue	Genes	List Total	Pop Hits	Pop Total	Fold Enrichment	Bonferroni	Benjamini	FDR
SP_PIR_KEYWORDS	lipid transport	5	1.2722646310432568	0.03219070746877399	APOA4, APOL1, APOC4, APOF, OSBPL11	374	62	19235	4.147619458340521	0.9999948263025045	0.3628893673250385	36.336680660011126
GOTERM_BP_FAT	GO:0008202~steroid metabolic process	9	2.2900763358778624	0.04469188144389317	APOA4, G6PC, APOL1, CUBN, APOF, HSD11B1, DHRS9, OSBPL11, SRD5A2	265	202	13528	2.2744629179899123	1.0	0.6428347570567541	54.15379988560741
SP_PIR_KEYWORDS	steroid metabolism	4	1.0178117048346056	0.06599360548612146	APOL1, CUBN, APOF, HSD11B1	374	48	19235	4.285873440285204	0.9999999999906644	0.47002717532030713	61.023082254449776
SP_PIR_KEYWORDS	cholesterol metabolism	3	0.7633587786259541	0.12733479539745562	APOL1, CUBN, APOF	374	32	19235	4.821607620320856	1.0	0.6019706646862151	84.73640108317687
GOTERM_BP_FAT	GO:0008203~cholesterol metabolic process	4	1.0178117048346056	0.26738414431293245	APOA4, APOL1, CUBN, APOF	265	92	13528	2.219524200164069	1.0	0.9347865417563982	99.50435647033898
GOTERM_BP_FAT	GO:0016125~sterol metabolic process	4	1.0178117048346056	0.3153434012225801	APOA4, APOL1, CUBN, APOF	265	101	13528	2.021744815991033	1.0	0.9533528228164017	99.84381905158784
SP_PIR_KEYWORDS	lipid metabolism	4	1.0178117048346056	0.563436796875994	APOL1, CUBN, APOF, HSD11B1	374	151	19235	1.3623968551899988	1.0	0.9454532143285105	99.9989225371147

Annotation Cluster 51	Enrichment Score: 0.8630212252588927
Category	Term	Count	%	PValue	Genes	List Total	Pop Hits	Pop Total	Fold Enrichment	Bonferroni	Benjamini	FDR
GOTERM_CC_FAT	GO:0030136~clathrin-coated vesicle	7	1.7811704834605597	0.06019969722240446	GABRA2, MALL, SYN3, NPY1R, LRRK2, AMPH, HIP1	270	132	12782	2.5104938271604937	0.9999999817521529	0.48313370972948877	56.13593619575562
GOTERM_CC_FAT	GO:0030659~cytoplasmic vesicle membrane	7	1.7811704834605597	0.07337343436376975	CTTNBP2, GABRA2, SYN3, PECAM1, ABCC4, ITPR1, HIP1	270	139	12782	2.384066080468958	0.9999999996825595	0.4951330413683521	63.63060825599528
GOTERM_CC_FAT	GO:0012506~vesicle membrane	7	1.7811704834605597	0.09948082720942544	CTTNBP2, GABRA2, SYN3, PECAM1, ABCC4, ITPR1, HIP1	270	151	12782	2.194603875398577	0.999999999999913	0.566281652655668	75.11154490279118
GOTERM_CC_FAT	GO:0030135~coated vesicle	7	1.7811704834605597	0.11927901874537976	GABRA2, MALL, SYN3, NPY1R, LRRK2, AMPH, HIP1	270	159	12782	2.0841835546238063	0.9999999999999999	0.6266428771668949	81.47087653288507
GOTERM_CC_FAT	GO:0030667~secretory granule membrane	3	0.7633587786259541	0.1237517081663203	PECAM1, ABCC4, ITPR1	270	29	12782	4.897318007662836	1.0	0.6312905566901588	82.68163870829957
GOTERM_CC_FAT	GO:0030665~clathrin coated vesicle membrane	3	0.7633587786259541	0.30711495224696156	GABRA2, SYN3, HIP1	270	53	12782	2.6796645702306083	1.0	0.8474582950550803	99.23238951660774
GOTERM_CC_FAT	GO:0030662~coated vesicle membrane	3	0.7633587786259541	0.45662812757798565	GABRA2, SYN3, HIP1	270	73	12782	1.945509893455099	1.0	0.9150437105655428	99.96951970167687

Annotation Cluster 52	Enrichment Score: 0.844587990888046
Category	Term	Count	%	PValue	Genes	List Total	Pop Hits	Pop Total	Fold Enrichment	Bonferroni	Benjamini	FDR
GOTERM_MF_FAT	GO:0042626~ATPase activity, coupled to transmembrane movement of substances	7	1.7811704834605597	0.023005197861811925	ATP6V1C1, ATP2C2, ATP10B, ABCB11, ATP10A, ABCC4, ABCA4	263	109	12983	3.1702305787142007	0.9999926672883196	0.5702328796973759	28.530718736438278
GOTERM_MF_FAT	GO:0043492~ATPase activity, coupled to movement of substances	7	1.7811704834605597	0.023936355243528787	ATP6V1C1, ATP2C2, ATP10B, ABCB11, ATP10A, ABCC4, ABCA4	263	110	12983	3.14141030072589	0.9999954825475084	0.5597903355290155	29.507540856840574
GOTERM_MF_FAT	GO:0016820~hydrolase activity, acting on acid anhydrides, catalyzing transmembrane movement of substances	7	1.7811704834605597	0.024892454125388354	ATP6V1C1, ATP2C2, ATP10B, ABCB11, ATP10A, ABCC4, ABCA4	263	111	12983	3.113109307025657	0.9999972541376736	0.5508230908140328	30.49758714372054
GOTERM_MF_FAT	GO:0015405~P-P-bond-hydrolysis-driven transmembrane transporter activity	7	1.7811704834605597	0.03712032465691885	ATP6V1C1, ATP2C2, ATP10B, ABCB11, ATP10A, ABCC4, ABCA4	263	122	12983	2.8324191236053102	0.9999999954857463	0.6561524871813792	42.070162117179166
GOTERM_MF_FAT	GO:0015399~primary active transmembrane transporter activity	7	1.7811704834605597	0.03712032465691885	ATP6V1C1, ATP2C2, ATP10B, ABCB11, ATP10A, ABCC4, ABCA4	263	122	12983	2.8324191236053102	0.9999999954857463	0.6561524871813792	42.070162117179166
UP_SEQ_FEATURE	domain:ABC transporter 1	3	0.7633587786259541	0.12809903469558184	ABCB11, ABCC4, ABCA4	373	32	19113	4.803870643431635	1.0	0.9404108886604473	88.86262652970176
UP_SEQ_FEATURE	domain:ABC transporter 2	3	0.7633587786259541	0.12809903469558184	ABCB11, ABCC4, ABCA4	373	32	19113	4.803870643431635	1.0	0.9404108886604473	88.86262652970176
UP_SEQ_FEATURE	nucleotide phosphate-binding region:ATP 2	3	0.7633587786259541	0.14809198736545195	ABCB11, ABCC4, ABCA4	373	35	19113	4.392110302566067	1.0	0.9460198219749583	92.31799768166815
UP_SEQ_FEATURE	nucleotide phosphate-binding region:ATP 1	3	0.7633587786259541	0.14809198736545195	ABCB11, ABCC4, ABCA4	373	35	19113	4.392110302566067	1.0	0.9460198219749583	92.31799768166815
INTERPRO	IPR003439:ABC transporter-like	3	0.7633587786259541	0.2480717552602229	ABCB11, ABCC4, ABCA4	333	48	16659	3.126689189189189	1.0	0.9807108850172951	98.56699968700262
KEGG_PATHWAY	hsa02010:ABC transporters	3	0.7633587786259541	0.2849865587797134	ABCB11, ABCC4, ABCA4	123	44	5085	2.818736141906874	1.0	0.902552838218831	97.84862566908097
INTERPRO	IPR017871:ABC transporter, conserved site	3	0.7633587786259541	0.31467873284800385	ABCB11, ABCC4, ABCA4	333	57	16659	2.6330014224751066	1.0	0.9893430194056974	99.63988775813644
GOTERM_MF_FAT	GO:0042623~ATPase activity, coupled	7	1.7811704834605597	0.472615435970432	ATP6V1C1, ATP2C2, ATP10B, ABCB11, ATP10A, ABCC4, ABCA4	263	272	12983	1.2704232833817937	1.0	0.9845023544431237	99.99023686357384
GOTERM_MF_FAT	GO:0016887~ATPase activity	7	1.7811704834605597	0.6704244116070792	ATP6V1C1, ATP2C2, ATP10B, ABCB11, ATP10A, ABCC4, ABCA4	263	334	12983	1.0345962068258918	1.0	0.9945973937340338	99.99998896275154
INTERPRO	IPR003593:ATPase, AAA+ type, core	3	0.7633587786259541	0.7849077245106073	ABCB11, ABCC4, ABCA4	333	144	16659	1.0422297297297296	1.0	0.9999852390703374	99.99999998844756
SMART	SM00382:AAA	3	0.7633587786259541	0.8152985184387087	ABCB11, ABCC4, ABCA4	194	144	9079	0.9749785223367698	1.0	0.9983522082631088	99.99999970526177

Annotation Cluster 53	Enrichment Score: 0.8308473882100404
Category	Term	Count	%	PValue	Genes	List Total	Pop Hits	Pop Total	Fold Enrichment	Bonferroni	Benjamini	FDR
BIOCARTA	h_erythPathway:Erythrocyte Differentiation Pathway	3	0.7633587786259541	0.02849800384725497	CSF3, CSF2, IGF1	31	13	1437	10.69727047146402	0.8788314525112765	0.5051617064085397	26.050005274747512
SP_PIR_KEYWORDS	pharmaceutical	4	1.0178117048346056	0.05342427236088426	CSF3, CSF2, CGB, BMP7	374	44	19235	4.6754982984929505	0.9999999986516724	0.4420881539582242	53.12647746025333
KEGG_PATHWAY	hsa04060:Cytokine-cytokine receptor interaction	10	2.5445292620865136	0.17602468588323036	GH2, CCR9, CSF3, CSF2, CD40LG, CXCL13, CCR3, TNFRSF19, BMP7, CSF1R	123	262	5085	1.5779184509402344	0.9999999998803601	0.804441438479194	89.09338679828721
GOTERM_MF_FAT	GO:0005125~cytokine activity	7	1.7811704834605597	0.202872164522723	CSF3, CSF2, SECTM1, CD40LG, CXCL13, GDF6, BMP7	263	195	12983	1.7720776055376815	1.0	0.9226678206948046	96.20861977211099
SP_PIR_KEYWORDS	growth factor	5	1.2722646310432568	0.24973689830717327	CSF3, CSF2, GDF6, IGF1, BMP7	374	131	19235	1.9629954688329183	1.0	0.7971588604505675	98.10389873251512
SP_PIR_KEYWORDS	cytokine	6	1.5267175572519083	0.274944989013462	CSF3, CSF2, CD40LG, CXCL13, GDF6, BMP7	374	181	19235	1.7048778325996397	1.0	0.818877927565576	98.81689576271349
GOTERM_MF_FAT	GO:0008083~growth factor activity	5	1.2722646310432568	0.4092518607209945	CSF3, CSF2, GDF6, IGF1, BMP7	263	161	12983	1.5330751245778524	1.0	0.9768580473185716	99.94979434633187

Annotation Cluster 54	Enrichment Score: 0.8306549281072468
Category	Term	Count	%	PValue	Genes	List Total	Pop Hits	Pop Total	Fold Enrichment	Bonferroni	Benjamini	FDR
SP_PIR_KEYWORDS	differentiation	17	4.325699745547073	0.018309125998605503	TSPY2, TSPY1, ARHGAP24, CYLC2, TAL1, MICALCL, SPATA9, CHRDL2, ITGA8, CATSPER1, PDILT, QKI, LHX6, SEMA3A, SRD5A2, BMP7, CHL1, HIP1	374	460	19235	1.9006916996047432	0.9989657908279754	0.2791606364792487	22.50992676707727
SP_PIR_KEYWORDS	spermatogenesis	6	1.5267175572519083	0.07542184269280683	TSPY2, CYLC2, MICALCL, SPATA9, TSPY1, CATSPER1, PDILT	374	116	19235	2.660197307763231	0.9999999999997857	0.4846896499941967	66.11569238262265
GOTERM_BP_FAT	GO:0019953~sexual reproduction	14	3.5623409669211195	0.11378713438738082	TSPY2, CGB, TSPY1, PTGS2, CTCFL, PDE3A, CYLC2, MICALCL, SPATA9, SYCP3, CD46, CATSPER1, PDILT, QKI, SPAM1	265	458	13528	1.560451511905743	1.0	0.8239003108726781	87.26067267612099
GOTERM_BP_FAT	GO:0007276~gamete generation	12	3.0534351145038165	0.1478234066462812	TSPY2, CGB, TSPY1, PTGS2, CTCFL, PDE3A, SPATA9, MICALCL, CYLC2, SYCP3, CATSPER1, PDILT, QKI	265	395	13528	1.5508574158108428	1.0	0.8564900611138685	93.46824142879512
GOTERM_BP_FAT	GO:0048609~reproductive process in a multicellular organism	13	3.307888040712468	0.24787577879825837	TSPY2, CGB, TSPY1, PTGS2, CTCFL, PDE3A, CYLC2, MICALCL, SPATA9, CTTNBP2, SYCP3, CATSPER1, PDILT, QKI	265	487	13528	1.3627058230986788	1.0	0.9245606161657777	99.22402519793462
GOTERM_BP_FAT	GO:0032504~multicellular organism reproduction	13	3.307888040712468	0.24787577879825837	TSPY2, CGB, TSPY1, PTGS2, CTCFL, PDE3A, CYLC2, MICALCL, SPATA9, CTTNBP2, SYCP3, CATSPER1, PDILT, QKI	265	487	13528	1.3627058230986788	1.0	0.9245606161657777	99.22402519793462
GOTERM_BP_FAT	GO:0007283~spermatogenesis	8	2.035623409669211	0.3982406942219856	TSPY2, CYLC2, MICALCL, SPATA9, TSPY1, SYCP3, CATSPER1, PDILT, QKI	265	308	13528	1.3259495221759372	1.0	0.9743983862534819	99.98271884471215
GOTERM_BP_FAT	GO:0048232~male gamete generation	8	2.035623409669211	0.3982406942219856	TSPY2, CYLC2, MICALCL, SPATA9, TSPY1, SYCP3, CATSPER1, PDILT, QKI	265	308	13528	1.3259495221759372	1.0	0.9743983862534819	99.98271884471215

Annotation Cluster 55	Enrichment Score: 0.8061167117445524
Category	Term	Count	%	PValue	Genes	List Total	Pop Hits	Pop Total	Fold Enrichment	Bonferroni	Benjamini	FDR
INTERPRO	IPR010987:Glutathione S-transferase, C-terminal-like	3	0.7633587786259541	0.11316605795978643	GSTA1, GSTA5, CLIC6	333	29	16659	5.175209692451072	1.0	0.9472604387483626	83.27510502273766
INTERPRO	IPR017933:Glutathione S-transferase/chloride channel, C-terminal	3	0.7633587786259541	0.11972089448912993	GSTA1, GSTA5, CLIC6	333	30	16659	5.0027027027027025	1.0	0.9450314916988303	85.02424989793438
UP_SEQ_FEATURE	domain:GST C-terminal	3	0.7633587786259541	0.13469096758345755	GSTA1, GSTA5, CLIC6	373	33	19113	4.6582988057518895	1.0	0.9374101063751955	90.1369838805752
INTERPRO	IPR012335:Thioredoxin fold	4	1.0178117048346056	0.3268199350622654	GSTA1, GSTA5, CLIC6, PDILT	333	101	16659	1.9812683971099814	1.0	0.9906117367038058	99.7240400229978

Annotation Cluster 56	Enrichment Score: 0.7870401986485339
Category	Term	Count	%	PValue	Genes	List Total	Pop Hits	Pop Total	Fold Enrichment	Bonferroni	Benjamini	FDR
GOTERM_BP_FAT	GO:0050778~positive regulation of immune response	7	1.7811704834605597	0.06478187080648656	CFHR1, C1QB, SH2D1A, NOD2, MASP1, CD46, TLR3	265	145	13528	2.464437215354587	1.0	0.7175958135267235	68.09519731314249
GOTERM_BP_FAT	GO:0031349~positive regulation of defense response	4	1.0178117048346056	0.17068104493721664	SH2D1A, NOD2, NLRP12, TLR3	265	73	13528	2.7972085810286895	1.0	0.8675928916426288	95.89211149463712
GOTERM_BP_FAT	GO:0045089~positive regulation of innate immune response	3	0.7633587786259541	0.22621297952933125	SH2D1A, NOD2, TLR3	265	46	13528	3.3292863002461033	1.0	0.9100632794495093	98.74051032482377
GOTERM_BP_FAT	GO:0045088~regulation of innate immune response	3	0.7633587786259541	0.28423850269048023	SH2D1A, NOD2, TLR3	265	54	13528	2.8360587002096436	1.0	0.9423821376220277	99.66676111021664

Annotation Cluster 57	Enrichment Score: 0.783666041645292
Category	Term	Count	%	PValue	Genes	List Total	Pop Hits	Pop Total	Fold Enrichment	Bonferroni	Benjamini	FDR
UP_SEQ_FEATURE	domain:Sema	3	0.7633587786259541	0.12158682127542328	PLXNC1, SEMA3A, PLXND1	373	31	19113	4.958834212574591	1.0	0.9339610330104677	87.45336442861674
INTERPRO	IPR001627:Semaphorin/CD100 antigen	3	0.7633587786259541	0.1263671946071853	PLXNC1, SEMA3A, PLXND1	333	31	16659	4.841325196163906	1.0	0.9432170839781134	86.6223999242363
SMART	SM00630:Sema	3	0.7633587786259541	0.140195145689258	PLXNC1, SEMA3A, PLXND1	194	31	9079	4.528932490854673	0.9999999965518499	0.857518454806506	82.73743733399331
INTERPRO	IPR003659:Plexin/semaphorin/integrin	3	0.7633587786259541	0.22589414001760424	PLXNC1, SEMA3A, PLXND1	333	45	16659	3.3351351351351353	1.0	0.9794187355946189	97.79088122740231
SMART	SM00423:PSI	3	0.7633587786259541	0.24803387708598817	PLXNC1, SEMA3A, PLXND1	194	45	9079	3.1199312714776632	0.9999999999999999	0.8409700666781486	96.36711975194866

Annotation Cluster 58	Enrichment Score: 0.7836049753401141
Category	Term	Count	%	PValue	Genes	List Total	Pop Hits	Pop Total	Fold Enrichment	Bonferroni	Benjamini	FDR
GOTERM_BP_FAT	GO:0048706~embryonic skeletal system development	5	1.2722646310432568	0.06357648090382925	HOXB3, EYA1, OSR2, HOXB7, HOXA9	265	77	13528	3.314873805439843	1.0	0.7179491924244479	67.38647177628899
GOTERM_BP_FAT	GO:0007389~pattern specification process	10	2.5445292620865136	0.07857839112508405	HOXB3, ALDH1A2, EYA1, HOXB7, HOXC13, RNF2, HOXA9, PLXND1, BMP7, ZIC3	265	267	13528	1.9119496855345912	1.0	0.7637739965909256	75.23946570952987
GOTERM_BP_FAT	GO:0048704~embryonic skeletal system morphogenesis	4	1.0178117048346056	0.09990116448170357	HOXB3, EYA1, OSR2, HOXB7	265	57	13528	3.5823899371069183	1.0	0.8032324026303208	83.39192883538784
GOTERM_BP_FAT	GO:0048562~embryonic organ morphogenesis	6	1.5267175572519083	0.1189862213595226	HOXB3, EYA1, OSR2, HOXB7, ITGA8, BMP7	265	133	13528	2.302964959568733	1.0	0.826892431859933	88.47716341135482
GOTERM_BP_FAT	GO:0048568~embryonic organ development	7	1.7811704834605597	0.12077019761752798	HOXB3, ALDH1A2, EYA1, OSR2, HOXB7, ITGA8, BMP7	265	172	13528	2.077577885037297	1.0	0.8294628429227351	88.86874951764526
GOTERM_BP_FAT	GO:0048598~embryonic morphogenesis	10	2.5445292620865136	0.14530251256872173	HOXB3, ALDH1A2, EYA1, OSR2, HOXB7, ITGA8, RNF2, HOXA9, TRIM15, BMP7	265	307	13528	1.6628357199926247	1.0	0.8567780945630865	93.13071505985909
GOTERM_BP_FAT	GO:0048705~skeletal system morphogenesis	4	1.0178117048346056	0.3741184379223498	HOXB3, EYA1, OSR2, HOXB7	265	112	13528	1.8231805929919136	1.0	0.9707378778877576	99.96621469713294
GOTERM_BP_FAT	GO:0043009~chordate embryonic development	8	2.035623409669211	0.47529475018301837	HOXB3, ALDH1A2, EYA1, OSR2, CUBN, HOXB7, HOXA9, ETNK2	265	331	13528	1.2338140568887876	1.0	0.9852205935137225	99.99833066470764
GOTERM_BP_FAT	GO:0009792~embryonic development ending in birth or egg hatching	8	2.035623409669211	0.4782812439419968	HOXB3, ALDH1A2, EYA1, OSR2, CUBN, HOXB7, HOXA9, ETNK2	265	334	13528	1.2227318947011636	1.0	0.9851192319624353	99.99848553412622

Annotation Cluster 59	Enrichment Score: 0.7817821672244704
Category	Term	Count	%	PValue	Genes	List Total	Pop Hits	Pop Total	Fold Enrichment	Bonferroni	Benjamini	FDR
SP_PIR_KEYWORDS	deafness	7	1.7811704834605597	0.01324675052907047	EDNRB, EYA1, KIAA1199, MARVELD2, IGF1, PCDH15, TMPRSS3	374	100	19235	3.6001336898395717	0.9929921262349902	0.22978884596669724	16.809409007441523
GOTERM_BP_FAT	GO:0007605~sensory perception of sound	3	0.7633587786259541	0.567662520642217	EYA1, MARVELD2, PCDH15	265	97	13528	1.5788368021785644	1.0	0.9927623004966588	99.99993860099636
GOTERM_BP_FAT	GO:0050954~sensory perception of mechanical stimulus	3	0.7633587786259541	0.6004182986210354	EYA1, MARVELD2, PCDH15	265	103	13528	1.4868657263235023	1.0	0.9945451765104694	99.99998398561046

Annotation Cluster 60	Enrichment Score: 0.7807071757356696
Category	Term	Count	%	PValue	Genes	List Total	Pop Hits	Pop Total	Fold Enrichment	Bonferroni	Benjamini	FDR
GOTERM_CC_FAT	GO:0030424~axon	7	1.7811704834605597	0.11927901874537976	PCSK1, GRM3, CPNE6, CNTN4, SEMA3A, NPY1R, LRRK2	270	159	12782	2.0841835546238063	0.9999999999999999	0.6266428771668949	81.47087653288507
GOTERM_CC_FAT	GO:0030425~dendrite	7	1.7811704834605597	0.12986191539694675	PCSK1, GRM3, DLGAP2, ITGA8, CPNE6, SEMA3A, LRRK2	270	163	12782	2.0330379459213814	1.0	0.6314086209208055	84.21767748348026
GOTERM_CC_FAT	GO:0043005~neuron projection	10	2.5445292620865136	0.2936517618553994	PCSK1, GRM3, DLGAP2, ITGA8, CPNE6, GRIN2A, CNTN4, SEMA3A, NPY1R, LRRK2	270	342	12782	1.384232185401776	1.0	0.8370129899251775	99.00900837535089

Annotation Cluster 61	Enrichment Score: 0.7727394097605664
Category	Term	Count	%	PValue	Genes	List Total	Pop Hits	Pop Total	Fold Enrichment	Bonferroni	Benjamini	FDR
GOTERM_BP_FAT	GO:0001501~skeletal system development	13	3.307888040712468	0.022417341645508883	FGFR1, ARSE, PTGS2, SOX5, IGF1, HOXB3, EYA1, CHRDL2, OSR2, HOXB7, HOXA9, BMP7, GPNMB	265	319	13528	2.080369077896729	1.0	0.49513491852106717	32.072414657164494
GOTERM_BP_FAT	GO:0048706~embryonic skeletal system development	5	1.2722646310432568	0.06357648090382925	HOXB3, EYA1, OSR2, HOXB7, HOXA9	265	77	13528	3.314873805439843	1.0	0.7179491924244479	67.38647177628899
GOTERM_BP_FAT	GO:0001822~kidney development	5	1.2722646310432568	0.1182243362879306	ALDH1A2, EYA1, OSR1, ITGA8, BMP7	265	96	13528	2.6588050314465406	1.0	0.8270709538713659	88.3060076182019
GOTERM_BP_FAT	GO:0048562~embryonic organ morphogenesis	6	1.5267175572519083	0.1189862213595226	HOXB3, EYA1, OSR2, HOXB7, ITGA8, BMP7	265	133	13528	2.302964959568733	1.0	0.826892431859933	88.47716341135482
GOTERM_BP_FAT	GO:0048568~embryonic organ development	7	1.7811704834605597	0.12077019761752798	HOXB3, ALDH1A2, EYA1, OSR2, HOXB7, ITGA8, BMP7	265	172	13528	2.077577885037297	1.0	0.8294628429227351	88.86874951764526
GOTERM_BP_FAT	GO:0048598~embryonic morphogenesis	10	2.5445292620865136	0.14530251256872173	HOXB3, ALDH1A2, EYA1, OSR2, HOXB7, ITGA8, RNF2, HOXA9, TRIM15, BMP7	265	307	13528	1.6628357199926247	1.0	0.8567780945630865	93.13071505985909
GOTERM_BP_FAT	GO:0001655~urogenital system development	5	1.2722646310432568	0.1679366295113981	ALDH1A2, EYA1, OSR1, ITGA8, BMP7	265	110	13528	2.32041166380789	1.0	0.8706578751926836	95.65397211522495
GOTERM_BP_FAT	GO:0001656~metanephros development	3	0.7633587786259541	0.21181262496825076	EYA1, OSR1, ITGA8	265	44	13528	3.480617495711835	1.0	0.9014282339344193	98.27499971068931
GOTERM_BP_FAT	GO:0048729~tissue morphogenesis	5	1.2722646310432568	0.46684108578239064	ALDH1A2, EYA1, MYL2, TRIM15, BMP7	265	180	13528	1.4180293501048218	1.0	0.9849765974385891	99.99780748755884
GOTERM_BP_FAT	GO:0007423~sensory organ development	5	1.2722646310432568	0.6570352252094203	ALDH1A2, EYA1, HOXC13, ITGA8, BMP7	265	229	13528	1.1146082227898162	1.0	0.9970651622141867	99.99999881787846
GOTERM_BP_FAT	GO:0060429~epithelium development	4	1.0178117048346056	0.8235584718647411	ALDH1A2, EYA1, DHRS9, BMP7	265	227	13528	0.8995428476435874	1.0	0.9997701255326581	99.9999999999859

Annotation Cluster 62	Enrichment Score: 0.771459437475775
Category	Term	Count	%	PValue	Genes	List Total	Pop Hits	Pop Total	Fold Enrichment	Bonferroni	Benjamini	FDR
GOTERM_BP_FAT	GO:0001501~skeletal system development	13	3.307888040712468	0.022417341645508883	FGFR1, ARSE, PTGS2, SOX5, IGF1, HOXB3, EYA1, CHRDL2, OSR2, HOXB7, HOXA9, BMP7, GPNMB	265	319	13528	2.080369077896729	1.0	0.49513491852106717	32.072414657164494
GOTERM_BP_FAT	GO:0001503~ossification	5	1.2722646310432568	0.18724581630293524	CHRDL2, PTGS2, IGF1, GPNMB, BMP7	265	115	13528	2.219524200164069	1.0	0.8824448051324238	97.08822985368202
GOTERM_BP_FAT	GO:0060348~bone development	5	1.2722646310432568	0.21950440436943378	CHRDL2, PTGS2, IGF1, GPNMB, BMP7	265	123	13528	2.075164902592422	1.0	0.9058814070318428	98.54070768277953
GOTERM_BP_FAT	GO:0051726~regulation of cell cycle	5	1.2722646310432568	0.8906822094607028	PTGS2, IGF1, PDE3A, BMP7, CD28	265	331	13528	0.7711337855554923	1.0	0.9999605219349691	100.0

Annotation Cluster 63	Enrichment Score: 0.7510047584755284
Category	Term	Count	%	PValue	Genes	List Total	Pop Hits	Pop Total	Fold Enrichment	Bonferroni	Benjamini	FDR
UP_SEQ_FEATURE	domain:Ras-associating	3	0.7633587786259541	0.1413570726671315	RASSF5, RASIP1, GRB7	373	34	19113	4.521290017347422	1.0	0.9405119243104723	91.2857006383168
INTERPRO	IPR000159:Ras-association	3	0.7633587786259541	0.18934022665884231	RASSF5, RASIP1, GRB7	333	40	16659	3.752027027027027	1.0	0.9646609337376467	95.60870960290936
SMART	SM00314:RA	3	0.7633587786259541	0.2086533150086614	RASSF5, RASIP1, GRB7	194	40	9079	3.5099226804123713	0.9999999999999225	0.8306507532987999	93.42252491006492

Annotation Cluster 64	Enrichment Score: 0.7094557516167023
Category	Term	Count	%	PValue	Genes	List Total	Pop Hits	Pop Total	Fold Enrichment	Bonferroni	Benjamini	FDR
INTERPRO	IPR017981:GPCR, family 2-like	4	1.0178117048346056	0.11320561844972053	FZD8, LPHN3, EMR2, VIPR2	333	59	16659	3.391662849289968	1.0	0.941250021340312	83.28621076746859
PIR_SUPERFAMILY	PIRSF800007:secretin receptor-like G protein-coupled receptors	3	0.7633587786259541	0.22175117298777003	LPHN3, EMR2, VIPR2	157	42	7396	3.364877161055505	1.0	0.9999999999417714	95.54221712000957
INTERPRO	IPR000832:GPCR, family 2, secretin-like	3	0.7633587786259541	0.2332736939374157	LPHN3, EMR2, VIPR2	333	46	16659	3.262632197414806	1.0	0.9786249525460962	98.08452663666863
INTERPRO	IPR017983:GPCR, family 2, secretin-like, conserved site	3	0.7633587786259541	0.2480717552602229	LPHN3, EMR2, VIPR2	333	48	16659	3.126689189189189	1.0	0.9807108850172951	98.56699968700262

Annotation Cluster 65	Enrichment Score: 0.7027622044829447
Category	Term	Count	%	PValue	Genes	List Total	Pop Hits	Pop Total	Fold Enrichment	Bonferroni	Benjamini	FDR
GOTERM_BP_FAT	GO:0007596~blood coagulation	5	1.2722646310432568	0.1386711629282345	F2RL2, F13B, PLSCR4, CD40LG, FGB	265	102	13528	2.502404735479097	1.0	0.8501281789609783	92.16272615486322
GOTERM_BP_FAT	GO:0050817~coagulation	5	1.2722646310432568	0.1386711629282345	F2RL2, F13B, PLSCR4, CD40LG, FGB	265	102	13528	2.502404735479097	1.0	0.8501281789609783	92.16272615486322
GOTERM_BP_FAT	GO:0007599~hemostasis	5	1.2722646310432568	0.16042222980939153	F2RL2, F13B, PLSCR4, CD40LG, FGB	265	108	13528	2.363382250174703	1.0	0.8653324160036474	94.93367811583002
SP_PIR_KEYWORDS	blood coagulation	3	0.7633587786259541	0.2098499035516738	F2RL2, F13B, FGB	374	44	19235	3.5066237238697138	1.0	0.7511145387739855	96.12455160400599
GOTERM_BP_FAT	GO:0050878~regulation of body fluid levels	5	1.2722646310432568	0.2964507532016851	F2RL2, F13B, PLSCR4, CD40LG, FGB	265	141	13528	1.810250234176368	1.0	0.9468058951901828	99.75153047812913
GOTERM_BP_FAT	GO:0042060~wound healing	6	1.5267175572519083	0.3164671071521169	F2RL2, F13B, PLSCR4, CD40LG, FGB, IGF1	265	191	13528	1.6036352859824161	1.0	0.9533538099845134	99.84813426389046

Annotation Cluster 66	Enrichment Score: 0.6817295770899324
Category	Term	Count	%	PValue	Genes	List Total	Pop Hits	Pop Total	Fold Enrichment	Bonferroni	Benjamini	FDR
GOTERM_BP_FAT	GO:0042311~vasodilation	3	0.7633587786259541	0.09079535565814638	CTTNBP2, EDNRB, SOD2	265	26	13528	5.890275761973875	1.0	0.7899761785248489	80.28105019150908
GOTERM_BP_FAT	GO:0003013~circulatory system process	7	1.7811704834605597	0.15808656044003083	CTTNBP2, EDNRB, PTGS2, OLR1, MYL2, NPY1R, SOD2	265	186	13528	1.9212010549807264	1.0	0.8643397909503059	94.68782381214373
GOTERM_BP_FAT	GO:0008015~blood circulation	7	1.7811704834605597	0.15808656044003083	CTTNBP2, EDNRB, PTGS2, OLR1, MYL2, NPY1R, SOD2	265	186	13528	1.9212010549807264	1.0	0.8643397909503059	94.68782381214373
GOTERM_BP_FAT	GO:0050880~regulation of blood vessel size	3	0.7633587786259541	0.27698038367456246	CTTNBP2, EDNRB, SOD2	265	53	13528	2.8895692417230325	1.0	0.9387828266350043	99.6041815953272
GOTERM_BP_FAT	GO:0035150~regulation of tube size	3	0.7633587786259541	0.27698038367456246	CTTNBP2, EDNRB, SOD2	265	53	13528	2.8895692417230325	1.0	0.9387828266350043	99.6041815953272
GOTERM_BP_FAT	GO:0008217~regulation of blood pressure	4	1.0178117048346056	0.3099916818740005	EDNRB, PTGS2, NPY1R, SOD2	265	100	13528	2.0419622641509436	1.0	0.9516052809844167	99.82163590902168
GOTERM_BP_FAT	GO:0003018~vascular process in circulatory system	3	0.7633587786259541	0.3131780819300164	CTTNBP2, EDNRB, SOD2	265	58	13528	2.6404684450227713	1.0	0.952773980367982	99.83517639949079

Annotation Cluster 67	Enrichment Score: 0.6793625163500326
Category	Term	Count	%	PValue	Genes	List Total	Pop Hits	Pop Total	Fold Enrichment	Bonferroni	Benjamini	FDR
UP_SEQ_FEATURE	domain:CUB 2	3	0.7633587786259541	0.15489052872213	CUBN, MASP1, NETO1	373	36	19113	4.270107238605898	1.0	0.9509851637196153	93.24293253478429
UP_SEQ_FEATURE	domain:CUB 1	3	0.7633587786259541	0.15489052872213	CUBN, MASP1, NETO1	373	36	19113	4.270107238605898	1.0	0.9509851637196153	93.24293253478429
INTERPRO	IPR000859:CUB	3	0.7633587786259541	0.2703159516300617	CUBN, MASP1, NETO1	333	51	16659	2.942766295707472	1.0	0.9847353997682363	99.08366236590606
SMART	SM00042:CUB	3	0.7633587786259541	0.29554834754250153	CUBN, MASP1, NETO1	194	51	9079	2.7528805336567617	1.0	0.8837557153472124	98.29944994926001

Annotation Cluster 68	Enrichment Score: 0.6460847196150044
Category	Term	Count	%	PValue	Genes	List Total	Pop Hits	Pop Total	Fold Enrichment	Bonferroni	Benjamini	FDR
GOTERM_MF_FAT	GO:0005254~chloride channel activity	5	1.2722646310432568	0.05747693115905201	GABRA2, APOL1, GABRB1, CLIC6, ABCC4	263	72	12983	3.4281263202365864	0.9999999999999128	0.7143415385200014	57.44331605861542
GOTERM_MF_FAT	GO:0005253~anion channel activity	5	1.2722646310432568	0.07273215285825665	GABRA2, APOL1, GABRB1, CLIC6, ABCC4	263	78	12983	3.1644242956030024	1.0	0.7584695285453583	66.37306025538639
GOTERM_BP_FAT	GO:0006821~chloride transport	4	1.0178117048346056	0.11630212959261328	CTTNBP2, GABRA2, APOL1, CLIC6	265	61	13528	3.3474791215589232	1.0	0.8240346319156236	87.86349075698546
GOTERM_MF_FAT	GO:0008509~anion transmembrane transporter activity	6	1.5267175572519083	0.17637015235192866	GABRA2, APOL1, SLC17A3, GABRB1, CLIC6, ABCC4	263	147	12983	2.014898735159463	1.0	0.9149258979145934	93.92146691712921
GOTERM_CC_FAT	GO:0034702~ion channel complex	7	1.7811704834605597	0.2643519770853033	KCNS1, GABRA2, GABRB1, CLIC6, KCNA1, KCNIP2, KCTD4	270	205	12782	1.616513098464318	1.0	0.8162948381151596	98.30038927590208
GOTERM_BP_FAT	GO:0015698~inorganic anion transport	4	1.0178117048346056	0.27267913727741266	CTTNBP2, GABRA2, APOL1, CLIC6	265	93	13528	2.1956583485494017	1.0	0.9371968690588066	99.56203973562583
GOTERM_MF_FAT	GO:0043168~anion binding	4	1.0178117048346056	0.2840082051174232	GABRA2, G6PC, GABRB1, CLIC6	263	92	12983	2.1463051744089934	1.0	0.956842043628918	99.19470914254639
SP_PIR_KEYWORDS	chloride channel	3	0.7633587786259541	0.29615320216494423	GABRA2, GABRB1, CLIC6	374	56	19235	2.7552043544690608	1.0	0.8288927217569608	99.21459579921591
GOTERM_CC_FAT	GO:0034707~chloride channel complex	3	0.7633587786259541	0.3226642775019013	GABRA2, GABRB1, CLIC6	270	55	12782	2.5822222222222226	1.0	0.8496990460550519	99.43205151477868
SP_PIR_KEYWORDS	chloride	3	0.7633587786259541	0.42859268009103085	GABRA2, GABRB1, CLIC6	374	75	19235	2.0572192513368988	1.0	0.8959563392831642	99.95577329859218
GOTERM_MF_FAT	GO:0031404~chloride ion binding	3	0.7633587786259541	0.46242426890756494	GABRA2, GABRB1, CLIC6	263	77	12983	1.923312429015851	1.0	0.9833428048194822	99.98713066234599
GOTERM_BP_FAT	GO:0006820~anion transport	4	1.0178117048346056	0.5311687831690095	CTTNBP2, GABRA2, APOL1, CLIC6	265	143	13528	1.427945639266394	1.0	0.9900650490619558	99.99975539468663

Annotation Cluster 69	Enrichment Score: 0.6314751910898269
Category	Term	Count	%	PValue	Genes	List Total	Pop Hits	Pop Total	Fold Enrichment	Bonferroni	Benjamini	FDR
GOTERM_CC_FAT	GO:0044456~synapse part	11	2.7989821882951653	0.03549327233421658	GABRA2, GRM3, DLGAP2, GABRB1, ITGA8, SYN3, GRIN2A, NPY1R, LRRK2, ITPR1, AMPH	270	246	12782	2.116862390846131	0.9999686952678144	0.36297429640344725	38.10035494352741
GOTERM_MF_FAT	GO:0042165~neurotransmitter binding	6	1.5267175572519083	0.05737291875066984	GABRA2, GALR1, SSTR1, GABRB1, GRIN2A, NPY1R	263	103	12983	2.875632175421758	0.9999999999999079	0.7288267993135011	57.375485404936065
GOTERM_CC_FAT	GO:0045211~postsynaptic membrane	5	1.2722646310432568	0.3166143545369001	GABRA2, GRM3, DLGAP2, GABRB1, GRIN2A	270	135	12782	1.7533607681755827	1.0	0.8479868959559067	99.36090344601503
SP_PIR_KEYWORDS	postsynaptic cell membrane	4	1.0178117048346056	0.3597289781750922	GABRA2, DLGAP2, GABRB1, GRIN2A	374	110	19235	1.8701993193971802	1.0	0.8546513318353258	99.7873390989783
SP_PIR_KEYWORDS	synapse	6	1.5267175572519083	0.3970998811801751	GABRA2, DLGAP2, GABRB1, SYN3, GRIN2A, AMPH	374	213	19235	1.4487459516457033	1.0	0.8822293034684522	99.90726692319598
GOTERM_MF_FAT	GO:0005230~extracellular ligand-gated ion channel activity	3	0.7633587786259541	0.42829556543681235	GABRA2, GABRB1, GRIN2A	263	72	12983	2.056875792141952	1.0	0.9784714103198932	99.96871286191234
GOTERM_MF_FAT	GO:0015276~ligand-gated ion channel activity	4	1.0178117048346056	0.47434908026834854	GABRA2, GABRB1, GRIN2A, ITPR1	263	127	12983	1.5548037483907668	1.0	0.9840052151791564	99.99068997140729
GOTERM_MF_FAT	GO:0022834~ligand-gated channel activity	4	1.0178117048346056	0.47434908026834854	GABRA2, GABRB1, GRIN2A, ITPR1	263	127	12983	1.5548037483907668	1.0	0.9840052151791564	99.99068997140729

Annotation Cluster 70	Enrichment Score: 0.5924220701190497
Category	Term	Count	%	PValue	Genes	List Total	Pop Hits	Pop Total	Fold Enrichment	Bonferroni	Benjamini	FDR
GOTERM_BP_FAT	GO:0042445~hormone metabolic process	5	1.2722646310432568	0.15303608104542935	ALDH1A2, PCSK1, DHRS9, HFE, SRD5A2	265	106	13528	2.4079743681025274	1.0	0.8598136276372726	94.117282847674
GOTERM_BP_FAT	GO:0034754~cellular hormone metabolic process	3	0.7633587786259541	0.32037803931667663	ALDH1A2, DHRS9, SRD5A2	265	59	13528	2.5957147425647586	1.0	0.9548622591678579	99.86229394733431
GOTERM_BP_FAT	GO:0010817~regulation of hormone levels	5	1.2722646310432568	0.34062554516231436	ALDH1A2, PCSK1, DHRS9, HFE, SRD5A2	265	151	13528	1.6903661127077345	1.0	0.962011236208333	99.91779429737741

Annotation Cluster 71	Enrichment Score: 0.5914965345379936
Category	Term	Count	%	PValue	Genes	List Total	Pop Hits	Pop Total	Fold Enrichment	Bonferroni	Benjamini	FDR
UP_SEQ_FEATURE	domain:Rho-GAP	4	1.0178117048346056	0.1329897678213604	ARHGAP29, ARHGAP24, ARHGAP15, ARHGAP25	373	65	19113	3.1533099608166633	1.0	0.938053611208835	89.82188325837292
INTERPRO	IPR000198:RhoGAP	4	1.0178117048346056	0.14916924267480963	ARHGAP29, ARHGAP24, ARHGAP15, ARHGAP25	333	67	16659	2.9866881807180317	1.0	0.951516790169694	90.97694776241015
SMART	SM00324:RhoGAP	4	1.0178117048346056	0.17032426434176728	ARHGAP29, ARHGAP24, ARHGAP15, ARHGAP25	194	67	9079	2.7939683028158178	0.9999999999653916	0.8210223802611812	88.598887487982
UP_SEQ_FEATURE	domain:PH	8	2.035623409669211	0.18121395411943186	RASAL1, ARHGEF5, BMX, OSBPL11, ARHGAP24, ARHGAP15, GRB7, ARHGAP25	373	237	19113	1.7296636915871992	1.0	0.9618619839194515	95.92884169560942
INTERPRO	IPR001849:Pleckstrin homology	9	2.2900763358778624	0.19032935090311898	RASAL1, ARHGEF5, BMX, OSBPL11, ARHGAP24, ARHGAP15, GRB7, FGD3, ARHGAP25	333	277	16659	1.6254268709142357	1.0	0.9623794127709825	95.6878188669434
SP_PIR_KEYWORDS	GTPase activation	6	1.5267175572519083	0.19668314895757077	RASAL1, ARHGAP29, ARHGAP24, ARHGAP15, LRRK2, ARHGAP25	374	159	19235	1.9407728786197158	1.0	0.7369938681488652	95.13174448669758
GOTERM_MF_FAT	GO:0008047~enzyme activator activity	10	2.5445292620865136	0.23637403050042	APOA4, RASAL1, NLRP12, ARHGAP29, ARHGAP24, CASP1, ARHGAP15, LRRK2, ERRFI1, ARHGAP25	263	335	12983	1.4735826570569206	1.0	0.9423914031483255	97.95981561508388
SMART	SM00233:PH	9	2.2900763358778624	0.23806712423865556	RASAL1, ARHGEF5, BMX, OSBPL11, ARHGAP24, ARHGAP15, GRB7, FGD3, ARHGAP25	194	277	9079	1.5205441214782836	0.9999999999999994	0.8421383530839783	95.76597419958345
GOTERM_MF_FAT	GO:0005096~GTPase activator activity	7	1.7811704834605597	0.28658926763367676	RASAL1, ARHGAP29, ARHGAP24, ARHGAP15, LRRK2, ERRFI1, ARHGAP25	263	220	12983	1.570705150362945	1.0	0.9532715897543296	99.235607084752
GOTERM_MF_FAT	GO:0030695~GTPase regulator activity	11	2.7989821882951653	0.2980202593224635	RASAL1, ARHGEF5, DOCK8, ARHGAP29, ARHGAP24, ARHGAP15, LRRK2, ERRFI1, FGD3, DOCK3, ARHGAP25	263	404	12983	1.3440970522907802	1.0	0.957302592510286	99.39455955126247
GOTERM_MF_FAT	GO:0060589~nucleoside-triphosphatase regulator activity	11	2.7989821882951653	0.3222316102667499	RASAL1, ARHGEF5, DOCK8, ARHGAP29, ARHGAP24, ARHGAP15, LRRK2, ERRFI1, FGD3, DOCK3, ARHGAP25	263	413	12983	1.3148068017565988	1.0	0.9565564322444348	99.63518544040704
GOTERM_MF_FAT	GO:0051020~GTPase binding	4	1.0178117048346056	0.3779352697979583	FMNL1, DOCK8, FGD3, DOCK3	263	109	12983	1.811560330693829	1.0	0.9680967196233525	99.8941913456537
INTERPRO	IPR011993:Pleckstrin homology-type	8	2.035623409669211	0.4022604257291015	RASAL1, BMX, OSBPL11, ARHGAP24, ARHGAP15, GRB7, FGD3, ARHGAP25	333	303	16659	1.320845598073321	1.0	0.9935461673883526	99.95298599950989
SP_PIR_KEYWORDS	guanine-nucleotide releasing factor	4	1.0178117048346056	0.41739173973847304	ARHGEF5, DOCK8, FGD3, DOCK3	374	121	19235	1.700181199451982	1.0	0.8927929276718038	99.94218561278767
GOTERM_MF_FAT	GO:0005085~guanyl-nucleotide exchange factor activity	4	1.0178117048346056	0.5954862942372974	ARHGEF5, DOCK8, FGD3, DOCK3	263	152	12983	1.2990794476686012	1.0	0.9903827395394867	99.99978765432488

Annotation Cluster 72	Enrichment Score: 0.5848102880960522
Category	Term	Count	%	PValue	Genes	List Total	Pop Hits	Pop Total	Fold Enrichment	Bonferroni	Benjamini	FDR
INTERPRO	IPR008266:Tyrosine protein kinase, active site	7	1.7811704834605597	0.013002765448855449	FGFR1, TEK, BMX, TNK1, FES, CSF1R, EPHA3	333	97	16659	3.6101978266926724	0.9997605299948052	0.604000562261432	17.706913164844572
SP_PIR_KEYWORDS	tyrosine-specific protein kinase	5	1.2722646310432568	0.013841558584433675	FGFR1, TEK, BMX, FES, CSF1R	374	48	19235	5.357341800356505	0.9944002178606818	0.22837097289132602	17.498804523484235
SP_PIR_KEYWORDS	tyrosine-protein kinase	7	1.7811704834605597	0.02112487217417311	FGFR1, TEK, BMX, TNK1, FES, CSF1R, EPHA3	374	111	19235	3.243363684540155	0.9996447343226549	0.30304142466702233	25.52161286273226
INTERPRO	IPR001245:Tyrosine protein kinase	7	1.7811704834605597	0.03080176330737692	FGFR1, TEK, BMX, TNK1, FES, CSF1R, EPHA3	333	118	16659	2.9677049931287223	0.9999999977877411	0.6903488452001052	37.240190606989565
SMART	SM00219:TyrKc	7	1.7811704834605597	0.039714452068679504	FGFR1, TEK, BMX, TNK1, FES, CSF1R, EPHA3	194	118	9079	2.7762100297047003	0.9946339998299164	0.5815838423278034	37.57970320596521
GOTERM_MF_FAT	GO:0004713~protein tyrosine kinase activity	8	2.035623409669211	0.05132101374203567	FGFR1, CTTNBP2, TEK, BMX, TNK1, FES, CSF1R, EPHA3	263	166	12983	2.3790370607906914	0.9999999999976199	0.7204210253384525	53.25094647495876
SP_PIR_KEYWORDS	autophosphorylation	4	1.0178117048346056	0.06932923717477676	FGFR1, TEK, FES, CSF1R	374	49	19235	4.198406635381425	0.9999999999975332	0.4707969476716728	62.90082316287767
GOTERM_MF_FAT	GO:0004714~transmembrane receptor protein tyrosine kinase activity	4	1.0178117048346056	0.15305195116007064	FGFR1, TEK, CSF1R, EPHA3	263	67	12983	2.9471653141138416	1.0	0.8851084184830941	90.90528524748127
GOTERM_MF_FAT	GO:0004715~non-membrane spanning protein tyrosine kinase activity	3	0.7633587786259541	0.20031877179672913	BMX, TNK1, FES	263	41	12983	3.612074561810257	1.0	0.9242937911104264	96.02951922771746
SP_PIR_KEYWORDS	phosphotransferase	6	1.5267175572519083	0.3510012387885602	FGFR1, TEK, BMX, GK, FES, CSF1R	374	201	19235	1.5352382472663422	1.0	0.8559575205678355	99.74364842105436
GOTERM_BP_FAT	GO:0007169~transmembrane receptor protein tyrosine kinase signaling pathway	6	1.5267175572519083	0.44349893165122856	FGFR1, TEK, ANGPTL1, GRB7, CSF1R, EPHA3	265	224	13528	1.367385444743935	1.0	0.9819107278189734	99.99544629465338
GOTERM_BP_FAT	GO:0007167~enzyme linked receptor protein signaling pathway	8	2.035623409669211	0.49566186542752316	FGFR1, GDF6, TEK, ANGPTL1, BMP7, GRB7, CSF1R, EPHA3	265	342	13528	1.1941299790356394	1.0	0.9867282176052703	99.99915029333887
GOTERM_BP_FAT	GO:0006796~phosphate metabolic process	20	5.089058524173027	0.5336753503893228	FGFR1, ALPPL2, PTPRZ1, GDF6, BMX, FES, EPHA3, ATP6V1C1, MTM1, CTTNBP2, G6PC, EYA1, SLC17A3, TEK, TNK1, GK, LRRK2, BMP7, ATP6V0D2, CSF1R	265	973	13528	1.0493125715061373	1.0	0.9899420027902569	99.9997767691513
GOTERM_BP_FAT	GO:0006793~phosphorus metabolic process	20	5.089058524173027	0.5336753503893228	FGFR1, ALPPL2, PTPRZ1, GDF6, BMX, FES, EPHA3, ATP6V1C1, MTM1, CTTNBP2, G6PC, EYA1, SLC17A3, TEK, TNK1, GK, LRRK2, BMP7, ATP6V0D2, CSF1R	265	973	13528	1.0493125715061373	1.0	0.9899420027902569	99.9997767691513
UP_SEQ_FEATURE	binding site:ATP	11	2.7989821882951653	0.6130055554065033	FGFR1, CKM, TEK, BMX, TNK1, GK, FES, LRRK2, EHD2, CSF1R, EPHA3	373	542	19113	1.0399523164132445	1.0	0.9999565966362888	99.9999749686109
UP_SEQ_FEATURE	active site:Proton acceptor	13	3.307888040712468	0.6321068745861947	FGFR1, RNASE1, PTGS2, BMX, DHRS9, FES, EPHA3, ALDH1A2, TEK, HSD11B1, TNK1, LRRK2, CSF1R	373	658	19113	1.0123658498822494	1.0	0.9999690392829106	99.99998886986108
SP_PIR_KEYWORDS	ATP	5	1.2722646310432568	0.6745688394803819	FGFR1, TEK, BMX, FES, CSF1R	374	236	19235	1.0896288407504757	1.0	0.975974754119664	99.9999813103957
UP_SEQ_FEATURE	nucleotide phosphate-binding region:ATP	17	4.325699745547073	0.7758394253113005	NLRP7, CIITA, FGFR1, DNAH14, BMX, FES, EPHA3, NLRC5, NOD2, CKM, TEK, NLRP12, TNK1, GK, LRRK2, EHD2, CSF1R	373	962	19113	0.905511306315596	1.0	0.9999996387735707	99.99999999600607
GOTERM_BP_FAT	GO:0016310~phosphorylation	14	3.5623409669211195	0.7905275209819982	FGFR1, ALPPL2, GDF6, BMX, FES, EPHA3, ATP6V1C1, CTTNBP2, TEK, TNK1, BMP7, LRRK2, ATP6V0D2, CSF1R	265	800	13528	0.8933584905660378	1.0	0.9995601039823565	99.99999999973677
INTERPRO	IPR017441:Protein kinase, ATP binding site	8	2.035623409669211	0.8058289795705448	FGFR1, TEK, BMX, TNK1, FES, LRRK2, CSF1R, EPHA3	333	455	16659	0.8795960795960797	1.0	0.9999908393254084	99.99999999748262
UP_SEQ_FEATURE	domain:Protein kinase	8	2.035623409669211	0.8106993312427374	FGFR1, TEK, BMX, TNK1, FES, LRRK2, CSF1R, EPHA3	373	469	19113	0.874051801505685	1.0	0.9999998960890804	99.99999999973329
INTERPRO	IPR000719:Protein kinase, core	8	2.035623409669211	0.8405349332038003	FGFR1, TEK, BMX, TNK1, FES, LRRK2, CSF1R, EPHA3	333	476	16659	0.840790370202135	1.0	0.9999973778416559	99.99999999986586
GOTERM_BP_FAT	GO:0006468~protein amino acid phosphorylation	11	2.7989821882951653	0.8444786997183074	FGFR1, CTTNBP2, GDF6, TEK, BMX, TNK1, FES, LRRK2, BMP7, CSF1R, EPHA3	265	667	13528	0.8418884897174054	1.0	0.9998566575687317	99.99999999999835
SP_PIR_KEYWORDS	kinase	11	2.7989821882951653	0.8627271987332941	FGFR1, CKM, TEK, BMX, TNK1, ETNK2, GK, FES, LRRK2, CSF1R, EPHA3	374	688	19235	0.8222896716826266	1.0	0.9970223781134107	99.99999999987466
GOTERM_MF_FAT	GO:0004672~protein kinase activity	9	2.2900763358778624	0.9269478489415892	FGFR1, CTTNBP2, TEK, BMX, TNK1, FES, LRRK2, CSF1R, EPHA3	263	606	12983	0.7331438467040621	1.0	0.9999607964903097	100.0
SP_PIR_KEYWORDS	transferase	21	5.343511450381679	0.9408802635650811	GSTA1, FGFR1, BHMT2, GSTA5, HS3ST3A1, HS3ST1, GALNT4, BMX, FES, AGXT, TAT, EPHA3, COQ2, CKM, TEK, TNK1, ETNK2, C8ORF79, GK, LRRK2, CSF1R	374	1394	19235	0.774777695087426	1.0	0.999483776193635	100.0

Annotation Cluster 73	Enrichment Score: 0.576994488226952
Category	Term	Count	%	PValue	Genes	List Total	Pop Hits	Pop Total	Fold Enrichment	Bonferroni	Benjamini	FDR
GOTERM_BP_FAT	GO:0014031~mesenchymal cell development	3	0.7633587786259541	0.2624540618129676	ALDH1A2, EDNRB, BMP7	265	51	13528	3.0028856825749166	1.0	0.9325628136368452	99.44428390107333
GOTERM_BP_FAT	GO:0048762~mesenchymal cell differentiation	3	0.7633587786259541	0.2624540618129676	ALDH1A2, EDNRB, BMP7	265	51	13528	3.0028856825749166	1.0	0.9325628136368452	99.44428390107333
GOTERM_BP_FAT	GO:0060485~mesenchyme development	3	0.7633587786259541	0.2697180048581607	ALDH1A2, EDNRB, BMP7	265	52	13528	2.9451378809869375	1.0	0.9357644683962084	99.53061095968488

Annotation Cluster 74	Enrichment Score: 0.5715574827321204
Category	Term	Count	%	PValue	Genes	List Total	Pop Hits	Pop Total	Fold Enrichment	Bonferroni	Benjamini	FDR
UP_SEQ_FEATURE	propeptide:Removed in mature form	8	2.035623409669211	0.16032328084122607	RHOJ, CD48, GPC5, ALPPL2, CUBN, RAB37, CNTN4, SPAM1	373	229	19113	1.7900886240443938	1.0	0.9541094650719919	93.90586597837654
SP_PIR_KEYWORDS	gpi-anchor	5	1.2722646310432568	0.22881898182282592	CD48, GPC5, ALPPL2, CNTN4, SPAM1	374	126	19235	2.0408921144215264	1.0	0.7739591124719984	97.22872506589215
UP_SEQ_FEATURE	lipid moiety-binding region:GPI-anchor amidated serine	3	0.7633587786259541	0.28318978651918947	CD48, CNTN4, SPAM1	373	54	19113	2.8467381590705987	1.0	0.9890123949646199	99.51606526099346
GOTERM_CC_FAT	GO:0031225~anchored to membrane	6	1.5267175572519083	0.4979707600812402	CD48, GPC5, ALPPL2, CNTN4, KCNIP2, SPAM1	270	220	12782	1.2911111111111113	1.0	0.9334092258807706	99.98933746249593

Annotation Cluster 75	Enrichment Score: 0.5573038647601412
Category	Term	Count	%	PValue	Genes	List Total	Pop Hits	Pop Total	Fold Enrichment	Bonferroni	Benjamini	FDR
GOTERM_MF_FAT	GO:0030246~carbohydrate binding	12	3.0534351145038165	0.10641496558976947	CLEC1A, FGFR1, LPHN3, NOD2, OLR1, CD69, GALNT4, LIPG, CD22, GPNMB, BMP7, CLC	263	354	12983	1.673390474962944	1.0	0.8323968405439434	80.28639156057697
GOTERM_MF_FAT	GO:0005539~glycosaminoglycan binding	5	1.2722646310432568	0.3130334333784912	FGFR1, NOD2, LIPG, GPNMB, BMP7	263	140	12983	1.76303639326453	1.0	0.9583717560663214	99.5568359450746
GOTERM_MF_FAT	GO:0008201~heparin binding	4	1.0178117048346056	0.34484871651548327	FGFR1, LIPG, GPNMB, BMP7	263	103	12983	1.9170881169478384	1.0	0.9594971545202711	99.77646760540026
GOTERM_MF_FAT	GO:0001871~pattern binding	5	1.2722646310432568	0.3772500572452163	FGFR1, NOD2, LIPG, GPNMB, BMP7	263	154	12983	1.6027603575132092	1.0	0.9694034928500748	99.89249673558358
GOTERM_MF_FAT	GO:0030247~polysaccharide binding	5	1.2722646310432568	0.3772500572452163	FGFR1, NOD2, LIPG, GPNMB, BMP7	263	154	12983	1.6027603575132092	1.0	0.9694034928500748	99.89249673558358

Annotation Cluster 76	Enrichment Score: 0.5391318353211435
Category	Term	Count	%	PValue	Genes	List Total	Pop Hits	Pop Total	Fold Enrichment	Bonferroni	Benjamini	FDR
GOTERM_MF_FAT	GO:0016597~amino acid binding	4	1.0178117048346056	0.1206811047560048	GRIN2A, PAH, AGXT, TAT	263	60	12983	3.2910012674271227	1.0	0.8536200516834171	84.37247960661274
GOTERM_MF_FAT	GO:0043176~amine binding	5	1.2722646310432568	0.18228954306009967	APOA4, GRIN2A, PAH, AGXT, TAT	263	110	12983	2.243864500518493	1.0	0.9173796316553058	94.52242349644176
GOTERM_MF_FAT	GO:0031406~carboxylic acid binding	4	1.0178117048346056	0.5587001821128661	GRIN2A, PAH, AGXT, TAT	263	144	12983	1.3712505280946345	1.0	0.9890777418780374	99.99925423633506
GOTERM_MF_FAT	GO:0048037~cofactor binding	6	1.5267175572519083	0.5674045476745344	FMO4, AOX1, PAH, DPYD, AGXT, TAT	263	249	12983	1.1895185303953455	1.0	0.9897163671393073	99.99944058554637

Annotation Cluster 77	Enrichment Score: 0.5385913230702112
Category	Term	Count	%	PValue	Genes	List Total	Pop Hits	Pop Total	Fold Enrichment	Bonferroni	Benjamini	FDR
GOTERM_BP_FAT	GO:0009952~anterior/posterior pattern formation	7	1.7811704834605597	0.05653826985085668	HOXB3, ALDH1A2, HOXB7, HOXC13, RNF2, HOXA9, ZIC3	265	140	13528	2.5524528301886793	1.0	0.6895156367986569	62.943247685172174
UP_SEQ_FEATURE	DNA-binding region:Homeobox	8	2.035623409669211	0.07862962575528085	HOXB3, HOXB7, HOXC13, POU5F1, POU2F2, LHX5, HOXA9, LHX6	373	190	19113	2.1575278679271905	1.0	0.855693444128955	73.0514973966267
SP_PIR_KEYWORDS	Homeobox	9	2.2900763358778624	0.10008131783500002	HOXB3, HOXB7, HOXC13, POU5F1, POU2F2, LHX5, HOXA9, LHX6, PROX2	374	242	19235	1.9127038493834798	1.0	0.5509251990228001	76.66684114265941
INTERPRO	IPR017970:Homeobox, conserved site	8	2.035623409669211	0.18277566002518883	HOXB3, HOXB7, HOXC13, POU5F1, POU2F2, LHX5, HOXA9, LHX6	333	232	16659	1.7250698974836907	1.0	0.9629966434943129	95.04837792928608
GOTERM_BP_FAT	GO:0003002~regionalization	7	1.7811704834605597	0.1876808597879902	HOXB3, ALDH1A2, HOXB7, HOXC13, RNF2, HOXA9, ZIC3	265	197	13528	1.8139258691696198	1.0	0.8817060564066138	97.11470099700132
SP_PIR_KEYWORDS	DNA binding	10	2.5445292620865136	0.21614642812995166	HOXB3, TAL1, ZNF17, HOXB7, HOXC13, POU5F1, POU2F2, HIST1H2BJ, SOX5, HOXA9	374	340	19235	1.5126612142183076	1.0	0.7572045194014689	96.52968166830622
INTERPRO	IPR001356:Homeobox	7	1.7811704834605597	0.3292848310815499	HOXB3, HOXB7, HOXC13, POU5F1, POU2F2, HOXA9, LHX6	333	235	16659	1.4901667625071882	1.0	0.9902051871465046	99.73870908489941
INTERPRO	IPR012287:Homeodomain-related	7	1.7811704834605597	0.3396607345337484	HOXB3, HOXB7, HOXC13, POU5F1, POU2F2, HOXA9, LHX6	333	238	16659	1.4713831478537363	1.0	0.9910905475114365	99.79284142326506
SMART	SM00389:HOX	7	1.7811704834605597	0.3827931364838759	HOXB3, HOXB7, HOXC13, POU5F1, POU2F2, HOXA9, LHX6	194	235	9079	1.3940118447027856	1.0	0.9332286985393092	99.63455682826802
GOTERM_MF_FAT	GO:0043565~sequence-specific DNA binding	11	2.7989821882951653	0.7877810774845598	HOXB3, CIITA, TAL1, HOXB7, HOXC13, POU5F1, POU2F2, LHX5, HOXA9, CTCFL, LHX6	263	607	12983	0.894588482908526	1.0	0.9987359957894079	99.99999998077898
GOTERM_MF_FAT	GO:0030528~transcription regulator activity	24	6.106870229007633	0.94511706921766	CIITA, CNOT8, SOX5, ANKRD30A, CTCFL, ZNF367, UBE2I, PROX2, PPARGC1A, MYCL1, HOXB3, TAL1, HOXB7, CD80, POU5F1, HOXC13, RNF2, POU2F2, HOXA9, LHX5, LIMD1, OLIG1, LHX6, ASCL5	263	1512	12983	0.7835717303397912	1.0	0.9999846813976908	100.0
GOTERM_MF_FAT	GO:0003700~transcription factor activity	14	3.5623409669211195	0.962072934867611	CNOT8, ANKRD30A, SOX5, ZNF367, HOXB3, MYCL1, TAL1, HOXB7, HOXC13, POU5F1, POU2F2, HOXA9, LHX5, LHX6	263	975	12983	0.7088310422150726	1.0	0.999995080086742	100.0
SP_PIR_KEYWORDS	dna-binding	26	6.615776081424936	0.9846101152070041	ZNF17, ZBTB10, SOX5, ZNF367, CTCFL, ZIC3, MYCL1, PRDM13, TAL1, POU5F1, POU2F2, HIST1H2BJ, LHX5, HOXA9, OLIG1, LHX6, ZNF121, PROX2, GRHL2, HOXB3, ZNF341, SYCP3, HOXB7, HOXC13, KRTAP1-1, ASCL5	374	1868	19235	0.7158418165786853	1.0	0.9999821734498989	100.0

Annotation Cluster 78	Enrichment Score: 0.5330031323860023
Category	Term	Count	%	PValue	Genes	List Total	Pop Hits	Pop Total	Fold Enrichment	Bonferroni	Benjamini	FDR
GOTERM_BP_FAT	GO:0016044~membrane organization	12	3.0534351145038165	0.12709328448588048	STON2, MSR1, CUBN, PLSCR4, CATSPER1, HFE, ABCA4, KCNIP2, SPAM1, EHD2, AMPH, HIP1	265	381	13528	1.6078443024810578	1.0	0.8392129909352977	90.15814264355319
GOTERM_BP_FAT	GO:0010324~membrane invagination	7	1.7811704834605597	0.2595053555191187	STON2, MSR1, CUBN, HFE, EHD2, AMPH, HIP1	265	220	13528	1.6242881646655232	1.0	0.9318934531182439	99.40514588678306
GOTERM_BP_FAT	GO:0006897~endocytosis	7	1.7811704834605597	0.2595053555191187	STON2, MSR1, CUBN, HFE, EHD2, AMPH, HIP1	265	220	13528	1.6242881646655232	1.0	0.9318934531182439	99.40514588678306
GOTERM_BP_FAT	GO:0006898~receptor-mediated endocytosis	3	0.7633587786259541	0.27698038367456246	MSR1, CUBN, HFE	265	53	13528	2.8895692417230325	1.0	0.9387828266350043	99.6041815953272
SP_PIR_KEYWORDS	Endocytosis	4	1.0178117048346056	0.2854423952967511	STON2, MSR1, CUBN, HIP1	374	96	19235	2.142936720142602	1.0	0.819619411547163	99.03258368188824
GOTERM_BP_FAT	GO:0016192~vesicle-mediated transport	8	2.035623409669211	0.9366955622980325	STON2, MSR1, CUBN, CPNE6, HFE, EHD2, AMPH, HIP1	265	576	13528	0.7090146750524109	1.0	0.9999947916622066	100.0

Annotation Cluster 79	Enrichment Score: 0.5306146236182185
Category	Term	Count	%	PValue	Genes	List Total	Pop Hits	Pop Total	Fold Enrichment	Bonferroni	Benjamini	FDR
GOTERM_BP_FAT	GO:0016053~organic acid biosynthetic process	6	1.5267175572519083	0.1863070348494522	BHMT2, PTGIS, PTGS2, QKI, PAH, AGXT	265	155	13528	1.9760925136944612	1.0	0.8824338865559038	97.03032672856638
GOTERM_BP_FAT	GO:0046394~carboxylic acid biosynthetic process	6	1.5267175572519083	0.1863070348494522	BHMT2, PTGIS, PTGS2, QKI, PAH, AGXT	265	155	13528	1.9760925136944612	1.0	0.8824338865559038	97.03032672856638
GOTERM_BP_FAT	GO:0009309~amine biosynthetic process	4	1.0178117048346056	0.21025121705474425	BHMT2, PAH, ETNK2, AGXT	265	81	13528	2.5209410668530166	1.0	0.9019121675399621	98.2157747679967
GOTERM_BP_FAT	GO:0008652~cellular amino acid biosynthetic process	3	0.7633587786259541	0.2624540618129676	BHMT2, PAH, AGXT	265	51	13528	3.0028856825749166	1.0	0.9325628136368452	99.44428390107333
GOTERM_BP_FAT	GO:0006633~fatty acid biosynthetic process	3	0.7633587786259541	0.45830082263237526	PTGIS, PTGS2, QKI	265	79	13528	1.9385717697635538	1.0	0.9837800141339011	99.99712483818128
GOTERM_BP_FAT	GO:0006631~fatty acid metabolic process	4	1.0178117048346056	0.7462963143344692	PTGIS, PTGS2, QKI, PPARGC1A	265	198	13528	1.0312940728035067	1.0	0.9990566078842492	99.99999999308984

Annotation Cluster 80	Enrichment Score: 0.5175222629635474
Category	Term	Count	%	PValue	Genes	List Total	Pop Hits	Pop Total	Fold Enrichment	Bonferroni	Benjamini	FDR
GOTERM_BP_FAT	GO:0006979~response to oxidative stress	6	1.5267175572519083	0.21715567011693604	APOA4, PTGS2, OLR1, TAT, TRPM2, SOD2	265	164	13528	1.8676484123331798	1.0	0.9054488727403485	98.46396489791753
GOTERM_BP_FAT	GO:0042542~response to hydrogen peroxide	3	0.7633587786259541	0.2987317011572722	APOA4, OLR1, SOD2	265	56	13528	2.73477088948787	1.0	0.9468533335383686	99.76491904679577
GOTERM_BP_FAT	GO:0000302~response to reactive oxygen species	3	0.7633587786259541	0.43189753507924605	APOA4, OLR1, SOD2	265	75	13528	2.041962264150943	1.0	0.9803316701391231	99.99352546164205

Annotation Cluster 81	Enrichment Score: 0.5174771704346869
Category	Term	Count	%	PValue	Genes	List Total	Pop Hits	Pop Total	Fold Enrichment	Bonferroni	Benjamini	FDR
GOTERM_CC_FAT	GO:0005792~microsome	9	2.2900763358778624	0.1282514017908514	FMO4, G6PC, PTGS2, DHRS9, SRD5A2, LRRK2, JPH1, ITPR1, CYP4B1	270	237	12782	1.79774964838256	1.0	0.6357992852281521	83.82553325280439
GOTERM_CC_FAT	GO:0042598~vesicular fraction	9	2.2900763358778624	0.14410764833731093	FMO4, G6PC, PTGS2, DHRS9, SRD5A2, LRRK2, JPH1, ITPR1, CYP4B1	270	244	12782	1.7461748633879781	1.0	0.6375997261228135	87.32294501187006
GOTERM_CC_FAT	GO:0044432~endoplasmic reticulum part	11	2.7989821882951653	0.19773651550278684	APOA4, FMO4, G6PC, PTGIS, PTGS2, HSD11B1, DHRS9, JPH1, ITPR1, TMPRSS3, CYP4B1	270	347	12782	1.5007151243462484	1.0	0.7248489659791089	94.6293498958362
GOTERM_CC_FAT	GO:0005789~endoplasmic reticulum membrane	8	2.035623409669211	0.3393455822830881	FMO4, G6PC, HSD11B1, DHRS9, JPH1, ITPR1, TMPRSS3, CYP4B1	270	269	12782	1.407903070356602	1.0	0.8532238714331976	99.59208448643933
GOTERM_CC_FAT	GO:0042175~nuclear envelope-endoplasmic reticulum network	8	2.035623409669211	0.3901847429405738	FMO4, G6PC, HSD11B1, DHRS9, JPH1, ITPR1, TMPRSS3, CYP4B1	270	284	12782	1.3335419926969223	1.0	0.8798069863841175	99.85907195858725
GOTERM_CC_FAT	GO:0031227~intrinsic to endoplasmic reticulum membrane	3	0.7633587786259541	0.39127581019303126	FMO4, G6PC, DHRS9	270	64	12782	2.2190972222222225	1.0	0.8769368710365963	99.86238211321358
SP_PIR_KEYWORDS	endoplasmic reticulum	15	3.816793893129771	0.5243951134467191	PTGS2, DHRS9, TLR3, ITPR1, TMPRSS3, CYP4B1, FMO4, G6PC, PTGIS, SLC17A3, PDILT, HSD11B1, SRD5A2, JPH1, HHATL	374	713	19235	1.0819876847844838	1.0	0.9352493954217527	99.99648620316111
GOTERM_CC_FAT	GO:0005783~endoplasmic reticulum	19	4.8346055979643765	0.7299489517327847	CUBN, PTGS2, TLR3, DHRS9, ITPR1, TMPRSS3, CYP4B1, FMO4, APOA4, PCSK1, G6PC, PTGIS, SLC17A3, RNF128, HSD11B1, PDILT, SRD5A2, JPH1, HHATL	270	960	12782	0.9369521604938271	1.0	0.9853251852115288	99.99999715723268

Annotation Cluster 82	Enrichment Score: 0.5043745151923655
Category	Term	Count	%	PValue	Genes	List Total	Pop Hits	Pop Total	Fold Enrichment	Bonferroni	Benjamini	FDR
GOTERM_CC_FAT	GO:0031012~extracellular matrix	11	2.7989821882951653	0.19102295409569212	MATN2, FLRT2, GPC5, TF, OMD, PTPRZ1, COL22A1, THSD4, MMP3, BMP7, CHL1	270	345	12782	1.5094149221685453	1.0	0.7184631870782012	94.00121731765951
GOTERM_CC_FAT	GO:0005578~proteinaceous extracellular matrix	10	2.5445292620865136	0.2326483824059155	MATN2, FLRT2, GPC5, TF, OMD, PTPRZ1, COL22A1, THSD4, MMP3, CHL1	270	320	12782	1.479398148148148	1.0	0.7746737980211025	97.02447727389867
SP_PIR_KEYWORDS	extracellular matrix	5	1.2722646310432568	0.6903842263197031	OMD, COL22A1, THSD4, MMP3, CHL1	374	241	19235	1.067022433266026	1.0	0.9781990555857506	99.99999060260215

Annotation Cluster 83	Enrichment Score: 0.4827922864315997
Category	Term	Count	%	PValue	Genes	List Total	Pop Hits	Pop Total	Fold Enrichment	Bonferroni	Benjamini	FDR
SP_PIR_KEYWORDS	iron	9	2.2900763358778624	0.19108928556645977	TF, PTGIS, PTGS2, AOX1, HFE, SLC25A37, PAH, DPYD, CYP4B1	374	285	19235	1.6241204615817617	1.0	0.7373935421907712	94.64246953792694
GOTERM_MF_FAT	GO:0005506~iron ion binding	9	2.2900763358778624	0.28429856140142473	TF, PTGIS, PTGS2, AOX1, HFE, SLC25A37, PAH, DPYD, CYP4B1	263	308	12983	1.4424843217618883	1.0	0.954474899537756	99.19940956188495
GOTERM_MF_FAT	GO:0009055~electron carrier activity	5	1.2722646310432568	0.6555595401125995	PTGIS, COX7A1, AOX1, DPYD, CYP4B1	263	221	12983	1.1168556337422364	1.0	0.9939515868624814	99.99997913704199

Annotation Cluster 84	Enrichment Score: 0.47950550938975034
Category	Term	Count	%	PValue	Genes	List Total	Pop Hits	Pop Total	Fold Enrichment	Bonferroni	Benjamini	FDR
UP_SEQ_FEATURE	region of interest:Connecting peptide	3	0.7633587786259541	0.16865862820508365	HLA-DQB1, HFE, HLA-DQA1	373	38	19113	4.045364752363482	1.0	0.9574553735566401	94.80556684083456
UP_SEQ_FEATURE	domain:Ig-like C1-type	3	0.7633587786259541	0.182623315589209	HLA-DQB1, HFE, HLA-DQA1	373	40	19113	3.8430965147453087	1.0	0.961107019508731	96.03960685610595
GOTERM_CC_FAT	GO:0042611~MHC protein complex	3	0.7633587786259541	0.33812523183770876	HLA-DQB1, HFE, HLA-DQA1	270	57	12782	2.4916179337231967	1.0	0.8565287280159535	99.5819694072473
INTERPRO	IPR003597:Immunoglobulin C1-set	3	0.7633587786259541	0.3940864813726783	HLA-DQB1, HFE, HLA-DQA1	333	68	16659	2.207074721780604	1.0	0.9936914459717998	99.94244821356575
SMART	SM00407:IGc1	3	0.7633587786259541	0.42596033351547574	HLA-DQB1, HFE, HLA-DQA1	194	68	9079	2.0646604002425715	1.0	0.9493810967663956	99.84273895034266
GOTERM_BP_FAT	GO:0019882~antigen processing and presentation	3	0.7633587786259541	0.48398250447754054	HLA-DQB1, HFE, HLA-DQA1	265	83	13528	1.8451466242327799	1.0	0.9857263369346738	99.99874436858259
INTERPRO	IPR003006:Immunoglobulin/major histocompatibility complex, conserved site	3	0.7633587786259541	0.5200303718647206	HLA-DQB1, HFE, HLA-DQA1	333	87	16659	1.7250698974836907	1.0	0.998487737219048	99.9982084843726

Annotation Cluster 85	Enrichment Score: 0.4701468515889544
Category	Term	Count	%	PValue	Genes	List Total	Pop Hits	Pop Total	Fold Enrichment	Bonferroni	Benjamini	FDR
SP_PIR_KEYWORDS	microsome	5	1.2722646310432568	0.15080863589000995	FMO4, PTGS2, DHRS9, SRD5A2, CYP4B1	374	106	19235	2.4259660982746443	1.0	0.655913270318853	89.52321744193156
SP_PIR_KEYWORDS	nadp	5	1.2722646310432568	0.3584460463180352	FMO4, HSD11B1, DHRS9, DPYD, IYD	374	156	19235	1.6484128616481555	1.0	0.8566618790312952	99.78138239562665
SP_PIR_KEYWORDS	oxidoreductase	13	3.307888040712468	0.4083062832105657	COX7A1, PTGS2, DHRS9, PAH, IYD, CYP4B1, SOD2, FMO4, ALDH1A2, AOX1, HSD11B1, SRD5A2, DPYD	374	562	19235	1.1896730545987402	1.0	0.8884636324377297	99.92842176752956
GOTERM_BP_FAT	GO:0055114~oxidation reduction	13	3.307888040712468	0.5964534080821774	PTGS2, DHRS9, PAH, PPARGC1A, IYD, CYP4B1, SOD2, FMO4, ALDH1A2, AOX1, HSD11B1, SRD5A2, DPYD	265	639	13528	1.0385567071190245	1.0	0.9943204369587372	99.99998104808078

Annotation Cluster 86	Enrichment Score: 0.4613559700623518
Category	Term	Count	%	PValue	Genes	List Total	Pop Hits	Pop Total	Fold Enrichment	Bonferroni	Benjamini	FDR
SP_PIR_KEYWORDS	Lectin	7	1.7811704834605597	0.0896962049451965	CLEC1A, LPHN3, OLR1, CD69, GALNT4, CD22, CLC	374	159	19235	2.2642350250563346	0.9999999999999993	0.5247038151128149	72.66345956778886
GOTERM_MF_FAT	GO:0005529~sugar binding	7	1.7811704834605597	0.202872164522723	CLEC1A, LPHN3, OLR1, CD69, GALNT4, CD22, CLC	263	195	12983	1.7720776055376815	1.0	0.9226678206948046	96.20861977211099
UP_SEQ_FEATURE	domain:C-type lectin	3	0.7633587786259541	0.45678010940832137	CLEC1A, OLR1, CD69	373	79	19113	1.945871653035599	1.0	0.9994187362850039	99.99429138017206
INTERPRO	IPR018378:C-type lectin, conserved site	3	0.7633587786259541	0.48856674531266603	CLEC1A, OLR1, CD69	333	82	16659	1.8302570863546475	1.0	0.997950851299517	99.99538873639149
INTERPRO	IPR001304:C-type lectin	3	0.7633587786259541	0.48856674531266603	CLEC1A, OLR1, CD69	333	82	16659	1.8302570863546475	1.0	0.997950851299517	99.99538873639149
SMART	SM00034:CLECT	3	0.7633587786259541	0.5234798125514837	CLEC1A, OLR1, CD69	194	82	9079	1.7121574050792054	1.0	0.9710302993373889	99.98195923527064
INTERPRO	IPR016186:C-type lectin-like	3	0.7633587786259541	0.5676187719808428	CLEC1A, OLR1, CD69	333	95	16659	1.579800853485064	1.0	0.9992663273790773	99.99962155964405

Annotation Cluster 87	Enrichment Score: 0.4576785140919609
Category	Term	Count	%	PValue	Genes	List Total	Pop Hits	Pop Total	Fold Enrichment	Bonferroni	Benjamini	FDR
GOTERM_MF_FAT	GO:0004620~phospholipase activity	4	1.0178117048346056	0.2350012480592027	F2RL2, LIPG, PLA1A, CLC	263	83	12983	2.3790370607906914	1.0	0.9447228394827433	97.90623784516326
GOTERM_MF_FAT	GO:0004091~carboxylesterase activity	4	1.0178117048346056	0.306090144692692	SIAE, LIPG, PLA1A, CLC	263	96	12983	2.056875792141952	1.0	0.9569877252562676	99.48761307232921
GOTERM_MF_FAT	GO:0016298~lipase activity	4	1.0178117048346056	0.32823901003142586	F2RL2, LIPG, PLA1A, CLC	263	100	12983	1.9746007604562739	1.0	0.9553710107249805	99.67917495172186
GOTERM_BP_FAT	GO:0016042~lipid catabolic process	5	1.2722646310432568	0.43676398001413147	APOA4, LIPG, PLA1A, SRD5A2, CLC	265	173	13528	1.47540626022467	1.0	0.9811971495551947	99.99440913723771
SP_PIR_KEYWORDS	lipid degradation	3	0.7633587786259541	0.49917279148403143	LIPG, PLA1A, CLC	374	86	19235	1.794086556398458	1.0	0.9256031429159545	99.99283054265977

Annotation Cluster 88	Enrichment Score: 0.4528940940670976
Category	Term	Count	%	PValue	Genes	List Total	Pop Hits	Pop Total	Fold Enrichment	Bonferroni	Benjamini	FDR
GOTERM_BP_FAT	GO:0010638~positive regulation of organelle organization	4	1.0178117048346056	0.22044712502675914	CTTNBP2, IGF1, PPARGC1A, CD28	265	83	13528	2.4601954989770403	1.0	0.9058315320630586	98.57048297300433
GOTERM_BP_FAT	GO:0033043~regulation of organelle organization	6	1.5267175572519083	0.4223841596059707	CTTNBP2, CTCFL, IGF1, NEXN, PPARGC1A, CD28	265	217	13528	1.411494652638901	1.0	0.9788553253278701	99.99140526572877
GOTERM_BP_FAT	GO:0051130~positive regulation of cellular component organization	5	1.2722646310432568	0.4702249356672975	CTTNBP2, IGF1, PPARGC1A, CD28, HIP1	265	181	13528	1.4101949338059	1.0	0.9853827759941164	99.99803312767241

Annotation Cluster 89	Enrichment Score: 0.421402500151639
Category	Term	Count	%	PValue	Genes	List Total	Pop Hits	Pop Total	Fold Enrichment	Bonferroni	Benjamini	FDR
UP_SEQ_FEATURE	domain:EGF-like 5	3	0.7633587786259541	0.18966819429465995	MATN2, CUBN, ODZ3	373	41	19113	3.7493624534100567	1.0	0.9610401228436156	96.55217782705834
UP_SEQ_FEATURE	domain:EGF-like 6	3	0.7633587786259541	0.2038619947908276	MATN2, CUBN, ODZ3	373	43	19113	3.5749735020886595	1.0	0.9673797451644038	97.40185600279275
UP_SEQ_FEATURE	domain:EGF-like 1	5	1.2722646310432568	0.20612356796023867	MATN2, CUBN, TEK, EMR2, ODZ3	373	120	19113	2.135053619302949	1.0	0.9672654460420844	97.51754315595984
INTERPRO	IPR001881:EGF-like calcium-binding	4	1.0178117048346056	0.2995127091852871	MATN2, CUBN, MASP1, EMR2	333	96	16659	2.084459459459459	1.0	0.9892749502812749	99.50113327025018
INTERPRO	IPR000152:EGF-type aspartate/asparagine hydroxylation conserved site	4	1.0178117048346056	0.3049680884991779	MATN2, CUBN, MASP1, EMR2	333	97	16659	2.062970186681527	1.0	0.9893681635521346	99.55595726785975
SMART	SM00179:EGF_CA	4	1.0178117048346056	0.33448771078212797	MATN2, CUBN, MASP1, EMR2	194	96	9079	1.9499570446735395	1.0	0.908155837785867	99.12219459422855
INTERPRO	IPR000742:EGF-like, type 3	6	1.5267175572519083	0.3465027345414905	MATN2, CUBN, PTGS2, TEK, EMR2, ODZ3	333	194	16659	1.5472276400111453	1.0	0.9906488080220899	99.82260166863811
INTERPRO	IPR013032:EGF-like region, conserved site	8	2.035623409669211	0.36945987642341643	MATN2, CUBN, PTGS2, MASP1, TEK, EMR2, ODZ3, EPHA3	333	293	16659	1.3659256526150725	1.0	0.9919001769407368	99.89584270456548
UP_SEQ_FEATURE	domain:EGF-like 3	3	0.7633587786259541	0.4304374913236453	MATN2, TEK, ODZ3	373	75	19113	2.0496514745308314	1.0	0.9991120520339342	99.98781510539992
SP_PIR_KEYWORDS	egf-like domain	6	1.5267175572519083	0.47006987707140824	MATN2, CUBN, MASP1, TEK, EMR2, ODZ3	374	230	19235	1.34166472913276	1.0	0.914621778908048	99.98436756112012
UP_SEQ_FEATURE	domain:EGF-like 2	3	0.7633587786259541	0.5133709430559416	MATN2, TEK, ODZ3	373	88	19113	1.7468620521569584	1.0	0.9997991152280815	99.99901930504927
INTERPRO	IPR006210:EGF-like	5	1.2722646310432568	0.5708111731340758	MATN2, CUBN, PTGS2, TEK, ODZ3	333	201	16659	1.2444534086325132	1.0	0.9992414914624552	99.99966109764036
INTERPRO	IPR018097:EGF-like calcium-binding, conserved site	3	0.7633587786259541	0.573323156314234	CUBN, MASP1, EMR2	333	96	16659	1.5633445945945945	1.0	0.9992063186340505	99.99968946211038
SMART	SM00181:EGF	5	1.2722646310432568	0.6229884092981663	MATN2, CUBN, PTGS2, TEK, ODZ3	194	201	9079	1.1641534595065905	1.0	0.9869530545162998	99.99881633695685
INTERPRO	IPR006209:EGF	3	0.7633587786259541	0.7232768894716828	MATN2, CUBN, PTGS2	333	127	16659	1.1817407959140243	1.0	0.9999263380042287	99.99999950800007

Annotation Cluster 90	Enrichment Score: 0.4040053422594128
Category	Term	Count	%	PValue	Genes	List Total	Pop Hits	Pop Total	Fold Enrichment	Bonferroni	Benjamini	FDR
INTERPRO	IPR011598:Helix-loop-helix DNA-binding	4	1.0178117048346056	0.23483361601832917	MYCL1, TAL1, OLIG1, ASCL5	333	84	16659	2.382239382239382	1.0	0.9773796183143098	98.14174190002242
UP_SEQ_FEATURE	domain:Helix-loop-helix motif	4	1.0178117048346056	0.38305529443731223	MYCL1, TAL1, OLIG1, ASCL5	373	114	19113	1.7979398899393257	1.0	0.997903859469256	99.95619712726635
INTERPRO	IPR001092:Basic helix-loop-helix dimerisation region bHLH	4	1.0178117048346056	0.3974589798703355	MYCL1, TAL1, OLIG1, ASCL5	333	114	16659	1.755334281650071	1.0	0.9935407913857389	99.94703796096172
SMART	SM00353:HLH	4	1.0178117048346056	0.4382404972184538	MYCL1, TAL1, OLIG1, ASCL5	194	114	9079	1.6420690902514017	1.0	0.9489870772255622	99.87770653540686
UP_SEQ_FEATURE	DNA-binding region:Basic motif	4	1.0178117048346056	0.6094621405233089	MYCL1, TAL1, OLIG1, ASCL5	373	161	19113	1.27307545001915	1.0	0.9999565626838658	99.9999710355343

Annotation Cluster 91	Enrichment Score: 0.40051174842492854
Category	Term	Count	%	PValue	Genes	List Total	Pop Hits	Pop Total	Fold Enrichment	Bonferroni	Benjamini	FDR
GOTERM_MF_FAT	GO:0042803~protein homodimerization activity	9	2.2900763358778624	0.36310012000182756	APOA4, C1QB, CUBN, MASP1, PAH, DPYD, LRRK2, AGXT, CSF1R	263	334	12983	1.3301951230618612	1.0	0.9656207525681739	99.85132194880607
GOTERM_MF_FAT	GO:0046983~protein dimerization activity	13	3.307888040712468	0.4112337013648489	ITGAL, CUBN, MASP1, SOX5, PAH, AGXT, AMPH, APOA4, C1QB, CLIC6, DPYD, LRRK2, CSF1R	263	542	12983	1.1840318213068062	1.0	0.9761866962532921	99.95217120101385
GOTERM_MF_FAT	GO:0042802~identical protein binding	15	3.816793893129771	0.4210655044943943	TSPY2, TSPY1, CUBN, MASP1, ACY3, GYPA, PAH, KCNIP2, AGXT, APOA4, C1QB, RASSF5, DPYD, LRRK2, CD28, CSF1R	263	640	12983	1.1569926330798481	1.0	0.9777073884828633	99.96249088783836

Annotation Cluster 92	Enrichment Score: 0.38042413611263176
Category	Term	Count	%	PValue	Genes	List Total	Pop Hits	Pop Total	Fold Enrichment	Bonferroni	Benjamini	FDR
GOTERM_BP_FAT	GO:0035295~tube development	8	2.035623409669211	0.13945676962721806	CTTNBP2, ALDH1A2, EYA1, HSD11B1, IGF1, PLXND1, BMP7, ZIC3	265	220	13528	1.856329331046312	1.0	0.8499331107242496	92.28376684948446
GOTERM_BP_FAT	GO:0030324~lung development	3	0.7633587786259541	0.5787917950716858	CTTNBP2, ALDH1A2, HSD11B1	265	99	13528	1.54694110920526	1.0	0.9933862321352928	99.99996064766665
GOTERM_BP_FAT	GO:0030323~respiratory tube development	3	0.7633587786259541	0.5950907923809585	CTTNBP2, ALDH1A2, HSD11B1	265	102	13528	1.5014428412874583	1.0	0.994300787625218	99.99997992644035
GOTERM_BP_FAT	GO:0060541~respiratory system development	3	0.7633587786259541	0.6262651686397072	CTTNBP2, ALDH1A2, HSD11B1	265	108	13528	1.4180293501048218	1.0	0.9958083512111152	99.99999488158899

Annotation Cluster 93	Enrichment Score: 0.378135996055613
Category	Term	Count	%	PValue	Genes	List Total	Pop Hits	Pop Total	Fold Enrichment	Bonferroni	Benjamini	FDR
KEGG_PATHWAY	hsa05414:Dilated cardiomyopathy	5	1.2722646310432568	0.17867113229962323	MYL2, ADCY9, ITGA8, IGF1, SGCD	123	92	5085	2.246818663838812	0.9999999999181505	0.7874141169015533	89.48762576238107
KEGG_PATHWAY	hsa05410:Hypertrophic cardiomyopathy (HCM)	4	1.0178117048346056	0.3341145357630511	MYL2, ITGA8, IGF1, SGCD	123	85	5085	1.9454806312769013	1.0	0.9199763856633032	99.04738668982522
GOTERM_BP_FAT	GO:0007517~muscle organ development	5	1.2722646310432568	0.5929171524665199	MTM1, MYL2, IGF1, SGCD, JPH1	265	211	13528	1.2096932844496109	1.0	0.9942155612400538	99.99997800697649
KEGG_PATHWAY	hsa04510:Focal adhesion	4	1.0178117048346056	0.8679850433443812	PARVG, MYL2, ITGA8, IGF1	123	201	5085	0.8227156898434657	1.0	0.9956180124294136	99.99999999136874

Annotation Cluster 94	Enrichment Score: 0.37417594707796087
Category	Term	Count	%	PValue	Genes	List Total	Pop Hits	Pop Total	Fold Enrichment	Bonferroni	Benjamini	FDR
GOTERM_BP_FAT	GO:0043067~regulation of programmed cell death	21	5.343511450381679	0.16863002085148573	CSF2, CFLAR, BCL2L14, PTGS2, GRIN2A, IGF1, PDE3A, SOD2, EDNRB, NOD2, EYA1, PTGIS, CD40LG, NLRP12, TNFRSF19, LRRK2, BMP7, CASP1, IFI6, FGD3, HIP1	265	812	13528	1.320234222511386	1.0	0.8687166904470325	95.71533684198069
GOTERM_BP_FAT	GO:0010941~regulation of cell death	21	5.343511450381679	0.16937606921887471	CSF2, CFLAR, BCL2L14, PTGS2, GRIN2A, IGF1, PDE3A, SOD2, EDNRB, NOD2, EYA1, PTGIS, CD40LG, NLRP12, TNFRSF19, LRRK2, BMP7, CASP1, IFI6, FGD3, HIP1	265	815	13528	1.3153744646371106	1.0	0.8684458173987648	95.78045029686011
GOTERM_BP_FAT	GO:0042981~regulation of apoptosis	20	5.089058524173027	0.22543764797333063	CSF2, CFLAR, BCL2L14, PTGS2, GRIN2A, IGF1, PDE3A, SOD2, EDNRB, NOD2, EYA1, PTGIS, CD40LG, NLRP12, TNFRSF19, BMP7, CASP1, IFI6, FGD3, HIP1	265	804	13528	1.2698770299446165	1.0	0.9103068029936005	98.71881004181522
GOTERM_BP_FAT	GO:0008219~cell death	18	4.580152671755725	0.23661372992946494	CFLAR, CGB, BCL2L14, OLR1, ITPR1, DCTN1, SOD2, TNS4, RASSF5, APOL1, SPG20, NLRP12, TNFRSF19, SEMA3A, CASP1, FGD3, IFI6, HIP1	265	719	13528	1.2780014170624818	1.0	0.9177577560695592	99.00012004365682
GOTERM_BP_FAT	GO:0016265~death	18	4.580152671755725	0.2429085001339179	CFLAR, CGB, BCL2L14, OLR1, ITPR1, DCTN1, SOD2, TNS4, RASSF5, APOL1, SPG20, NLRP12, TNFRSF19, SEMA3A, CASP1, FGD3, IFI6, HIP1	265	724	13528	1.2691754404253102	1.0	0.9208981121311846	99.13181827624413
GOTERM_BP_FAT	GO:0006916~anti-apoptosis	6	1.5267175572519083	0.3743037614929955	CSF2, CFLAR, CD40LG, IGF1, IFI6, SOD2	265	206	13528	1.4868657263235023	1.0	0.9703858102049886	99.9663849293321
GOTERM_BP_FAT	GO:0043066~negative regulation of apoptosis	9	2.2900763358778624	0.388149743462082	CSF2, CFLAR, EDNRB, EYA1, CD40LG, IGF1, PDE3A, IFI6, SOD2	265	354	13528	1.2978573712823793	1.0	0.9726954875328289	99.97705091043697
GOTERM_BP_FAT	GO:0043069~negative regulation of programmed cell death	9	2.2900763358778624	0.398816469818799	CSF2, CFLAR, EDNRB, EYA1, CD40LG, IGF1, PDE3A, IFI6, SOD2	265	359	13528	1.2797813633258002	1.0	0.9742129980385796	99.98299872848797
GOTERM_BP_FAT	GO:0060548~negative regulation of cell death	9	2.2900763358778624	0.4081523739021018	CSF2, CFLAR, EDNRB, EYA1, CD40LG, IGF1, PDE3A, IFI6, SOD2	265	360	13528	1.2762264150943397	1.0	0.9762841117039331	99.9869821017773
GOTERM_BP_FAT	GO:0043068~positive regulation of programmed cell death	10	2.5445292620865136	0.47170195467600523	CFLAR, PTGIS, PTGS2, GRIN2A, TNFRSF19, CASP1, LRRK2, BMP7, FGD3, HIP1	265	433	13528	1.1789620462765262	1.0	0.9852148289292001	99.99812459887988
GOTERM_BP_FAT	GO:0010942~positive regulation of cell death	10	2.5445292620865136	0.4866339397833912	CFLAR, PTGIS, PTGS2, GRIN2A, TNFRSF19, CASP1, LRRK2, BMP7, FGD3, HIP1	265	435	13528	1.1735415311212318	1.0	0.9859868606009009	99.99884999276667
GOTERM_BP_FAT	GO:0006915~apoptosis	13	3.307888040712468	0.5076629506794749	CFLAR, CGB, BCL2L14, SOD2, TNS4, RASSF5, NLRP12, TNFRSF19, SEMA3A, CASP1, FGD3, IFI6, HIP1	265	602	13528	1.1023882655299944	1.0	0.9878997180410746	99.99943654021412
GOTERM_BP_FAT	GO:0012501~programmed cell death	13	3.307888040712468	0.5326953445364068	CFLAR, CGB, BCL2L14, SOD2, TNS4, RASSF5, NLRP12, TNFRSF19, SEMA3A, CASP1, FGD3, IFI6, HIP1	265	611	13528	1.0861501405058211	1.0	0.9899639731122394	99.99976863063753
GOTERM_BP_FAT	GO:0043065~positive regulation of apoptosis	9	2.2900763358778624	0.6049932312598205	CFLAR, PTGIS, PTGS2, GRIN2A, TNFRSF19, CASP1, BMP7, FGD3, HIP1	265	430	13528	1.0684686265906098	1.0	0.9947250643886812	99.99998684149794
SP_PIR_KEYWORDS	Apoptosis	7	1.7811704834605597	0.751467187446513	TNS4, CFLAR, RASSF5, BCL2L14, TNFRSF19, CASP1, HIP1	374	381	19235	0.9449169789605176	1.0	0.9861586087129245	99.99999954722868
GOTERM_BP_FAT	GO:0006917~induction of apoptosis	5	1.2722646310432568	0.874866779011755	CFLAR, TNFRSF19, CASP1, FGD3, HIP1	265	320	13528	0.7976415094339622	1.0	0.9999348567289154	99.99999999999996
GOTERM_BP_FAT	GO:0012502~induction of programmed cell death	5	1.2722646310432568	0.876381829231893	CFLAR, TNFRSF19, CASP1, FGD3, HIP1	265	321	13528	0.7951566449185916	1.0	0.9999369395542231	99.99999999999997
GOTERM_BP_FAT	GO:0006259~DNA metabolic process	6	1.5267175572519083	0.9716228816631124	EYA1, CD40LG, DNAH14, CTCFL, IGF1, SOD2	265	506	13528	0.6053247818629278	1.0	0.9999997745250784	100.0

Annotation Cluster 95	Enrichment Score: 0.363795531501234
Category	Term	Count	%	PValue	Genes	List Total	Pop Hits	Pop Total	Fold Enrichment	Bonferroni	Benjamini	FDR
INTERPRO	IPR000315:Zinc finger, B-box	4	1.0178117048346056	0.17327307314572749	TRIM38, TRIM48, RNF207, TRIM15	333	72	16659	2.779279279279279	1.0	0.9655040611785093	94.11823220255422
SMART	SM00336:BBOX	4	1.0178117048346056	0.19706533886142252	TRIM38, TRIM48, RNF207, TRIM15	194	72	9079	2.599942726231386	0.9999999999994945	0.8485568022079897	92.21101355373584
UP_SEQ_FEATURE	zinc finger region:B box-type	3	0.7633587786259541	0.29041834463562866	TRIM38, TRIM48, TRIM15	373	55	19113	2.7949792834511333	1.0	0.9898705453460778	99.588559761104
INTERPRO	IPR003879:Butyrophylin-like	3	0.7633587786259541	0.3511944038742465	TRIM38, TRIM48, TRIM15	333	62	16659	2.420662598081953	1.0	0.9898776068763041	99.84064877153605
UP_SEQ_FEATURE	domain:B30.2/SPRY	3	0.7633587786259541	0.47607001304276786	TRIM38, TRIM48, TRIM15	373	82	19113	1.8746812267050283	1.0	0.9995570324568687	99.99680029353574
INTERPRO	IPR018957:Zinc finger, C3HC4 RING-type	6	1.5267175572519083	0.4805762085843403	TRIM38, TRIM48, RNF2, RNF128, RNF207, TRIM15	333	228	16659	1.3165007112375533	1.0	0.9978367386951907	99.99419137214586
INTERPRO	IPR003877:SPla/RYanodine receptor SPRY	3	0.7633587786259541	0.5013068280981753	TRIM38, TRIM48, TRIM15	333	84	16659	1.7866795366795365	1.0	0.998220556761029	99.99683269315119
INTERPRO	IPR001870:B302 (SPRY)-like	3	0.7633587786259541	0.5200303718647206	TRIM38, TRIM48, TRIM15	333	87	16659	1.7250698974836907	1.0	0.998487737219048	99.9982084843726
UP_SEQ_FEATURE	zinc finger region:RING-type	5	1.2722646310432568	0.5865719762766252	TRIM38, TRIM48, RNF2, RNF207, TRIM15	373	210	19113	1.2200306396016851	1.0	0.9999504373451555	99.99992789900264
INTERPRO	IPR017907:Zinc finger, RING-type, conserved site	6	1.5267175572519083	0.6592951831829721	TRIM38, TRIM48, RNF2, RNF128, RNF207, TRIM15	333	280	16659	1.072007722007722	1.0	0.9998109563894169	99.99998910979964
INTERPRO	IPR001841:Zinc finger, RING-type	6	1.5267175572519083	0.7061942438701054	TRIM38, TRIM48, RNF2, RNF128, RNF207, TRIM15	333	296	16659	1.0140613586559533	1.0	0.9999075037891161	99.99999879958695
SMART	SM00184:RING	6	1.5267175572519083	0.7597135242352779	TRIM38, TRIM48, RNF2, RNF128, RNF207, TRIM15	194	296	9079	0.9486277514628031	1.0	0.9968116565146175	99.99999371640897

Annotation Cluster 96	Enrichment Score: 0.3554324062761467
Category	Term	Count	%	PValue	Genes	List Total	Pop Hits	Pop Total	Fold Enrichment	Bonferroni	Benjamini	FDR
GOTERM_MF_FAT	GO:0003779~actin binding	10	2.5445292620865136	0.21343725470807767	TNS4, PARVG, C14ORF49, FMNL1, MYL2, CGN, ABLIM3, MYPN, NEXN, HIP1	263	326	12983	1.5142643868529706	1.0	0.9294440298719127	96.87272234543168
GOTERM_MF_FAT	GO:0008092~cytoskeletal protein binding	11	2.7989821882951653	0.567557219200538	TNS4, PARVG, C14ORF49, FMNL1, MYL2, CGN, ABLIM3, MYPN, ARL8A, NEXN, HIP1	263	504	12983	1.0774111292172128	1.0	0.9892238041018407	99.99944342819902
SP_PIR_KEYWORDS	actin-binding	5	1.2722646310432568	0.7086354961950101	TNS4, PARVG, MYPN, NEXN, HIP1	374	247	19235	1.0411028599883088	1.0	0.9814830709461126	99.99999593690845

Annotation Cluster 97	Enrichment Score: 0.34786402481043044
Category	Term	Count	%	PValue	Genes	List Total	Pop Hits	Pop Total	Fold Enrichment	Bonferroni	Benjamini	FDR
UP_SEQ_FEATURE	active site:Charge relay system	7	1.7811704834605597	0.18388600498343421	PCSK1, MASP1, TMPRSS9, LIPG, KLK12, PLA1A, TMPRSS3	373	196	19113	1.8300459594025276	1.0	0.9602479501658258	96.13643895542037
SP_PIR_KEYWORDS	Serine protease	5	1.2722646310432568	0.2710418782932566	PCSK1, MASP1, TMPRSS9, KLK12, TMPRSS3	374	136	19235	1.8908265177728845	1.0	0.8181187972934083	98.72590743501726
INTERPRO	IPR001314:Peptidase S1A, chymotrypsin	4	1.0178117048346056	0.3432089452875442	MASP1, TMPRSS9, KLK12, TMPRSS3	333	104	16659	1.9241164241164241	1.0	0.9908868354833513	99.80881160525244
INTERPRO	IPR018114:Peptidase S1/S6, chymotrypsin/Hap, active site	4	1.0178117048346056	0.34866619542323896	MASP1, TMPRSS9, KLK12, TMPRSS3	333	105	16659	1.9057915057915058	1.0	0.9902341453079018	99.83114832414157
GOTERM_MF_FAT	GO:0004252~serine-type endopeptidase activity	5	1.2722646310432568	0.3772500572452163	PCSK1, MASP1, TMPRSS9, KLK12, TMPRSS3	263	154	12983	1.6027603575132092	1.0	0.9694034928500748	99.89249673558358
INTERPRO	IPR001254:Peptidase S1 and S6, chymotrypsin/Hap	4	1.0178117048346056	0.4081830204605767	MASP1, TMPRSS9, KLK12, TMPRSS3	333	116	16659	1.7250698974836907	1.0	0.9936720441064815	99.95946470183213
SMART	SM00020:Tryp_SPc	4	1.0178117048346056	0.4494496837876484	MASP1, TMPRSS9, KLK12, TMPRSS3	194	116	9079	1.6137575542125844	1.0	0.9482447479936297	99.90326008958273
GOTERM_MF_FAT	GO:0004175~endopeptidase activity	9	2.2900763358778624	0.4867601026682825	CFLAR, PCSK1, MASP1, THSD4, TMPRSS9, KLK12, MMP3, CASP1, TMPRSS3	263	375	12983	1.1847604562737644	1.0	0.9822936848292889	99.99340546554434
GOTERM_MF_FAT	GO:0008236~serine-type peptidase activity	5	1.2722646310432568	0.4882499232847337	PCSK1, MASP1, TMPRSS9, KLK12, TMPRSS3	263	178	12983	1.3866578373990688	1.0	0.9817529276216134	99.99367641813124
GOTERM_MF_FAT	GO:0017171~serine hydrolase activity	5	1.2722646310432568	0.49630483625905003	PCSK1, MASP1, TMPRSS9, KLK12, TMPRSS3	263	180	12983	1.3712505280946345	1.0	0.9817638267460663	99.9949705452553
SP_PIR_KEYWORDS	zymogen	5	1.2722646310432568	0.5684377798358651	PCSK1, MMP3, CASP1, TMPRSS3, LCT	374	206	19235	1.248312652510254	1.0	0.9461508331634297	99.99908093190005
UP_SEQ_FEATURE	domain:Peptidase S1	3	0.7633587786259541	0.6143100632370575	MASP1, KLK12, TMPRSS3	373	106	19113	1.45022509990389	1.0	0.9999539415780316	99.9999762859821
GOTERM_MF_FAT	GO:0070011~peptidase activity, acting on L-amino acid peptides	11	2.7989821882951653	0.6750760643117891	CFLAR, PCSK1, METAP1, MASP1, THSD4, TMPRSS9, KLK12, MMP3, CASP1, USP43, TMPRSS3	263	549	12983	0.9890987415764577	1.0	0.9946956276627021	99.99999100991297
SP_PIR_KEYWORDS	Protease	9	2.2900763358778624	0.7250334480635361	PCSK1, METAP1, MASP1, TMPRSS9, KLK12, MMP3, CASP1, USP43, TMPRSS3	374	484	19235	0.9563519246917399	1.0	0.9823330900767018	99.99999817326398
GOTERM_MF_FAT	GO:0008233~peptidase activity	11	2.7989821882951653	0.7275013447659858	CFLAR, PCSK1, METAP1, MASP1, THSD4, TMPRSS9, KLK12, MMP3, CASP1, USP43, TMPRSS3	263	574	12983	0.9460195280931625	1.0	0.9971050702919337	99.99999929064015

Annotation Cluster 98	Enrichment Score: 0.33822963324684097
Category	Term	Count	%	PValue	Genes	List Total	Pop Hits	Pop Total	Fold Enrichment	Bonferroni	Benjamini	FDR
SP_PIR_KEYWORDS	sh3-binding	3	0.7633587786259541	0.3319192368166183	PLSCR4, QKI, DOCK3	374	61	19235	2.5293679319715965	1.0	0.8539273465029821	99.61759898657715
GOTERM_MF_FAT	GO:0019904~protein domain specific binding	8	2.035623409669211	0.5018365131950666	NOD2, PLSCR4, DLGAP2, CLIC6, QKI, UBE2I, EHD2, DOCK3	263	331	12983	1.193112241967537	1.0	0.9820935097624696	99.99571151403549
GOTERM_MF_FAT	GO:0017124~SH3 domain binding	3	0.7633587786259541	0.5803853212435153	PLSCR4, QKI, DOCK3	263	96	12983	1.5426568441064639	1.0	0.98990162548913	99.99963961012811

Annotation Cluster 99	Enrichment Score: 0.32399793177548103
Category	Term	Count	%	PValue	Genes	List Total	Pop Hits	Pop Total	Fold Enrichment	Bonferroni	Benjamini	FDR
GOTERM_BP_FAT	GO:0051924~regulation of calcium ion transport	3	0.7633587786259541	0.39106278913580816	PTGS2, CATSPER1, JPH1	265	69	13528	2.2195242001640687	1.0	0.9728774293882336	99.97884504201554
GOTERM_BP_FAT	GO:0010959~regulation of metal ion transport	3	0.7633587786259541	0.4712347895044007	PTGS2, CATSPER1, JPH1	265	81	13528	1.8907058001397623	1.0	0.9853485524746468	99.99809610975052
GOTERM_BP_FAT	GO:0043269~regulation of ion transport	3	0.7633587786259541	0.5787917950716858	PTGS2, CATSPER1, JPH1	265	99	13528	1.54694110920526	1.0	0.9933862321352928	99.99996064766665

Annotation Cluster 100	Enrichment Score: 0.31977180580746917
Category	Term	Count	%	PValue	Genes	List Total	Pop Hits	Pop Total	Fold Enrichment	Bonferroni	Benjamini	FDR
GOTERM_BP_FAT	GO:0030036~actin cytoskeleton organization	6	1.5267175572519083	0.4515946495099351	RHOJ, FMNL1, MYL2, NEDD9, EHD2, FGD3	265	226	13528	1.3552846885957588	1.0	0.9828894228101154	99.99645343831772
GOTERM_BP_FAT	GO:0007010~cytoskeleton organization	10	2.5445292620865136	0.4774156326253188	RHOJ, FMNL1, CTTNBP2, MYL2, KRT76, ABLIM3, SGCD, NEDD9, EHD2, FGD3	265	436	13528	1.1708499221048987	1.0	0.9853923762370345	99.99844209828824
GOTERM_BP_FAT	GO:0030029~actin filament-based process	6	1.5267175572519083	0.5093767982259865	RHOJ, FMNL1, MYL2, NEDD9, EHD2, FGD3	265	241	13528	1.2709308698034918	1.0	0.9879839604706178	99.9994690777842

Annotation Cluster 101	Enrichment Score: 0.3013107003946216
Category	Term	Count	%	PValue	Genes	List Total	Pop Hits	Pop Total	Fold Enrichment	Bonferroni	Benjamini	FDR
SP_PIR_KEYWORDS	Tight junction	3	0.7633587786259541	0.3319192368166183	CGN, MARVELD2, MPP7	374	61	19235	2.5293679319715965	1.0	0.8539273465029821	99.61759898657715
GOTERM_CC_FAT	GO:0005923~tight junction	3	0.7633587786259541	0.45662812757798565	CGN, MARVELD2, MPP7	270	73	12782	1.945509893455099	1.0	0.9150437105655428	99.96951970167687
GOTERM_CC_FAT	GO:0070160~occluding junction	3	0.7633587786259541	0.45662812757798565	CGN, MARVELD2, MPP7	270	73	12782	1.945509893455099	1.0	0.9150437105655428	99.96951970167687
GOTERM_CC_FAT	GO:0005911~cell-cell junction	5	1.2722646310432568	0.5697789196104912	CGN, MARVELD2, ABCB11, MPP7, CTNNA3	270	190	12782	1.2458089668615984	1.0	0.9514857942734997	99.9986256636144
GOTERM_CC_FAT	GO:0043296~apical junction complex	3	0.7633587786259541	0.6201881370222238	CGN, MARVELD2, MPP7	270	99	12782	1.434567901234568	1.0	0.964826233467597	99.99973713571302
GOTERM_CC_FAT	GO:0016327~apicolateral plasma membrane	3	0.7633587786259541	0.6364264526709329	CGN, MARVELD2, MPP7	270	102	12782	1.3923747276688454	1.0	0.9684724457507441	99.9998528144412

Annotation Cluster 102	Enrichment Score: 0.2991664099202375
Category	Term	Count	%	PValue	Genes	List Total	Pop Hits	Pop Total	Fold Enrichment	Bonferroni	Benjamini	FDR
GOTERM_MF_FAT	GO:0015171~amino acid transmembrane transporter activity	3	0.7633587786259541	0.33482288082847955	SLC6A15, SLC7A13, SLC7A7	263	59	12983	2.510085712444416	1.0	0.9566335593638272	99.7216870986015
GOTERM_MF_FAT	GO:0005275~amine transmembrane transporter activity	3	0.7633587786259541	0.4420864490567614	SLC6A15, SLC7A13, SLC7A7	263	74	12983	2.0012845545164937	1.0	0.9807950490026763	99.97800552204693
GOTERM_BP_FAT	GO:0006865~amino acid transport	3	0.7633587786259541	0.5270669931378955	SLC6A15, SLC7A13, SLC7A7	265	90	13528	1.701635220125786	1.0	0.9896788729755548	99.99971621135363
GOTERM_BP_FAT	GO:0046942~carboxylic acid transport	4	1.0178117048346056	0.5498596661333093	SLC6A15, SLC7A13, AGXT, SLC7A7	265	147	13528	1.3890899756128865	1.0	0.9912259983775922	99.99987779490141
GOTERM_BP_FAT	GO:0015849~organic acid transport	4	1.0178117048346056	0.554463843840347	SLC6A15, SLC7A13, AGXT, SLC7A7	265	148	13528	1.3797042325344213	1.0	0.9916189539059975	99.99989745148102
GOTERM_BP_FAT	GO:0015837~amine transport	3	0.7633587786259541	0.6740440715945477	SLC6A15, SLC7A13, SLC7A7	265	118	13528	1.2978573712823793	1.0	0.9976546171670376	99.99999950357004

Annotation Cluster 103	Enrichment Score: 0.29488774241867033
Category	Term	Count	%	PValue	Genes	List Total	Pop Hits	Pop Total	Fold Enrichment	Bonferroni	Benjamini	FDR
UP_SEQ_FEATURE	domain:C2 1	3	0.7633587786259541	0.29763782782232706	CPNE8, RASAL1, CPNE6	373	56	19113	2.7450689391037915	1.0	0.9906548116696313	99.65070296278721
UP_SEQ_FEATURE	domain:C2 2	3	0.7633587786259541	0.29763782782232706	CPNE8, RASAL1, CPNE6	373	56	19113	2.7450689391037915	1.0	0.9906548116696313	99.65070296278721
INTERPRO	IPR018029:C2 membrane targeting protein	3	0.7633587786259541	0.6273462228589968	CPNE8, RASAL1, CPNE6	333	106	16659	1.415859255481897	1.0	0.9996845030673217	99.99995863156803
INTERPRO	IPR000008:C2 calcium-dependent membrane targeting	3	0.7633587786259541	0.7611406800317951	CPNE8, RASAL1, CPNE6	333	137	16659	1.095482343657526	1.0	0.9999720193888882	99.9999999449908
SMART	SM00239:C2	3	0.7633587786259541	0.7928897684780799	CPNE8, RASAL1, CPNE6	194	137	9079	1.0247949431860939	1.0	0.9978769036109523	99.99999888369247

Annotation Cluster 104	Enrichment Score: 0.28686848104506846
Category	Term	Count	%	PValue	Genes	List Total	Pop Hits	Pop Total	Fold Enrichment	Bonferroni	Benjamini	FDR
GOTERM_BP_FAT	GO:0043281~regulation of caspase activity	3	0.7633587786259541	0.45830082263237526	NLRP12, IFI6, HIP1	265	79	13528	1.9385717697635538	1.0	0.9837800141339011	99.99712483818128
GOTERM_BP_FAT	GO:0052548~regulation of endopeptidase activity	3	0.7633587786259541	0.477632254371675	NLRP12, IFI6, HIP1	265	82	13528	1.8676484123331798	1.0	0.9852162693828831	99.9984530769265
GOTERM_BP_FAT	GO:0052547~regulation of peptidase activity	3	0.7633587786259541	0.5027441872958678	NLRP12, IFI6, HIP1	265	86	13528	1.780781044317683	1.0	0.9873126627985108	99.99933241773444
GOTERM_BP_FAT	GO:0051336~regulation of hydrolase activity	7	1.7811704834605597	0.6470453703226573	APOA4, EDNRB, NLRP12, FGD3, IFI6, AMPH, HIP1	265	337	13528	1.0603661609092436	1.0	0.9966804818304253	99.99999807090111

Annotation Cluster 105	Enrichment Score: 0.28667532941788604
Category	Term	Count	%	PValue	Genes	List Total	Pop Hits	Pop Total	Fold Enrichment	Bonferroni	Benjamini	FDR
GOTERM_BP_FAT	GO:0009063~cellular amino acid catabolic process	3	0.7633587786259541	0.38412740858449795	ASPA, PAH, TAT	265	68	13528	2.2521642619311875	1.0	0.9725385159611912	99.97433710613244
GOTERM_BP_FAT	GO:0009310~amine catabolic process	3	0.7633587786259541	0.45176573552927657	ASPA, PAH, TAT	265	78	13528	1.9634252539912918	1.0	0.9826727973900906	99.99647226355447
GOTERM_BP_FAT	GO:0016054~organic acid catabolic process	3	0.7633587786259541	0.6411432121605455	ASPA, PAH, TAT	265	111	13528	1.379704232534421	1.0	0.9964831140589517	99.99999744020491
GOTERM_BP_FAT	GO:0046395~carboxylic acid catabolic process	3	0.7633587786259541	0.6411432121605455	ASPA, PAH, TAT	265	111	13528	1.379704232534421	1.0	0.9964831140589517	99.99999744020491

Annotation Cluster 106	Enrichment Score: 0.26498874613734374
Category	Term	Count	%	PValue	Genes	List Total	Pop Hits	Pop Total	Fold Enrichment	Bonferroni	Benjamini	FDR
GOTERM_BP_FAT	GO:0051248~negative regulation of protein metabolic process	6	1.5267175572519083	0.30106610323738414	APOA4, MASP1, NLRP12, GRIN2A, FAM129A, HHATL	265	187	13528	1.6379376450408636	1.0	0.9469377787826805	99.7779162081717
GOTERM_BP_FAT	GO:0032269~negative regulation of cellular protein metabolic process	5	1.2722646310432568	0.46684108578239064	APOA4, MASP1, NLRP12, FAM129A, HHATL	265	180	13528	1.4180293501048218	1.0	0.9849765974385891	99.99780748755884
GOTERM_BP_FAT	GO:0031400~negative regulation of protein modification process	3	0.7633587786259541	0.6785395701907591	NLRP12, FAM129A, HHATL	265	119	13528	1.2869510068178214	1.0	0.9977460987938984	99.99999960827628
GOTERM_BP_FAT	GO:0010605~negative regulation of macromolecule metabolic process	11	2.7989821882951653	0.9133535143793083	APOA4, CIITA, MASP1, RNF2, RNF128, NLRP12, GRIN2A, UBE2I, FAM129A, TRAT1, HHATL	265	734	13528	0.7650403578222199	1.0	0.9999822018659293	100.0

Annotation Cluster 107	Enrichment Score: 0.26353000666656456
Category	Term	Count	%	PValue	Genes	List Total	Pop Hits	Pop Total	Fold Enrichment	Bonferroni	Benjamini	FDR
SP_PIR_KEYWORDS	Flavoprotein	4	1.0178117048346056	0.3438242938846671	FMO4, AOX1, DPYD, IYD	374	107	19235	1.9226348143335499	1.0	0.8521244823708858	99.7016322053908
GOTERM_MF_FAT	GO:0050660~FAD binding	3	0.7633587786259541	0.42829556543681235	FMO4, AOX1, DPYD	263	72	12983	2.056875792141952	1.0	0.9784714103198932	99.96871286191234
GOTERM_MF_FAT	GO:0048037~cofactor binding	6	1.5267175572519083	0.5674045476745344	FMO4, AOX1, PAH, DPYD, AGXT, TAT	263	249	12983	1.1895185303953455	1.0	0.9897163671393073	99.99944058554637
SP_PIR_KEYWORDS	FAD	3	0.7633587786259541	0.6517571430575084	FMO4, AOX1, DPYD	374	114	19235	1.3534337179848017	1.0	0.9717688251230173	99.99995239430446
GOTERM_MF_FAT	GO:0050662~coenzyme binding	3	0.7633587786259541	0.8836722505044426	FMO4, AOX1, DPYD	263	181	12983	0.8182047349956936	1.0	0.9998168810435066	99.99999999999673

Annotation Cluster 108	Enrichment Score: 0.2574851467187644
Category	Term	Count	%	PValue	Genes	List Total	Pop Hits	Pop Total	Fold Enrichment	Bonferroni	Benjamini	FDR
SP_PIR_KEYWORDS	methylation	7	1.7811704834605597	0.33009375817445263	RHOJ, TF, RAB43, RAB37, MYL2, HIST1H2BJ, QKI	374	242	19235	1.4876585495204842	1.0	0.8556408297025836	99.60292399371235
GOTERM_BP_FAT	GO:0007264~small GTPase mediated signal transduction	8	2.035623409669211	0.38625719982676376	RHOJ, RAB43, RAB37, IGF1, ARL8A, ARHGAP29, LRRK2, GRAP2	265	305	13528	1.3389916486235696	1.0	0.9724610581815132	99.97580956616741
INTERPRO	IPR005225:Small GTP-binding protein	5	1.2722646310432568	0.4269463847496097	RHOJ, RAB43, RAB37, ARL8A, LRRK2	333	167	16659	1.497815180449911	1.0	0.9949759908011815	99.9749107458347
GOTERM_MF_FAT	GO:0005525~GTP binding	9	2.2900763358778624	0.48550908785008307	RHOJ, RAB43, RAB37, ARHGEF5, ARL8A, DOCK8, LRRK2, EHD2, DOCK3	263	372	12983	1.1943149760824237	1.0	0.9828804447788836	99.99316963900982
INTERPRO	IPR001806:Ras GTPase	4	1.0178117048346056	0.5064141547505128	RHOJ, RAB43, RAB37, LRRK2	333	135	16659	1.4822822822822823	1.0	0.9982262110647242	99.99728280810743
GOTERM_MF_FAT	GO:0032561~guanyl ribonucleotide binding	9	2.2900763358778624	0.508348850274128	RHOJ, RAB43, RAB37, ARHGEF5, ARL8A, DOCK8, LRRK2, EHD2, DOCK3	263	382	12983	1.163050186132622	1.0	0.9826211887000089	99.99645330076812
GOTERM_MF_FAT	GO:0019001~guanyl nucleotide binding	9	2.2900763358778624	0.508348850274128	RHOJ, RAB43, RAB37, ARHGEF5, ARL8A, DOCK8, LRRK2, EHD2, DOCK3	263	382	12983	1.163050186132622	1.0	0.9826211887000089	99.99645330076812
UP_SEQ_FEATURE	short sequence motif:Effector region	3	0.7633587786259541	0.5546204961456616	RHOJ, RAB43, RAB37	373	95	19113	1.618145900945393	1.0	0.9999139433985	99.99976253369658
INTERPRO	IPR013753:Ras	3	0.7633587786259541	0.7151233373083717	RHOJ, RAB43, RAB37	333	125	16659	1.2006486486486485	1.0	0.999918128179395	99.99999924185639
SP_PIR_KEYWORDS	prenylation	3	0.7633587786259541	0.8086748372563292	RHOJ, RAB43, RAB37	374	156	19235	0.9890477169888935	1.0	0.9929964815957106	99.99999998775498
UP_SEQ_FEATURE	nucleotide phosphate-binding region:GTP	5	1.2722646310432568	0.8290722128423541	RHOJ, RAB43, RAB37, ARL8A, LRRK2	373	295	19113	0.8684963875130641	1.0	0.9999999401951724	99.99999999994799
SP_PIR_KEYWORDS	gtp-binding	5	1.2722646310432568	0.8841398236038721	RHOJ, RAB43, RAB37, ARL8A, LRRK2	374	329	19235	0.7816182565869675	1.0	0.9979039015881905	99.99999999998793

Annotation Cluster 109	Enrichment Score: 0.2441118179546417
Category	Term	Count	%	PValue	Genes	List Total	Pop Hits	Pop Total	Fold Enrichment	Bonferroni	Benjamini	FDR
GOTERM_BP_FAT	GO:0051960~regulation of nervous system development	8	2.035623409669211	0.08212609431269857	TF, EYA1, SOX5, LHX5, IGF1, CNTN4, SEMA3A, BMP7	265	192	13528	2.127044025157233	1.0	0.7699361643956517	76.81629119077976
GOTERM_BP_FAT	GO:0030182~neuron differentiation	12	3.0534351145038165	0.23761778423541313	FGFR1, ALDH1A2, PTPRZ1, SOX5, LHX5, LHX6, OLIG1, CNTN4, SEMA3A, BMP7, KCNIP2, SOD2	265	438	13528	1.3986042905143445	1.0	0.9177422622083513	99.02231673693849
GOTERM_BP_FAT	GO:0050767~regulation of neurogenesis	5	1.2722646310432568	0.40708565376354344	EYA1, SOX5, CNTN4, SEMA3A, BMP7	265	166	13528	1.53762218686065	1.0	0.9763182560360621	99.98657604689102
GOTERM_BP_FAT	GO:0045596~negative regulation of cell differentiation	6	1.5267175572519083	0.4128169626497913	TLR3, IGF1, CNTN4, SEMA3A, BMP7, SOD2	265	216	13528	1.4180293501048218	1.0	0.9769313866033358	99.98862568141575
GOTERM_BP_FAT	GO:0045664~regulation of neuron differentiation	4	1.0178117048346056	0.48263838923318414	EYA1, SOX5, CNTN4, SEMA3A	265	133	13528	1.5353099730458222	1.0	0.985696149400308	99.99868739837882
GOTERM_BP_FAT	GO:0048666~neuron development	8	2.035623409669211	0.4943243445074892	FGFR1, PTPRZ1, LHX6, CNTN4, SEMA3A, BMP7, KCNIP2, SOD2	265	339	13528	1.204697500974008	1.0	0.9866999356291	99.99911102641144
GOTERM_BP_FAT	GO:0060284~regulation of cell development	5	1.2722646310432568	0.5700516388178458	EYA1, SOX5, CNTN4, SEMA3A, BMP7	265	205	13528	1.2450989415554532	1.0	0.9928844213741312	99.99994413861654
GOTERM_BP_FAT	GO:0007411~axon guidance	3	0.7633587786259541	0.6212010477072911	CNTN4, SEMA3A, BMP7	265	107	13528	1.4312819608534648	1.0	0.995626226831536	99.99999356071349
GOTERM_BP_FAT	GO:0030030~cell projection organization	7	1.7811704834605597	0.7281105232040066	FGFR1, PTPRZ1, ITGA8, CNTN4, SEMA3A, BMP7, FGD3	265	368	13528	0.9710418375717802	1.0	0.9988424123855634	99.99999997749272
GOTERM_BP_FAT	GO:0007409~axonogenesis	4	1.0178117048346056	0.7305595571021305	PTPRZ1, CNTN4, SEMA3A, BMP7	265	193	13528	1.0580115358295044	1.0	0.998853197074703	99.99999998071166
GOTERM_BP_FAT	GO:0031175~neuron projection development	5	1.2722646310432568	0.7398245850099345	FGFR1, PTPRZ1, CNTN4, SEMA3A, BMP7	265	256	13528	0.9970518867924527	1.0	0.9989476510762612	99.99999998938097
GOTERM_BP_FAT	GO:0048667~cell morphogenesis involved in neuron differentiation	4	1.0178117048346056	0.7783388697081182	PTPRZ1, CNTN4, SEMA3A, BMP7	265	209	13528	0.977015437392796	1.0	0.9994627242853978	99.99999999930928
GOTERM_BP_FAT	GO:0048812~neuron projection morphogenesis	4	1.0178117048346056	0.789139315937592	PTPRZ1, CNTN4, SEMA3A, BMP7	265	213	13528	0.9586677296483301	1.0	0.9995546844126983	99.99999999970538
GOTERM_BP_FAT	GO:0000904~cell morphogenesis involved in differentiation	4	1.0178117048346056	0.8588219859068276	PTPRZ1, CNTN4, SEMA3A, BMP7	265	244	13528	0.8368697803897308	1.0	0.9999006275211196	99.99999999999969
GOTERM_BP_FAT	GO:0048858~cell projection morphogenesis	4	1.0178117048346056	0.8606908799461988	PTPRZ1, CNTN4, SEMA3A, BMP7	265	245	13528	0.833453985367732	1.0	0.9999044688141888	99.99999999999974
GOTERM_BP_FAT	GO:0032990~cell part morphogenesis	4	1.0178117048346056	0.8798612712766108	PTPRZ1, CNTN4, SEMA3A, BMP7	265	256	13528	0.7976415094339622	1.0	0.9999420079527462	99.99999999999997
GOTERM_BP_FAT	GO:0032989~cellular component morphogenesis	5	1.2722646310432568	0.9536313373518664	MYL2, PTPRZ1, CNTN4, SEMA3A, BMP7	265	397	13528	0.6429352217099947	1.0	0.9999985478905604	100.0
GOTERM_BP_FAT	GO:0000902~cell morphogenesis	4	1.0178117048346056	0.9717497306262194	PTPRZ1, CNTN4, SEMA3A, BMP7	265	356	13528	0.5735849056603773	1.0	0.9999997709117504	100.0

Annotation Cluster 110	Enrichment Score: 0.23278535308896237
Category	Term	Count	%	PValue	Genes	List Total	Pop Hits	Pop Total	Fold Enrichment	Bonferroni	Benjamini	FDR
GOTERM_MF_FAT	GO:0031420~alkali metal ion binding	7	1.7811704834605597	0.3148638121714088	KCNS1, SLC17A3, KCNK18, KCNA1, KCNIP2, TRPM2, SLC9A1	263	228	12983	1.5155926889467013	1.0	0.9571084621393052	99.57357602908182
SP_PIR_KEYWORDS	Sodium	3	0.7633587786259541	0.661110150390366	SLC17A3, TRPM2, SLC9A1	374	116	19235	1.3300986538816155	1.0	0.9733890043692127	99.99996730477618
SP_PIR_KEYWORDS	Sodium transport	3	0.7633587786259541	0.661110150390366	SLC17A3, TRPM2, SLC9A1	374	116	19235	1.3300986538816155	1.0	0.9733890043692127	99.99996730477618
GOTERM_MF_FAT	GO:0031402~sodium ion binding	3	0.7633587786259541	0.6874389763001252	SLC17A3, TRPM2, SLC9A1	263	117	12983	1.265769718241201	1.0	0.9953493123581877	99.99999486405513
GOTERM_BP_FAT	GO:0006814~sodium ion transport	3	0.7633587786259541	0.7247173904295008	SLC17A3, TRPM2, SLC9A1	265	130	13528	1.178055152394775	1.0	0.998810759621653	99.9999999721901

Annotation Cluster 111	Enrichment Score: 0.21861615557262187
Category	Term	Count	%	PValue	Genes	List Total	Pop Hits	Pop Total	Fold Enrichment	Bonferroni	Benjamini	FDR
GOTERM_MF_FAT	GO:0046906~tetrapyrrole binding	4	1.0178117048346056	0.4846665202827396	PTGIS, CUBN, PTGS2, CYP4B1	263	129	12983	1.530698263919592	1.0	0.983542939411715	99.99300641020639
UP_SEQ_FEATURE	metal ion-binding site:Iron (heme axial ligand)	3	0.7633587786259541	0.571526811592269	PTGIS, PTGS2, CYP4B1	373	98	19113	1.568610822345024	1.0	0.9999328236988454	99.99987220864045
SP_PIR_KEYWORDS	heme	3	0.7633587786259541	0.6836110923988697	PTGIS, PTGS2, CYP4B1	374	121	19235	1.2751358995889868	1.0	0.9773686396166594	99.99998733197687
GOTERM_MF_FAT	GO:0020037~heme binding	3	0.7633587786259541	0.705093396105696	PTGIS, PTGS2, CYP4B1	263	121	12983	1.2239260911919052	1.0	0.9960677565187003	99.99999778081377

Annotation Cluster 112	Enrichment Score: 0.21240353606110682
Category	Term	Count	%	PValue	Genes	List Total	Pop Hits	Pop Total	Fold Enrichment	Bonferroni	Benjamini	FDR
GOTERM_BP_FAT	GO:0050877~neurological system process	28	7.124681933842239	0.2591291969415066	PTGS2, OPRK1, KCNA1, CTNND2, OR1L4, PAH, PCDHB13, ABCA4, KCNIP2, AMPH, CTTNBP2, NPTX1, PDE1C, MARVELD2, SYN3, TAS2R8, QKI, GABRA2, DLGAP2, CPNE6, GRIN2A, PCDH15, NPY1R, SOD2, EYA1, GRM3, ITGA8, FABP7	265	1210	13528	1.1813004833931078	1.0	0.9324600033908219	99.39997054351744
GOTERM_BP_FAT	GO:0050890~cognition	14	3.5623409669211195	0.9083468808747925	PTGS2, OPRK1, CTNND2, GRIN2A, OR1L4, PCDH15, NPY1R, ABCA4, AMPH, EYA1, MARVELD2, PDE1C, ITGA8, TAS2R8	265	909	13528	0.786234095107624	1.0	0.9999782656259361	100.0
GOTERM_BP_FAT	GO:0007600~sensory perception	10	2.5445292620865136	0.9795380560807228	EYA1, PDE1C, MARVELD2, OPRK1, GRIN2A, TAS2R8, OR1L4, PCDH15, NPY1R, ABCA4	265	810	13528	0.6302352667132541	1.0	0.999999933109716	100.0

Annotation Cluster 113	Enrichment Score: 0.19840615625386948
Category	Term	Count	%	PValue	Genes	List Total	Pop Hits	Pop Total	Fold Enrichment	Bonferroni	Benjamini	FDR
UP_SEQ_FEATURE	domain:Cadherin 3	3	0.7633587786259541	0.593337591708879	PCDHB13, PCDH15, CDH26	373	102	19113	1.5070966724491404	1.0	0.9999544393350511	99.99994463900637
UP_SEQ_FEATURE	domain:Cadherin 4	3	0.7633587786259541	0.593337591708879	PCDHB13, PCDH15, CDH26	373	102	19113	1.5070966724491404	1.0	0.9999544393350511	99.99994463900637
UP_SEQ_FEATURE	domain:Cadherin 2	3	0.7633587786259541	0.609145523984748	PCDHB13, PCDH15, CDH26	373	105	19113	1.4640367675220223	1.0	0.9999602526301573	99.99997065725208
UP_SEQ_FEATURE	domain:Cadherin 1	3	0.7633587786259541	0.609145523984748	PCDHB13, PCDH15, CDH26	373	105	19113	1.4640367675220223	1.0	0.9999602526301573	99.99997065725208
INTERPRO	IPR002126:Cadherin	3	0.7633587786259541	0.637492846359891	PCDHB13, PCDH15, CDH26	333	108	16659	1.3896396396396398	1.0	0.9997203329544182	99.99997257468112
SMART	SM00112:CA	3	0.7633587786259541	0.6731803295395371	PCDHB13, PCDH15, CDH26	194	108	9079	1.299971363115693	1.0	0.9918430986996023	99.99977527066281
GOTERM_BP_FAT	GO:0007156~homophilic cell adhesion	3	0.7633587786259541	0.7286254381077416	PCDHB13, PCDH15, CDH26	265	131	13528	1.169062364971914	1.0	0.998832045833195	99.99999997820883

Annotation Cluster 114	Enrichment Score: 0.19627722903412415
Category	Term	Count	%	PValue	Genes	List Total	Pop Hits	Pop Total	Fold Enrichment	Bonferroni	Benjamini	FDR
GOTERM_CC_FAT	GO:0005856~cytoskeleton	32	8.142493638676845	0.3790914767827416	MYL2, DNAH14, NEDD9, KRT33B, KRT24, AMPH, KRT26, KRT40, FGD3, HIP1, PARVG, DLGAP2, BMX, GRIN2A, ARHGAP24, NEXN, ITPR1, DCTN1, CTNNA3, ACTL8, FLJ46111, TNS4, CYLC2, RASSF5, GRM3, KRT77, KRT76, CGN, ITGA8, KRTAP1-1, SGCD, ARL8A	270	1381	12782	1.0969614074610454	1.0	0.8780624839374961	99.82097487728261
GOTERM_CC_FAT	GO:0044430~cytoskeletal part	22	5.597964376590331	0.44410803214572064	MYL2, DLGAP2, DNAH14, BMX, GRIN2A, NEDD9, ITPR1, DCTN1, KRT33B, FLJ46111, KRT24, KRT26, CYLC2, RASSF5, GRM3, KRT77, KRT76, CGN, ITGA8, KRT40, KRTAP1-1, ARL8A	270	952	12782	1.0940087145969501	1.0	0.9099547857932428	99.9587589731111
GOTERM_CC_FAT	GO:0043228~non-membrane-bounded organelle	42	10.687022900763358	0.9870274204291831	STON2, MYL2, ZBTB10, DNAH14, NEDD9, AMPH, KRT24, KRT33B, KRT26, TAL1, OSR1, CDYL2, KRT40, HIST1H2BJ, QKI, FGD3, HIP1, PARVG, DLGAP2, BMX, GRIN2A, PCDH15, UBE2I, NEXN, ARHGAP24, CTNNA3, DCTN1, ITPR1, ACTL8, FLJ46111, TNS4, CYLC2, RASSF5, GRM3, KRT77, KRT76, CGN, ITGA8, RNF2, KRTAP1-1, SGCD, ARL8A	270	2596	12782	0.7659133709981168	1.0	0.9999892465845023	100.0
GOTERM_CC_FAT	GO:0043232~intracellular non-membrane-bounded organelle	42	10.687022900763358	0.9870274204291831	STON2, MYL2, ZBTB10, DNAH14, NEDD9, AMPH, KRT24, KRT33B, KRT26, TAL1, OSR1, CDYL2, KRT40, HIST1H2BJ, QKI, FGD3, HIP1, PARVG, DLGAP2, BMX, GRIN2A, PCDH15, UBE2I, NEXN, ARHGAP24, CTNNA3, DCTN1, ITPR1, ACTL8, FLJ46111, TNS4, CYLC2, RASSF5, GRM3, KRT77, KRT76, CGN, ITGA8, RNF2, KRTAP1-1, SGCD, ARL8A	270	2596	12782	0.7659133709981168	1.0	0.9999892465845023	100.0

Annotation Cluster 115	Enrichment Score: 0.19609824255601668
Category	Term	Count	%	PValue	Genes	List Total	Pop Hits	Pop Total	Fold Enrichment	Bonferroni	Benjamini	FDR
GOTERM_BP_FAT	GO:0019637~organophosphate metabolic process	5	1.2722646310432568	0.5490728051162519	APOA4, LIPG, PLA1A, ETNK2, GK	265	200	13528	1.2762264150943397	1.0	0.9912670264342941	99.99987409957647
GOTERM_BP_FAT	GO:0046486~glycerolipid metabolic process	4	1.0178117048346056	0.6158855494587034	APOA4, G6PC, PLA1A, ETNK2	265	162	13528	1.2604705334265083	1.0	0.9953469407828217	99.9999918329396
GOTERM_BP_FAT	GO:0006650~glycerophospholipid metabolic process	3	0.7633587786259541	0.6740440715945477	APOA4, PLA1A, ETNK2	265	118	13528	1.2978573712823793	1.0	0.9976546171670376	99.99999950357004
GOTERM_BP_FAT	GO:0006644~phospholipid metabolic process	4	1.0178117048346056	0.7207568655480455	APOA4, LIPG, PLA1A, ETNK2	265	190	13528	1.0747169811320756	1.0	0.9987423625441517	99.99999996451722

Annotation Cluster 116	Enrichment Score: 0.18761716600460301
Category	Term	Count	%	PValue	Genes	List Total	Pop Hits	Pop Total	Fold Enrichment	Bonferroni	Benjamini	FDR
SP_PIR_KEYWORDS	atp-binding	28	7.124681933842239	0.42336033242823223	FGFR1, ATP10B, DNAH14, ATP10A, FES, ABCA4, NLRC5, NOD2, SYN3, TEK, ETNK2, EHD2, CSF1R, CIITA, NLRP7, ABCB11, BMX, UBE2I, EPHA3, ATP2C2, CKM, ADCY9, NLRP12, ABCC4, TNK1, GK, LRRK2, UBE2U	374	1326	19235	1.0860131794387848	1.0	0.894658699651272	99.94984461770684
GOTERM_MF_FAT	GO:0017076~purine nucleotide binding	39	9.923664122137405	0.5764928193790094	RHOJ, FGFR1, ATP10B, DNAH14, ATP10A, FES, ABCA4, FMO4, NLRC5, NOD2, RAB43, PDE1C, SYN3, TEK, ETNK2, EHD2, CSF1R, NLRP7, CIITA, ABCB11, ARHGEF5, BMX, UBE2I, DOCK8, DOCK3, EPHA3, ATP2C2, CKM, ADCY9, RAB37, AOX1, NLRP12, ABCC4, TNK1, ARL8A, DPYD, GK, LRRK2, UBE2U	263	1918	12983	1.0037725450703163	1.0	0.9898914908402702	99.99958823574329
GOTERM_MF_FAT	GO:0030554~adenyl nucleotide binding	32	8.142493638676845	0.5913633654037284	FGFR1, ATP10B, DNAH14, ATP10A, FES, ABCA4, FMO4, NLRC5, NOD2, PDE1C, SYN3, TEK, ETNK2, EHD2, CSF1R, CIITA, NLRP7, ABCB11, BMX, UBE2I, EPHA3, ATP2C2, CKM, ADCY9, AOX1, NLRP12, ABCC4, TNK1, DPYD, GK, LRRK2, UBE2U	263	1577	12983	1.001699815069765	1.0	0.9907842781339669	99.99975418679114
GOTERM_MF_FAT	GO:0001883~purine nucleoside binding	32	8.142493638676845	0.6265731136357975	FGFR1, ATP10B, DNAH14, ATP10A, FES, ABCA4, FMO4, NLRC5, NOD2, PDE1C, SYN3, TEK, ETNK2, EHD2, CSF1R, CIITA, NLRP7, ABCB11, BMX, UBE2I, EPHA3, ATP2C2, CKM, ADCY9, AOX1, NLRP12, ABCC4, TNK1, DPYD, GK, LRRK2, UBE2U	263	1601	12983	0.9866837029138158	1.0	0.9925968586191947	99.99993303703347
GOTERM_MF_FAT	GO:0001882~nucleoside binding	32	8.142493638676845	0.6422846200939126	FGFR1, ATP10B, DNAH14, ATP10A, FES, ABCA4, FMO4, NLRC5, NOD2, PDE1C, SYN3, TEK, ETNK2, EHD2, CSF1R, CIITA, NLRP7, ABCB11, BMX, UBE2I, EPHA3, ATP2C2, CKM, ADCY9, AOX1, NLRP12, ABCC4, TNK1, DPYD, GK, LRRK2, UBE2U	263	1612	12983	0.9799507496060912	1.0	0.9937189801085865	99.99996399123532
SP_PIR_KEYWORDS	nucleotide-binding	32	8.142493638676845	0.6498845283733994	RHOJ, FGFR1, ATP10B, DNAH14, ATP10A, FES, ABCA4, NLRC5, NOD2, RAB43, SYN3, TEK, ETNK2, EHD2, CSF1R, CIITA, NLRP7, ABCB11, BMX, UBE2I, EPHA3, ATP2C2, CKM, ADCY9, RAB37, NLRP12, ABCC4, TNK1, ARL8A, GK, LRRK2, UBE2U	374	1686	19235	0.976141993516915	1.0	0.9721731361968565	99.99994873724987
GOTERM_MF_FAT	GO:0032553~ribonucleotide binding	36	9.16030534351145	0.6701597921352181	RHOJ, FGFR1, ATP10B, DNAH14, ATP10A, FES, ABCA4, NLRC5, NOD2, RAB43, PDE1C, SYN3, TEK, ETNK2, EHD2, CSF1R, CIITA, NLRP7, ABCB11, ARHGEF5, BMX, UBE2I, DOCK8, DOCK3, EPHA3, ATP2C2, CKM, ADCY9, RAB37, NLRP12, ABCC4, TNK1, ARL8A, GK, LRRK2, UBE2U	263	1836	12983	0.9679415492432715	1.0	0.9948350331620697	99.99998883415948
GOTERM_MF_FAT	GO:0032555~purine ribonucleotide binding	36	9.16030534351145	0.6701597921352181	RHOJ, FGFR1, ATP10B, DNAH14, ATP10A, FES, ABCA4, NLRC5, NOD2, RAB43, PDE1C, SYN3, TEK, ETNK2, EHD2, CSF1R, CIITA, NLRP7, ABCB11, ARHGEF5, BMX, UBE2I, DOCK8, DOCK3, EPHA3, ATP2C2, CKM, ADCY9, RAB37, NLRP12, ABCC4, TNK1, ARL8A, GK, LRRK2, UBE2U	263	1836	12983	0.9679415492432715	1.0	0.9948350331620697	99.99998883415948
GOTERM_MF_FAT	GO:0032559~adenyl ribonucleotide binding	29	7.37913486005089	0.6956342724537495	FGFR1, ATP10B, DNAH14, ATP10A, FES, ABCA4, NLRC5, NOD2, PDE1C, SYN3, TEK, ETNK2, EHD2, CSF1R, CIITA, NLRP7, ABCB11, BMX, UBE2I, EPHA3, ATP2C2, CKM, ADCY9, NLRP12, ABCC4, TNK1, GK, LRRK2, UBE2U	263	1497	12983	0.9563029735008673	1.0	0.9956776385503597	99.99999649988685
GOTERM_MF_FAT	GO:0005524~ATP binding	28	7.124681933842239	0.7374863118837807	FGFR1, ATP10B, DNAH14, ATP10A, FES, ABCA4, NLRC5, NOD2, SYN3, TEK, ETNK2, EHD2, CSF1R, CIITA, NLRP7, ABCB11, BMX, UBE2I, EPHA3, ATP2C2, CKM, ADCY9, NLRP12, ABCC4, TNK1, GK, LRRK2, UBE2U	263	1477	12983	0.9358297442920729	1.0	0.9972825166593129	99.99999958611455
UP_SEQ_FEATURE	nucleotide phosphate-binding region:ATP	17	4.325699745547073	0.7758394253113005	NLRP7, CIITA, FGFR1, DNAH14, BMX, FES, EPHA3, NLRC5, NOD2, CKM, TEK, NLRP12, TNK1, GK, LRRK2, EHD2, CSF1R	373	962	19113	0.905511306315596	1.0	0.9999996387735707	99.99999999600607
GOTERM_MF_FAT	GO:0000166~nucleotide binding	41	10.432569974554708	0.8306853175620811	RHOJ, FGFR1, ATP10B, DNAH14, ATP10A, FES, ABCA4, FMO4, NLRC5, NOD2, RAB43, PDE1C, SYN3, TEK, ETNK2, EHD2, CSF1R, NLRP7, CIITA, ABCB11, ARHGEF5, BMX, UBE2I, DOCK8, PPARGC1A, DOCK3, EPHA3, ATP2C2, KIAA2022, CKM, ADCY9, RAB37, AOX1, NLRP12, ABCC4, TNK1, ARL8A, DPYD, GK, LRRK2, UBE2U	263	2245	12983	0.9015437770457374	1.0	0.999385764409953	99.99999999926193

Annotation Cluster 117	Enrichment Score: 0.18308362535780703
Category	Term	Count	%	PValue	Genes	List Total	Pop Hits	Pop Total	Fold Enrichment	Bonferroni	Benjamini	FDR
GOTERM_BP_FAT	GO:0030308~negative regulation of cell growth	3	0.7633587786259541	0.5389243178700369	MYL2, TNK1, SEMA3A	265	92	13528	1.6646431501230516	1.0	0.9904634794315139	99.99981596585324
GOTERM_BP_FAT	GO:0008361~regulation of cell size	5	1.2722646310432568	0.5739116527696276	FGFR1, MYL2, TNK1, SEMA3A, SLC9A1	265	206	13528	1.2390547719362521	1.0	0.9930371390303742	99.99995210338768
GOTERM_BP_FAT	GO:0045792~negative regulation of cell size	3	0.7633587786259541	0.5787917950716858	MYL2, TNK1, SEMA3A	265	99	13528	1.54694110920526	1.0	0.9933862321352928	99.99996064766665
GOTERM_BP_FAT	GO:0045926~negative regulation of growth	3	0.7633587786259541	0.6362361321335912	MYL2, TNK1, SEMA3A	265	110	13528	1.392246998284734	1.0	0.9962716723601095	99.99999677287916
GOTERM_BP_FAT	GO:0040008~regulation of growth	7	1.7811704834605597	0.6582709954493484	MYL2, IGF1, NEDD9, TNK1, SEMA3A, NPY1R, TSHR	265	341	13528	1.0479278481713052	1.0	0.9970729618887355	99.99999888846794
GOTERM_BP_FAT	GO:0032535~regulation of cellular component size	5	1.2722646310432568	0.7788416975386623	FGFR1, MYL2, TNK1, SEMA3A, SLC9A1	265	271	13528	0.9418645129847525	1.0	0.9994579978779148	99.99999999933553
GOTERM_BP_FAT	GO:0001558~regulation of cell growth	3	0.7633587786259541	0.8954620589536095	MYL2, TNK1, SEMA3A	265	194	13528	0.7894184010892822	1.0	0.9999661682560871	100.0

Annotation Cluster 118	Enrichment Score: 0.17202205648335223
Category	Term	Count	%	PValue	Genes	List Total	Pop Hits	Pop Total	Fold Enrichment	Bonferroni	Benjamini	FDR
GOTERM_MF_FAT	GO:0016791~phosphatase activity	6	1.5267175572519083	0.5674045476745344	MTM1, EYA1, G6PC, ALPPL2, PTPRZ1, ACPP	263	249	12983	1.1895185303953455	1.0	0.9897163671393073	99.99944058554637
GOTERM_BP_FAT	GO:0016311~dephosphorylation	4	1.0178117048346056	0.5814930080497007	MTM1, EYA1, G6PC, PTPRZ1	265	154	13528	1.3259495221759372	1.0	0.9935281410930913	99.99996473767723
GOTERM_MF_FAT	GO:0004725~protein tyrosine phosphatase activity	3	0.7633587786259541	0.6240704104802208	MTM1, EYA1, PTPRZ1	263	104	12983	1.4239909330213512	1.0	0.9927069036053323	99.99992626011334
SP_PIR_KEYWORDS	protein phosphatase	3	0.7633587786259541	0.7210212317042155	MTM1, EYA1, PTPRZ1	374	130	19235	1.1868572603866723	1.0	0.9827336481163984	99.99999776899853
GOTERM_BP_FAT	GO:0006470~protein amino acid dephosphorylation	3	0.7633587786259541	0.7363010070466112	MTM1, EYA1, PTPRZ1	265	133	13528	1.1514824797843666	1.0	0.9989141791618583	99.99999998664215
GOTERM_MF_FAT	GO:0004721~phosphoprotein phosphatase activity	3	0.7633587786259541	0.8495585446554704	MTM1, EYA1, PTPRZ1	263	165	12983	0.8975458002073972	1.0	0.9995735574712585	99.99999999986593

Annotation Cluster 119	Enrichment Score: 0.1691343615732275
Category	Term	Count	%	PValue	Genes	List Total	Pop Hits	Pop Total	Fold Enrichment	Bonferroni	Benjamini	FDR
GOTERM_CC_FAT	GO:0030017~sarcomere	3	0.7633587786259541	0.614653063150201	MYL2, MYPN, JPH1	270	98	12782	1.4492063492063494	1.0	0.9644792858431019	99.99968148550981
GOTERM_CC_FAT	GO:0030016~myofibril	3	0.7633587786259541	0.6818807260714759	MYL2, MYPN, JPH1	270	111	12782	1.2794794794794795	1.0	0.9790825034610583	99.99997499556218
GOTERM_CC_FAT	GO:0044449~contractile fiber part	3	0.7633587786259541	0.6913300325249179	MYL2, MYPN, JPH1	270	113	12782	1.256833824975418	1.0	0.9802150078040142	99.99998324274787
GOTERM_CC_FAT	GO:0043292~contractile fiber	3	0.7633587786259541	0.7268397406242444	MYL2, MYPN, JPH1	270	121	12782	1.1737373737373737	1.0	0.986169891088863	99.99999669075737

Annotation Cluster 120	Enrichment Score: 0.16384672516330795
Category	Term	Count	%	PValue	Genes	List Total	Pop Hits	Pop Total	Fold Enrichment	Bonferroni	Benjamini	FDR
GOTERM_BP_FAT	GO:0003006~reproductive developmental process	6	1.5267175572519083	0.5828308229991948	TSPY2, TSPY1, PTGS2, OSR1, SYCP3, PDE3A, SRD5A2	265	262	13528	1.169062364971914	1.0	0.9935469657935304	99.99996661181598
GOTERM_BP_FAT	GO:0008406~gonad development	3	0.7633587786259541	0.6459982080608939	TSPY2, TSPY1, OSR1, SRD5A2	265	112	13528	1.367385444743935	1.0	0.9966821519932278	99.99999797091664
GOTERM_BP_FAT	GO:0048608~reproductive structure development	3	0.7633587786259541	0.7086091204929801	TSPY2, TSPY1, OSR1, SRD5A2	265	126	13528	1.2154537286612757	1.0	0.9985391521632248	99.99999992663922
GOTERM_BP_FAT	GO:0045137~development of primary sexual characteristics	3	0.7633587786259541	0.7127082392687702	TSPY2, TSPY1, OSR1, SRD5A2	265	127	13528	1.2058832268607933	1.0	0.9986192025951811	99.99999994238776
GOTERM_BP_FAT	GO:0007548~sex differentiation	3	0.7633587786259541	0.7973959622321063	TSPY2, TSPY1, OSR1, SRD5A2	265	151	13528	1.0142196676246407	1.0	0.9996111309312563	99.99999999985094

Annotation Cluster 121	Enrichment Score: 0.15716152219173501
Category	Term	Count	%	PValue	Genes	List Total	Pop Hits	Pop Total	Fold Enrichment	Bonferroni	Benjamini	FDR
UP_SEQ_FEATURE	repeat:3	5	1.2722646310432568	0.6014676840737628	APOA4, CYLC2, CLIC6, FLVCR2, LCT	373	214	19113	1.197226328581093	1.0	0.9999555178021572	99.99995993416472
UP_SEQ_FEATURE	repeat:8	3	0.7633587786259541	0.681176208105049	APOA4, CLIC6, FLVCR2	373	120	19113	1.2810321715817694	1.0	0.9999921835798165	99.99999887528372
UP_SEQ_FEATURE	repeat:4	4	1.0178117048346056	0.6909905354812491	APOA4, CLIC6, FLVCR2, LCT	373	182	19113	1.1261821288630942	1.0	0.9999936692451387	99.99999931825472
UP_SEQ_FEATURE	repeat:1	5	1.2722646310432568	0.6993053852657951	APOA4, CYLC2, CLIC6, FLVCR2, LCT	373	243	19113	1.0543474663224441	1.0	0.9999946411812642	99.99999955949951
UP_SEQ_FEATURE	repeat:2	5	1.2722646310432568	0.7083718471559147	APOA4, CYLC2, CLIC6, FLVCR2, LCT	373	246	19113	1.0414895703916824	1.0	0.9999955997929321	99.99999973019335
UP_SEQ_FEATURE	repeat:5	3	0.7633587786259541	0.8131278453108737	APOA4, CLIC6, FLVCR2	373	157	19113	0.9791328699988046	1.0	0.9999998945235405	99.99999999978311

Annotation Cluster 122	Enrichment Score: 0.14835327757564326
Category	Term	Count	%	PValue	Genes	List Total	Pop Hits	Pop Total	Fold Enrichment	Bonferroni	Benjamini	FDR
UP_SEQ_FEATURE	cross-link:Glycyl lysine isopeptide (Lys-Gly) (interchain with G-Cter in ubiquitin)	5	1.2722646310432568	0.5437380645256009	HOXB7, TRAF3IP3, HIST1H2BJ, SPG20, UBE2I	373	199	19113	1.2874695191776577	1.0	0.9998965810321774	99.99965048325006
SP_PIR_KEYWORDS	isopeptide bond	6	1.5267175572519083	0.744037702395828	HOXB7, POU5F1, TRAF3IP3, HIST1H2BJ, SPG20, UBE2I	374	319	19235	0.9673444755502658	1.0	0.9853665880190349	99.99999932013766
SP_PIR_KEYWORDS	ubl conjugation	9	2.2900763358778624	0.8870650883482685	TAL1, HOXB7, POU5F1, TRAF3IP3, RNF128, HIST1H2BJ, SPG20, UBE2I, DCTN1	374	588	19235	0.7872012441340173	1.0	0.997956750753291	99.99999999999152

Annotation Cluster 123	Enrichment Score: 0.13749168773840018
Category	Term	Count	%	PValue	Genes	List Total	Pop Hits	Pop Total	Fold Enrichment	Bonferroni	Benjamini	FDR
GOTERM_BP_FAT	GO:0034728~nucleosome organization	3	0.7633587786259541	0.544775860302605	TSPY2, TSPY1, SYCP3, HIST1H2BJ	265	93	13528	1.646743761412051	1.0	0.9908971142697585	99.99985199264255
GOTERM_BP_FAT	GO:0006323~DNA packaging	3	0.7633587786259541	0.6694978478818994	TSPY2, TSPY1, SYCP3, HIST1H2BJ	265	117	13528	1.3089501693275278	1.0	0.9975158432886577	99.99999937127035
GOTERM_BP_FAT	GO:0016570~histone modification	3	0.7633587786259541	0.6917241656090054	EYA1, RNF2, CTCFL	265	122	13528	1.2553046705845963	1.0	0.9981001822450274	99.99999980824663
GOTERM_BP_FAT	GO:0016569~covalent chromatin modification	3	0.7633587786259541	0.7086091204929801	EYA1, RNF2, CTCFL	265	126	13528	1.2154537286612757	1.0	0.9985391521632248	99.99999992663922
GOTERM_BP_FAT	GO:0006333~chromatin assembly or disassembly	3	0.7633587786259541	0.7127082392687702	TSPY2, TSPY1, CDYL2, HIST1H2BJ	265	127	13528	1.2058832268607933	1.0	0.9986192025951811	99.99999994238776
GOTERM_BP_FAT	GO:0006325~chromatin organization	7	1.7811704834605597	0.751289099269822	TSPY2, EYA1, TSPY1, SYCP3, CDYL2, RNF2, HIST1H2BJ, CTCFL	265	378	13528	0.9453529000698813	1.0	0.9991306999596229	99.99999999507676
GOTERM_BP_FAT	GO:0016568~chromatin modification	4	1.0178117048346056	0.9062224029824609	EYA1, SYCP3, RNF2, CTCFL	265	274	13528	0.74524170224487	1.0	0.9999776995885207	100.0
GOTERM_BP_FAT	GO:0051276~chromosome organization	7	1.7811704834605597	0.9158115369760929	TSPY2, EYA1, TSPY1, SYCP3, CDYL2, RNF2, HIST1H2BJ, CTCFL	265	485	13528	0.7367905076833302	1.0	0.9999839320821253	100.0

Annotation Cluster 124	Enrichment Score: 0.13699101795304697
Category	Term	Count	%	PValue	Genes	List Total	Pop Hits	Pop Total	Fold Enrichment	Bonferroni	Benjamini	FDR
SP_PIR_KEYWORDS	Endocytosis	4	1.0178117048346056	0.2854423952967511	STON2, MSR1, CUBN, HIP1	374	96	19235	2.142936720142602	1.0	0.819619411547163	99.03258368188824
GOTERM_BP_FAT	GO:0008104~protein localization	9	2.2900763358778624	0.9964236781429753	TNS4, STON2, MSR1, CUBN, RAB43, RAB37, CD40LG, GRIN2A, AGXT	265	882	13528	0.5209087408548325	1.0	0.9999999999108194	100.0
GOTERM_BP_FAT	GO:0015031~protein transport	7	1.7811704834605597	0.9976722628268023	STON2, MSR1, CUBN, RAB43, RAB37, CD40LG, AGXT	265	762	13528	0.4689545882236419	1.0	0.9999999999838604	100.0
GOTERM_BP_FAT	GO:0045184~establishment of protein localization	7	1.7811704834605597	0.9978965329232622	STON2, MSR1, CUBN, RAB43, RAB37, CD40LG, AGXT	265	769	13528	0.4646858208405918	1.0	0.9999999999887392	100.0

Annotation Cluster 125	Enrichment Score: 0.13268527909912356
Category	Term	Count	%	PValue	Genes	List Total	Pop Hits	Pop Total	Fold Enrichment	Bonferroni	Benjamini	FDR
SP_PIR_KEYWORDS	lysosome	4	1.0178117048346056	0.5543887232292342	SIAE, CUBN, ARL8A, ACPP	374	149	19235	1.3806840612999318	1.0	0.944493578011789	99.99856994320751
GOTERM_CC_FAT	GO:0005773~vacuole	5	1.2722646310432568	0.7808538784724763	SIAE, CUBN, ARL8A, ATP6V0D2, ACPP	270	252	12782	0.9393004115226337	1.0	0.9907638645212014	99.99999982227624
GOTERM_CC_FAT	GO:0000323~lytic vacuole	4	1.0178117048346056	0.8249684923349093	SIAE, CUBN, ARL8A, ACPP	270	211	12782	0.8974548007723363	1.0	0.9948309074751165	99.99999999100305
GOTERM_CC_FAT	GO:0005764~lysosome	4	1.0178117048346056	0.8249684923349093	SIAE, CUBN, ARL8A, ACPP	270	211	12782	0.8974548007723363	1.0	0.9948309074751165	99.99999999100305

Annotation Cluster 126	Enrichment Score: 0.12921265873947593
Category	Term	Count	%	PValue	Genes	List Total	Pop Hits	Pop Total	Fold Enrichment	Bonferroni	Benjamini	FDR
GOTERM_MF_FAT	GO:0043167~ion binding	88	22.391857506361323	0.44864282696856994	METAP1, ALPPL2, ZNF17, ARSE, MASP1, ATP10B, PTGS2, GABRB1, KCNK18, ATP10A, APOBEC3H, KCNIP2, MMP3, ZIC3, APOA4, ASPA, TRIM48, PTGIS, OSR2, OSR1, CDH26, MT4, MATN2, TRPM3, GRIN2A, ARHGAP29, TRPM2, TRIM38, ATP2C2, G6PC, ZNF341, EYA1, CA8, CATSPER1, CLIC6, KRTAP1-1, SLC25A37, LCT, TF, ITGAL, MYL2, ZBTB10, ABLIM3, GALNT4, KCNA1, CTCFL, ZNF367, HFE, PCDHB13, PAH, TRIM15, PRDM13, RASAL1, PCSK1, KCNS1, NPTX1, CD69, SYN3, RNF128, LHX5, ZNF750, LHX6, LIMD1, EHD2, FGD3, BHMT2, GABRA2, CUBN, ACY3, CPNE6, ZNF121, BMX, RNF207, PCDH15, ITPR1, SOD2, CYP4B1, ZBED2, RASSF5, ADCY9, SLC17A3, PLSCR4, RNF2, ITGA8, AOX1, EMR2, DPYD, SLC9A1	263	4241	12983	1.0243154145257727	1.0	0.9813067880227204	99.98145534949316
GOTERM_MF_FAT	GO:0043169~cation binding	84	21.374045801526716	0.5939213363273496	METAP1, ALPPL2, ZNF17, ARSE, MASP1, ATP10B, PTGS2, KCNK18, ATP10A, APOBEC3H, KCNIP2, MMP3, ZIC3, APOA4, ASPA, TRIM48, PTGIS, OSR2, OSR1, CDH26, MT4, MATN2, TRPM3, GRIN2A, ARHGAP29, TRPM2, TRIM38, ATP2C2, ZNF341, EYA1, CA8, CATSPER1, KRTAP1-1, SLC25A37, LCT, TF, ITGAL, MYL2, ZBTB10, ABLIM3, GALNT4, KCNA1, CTCFL, HFE, ZNF367, PCDHB13, PAH, TRIM15, PRDM13, RASAL1, PCSK1, KCNS1, NPTX1, CD69, SYN3, RNF128, LHX5, ZNF750, LHX6, LIMD1, EHD2, FGD3, BHMT2, CUBN, ACY3, CPNE6, ZNF121, BMX, RNF207, PCDH15, ITPR1, SOD2, CYP4B1, ZBED2, RASSF5, ADCY9, SLC17A3, PLSCR4, ITGA8, RNF2, AOX1, EMR2, DPYD, SLC9A1	263	4179	12983	0.9922616886714944	1.0	0.9906424333638371	99.99977548477162
GOTERM_MF_FAT	GO:0046872~metal ion binding	83	21.119592875318066	0.6051662249779663	METAP1, ALPPL2, ZNF17, ARSE, MASP1, ATP10B, PTGS2, KCNK18, ATP10A, APOBEC3H, KCNIP2, MMP3, ZIC3, APOA4, ASPA, TRIM48, PTGIS, OSR2, OSR1, CDH26, MT4, MATN2, TRPM3, GRIN2A, ARHGAP29, TRPM2, TRIM38, ATP2C2, ZNF341, EYA1, CA8, CATSPER1, KRTAP1-1, SLC25A37, TF, ITGAL, MYL2, ZBTB10, ABLIM3, GALNT4, KCNA1, CTCFL, HFE, ZNF367, PCDHB13, PAH, TRIM15, PRDM13, RASAL1, PCSK1, KCNS1, NPTX1, CD69, SYN3, RNF128, LHX5, ZNF750, LHX6, LIMD1, EHD2, FGD3, BHMT2, CUBN, ACY3, CPNE6, ZNF121, BMX, RNF207, PCDH15, ITPR1, SOD2, CYP4B1, ZBED2, RASSF5, ADCY9, SLC17A3, PLSCR4, ITGA8, RNF2, AOX1, EMR2, DPYD, SLC9A1	263	4140	12983	0.989685163755258	1.0	0.9910919094171815	99.99985029779468
SP_PIR_KEYWORDS	metal-binding	55	13.994910941475828	0.7215163893501676	ALPPL2, ZNF17, METAP1, ARSE, PTGS2, ATP10B, MASP1, ATP10A, APOBEC3H, MMP3, ZIC3, ASPA, TRIM48, PTGIS, OSR2, OSR1, MT4, ARHGAP29, TRIM38, ATP2C2, EYA1, ZNF341, CA8, KRTAP1-1, TF, ZBTB10, ABLIM3, ZNF367, CTCFL, PAH, TRIM15, PRDM13, RASAL1, NPTX1, PDE1C, PDE1A, RNF128, LHX5, LIMD1, LHX6, FGD3, BHMT2, ACY3, ZNF121, BMX, RNF207, PDE3A, CYP4B1, SOD2, ZBED2, RASSF5, ADCY9, RNF2, AOX1, DPYD	374	2972	19235	0.9517753938722191	1.0	0.982229185105734	99.99999782302987
GOTERM_MF_FAT	GO:0046914~transition metal ion binding	50	12.72264631043257	0.8803898046150279	ZNF17, ALPPL2, METAP1, PTGS2, APOBEC3H, MMP3, ZIC3, APOA4, TRIM48, ASPA, PTGIS, OSR2, OSR1, MT4, ARHGAP29, TRIM38, ZNF341, CA8, KRTAP1-1, SLC25A37, TF, ZBTB10, ABLIM3, GALNT4, HFE, ZNF367, CTCFL, PAH, TRIM15, PRDM13, RASAL1, RNF128, LHX5, LIMD1, LHX6, ZNF750, FGD3, BHMT2, CUBN, ACY3, ZNF121, BMX, RNF207, CYP4B1, SOD2, ZBED2, RASSF5, RNF2, AOX1, DPYD	263	2785	12983	0.8862660504740906	1.0	0.9998086644807868	99.9999999999951
SP_PIR_KEYWORDS	zinc	35	8.9058524173028	0.933282877967878	ZNF17, ALPPL2, ZBTB10, ABLIM3, ZNF367, CTCFL, APOBEC3H, TRIM15, MMP3, ZIC3, PRDM13, RASAL1, ASPA, TRIM48, OSR2, OSR1, RNF128, LHX5, LHX6, LIMD1, MT4, FGD3, BHMT2, ACY3, ZNF121, BMX, RNF207, ARHGAP29, ZBED2, TRIM38, RASSF5, ZNF341, CA8, RNF2, KRTAP1-1	374	2189	19235	0.8223238213429812	1.0	0.9993581728552394	99.99999999999999
GOTERM_MF_FAT	GO:0008270~zinc ion binding	36	9.16030534351145	0.9791902749027971	ZNF17, ALPPL2, ZBTB10, ABLIM3, ZNF367, CTCFL, APOBEC3H, TRIM15, MMP3, ZIC3, PRDM13, RASAL1, ASPA, TRIM48, OSR2, OSR1, RNF128, LHX5, ZNF750, LHX6, LIMD1, MT4, FGD3, BHMT2, ACY3, ZNF121, BMX, RNF207, ARHGAP29, ZBED2, TRIM38, RASSF5, ZNF341, CA8, RNF2, KRTAP1-1	263	2311	12983	0.7689920746043472	1.0	0.9999993554296764	100.0
SP_PIR_KEYWORDS	zinc-finger	23	5.852417302798982	0.9885367006292937	ZNF17, ZBTB10, ZNF121, BMX, ZNF367, CTCFL, RNF207, TRIM15, ARHGAP29, ZIC3, PRDM13, ZBED2, TRIM38, RASAL1, RASSF5, ZNF341, TRIM48, OSR2, OSR1, RNF2, RNF128, KRTAP1-1, FGD3	374	1718	19235	0.6885338006511739	1.0	0.9999910568441902	100.0

Annotation Cluster 127	Enrichment Score: 0.11580824655383493
Category	Term	Count	%	PValue	Genes	List Total	Pop Hits	Pop Total	Fold Enrichment	Bonferroni	Benjamini	FDR
GOTERM_BP_FAT	GO:0040012~regulation of locomotion	4	1.0178117048346056	0.7273222523281239	TEK, IGF1, NEXN, TSHR	265	192	13528	1.0635220125786164	1.0	0.9988467591546792	99.99999997635338
GOTERM_BP_FAT	GO:0051270~regulation of cell motion	4	1.0178117048346056	0.7305595571021305	TEK, IGF1, SEMA3A, NEXN	265	193	13528	1.0580115358295044	1.0	0.998853197074703	99.99999998071166
GOTERM_BP_FAT	GO:0030334~regulation of cell migration	3	0.7633587786259541	0.845654100102748	TEK, IGF1, NEXN	265	169	13528	0.9061962710729038	1.0	0.999858583249239	99.99999999999855

Annotation Cluster 128	Enrichment Score: 0.07848637608692484
Category	Term	Count	%	PValue	Genes	List Total	Pop Hits	Pop Total	Fold Enrichment	Bonferroni	Benjamini	FDR
GOTERM_BP_FAT	GO:0043933~macromolecular complex subunit organization	13	3.307888040712468	0.736750879243941	TSPY2, TSPY1, HFE, PPARGC1A, SOD2, SLC7A7, APOA4, CTTNBP2, NOD2, SYCP3, FGB, HIST1H2BJ, LIPG, HIP1	265	710	13528	0.9347010364071221	1.0	0.9989033438789992	99.99999998702557
GOTERM_BP_FAT	GO:0034621~cellular macromolecular complex subunit organization	6	1.5267175572519083	0.8303026316197077	TSPY2, CTTNBP2, TSPY1, SYCP3, FGB, HIST1H2BJ, HIP1	265	357	13528	0.8579673378785475	1.0	0.9997965929075859	99.99999999999275
GOTERM_BP_FAT	GO:0065003~macromolecular complex assembly	11	2.7989821882951653	0.8419014391272646	APOA4, TSPY2, CTTNBP2, NOD2, TSPY1, FGB, HIST1H2BJ, HFE, PPARGC1A, SOD2, SLC7A7, HIP1	265	665	13528	0.8444204851752021	1.0	0.9998518046877284	99.99999999999784
GOTERM_BP_FAT	GO:0070271~protein complex biogenesis	8	2.035623409669211	0.8678128470506992	CTTNBP2, NOD2, FGB, HFE, PPARGC1A, SOD2, SLC7A7, HIP1	265	505	13528	0.8086979263964132	1.0	0.9999217009008908	99.9999999999999
GOTERM_BP_FAT	GO:0006461~protein complex assembly	8	2.035623409669211	0.8678128470506992	CTTNBP2, NOD2, FGB, HFE, PPARGC1A, SOD2, SLC7A7, HIP1	265	505	13528	0.8086979263964132	1.0	0.9999217009008908	99.9999999999999
GOTERM_BP_FAT	GO:0034622~cellular macromolecular complex assembly	5	1.2722646310432568	0.8717887575842784	TSPY2, CTTNBP2, TSPY1, FGB, HIST1H2BJ, HIP1	265	318	13528	0.8026581227008426	1.0	0.9999304688688595	99.99999999999994

Annotation Cluster 129	Enrichment Score: 0.07453750821354435
Category	Term	Count	%	PValue	Genes	List Total	Pop Hits	Pop Total	Fold Enrichment	Bonferroni	Benjamini	FDR
GOTERM_BP_FAT	GO:0006928~cell motion	10	2.5445292620865136	0.583788505054846	CTTNBP2, ITGAL, EDNRB, PTGS2, CATSPER1, IGF1, LHX6, CNTN4, SEMA3A, BMP7	265	475	13528	1.0747169811320754	1.0	0.9935321033834535	99.9999678953976
GOTERM_BP_FAT	GO:0051674~localization of cell	4	1.0178117048346056	0.9413855645175877	CTTNBP2, EDNRB, CATSPER1, LHX6	265	307	13528	0.66513428799705	1.0	0.999996179510645	100.0
GOTERM_BP_FAT	GO:0048870~cell motility	4	1.0178117048346056	0.9413855645175877	CTTNBP2, EDNRB, CATSPER1, LHX6	265	307	13528	0.66513428799705	1.0	0.999996179510645	100.0
GOTERM_BP_FAT	GO:0016477~cell migration	3	0.7633587786259541	0.9728801869776246	CTTNBP2, EDNRB, LHX6	265	276	13528	0.5548810500410172	1.0	0.9999998007754521	100.0

Annotation Cluster 130	Enrichment Score: 0.05821344647469711
Category	Term	Count	%	PValue	Genes	List Total	Pop Hits	Pop Total	Fold Enrichment	Bonferroni	Benjamini	FDR
GOTERM_BP_FAT	GO:0006006~glucose metabolic process	3	0.7633587786259541	0.8033513170362132	G6PC, NPY1R, PPARGC1A	265	153	13528	1.000961894191639	1.0	0.9996498426554906	99.9999999999104
GOTERM_BP_FAT	GO:0019318~hexose metabolic process	3	0.7633587786259541	0.8921035368542669	G6PC, NPY1R, PPARGC1A	265	192	13528	0.7976415094339622	1.0	0.9999618802274266	100.0
GOTERM_BP_FAT	GO:0005996~monosaccharide metabolic process	3	0.7633587786259541	0.9333378738141745	G6PC, NPY1R, PPARGC1A	265	222	13528	0.6898521162672105	1.0	0.999993818886587	100.0

Annotation Cluster 131	Enrichment Score: 0.05330272642401174
Category	Term	Count	%	PValue	Genes	List Total	Pop Hits	Pop Total	Fold Enrichment	Bonferroni	Benjamini	FDR
GOTERM_MF_FAT	GO:0019787~small conjugating protein ligase activity	4	1.0178117048346056	0.6549087962909372	RNF2, RNF128, UBE2I, UBE2U	263	166	12983	1.1895185303953457	1.0	0.9941859314161503	99.99997856089432
GOTERM_BP_FAT	GO:0006508~proteolysis	20	5.089058524173027	0.6754660107832351	CFLAR, METAP1, MASP1, OLR1, TMPRSS9, UBE2I, MMP3, TMPRSS3, ZYG11B, CFHR1, PCSK1, C1QB, ZYG11A, RNF2, CD46, RNF128, KLK12, CASP1, USP43, UBE2U	265	1054	13528	0.9686728008306182	1.0	0.99766887435389	99.9999995392434
GOTERM_MF_FAT	GO:0016881~acid-amino acid ligase activity	4	1.0178117048346056	0.7752696404104141	RNF2, RNF128, UBE2I, UBE2U	263	201	12983	0.9823884380379472	1.0	0.9985521432992924	99.99999995606362
GOTERM_MF_FAT	GO:0004842~ubiquitin-protein ligase activity	3	0.7633587786259541	0.8005379275985615	RNF2, RNF128, UBE2U	263	147	12983	1.0074493675797316	1.0	0.9989739501649976	99.99999999214407
GOTERM_MF_FAT	GO:0016879~ligase activity, forming carbon-nitrogen bonds	4	1.0178117048346056	0.8490040321846228	RNF2, RNF128, UBE2I, UBE2U	263	231	12983	0.8548055240070449	1.0	0.9995935003789648	99.99999999985863
SP_PIR_KEYWORDS	ubl conjugation pathway	7	1.7811704834605597	0.9323295893921343	ZYG11B, ZYG11A, RNF2, RNF128, UBE2I, USP43, UBE2U	374	509	19235	0.7072954204007017	1.0	0.999367884048953	99.99999999999999
SP_PIR_KEYWORDS	ligase	4	1.0178117048346056	0.9373439042500934	RNF2, RNF128, UBE2I, UBE2U	374	305	19235	0.6744981151924256	1.0	0.9994284798014036	100.0
GOTERM_BP_FAT	GO:0043632~modification-dependent macromolecule catabolic process	7	1.7811704834605597	0.9705317072070928	ZYG11B, ZYG11A, RNF2, RNF128, UBE2I, USP43, UBE2U	265	574	13528	0.6225494707777267	1.0	0.9999997439343824	100.0
GOTERM_BP_FAT	GO:0019941~modification-dependent protein catabolic process	7	1.7811704834605597	0.9705317072070928	ZYG11B, ZYG11A, RNF2, RNF128, UBE2I, USP43, UBE2U	265	574	13528	0.6225494707777267	1.0	0.9999997439343824	100.0
GOTERM_BP_FAT	GO:0051603~proteolysis involved in cellular protein catabolic process	7	1.7811704834605597	0.9787604946198873	ZYG11B, ZYG11A, RNF2, RNF128, UBE2I, USP43, UBE2U	265	600	13528	0.5955723270440252	1.0	0.9999999272691091	100.0
GOTERM_BP_FAT	GO:0044257~cellular protein catabolic process	7	1.7811704834605597	0.9795592026236498	ZYG11B, ZYG11A, RNF2, RNF128, UBE2I, USP43, UBE2U	265	603	13528	0.5926092806408211	1.0	0.9999999308600737	100.0
GOTERM_BP_FAT	GO:0030163~protein catabolic process	7	1.7811704834605597	0.9840055123542186	ZYG11B, ZYG11A, RNF2, RNF128, UBE2I, USP43, UBE2U	265	622	13528	0.5745070678881272	1.0	0.9999999702430318	100.0
GOTERM_BP_FAT	GO:0009057~macromolecule catabolic process	8	2.035623409669211	0.994851657530618	ZYG11B, G6PC, ZYG11A, RNF2, RNF128, UBE2I, USP43, UBE2U	265	781	13528	0.522909670717271	1.0	0.9999999996712501	100.0
GOTERM_BP_FAT	GO:0044265~cellular macromolecule catabolic process	7	1.7811704834605597	0.9960524306601845	ZYG11B, ZYG11A, RNF2, RNF128, UBE2I, USP43, UBE2U	265	725	13528	0.4928874430709174	1.0	0.9999999998727335	100.0

Annotation Cluster 132	Enrichment Score: 0.0449234561092228
Category	Term	Count	%	PValue	Genes	List Total	Pop Hits	Pop Total	Fold Enrichment	Bonferroni	Benjamini	FDR
GOTERM_BP_FAT	GO:0000280~nuclear division	4	1.0178117048346056	0.806991364241559	NEDD9, UBE2I, HORMAD1, DCTN1	265	220	13528	0.928164665523156	1.0	0.9996736458726121	99.99999999993484
GOTERM_BP_FAT	GO:0007067~mitosis	4	1.0178117048346056	0.806991364241559	NEDD9, UBE2I, HORMAD1, DCTN1	265	220	13528	0.928164665523156	1.0	0.9996736458726121	99.99999999993484
GOTERM_BP_FAT	GO:0000087~M phase of mitotic cell cycle	4	1.0178117048346056	0.8166117743234711	NEDD9, UBE2I, HORMAD1, DCTN1	265	224	13528	0.9115902964959568	1.0	0.9997288138817627	99.99999999997277
GOTERM_BP_FAT	GO:0048285~organelle fission	4	1.0178117048346056	0.8280643867878058	NEDD9, UBE2I, HORMAD1, DCTN1	265	229	13528	0.891686578231853	1.0	0.9997926283527007	99.99999999999093
SP_PIR_KEYWORDS	mitosis	3	0.7633587786259541	0.8729308477944446	NEDD9, UBE2I, ARL8A	374	183	19235	0.8431226439905322	1.0	0.9975104741813712	99.99999999995683
GOTERM_BP_FAT	GO:0000279~M phase	5	1.2722646310432568	0.8879429284890967	SYCP3, NEDD9, UBE2I, HORMAD1, DCTN1	265	329	13528	0.7758215289327293	1.0	0.9999568585903988	99.99999999999999
SP_PIR_KEYWORDS	cell division	4	1.0178117048346056	0.8890980884127226	SYCP3, NEDD9, UBE2I, ARL8A	374	264	19235	0.7792497164154918	1.0	0.997965467907201	99.9999999999934
GOTERM_BP_FAT	GO:0000278~mitotic cell cycle	5	1.2722646310432568	0.9335426450408769	RNF2, NEDD9, UBE2I, HORMAD1, DCTN1	265	370	13528	0.6898521162672105	1.0	0.9999937269686607	100.0
GOTERM_BP_FAT	GO:0022403~cell cycle phase	5	1.2722646310432568	0.9632480265321288	SYCP3, NEDD9, UBE2I, HORMAD1, DCTN1	265	414	13528	0.6165345000455746	1.0	0.9999993995947812	100.0
SP_PIR_KEYWORDS	cell cycle	5	1.2722646310432568	0.9798172715768239	SYCP3, CTCFL, NEDD9, UBE2I, ARL8A	374	461	19235	0.5578143306228033	1.0	0.9999662687827002	100.0
GOTERM_BP_FAT	GO:0051301~cell division	3	0.7633587786259541	0.9803964794149297	SYCP3, NEDD9, UBE2I	265	295	13528	0.5191429485129516	1.0	0.9999999398655923	100.0
GOTERM_BP_FAT	GO:0022402~cell cycle process	5	1.2722646310432568	0.996023994599067	SYCP3, NEDD9, UBE2I, HORMAD1, DCTN1	265	565	13528	0.45176156286525293	1.0	0.9999999998753387	100.0
GOTERM_BP_FAT	GO:0007049~cell cycle	7	1.7811704834605597	0.9981000032309829	SYCP3, RNF2, CTCFL, NEDD9, UBE2I, HORMAD1, DCTN1	265	776	13528	0.46049406730208137	1.0	0.9999999999921445	100.0

Annotation Cluster 133	Enrichment Score: 0.031329808575602865
Category	Term	Count	%	PValue	Genes	List Total	Pop Hits	Pop Total	Fold Enrichment	Bonferroni	Benjamini	FDR
SP_PIR_KEYWORDS	microtubule	4	1.0178117048346056	0.8285446632768378	RASSF5, DNAH14, DCTN1, MTUS1	374	231	19235	0.8905711044748478	1.0	0.9947418448270333	99.99999999730377
GOTERM_CC_FAT	GO:0005874~microtubule	3	0.7633587786259541	0.9806051607296423	RASSF5, DNAH14, DCTN1	270	274	12782	0.5183292781832928	1.0	0.9999718366323994	100.0
GOTERM_CC_FAT	GO:0015630~microtubule cytoskeleton	6	1.5267175572519083	0.9912894301044352	RASSF5, DNAH14, BMX, NEDD9, ARL8A, DCTN1	270	549	12782	0.5173851447075491	1.0	0.9999947353520428	100.0

Annotation Cluster 134	Enrichment Score: 0.02782428296632379
Category	Term	Count	%	PValue	Genes	List Total	Pop Hits	Pop Total	Fold Enrichment	Bonferroni	Benjamini	FDR
INTERPRO	IPR018249:EF-HAND 2	3	0.7633587786259541	0.9303614402865313	MYL2, KCNIP2, EHD2	333	215	16659	0.6980515399120051	1.0	0.9999999855967419	100.0
INTERPRO	IPR018247:EF-HAND 1	3	0.7633587786259541	0.9326308981618434	MYL2, KCNIP2, EHD2	333	217	16659	0.6916178851662723	1.0	0.9999999860517065	100.0
INTERPRO	IPR011992:EF-Hand type	3	0.7633587786259541	0.9509674437498076	MYL2, KCNIP2, EHD2	333	236	16659	0.635936784241869	1.0	0.9999999979544069	100.0

Annotation Cluster 135	Enrichment Score: 0.027016958165243753
Category	Term	Count	%	PValue	Genes	List Total	Pop Hits	Pop Total	Fold Enrichment	Bonferroni	Benjamini	FDR
INTERPRO	IPR013087:Zinc finger, C2H2-type/integrase, DNA-binding	10	2.5445292620865136	0.875345130304761	ZNF341, ZNF17, OSR2, OSR1, ZBTB10, ZNF121, KRTAP1-1, CTCFL, ZNF367, ZIC3	333	621	16659	0.8055881968925447	1.0	0.9999994520139858	99.99999999999658
UP_SEQ_FEATURE	zinc finger region:C2H2-type 10	5	1.2722646310432568	0.8926446742361496	ZNF341, ZNF17, ZNF121, KRTAP1-1, CTCFL	373	334	19113	0.7670851326836944	1.0	0.9999999989357546	99.99999999999997
UP_SEQ_FEATURE	zinc finger region:C2H2-type 1	8	2.035623409669211	0.9063092098963762	PRDM13, ZNF17, OSR2, OSR1, ZBTB10, KRTAP1-1, CTCFL, ZNF367	373	542	19113	0.7563289573914506	1.0	0.9999999996383339	100.0
UP_SEQ_FEATURE	zinc finger region:C2H2-type 2	9	2.2900763358778624	0.9087653752973794	PRDM13, ZNF341, ZNF17, OSR2, OSR1, ZBTB10, KRTAP1-1, CTCFL, ZNF367	373	608	19113	0.7585058910681528	1.0	0.9999999996606604	100.0
UP_SEQ_FEATURE	zinc finger region:C2H2-type 3	9	2.2900763358778624	0.9205612164897361	PRDM13, ZNF341, ZNF17, OSR2, OSR1, ZNF121, KRTAP1-1, CTCFL, ZIC3	373	622	19113	0.7414334112048826	1.0	0.9999999997999766	100.0
INTERPRO	IPR015880:Zinc finger, C2H2-like	12	3.0534351145038165	0.925627979054413	PRDM13, ZNF341, ZNF17, OSR2, OSR1, ZBTB10, ZNF121, KRTAP1-1, CTCFL, ZNF367, ZNF750, ZIC3	333	797	16659	0.7532300179728034	1.0	0.9999999813893127	100.0
UP_SEQ_FEATURE	zinc finger region:C2H2-type 11	4	1.0178117048346056	0.9268544309597683	ZNF341, ZNF17, ZNF121, KRTAP1-1	373	293	19113	0.6995397523996011	1.0	0.999999999884154	100.0
UP_SEQ_FEATURE	zinc finger region:C2H2-type 4	8	2.035623409669211	0.9337266294599592	PRDM13, ZNF341, ZNF17, OSR2, ZNF121, KRTAP1-1, CTCFL, ZIC3	373	575	19113	0.7129222520107239	1.0	0.9999999999411711	100.0
UP_SEQ_FEATURE	zinc finger region:C2H2-type 9	5	1.2722646310432568	0.9370239602917401	ZNF341, ZNF17, ZNF121, KRTAP1-1, CTCFL	373	376	19113	0.6814000912668986	1.0	0.9999999999453528	100.0
INTERPRO	IPR007087:Zinc finger, C2H2-type	11	2.7989821882951653	0.9535002349422055	PRDM13, ZNF341, ZNF17, OSR2, OSR1, ZBTB10, ZNF121, KRTAP1-1, CTCFL, ZNF367, ZIC3	333	784	16659	0.7019098179812465	1.0	0.9999999982252573	100.0
SMART	SM00355:ZnF_C2H2	12	3.0534351145038165	0.9582949424046812	PRDM13, ZNF341, ZNF17, OSR2, OSR1, ZBTB10, ZNF121, KRTAP1-1, CTCFL, ZNF367, ZNF750, ZIC3	194	797	9079	0.7046268869083807	1.0	0.9999917887386865	99.99999999999999
UP_SEQ_FEATURE	zinc finger region:C2H2-type 8	5	1.2722646310432568	0.9636006833300708	ZNF341, ZNF17, ZNF121, KRTAP1-1, CTCFL	373	417	19113	0.6144039192238703	1.0	0.9999999999993737	100.0
UP_SEQ_FEATURE	zinc finger region:C2H2-type 7	5	1.2722646310432568	0.9773045027174057	ZNF341, ZNF17, ZNF121, KRTAP1-1, CTCFL	373	451	19113	0.568085220213645	1.0	0.9999999999999816	100.0
UP_SEQ_FEATURE	zinc finger region:C2H2-type 5	6	1.5267175572519083	0.9806370022805866	ZNF341, ZNF17, ZNF121, KRTAP1-1, CTCFL, ZIC3	373	538	19113	0.5714641657613841	1.0	0.9999999999999938	100.0
SP_PIR_KEYWORDS	zinc-finger	23	5.852417302798982	0.9885367006292937	ZNF17, ZBTB10, ZNF121, BMX, ZNF367, CTCFL, RNF207, TRIM15, ARHGAP29, ZIC3, PRDM13, ZBED2, TRIM38, RASAL1, RASSF5, ZNF341, TRIM48, OSR2, OSR1, RNF2, RNF128, KRTAP1-1, FGD3	374	1718	19235	0.6885338006511739	1.0	0.9999910568441902	100.0
UP_SEQ_FEATURE	zinc finger region:C2H2-type 6	4	1.0178117048346056	0.996376264741426	ZNF341, ZNF121, KRTAP1-1, CTCFL	373	488	19113	0.4200105480595966	1.0	1.0	100.0

Annotation Cluster 136	Enrichment Score: 0.026121929766074792
Category	Term	Count	%	PValue	Genes	List Total	Pop Hits	Pop Total	Fold Enrichment	Bonferroni	Benjamini	FDR
GOTERM_MF_FAT	GO:0043565~sequence-specific DNA binding	11	2.7989821882951653	0.7877810774845598	HOXB3, CIITA, TAL1, HOXB7, HOXC13, POU5F1, POU2F2, LHX5, HOXA9, CTCFL, LHX6	263	607	12983	0.894588482908526	1.0	0.9987359957894079	99.99999998077898
GOTERM_BP_FAT	GO:0045449~regulation of transcription	44	11.195928753180661	0.9057136993070535	ZNF17, CNOT8, ZBTB10, GDF6, ABLIM3, SOX5, ANKRD30A, CTNND2, TLR3, CTCFL, ZNF367, ZIC3, PRDM13, MYCL1, TAL1, NOD2, CDCA7, POU5F1, POU2F2, LHX5, HOXA9, LHX6, SSX4, LIMD1, OLIG1, HIP1, CIITA, ZNF121, IGF1, UBE2I, PROX2, GRHL2, PPARGC1A, SOD2, HOXB3, EYA1, ZNF341, CD80, HOXB7, HOXC13, RNF2, KRTAP1-1, BMP7, ASCL5	265	2601	13528	0.8635749675378845	1.0	0.9999777320289421	100.0
SP_PIR_KEYWORDS	transcription regulation	33	8.396946564885496	0.9107520291562522	ZNF17, CNOT8, ZBTB10, SOX5, CTNND2, CTCFL, ZNF367, ZIC3, PRDM13, TAL1, CDCA7, POU5F1, POU2F2, LHX5, HOXA9, LHX6, OLIG1, LIMD1, SSX4, HIP1, CIITA, ZNF121, PROX2, GRHL2, PPARGC1A, HOXB3, EYA1, ZNF341, HOXB7, HOXC13, RNF2, KRTAP1-1, ASCL5	374	2026	19235	0.8377126763834853	1.0	0.9987789436123291	99.99999999999967
SP_PIR_KEYWORDS	Transcription	33	8.396946564885496	0.9317039020398145	ZNF17, CNOT8, ZBTB10, SOX5, CTNND2, CTCFL, ZNF367, ZIC3, PRDM13, TAL1, CDCA7, POU5F1, POU2F2, LHX5, HOXA9, LHX6, OLIG1, LIMD1, SSX4, HIP1, CIITA, ZNF121, PROX2, GRHL2, PPARGC1A, HOXB3, EYA1, ZNF341, HOXB7, HOXC13, RNF2, KRTAP1-1, ASCL5	374	2071	19235	0.8195103246513478	1.0	0.999386078104418	99.99999999999999
GOTERM_MF_FAT	GO:0030528~transcription regulator activity	24	6.106870229007633	0.94511706921766	CIITA, CNOT8, SOX5, ANKRD30A, CTCFL, ZNF367, UBE2I, PROX2, PPARGC1A, MYCL1, HOXB3, TAL1, HOXB7, CD80, POU5F1, HOXC13, RNF2, POU2F2, HOXA9, LHX5, LIMD1, OLIG1, LHX6, ASCL5	263	1512	12983	0.7835717303397912	1.0	0.9999846813976908	100.0
GOTERM_BP_FAT	GO:0006355~regulation of transcription, DNA-dependent	27	6.870229007633588	0.9574853227666587	ZNF17, CNOT8, ABLIM3, SOX5, ANKRD30A, ZNF367, ZIC3, MYCL1, TAL1, POU5F1, POU2F2, LHX5, HOXA9, LIMD1, SSX4, LHX6, CIITA, IGF1, UBE2I, PPARGC1A, SOD2, HOXB3, HOXB7, HOXC13, RNF2, KRTAP1-1, BMP7	265	1773	13528	0.7773968010726942	1.0	0.9999989406656618	100.0
GOTERM_MF_FAT	GO:0003700~transcription factor activity	14	3.5623409669211195	0.962072934867611	CNOT8, ANKRD30A, SOX5, ZNF367, HOXB3, MYCL1, TAL1, HOXB7, HOXC13, POU5F1, POU2F2, HOXA9, LHX5, LHX6	263	975	12983	0.7088310422150726	1.0	0.999995080086742	100.0
GOTERM_BP_FAT	GO:0006350~transcription	32	8.142493638676845	0.9679539791729421	ZNF17, CNOT8, ZBTB10, SOX5, CTNND2, ZNF367, CTCFL, ZIC3, PRDM13, TAL1, CDCA7, POU5F1, POU2F2, LHX5, HOXA9, LHX6, OLIG1, SSX4, HIP1, CIITA, ZNF121, PROX2, GRHL2, PPARGC1A, HOXB3, EYA1, ZNF341, HOXB7, HOXC13, RNF2, KRTAP1-1, ASCL5	265	2101	13528	0.7775201386581413	1.0	0.9999996569181726	100.0
GOTERM_BP_FAT	GO:0051252~regulation of RNA metabolic process	27	6.870229007633588	0.9685150079654286	ZNF17, CNOT8, ABLIM3, SOX5, ANKRD30A, ZNF367, ZIC3, MYCL1, TAL1, POU5F1, POU2F2, LHX5, HOXA9, LIMD1, SSX4, LHX6, CIITA, IGF1, UBE2I, PPARGC1A, SOD2, HOXB3, HOXB7, HOXC13, RNF2, KRTAP1-1, BMP7	265	1813	13528	0.7602451893557016	1.0	0.999999670982886	100.0
SP_PIR_KEYWORDS	dna-binding	26	6.615776081424936	0.9846101152070041	ZNF17, ZBTB10, SOX5, ZNF367, CTCFL, ZIC3, MYCL1, PRDM13, TAL1, POU5F1, POU2F2, HIST1H2BJ, LHX5, HOXA9, OLIG1, LHX6, ZNF121, PROX2, GRHL2, HOXB3, ZNF341, SYCP3, HOXB7, HOXC13, KRTAP1-1, ASCL5	374	1868	19235	0.7158418165786853	1.0	0.9999821734498989	100.0
GOTERM_MF_FAT	GO:0003677~DNA binding	31	7.888040712468193	0.9986462453862803	ZNF17, CNOT8, ZBTB10, SOX5, ANKRD30A, CTCFL, ZNF367, ZIC3, PRDM13, MYCL1, TAL1, POU5F1, POU2F2, HIST1H2BJ, LHX5, HOXA9, LHX6, OLIG1, CIITA, ZNF121, PROX2, GRHL2, PPARGC1A, ZBED2, HOXB3, ZNF341, SYCP3, HOXB7, HOXC13, KRTAP1-1, ASCL5	263	2331	12983	0.6565060443387439	1.0	0.999999999967137	100.0
SP_PIR_KEYWORDS	nucleus	49	12.46819338422392	0.9999989385123325	ZNF17, CNOT8, ZIC3, C14ORF49, ASPA, CDCA7, OSR2, OSR1, POU5F1, HIST1H2BJ, QKI, OLIG1, MTUS1, CIITA, UBE2I, PROX2, PPARGC1A, GRHL2, EYA1, ZNF341, SYCP3, HOXC13, KRTAP1-1, ASCL5, TSPY2, TSPY1, ZBTB10, CTNND2, SOX5, ZNF367, NEDD9, CTCFL, PRDM13, MYCL1, TAL1, CDYL2, POU2F2, HOXA9, LHX5, UBASH3A, LIMD1, LHX6, HIP1, ZNF121, AIM2, RSBN1, HOXB3, HOXB7, RNF2, MYPN	374	4283	19235	0.5883944858481673	1.0	0.9999999999999988	100.0

Annotation Cluster 137	Enrichment Score: 0.02489229394877314
Category	Term	Count	%	PValue	Genes	List Total	Pop Hits	Pop Total	Fold Enrichment	Bonferroni	Benjamini	FDR
GOTERM_BP_FAT	GO:0048514~blood vessel morphogenesis	3	0.7633587786259541	0.9203277646131933	QKI, ARHGAP24, PLXND1	265	211	13528	0.7258159706697666	1.0	0.9999867434832704	100.0
GOTERM_BP_FAT	GO:0001568~blood vessel development	3	0.7633587786259541	0.954343706123572	QKI, ARHGAP24, PLXND1	265	245	13528	0.6250904890257989	1.0	0.9999985995184465	100.0
GOTERM_BP_FAT	GO:0001944~vasculature development	3	0.7633587786259541	0.9586846646946987	QKI, ARHGAP24, PLXND1	265	251	13528	0.6101480868976922	1.0	0.9999990341457519	100.0

Annotation Cluster 138	Enrichment Score: 0.02426770483286933
Category	Term	Count	%	PValue	Genes	List Total	Pop Hits	Pop Total	Fold Enrichment	Bonferroni	Benjamini	FDR
SP_PIR_KEYWORDS	activator	8	2.035623409669211	0.8808415641385331	CIITA, EYA1, POU2F2, SOX5, CTCFL, ZNF367, PPARGC1A, HIP1	374	520	19235	0.7912381735911147	1.0	0.9978332852942565	99.99999999998222
GOTERM_BP_FAT	GO:0006366~transcription from RNA polymerase II promoter	3	0.7633587786259541	0.9452334499883961	POU2F2, SOX5, PPARGC1A	265	234	13528	0.6544750846637639	1.0	0.9999970794924176	100.0
GOTERM_BP_FAT	GO:0006351~transcription, DNA-dependent	3	0.7633587786259541	0.9793606068739755	POU2F2, SOX5, PPARGC1A	265	292	13528	0.5244766089428793	1.0	0.9999999331678694	100.0
GOTERM_BP_FAT	GO:0032774~RNA biosynthetic process	3	0.7633587786259541	0.9807304686893374	POU2F2, SOX5, PPARGC1A	265	296	13528	0.5173890872004079	1.0	0.9999999419319548	100.0

Annotation Cluster 139	Enrichment Score: 0.013712223801856674
Category	Term	Count	%	PValue	Genes	List Total	Pop Hits	Pop Total	Fold Enrichment	Bonferroni	Benjamini	FDR
GOTERM_CC_FAT	GO:0044427~chromosomal part	6	1.5267175572519083	0.9128904973864054	TAL1, CDYL2, RNF2, HIST1H2BJ, UBE2I, DCTN1	270	386	12782	0.7358664363845712	1.0	0.9992131241680506	99.99999999999915
GOTERM_CC_FAT	GO:0005694~chromosome	6	1.5267175572519083	0.9677309147045606	TAL1, CDYL2, RNF2, HIST1H2BJ, UBE2I, DCTN1	270	460	12782	0.617487922705314	1.0	0.9999363006501301	100.0
GOTERM_CC_FAT	GO:0044451~nucleoplasm part	5	1.2722646310432568	0.9976548797817971	TAL1, RNF2, HOXA9, UBE2I, PPARGC1A	270	555	12782	0.4264931598264931	1.0	0.9999997265695721	100.0
GOTERM_CC_FAT	GO:0005654~nucleoplasm	5	1.2722646310432568	0.9999941796162777	TAL1, RNF2, HOXA9, UBE2I, PPARGC1A	270	882	12782	0.2683715461493239	1.0	0.9999999999997633	100.0

Annotation Cluster 140	Enrichment Score: 0.009604596892093075
Category	Term	Count	%	PValue	Genes	List Total	Pop Hits	Pop Total	Fold Enrichment	Bonferroni	Benjamini	FDR
GOTERM_CC_FAT	GO:0005635~nuclear envelope	3	0.7633587786259541	0.9324408038568043	EDNRB, LEMD1, ITPR1	270	205	12782	0.6927913279132791	1.0	0.9995274476367636	99.99999999999997
GOTERM_CC_FAT	GO:0031966~mitochondrial membrane	5	1.2722646310432568	0.9684601752178158	COX7A1, SLC25A37, GK, LRRK2, SOD2	270	394	12782	0.6007708215830043	1.0	0.9999343537642394	100.0
GOTERM_CC_FAT	GO:0019866~organelle inner membrane	4	1.0178117048346056	0.9712851389609306	COX7A1, SLC25A37, ITPR1, SOD2	270	329	12782	0.575571315996848	1.0	0.9999444137239188	100.0
GOTERM_CC_FAT	GO:0031967~organelle envelope	8	2.035623409669211	0.9783426463641938	EDNRB, COX7A1, SLC25A37, LEMD1, GK, LRRK2, ITPR1, SOD2	270	620	12782	0.6108482676224611	1.0	0.999971773649679	100.0
GOTERM_CC_FAT	GO:0005740~mitochondrial envelope	5	1.2722646310432568	0.9784566257244548	COX7A1, SLC25A37, GK, LRRK2, SOD2	270	419	12782	0.5649253071687439	1.0	0.9999692837426638	100.0
GOTERM_CC_FAT	GO:0031975~envelope	8	2.035623409669211	0.9789041839058531	EDNRB, COX7A1, SLC25A37, LEMD1, GK, LRRK2, ITPR1, SOD2	270	622	12782	0.6088841252828392	1.0	0.99996800461396	100.0
GOTERM_CC_FAT	GO:0005743~mitochondrial inner membrane	3	0.7633587786259541	0.9893436335570955	COX7A1, SLC25A37, SOD2	270	306	12782	0.46412490922294847	1.0	0.9999920527909091	100.0
GOTERM_CC_FAT	GO:0005739~mitochondrion	14	3.5623409669211195	0.9929322080863927	COX7A1, AGXT, TAT, SOD2, CTTNBP2, CHRDL2, COQ2, SLC25A37, COQ10B, TNFRSF19, GK, LRRK2, MTUS1, IFI6	270	1087	12782	0.6097243517666701	1.0	0.9999965520465428	100.0
GOTERM_CC_FAT	GO:0044429~mitochondrial part	6	1.5267175572519083	0.9957474419082587	COX7A1, SLC25A37, GK, LRRK2, AGXT, SOD2	270	595	12782	0.47738562091503267	1.0	0.9999989284239207	100.0
SP_PIR_KEYWORDS	mitochondrion	8	2.035623409669211	0.9970467938956802	COQ2, COX7A1, COQ10B, SLC25A37, GK, AGXT, MTUS1, SOD2	374	832	19235	0.49452385849444674	1.0	0.9999996415347112	100.0

Annotation Cluster 141	Enrichment Score: 0.0072152599289999056
Category	Term	Count	%	PValue	Genes	List Total	Pop Hits	Pop Total	Fold Enrichment	Bonferroni	Benjamini	FDR
GOTERM_BP_FAT	GO:0010605~negative regulation of macromolecule metabolic process	11	2.7989821882951653	0.9133535143793083	APOA4, CIITA, MASP1, RNF2, RNF128, NLRP12, GRIN2A, UBE2I, FAM129A, TRAT1, HHATL	265	734	13528	0.7650403578222199	1.0	0.9999822018659293	100.0
GOTERM_MF_FAT	GO:0016564~transcription repressor activity	4	1.0178117048346056	0.956214564637007	CIITA, RNF2, UBE2I, LIMD1	263	316	12983	0.6248736583722385	1.0	0.9999929332463531	100.0
GOTERM_BP_FAT	GO:0010558~negative regulation of macromolecule biosynthetic process	6	1.5267175572519083	0.9836408232751923	CIITA, RNF2, RNF128, NLRP12, UBE2I, HHATL	265	547	13528	0.5599530888896554	1.0	0.9999999685371497	100.0
GOTERM_BP_FAT	GO:0009890~negative regulation of biosynthetic process	6	1.5267175572519083	0.9885849450278511	CIITA, RNF2, RNF128, NLRP12, UBE2I, HHATL	265	573	13528	0.5345450953274721	1.0	0.999999992128798	100.0
GOTERM_BP_FAT	GO:0045892~negative regulation of transcription, DNA-dependent	3	0.7633587786259541	0.993240442353635	CIITA, RNF2, UBE2I	265	356	13528	0.43018867924528303	1.0	0.9999999990734826	100.0
GOTERM_BP_FAT	GO:0051253~negative regulation of RNA metabolic process	3	0.7633587786259541	0.9939225996305736	CIITA, RNF2, UBE2I	265	362	13528	0.42305848014177005	1.0	0.9999999993762057	100.0
GOTERM_BP_FAT	GO:0031327~negative regulation of cellular biosynthetic process	5	1.2722646310432568	0.9957695161017498	CIITA, RNF2, RNF128, NLRP12, UBE2I	265	561	13528	0.4549826791780177	1.0	0.9999999998468109	100.0
GOTERM_BP_FAT	GO:0016481~negative regulation of transcription	3	0.7633587786259541	0.9989473626602158	CIITA, RNF2, UBE2I	265	459	13528	0.3336539647305463	1.0	0.99999999999925	100.0
GOTERM_BP_FAT	GO:0010629~negative regulation of gene expression	3	0.7633587786259541	0.999541790010604	CIITA, RNF2, UBE2I	265	504	13528	0.3038634321653189	1.0	0.9999999999999709	100.0
GOTERM_BP_FAT	GO:0045934~negative regulation of nucleobase, nucleoside, nucleotide and nucleic acid metabolic process	3	0.7633587786259541	0.9996051887248817	CIITA, RNF2, UBE2I	265	512	13528	0.2991155660377358	1.0	0.999999999999983	100.0
GOTERM_BP_FAT	GO:0051172~negative regulation of nitrogen compound metabolic process	3	0.7633587786259541	0.9996535100619921	CIITA, RNF2, UBE2I	265	519	13528	0.295081252044934	1.0	0.9999999999999892	100.0

Annotation Cluster 142	Enrichment Score: 0.0018270883212037439
Category	Term	Count	%	PValue	Genes	List Total	Pop Hits	Pop Total	Fold Enrichment	Bonferroni	Benjamini	FDR
UP_SEQ_FEATURE	transit peptide:Mitochondrion	4	1.0178117048346056	0.9948974095894716	COQ2, COX7A1, COQ10B, SOD2	373	467	19113	0.4388975320194499	1.0	1.0	100.0
SP_PIR_KEYWORDS	transit peptide	4	1.0178117048346056	0.9954624753182245	COQ2, COX7A1, COQ10B, SOD2	374	476	19235	0.43218891834808787	1.0	0.9999990260677525	100.0
SP_PIR_KEYWORDS	mitochondrion	8	2.035623409669211	0.9970467938956802	COQ2, COX7A1, COQ10B, SLC25A37, GK, AGXT, MTUS1, SOD2	374	832	19235	0.49452385849444674	1.0	0.9999996415347112	100.0

Annotation Cluster 143	Enrichment Score: 2.3191034986728285E-6
Category	Term	Count	%	PValue	Genes	List Total	Pop Hits	Pop Total	Fold Enrichment	Bonferroni	Benjamini	FDR
GOTERM_CC_FAT	GO:0043233~organelle lumen	18	4.580152671755725	0.9999884635205993	STON2, PTGS2, ZBTB10, HS3ST1, IGF1, UBE2I, AGXT, PPARGC1A, ITPR1, SOD2, APOA4, TAL1, PTGIS, OSR1, FGB, RNF2, HOXA9, QKI	270	1820	12782	0.46820512820512816	1.0	0.9999999999992285	100.0
GOTERM_CC_FAT	GO:0031974~membrane-enclosed lumen	18	4.580152671755725	0.9999932734568154	STON2, PTGS2, ZBTB10, HS3ST1, IGF1, UBE2I, AGXT, PPARGC1A, ITPR1, SOD2, APOA4, TAL1, PTGIS, OSR1, FGB, RNF2, HOXA9, QKI	270	1856	12782	0.4591235632183908	1.0	0.9999999999997369	100.0
GOTERM_CC_FAT	GO:0070013~intracellular organelle lumen	16	4.071246819338422	0.999997303775975	STON2, PTGS2, ZBTB10, HS3ST1, UBE2I, AGXT, PPARGC1A, ITPR1, SOD2, APOA4, TAL1, PTGIS, OSR1, RNF2, QKI, HOXA9	270	1779	12782	0.42577394707805055	1.0	0.9999999999999521	100.0
GOTERM_CC_FAT	GO:0031981~nuclear lumen	10	2.5445292620865136	0.9999995996069135	STON2, TAL1, OSR1, ZBTB10, RNF2, HOXA9, QKI, UBE2I, PPARGC1A, ITPR1	270	1450	12782	0.3264878671775224	1.0	0.9999999999999993	100.0
