# Supplementary material for: Over-Expression of Either MECP2_e1 or MECP2_e2 in Neuronally Differentiated Cells Results in Different Patterns of Gene Expression
Source: PLoS One. 2014 Apr 3;9(4):e91742. doi: 10.1371/journal.pone.0091742 (PMC3974668; doi:10.1371/journal.pone.0091742)
Supplement: SKNSH S6 — DAVID Gene Ontology analysis ( http://david.abcc.ncifcrf.gov/ [14], [15]) for functional clustering of genes upregulated in SKNSH cells by e2. (TXT) [file pone.0091742.s017.txt]

Annotation Cluster 1	Enrichment Score: 3.8025067634704475
Category	Term	Count	%	PValue	Genes	List Total	Pop Hits	Pop Total	Fold Enrichment	Bonferroni	Benjamini	FDR
SP_PIR_KEYWORDS	glycoprotein	57	37.01298701298701	1.694940186700013E-6	NOG, SCN3A, OR4K17, TNFSF15, JAG1, IL31RA, EDNRA, CD47, GP5, TNFRSF11A, SERPINA4, GALR2, RSPO2, SERPINA2, SLC43A2, DPEP1, GHR, PTPRJ, RXFP4, PTPRG, OLFML2B, SLC22A7, NODAL, OLFML2A, KRT13, LMBRD2, SLITRK4, TNFRSF10C, H6PD, IGSF1, OR7D2, TAS2R10, DCBLD1, CPM, EMCN, ADAMTSL1, SLC37A3, ITGB5, UGT3A2, IGSF10, MIA2, KDELC2, SFTPD, UGT2A3, IL1RAPL2, KLK7, SLC12A1, PLA2G10, EPB42, TMC4, NPR3, FZD5, THSD…	140	4318	19235	1.8136620790048303	3.694290181164295E-4	3.694290181164295E-4	0.0021543635699283747
SP_PIR_KEYWORDS	signal	47	30.519480519480517	2.287939288856154E-6	DCBLD1, NOG, EMCN, CPM, ADAMTSL1, CXCL2, ITLN2, ITGB5, JAG1, UGT3A2, IL31RA, IGSF10, EDNRA, CD47, MIA2, GP5, TNFRSF11A, KDELC2, SERPINA4, RSPO2, SFTPD, SERPINA2, UGT2A3, IL1RAPL2, DPEP1, GHR, PTPRJ, CSHL1, KLK7, PLA2G10, PTPRG, NODAL, OLFML2B, OLFML2A, FGF21, NPR3, FZD5, THSD7B, EPHA2, WNT2B, TNFRSF10C, SLITRK4, DSG2, H6PD, IGSF1, C5ORF38, VSIG4	140	3250	19235	1.9869120879120876	4.986469697935147E-4	2.493545737485281E-4	0.0029080884258902984
UP_SEQ_FEATURE	signal peptide	47	30.519480519480517	2.7333661843322403E-6	DCBLD1, NOG, EMCN, CPM, ADAMTSL1, CXCL2, ITLN2, ITGB5, JAG1, UGT3A2, IL31RA, IGSF10, EDNRA, CD47, MIA2, GP5, TNFRSF11A, KDELC2, SERPINA4, RSPO2, SFTPD, SERPINA2, UGT2A3, IL1RAPL2, DPEP1, GHR, PTPRJ, CSHL1, KLK7, PLA2G10, PTPRG, NODAL, OLFML2B, OLFML2A, FGF21, NPR3, FZD5, THSD7B, EPHA2, WNT2B, TNFRSF10C, SLITRK4, DSG2, H6PD, IGSF1, C5ORF38, VSIG4	140	3250	19113	1.9743098901098899	0.0014121542191449787	0.0014121542191449787	0.003954589018784205
UP_SEQ_FEATURE	glycosylation site:N-linked (GlcNAc...)	52	33.76623376623377	3.287229079765436E-5	NOG, SCN3A, OR4K17, TNFSF15, JAG1, IL31RA, EDNRA, CD47, GP5, TNFRSF11A, SERPINA4, GALR2, RSPO2, SERPINA2, SLC43A2, DPEP1, GHR, PTPRJ, RXFP4, PTPRG, OLFML2B, SLC22A7, NODAL, LMBRD2, SLITRK4, H6PD, IGSF1, OR7D2, TAS2R10, DCBLD1, CPM, EMCN, ADAMTSL1, SLC37A3, ITGB5, UGT3A2, IGSF10, MIA2, KDELC2, SFTPD, UGT2A3, IL1RAPL2, KLK7, SLC12A1, PLA2G10, TMC4, FZD5, THSD7B, EPHA2, WNT2B, OR2F1, DSG2	140	4129	19113	1.7193301733384079	0.016851649039840377	0.008461624060793316	0.0475494358170403
UP_SEQ_FEATURE	disulfide bond	35	22.727272727272727	0.0016828142008610645	DCBLD1, NOG, CPM, ADAMTSL1, CXCL2, OR4K17, TNFSF15, ITGB5, JAG1, EDNRA, IGSF10, CD47, TNFRSF11A, GALR2, RSPO2, SFTPD, IL1RAPL2, DPEP1, GHR, KLK7, CSHL1, RXFP4, PLA2G10, OLFML2B, NODAL, OLFML2A, NPR3, FZD5, THSD7B, EPHA2, TNFRSF10C, OR2F1, IGSF1, OR7D2, VSIG4	140	2819	19113	1.695015963107485	0.5813616259816183	0.15982876789716394	2.4073140803284154
SP_PIR_KEYWORDS	disulfide bond	35	22.727272727272727	0.002795669719350775	DCBLD1, NOG, CPM, ADAMTSL1, CXCL2, OR4K17, TNFSF15, ITGB5, JAG1, EDNRA, IGSF10, CD47, TNFRSF11A, GALR2, RSPO2, SFTPD, IL1RAPL2, DPEP1, GHR, KLK7, CSHL1, RXFP4, PLA2G10, OLFML2B, NODAL, OLFML2A, NPR3, FZD5, THSD7B, EPHA2, TNFRSF10C, OR2F1, IGSF1, OR7D2, VSIG4	140	2924	19235	1.644579343365253	0.45681727677008466	0.18407798866367175	3.4958949998203037
SP_PIR_KEYWORDS	Secreted	23	14.935064935064934	0.004830553869848186	KLK7, CSHL1, NOG, EMCN, ADAMTSL1, PLA2G10, OLFML2B, NODAL, CXCL2, ITLN2, TNFSF15, OLFML2A, FGF21, WNT2B, IGSF10, MIA2, IGSF1, C5ORF38, SERPINA4, RSPO2, SFTPD, ENOX1, GHR	140	1689	19235	1.8709506893343484	0.6520207396003095	0.19032510777385903	5.969258633846852
GOTERM_CC_FAT	GO:0005576~extracellular region	24	15.584415584415584	0.0480065251191	KLK7, CSHL1, NOG, EMCN, ADAMTSL1, PLA2G10, OLFML2B, NODAL, CXCL2, ITLN2, TNFSF15, OLFML2A, JAG1, FGF21, WNT2B, IGSF10, MIA2, IGSF1, C5ORF38, SERPINA4, RSPO2, SFTPD, ENOX1, GHR	104	2010	12782	1.4675086107921929	0.999654296791398	0.9814069042759946	44.860806208295536
Annotation Cluster 2	Enrichment Score: 2.591644285760108
Category	Term	Count	%	PValue	Genes	List Total	Pop Hits	Pop Total	Fold Enrichment	Bonferroni	Benjamini	FDR
SP_PIR_KEYWORDS	glycoprotein	57	37.01298701298701	1.694940186700013E-6	NOG, SCN3A, OR4K17, TNFSF15, JAG1, IL31RA, EDNRA, CD47, GP5, TNFRSF11A, SERPINA4, GALR2, RSPO2, SERPINA2, SLC43A2, DPEP1, GHR, PTPRJ, RXFP4, PTPRG, OLFML2B, SLC22A7, NODAL, OLFML2A, KRT13, LMBRD2, SLITRK4, TNFRSF10C, H6PD, IGSF1, OR7D2, TAS2R10, DCBLD1, CPM, EMCN, ADAMTSL1, SLC37A3, ITGB5, UGT3A2, IGSF10, MIA2, KDELC2, SFTPD, UGT2A3, IL1RAPL2, KLK7, SLC12A1, PLA2G10, EPB42, TMC4, NPR3, FZD5, THSD…	140	4318	19235	1.8136620790048303	3.694290181164295E-4	3.694290181164295E-4	0.0021543635699283747
UP_SEQ_FEATURE	glycosylation site:N-linked (GlcNAc...)	52	33.76623376623377	3.287229079765436E-5	NOG, SCN3A, OR4K17, TNFSF15, JAG1, IL31RA, EDNRA, CD47, GP5, TNFRSF11A, SERPINA4, GALR2, RSPO2, SERPINA2, SLC43A2, DPEP1, GHR, PTPRJ, RXFP4, PTPRG, OLFML2B, SLC22A7, NODAL, LMBRD2, SLITRK4, H6PD, IGSF1, OR7D2, TAS2R10, DCBLD1, CPM, EMCN, ADAMTSL1, SLC37A3, ITGB5, UGT3A2, IGSF10, MIA2, KDELC2, SFTPD, UGT2A3, IL1RAPL2, KLK7, SLC12A1, PLA2G10, TMC4, FZD5, THSD7B, EPHA2, WNT2B, OR2F1, DSG2	140	4129	19113	1.7193301733384079	0.016851649039840377	0.008461624060793316	0.0475494358170403
UP_SEQ_FEATURE	topological domain:Extracellular	36	23.376623376623375	4.295111308078535E-4	DCBLD1, EMCN, CLDN19, OR4K17, TNFSF15, ITGB5, AQP7, JAG1, UGT3A2, IL31RA, EDNRA, CD47, GP5, TNFRSF11A, GALR2, ATP8B1, UGT2A3, IL1RAPL2, GHR, PTPRJ, RXFP4, PTPRG, TMC4, NPR3, FZD5, LMBRD2, THSD7B, GJB1, EPHA2, SLITRK4, OR2F1, DSG2, IGSF1, OR7D2, VSIG4, TAS2R10	140	2719	19113	1.8075658067566855	0.1991686923820568	0.07136079557768904	0.6196268808236538
UP_SEQ_FEATURE	topological domain:Cytoplasmic	40	25.97402597402597	0.0015650740779221024	DCBLD1, EMCN, CLDN19, OR4K17, TNFSF15, ITGB5, AQP7, JAG1, UGT3A2, IL31RA, EDNRA, CD47, GP5, TNFRSF11A, GALR2, ATP8B1, UGT2A3, IL1RAPL2, SCAMP4, GHR, PTPRJ, RXFP4, ATG9B, SLC12A1, GOLT1A, PTPRG, TMC4, NPR3, FZD5, LMBRD2, THSD7B, GJB1, EPHA2, SLITRK4, OR2F1, DSG2, IGSF1, OR7D2, VSIG4, TAS2R10	140	3374	19113	1.6185113049369124	0.5550427835810843	0.1832680153283336	2.240654727297442
SP_PIR_KEYWORDS	membrane	61	39.61038961038961	0.005405310681735467	IMPAD1, SCN3A, OR4K17, TNFSF15, AQP7, JAG1, IL31RA, EDNRA, SPRY3, CD47, GP5, TNFRSF11A, GALR2, ATP8B1, SYNJ2, SCAMP4, DPEP1, SLC43A2, GHR, PTPRJ, RXFP4, ATG9B, GOLT1A, PTPRG, SLC22A7, FLNC, LMBRD2, SLITRK4, TNFRSF10C, IGSF1, OR7D2, GRAMD1C, VSIG4, C6ORF192, ENOX1, TAS2R10, DCBLD1, CPM, EMCN, CLDN19, SLC37A3, ITGB5, ZDHHC19, UGT3A2, STARD13, UGT2A3, IL1RAPL2, PSTPIP2, RPSA, SLC12A1, EPB42, TMC4, N…	140	6256	19235	1.339668204238217	0.6931983852585356	0.17874831523538148	6.657210036947103
UP_SEQ_FEATURE	transmembrane region	49	31.818181818181817	0.01253618746543073	IMPAD1, SCN3A, OR4K17, TNFSF15, AQP7, JAG1, IL31RA, EDNRA, CD47, GP5, TNFRSF11A, GALR2, ATP8B1, SLC43A2, SCAMP4, GHR, PTPRJ, RXFP4, ATG9B, GOLT1A, PTPRG, SLC22A7, LMBRD2, SLITRK4, IGSF1, OR7D2, GRAMD1C, VSIG4, C6ORF192, TAS2R10, DCBLD1, EMCN, CLDN19, SLC37A3, ITGB5, ZDHHC19, UGT3A2, UGT2A3, IL1RAPL2, SLC12A1, TMC4, NPR3, FZD5, THSD7B, GJB1, EPHA2, SLC25A12, OR2F1, DSG2	140	4911	19113	1.3621563836285888	0.9985295348350243	0.6627832616713241	16.683309670302894
SP_PIR_KEYWORDS	transmembrane	49	31.818181818181817	0.014057924578328	IMPAD1, SCN3A, OR4K17, TNFSF15, AQP7, JAG1, IL31RA, EDNRA, CD47, GP5, TNFRSF11A, GALR2, ATP8B1, SLC43A2, SCAMP4, GHR, PTPRJ, RXFP4, ATG9B, GOLT1A, PTPRG, SLC22A7, LMBRD2, SLITRK4, IGSF1, OR7D2, GRAMD1C, VSIG4, C6ORF192, TAS2R10, DCBLD1, EMCN, CLDN19, SLC37A3, ITGB5, ZDHHC19, UGT3A2, UGT2A3, IL1RAPL2, SLC12A1, TMC4, NPR3, FZD5, THSD7B, GJB1, EPHA2, SLC25A12, OR2F1, DSG2	140	4973	19235	1.3537603056505125	0.9543326987055719	0.3200911902544803	16.469112537861562
GOTERM_CC_FAT	GO:0005886~plasma membrane	41	26.623376623376622	0.02675178233528407	ANKRD20A2, EMCN, CPM, CLDN19, SCN3A, OR4K17, TNFSF15, ITGB5, AQP7, JAG1, STARD13, IL31RA, EDNRA, CD47, GP5, GALR2, ATP8B1, SYNJ2, DPEP1, SLC43A2, GHR, PTPRJ, RXFP4, RPSA, SLC12A1, EPB42, PTPRG, SLC22A7, FZD5, FLNC, GJB1, STAT3, EPHA2, TNFRSF10C, OR2F1, DSG2, BNC2, OR7D2, VSIG4, HDAC6, ENOX1	104	3777	12782	1.3341428891468605	0.9876340933680864	0.9876340933680864	27.972241635636774
GOTERM_CC_FAT	GO:0031224~intrinsic to membrane	52	33.76623376623377	0.1043172712309288	IMPAD1, SCN3A, OR4K17, TNFSF15, AQP7, JAG1, IL31RA, EDNRA, CD47, GP5, TNFRSF11A, GALR2, ATP8B1, SLC43A2, DPEP1, SCAMP4, GHR, PTPRJ, RXFP4, ATG9B, GOLT1A, PTPRG, SLC22A7, LMBRD2, TNFRSF10C, SLITRK4, IGSF1, OR7D2, GRAMD1C, VSIG4, C6ORF192, TAS2R10, DCBLD1, CPM, EMCN, CLDN19, SLC37A3, ITGB5, ZDHHC19, UGT3A2, UGT2A3, IL1RAPL2, SLC12A1, TMC4, NPR3, FZD5, THSD7B, GJB1, EPHA2, SLC25A12, OR2F1, DSG2	104	5485	12782	1.1651777575205104	0.9999999822589065	0.9489302893402958	73.63413765848479
GOTERM_CC_FAT	GO:0016021~integral to membrane	50	32.467532467532465	0.12174389320710757	IMPAD1, SCN3A, OR4K17, TNFSF15, AQP7, JAG1, IL31RA, EDNRA, CD47, GP5, TNFRSF11A, GALR2, ATP8B1, SLC43A2, SCAMP4, GHR, PTPRJ, RXFP4, ATG9B, GOLT1A, PTPRG, SLC22A7, LMBRD2, TNFRSF10C, SLITRK4, IGSF1, OR7D2, GRAMD1C, VSIG4, C6ORF192, TAS2R10, DCBLD1, EMCN, CLDN19, SLC37A3, ITGB5, ZDHHC19, UGT3A2, UGT2A3, IL1RAPL2, SLC12A1, TMC4, NPR3, FZD5, THSD7B, GJB1, EPHA2, SLC25A12, OR2F1, DSG2	104	5297	12782	1.1601269223508226	0.9999999992644184	0.9504283947528642	79.21317465902978
Annotation Cluster 3	Enrichment Score: 1.7647506220675326
Category	Term	Count	%	PValue	Genes	List Total	Pop Hits	Pop Total	Fold Enrichment	Bonferroni	Benjamini	FDR
GOTERM_BP_FAT	GO:0060348~bone development	6	3.896103896103896	0.002166655216533352	IGSF10, NOG, TNFRSF11A, HOXA11, SP7, GHR	101	123	13528	6.533687515092972	0.9028676935250634	0.9028676935250634	3.3994247296439406
GOTERM_BP_FAT	GO:0001501~skeletal system development	9	5.844155844155844	0.002487618385798848	IGSF10, NOG, TNFRSF11A, HOXA11, NODAL, HOXA10, SP7, NPR3, GHR	101	319	13528	3.778888233650951	0.9312666994505405	0.7378296344941718	3.8936973161453503
GOTERM_BP_FAT	GO:0048705~skeletal system morphogenesis	4	2.5974025974025974	0.05013677392004906	NOG, HOXA11, NODAL, GHR	101	112	13528	4.783592644978783	1.0	0.8514341015453966	55.964928780284914
GOTERM_BP_FAT	GO:0001503~ossification	4	2.5974025974025974	0.053472836861673444	IGSF10, NOG, TNFRSF11A, SP7	101	115	13528	4.658803271631512	1.0	0.8604374931254746	58.36731947092605
GOTERM_BP_FAT	GO:0051216~cartilage development	3	1.948051948051948	0.10384455131525086	NOG, HOXA11, GHR	101	74	13528	5.43002408348943	1.0	0.9313502979297159	82.59246329501387
Annotation Cluster 4	Enrichment Score: 1.596290764514519
Category	Term	Count	%	PValue	Genes	List Total	Pop Hits	Pop Total	Fold Enrichment	Bonferroni	Benjamini	FDR
GOTERM_BP_FAT	GO:0007166~cell surface receptor linked signal transduction	24	15.584415584415584	0.007917354024834813	PTPRJ, RXFP4, NOG, PTPRG, PIK3CB, CXCL2, OR4K17, ITGB5, NPR3, JAG1, FZD5, CENPI, EPHA2, STAT3, IL31RA, WNT2B, EDNRA, CD47, OR2F1, RSPO2, GALR2, OR7D2, TAS2R10, GHR	101	1856	13528	1.7319904404233526	0.9998054900801749	0.8189542430628022	11.904360708425932
SP_PIR_KEYWORDS	receptor	21	13.636363636363635	0.009952188063562899	PTPRJ, RPSA, RXFP4, PTPRG, OR4K17, ITGB5, RORC, NPR3, FZD5, EPHA2, IL31RA, EDNRA, TNFRSF10C, TNFRSF11A, OR2F1, IGSF1, GALR2, OR7D2, IL1RAPL2, TAS2R10, GHR	140	1583	19235	1.8226468730259002	0.887008782586312	0.26764665469794247	11.938328042679025
GOTERM_BP_FAT	GO:0007186~G-protein coupled receptor protein signaling pathway	12	7.792207792207792	0.20636168598680316	EDNRA, RXFP4, OR2F1, PIK3CB, CXCL2, GALR2, OR4K17, OR7D2, NPR3, FZD5, CENPI, TAS2R10	101	1123	13528	1.431244103929538	1.0	0.9386835983549782	97.49128835408403
Annotation Cluster 5	Enrichment Score: 1.2916473377717517
Category	Term	Count	%	PValue	Genes	List Total	Pop Hits	Pop Total	Fold Enrichment	Bonferroni	Benjamini	FDR
GOTERM_BP_FAT	GO:0002694~regulation of leukocyte activation	6	3.896103896103896	0.007733648359363561	CD47, PLA2G10, SFTPD, FOXP3, VSIG4, IL31RA	101	166	13528	4.841226291303829	0.9997626527279828	0.8758787727241542	11.643887315376855
GOTERM_BP_FAT	GO:0002695~negative regulation of leukocyte activation	4	2.5974025974025974	0.008591894937575353	SFTPD, FOXP3, VSIG4, IL31RA	101	57	13528	9.3993399339934	0.9999063732488898	0.7342423911092235	12.854621599103144
GOTERM_BP_FAT	GO:0050865~regulation of cell activation	6	3.896103896103896	0.009592574335888816	CD47, PLA2G10, SFTPD, FOXP3, VSIG4, IL31RA	101	175	13528	4.592248939179632	0.9999683823609818	0.726163598173881	14.246647774825716
GOTERM_BP_FAT	GO:0050866~negative regulation of cell activation	4	2.5974025974025974	0.010346463144913923	SFTPD, FOXP3, VSIG4, IL31RA	101	61	13528	8.782989774387275	0.9999860549627853	0.6730796405469132	15.281573366065116
GOTERM_BP_FAT	GO:0042130~negative regulation of T cell proliferation	3	1.948051948051948	0.016837946867683695	SFTPD, FOXP3, VSIG4	101	27	13528	14.882288228822881	0.9999999881970402	0.7038811445599835	23.720999848920787
GOTERM_BP_FAT	GO:0032663~regulation of interleukin-2 production	3	1.948051948051948	0.020570980777191914	SFTPD, FOXP3, VSIG4	101	30	13528	13.394059405940594	0.9999999998023303	0.6728122757806938	28.21047392798455
GOTERM_BP_FAT	GO:0050672~negative regulation of lymphocyte proliferation	3	1.948051948051948	0.023233211664275544	SFTPD, FOXP3, VSIG4	101	32	13528	12.556930693069305	0.9999999999894026	0.6998139443443643	31.259546044507513
GOTERM_BP_FAT	GO:0070664~negative regulation of leukocyte proliferation	3	1.948051948051948	0.023233211664275544	SFTPD, FOXP3, VSIG4	101	32	13528	12.556930693069305	0.9999999999894026	0.6998139443443643	31.259546044507513
GOTERM_BP_FAT	GO:0032945~negative regulation of mononuclear cell proliferation	3	1.948051948051948	0.023233211664275544	SFTPD, FOXP3, VSIG4	101	32	13528	12.556930693069305	0.9999999999894026	0.6998139443443643	31.259546044507513
GOTERM_BP_FAT	GO:0002683~negative regulation of immune system process	4	2.5974025974025974	0.023519925945870143	SFTPD, FOXP3, VSIG4, IL31RA	101	83	13528	6.4549683884051055	0.9999999999922707	0.6874529312354831	31.58058053194153
GOTERM_BP_FAT	GO:0050868~negative regulation of T cell activation	3	1.948051948051948	0.03846028677845857	SFTPD, FOXP3, VSIG4	101	42	13528	9.567185289957568	1.0	0.8024121172480247	46.49344556854863
GOTERM_BP_FAT	GO:0050863~regulation of T cell activation	4	2.5974025974025974	0.05575505971763789	CD47, SFTPD, FOXP3, VSIG4	101	117	13528	4.579165608868579	1.0	0.8632269516081118	59.93943627939379
GOTERM_BP_FAT	GO:0051250~negative regulation of lymphocyte activation	3	1.948051948051948	0.06040439270438021	SFTPD, FOXP3, VSIG4	101	54	13528	7.441144114411441	1.0	0.8766934999229478	62.971573486735764
GOTERM_BP_FAT	GO:0042129~regulation of T cell proliferation	3	1.948051948051948	0.07688336797702078	SFTPD, FOXP3, VSIG4	101	62	13528	6.480996486745449	1.0	0.9143197858424261	72.07423895425096
GOTERM_BP_FAT	GO:0051249~regulation of lymphocyte activation	4	2.5974025974025974	0.09669839295578936	CD47, SFTPD, FOXP3, VSIG4	101	148	13528	3.62001605565962	1.0	0.9305044314917429	80.24215234324126
GOTERM_BP_FAT	GO:0050670~regulation of lymphocyte proliferation	3	1.948051948051948	0.12549586146966635	SFTPD, FOXP3, VSIG4	101	83	13528	4.841226291303829	1.0	0.9503740851017448	88.2137832620058
GOTERM_BP_FAT	GO:0070663~regulation of leukocyte proliferation	3	1.948051948051948	0.12796495018960635	SFTPD, FOXP3, VSIG4	101	84	13528	4.783592644978784	1.0	0.9473401363727667	88.73335223487882
GOTERM_BP_FAT	GO:0032944~regulation of mononuclear cell proliferation	3	1.948051948051948	0.12796495018960635	SFTPD, FOXP3, VSIG4	101	84	13528	4.783592644978784	1.0	0.9473401363727667	88.73335223487882
GOTERM_BP_FAT	GO:0008285~negative regulation of cell proliferation	6	3.896103896103896	0.12904708289104388	NOG, RBBP4, SFTPD, TNFSF15, FOXP3, VSIG4	101	361	13528	2.226159458051068	1.0	0.9425215081425593	88.95422992319934
GOTERM_BP_FAT	GO:0001817~regulation of cytokine production	4	2.5974025974025974	0.15007112935303904	SFTPD, TNFSF15, FOXP3, VSIG4	101	181	13528	2.960013128384662	1.0	0.940353483264188	92.51860238216695
GOTERM_BP_FAT	GO:0045087~innate immune response	3	1.948051948051948	0.27168420651142533	SFTPD, IL1RAPL2, VSIG4	101	138	13528	2.911752044769694	1.0	0.9535901702176123	99.36225929916259
GOTERM_BP_FAT	GO:0006952~defense response	6	3.896103896103896	0.4793817193613916	CXCL2, SFTPD, IL1RAPL2, VSIG4, STAT3, IL31RA	101	615	13528	1.3067375030185944	1.0	0.9868514208634247	99.99698135799157
GOTERM_BP_FAT	GO:0006955~immune response	6	3.896103896103896	0.5826171693996076	CXCL2, SFTPD, TNFSF15, IL1RAPL2, VSIG4, IL31RA	101	690	13528	1.1647008179078777	1.0	0.9948916025113863	99.99991101786557
Annotation Cluster 6	Enrichment Score: 1.254744667311638
Category	Term	Count	%	PValue	Genes	List Total	Pop Hits	Pop Total	Fold Enrichment	Bonferroni	Benjamini	FDR
GOTERM_BP_FAT	GO:0007169~transmembrane receptor protein tyrosine kinase signaling pathway	6	3.896103896103896	0.02521926252256182	PTPRJ, PTPRG, STAT3, EPHA2, IL31RA, GHR	101	224	13528	3.587694483734087	0.9999999999988116	0.6814898405023411	33.45466797105357
GOTERM_BP_FAT	GO:0007259~JAK-STAT cascade	3	1.948051948051948	0.0335737829011392	STAT3, IL31RA, GHR	101	39	13528	10.303122619954303	0.9999999999999999	0.7697210577737053	41.989015406940375
GOTERM_BP_FAT	GO:0007167~enzyme linked receptor protein signaling pathway	7	4.545454545454546	0.04114281396474692	PTPRJ, NOG, PTPRG, STAT3, EPHA2, IL31RA, GHR	101	342	13528	2.741474147414742	1.0	0.8122689985664877	48.8246819047834
GOTERM_MF_FAT	GO:0019901~protein kinase binding	4	2.5974025974025974	0.09979749657304389	STAT3, IL31RA, GHR, KIF13B	99	147	12983	3.5684738541881402	0.9999999999993561	0.9818696830903235	74.84062358722619
GOTERM_MF_FAT	GO:0019900~kinase binding	4	2.5974025974025974	0.15315471237369446	STAT3, IL31RA, GHR, KIF13B	99	179	12983	2.9305343942215454	1.0	0.9670991759999338	88.71753406772105
Annotation Cluster 7	Enrichment Score: 1.2115113356682774
Category	Term	Count	%	PValue	Genes	List Total	Pop Hits	Pop Total	Fold Enrichment	Bonferroni	Benjamini	FDR
GOTERM_CC_FAT	GO:0005887~integral to plasma membrane	16	10.38961038961039	0.05319554424654065	PTPRJ, SCN3A, PTPRG, SLC22A7, TNFSF15, ITGB5, AQP7, JAG1, FZD5, EPHA2, EDNRA, CD47, GP5, TNFRSF10C, ATP8B1, GHR	104	1188	12782	1.6552706552706553	0.9998573842529516	0.947753665445093	48.38954136470155
GOTERM_CC_FAT	GO:0031226~intrinsic to plasma membrane	16	10.38961038961039	0.06233198205915875	PTPRJ, SCN3A, PTPRG, SLC22A7, TNFSF15, ITGB5, AQP7, JAG1, FZD5, EPHA2, EDNRA, CD47, GP5, TNFRSF10C, ATP8B1, GHR	104	1215	12782	1.6184868629313076	0.9999703547760215	0.926211499652696	54.10343070279442
GOTERM_CC_FAT	GO:0044459~plasma membrane part	25	16.233766233766232	0.06996483261576658	EMCN, CLDN19, SCN3A, TNFSF15, ITGB5, AQP7, JAG1, STARD13, EDNRA, CD47, GP5, ATP8B1, SYNJ2, GHR, PTPRJ, SLC12A1, PTPRG, EPB42, SLC22A7, FZD5, EPHA2, GJB1, TNFRSF10C, DSG2, HDAC6	104	2203	12782	1.394732707147596	0.9999921132500145	0.9046370637306042	58.425532799394865
Annotation Cluster 8	Enrichment Score: 1.1937407507374844
Category	Term	Count	%	PValue	Genes	List Total	Pop Hits	Pop Total	Fold Enrichment	Bonferroni	Benjamini	FDR
INTERPRO	IPR008957:Fibronectin, type III-like fold	6	3.896103896103896	0.013835155377619524	PTPRJ, EPB42, PTPRG, EPHA2, IL31RA, GHR	129	184	16659	4.211071789686552	0.9901996976507256	0.9901996976507256	17.22511623122216
GOTERM_BP_FAT	GO:0007169~transmembrane receptor protein tyrosine kinase signaling pathway	6	3.896103896103896	0.02521926252256182	PTPRJ, PTPRG, STAT3, EPHA2, IL31RA, GHR	101	224	13528	3.587694483734087	0.9999999999988116	0.6814898405023411	33.45466797105357
GOTERM_BP_FAT	GO:0007167~enzyme linked receptor protein signaling pathway	7	4.545454545454546	0.04114281396474692	PTPRJ, NOG, PTPRG, STAT3, EPHA2, IL31RA, GHR	101	342	13528	2.741474147414742	1.0	0.8122689985664877	48.8246819047834
INTERPRO	IPR003961:Fibronectin, type III	5	3.2467532467532463	0.05892727354987027	PTPRJ, PTPRG, EPHA2, IL31RA, GHR	129	190	16659	3.398408812729498	0.9999999982505636	0.9935326772543573	56.138596748461936
SMART	SM00060:FN3	5	3.2467532467532463	0.08643221481735552	PTPRJ, PTPRG, EPHA2, IL31RA, GHR	81	190	9079	2.9496426250812213	0.9997071333551008	0.9828866530187917	62.596783994075814
UP_SEQ_FEATURE	domain:Fibronectin type-III 2	3	1.948051948051948	0.24402212680381513	PTPRJ, EPHA2, IL31RA	140	130	19113	3.1504945054945055	1.0	0.9942884100558489	98.25314379320153
UP_SEQ_FEATURE	domain:Fibronectin type-III 1	3	1.948051948051948	0.24682158223334583	PTPRJ, EPHA2, IL31RA	140	131	19113	3.1264449291166847	1.0	0.9936116881356862	98.34443627828838
Annotation Cluster 9	Enrichment Score: 1.0620400204662228
Category	Term	Count	%	PValue	Genes	List Total	Pop Hits	Pop Total	Fold Enrichment	Bonferroni	Benjamini	FDR
GOTERM_MF_FAT	GO:0042802~identical protein binding	10	6.493506493506493	0.05226302236012548	NOG, CLDN19, ATF3, PTPRG, OLFML2A, NPR3, FOXP3, ACP1, GHR, FOXP2	99	640	12983	2.049084595959596	0.999999403446403	0.9915818533043851	50.5666758342247
GOTERM_MF_FAT	GO:0042803~protein homodimerization activity	6	3.896103896103896	0.10827216843170749	NOG, OLFML2A, NPR3, FOXP3, GHR, FOXP2	99	334	12983	2.3558337869715116	0.9999999999999485	0.9666144240747039	77.77803998814889
GOTERM_MF_FAT	GO:0046983~protein dimerization activity	8	5.194805194805195	0.11512471884401412	NOG, ATF3, OLFML2A, NPR3, FOXP3, STAT3, GHR, FOXP2	99	542	12983	1.9356666293935667	0.9999999999999934	0.9618274571882649	79.91790173811364
Annotation Cluster 10	Enrichment Score: 0.9718780023757363
Category	Term	Count	%	PValue	Genes	List Total	Pop Hits	Pop Total	Fold Enrichment	Bonferroni	Benjamini	FDR
GOTERM_BP_FAT	GO:0035295~tube development	6	3.896103896103896	0.023558704620387783	EDNRA, NOG, HOXA11, NODAL, SFTPD, FOXP2	101	220	13528	3.6529252925292526	0.9999999999925937	0.6718521958116326	31.62389303636499
GOTERM_BP_FAT	GO:0030324~lung development	3	1.948051948051948	0.1662234575269778	NODAL, SFTPD, FOXP2	101	99	13528	4.058805880588059	1.0	0.9411187824811521	94.49050439895325
GOTERM_BP_FAT	GO:0030323~respiratory tube development	3	1.948051948051948	0.17410331813165855	NODAL, SFTPD, FOXP2	101	102	13528	3.939429237041351	1.0	0.9402076124119791	95.26462776843043
GOTERM_BP_FAT	GO:0060541~respiratory system development	3	1.948051948051948	0.19003658774835117	NODAL, SFTPD, FOXP2	101	108	13528	3.7205720572057204	1.0	0.9390197826127067	96.52902390827806
Annotation Cluster 11	Enrichment Score: 0.9355173756957369
Category	Term	Count	%	PValue	Genes	List Total	Pop Hits	Pop Total	Fold Enrichment	Bonferroni	Benjamini	FDR
PIR_SUPERFAMILY	PIRSF001630:serpin	3	1.948051948051948	0.030905559922337063	SERPINB8, SERPINA4, SERPINA2	63	33	7396	10.672438672438673	0.8740602788857835	0.8740602788857835	27.45597490699565
INTERPRO	IPR000215:Protease inhibitor I4, serpin	3	1.948051948051948	0.03778562484639431	SERPINB8, SERPINA4, SERPINA2	129	40	16659	9.685465116279069	0.9999972058407525	0.9859152097218941	40.70624615699799
UP_SEQ_FEATURE	site:Reactive bond	3	1.948051948051948	0.04241369128673091	SERPINB8, SERPINA4, SERPINA2	140	45	19113	9.101428571428572	0.9999999998142244	0.9392391838391599	46.58289328782009
SMART	SM00093:SERPIN	3	1.948051948051948	0.048207384034098924	SERPINB8, SERPINA4, SERPINA2	81	40	9079	8.406481481481482	0.9882831786372915	0.9882831786372915	41.57919920374154
SP_PIR_KEYWORDS	Serine protease inhibitor	3	1.948051948051948	0.11395769214131075	SERPINB8, SERPINA4, SERPINA2	140	80	19235	5.152232142857144	0.9999999999964919	0.7880757194484722	78.51624315809904
GOTERM_MF_FAT	GO:0004867~serine-type endopeptidase inhibitor activity	3	1.948051948051948	0.15308286226727558	SERPINB8, SERPINA4, SERPINA2	99	92	12983	4.27635046113307	1.0	0.975199496710471	88.70496331455362
SP_PIR_KEYWORDS	protease inhibitor	3	1.948051948051948	0.18108651246115126	SERPINB8, SERPINA4, SERPINA2	140	107	19235	3.852136181575434	1.0	0.8866831582465386	92.10783930018339
GOTERM_MF_FAT	GO:0004866~endopeptidase inhibitor activity	3	1.948051948051948	0.2992657990084414	SERPINB8, SERPINA4, SERPINA2	99	145	12983	2.7132706374085687	1.0	0.9891277177969069	99.06063378046362
GOTERM_MF_FAT	GO:0030414~peptidase inhibitor activity	3	1.948051948051948	0.3215415529844071	SERPINB8, SERPINA4, SERPINA2	99	153	12983	2.5714002772826303	1.0	0.9866433913888506	99.3852682600416
GOTERM_MF_FAT	GO:0004857~enzyme inhibitor activity	3	1.948051948051948	0.6081250118956879	SERPINB8, SERPINA4, SERPINA2	99	270	12983	1.4571268237934905	1.0	0.9992124158162192	99.99954299209854
Annotation Cluster 12	Enrichment Score: 0.8768765036160652
Category	Term	Count	%	PValue	Genes	List Total	Pop Hits	Pop Total	Fold Enrichment	Bonferroni	Benjamini	FDR
SP_PIR_KEYWORDS	tyrosine-specific phosphatase	3	1.948051948051948	0.021023641920143412	PTPRJ, PTPRG, ACP1	140	31	19235	13.296082949308756	0.9902648993669058	0.4023013544263524	23.66769141970867
SP_PIR_KEYWORDS	phosphoric monoester hydrolase	3	1.948051948051948	0.08895529197026944	PTPRJ, PTPRG, ACP1	140	69	19235	5.97360248447205	0.9999999984876498	0.7903418636409898	69.39997559464366
GOTERM_BP_FAT	GO:0016311~dephosphorylation	4	2.5974025974025974	0.10572991500843702	PTPRJ, PTPRG, SYNJ2, ACP1	101	154	13528	3.4789764690754788	1.0	0.9265748756976419	83.16733086014573
GOTERM_MF_FAT	GO:0016791~phosphatase activity	5	3.2467532467532463	0.11924424569551555	PTPRJ, IMPAD1, PTPRG, SYNJ2, ACP1	99	249	12983	2.633361729747272	0.9999999999999981	0.9541338454134567	81.11097172274361
GOTERM_MF_FAT	GO:0004725~protein tyrosine phosphatase activity	3	1.948051948051948	0.18521718617706068	PTPRJ, PTPRG, ACP1	99	104	12983	3.7829254079254078	1.0	0.9739057327674199	93.20179468533853
SP_PIR_KEYWORDS	protein phosphatase	3	1.948051948051948	0.24180185676132604	PTPRJ, PTPRG, ACP1	140	130	19235	3.170604395604396	1.0	0.8930066591815878	97.035468492678
GOTERM_BP_FAT	GO:0006470~protein amino acid dephosphorylation	3	1.948051948051948	0.2579691049164694	PTPRJ, PTPRG, ACP1	101	133	13528	3.021216407355021	1.0	0.9569126899340137	99.14130831429307
GOTERM_MF_FAT	GO:0004721~phosphoprotein phosphatase activity	3	1.948051948051948	0.3546208827567289	PTPRJ, PTPRG, ACP1	99	165	12983	2.384389348025712	1.0	0.9888584552658684	99.68102528931328
Annotation Cluster 13	Enrichment Score: 0.8441827139596384
Category	Term	Count	%	PValue	Genes	List Total	Pop Hits	Pop Total	Fold Enrichment	Bonferroni	Benjamini	FDR
GOTERM_BP_FAT	GO:0001501~skeletal system development	9	5.844155844155844	0.002487618385798848	IGSF10, NOG, TNFRSF11A, HOXA11, NODAL, HOXA10, SP7, NPR3, GHR	101	319	13528	3.778888233650951	0.9312666994505405	0.7378296344941718	3.8936973161453503
GOTERM_BP_FAT	GO:0035295~tube development	6	3.896103896103896	0.023558704620387783	EDNRA, NOG, HOXA11, NODAL, SFTPD, FOXP2	101	220	13528	3.6529252925292526	0.9999999999925937	0.6718521958116326	31.62389303636499
GOTERM_BP_FAT	GO:0048705~skeletal system morphogenesis	4	2.5974025974025974	0.05013677392004906	NOG, HOXA11, NODAL, GHR	101	112	13528	4.783592644978783	1.0	0.8514341015453966	55.964928780284914
SP_PIR_KEYWORDS	developmental protein	10	6.493506493506493	0.11174078807807983	IGSF10, SPRY3, NOG, HOXA11, NODAL, HOXA10, PIWIL4, JAG1, FZD5, WNT2B	140	779	19235	1.7637080506143408	0.9999999999939514	0.8009997202110668	77.82290626079626
GOTERM_BP_FAT	GO:0035113~embryonic appendage morphogenesis	3	1.948051948051948	0.13544021405587742	NOG, HOXA11, HOXA10	101	87	13528	4.618641174462273	1.0	0.9477588871402726	90.17852751760783
GOTERM_BP_FAT	GO:0030326~embryonic limb morphogenesis	3	1.948051948051948	0.13544021405587742	NOG, HOXA11, HOXA10	101	87	13528	4.618641174462273	1.0	0.9477588871402726	90.17852751760783
GOTERM_BP_FAT	GO:0007389~pattern specification process	5	3.2467532467532463	0.13563105895521144	EDNRA, NOG, HOXA11, NODAL, HOXA10	101	267	13528	2.5082508250825084	1.0	0.9450656166999379	90.21304023099988
GOTERM_BP_FAT	GO:0035108~limb morphogenesis	3	1.948051948051948	0.1662234575269778	NOG, HOXA11, HOXA10	101	99	13528	4.058805880588059	1.0	0.9411187824811521	94.49050439895325
GOTERM_BP_FAT	GO:0035107~appendage morphogenesis	3	1.948051948051948	0.1662234575269778	NOG, HOXA11, HOXA10	101	99	13528	4.058805880588059	1.0	0.9411187824811521	94.49050439895325
GOTERM_BP_FAT	GO:0048736~appendage development	3	1.948051948051948	0.17674358540084972	NOG, HOXA11, HOXA10	101	103	13528	3.901182351244833	1.0	0.9384345912256633	95.50033072251438
GOTERM_BP_FAT	GO:0060173~limb development	3	1.948051948051948	0.17674358540084972	NOG, HOXA11, HOXA10	101	103	13528	3.901182351244833	1.0	0.9384345912256633	95.50033072251438
GOTERM_BP_FAT	GO:0003002~regionalization	4	2.5974025974025974	0.17873993160666746	NOG, HOXA11, NODAL, HOXA10	101	197	13528	2.719605970749359	1.0	0.9382904890821828	95.67119932267931
GOTERM_BP_FAT	GO:0035239~tube morphogenesis	3	1.948051948051948	0.2415313780727523	EDNRA, HOXA11, NODAL	101	127	13528	3.1639510407733686	1.0	0.951806420541027	98.78222507993021
GOTERM_BP_FAT	GO:0009952~anterior/posterior pattern formation	3	1.948051948051948	0.27716989329765207	HOXA11, NODAL, HOXA10	101	140	13528	2.8701555869872704	1.0	0.9543991419900697	99.43468857055649
GOTERM_BP_FAT	GO:0048568~embryonic organ development	3	1.948051948051948	0.3639858053217102	NOG, NODAL, PRDM1	101	172	13528	2.3361731521989406	1.0	0.9762959974606071	99.92651214672121
GOTERM_BP_FAT	GO:0001701~in utero embryonic development	3	1.948051948051948	0.3746098875769401	EDNRA, NODAL, PRDM1	101	176	13528	2.283078307830783	1.0	0.977491404613049	99.94382244524319
GOTERM_BP_FAT	GO:0048598~embryonic morphogenesis	4	2.5974025974025974	0.3968852217452155	NOG, HOXA11, NODAL, HOXA10	101	307	13528	1.7451543199922597	1.0	0.9799712223195094	99.96849296996821
GOTERM_BP_FAT	GO:0043009~chordate embryonic development	4	2.5974025974025974	0.4443056943823238	EDNRA, NOG, NODAL, PRDM1	101	331	13528	1.6186174508689541	1.0	0.983886841857379	99.9914625580817
GOTERM_BP_FAT	GO:0009792~embryonic development ending in birth or egg hatching	4	2.5974025974025974	0.45013947664325693	EDNRA, NOG, NODAL, PRDM1	101	334	13528	1.6040789707713285	1.0	0.9842047796725744	99.99278487430188
Annotation Cluster 14	Enrichment Score: 0.7865132960155784
Category	Term	Count	%	PValue	Genes	List Total	Pop Hits	Pop Total	Fold Enrichment	Bonferroni	Benjamini	FDR
GOTERM_BP_FAT	GO:0048534~hemopoietic or lymphoid organ development	5	3.2467532467532463	0.12654268950710412	TNFRSF11A, EPB42, JAG1, TRIM10, IL31RA	101	260	13528	2.575780654988576	1.0	0.9486057542229811	88.43675022673305
GOTERM_BP_FAT	GO:0002520~immune system development	5	3.2467532467532463	0.14769691682264224	TNFRSF11A, EPB42, JAG1, TRIM10, IL31RA	101	276	13528	2.4264600373080785	1.0	0.9401777802518381	92.17831834104003
GOTERM_BP_FAT	GO:0030099~myeloid cell differentiation	3	1.948051948051948	0.1506704152039959	EPB42, TRIM10, IL31RA	101	93	13528	4.320664324496966	1.0	0.93836985465714	92.60227446420592
GOTERM_BP_FAT	GO:0030097~hemopoiesis	4	2.5974025974025974	0.2536940845418191	EPB42, JAG1, TRIM10, IL31RA	101	236	13528	2.2701795603289145	1.0	0.9556000300549878	99.05893597314372
Annotation Cluster 15	Enrichment Score: 0.7287249346650976
Category	Term	Count	%	PValue	Genes	List Total	Pop Hits	Pop Total	Fold Enrichment	Bonferroni	Benjamini	FDR
GOTERM_BP_FAT	GO:0030384~phosphoinositide metabolic process	3	1.948051948051948	0.10150817789832298	PIK3CB, GALR2, SYNJ2	101	73	13528	5.50440797504408	1.0	0.9311580418486805	81.85454133892256
GOTERM_BP_FAT	GO:0006644~phospholipid metabolic process	4	2.5974025974025974	0.16600957423829937	PLA2G10, PIK3CB, GALR2, SYNJ2	101	190	13528	2.81980198019802	1.0	0.9432913656793217	94.46792538699415
GOTERM_BP_FAT	GO:0019637~organophosphate metabolic process	4	2.5974025974025974	0.18427741725931834	PLA2G10, PIK3CB, GALR2, SYNJ2	101	200	13528	2.678811881188119	1.0	0.9352332431443223	96.1138754723566
GOTERM_BP_FAT	GO:0006650~glycerophospholipid metabolic process	3	1.948051948051948	0.2169916428203095	PIK3CB, GALR2, SYNJ2	101	118	13528	3.4052693404933714	1.0	0.944404120311934	97.97664859670772
GOTERM_BP_FAT	GO:0046486~glycerolipid metabolic process	3	1.948051948051948	0.33715222818510837	PIK3CB, GALR2, SYNJ2	101	162	13528	2.4803813714704805	1.0	0.9717008840115323	99.85796804044085
Annotation Cluster 16	Enrichment Score: 0.7228186827361236
Category	Term	Count	%	PValue	Genes	List Total	Pop Hits	Pop Total	Fold Enrichment	Bonferroni	Benjamini	FDR
GOTERM_MF_FAT	GO:0046983~protein dimerization activity	8	5.194805194805195	0.11512471884401412	NOG, ATF3, OLFML2A, NPR3, FOXP3, STAT3, GHR, FOXP2	99	542	12983	1.9356666293935667	0.9999999999999934	0.9618274571882649	79.91790173811364
UP_SEQ_FEATURE	domain:Leucine-zipper	3	1.948051948051948	0.19071830779991544	ATF3, FOXP3, FOXP2	140	110	19113	3.7233116883116883	1.0	0.9968424888157268	95.31858218694939
GOTERM_MF_FAT	GO:0043565~sequence-specific DNA binding	7	4.545454545454546	0.3090174358461656	ATF3, HOXA11, HOXA10, RORC, FOXP3, STAT3, FOXP2	99	607	12983	1.5123392075616129	1.0	0.9887354404864308	99.21846008991581
Annotation Cluster 17	Enrichment Score: 0.7210558802114803
Category	Term	Count	%	PValue	Genes	List Total	Pop Hits	Pop Total	Fold Enrichment	Bonferroni	Benjamini	FDR
GOTERM_BP_FAT	GO:0045165~cell fate commitment	4	2.5974025974025974	0.08378758690603522	HOXA11, NODAL, PRDM1, JAG1	101	139	13528	3.8544055844433367	1.0	0.9213253698166406	75.22481939543215
GOTERM_BP_FAT	GO:0002009~morphogenesis of an epithelium	3	1.948051948051948	0.17146971243521159	HOXA11, NODAL, JAG1	101	101	13528	3.9784334869130475	1.0	0.9397025614246176	95.01802893222468
GOTERM_BP_FAT	GO:0060429~epithelium development	4	2.5974025974025974	0.23591983973877817	LCE3A, HOXA11, NODAL, JAG1	101	227	13528	2.3601866794608974	1.0	0.9493137539282784	98.63033976292157
GOTERM_BP_FAT	GO:0048729~tissue morphogenesis	3	1.948051948051948	0.38516331175619123	HOXA11, NODAL, JAG1	101	180	13528	2.2323432343234324	1.0	0.9792077298623686	99.95717402934507
Annotation Cluster 18	Enrichment Score: 0.7136664282341998
Category	Term	Count	%	PValue	Genes	List Total	Pop Hits	Pop Total	Fold Enrichment	Bonferroni	Benjamini	FDR
GOTERM_BP_FAT	GO:0031327~negative regulation of cellular biosynthetic process	11	7.142857142857142	0.00845688510452839	EDNRA, GLIS3, NODAL, ATP8B1, SFTPD, ZNF189, REST, PRDM1, FOXP3, STAT3, FOXP2	101	561	13528	2.626286158027568	0.999891613933269	0.7816454516714755	12.66519868560836
GOTERM_BP_FAT	GO:0009890~negative regulation of biosynthetic process	11	7.142857142857142	0.00973353323633228	EDNRA, GLIS3, NODAL, ATP8B1, SFTPD, ZNF189, REST, PRDM1, FOXP3, STAT3, FOXP2	101	573	13528	2.571285400791388	0.9999728682180675	0.6891086047271612	14.441049943311214
GOTERM_BP_FAT	GO:0010629~negative regulation of gene expression	10	6.493506493506493	0.012198574590882041	GLIS3, NODAL, ATP8B1, ZNF189, PIWIL4, REST, PRDM1, FOXP3, STAT3, FOXP2	101	504	13528	2.657551469432658	0.9999981384609246	0.6986443856024154	17.77462835491518
GOTERM_BP_FAT	GO:0045934~negative regulation of nucleobase, nucleoside, nucleotide and nucleic acid metabolic process	10	6.493506493506493	0.013409638177153987	EDNRA, GLIS3, NODAL, ATP8B1, ZNF189, REST, PRDM1, FOXP3, STAT3, FOXP2	101	512	13528	2.616027227722772	0.9999995021097977	0.7016258933753035	19.367431000553914
GOTERM_BP_FAT	GO:0051172~negative regulation of nitrogen compound metabolic process	10	6.493506493506493	0.014541072837314968	EDNRA, GLIS3, NODAL, ATP8B1, ZNF189, REST, PRDM1, FOXP3, STAT3, FOXP2	101	519	13528	2.5807436234952976	0.9999998549834112	0.7021790761000535	20.82933355899503
GOTERM_BP_FAT	GO:0045892~negative regulation of transcription, DNA-dependent	8	5.194805194805195	0.01634043629812032	GLIS3, NODAL, ZNF189, REST, PRDM1, FOXP3, STAT3, FOXP2	101	356	13528	3.00990099009901	0.9999999796679965	0.7177822673800622	23.103184908752674
GOTERM_BP_FAT	GO:0051253~negative regulation of RNA metabolic process	8	5.194805194805195	0.017745433313147624	GLIS3, NODAL, ZNF189, REST, PRDM1, FOXP3, STAT3, FOXP2	101	362	13528	2.960013128384662	0.9999999956261806	0.6997010572597865	24.835962276003166
GOTERM_BP_FAT	GO:0010605~negative regulation of macromolecule metabolic process	12	7.792207792207792	0.01947773936504158	GLIS3, NODAL, ATP8B1, SFTPD, ZNF189, PIWIL4, REST, PRDM1, FOXP3, STAT3, HDAC6, FOXP2	101	734	13528	2.189764480535247	0.9999999993442064	0.7117231064616014	26.92203588045514
GOTERM_BP_FAT	GO:0010558~negative regulation of macromolecule biosynthetic process	10	6.493506493506493	0.019785246961889366	GLIS3, NODAL, ATP8B1, SFTPD, ZNF189, REST, PRDM1, FOXP3, STAT3, FOXP2	101	547	13528	2.448639745144533	0.9999999995319122	0.6968309582565873	27.28662234904644
GOTERM_BP_FAT	GO:0016481~negative regulation of transcription	9	5.844155844155844	0.020287933508377355	GLIS3, NODAL, ATP8B1, ZNF189, REST, PRDM1, FOXP3, STAT3, FOXP2	101	459	13528	2.6262861580275674	0.9999999997303246	0.6864115433234232	27.878947294477285
GOTERM_BP_FAT	GO:0000122~negative regulation of transcription from RNA polymerase II promoter	6	3.896103896103896	0.04725399359147685	GLIS3, NODAL, ZNF189, PRDM1, STAT3, FOXP2	101	266	13528	3.021216407355021	1.0	0.8440906268894496	53.784916385428396
INTERPRO	IPR007087:Zinc finger, C2H2-type	11	7.142857142857142	0.07978977080929275	GLIS3, ZNF776, BNC2, ZBTB41, ZNF189, SP7, REST, PRDM1, ZNF414, FOXP3, FOXP2	129	784	16659	1.811906739439962	0.9999999999989755	0.9899596126651888	67.64293738817508
UP_SEQ_FEATURE	zinc finger region:C2H2-type 3	9	5.844155844155844	0.08435939340258183	GLIS3, ZNF776, BNC2, ZBTB41, ZNF189, SP7, REST, PRDM1, ZNF414	140	622	19113	1.9753904455672942	1.0	0.9895001088694584	72.05950629868185
INTERPRO	IPR015880:Zinc finger, C2H2-like	11	7.142857142857142	0.08674088166683987	GLIS3, ZNF776, BNC2, ZBTB41, ZNF189, SP7, REST, PRDM1, ZNF414, FOXP3, FOXP2	129	797	16659	1.7823524262495989	0.9999999999999174	0.9864783240457478	70.80661034921998
SP_PIR_KEYWORDS	repressor	7	4.545454545454546	0.09597201176618368	GLIS3, ATF3, RBBP4, REST, PRDM1, HDAC6, FOXP2	140	435	19235	2.210919540229885	0.9999999997196832	0.7921791028438016	72.26413819284909
UP_SEQ_FEATURE	zinc finger region:C2H2-type 1	8	5.194805194805195	0.10091921643606602	GLIS3, BNC2, ZBTB41, ZNF189, SP7, REST, PRDM1, ZNF414	140	542	19113	2.01507643647865	1.0	0.9932618663023182	78.54368448452531
SMART	SM00355:ZnF_C2H2	11	7.142857142857142	0.16141096141030853	GLIS3, ZNF776, BNC2, ZBTB41, ZNF189, SP7, REST, PRDM1, ZNF414, FOXP3, FOXP2	81	797	9079	1.5469894821630497	0.999999868348346	0.9809516843152236	85.26632505116656
GOTERM_MF_FAT	GO:0043167~ion binding	38	24.675324675324674	0.1657449545178263	CDRT1, GLIS3, IMPAD1, CPM, CLDN19, ADAMTSL1, SCN3A, RORC, ZDHHC19, REST, JAG1, TRIM10, ZNF776, ATP8B1, SFTPD, DPEP1, GHR, SLC12A1, PLA2G10, ZBTB41, ZNF189, CSRP1, NPR3, FOXP3, STAT3, FOXP2, SLC25A12, ITGB1BP3, DSG2, ANXA10, BNC2, FARSB, SP7, SYTL3, PRDM1, ZNF414, HDAC6, ENOX1	99	4241	12983	1.1750468609699922	1.0	0.9684458500668431	90.7312612694789
GOTERM_BP_FAT	GO:0010604~positive regulation of macromolecule metabolic process	10	6.493506493506493	0.18213706673955032	EDNRA, GLIS3, PLA2G10, NODAL, PRDM1, FOXP3, STAT3, IL31RA, HDAC6, GHR	101	857	13528	1.5629007474843168	1.0	0.9374022780993139	95.94805887565306
INTERPRO	IPR013087:Zinc finger, C2H2-type/integrase, DNA-binding	8	5.194805194805195	0.20125394145853956	GLIS3, ZNF776, ZBTB41, ZNF189, SP7, REST, PRDM1, FOXP2	129	621	16659	1.663633299629255	1.0	0.9980048534049821	95.26036207906398
SP_PIR_KEYWORDS	transcription regulation	19	12.337662337662337	0.20988159153495134	GLIS3, RBBP4, HOXA11, ZBTB41, ZNF189, RORC, REST, FOXP3, STAT3, FOXP2, ZNF776, ATF3, BNC2, HOXA10, SP7, DENND4A, ZNF414, PRDM1, HDAC6	140	2026	19235	1.2884818784374559	1.0	0.892774076451954	94.99276921535085
GOTERM_BP_FAT	GO:0006355~regulation of transcription, DNA-dependent	17	11.03896103896104	0.23270536848388582	GLIS3, NODAL, HOXA11, ZNF189, RORC, REST, FOXP3, STAT3, IL31RA, FOXP2, ZNF776, ATF3, HOXA10, SP7, DENND4A, PRDM1, HDAC6	101	1773	13528	1.2842583750760863	1.0	0.9484989777140513	98.53551497602272
SP_PIR_KEYWORDS	Transcription	19	12.337662337662337	0.2374904168749914	GLIS3, RBBP4, HOXA11, ZBTB41, ZNF189, RORC, REST, FOXP3, STAT3, FOXP2, ZNF776, ATF3, BNC2, HOXA10, SP7, DENND4A, ZNF414, PRDM1, HDAC6	140	2071	19235	1.2604849279161205	1.0	0.8970391349230419	96.81391564435698
GOTERM_MF_FAT	GO:0046872~metal ion binding	36	23.376623376623375	0.2378145289209775	CDRT1, GLIS3, IMPAD1, CPM, CLDN19, ADAMTSL1, SCN3A, RORC, ZDHHC19, REST, JAG1, TRIM10, ZNF776, ATP8B1, SFTPD, DPEP1, SLC12A1, PLA2G10, ZBTB41, ZNF189, CSRP1, FOXP3, STAT3, FOXP2, SLC25A12, ITGB1BP3, DSG2, ANXA10, BNC2, FARSB, SP7, SYTL3, ZNF414, PRDM1, ENOX1, HDAC6	99	4140	12983	1.1403601229688187	1.0	0.9859505703485401	97.16856700406387
UP_SEQ_FEATURE	zinc finger region:C2H2-type 4	7	4.545454545454546	0.24130153409150518	GLIS3, ZNF776, BNC2, ZBTB41, ZNF189, REST, PRDM1	140	575	19113	1.6620000000000001	1.0	0.9949470222321922	98.1599519887498
GOTERM_MF_FAT	GO:0030528~transcription regulator activity	15	9.740259740259742	0.2475319027636313	GLIS3, HOXA11, LDB2, RORC, ZNF189, REST, FOXP3, STAT3, IL31RA, FOXP2, ATF3, HOXA10, SP7, PRDM1, HDAC6	99	1512	12983	1.3010060926727594	1.0	0.9852800378624537	97.60743159156578
GOTERM_MF_FAT	GO:0043169~cation binding	36	23.376623376623375	0.25827758573764076	CDRT1, GLIS3, IMPAD1, CPM, CLDN19, ADAMTSL1, SCN3A, RORC, ZDHHC19, REST, JAG1, TRIM10, ZNF776, ATP8B1, SFTPD, DPEP1, SLC12A1, PLA2G10, ZBTB41, ZNF189, CSRP1, FOXP3, STAT3, FOXP2, SLC25A12, ITGB1BP3, DSG2, ANXA10, BNC2, FARSB, SP7, SYTL3, ZNF414, PRDM1, ENOX1, HDAC6	99	4179	12983	1.1297178533359438	1.0	0.9849841387865788	98.01904567295892
GOTERM_BP_FAT	GO:0051252~regulation of RNA metabolic process	17	11.03896103896104	0.2610905985024708	GLIS3, NODAL, HOXA11, ZNF189, RORC, REST, FOXP3, STAT3, IL31RA, FOXP2, ZNF776, ATF3, HOXA10, SP7, DENND4A, PRDM1, HDAC6	101	1813	13528	1.2559239376778275	1.0	0.9561784428833984	99.19713109356955
GOTERM_BP_FAT	GO:0045449~regulation of transcription	23	14.935064935064934	0.2756294109331955	GLIS3, RBBP4, HOXA11, NODAL, ZBTB41, ZNF189, RORC, REST, FOXP3, STAT3, IL31RA, FOXP2, ZNF776, ATF3, IGSF1, BNC2, HOXA10, ATP8B1, SP7, DENND4A, ZNF414, PRDM1, HDAC6	101	2601	13528	1.1844035614634127	1.0	0.9547233971328023	99.41516895384225
UP_SEQ_FEATURE	zinc finger region:C2H2-type 2	7	4.545454545454546	0.2817616751420242	BNC2, ZBTB41, ZNF189, SP7, REST, PRDM1, ZNF414	140	608	19113	1.5717927631578947	1.0	0.9952374541759541	99.16731790819266
GOTERM_BP_FAT	GO:0006350~transcription	19	12.337662337662337	0.2851786748509252	GLIS3, RBBP4, HOXA11, ZBTB41, ZNF189, RORC, REST, FOXP3, STAT3, FOXP2, ZNF776, ATF3, BNC2, HOXA10, SP7, DENND4A, ZNF414, PRDM1, HDAC6	101	2101	13528	1.2112666764058606	1.0	0.9578198609708938	99.52670422581889
GOTERM_MF_FAT	GO:0008270~zinc ion binding	21	13.636363636363635	0.286232721449186	CDRT1, GLIS3, CPM, ADAMTSL1, ZBTB41, ZNF189, RORC, ZDHHC19, REST, CSRP1, TRIM10, FOXP3, FOXP2, ZNF776, BNC2, SP7, SYTL3, ZNF414, PRDM1, DPEP1, HDAC6	99	2311	12983	1.191678795746299	1.0	0.9889087352603566	98.80358672828025
GOTERM_BP_FAT	GO:0006357~regulation of transcription from RNA polymerase II promoter	8	5.194805194805195	0.2911341551212885	GLIS3, NODAL, ZNF189, SP7, PRDM1, FOXP3, STAT3, FOXP2	101	727	13528	1.473899246871042	1.0	0.9587768672334146	99.58581332327013
GOTERM_MF_FAT	GO:0043565~sequence-specific DNA binding	7	4.545454545454546	0.3090174358461656	ATF3, HOXA11, HOXA10, RORC, FOXP3, STAT3, FOXP2	99	607	12983	1.5123392075616129	1.0	0.9887354404864308	99.21846008991581
GOTERM_MF_FAT	GO:0003700~transcription factor activity	10	6.493506493506493	0.31493589166684477	GLIS3, ATF3, HOXA11, HOXA10, ZNF189, RORC, PRDM1, FOXP3, STAT3, FOXP2	99	975	12983	1.3450401450401452	1.0	0.9876105032462595	99.3019017526506
SP_PIR_KEYWORDS	zinc	19	12.337662337662337	0.3164718318196993	CDRT1, GLIS3, CPM, ZBTB41, ZNF189, RORC, ZDHHC19, REST, CSRP1, TRIM10, FOXP3, FOXP2, ZNF776, BNC2, SP7, ZNF414, PRDM1, DPEP1, HDAC6	140	2189	19235	1.1925373621353519	1.0	0.9311404028541655	99.20632812838078
SP_PIR_KEYWORDS	zinc-finger	15	9.740259740259742	0.3595265926447056	GLIS3, ZBTB41, RORC, ZNF189, ZDHHC19, REST, FOXP3, TRIM10, FOXP2, ZNF776, BNC2, SP7, PRDM1, ZNF414, HDAC6	140	1718	19235	1.1995883918177281	1.0	0.9519394473751485	99.65286643127155
GOTERM_BP_FAT	GO:0010628~positive regulation of gene expression	6	3.896103896103896	0.4299756951573489	GLIS3, NODAL, PRDM1, FOXP3, STAT3, IL31RA	101	581	13528	1.383207511801094	1.0	0.9831372570198236	99.98718726139644
GOTERM_BP_FAT	GO:0045893~positive regulation of transcription, DNA-dependent	5	3.2467532467532463	0.47139624747556913	GLIS3, NODAL, FOXP3, STAT3, IL31RA	101	477	13528	1.4039894555493286	1.0	0.9865698202991501	99.99615210354071
GOTERM_BP_FAT	GO:0051254~positive regulation of RNA metabolic process	5	3.2467532467532463	0.4778836965231871	GLIS3, NODAL, FOXP3, STAT3, IL31RA	101	481	13528	1.3923138675613924	1.0	0.9869525181934918	99.99683984172279
SP_PIR_KEYWORDS	dna-binding	15	9.740259740259742	0.4845585708249998	GLIS3, HOXA11, ZBTB41, RORC, ZNF189, FOXP3, STAT3, FOXP2, ZNF776, ATF3, HOXA10, SP7, DENND4A, PRDM1, ZNF414	140	1868	19235	1.1032617008259407	1.0	0.9729991579865177	99.97804152110997
SP_PIR_KEYWORDS	metal-binding	23	14.935064935064934	0.4871022830507976	CDRT1, GLIS3, CPM, IMPAD1, PLA2G10, ZBTB41, ZNF189, RORC, ZDHHC19, REST, CSRP1, TRIM10, FOXP3, FOXP2, ZNF776, ITGB1BP3, BNC2, ATP8B1, SP7, ZNF414, PRDM1, DPEP1, HDAC6	140	2972	19235	1.063269082868679	1.0	0.9712781529572033	99.97937981166234
UP_SEQ_FEATURE	zinc finger region:C2H2-type 9	4	2.5974025974025974	0.5171940323261515	ZNF776, ZBTB41, ZNF189, REST	140	376	19113	1.4523556231003039	1.0	0.9999618615095944	99.99734055841081
GOTERM_BP_FAT	GO:0045944~positive regulation of transcription from RNA polymerase II promoter	4	2.5974025974025974	0.5198725266632599	GLIS3, NODAL, FOXP3, STAT3	101	371	13528	1.444103439993595	1.0	0.990857577135077	99.99916990336699
GOTERM_BP_FAT	GO:0010557~positive regulation of macromolecule biosynthetic process	6	3.896103896103896	0.5342775172859054	GLIS3, NODAL, FOXP3, STAT3, IL31RA, HDAC6	101	654	13528	1.2288127895358343	1.0	0.9920312057571031	99.99948928055761
GOTERM_MF_FAT	GO:0046914~transition metal ion binding	22	14.285714285714285	0.542154474710269	CDRT1, GLIS3, CPM, ADAMTSL1, ZBTB41, ZNF189, RORC, ZDHHC19, REST, CSRP1, TRIM10, FOXP3, FOXP2, ZNF776, BNC2, SP7, SYTL3, ZNF414, PRDM1, DPEP1, ENOX1, HDAC6	99	2785	12983	1.0359465389986036	1.0	0.9988037957067958	99.9964777384316
GOTERM_MF_FAT	GO:0008134~transcription factor binding	5	3.2467532467532463	0.5453861575751007	ATF3, LDB2, FOXP3, STAT3, IL31RA	99	513	12983	1.2781814243802547	1.0	0.9986085874849665	99.99679045196916
UP_SEQ_FEATURE	zinc finger region:C2H2-type 5	5	3.2467532467532463	0.5525323239849355	GLIS3, ZNF776, ZBTB41, ZNF189, REST	140	538	19113	1.2687865108868825	1.0	0.9999765386283582	99.99911450821645
UP_SEQ_FEATURE	zinc finger region:C2H2-type 8	4	2.5974025974025974	0.587436455823084	ZNF776, ZBTB41, ZNF189, REST	140	417	19113	1.3095580678314491	1.0	0.9999858279266295	99.99972654695655
GOTERM_BP_FAT	GO:0009891~positive regulation of biosynthetic process	6	3.896103896103896	0.5891246185183805	GLIS3, NODAL, FOXP3, STAT3, IL31RA, HDAC6	101	695	13528	1.1563216753330008	1.0	0.9950683642028201	99.99993073965798
GOTERM_BP_FAT	GO:0045941~positive regulation of transcription	5	3.2467532467532463	0.6043114437185151	GLIS3, NODAL, FOXP3, STAT3, IL31RA	101	564	13528	1.1874166140018256	1.0	0.9959393910163618	99.99996200968046
UP_SEQ_FEATURE	zinc finger region:C2H2-type 11	3	1.948051948051948	0.6315021693981948	ZNF776, ZBTB41, ZNF189	140	293	19113	1.397830326669917	1.0	0.9999938745737276	99.99994664970268
UP_SEQ_FEATURE	zinc finger region:C2H2-type 7	4	2.5974025974025974	0.6405561083611127	ZNF776, ZBTB41, ZNF189, REST	140	451	19113	1.2108330693696547	1.0	0.9999921531532647	99.99996277574866
GOTERM_BP_FAT	GO:0045935~positive regulation of nucleobase, nucleoside, nucleotide and nucleic acid metabolic process	5	3.2467532467532463	0.683499433307883	GLIS3, NODAL, FOXP3, STAT3, IL31RA	101	624	13528	1.0732419395785733	1.0	0.9987046728864493	99.99999892027817
UP_SEQ_FEATURE	zinc finger region:C2H2-type 6	4	2.5974025974025974	0.692762732837687	ZNF776, ZBTB41, ZNF189, REST	140	488	19113	1.1190281030444966	1.0	0.9999976974300737	99.99999615655642
GOTERM_MF_FAT	GO:0003677~DNA binding	17	11.03896103896104	0.7031717194929211	GLIS3, HOXA11, ZBTB41, ZNF189, RORC, REST, FOXP3, STAT3, FOXP2, ZNF776, ATF3, BNC2, HOXA10, SP7, DENND4A, PRDM1, ZNF414	99	2331	12983	0.9564152897486231	1.0	0.9997552684457807	99.99998807514615
GOTERM_BP_FAT	GO:0051173~positive regulation of nitrogen compound metabolic process	5	3.2467532467532463	0.7073365705308325	GLIS3, NODAL, FOXP3, STAT3, IL31RA	101	644	13528	1.0399114445606052	1.0	0.9990078521481041	99.99999969020472
GOTERM_BP_FAT	GO:0031328~positive regulation of cellular biosynthetic process	5	3.2467532467532463	0.7521394785437048	GLIS3, NODAL, FOXP3, STAT3, IL31RA	101	685	13528	0.9776685697766858	1.0	0.9995242127376107	99.99999997810005
GOTERM_MF_FAT	GO:0016563~transcription activator activity	3	1.948051948051948	0.820353229361094	FOXP3, STAT3, IL31RA	99	410	12983	0.9595713229859572	1.0	0.999913434148279	99.99999998363175
SP_PIR_KEYWORDS	nucleus	27	17.532467532467532	0.8688230002792191	GLIS3, HOXA11, RORC, REST, UHMK1, ZNF776, HOXA10, PIWIL4, TXNL4B, RPSA, RBBP4, ZBTB41, ZNF189, LDB2, CSRP1, FOXP3, CENPI, STAT3, FOXP2, ATF3, BNC2, PDE4DIP, SP7, DENND4A, ZNF414, PRDM1, HDAC6	140	4283	19235	0.8661235449117776	1.0	0.9994497514138667	99.99999999938713
Annotation Cluster 19	Enrichment Score: 0.7049885093747099
Category	Term	Count	%	PValue	Genes	List Total	Pop Hits	Pop Total	Fold Enrichment	Bonferroni	Benjamini	FDR
GOTERM_MF_FAT	GO:0001653~peptide receptor activity	4	2.5974025974025974	0.055046761271938284	EDNRA, RXFP4, GALR2, NPR3	99	114	12983	4.6014531277689175	0.9999997280087906	0.9771630176067001	52.43887790223547
GOTERM_MF_FAT	GO:0008528~peptide receptor activity, G-protein coupled	4	2.5974025974025974	0.055046761271938284	EDNRA, RXFP4, GALR2, NPR3	99	114	12983	4.6014531277689175	0.9999997280087906	0.9771630176067001	52.43887790223547
GOTERM_MF_FAT	GO:0042277~peptide binding	5	3.2467532467532463	0.06753940137401215	EDNRA, RXFP4, GALR2, NPR3, GHR	99	203	12983	3.2300840921530574	0.9999999922135279	0.9554798325756637	60.061671115902286
GOTERM_BP_FAT	GO:0048015~phosphoinositide-mediated signaling	3	1.948051948051948	0.13795364465598473	EDNRA, PIK3CB, NPR3	101	88	13528	4.566156615661566	1.0	0.9450564566059382	90.62405245358343
GOTERM_BP_FAT	GO:0045761~regulation of adenylate cyclase activity	3	1.948051948051948	0.15841019439649937	EDNRA, GALR2, NPR3	101	96	13528	4.185643564356435	1.0	0.9422865628523883	93.60702454001559
GOTERM_BP_FAT	GO:0031279~regulation of cyclase activity	3	1.948051948051948	0.1662234575269778	EDNRA, GALR2, NPR3	101	99	13528	4.058805880588059	1.0	0.9411187824811521	94.49050439895325
GOTERM_BP_FAT	GO:0051339~regulation of lyase activity	3	1.948051948051948	0.17146971243521159	EDNRA, GALR2, NPR3	101	101	13528	3.9784334869130475	1.0	0.9397025614246176	95.01802893222468
GOTERM_BP_FAT	GO:0030817~regulation of cAMP biosynthetic process	3	1.948051948051948	0.17146971243521159	EDNRA, GALR2, NPR3	101	101	13528	3.9784334869130475	1.0	0.9397025614246176	95.01802893222468
GOTERM_BP_FAT	GO:0030814~regulation of cAMP metabolic process	3	1.948051948051948	0.17674358540084972	EDNRA, GALR2, NPR3	101	103	13528	3.901182351244833	1.0	0.9384345912256633	95.50033072251438
GOTERM_BP_FAT	GO:0030808~regulation of nucleotide biosynthetic process	3	1.948051948051948	0.1953922900051529	EDNRA, GALR2, NPR3	101	110	13528	3.6529252925292526	1.0	0.9380983209846034	96.87744723963306
GOTERM_BP_FAT	GO:0030802~regulation of cyclic nucleotide biosynthetic process	3	1.948051948051948	0.1953922900051529	EDNRA, GALR2, NPR3	101	110	13528	3.6529252925292526	1.0	0.9380983209846034	96.87744723963306
GOTERM_BP_FAT	GO:0030799~regulation of cyclic nucleotide metabolic process	3	1.948051948051948	0.20346157204504925	EDNRA, GALR2, NPR3	101	113	13528	3.555944975028476	1.0	0.9417783971250346	97.34105206264697
GOTERM_BP_FAT	GO:0006140~regulation of nucleotide metabolic process	3	1.948051948051948	0.2115686516645267	EDNRA, GALR2, NPR3	101	116	13528	3.463980880846705	1.0	0.9415341936455225	97.74125507364263
GOTERM_BP_FAT	GO:0019932~second-messenger-mediated signaling	4	2.5974025974025974	0.25170879507061683	EDNRA, PIK3CB, GALR2, NPR3	101	235	13528	2.2798398988835054	1.0	0.9557147206923889	99.01821545316112
GOTERM_BP_FAT	GO:0043085~positive regulation of catalytic activity	6	3.896103896103896	0.3399216961870507	EDNRA, PIK3CB, GALR2, TNFSF15, NPR3, GHR	101	520	13528	1.5454683929931454	1.0	0.9711042304108392	99.8671406798407
GOTERM_BP_FAT	GO:0051345~positive regulation of hydrolase activity	3	1.948051948051948	0.3825318564443946	EDNRA, TNFSF15, NPR3	101	179	13528	2.2448144255766356	1.0	0.9790960327103113	99.95415602132282
GOTERM_BP_FAT	GO:0044093~positive regulation of molecular function	6	3.896103896103896	0.4373061327772604	EDNRA, PIK3CB, GALR2, TNFSF15, NPR3, GHR	101	586	13528	1.3714053999256581	1.0	0.9837712911189462	99.98957657923422
KEGG_PATHWAY	hsa04080:Neuroactive ligand-receptor interaction	3	1.948051948051948	0.6193693838336027	EDNRA, GALR2, GHR	42	256	5085	1.4188058035714284	1.0	0.9999757036576764	99.99714116326514
GOTERM_BP_FAT	GO:0051336~regulation of hydrolase activity	3	1.948051948051948	0.7158824377495485	EDNRA, TNFSF15, NPR3	101	337	13528	1.1923495020125159	1.0	0.9991287184465429	99.99999980686876
Annotation Cluster 20	Enrichment Score: 0.6959661880704622
Category	Term	Count	%	PValue	Genes	List Total	Pop Hits	Pop Total	Fold Enrichment	Bonferroni	Benjamini	FDR
INTERPRO	IPR013151:Immunoglobulin	5	3.2467532467532463	0.07044036004779929	IGSF10, ADAMTSL1, IGSF1, IL1RAPL2, VSIG4	129	202	16659	3.196523140686162	0.9999999999706202	0.9921727356504422	62.88568115722655
INTERPRO	IPR013783:Immunoglobulin-like fold	8	5.194805194805195	0.1339167797526825	IGSF10, KDELC2, ADAMTSL1, EPB42, IGSF1, FLNC, IL1RAPL2, VSIG4	129	553	16659	1.8682030362925273	1.0	0.9950267083641793	85.78582434615251
UP_SEQ_FEATURE	domain:Ig-like C2-type 1	4	2.5974025974025974	0.1608194050286399	IGSF10, ADAMTSL1, IGSF1, IL1RAPL2	140	190	19113	2.8741353383458645	1.0	0.9976256180460402	92.08715408973028
UP_SEQ_FEATURE	domain:Ig-like C2-type 2	4	2.5974025974025974	0.16257273034934444	IGSF10, ADAMTSL1, IGSF1, IL1RAPL2	140	191	19113	2.8590875093492896	1.0	0.9967623631401309	92.32301232144107
INTERPRO	IPR003598:Immunoglobulin subtype 2	4	2.5974025974025974	0.20911493848520588	IGSF10, ADAMTSL1, IGSF1, VSIG4	129	205	16659	2.5197958026091887	1.0	0.9974998142069801	95.85561803774716
UP_SEQ_FEATURE	domain:Ig-like C2-type 3	3	1.948051948051948	0.22256062863619047	IGSF10, IGSF1, IL1RAPL2	140	122	19113	3.35708430913349	1.0	0.9945174342111754	97.38089856627663
INTERPRO	IPR003599:Immunoglobulin subtype	5	3.2467532467532463	0.2486327620803081	IGSF10, ADAMTSL1, IGSF1, IL1RAPL2, VSIG4	129	330	16659	1.9566596194503172	1.0	0.9988625694418429	97.93276524282196
SP_PIR_KEYWORDS	Immunoglobulin domain	6	3.896103896103896	0.2533178667996743	IGSF10, CD47, ADAMTSL1, IGSF1, IL1RAPL2, VSIG4	140	470	19235	1.753951367781155	1.0	0.8887420939174923	97.5595568294377
SMART	SM00408:IGc2	4	2.5974025974025974	0.2702140495682912	IGSF10, ADAMTSL1, IGSF1, VSIG4	81	205	9079	2.1870520927431496	0.999999999999513	0.98257852278408	96.75108168680234
SMART	SM00409:IG	5	3.2467532467532463	0.33158039882673973	IGSF10, ADAMTSL1, IGSF1, IL1RAPL2, VSIG4	81	330	9079	1.6982790871679758	0.9999999999999998	0.982197058308537	98.7504469097374
INTERPRO	IPR007110:Immunoglobulin-like	6	3.896103896103896	0.3411731660330156	IGSF10, CD47, ADAMTSL1, IGSF1, IL1RAPL2, VSIG4	129	501	16659	1.5465812560924663	1.0	0.999826418253984	99.65259559736094
Annotation Cluster 21	Enrichment Score: 0.683169524586763
Category	Term	Count	%	PValue	Genes	List Total	Pop Hits	Pop Total	Fold Enrichment	Bonferroni	Benjamini	FDR
UP_SEQ_FEATURE	repeat:LRR 13	3	1.948051948051948	0.10577822691099968	IGSF10, GP5, SLITRK4	140	76	19113	5.389003759398496	1.0	0.9919071946239212	80.16168284580836
UP_SEQ_FEATURE	repeat:LRR 7	4	2.5974025974025974	0.1385916229387531	IGSF10, GP5, SLITRK4, LOC400891	140	177	19113	3.0852300242130752	1.0	0.9973495758262452	88.44955859284269
UP_SEQ_FEATURE	repeat:LRR 12	3	1.948051948051948	0.1419338060631724	IGSF10, GP5, SLITRK4	140	91	19113	4.500706436420723	1.0	0.9964923373492024	89.08127061723611
INTERPRO	IPR000483:Cysteine-rich flanking region, C-terminal	3	1.948051948051948	0.14682196126563893	IGSF10, GP5, SLITRK4	129	88	16659	4.402484143763213	1.0	0.9948652775217591	88.40555965348909
UP_SEQ_FEATURE	repeat:LRR 11	3	1.948051948051948	0.16986851858730667	IGSF10, GP5, SLITRK4	140	102	19113	4.015336134453781	1.0	0.9965237254937814	93.2359166464887
UP_SEQ_FEATURE	repeat:LRR 3	5	3.2467532467532463	0.17377588905843072	IGSF10, GP5, SLITRK4, LOC400891, PRAMEF8	140	299	19113	2.282967032967033	1.0	0.995842172763289	93.68223412968823
INTERPRO	IPR000372:Leucine-rich repeat, cysteine-rich flanking region, N-terminal	3	1.948051948051948	0.17655003756348467	IGSF10, GP5, SLITRK4	129	99	16659	3.913319238900634	1.0	0.9971569942776096	92.83447922087203
SMART	SM00082:LRRCT	3	1.948051948051948	0.18162891662995143	IGSF10, GP5, SLITRK4	81	88	9079	3.8211279461279455	0.999999985360549	0.9728915330333736	88.70182502704304
UP_SEQ_FEATURE	repeat:LRR 6	4	2.5974025974025974	0.19690247838627772	IGSF10, GP5, SLITRK4, LOC400891	140	210	19113	2.600408163265306	1.0	0.9965464942427821	95.81034814724418
UP_SEQ_FEATURE	repeat:LRR 1	5	3.2467532467532463	0.20151727456623256	IGSF10, GP5, SLITRK4, LOC400891, PRAMEF8	140	318	19113	2.1465633423180592	1.0	0.9960747230448537	96.14550274216353
UP_SEQ_FEATURE	repeat:LRR 2	5	3.2467532467532463	0.2030135275242811	IGSF10, GP5, SLITRK4, LOC400891, PRAMEF8	140	319	19113	2.139834303627407	1.0	0.9951683293201239	96.24869488813765
SP_PIR_KEYWORDS	leucine-rich repeat	5	3.2467532467532463	0.20445293015689475	IGSF10, GP5, SLITRK4, LOC400891, PRAMEF8	140	322	19235	2.133429458740018	1.0	0.8963213868247571	94.5374506548237
UP_SEQ_FEATURE	repeat:LRR 10	3	1.948051948051948	0.20922801336863814	IGSF10, GP5, SLITRK4	140	117	19113	3.5005494505494505	1.0	0.9948905990549847	96.65037985448113
SMART	SM00013:LRRNT	3	1.948051948051948	0.21692680395274883	IGSF10, GP5, SLITRK4	81	99	9079	3.396558174335952	0.9999999997231706	0.974470907308608	93.00636433532871
UP_SEQ_FEATURE	repeat:LRR 5	4	2.5974025974025974	0.23665585222210994	IGSF10, GP5, SLITRK4, LOC400891	140	231	19113	2.364007421150278	1.0	0.9953447836259166	97.99004370028963
UP_SEQ_FEATURE	repeat:LRR 9	3	1.948051948051948	0.25748385386391576	IGSF10, GP5, SLITRK4	140	135	19113	3.0338095238095235	1.0	0.9940866755363146	98.65302378686134
INTERPRO	IPR003591:Leucine-rich repeat, typical subtype	3	1.948051948051948	0.2666535077217294	IGSF10, GP5, SLITRK4	129	131	16659	2.95739392863483	1.0	0.9989556548657633	98.51294458962748
UP_SEQ_FEATURE	repeat:LRR 4	4	2.5974025974025974	0.2776615918305671	IGSF10, GP5, SLITRK4, LOC400891	140	252	19113	2.1670068027210885	1.0	0.9955928326109649	99.09583792003225
UP_SEQ_FEATURE	repeat:LRR 8	3	1.948051948051948	0.29378950958726124	IGSF10, GP5, SLITRK4	140	149	19113	2.7487535953978908	1.0	0.9957016486647693	99.34782487470487
SMART	SM00369:LRR_TYP	3	1.948051948051948	0.3214301961596584	IGSF10, GP5, SLITRK4	81	131	9079	2.566864574498162	0.9999999999999993	0.987252105524766	98.52782332267938
INTERPRO	IPR001611:Leucine-rich repeat	3	1.948051948051948	0.48888473695779533	IGSF10, GP5, SLITRK4	129	213	16659	1.8188666885031115	1.0	0.9999957947470417	99.9889139663247
Annotation Cluster 22	Enrichment Score: 0.6792115973484902
Category	Term	Count	%	PValue	Genes	List Total	Pop Hits	Pop Total	Fold Enrichment	Bonferroni	Benjamini	FDR
GOTERM_BP_FAT	GO:0001944~vasculature development	5	3.2467532467532463	0.11525925314118092	EDNRA, PTPRJ, EMCN, NODAL, JAG1	101	251	13528	2.668139323892549	1.0	0.9392483447551931	85.81058081324329
GOTERM_BP_FAT	GO:0048514~blood vessel morphogenesis	4	2.5974025974025974	0.20495699595170586	EDNRA, PTPRJ, EMCN, JAG1	101	211	13528	2.539158181220966	1.0	0.9412247551310353	97.41954277801905
GOTERM_BP_FAT	GO:0001568~blood vessel development	4	2.5974025974025974	0.2716594029193515	EDNRA, PTPRJ, EMCN, JAG1	101	245	13528	2.1867852091331583	1.0	0.9548525955120327	99.36191289529928
GOTERM_BP_FAT	GO:0001525~angiogenesis	3	1.948051948051948	0.2990820306489874	EDNRA, EMCN, JAG1	101	148	13528	2.715012041744715	1.0	0.9596524573445516	99.65396966481495
Annotation Cluster 23	Enrichment Score: 0.6628562090564156
Category	Term	Count	%	PValue	Genes	List Total	Pop Hits	Pop Total	Fold Enrichment	Bonferroni	Benjamini	FDR
GOTERM_BP_FAT	GO:0032270~positive regulation of cellular protein metabolic process	5	3.2467532467532463	0.09413675807179611	EDNRA, PLA2G10, FOXP3, IL31RA, GHR	101	233	13528	2.874261675094548	1.0	0.9298450409071547	79.32954423244446
GOTERM_BP_FAT	GO:0051247~positive regulation of protein metabolic process	5	3.2467532467532463	0.10562673919494041	EDNRA, PLA2G10, FOXP3, IL31RA, GHR	101	243	13528	2.755979301633867	1.0	0.9305234639831962	83.13633741410833
GOTERM_BP_FAT	GO:0032268~regulation of cellular protein metabolic process	7	4.545454545454546	0.13857479587068977	EDNRA, PLA2G10, PIWIL4, FOXP3, IL31RA, HDAC6, GHR	101	474	13528	1.9780256506663325	1.0	0.9429298786788781	90.73119900533192
GOTERM_BP_FAT	GO:0007243~protein kinase cascade	6	3.896103896103896	0.13894997222778865	PIK3CB, TNFSF15, WNK2, STAT3, IL31RA, GHR	101	370	13528	2.172009633395772	1.0	0.9404806554823966	90.7953586248756
GOTERM_BP_FAT	GO:0001934~positive regulation of protein amino acid phosphorylation	3	1.948051948051948	0.1404774275129186	EDNRA, IL31RA, GHR	101	89	13528	4.514851485148515	1.0	0.9395365659521921	91.05229908368463
GOTERM_BP_FAT	GO:0031401~positive regulation of protein modification process	4	2.5974025974025974	0.160640641577226	EDNRA, FOXP3, IL31RA, GHR	101	187	13528	2.8650394451209826	1.0	0.9422870577570563	93.8719035493501
GOTERM_BP_FAT	GO:0042327~positive regulation of phosphorylation	3	1.948051948051948	0.16100679611262345	EDNRA, IL31RA, GHR	101	97	13528	4.142492599775442	1.0	0.9401972320470106	93.91439094725077
GOTERM_BP_FAT	GO:0045937~positive regulation of phosphate metabolic process	3	1.948051948051948	0.16884301046117048	EDNRA, IL31RA, GHR	101	100	13528	4.018217821782178	1.0	0.9391957863991255	94.76012664226778
GOTERM_BP_FAT	GO:0010562~positive regulation of phosphorus metabolic process	3	1.948051948051948	0.16884301046117048	EDNRA, IL31RA, GHR	101	100	13528	4.018217821782178	1.0	0.9391957863991255	94.76012664226778
GOTERM_BP_FAT	GO:0001932~regulation of protein amino acid phosphorylation	3	1.948051948051948	0.36664816616063295	EDNRA, IL31RA, GHR	101	173	13528	2.3226692611457675	1.0	0.9764344306248331	99.93126676884178
GOTERM_BP_FAT	GO:0031399~regulation of protein modification process	4	2.5974025974025974	0.3727836992508384	EDNRA, FOXP3, IL31RA, GHR	101	295	13528	1.8161436482631312	1.0	0.9776035560325755	99.94114887018056
GOTERM_BP_FAT	GO:0000165~MAPKKK cascade	3	1.948051948051948	0.3956411306091786	PIK3CB, IL31RA, GHR	101	184	13528	2.1838140335772707	1.0	0.9802157783968038	99.96744052384912
GOTERM_BP_FAT	GO:0042325~regulation of phosphorylation	5	3.2467532467532463	0.45341584429251525	EDNRA, PIK3CB, TNFSF15, IL31RA, GHR	101	466	13528	1.437130837547274	1.0	0.984433609390646	99.99344069567123
GOTERM_BP_FAT	GO:0019220~regulation of phosphate metabolic process	5	3.2467532467532463	0.4843419248407236	EDNRA, PIK3CB, TNFSF15, IL31RA, GHR	101	485	13528	1.380830866591814	1.0	0.9873234885243581	99.99740870112774
GOTERM_BP_FAT	GO:0051174~regulation of phosphorus metabolic process	5	3.2467532467532463	0.4843419248407236	EDNRA, PIK3CB, TNFSF15, IL31RA, GHR	101	485	13528	1.380830866591814	1.0	0.9873234885243581	99.99740870112774
Annotation Cluster 24	Enrichment Score: 0.6057071480389272
Category	Term	Count	%	PValue	Genes	List Total	Pop Hits	Pop Total	Fold Enrichment	Bonferroni	Benjamini	FDR
GOTERM_MF_FAT	GO:0042826~histone deacetylase binding	3	1.948051948051948	0.022750064499096136	RBBP4, FOXP3, HDAC6	99	31	12983	12.691104594330401	0.9978545980667469	0.9978545980667469	26.069988032487636
GOTERM_MF_FAT	GO:0019899~enzyme binding	8	5.194805194805195	0.10020332908885296	RBBP4, SYTL3, FOXP3, STAT3, IL31RA, HDAC6, GHR, KIF13B	99	523	12983	2.0059872144002164	0.9999999999994291	0.9705171984020042	74.9890907361556
GOTERM_BP_FAT	GO:0016568~chromatin modification	3	1.948051948051948	0.6046432382379371	RBBP4, FOXP3, HDAC6	101	274	13528	1.4665028546650285	1.0	0.995835346305872	99.99996251446107
GOTERM_BP_FAT	GO:0006325~chromatin organization	3	1.948051948051948	0.7733891358726823	RBBP4, FOXP3, HDAC6	101	378	13528	1.063020587773063	1.0	0.999670981735678	99.999999994755
GOTERM_BP_FAT	GO:0051276~chromosome organization	3	1.948051948051948	0.8784199882624104	RBBP4, FOXP3, HDAC6	101	485	13528	0.8284985199550883	1.0	0.9999782445543696	99.99999999999974
Annotation Cluster 25	Enrichment Score: 0.5932883203588927
Category	Term	Count	%	PValue	Genes	List Total	Pop Hits	Pop Total	Fold Enrichment	Bonferroni	Benjamini	FDR
GOTERM_BP_FAT	GO:0007155~cell adhesion	9	5.844155844155844	0.1459617463590836	CD47, RPSA, DCBLD1, GP5, EMCN, CLDN19, DSG2, PIK3CB, ITGB5	101	700	13528	1.722093352192362	1.0	0.9435721358696382	91.92050776741391
GOTERM_BP_FAT	GO:0022610~biological adhesion	9	5.844155844155844	0.14678742288638338	CD47, RPSA, DCBLD1, GP5, EMCN, CLDN19, DSG2, PIK3CB, ITGB5	101	701	13528	1.719636728294798	1.0	0.9418197335197306	92.04416374197073
GOTERM_BP_FAT	GO:0016337~cell-cell adhesion	4	2.5974025974025974	0.3343288521343321	EMCN, CLDN19, DSG2, PIK3CB	101	276	13528	1.9411680298464629	1.0	0.9714688805920599	99.84800823084588
SP_PIR_KEYWORDS	cell adhesion	4	2.5974025974025974	0.5912143472776401	CD47, GP5, DSG2, ITGB5	140	422	19235	1.3023019634394042	1.0	0.9881112139112644	99.9988469614762
Annotation Cluster 26	Enrichment Score: 0.5396979857733059
Category	Term	Count	%	PValue	Genes	List Total	Pop Hits	Pop Total	Fold Enrichment	Bonferroni	Benjamini	FDR
GOTERM_BP_FAT	GO:0051223~regulation of protein transport	3	1.948051948051948	0.20616000859279743	TNFSF15, FOXP3, UHMK1	101	114	13528	3.5247524752475248	1.0	0.9404136036260016	97.48110376664098
GOTERM_BP_FAT	GO:0070201~regulation of establishment of protein localization	3	1.948051948051948	0.22514959541475743	TNFSF15, FOXP3, UHMK1	101	121	13528	3.320841175026594	1.0	0.9475852153369234	98.28784333295553
GOTERM_BP_FAT	GO:0032880~regulation of protein localization	3	1.948051948051948	0.27168420651142533	TNFSF15, FOXP3, UHMK1	101	138	13528	2.911752044769694	1.0	0.9535901702176123	99.36225929916259
GOTERM_BP_FAT	GO:0060341~regulation of cellular localization	3	1.948051948051948	0.5501334717752426	TNFSF15, FOXP3, UHMK1	101	248	13528	1.6202491216863621	1.0	0.9932115127356628	99.9997060262032
Annotation Cluster 27	Enrichment Score: 0.5366706675803147
Category	Term	Count	%	PValue	Genes	List Total	Pop Hits	Pop Total	Fold Enrichment	Bonferroni	Benjamini	FDR
GOTERM_BP_FAT	GO:0000902~cell morphogenesis	5	3.2467532467532463	0.2694642946810336	NOG, SLITRK4, PLA2G10, EPB42, NODAL	101	356	13528	1.8811881188118813	1.0	0.956073422432947	99.33054810840063
GOTERM_BP_FAT	GO:0000904~cell morphogenesis involved in differentiation	4	2.5974025974025974	0.26965539641197483	NOG, SLITRK4, PLA2G10, NODAL	101	244	13528	2.1957474435968187	1.0	0.9549122232213951	99.33333504449963
GOTERM_BP_FAT	GO:0032989~cellular component morphogenesis	5	3.2467532467532463	0.3378140078364914	NOG, SLITRK4, PLA2G10, EPB42, NODAL	101	397	13528	1.6869092450806795	1.0	0.9711312546584501	99.86021234477933
Annotation Cluster 28	Enrichment Score: 0.43795805713662833
Category	Term	Count	%	PValue	Genes	List Total	Pop Hits	Pop Total	Fold Enrichment	Bonferroni	Benjamini	FDR
GOTERM_BP_FAT	GO:0007610~behavior	6	3.896103896103896	0.266109819461401	PIK3CB, CXCL2, GALR2, SFTPD, STAT3, FOXP2	101	469	13528	1.7135257235744896	1.0	0.9566193256846565	99.27981403510448
GOTERM_BP_FAT	GO:0006935~chemotaxis	3	1.948051948051948	0.33174457936449964	PIK3CB, CXCL2, SFTPD	101	160	13528	2.511386138613861	1.0	0.9713262128053777	99.83832154161124
GOTERM_BP_FAT	GO:0042330~taxis	3	1.948051948051948	0.33174457936449964	PIK3CB, CXCL2, SFTPD	101	160	13528	2.511386138613861	1.0	0.9713262128053777	99.83832154161124
GOTERM_BP_FAT	GO:0007626~locomotory behavior	3	1.948051948051948	0.6046432382379371	PIK3CB, CXCL2, SFTPD	101	274	13528	1.4665028546650285	1.0	0.995835346305872	99.99996251446107
Annotation Cluster 29	Enrichment Score: 0.42933836230511047
Category	Term	Count	%	PValue	Genes	List Total	Pop Hits	Pop Total	Fold Enrichment	Bonferroni	Benjamini	FDR
GOTERM_CC_FAT	GO:0005615~extracellular space	8	5.194805194805195	0.31458634029153026	NOG, NODAL, CXCL2, SFTPD, TNFSF15, GHR, ENOX1, WNT2B	104	685	12782	1.4353733857383493	1.0	0.9988853215747977	98.96498509331738
SP_PIR_KEYWORDS	cytokine	3	1.948051948051948	0.3768998780317203	NODAL, CXCL2, TNFSF15	140	181	19235	2.277229676400947	1.0	0.9518326021019494	99.75526869372192
GOTERM_MF_FAT	GO:0005125~cytokine activity	3	1.948051948051948	0.4345292891123878	NODAL, CXCL2, TNFSF15	99	195	12983	2.017560217560218	1.0	0.9956443437487369	99.94372715254846
Annotation Cluster 30	Enrichment Score: 0.4123887670540828
Category	Term	Count	%	PValue	Genes	List Total	Pop Hits	Pop Total	Fold Enrichment	Bonferroni	Benjamini	FDR
GOTERM_BP_FAT	GO:0032504~multicellular organism reproduction	6	3.896103896103896	0.2917955878863927	NODAL, HOXA10, AQP7, PIWIL4, SPATA3, CENPI	101	487	13528	1.650192123935186	1.0	0.9579997039094954	99.59193295650378
GOTERM_BP_FAT	GO:0048609~reproductive process in a multicellular organism	6	3.896103896103896	0.2917955878863927	NODAL, HOXA10, AQP7, PIWIL4, SPATA3, CENPI	101	487	13528	1.650192123935186	1.0	0.9579997039094954	99.59193295650378
GOTERM_BP_FAT	GO:0007283~spermatogenesis	4	2.5974025974025974	0.3988839614339059	HOXA10, AQP7, PIWIL4, SPATA3	101	308	13528	1.7394882345377394	1.0	0.9799222224503494	99.97011730065833
GOTERM_BP_FAT	GO:0048232~male gamete generation	4	2.5974025974025974	0.3988839614339059	HOXA10, AQP7, PIWIL4, SPATA3	101	308	13528	1.7394882345377394	1.0	0.9799222224503494	99.97011730065833
GOTERM_BP_FAT	GO:0019953~sexual reproduction	5	3.2467532467532463	0.44022291738631125	HOXA10, AQP7, PIWIL4, SPATA3, STAT3	101	458	13528	1.4622335596005016	1.0	0.9839280761009217	99.99040553839642
GOTERM_BP_FAT	GO:0007276~gamete generation	4	2.5974025974025974	0.5625280199669191	HOXA10, AQP7, PIWIL4, SPATA3	101	395	13528	1.3563604461711993	1.0	0.9937711391619739	99.99981170574948
Annotation Cluster 31	Enrichment Score: 0.4122051436550367
Category	Term	Count	%	PValue	Genes	List Total	Pop Hits	Pop Total	Fold Enrichment	Bonferroni	Benjamini	FDR
UP_SEQ_FEATURE	domain:RRM	3	1.948051948051948	0.21455164888080114	SYNJ2, UHMK1, ENOX1	140	119	19113	3.44171668667467	1.0	0.9944962462244302	96.96225504331495
INTERPRO	IPR000504:RNA recognition motif, RNP-1	3	1.948051948051948	0.48392447218330836	SYNJ2, UHMK1, ENOX1	129	211	16659	1.836107131048165	1.0	0.9999975483466368	99.98736160616505
SMART	SM00360:RRM	3	1.948051948051948	0.5585668113706344	SYNJ2, UHMK1, ENOX1	81	211	9079	1.5936457784799016	1.0	0.9993635198882348	99.98630453096519
Annotation Cluster 32	Enrichment Score: 0.41217584898204646
Category	Term	Count	%	PValue	Genes	List Total	Pop Hits	Pop Total	Fold Enrichment	Bonferroni	Benjamini	FDR
GOTERM_MF_FAT	GO:0042277~peptide binding	5	3.2467532467532463	0.06753940137401215	EDNRA, RXFP4, GALR2, NPR3, GHR	99	203	12983	3.2300840921530574	0.9999999922135279	0.9554798325756637	60.061671115902286
GOTERM_BP_FAT	GO:0042592~homeostatic process	9	5.844155844155844	0.19093112356292835	EDNRA, EPB42, PIK3CB, GALR2, SFTPD, TRIM10, FOXP3, STAT3, IL31RA	101	751	13528	1.605146932802468	1.0	0.9378111851245781	96.58964679119633
GOTERM_BP_FAT	GO:0019932~second-messenger-mediated signaling	4	2.5974025974025974	0.25170879507061683	EDNRA, PIK3CB, GALR2, NPR3	101	235	13528	2.2798398988835054	1.0	0.9557147206923889	99.01821545316112
GOTERM_BP_FAT	GO:0055066~di-, tri-valent inorganic cation homeostasis	4	2.5974025974025974	0.2596638124365029	EDNRA, EPB42, PIK3CB, GALR2	101	239	13528	2.2416835825841996	1.0	0.9566245303981672	99.17205135177892
GOTERM_BP_FAT	GO:0048878~chemical homeostasis	6	3.896103896103896	0.3281656027625094	EDNRA, EPB42, PIK3CB, GALR2, SFTPD, STAT3	101	512	13528	1.569616336633663	1.0	0.9708024569654905	99.82394788884731
GOTERM_BP_FAT	GO:0043085~positive regulation of catalytic activity	6	3.896103896103896	0.3399216961870507	EDNRA, PIK3CB, GALR2, TNFSF15, NPR3, GHR	101	520	13528	1.5454683929931454	1.0	0.9711042304108392	99.8671406798407
GOTERM_BP_FAT	GO:0055080~cation homeostasis	4	2.5974025974025974	0.3545978266211711	EDNRA, EPB42, PIK3CB, GALR2	101	286	13528	1.8732950218098734	1.0	0.9739832208968785	99.90717062330195
GOTERM_BP_FAT	GO:0006874~cellular calcium ion homeostasis	3	1.948051948051948	0.39302902138715595	EDNRA, PIK3CB, GALR2	101	183	13528	2.1957474435968187	1.0	0.9801124884561072	99.96512265542148
GOTERM_BP_FAT	GO:0055074~calcium ion homeostasis	3	1.948051948051948	0.40603874048158584	EDNRA, PIK3CB, GALR2	101	188	13528	2.137349905203286	1.0	0.9806244798816249	99.97531113990853
GOTERM_BP_FAT	GO:0006875~cellular metal ion homeostasis	3	1.948051948051948	0.42657654386436045	EDNRA, PIK3CB, GALR2	101	196	13528	2.0501111335623357	1.0	0.9833409029177236	99.98591314445787
GOTERM_BP_FAT	GO:0044093~positive regulation of molecular function	6	3.896103896103896	0.4373061327772604	EDNRA, PIK3CB, GALR2, TNFSF15, NPR3, GHR	101	586	13528	1.3714053999256581	1.0	0.9837712911189462	99.98957657923422
GOTERM_BP_FAT	GO:0055065~metal ion homeostasis	3	1.948051948051948	0.44924016854034854	EDNRA, PIK3CB, GALR2	101	205	13528	1.9601062545278918	1.0	0.984448152165174	99.99259439456007
GOTERM_BP_FAT	GO:0030005~cellular di-, tri-valent inorganic cation homeostasis	3	1.948051948051948	0.5024654258133705	EDNRA, PIK3CB, GALR2	101	227	13528	1.7701400095956732	1.0	0.9891193036500221	99.99853529470948
GOTERM_BP_FAT	GO:0030003~cellular cation homeostasis	3	1.948051948051948	0.5631611597218737	EDNRA, PIK3CB, GALR2	101	254	13528	1.5819755203866843	1.0	0.9936452493188751	99.99981600436845
GOTERM_BP_FAT	GO:0050801~ion homeostasis	4	2.5974025974025974	0.586349445058754	EDNRA, EPB42, PIK3CB, GALR2	101	409	13528	1.3099324602386888	1.0	0.995015059762029	99.9999228917888
GOTERM_BP_FAT	GO:0006873~cellular ion homeostasis	3	1.948051948051948	0.7682547787405476	EDNRA, PIK3CB, GALR2	101	374	13528	1.0743897919203684	1.0	0.9996431731236143	99.9999999925029
GOTERM_BP_FAT	GO:0055082~cellular chemical homeostasis	3	1.948051948051948	0.7759193831979309	EDNRA, PIK3CB, GALR2	101	380	13528	1.0574257425742575	1.0	0.9996775791894205	99.9999999956148
GOTERM_BP_FAT	GO:0019725~cellular homeostasis	3	1.948051948051948	0.8637985484937378	EDNRA, PIK3CB, GALR2	101	466	13528	0.8622785025283644	1.0	0.9999647930384556	99.99999999999844
Annotation Cluster 33	Enrichment Score: 0.37917669813076665
Category	Term	Count	%	PValue	Genes	List Total	Pop Hits	Pop Total	Fold Enrichment	Bonferroni	Benjamini	FDR
GOTERM_BP_FAT	GO:0009165~nucleotide biosynthetic process	3	1.948051948051948	0.4008502364093833	ATP6V1C2, ITGB1BP3, ATP8B1	101	186	13528	2.160332162248483	1.0	0.979867181115794	99.97163839148277
GOTERM_BP_FAT	GO:0034404~nucleobase, nucleoside and nucleotide biosynthetic process	3	1.948051948051948	0.41891647527877673	ATP6V1C2, ITGB1BP3, ATP8B1	101	193	13528	2.0819781460011284	1.0	0.9826229769368797	99.98259361199345
GOTERM_BP_FAT	GO:0034654~nucleobase, nucleoside, nucleotide and nucleic acid biosynthetic process	3	1.948051948051948	0.41891647527877673	ATP6V1C2, ITGB1BP3, ATP8B1	101	193	13528	2.0819781460011284	1.0	0.9826229769368797	99.98259361199345
GOTERM_BP_FAT	GO:0044271~nitrogen compound biosynthetic process	4	2.5974025974025974	0.4325697861786573	TPK1, ATP6V1C2, ITGB1BP3, ATP8B1	101	325	13528	1.6484996191926884	1.0	0.9832298795472176	99.98808605430797
Annotation Cluster 34	Enrichment Score: 0.3714164579788222
Category	Term	Count	%	PValue	Genes	List Total	Pop Hits	Pop Total	Fold Enrichment	Bonferroni	Benjamini	FDR
GOTERM_BP_FAT	GO:0007243~protein kinase cascade	6	3.896103896103896	0.13894997222778865	PIK3CB, TNFSF15, WNK2, STAT3, IL31RA, GHR	101	370	13528	2.172009633395772	1.0	0.9404806554823966	90.7953586248756
GOTERM_BP_FAT	GO:0032147~activation of protein kinase activity	3	1.948051948051948	0.20616000859279743	EDNRA, TNFSF15, GHR	101	114	13528	3.5247524752475248	1.0	0.9404136036260016	97.48110376664098
GOTERM_BP_FAT	GO:0045860~positive regulation of protein kinase activity	4	2.5974025974025974	0.22809511489831952	EDNRA, PIK3CB, TNFSF15, GHR	101	223	13528	2.40252186653643	1.0	0.9465810297473009	98.38872840008507
GOTERM_BP_FAT	GO:0033674~positive regulation of kinase activity	4	2.5974025974025974	0.24379261656077147	EDNRA, PIK3CB, TNFSF15, GHR	101	231	13528	2.3193176460503193	1.0	0.9518925941650245	98.83884379461503
GOTERM_BP_FAT	GO:0051347~positive regulation of transferase activity	4	2.5974025974025974	0.26165810919801147	EDNRA, PIK3CB, TNFSF15, GHR	101	240	13528	2.2323432343234324	1.0	0.9552072388635463	99.20690728994191
GOTERM_BP_FAT	GO:0043085~positive regulation of catalytic activity	6	3.896103896103896	0.3399216961870507	EDNRA, PIK3CB, GALR2, TNFSF15, NPR3, GHR	101	520	13528	1.5454683929931454	1.0	0.9711042304108392	99.8671406798407
GOTERM_BP_FAT	GO:0044093~positive regulation of molecular function	6	3.896103896103896	0.4373061327772604	EDNRA, PIK3CB, GALR2, TNFSF15, NPR3, GHR	101	586	13528	1.3714053999256581	1.0	0.9837712911189462	99.98957657923422
GOTERM_BP_FAT	GO:0042325~regulation of phosphorylation	5	3.2467532467532463	0.45341584429251525	EDNRA, PIK3CB, TNFSF15, IL31RA, GHR	101	466	13528	1.437130837547274	1.0	0.984433609390646	99.99344069567123
GOTERM_BP_FAT	GO:0045859~regulation of protein kinase activity	4	2.5974025974025974	0.4713184074450546	EDNRA, PIK3CB, TNFSF15, GHR	101	345	13528	1.5529344238771703	1.0	0.9869181451017641	99.99614305856707
GOTERM_BP_FAT	GO:0019220~regulation of phosphate metabolic process	5	3.2467532467532463	0.4843419248407236	EDNRA, PIK3CB, TNFSF15, IL31RA, GHR	101	485	13528	1.380830866591814	1.0	0.9873234885243581	99.99740870112774
GOTERM_BP_FAT	GO:0051174~regulation of phosphorus metabolic process	5	3.2467532467532463	0.4843419248407236	EDNRA, PIK3CB, TNFSF15, IL31RA, GHR	101	485	13528	1.380830866591814	1.0	0.9873234885243581	99.99740870112774
GOTERM_BP_FAT	GO:0043549~regulation of kinase activity	4	2.5974025974025974	0.49400787376499966	EDNRA, PIK3CB, TNFSF15, GHR	101	357	13528	1.5007349474443241	1.0	0.9881845093189984	99.99808363668546
GOTERM_BP_FAT	GO:0051338~regulation of transferase activity	4	2.5974025974025974	0.5216934349417067	EDNRA, PIK3CB, TNFSF15, GHR	101	372	13528	1.4402214414989887	1.0	0.990824513559768	99.99921870429088
GOTERM_BP_FAT	GO:0007242~intracellular signaling cascade	9	5.844155844155844	0.7215017605341247	EDNRA, PIK3CB, GALR2, TNFSF15, WNK2, NPR3, STAT3, IL31RA, GHR	101	1256	13528	0.9597654032919215	1.0	0.9991612557068887	99.99999985955156
GOTERM_BP_FAT	GO:0042981~regulation of apoptosis	4	2.5974025974025974	0.9415304683866823	TNFSF15, IL31RA, HDAC6, GHR	101	804	13528	0.6663711147234126	1.0	0.9999990564395936	100.0
GOTERM_BP_FAT	GO:0043067~regulation of programmed cell death	4	2.5974025974025974	0.9441178094800231	TNFSF15, IL31RA, HDAC6, GHR	101	812	13528	0.6598058820660392	1.0	0.9999991938414028	100.0
GOTERM_BP_FAT	GO:0010941~regulation of cell death	4	2.5974025974025974	0.9450607249714984	TNFSF15, IL31RA, HDAC6, GHR	101	815	13528	0.6573771487578205	1.0	0.999999157743076	100.0
Annotation Cluster 35	Enrichment Score: 0.3571732345605665
Category	Term	Count	%	PValue	Genes	List Total	Pop Hits	Pop Total	Fold Enrichment	Bonferroni	Benjamini	FDR
GOTERM_CC_FAT	GO:0000267~cell fraction	12	7.792207792207792	0.2548680371965798	SLC12A1, SCN3A, H6PD, SLC22A7, CXCL2, ATP8B1, FARSB, SYNJ2, FGF21, NPR3, ACP1, PSTPIP2	104	1083	12782	1.361815469848711	1.0	0.997413442366721	97.15581410678179
GOTERM_CC_FAT	GO:0005626~insoluble fraction	8	5.194805194805195	0.5185031706634435	SLC12A1, SCN3A, H6PD, SLC22A7, ATP8B1, SYNJ2, NPR3, PSTPIP2	104	839	12782	1.171907949023563	1.0	0.9997876009518981	99.9855714602879
GOTERM_CC_FAT	GO:0005624~membrane fraction	7	4.545454545454546	0.6418203832402348	SLC12A1, SCN3A, H6PD, SLC22A7, ATP8B1, NPR3, PSTPIP2	104	809	12782	1.0634448987353808	1.0	0.9999436565338731	99.99959784049966
Annotation Cluster 36	Enrichment Score: 0.3359151191271547
Category	Term	Count	%	PValue	Genes	List Total	Pop Hits	Pop Total	Fold Enrichment	Bonferroni	Benjamini	FDR
SP_PIR_KEYWORDS	extracellular matrix	4	2.5974025974025974	0.2530844689064905	ADAMTSL1, SFTPD, ITGB5, WNT2B	140	241	19235	2.2803793716656786	1.0	0.896883531734102	97.54984292485186
GOTERM_CC_FAT	GO:0031012~extracellular matrix	4	2.5974025974025974	0.5290856235834902	ADAMTSL1, SFTPD, OLFML2A, WNT2B	104	345	12782	1.4249721293199553	1.0	0.9997063885077433	99.98897357743887
GOTERM_CC_FAT	GO:0005578~proteinaceous extracellular matrix	3	1.948051948051948	0.7336065278042152	ADAMTSL1, SFTPD, WNT2B	104	320	12782	1.1522235576923077	1.0	0.9999873575100572	99.99998881723819
Annotation Cluster 37	Enrichment Score: 0.32127969487273456
Category	Term	Count	%	PValue	Genes	List Total	Pop Hits	Pop Total	Fold Enrichment	Bonferroni	Benjamini	FDR
SP_PIR_KEYWORDS	gpi-anchor	3	1.948051948051948	0.2311327850722265	CPM, TNFRSF10C, DPEP1	140	126	19235	3.2712585034013606	1.0	0.8989296643501028	96.45927285329142
UP_SEQ_FEATURE	propeptide:Removed in mature form	3	1.948051948051948	0.49795563049571195	CPM, TNFRSF10C, DPEP1	140	229	19113	1.7884903306300686	1.0	0.9999496123553084	99.99531934662565
GOTERM_CC_FAT	GO:0031225~anchored to membrane	3	1.948051948051948	0.5319726313676509	CPM, TNFRSF10C, DPEP1	104	220	12782	1.6759615384615387	1.0	0.9995413341510743	99.98976429312367
SP_PIR_KEYWORDS	lipoprotein	4	2.5974025974025974	0.8471098490332216	CPM, TNFRSF10C, EPB42, DPEP1	140	642	19235	0.8560302625723186	1.0	0.9993318008056735	99.99999999570556
Annotation Cluster 38	Enrichment Score: 0.31325608082815165
Category	Term	Count	%	PValue	Genes	List Total	Pop Hits	Pop Total	Fold Enrichment	Bonferroni	Benjamini	FDR
GOTERM_BP_FAT	GO:0009967~positive regulation of signal transduction	5	3.2467532467532463	0.1744628807712313	FGF21, JAG1, IL31RA, HDAC6, GHR	101	295	13528	2.270179560328914	1.0	0.938279360349169	95.29739380004446
GOTERM_BP_FAT	GO:0010647~positive regulation of cell communication	5	3.2467532467532463	0.2260273218109828	FGF21, JAG1, IL31RA, HDAC6, GHR	101	329	13528	2.035571338288844	1.0	0.9466115435610387	98.31850851861945
GOTERM_BP_FAT	GO:0010740~positive regulation of protein kinase cascade	3	1.948051948051948	0.3506144599802715	FGF21, IL31RA, GHR	101	167	13528	2.406118456156993	1.0	0.9733734486060417	99.89760131915737
GOTERM_BP_FAT	GO:0010627~regulation of protein kinase cascade	3	1.948051948051948	0.5523232800247961	FGF21, IL31RA, GHR	101	249	13528	1.6137420971012764	1.0	0.9930240624928331	99.99972803202103
GOTERM_BP_FAT	GO:0042981~regulation of apoptosis	4	2.5974025974025974	0.9415304683866823	TNFSF15, IL31RA, HDAC6, GHR	101	804	13528	0.6663711147234126	1.0	0.9999990564395936	100.0
GOTERM_BP_FAT	GO:0043067~regulation of programmed cell death	4	2.5974025974025974	0.9441178094800231	TNFSF15, IL31RA, HDAC6, GHR	101	812	13528	0.6598058820660392	1.0	0.9999991938414028	100.0
GOTERM_BP_FAT	GO:0010941~regulation of cell death	4	2.5974025974025974	0.9450607249714984	TNFSF15, IL31RA, HDAC6, GHR	101	815	13528	0.6573771487578205	1.0	0.999999157743076	100.0
Annotation Cluster 39	Enrichment Score: 0.2898623188164581
Category	Term	Count	%	PValue	Genes	List Total	Pop Hits	Pop Total	Fold Enrichment	Bonferroni	Benjamini	FDR
GOTERM_BP_FAT	GO:0030182~neuron differentiation	6	3.896103896103896	0.22330983200951016	SLITRK4, PLA2G10, GALR2, JAG1, STAT3, EPHA2	101	438	13528	1.8348026583480264	1.0	0.9478121398380265	98.22185866795459
GOTERM_BP_FAT	GO:0031175~neuron projection development	3	1.948051948051948	0.5674442483278594	SLITRK4, PLA2G10, GALR2	101	256	13528	1.569616336633663	1.0	0.9938408444089325	99.99984275565645
GOTERM_BP_FAT	GO:0048666~neuron development	3	1.948051948051948	0.7189470034722927	SLITRK4, PLA2G10, GALR2	101	339	13528	1.1853149916761587	1.0	0.9991492950778019	99.9999998375378
GOTERM_BP_FAT	GO:0030030~cell projection organization	3	1.948051948051948	0.7603662006611669	SLITRK4, PLA2G10, GALR2	101	368	13528	1.0919070167886353	1.0	0.9995885802155071	99.99999998721513
Annotation Cluster 40	Enrichment Score: 0.2850341241266403
Category	Term	Count	%	PValue	Genes	List Total	Pop Hits	Pop Total	Fold Enrichment	Bonferroni	Benjamini	FDR
GOTERM_BP_FAT	GO:0055085~transmembrane transport	8	5.194805194805195	0.1279950502819251	SLC25A12, ATP6V1C2, SLC12A1, SCN3A, SLC22A7, SLC37A3, AQP7, C6ORF192	101	569	13528	1.8831717969688007	1.0	0.9442515532355232	88.73955163689973
GOTERM_BP_FAT	GO:0006820~anion transport	3	1.948051948051948	0.28539440563224916	SLC25A12, SLC12A1, SLC22A7	101	143	13528	2.80994253271481	1.0	0.9567647278270012	99.52897671222468
SP_PIR_KEYWORDS	transport	12	7.792207792207792	0.6704466498344629	SLC25A12, ATP6V1C2, SLC12A1, SCN3A, GOLT1A, SLC22A7, SLC37A3, AQP7, C6ORF192, SLC43A2, SCAMP4, ENOX1	140	1670	19235	0.9872540633019675	1.0	0.992834253912925	99.99992543995039
GOTERM_BP_FAT	GO:0015672~monovalent inorganic cation transport	3	1.948051948051948	0.685373940747042	ATP6V1C2, SLC12A1, SCN3A	101	318	13528	1.2635905099943956	1.0	0.9987028480018068	99.99999901785384
SP_PIR_KEYWORDS	ion transport	4	2.5974025974025974	0.7921608795526176	ATP6V1C2, SLC12A1, SCN3A, SLC22A7	140	578	19235	0.9508156203657933	1.0	0.9984380369208384	99.999999787261
GOTERM_BP_FAT	GO:0006811~ion transport	5	3.2467532467532463	0.8266951316185263	SLC25A12, ATP6V1C2, SLC12A1, SCN3A, SLC22A7	101	768	13528	0.8720090759075908	1.0	0.9998980474945981	99.99999999992713
GOTERM_BP_FAT	GO:0006812~cation transport	3	1.948051948051948	0.9197544889889511	ATP6V1C2, SLC12A1, SCN3A	101	553	13528	0.7266216675917139	1.0	0.999996672609785	100.0
Annotation Cluster 41	Enrichment Score: 0.25517190111216353
Category	Term	Count	%	PValue	Genes	List Total	Pop Hits	Pop Total	Fold Enrichment	Bonferroni	Benjamini	FDR
SP_PIR_KEYWORDS	DNA binding	7	4.545454545454546	0.03718540419964467	ATF3, HOXA11, HOXA10, RORC, CSRP1, PRDM1, STAT3	140	340	19235	2.8286764705882357	0.9997415949211055	0.5622460187735809	38.224536033750745
GOTERM_MF_FAT	GO:0043565~sequence-specific DNA binding	7	4.545454545454546	0.3090174358461656	ATF3, HOXA11, HOXA10, RORC, FOXP3, STAT3, FOXP2	99	607	12983	1.5123392075616129	1.0	0.9887354404864308	99.21846008991581
GOTERM_CC_FAT	GO:0044451~nucleoplasm part	4	2.5974025974025974	0.8306281254487946	RBBP4, HOXA11, HOXA10, HDAC6	104	555	12782	0.8857934857934858	1.0	0.9999937672639447	99.99999995337751
GOTERM_CC_FAT	GO:0005654~nucleoplasm	4	2.5974025974025974	0.976644090310117	RBBP4, HOXA11, HOXA10, HDAC6	104	882	12782	0.5573870573870574	1.0	0.9999999831774985	100.0
GOTERM_CC_FAT	GO:0070013~intracellular organelle lumen	8	5.194805194805195	0.9924442691206863	KDELC2, ATF3, RBBP4, H6PD, HOXA11, HOXA10, STAT3, HDAC6	104	1779	12782	0.5526873351493925	1.0	0.9999999974471826	100.0
GOTERM_CC_FAT	GO:0031981~nuclear lumen	6	3.896103896103896	0.9933536087669437	ATF3, RBBP4, HOXA11, HOXA10, STAT3, HDAC6	104	1450	12782	0.5085676392572945	1.0	0.9999999975079376	100.0
GOTERM_CC_FAT	GO:0043233~organelle lumen	8	5.194805194805195	0.9940514669168113	KDELC2, ATF3, RBBP4, H6PD, HOXA11, HOXA10, STAT3, HDAC6	104	1820	12782	0.5402366863905326	1.0	0.9999999973963598	100.0
GOTERM_CC_FAT	GO:0031974~membrane-enclosed lumen	8	5.194805194805195	0.9951933570886313	KDELC2, ATF3, RBBP4, H6PD, HOXA11, HOXA10, STAT3, HDAC6	104	1856	12782	0.5297579575596818	1.0	0.9999999970828202	100.0
Annotation Cluster 42	Enrichment Score: 0.21808602579601044
Category	Term	Count	%	PValue	Genes	List Total	Pop Hits	Pop Total	Fold Enrichment	Bonferroni	Benjamini	FDR
GOTERM_MF_FAT	GO:0030695~GTPase regulator activity	4	2.5974025974025974	0.5923352059078452	GARNL3, SYTL3, ARHGEF10, STARD13	99	404	12983	1.2984298429842986	1.0	0.9992969298198561	99.9992324660585
GOTERM_MF_FAT	GO:0060589~nucleoside-triphosphatase regulator activity	4	2.5974025974025974	0.6073921987545732	GARNL3, SYTL3, ARHGEF10, STARD13	99	413	12983	1.2701347616601857	1.0	0.9993522859433461	99.99953164695802
GOTERM_MF_FAT	GO:0005083~small GTPase regulator activity	3	1.948051948051948	0.6161765510330443	GARNL3, SYTL3, ARHGEF10	99	274	12983	1.435854899358549	1.0	0.9991765409913411	99.99965199529821
Annotation Cluster 43	Enrichment Score: 0.20591807727577843
Category	Term	Count	%	PValue	Genes	List Total	Pop Hits	Pop Total	Fold Enrichment	Bonferroni	Benjamini	FDR
GOTERM_BP_FAT	GO:0006793~phosphorus metabolic process	11	7.142857142857142	0.181445444409044	PTPRJ, ATP6V1C2, PTPRG, PIK3CB, PKN2, SYNJ2, WNK2, ACP1, UHMK1, EPHA2, GHR	101	973	13528	1.5142307653170248	1.0	0.9388981200078386	95.89307550769271
GOTERM_BP_FAT	GO:0006796~phosphate metabolic process	11	7.142857142857142	0.181445444409044	PTPRJ, ATP6V1C2, PTPRG, PIK3CB, PKN2, SYNJ2, WNK2, ACP1, UHMK1, EPHA2, GHR	101	973	13528	1.5142307653170248	1.0	0.9388981200078386	95.89307550769271
UP_SEQ_FEATURE	active site:Proton acceptor	7	4.545454545454546	0.34558705650366606	ITGB1BP3, H6PD, PKN2, SULT2B1, WNK2, UHMK1, EPHA2	140	658	19113	1.4523556231003039	1.0	0.9984155980786135	99.78336610710203
SP_PIR_KEYWORDS	kinase	7	4.545454545454546	0.3789332619062249	TPK1, ITGB1BP3, PIK3CB, PKN2, WNK2, UHMK1, EPHA2	140	688	19235	1.3978924418604652	1.0	0.9485308562210277	99.76522822723605
SP_PIR_KEYWORDS	transferase	12	7.792207792207792	0.42646393252688924	TPK1, ITGB1BP3, PIK3CB, PKN2, SULT2B1, WNK2, ZDHHC19, UGT2A3, GSTM5, UGT3A2, UHMK1, EPHA2	140	1394	19235	1.1827218692354993	1.0	0.9654895110354437	99.91466214340554
GOTERM_BP_FAT	GO:0016310~phosphorylation	7	4.545454545454546	0.5454361648710105	ATP6V1C2, PIK3CB, PKN2, WNK2, UHMK1, EPHA2, GHR	101	800	13528	1.1719801980198021	1.0	0.9929619362517407	99.99965307057721
GOTERM_BP_FAT	GO:0006468~protein amino acid phosphorylation	6	3.896103896103896	0.5520212051167159	PIK3CB, PKN2, WNK2, UHMK1, EPHA2, GHR	101	667	13528	1.2048629150771148	1.0	0.9931929618081438	99.99972509103947
UP_SEQ_FEATURE	binding site:ATP	5	3.2467532467532463	0.5584186566518402	ITGB1BP3, PKN2, WNK2, UHMK1, EPHA2	140	542	19113	1.2594227727991565	1.0	0.9999741914557526	99.99926889596618
SP_PIR_KEYWORDS	atp-binding	10	6.493506493506493	0.6258342105491475	TPK1, ITGB1BP3, PIK3CB, ATP8B1, FARSB, PKN2, WNK2, UHMK1, EPHA2, KIF13B	140	1326	19235	1.0361452273216978	1.0	0.9884920133695239	99.9996255858172
UP_SEQ_FEATURE	domain:Protein kinase	4	2.5974025974025974	0.6666897739999782	PKN2, WNK2, UHMK1, EPHA2	140	469	19113	1.1643618641486446	1.0	0.999995662558742	99.99998751105106
INTERPRO	IPR017441:Protein kinase, ATP binding site	4	2.5974025974025974	0.6833114228170183	PKN2, WNK2, UHMK1, EPHA2	129	455	16659	1.1352926143623818	1.0	0.9999999708868681	99.99998325511599
GOTERM_MF_FAT	GO:0005524~ATP binding	11	7.142857142857142	0.6900842877016224	TPK1, ITGB1BP3, EPB42, PIK3CB, ATP8B1, FARSB, PKN2, WNK2, UHMK1, EPHA2, KIF13B	99	1477	12983	0.9766794553524412	1.0	0.9997868409482389	99.99997899126781
GOTERM_MF_FAT	GO:0032559~adenyl ribonucleotide binding	11	7.142857142857142	0.7065417675900296	TPK1, ITGB1BP3, EPB42, PIK3CB, ATP8B1, FARSB, PKN2, WNK2, UHMK1, EPHA2, KIF13B	99	1497	12983	0.9636309656349736	1.0	0.9997208282077923	99.99998973486214
INTERPRO	IPR000719:Protein kinase, core	4	2.5974025974025974	0.7125166663301106	PKN2, WNK2, UHMK1, EPHA2	129	476	16659	1.0852061754934532	1.0	0.9999999846823685	99.9999954949487
INTERPRO	IPR008271:Serine/threonine protein kinase, active site	3	1.948051948051948	0.7594223235486	PKN2, WNK2, UHMK1	129	354	16659	1.094402837997635	1.0	0.9999999972413368	99.99999959820262
SP_PIR_KEYWORDS	serine/threonine-protein kinase	3	1.948051948051948	0.7650206430738374	PKN2, WNK2, UHMK1	140	381	19235	1.0818335208098988	1.0	0.9981899543018349	99.99999898758804
INTERPRO	IPR017442:Serine/threonine protein kinase-related	3	1.948051948051948	0.7662587925793162	PKN2, WNK2, UHMK1	129	359	16659	1.0791604586383363	1.0	0.9999999958618659	99.99999972828248
GOTERM_MF_FAT	GO:0030554~adenyl nucleotide binding	11	7.142857142857142	0.7668998450846357	TPK1, ITGB1BP3, EPB42, PIK3CB, ATP8B1, FARSB, PKN2, WNK2, UHMK1, EPHA2, KIF13B	99	1577	12983	0.9147467061227366	1.0	0.9998547442694842	99.99999950021653
GOTERM_MF_FAT	GO:0001883~purine nucleoside binding	11	7.142857142857142	0.783257286617834	TPK1, ITGB1BP3, EPB42, PIK3CB, ATP8B1, FARSB, PKN2, WNK2, UHMK1, EPHA2, KIF13B	99	1601	12983	0.9010340759247693	1.0	0.9998852011858195	99.99999980767015
SP_PIR_KEYWORDS	nucleotide-binding	11	7.142857142857142	0.7863905828548269	TPK1, ITGB1BP3, PIK3CB, ARL15, ATP8B1, FARSB, PKN2, WNK2, UHMK1, EPHA2, KIF13B	140	1686	19235	0.8963946788679885	1.0	0.9986371256872383	99.99999969868793
GOTERM_MF_FAT	GO:0001882~nucleoside binding	11	7.142857142857142	0.7904826197027743	TPK1, ITGB1BP3, EPB42, PIK3CB, ATP8B1, FARSB, PKN2, WNK2, UHMK1, EPHA2, KIF13B	99	1612	12983	0.8948855803694513	1.0	0.9998606996432257	99.99999987675103
UP_SEQ_FEATURE	nucleotide phosphate-binding region:ATP	6	3.896103896103896	0.8346620371470864	ITGB1BP3, PKN2, WNK2, UHMK1, EPHA2, KIF13B	140	962	19113	0.8514850014850015	1.0	0.9999999943371747	99.99999999950872
GOTERM_MF_FAT	GO:0032555~purine ribonucleotide binding	12	7.792207792207792	0.8357824773112329	TPK1, ITGB1BP3, EPB42, PIK3CB, ARL15, ATP8B1, FARSB, PKN2, WNK2, UHMK1, EPHA2, KIF13B	99	1836	12983	0.8571334257608767	1.0	0.9999063558018848	99.99999999496366
GOTERM_MF_FAT	GO:0032553~ribonucleotide binding	12	7.792207792207792	0.8357824773112329	TPK1, ITGB1BP3, EPB42, PIK3CB, ARL15, ATP8B1, FARSB, PKN2, WNK2, UHMK1, EPHA2, KIF13B	99	1836	12983	0.8571334257608767	1.0	0.9999063558018848	99.99999999496366
GOTERM_MF_FAT	GO:0004674~protein serine/threonine kinase activity	3	1.948051948051948	0.8404817759369958	PKN2, WNK2, UHMK1	99	430	12983	0.9149400986610289	1.0	0.9999036239994693	99.99999999655955
GOTERM_MF_FAT	GO:0004672~protein kinase activity	4	2.5974025974025974	0.8422198698187366	PKN2, WNK2, UHMK1, EPHA2	99	606	12983	0.8656198953228657	1.0	0.9998720888254209	99.99999999702035
GOTERM_MF_FAT	GO:0017076~purine nucleotide binding	12	7.792207792207792	0.8748455425451959	TPK1, ITGB1BP3, EPB42, PIK3CB, ARL15, ATP8B1, FARSB, PKN2, WNK2, UHMK1, EPHA2, KIF13B	99	1918	12983	0.8204885139191708	1.0	0.9999502545917915	99.99999999985755
GOTERM_MF_FAT	GO:0000166~nucleotide binding	13	8.441558441558442	0.933285982830778	PIK3CB, EPB42, PKN2, WNK2, EPHA2, UHMK1, TPK1, ITGB1BP3, ARL15, ATP8B1, FARSB, KIF13B, ENOX1	99	2245	12983	0.7593934894603046	1.0	0.9999961332668549	99.99999999999997
Annotation Cluster 44	Enrichment Score: 0.19412921960677015
Category	Term	Count	%	PValue	Genes	List Total	Pop Hits	Pop Total	Fold Enrichment	Bonferroni	Benjamini	FDR
GOTERM_BP_FAT	GO:0007186~G-protein coupled receptor protein signaling pathway	12	7.792207792207792	0.20636168598680316	EDNRA, RXFP4, OR2F1, PIK3CB, CXCL2, GALR2, OR4K17, OR7D2, NPR3, FZD5, CENPI, TAS2R10	101	1123	13528	1.431244103929538	1.0	0.9386835983549782	97.49128835408403
SP_PIR_KEYWORDS	g-protein coupled receptor	8	5.194805194805195	0.37664188214173533	EDNRA, RXFP4, OR2F1, GALR2, OR4K17, OR7D2, FZD5, TAS2R10	140	816	19235	1.3469887955182074	1.0	0.9559420511123666	99.75397757374724
SP_PIR_KEYWORDS	sensory transduction	6	3.896103896103896	0.4305999661760662	CLDN19, OR2F1, RSPO2, OR4K17, OR7D2, TAS2R10	140	595	19235	1.3854741896758704	1.0	0.9637801802878623	99.92216249109624
SP_PIR_KEYWORDS	transducer	8	5.194805194805195	0.44561457854554154	EDNRA, RXFP4, OR2F1, GALR2, OR4K17, OR7D2, FZD5, TAS2R10	140	874	19235	1.2576005230467473	1.0	0.9660930477772166	99.94457921147996
INTERPRO	IPR017452:GPCR, rhodopsin-like superfamily	6	3.896103896103896	0.6608333111874117	EDNRA, RXFP4, OR2F1, GALR2, OR4K17, OR7D2	129	726	16659	1.0672688833365367	1.0	0.9999999937685603	99.99995753906238
INTERPRO	IPR000276:7TM GPCR, rhodopsin-like	6	3.896103896103896	0.662027916478054	EDNRA, RXFP4, OR2F1, GALR2, OR4K17, OR7D2	129	727	16659	1.065800838104987	1.0	0.9999999643688163	99.99995952411594
GOTERM_BP_FAT	GO:0050890~cognition	7	4.545454545454546	0.6711663879653433	CLDN19, OR2F1, GALR2, OR4K17, OR7D2, TAS2R10, FOXP2	101	909	13528	1.0314457188293087	1.0	0.9984395850654572	99.99999801376121
GOTERM_BP_FAT	GO:0007606~sensory perception of chemical stimulus	4	2.5974025974025974	0.691341295123621	OR2F1, OR4K17, OR7D2, TAS2R10	101	478	13528	1.1208417912920998	1.0	0.998751926064221	99.99999927627715
PIR_SUPERFAMILY	PIRSF800006:rhodopsin-like G protein-coupled receptors	6	3.896103896103896	0.6936140537112441	EDNRA, RXFP4, OR2F1, GALR2, OR4K17, OR7D2	63	686	7396	1.0267943912258781	1.0	1.0	99.99944100232413
SP_PIR_KEYWORDS	olfaction	3	1.948051948051948	0.7984253460014228	OR2F1, OR4K17, OR7D2	140	409	19235	1.0077715682850157	1.0	0.9984440986430805	99.99999985582012
PIR_SUPERFAMILY	PIRSF003152:G protein-coupled olfactory receptor, class II	3	1.948051948051948	0.8032075851348195	OR2F1, OR4K17, OR7D2	63	353	7396	0.9977067314177795	1.0	0.9999999999999997	99.99999395128717
KEGG_PATHWAY	hsa04740:Olfactory transduction	3	1.948051948051948	0.8214983806126672	OR2F1, OR4K17, OR7D2	42	379	5085	0.9583490388239729	1.0	0.9999997403125201	99.99999921639599
GOTERM_BP_FAT	GO:0007608~sensory perception of smell	3	1.948051948051948	0.8326451078867223	OR2F1, OR4K17, OR7D2	101	431	13528	0.9323011187429647	1.0	0.9999070668842396	99.99999999995825
GOTERM_MF_FAT	GO:0004984~olfactory receptor activity	3	1.948051948051948	0.8414331870464309	OR2F1, OR4K17, OR7D2	99	431	12983	0.912817267805667	1.0	0.999888956245585	99.99999999681935
INTERPRO	IPR000725:Olfactory receptor	3	1.948051948051948	0.844705830563504	OR2F1, OR4K17, OR7D2	129	428	16659	0.9051836557270158	1.0	0.9999999999530459	99.99999999894206
GOTERM_BP_FAT	GO:0007600~sensory perception	5	3.2467532467532463	0.8568392834353386	CLDN19, OR2F1, OR4K17, OR7D2, TAS2R10	101	810	13528	0.8267937904901602	1.0	0.9999566418794619	99.99999999999653
GOTERM_BP_FAT	GO:0050877~neurological system process	7	4.545454545454546	0.8929972739756475	CLDN19, OR2F1, GALR2, OR4K17, OR7D2, TAS2R10, FOXP2	101	1210	13528	0.7748629408395385	1.0	0.9999880243438803	99.99999999999997
Annotation Cluster 45	Enrichment Score: 0.18230736998336006
Category	Term	Count	%	PValue	Genes	List Total	Pop Hits	Pop Total	Fold Enrichment	Bonferroni	Benjamini	FDR
GOTERM_CC_FAT	GO:0005911~cell-cell junction	3	1.948051948051948	0.45452949131839254	CLDN19, DSG2, GJB1	104	190	12782	1.940587044534413	1.0	0.9997204804339634	99.93471682347142
SP_PIR_KEYWORDS	cell junction	3	1.948051948051948	0.7870039840646269	CLDN19, DSG2, GJB1	140	399	19235	1.0330290010741139	1.0	0.9984712847795132	99.9999997095028
GOTERM_CC_FAT	GO:0030054~cell junction	4	2.5974025974025974	0.7934853123953426	PTPRJ, CLDN19, DSG2, GJB1	104	518	12782	0.9490644490644491	1.0	0.9999948079859486	99.99999948647084
Annotation Cluster 46	Enrichment Score: 0.1332988413413464
Category	Term	Count	%	PValue	Genes	List Total	Pop Hits	Pop Total	Fold Enrichment	Bonferroni	Benjamini	FDR
GOTERM_MF_FAT	GO:0008237~metallopeptidase activity	3	1.948051948051948	0.40313413326561376	CPM, ADAMTSL1, DPEP1	99	183	12983	2.149859248219904	1.0	0.9939232689135974	99.88563152337787
GOTERM_MF_FAT	GO:0070011~peptidase activity, acting on L-amino acid peptides	4	2.5974025974025974	0.7896207320273083	KLK7, CPM, ADAMTSL1, DPEP1	99	549	12983	0.9554929992088463	1.0	0.9998823820557807	99.99999986992788
GOTERM_MF_FAT	GO:0008233~peptidase activity	4	2.5974025974025974	0.8142492055342005	KLK7, CPM, ADAMTSL1, DPEP1	99	574	12983	0.9138774504628164	1.0	0.9999142119280908	99.99999997462142
SP_PIR_KEYWORDS	Protease	3	1.948051948051948	0.8681481912275197	KLK7, CPM, DPEP1	140	484	19235	0.8516086186540731	1.0	0.9995071243305422	99.99999999934582
GOTERM_BP_FAT	GO:0006508~proteolysis	5	3.2467532467532463	0.957825668150906	KLK7, CPM, VSIG4, DPEP1, HDAC6	101	1054	13528	0.6353918124260244	1.0	0.99999973035902	100.0
Annotation Cluster 47	Enrichment Score: 0.08636194954818158
Category	Term	Count	%	PValue	Genes	List Total	Pop Hits	Pop Total	Fold Enrichment	Bonferroni	Benjamini	FDR
GOTERM_CC_FAT	GO:0005874~microtubule	3	1.948051948051948	0.651714245744117	SYNJ2, HDAC6, KIF13B	104	274	12782	1.3456625491297025	1.0	0.9999245913093591	99.99971345431042
GOTERM_CC_FAT	GO:0015630~microtubule cytoskeleton	4	2.5974025974025974	0.8250165986911143	SYNJ2, PDE4DIP, HDAC6, KIF13B	104	549	12782	0.8954742889169119	1.0	0.9999953434443442	99.99999993083526
GOTERM_CC_FAT	GO:0005856~cytoskeleton	9	5.844155844155844	0.8801067553600611	EPB42, FRMD4B, SYNJ2, KRT13, PDE4DIP, FLNC, HDAC6, PSTPIP2, KIF13B	104	1381	12782	0.8009664122987802	1.0	0.9999989270246524	99.99999999928721
GOTERM_CC_FAT	GO:0044430~cytoskeletal part	5	3.2467532467532463	0.9538870365980774	SYNJ2, KRT13, PDE4DIP, HDAC6, KIF13B	104	952	12782	0.6455033936651584	1.0	0.9999999656569384	99.99999999999999
Annotation Cluster 48	Enrichment Score: 0.08113187283322813
Category	Term	Count	%	PValue	Genes	List Total	Pop Hits	Pop Total	Fold Enrichment	Bonferroni	Benjamini	FDR
GOTERM_BP_FAT	GO:0006886~intracellular protein transport	3	1.948051948051948	0.7682547787405476	SYTL3, HDAC6, KIF13B	101	374	13528	1.0743897919203684	1.0	0.9996431731236143	99.9999999925029
GOTERM_BP_FAT	GO:0034613~cellular protein localization	3	1.948051948051948	0.8121177782697785	SYTL3, HDAC6, KIF13B	101	411	13528	0.9776685697766857	1.0	0.9998632970802755	99.99999999973583
GOTERM_BP_FAT	GO:0070727~cellular macromolecule localization	3	1.948051948051948	0.8153322435886845	SYTL3, HDAC6, KIF13B	101	414	13528	0.9705840149232313	1.0	0.9998696457667602	99.99999999979939
GOTERM_BP_FAT	GO:0015031~protein transport	5	3.2467532467532463	0.821993167305205	GOLT1A, SYTL3, SCAMP4, HDAC6, KIF13B	101	762	13528	0.8788752891037136	1.0	0.9998877735534495	99.99999999988832
GOTERM_BP_FAT	GO:0045184~establishment of protein localization	5	3.2467532467532463	0.8274688881141429	GOLT1A, SYTL3, SCAMP4, HDAC6, KIF13B	101	769	13528	0.8708751239233157	1.0	0.999895856207925	99.99999999993214
GOTERM_BP_FAT	GO:0046907~intracellular transport	4	2.5974025974025974	0.8701313896042611	SLC25A12, SYTL3, HDAC6, KIF13B	101	657	13528	0.8154678481546785	1.0	0.9999710275145913	99.99999999999926
GOTERM_BP_FAT	GO:0008104~protein localization	5	3.2467532467532463	0.8982831788428317	GOLT1A, SYTL3, SCAMP4, HDAC6, KIF13B	101	882	13528	0.7593004198379022	1.0	0.9999902194648551	99.99999999999999
Annotation Cluster 49	Enrichment Score: 0.03720347416239558
Category	Term	Count	%	PValue	Genes	List Total	Pop Hits	Pop Total	Fold Enrichment	Bonferroni	Benjamini	FDR
GOTERM_CC_FAT	GO:0005856~cytoskeleton	9	5.844155844155844	0.8801067553600611	EPB42, FRMD4B, SYNJ2, KRT13, PDE4DIP, FLNC, HDAC6, PSTPIP2, KIF13B	104	1381	12782	0.8009664122987802	1.0	0.9999989270246524	99.99999999928721
SP_PIR_KEYWORDS	cytoplasm	20	12.987012987012985	0.8982277178610427	RPSA, EPB42, PKN2, SULT2B1, IFI44, TRIM10, FLNC, GSTM5, ACP1, STAT3, STARD13, SPRY3, SERPINB8, FRMD4B, FARSB, PDE4DIP, PIWIL4, HDAC6, KIF13B, PSTPIP2	140	3332	19235	0.8246870176642085	1.0	0.999715884035494	99.99999999997567
GOTERM_CC_FAT	GO:0043228~non-membrane-bounded organelle	16	10.38961038961039	0.9476154833231915	RPSA, RBBP4, EPB42, KRT13, REST, FLNC, STAT3, CENPI, ATF3, FRMD4B, SYNJ2, PDE4DIP, PIWIL4, HDAC6, KIF13B, PSTPIP2	104	2596	12782	0.7574967405475881	1.0	0.9999999611246636	99.99999999999997
GOTERM_CC_FAT	GO:0043232~intracellular non-membrane-bounded organelle	16	10.38961038961039	0.9476154833231915	RPSA, RBBP4, EPB42, KRT13, REST, FLNC, STAT3, CENPI, ATF3, FRMD4B, SYNJ2, PDE4DIP, PIWIL4, HDAC6, KIF13B, PSTPIP2	104	2596	12782	0.7574967405475881	1.0	0.9999999611246636	99.99999999999997
Annotation Cluster 50	Enrichment Score: 0.018831362586830932
Category	Term	Count	%	PValue	Genes	List Total	Pop Hits	Pop Total	Fold Enrichment	Bonferroni	Benjamini	FDR
GOTERM_BP_FAT	GO:0006915~apoptosis	3	1.948051948051948	0.9409831866888589	TNFRSF10C, TNFSF15, SPATA3	101	602	13528	0.6674780434854116	1.0	0.9999990729173904	100.0
GOTERM_BP_FAT	GO:0012501~programmed cell death	3	1.948051948051948	0.9442581148545814	TNFRSF10C, TNFSF15, SPATA3	101	611	13528	0.6576461246779343	1.0	0.9999991516358178	100.0
GOTERM_BP_FAT	GO:0008219~cell death	3	1.948051948051948	0.9723003723912388	TNFRSF10C, TNFSF15, SPATA3	101	719	13528	0.5588620058111513	1.0	0.9999999609686469	100.0
GOTERM_BP_FAT	GO:0016265~death	3	1.948051948051948	0.973198673192595	TNFRSF10C, TNFSF15, SPATA3	101	724	13528	0.5550024615721241	1.0	0.9999999640046195	100.0
Annotation Cluster 51	Enrichment Score: 0.013619149229270256
Category	Term	Count	%	PValue	Genes	List Total	Pop Hits	Pop Total	Fold Enrichment	Bonferroni	Benjamini	FDR
GOTERM_CC_FAT	GO:0031967~organelle envelope	3	1.948051948051948	0.9632127656708502	SLC25A12, EDNRA, SYNJ2	104	620	12782	0.594696029776675	1.0	0.9999999820210407	100.0
GOTERM_CC_FAT	GO:0031975~envelope	3	1.948051948051948	0.9637300584855791	SLC25A12, EDNRA, SYNJ2	104	622	12782	0.5927838238931487	1.0	0.9999999703195376	100.0
GOTERM_CC_FAT	GO:0031090~organelle membrane	5	3.2467532467532463	0.9805391034968399	SLC25A12, EDNRA, GP5, SYNJ2, GJB1	104	1096	12782	0.5606927288040428	1.0	0.9999999676921854	100.0
