# Supplementary material for: Over-Expression of Either MECP2_e1 or MECP2_e2 in Neuronally Differentiated Cells Results in Different Patterns of Gene Expression
Source: PLoS One. 2014 Apr 3;9(4):e91742. doi: 10.1371/journal.pone.0091742 (PMC3974668; doi:10.1371/journal.pone.0091742)
Supplement: Mouse S1 — DAVID Gene Ontology analysis ( http://david.abcc.ncifcrf.gov/ [14], [15]) for functional clustering of genes down regulated in mouse knockout fibroblasts by e1. (TXT) [file pone.0091742.s018.txt]

Annotation Cluster 1	Enrichment Score: 1.5564853921887722
Category	Term	Count	%	PValue	Genes	List Total	Pop Hits	Pop Total	Fold Enrichment	Bonferroni	Benjamini	FDR
BIOCARTA	m_egfPathway:EGF Signaling Pathway	4	2.197802197802198	0.003740190303527896	EGFR, FOS, JUN, RASA1	15	28	1171	11.152380952380954	0.25063910630906594	0.25063910630906594	3.876387816066551
BIOCARTA	m_igf1Pathway:IGF-1 Signaling Pathway	3	1.6483516483516485	0.024490992826947958	FOS, JUN, RASA1	15	21	1171	11.152380952380954	0.8518134296912574	0.47082057643094277	23.01897530977135
BIOCARTA	m_insulinPathway:Insulin Signaling Pathway	3	1.6483516483516485	0.026756599380855596	FOS, JUN, RASA1	15	22	1171	10.645454545454546	0.8761052225578627	0.40671516155224263	24.88450546200316
BIOCARTA	m_TPOPathway:TPO Signaling Pathway	3	1.6483516483516485	0.029105303526806847	FOS, JUN, RASA1	15	23	1171	10.182608695652174	0.8971382487455448	0.36547201209912183	26.775167410350775
BIOCARTA	m_pdgfPathway:PDGF Signaling Pathway	3	1.6483516483516485	0.04202615397184145	FOS, JUN, RASA1	15	28	1171	8.364285714285716	0.9633367267007988	0.37642287322282997	36.42739202724785
KEGG_PATHWAY	mmu04010:MAPK signaling pathway	6	3.296703296703297	0.06398559642847501	EGFR, FOS, ACVR1B, JUN, GNA12, RASA1	48	265	5738	2.7066037735849053	0.994245103992799	0.7245711872611107	50.31420675569169
BIOCARTA	m_tcrPathway:T Cell Receptor Signaling Pathway	3	1.6483516483516485	0.06632805235699056	FOS, JUN, RASA1	15	36	1171	6.5055555555555555	0.9949305375379728	0.4834406356885018	51.52337399479612

Annotation Cluster 2	Enrichment Score: 1.4775221169320765
Category	Term	Count	%	PValue	Genes	List Total	Pop Hits	Pop Total	Fold Enrichment	Bonferroni	Benjamini	FDR
SP_PIR_KEYWORDS	glycoprotein	45	24.725274725274726	0.004013374103909693	ADCY4, GPR85, PODN, ABCA2, IL17RD, GPRC5A, ITGBL1, KCNMB2, CDH22, ST6GALNAC5, CCRL2, ACVR1B, 1600014K23RIK, DGCR2, P2RY6, GP6, TMEM145, FAT3, SERPINE2, BC005764, APOC4, CD4, LBP, C2, PI16, PRSS12, PTPRJ, GABRD, EGFR, HYAL1, MGAT4A, RNASE1, ADAMTS20, SPARCL1, PODXL, OPN1MW, HTR4, KCNK1, AFM, SEMA6B, SFRP1, ST8SIA4, CHRM1, 2010001E11RIK, PRSS22	150	3600	17854	1.4878333333333331	0.5753834283015657	0.5753834283015657	4.964924561258421
SP_PIR_KEYWORDS	Secreted	22	12.087912087912088	0.007287712934335961	HYAL1, MGAT4A, RNASE1, PODN, SPARCL1, ADAMTS20, DEFB37, IGF2, CHIT1, ITGBL1, AFM, DGCR2, SERPINE2, SFRP1, LCN5, APOC4, SCGB3A2, C2, LBP, EXPI, PRSS12, IGFBP5	150	1420	17854	1.844075117370892	0.7894362419228735	0.5411277322858501	8.846309296460841
UP_SEQ_FEATURE	glycosylation site:N-linked (GlcNAc...)	44	24.175824175824175	0.01444215852198481	ADCY4, GPR85, PODN, ABCA2, IL17RD, GPRC5A, ITGBL1, KCNMB2, CDH22, ST6GALNAC5, CCRL2, ACVR1B, 1600014K23RIK, DGCR2, P2RY6, GP6, TMEM145, FAT3, SERPINE2, BC005764, APOC4, CD4, LBP, C2, PI16, PRSS12, PTPRJ, GABRD, EGFR, HYAL1, MGAT4A, ADAMTS20, SPARCL1, PODXL, OPN1MW, HTR4, KCNK1, AFM, SEMA6B, SFRP1, ST8SIA4, CHRM1, 2010001E11RIK, PRSS22	147	3444	16021	1.3923929618304929	0.9995517478476604	0.9995517478476604	19.03921604631782
GOTERM_CC_FAT	GO:0005576~extracellular region	23	12.637362637362637	0.021262979626772927	HYAL1, MGAT4A, RNASE1, PODN, SPARCL1, ADAMTS20, DEFB37, IGF2, CHIT1, ITGBL1, AFM, DGCR2, SERPINE2, SFRP1, LCN5, APOC4, SCGB3A2, C2, LBP, PI16, EXPI, PRSS12, IGFBP5	106	1680	12504	1.6149595687331535	0.9757215638325946	0.9757215638325946	23.124011254267106
SP_PIR_KEYWORDS	disulfide bond	30	16.483516483516482	0.03424319913926989	GPR85, CHIT1, ST6GALNAC5, CCRL2, DGCR2, P2RY6, GP6, FAT3, CD4, C2, COX17, PRSS12, EGFR, GABRD, HYAL1, RNASE1, ADAMTS20, SPARCL1, DEFB37, OPN1MW, HTR4, IGF2, AFM, SEMA6B, SFRP1, LCN5, CHRM1, ST8SIA4, PRSS22, IGFBP5	150	2469	17854	1.446253543944917	0.9994018141953981	0.8436099834266231	35.67517344683966
SP_PIR_KEYWORDS	signal	34	18.681318681318682	0.04795155820702897	PODN, IL17RD, CHIT1, ITGBL1, CDH22, ACVR1B, DGCR2, GP6, FAT3, SERPINE2, APOC4, CD4, C2, LBP, PI16, PRSS12, PTPRJ, EGFR, GABRD, HYAL1, RNASE1, ADAMTS20, SPARCL1, DEFB37, PODXL, IGF2, AFM, SEMA6B, SFRP1, LCN5, SCGB3A2, EXPI, PRSS22, IGFBP5	150	2970	17854	1.362594837261504	0.9999715306915099	0.8767248942714443	46.3269014001949
UP_SEQ_FEATURE	disulfide bond	30	16.483516483516482	0.059420454253189134	GPR85, CHIT1, ST6GALNAC5, CCRL2, DGCR2, P2RY6, GP6, FAT3, CD4, C2, COX17, PRSS12, EGFR, GABRD, HYAL1, RNASE1, ADAMTS20, SPARCL1, DEFB37, OPN1MW, HTR4, IGF2, AFM, SEMA6B, SFRP1, LCN5, CHRM1, ST8SIA4, PRSS22, IGFBP5	147	2379	16021	1.3743555429738101	0.9999999999999921	0.9999999109127627	58.909000443524086
GOTERM_CC_FAT	GO:0044421~extracellular region part	11	6.043956043956044	0.11474929239915752	AFM, PODN, SERPINE2, LCN5, ADAMTS20, SPARCL1, APOC4, IGF2, LBP, PRSS12, IGFBP5	106	774	12504	1.6764662863829167	0.9999999993042281	0.9991138872987595	77.49335960701997
UP_SEQ_FEATURE	signal peptide	34	18.681318681318682	0.12092207006057729	PODN, IL17RD, CHIT1, ITGBL1, CDH22, ACVR1B, DGCR2, GP6, FAT3, SERPINE2, APOC4, CD4, C2, LBP, PI16, PRSS12, PTPRJ, EGFR, GABRD, HYAL1, RNASE1, ADAMTS20, SPARCL1, DEFB37, PODXL, IGF2, AFM, SEMA6B, SFRP1, LCN5, SCGB3A2, EXPI, PRSS22, IGFBP5	147	2963	16021	1.2506032450104578	1.0	0.9998041995367885	84.60536992712242
GOTERM_CC_FAT	GO:0005615~extracellular space	8	4.395604395604396	0.13799173840766188	AFM, SERPINE2, LCN5, ADAMTS20, APOC4, IGF2, LBP, IGFBP5	106	511	12504	1.8467673448288593	0.999999999993026	0.9983749404935387	83.74723930386688

Annotation Cluster 3	Enrichment Score: 1.4390100027278296
Category	Term	Count	%	PValue	Genes	List Total	Pop Hits	Pop Total	Fold Enrichment	Bonferroni	Benjamini	FDR
BIOCARTA	m_egfPathway:EGF Signaling Pathway	4	2.197802197802198	0.003740190303527896	EGFR, FOS, JUN, RASA1	15	28	1171	11.152380952380954	0.25063910630906594	0.25063910630906594	3.876387816066551
BIOCARTA	m_cardiacegfPathway:Role of EGF Receptor Transactivation by GPCRs in Cardiac Hypertrophy	3	1.6483516483516485	0.01630072099226479	EGFR, FOS, JUN	15	17	1171	13.776470588235295	0.7179012336337338	0.4688702923331569	15.919823945326183
KEGG_PATHWAY	mmu05210:Colorectal cancer	4	2.197802197802198	0.03283395990236457	EGFR, FOS, ACVR1B, JUN	48	86	5738	5.560077519379845	0.9260256720117483	0.5802149096681615	29.75218517664764
KEGG_PATHWAY	mmu04010:MAPK signaling pathway	6	3.296703296703297	0.06398559642847501	EGFR, FOS, ACVR1B, JUN, GNA12, RASA1	48	265	5738	2.7066037735849053	0.994245103992799	0.7245711872611107	50.31420675569169
KEGG_PATHWAY	mmu05200:Pathways in cancer	4	2.197802197802198	0.4982461900335431	EGFR, FOS, ACVR1B, JUN	48	323	5738	1.480392156862745	1.0	0.9886971122957163	99.93210326757125

Annotation Cluster 4	Enrichment Score: 1.2338955692900975
Category	Term	Count	%	PValue	Genes	List Total	Pop Hits	Pop Total	Fold Enrichment	Bonferroni	Benjamini	FDR
GOTERM_BP_FAT	GO:0008544~epidermis development	5	2.7472527472527473	0.01865616142466178	EGFR, ACVR1B, FOXQ1, IRF6, KLF4	111	125	13588	4.896576576576576	0.9999999580509175	0.9665385702797419	25.44502701958945
GOTERM_BP_FAT	GO:0007398~ectoderm development	5	2.7472527472527473	0.022841695218131383	EGFR, ACVR1B, FOXQ1, IRF6, KLF4	111	133	13588	4.602045654677233	0.999999999112099	0.9689976876899269	30.251685136112982
GOTERM_BP_FAT	GO:0001942~hair follicle development	3	1.6483516483516485	0.06187790904340197	EGFR, ACVR1B, FOXQ1	111	50	13588	7.344864864864865	1.0	0.9881087759326579	63.062324201647854
GOTERM_BP_FAT	GO:0022405~hair cycle process	3	1.6483516483516485	0.06187790904340197	EGFR, ACVR1B, FOXQ1	111	50	13588	7.344864864864865	1.0	0.9881087759326579	63.062324201647854
GOTERM_BP_FAT	GO:0022404~molting cycle process	3	1.6483516483516485	0.06187790904340197	EGFR, ACVR1B, FOXQ1	111	50	13588	7.344864864864865	1.0	0.9881087759326579	63.062324201647854
GOTERM_BP_FAT	GO:0042633~hair cycle	3	1.6483516483516485	0.06629325383018808	EGFR, ACVR1B, FOXQ1	111	52	13588	7.0623700623700625	1.0	0.9838319417254591	65.68185856357557
GOTERM_BP_FAT	GO:0042303~molting cycle	3	1.6483516483516485	0.06629325383018808	EGFR, ACVR1B, FOXQ1	111	52	13588	7.0623700623700625	1.0	0.9838319417254591	65.68185856357557
GOTERM_BP_FAT	GO:0048729~tissue morphogenesis	4	2.197802197802198	0.3032070267293788	EGFR, FOXQ1, SFRP1, KLF4	111	238	13588	2.0573851162086454	1.0	0.9960065426923139	99.64216501755175

Annotation Cluster 5	Enrichment Score: 1.0772979919583427
Category	Term	Count	%	PValue	Genes	List Total	Pop Hits	Pop Total	Fold Enrichment	Bonferroni	Benjamini	FDR
SP_PIR_KEYWORDS	leucine zipper	3	1.6483516483516485	0.00768874346196573	FOS, JUN, FOSB	150	16	17854	22.317500000000003	0.8068002697042707	0.4219010614885964	9.31151669525817
INTERPRO	IPR011616:bZIP transcription factor, bZIP-1	3	1.6483516483516485	0.027386246739366953	FOS, JUN, FOSB	154	30	17763	11.534415584415584	0.9999929115130696	0.9999929115130696	32.36152950792028
UP_SEQ_FEATURE	domain:Leucine-zipper	4	2.197802197802198	0.07431413959849589	FOS, UTF1, JUN, FOSB	147	107	16021	4.074257740479369	1.0	0.9997212949837828	67.40831017559714
INTERPRO	IPR004827:Basic-leucine zipper (bZIP) transcription factor	3	1.6483516483516485	0.07889596106628645	FOS, JUN, FOSB	154	54	17763	6.408008658008658	0.9999999999999994	0.9999999760169398	68.56270544008906
SMART	SM00338:BRLZ	3	1.6483516483516485	0.08627670139038514	FOS, JUN, FOSB	84	54	9131	6.039021164021164	0.9998793659543531	0.9998793659543531	63.26595531909983
UP_SEQ_FEATURE	DNA-binding region:Basic motif	4	2.197802197802198	0.16525716371776694	FOS, JUN, NEUROD2, FOSB	147	154	16021	2.8308154430603407	1.0	0.9999304506405507	92.7377064761335
SP_PIR_KEYWORDS	DNA binding	4	2.197802197802198	0.3651468611577148	FOS, JUN, FOSB, ZFP60	150	258	17854	1.845374677002584	1.0	0.9602826535403495	99.68287871848425
GOTERM_MF_FAT	GO:0046983~protein dimerization activity	5	2.7472527472527473	0.37461102367981086	FOS, JUN, FOSB, TCFAP2E, SDCBP2	122	340	13288	1.601735776277724	1.0	0.9907039765707122	99.81061829636984

Annotation Cluster 6	Enrichment Score: 1.049573771852385
Category	Term	Count	%	PValue	Genes	List Total	Pop Hits	Pop Total	Fold Enrichment	Bonferroni	Benjamini	FDR
GOTERM_BP_FAT	GO:0055080~cation homeostasis	7	3.8461538461538463	0.003804823658343016	SLC26A4, 1600014K23RIK, SLC9A7, SLC24A2, RYR1, IREB2, ASNA1	111	184	13588	4.657070113591852	0.9678870701981679	0.9678870701981679	5.770580173664042
GOTERM_BP_FAT	GO:0048878~chemical homeostasis	9	4.945054945054945	0.009559297869663896	SLC26A4, 1600014K23RIK, SLC9A7, SLC24A2, RYR1, IREB2, ABCA2, ASNA1, NR5A2	111	365	13588	3.0184376156978896	0.9998273015722293	0.9868585226184182	13.908973193024298
GOTERM_BP_FAT	GO:0050801~ion homeostasis	7	3.8461538461538463	0.03174048708482165	SLC26A4, 1600014K23RIK, SLC9A7, SLC24A2, RYR1, IREB2, ASNA1	111	293	13588	2.9245764535866923	0.9999999999997685	0.9736626332537859	39.52379722465147
GOTERM_BP_FAT	GO:0030003~cellular cation homeostasis	5	2.7472527472527473	0.034927448415345244	1600014K23RIK, SLC24A2, RYR1, IREB2, ASNA1	111	152	13588	4.0267899478425795	0.9999999999999881	0.9595136408491504	42.55399488338315
GOTERM_BP_FAT	GO:0030005~cellular di-, tri-valent inorganic cation homeostasis	4	2.197802197802198	0.09488397811132848	1600014K23RIK, SLC24A2, RYR1, IREB2	111	134	13588	3.654161624310878	1.0	0.9799527995432281	78.86826423686826
GOTERM_BP_FAT	GO:0042592~homeostatic process	9	4.945054945054945	0.1010084935083627	SLC26A4, 1600014K23RIK, SLC9A7, SLC24A2, RYR1, IREB2, ABCA2, ASNA1, NR5A2	111	584	13588	1.886523509811181	1.0	0.9785463279606031	80.99097813129796
GOTERM_BP_FAT	GO:0055066~di-, tri-valent inorganic cation homeostasis	4	2.197802197802198	0.11494185391819538	1600014K23RIK, SLC24A2, RYR1, IREB2	111	146	13588	3.3538195729976548	1.0	0.9830774641973438	85.09996180048624
GOTERM_BP_FAT	GO:0015674~di-, tri-valent inorganic cation transport	4	2.197802197802198	0.1420291216630704	1600014K23RIK, SLC24A2, RYR1, SFXN4	111	161	13588	3.041351910917128	1.0	0.9884051342575374	90.82285188443952
GOTERM_BP_FAT	GO:0006873~cellular ion homeostasis	5	2.7472527472527473	0.16144760852901857	1600014K23RIK, SLC24A2, RYR1, IREB2, ASNA1	111	261	13588	2.345103724414069	1.0	0.9893029491824915	93.57774921611795
GOTERM_BP_FAT	GO:0055082~cellular chemical homeostasis	5	2.7472527472527473	0.1723960903640348	1600014K23RIK, SLC24A2, RYR1, IREB2, ASNA1	111	268	13588	2.2838510151942986	1.0	0.9874286273360944	94.76768812516848
GOTERM_BP_FAT	GO:0006875~cellular metal ion homeostasis	3	1.6483516483516485	0.19409095456843792	SLC24A2, RYR1, ASNA1	111	100	13588	3.6724324324324327	1.0	0.9913245369187549	96.54206266316359
GOTERM_BP_FAT	GO:0055065~metal ion homeostasis	3	1.6483516483516485	0.21180135294331798	SLC24A2, RYR1, ASNA1	111	106	13588	3.4645588985211626	1.0	0.9923961849681526	97.55460237648666
GOTERM_BP_FAT	GO:0019725~cellular homeostasis	5	2.7472527472527473	0.30200670449854305	1600014K23RIK, SLC24A2, RYR1, IREB2, ASNA1	111	343	13588	1.784466682425866	1.0	0.9962707823396185	99.6324320840202
GOTERM_CC_FAT	GO:0005783~endoplasmic reticulum	5	2.7472527472527473	0.9279192886736549	1600014K23RIK, RYR1, IREB2, CD4, AKAP1	106	838	12504	0.7038321250056289	1.0	0.9999235478782935	99.99999999999895

Annotation Cluster 7	Enrichment Score: 0.9569626998548344
Category	Term	Count	%	PValue	Genes	List Total	Pop Hits	Pop Total	Fold Enrichment	Bonferroni	Benjamini	FDR
SP_PIR_KEYWORDS	glycoprotein	45	24.725274725274726	0.004013374103909693	ADCY4, GPR85, PODN, ABCA2, IL17RD, GPRC5A, ITGBL1, KCNMB2, CDH22, ST6GALNAC5, CCRL2, ACVR1B, 1600014K23RIK, DGCR2, P2RY6, GP6, TMEM145, FAT3, SERPINE2, BC005764, APOC4, CD4, LBP, C2, PI16, PRSS12, PTPRJ, GABRD, EGFR, HYAL1, MGAT4A, RNASE1, ADAMTS20, SPARCL1, PODXL, OPN1MW, HTR4, KCNK1, AFM, SEMA6B, SFRP1, ST8SIA4, CHRM1, 2010001E11RIK, PRSS22	150	3600	17854	1.4878333333333331	0.5753834283015657	0.5753834283015657	4.964924561258421
UP_SEQ_FEATURE	glycosylation site:N-linked (GlcNAc...)	44	24.175824175824175	0.01444215852198481	ADCY4, GPR85, PODN, ABCA2, IL17RD, GPRC5A, ITGBL1, KCNMB2, CDH22, ST6GALNAC5, CCRL2, ACVR1B, 1600014K23RIK, DGCR2, P2RY6, GP6, TMEM145, FAT3, SERPINE2, BC005764, APOC4, CD4, LBP, C2, PI16, PRSS12, PTPRJ, GABRD, EGFR, HYAL1, MGAT4A, ADAMTS20, SPARCL1, PODXL, OPN1MW, HTR4, KCNK1, AFM, SEMA6B, SFRP1, ST8SIA4, CHRM1, 2010001E11RIK, PRSS22	147	3444	16021	1.3923929618304929	0.9995517478476604	0.9995517478476604	19.03921604631782
UP_SEQ_FEATURE	topological domain:Extracellular	27	14.835164835164836	0.08704839699701888	ADCY4, GPR85, SLC36A3, GPRC5A, IL17RD, KCNMB2, CCRL2, CDH22, ACVR1B, P2RY6, DGCR2, GP6, FAT3, CD4, PI16, EGFR, GABRD, PTPRJ, PODXL, OPN1MW, HTR4, SLC26A4, SEMA6B, KCNJ9, CHRM1, GPR15, 2010001E11RIK	147	2174	16021	1.353556878133038	1.0	0.9996792117859928	73.34576386233584
UP_SEQ_FEATURE	topological domain:Cytoplasmic	33	18.13186813186813	0.0905956182967499	ADCY4, GPR85, SLC36A3, GPRC5A, IL17RD, KCNMB2, ST6GALNAC5, CCRL2, CDH22, ACVR1B, DGCR2, P2RY6, GP6, FAT3, CD4, PI16, PTPRJ, EGFR, GABRD, MGAT4A, ATG9B, PODXL, OPN1MW, HTR4, KCNK1, SLC26A4, SEMA6B, KCNJ9, CHRM1, ST8SIA4, GPR15, 2010001E11RIK, AI428936	147	2780	16021	1.29372338863603	1.0	0.9992460910060839	74.8104819761321
SP_PIR_KEYWORDS	transmembrane	50	27.472527472527474	0.1922983420907477	ADCY4, GPR85, SLC9A7, SLC36A3, IL17RD, OLFR112, CCRL2, ST6GALNAC5, CDH22, ACVR1B, DGCR2, TMEM145, GP6, BC005764, SLC24A2, PI16, EGFR, PTPRJ, ATG9B, AIG1, HTR4, SLC26A4, CHRM1, RYR1, A330049M08RIK, GPR15, AI428936, AKAP1, LST1, SFXN4, ABCA2, GPRC5A, KCNMB2, 1600014K23RIK, P2RY6, FAT3, CD4, GABRD, MGAT4A, OLFR799, PODXL, OPN1MW, OLFR549, KCNK1, OLFR1497, SEMA6B, KCNJ9, ST8SIA4, 2010001E11RIK, RHBDL3	150	5237	17854	1.1364012475335752	1.0	0.9417523248836505	93.30875777098316
UP_SEQ_FEATURE	transmembrane region	43	23.626373626373624	0.2203569091944833	ADCY4, SLC9A7, GPR85, LST1, SLC36A3, SFXN4, ABCA2, IL17RD, GPRC5A, KCNMB2, ST6GALNAC5, CCRL2, CDH22, ACVR1B, 1600014K23RIK, DGCR2, P2RY6, GP6, TMEM145, FAT3, BC005764, CD4, PI16, PTPRJ, GABRD, EGFR, MGAT4A, ATG9B, PODXL, AIG1, OPN1MW, HTR4, KCNK1, SLC26A4, SEMA6B, KCNJ9, ST8SIA4, CHRM1, A330049M08RIK, GPR15, 2010001E11RIK, AI428936, RHBDL3	147	4113	16021	1.1394152603905652	1.0	0.999919186267782	97.30533542445392
SP_PIR_KEYWORDS	membrane	51	28.021978021978022	0.26193634313323066	ADCY4, GPR85, SLC9A7, SLC36A3, GNA12, IL17RD, CCRL2, ST6GALNAC5, CDH22, VEPH1, ACVR1B, DGCR2, TMEM145, GP6, BC005764, SLC24A2, DYNC2H1, PI16, EGFR, PTPRJ, ATG9B, AIG1, HTR4, FMN1, SLC26A4, CHRM1, A330049M08RIK, GPR15, AI428936, AKAP1, LST1, SFXN4, ABCA2, GPRC5A, KCNMB2, 1600014K23RIK, P2RY6, FAT3, NUMB, CD4, GABRD, MGAT4A, PODXL, OPN1MW, KCNK1, SEMA6B, KCNJ9, ST8SIA4, 2010001E11RIK, RHBDL3, LGTN	150	5507	17854	1.1022988923188668	1.0	0.9248101268468819	97.86373803913226
GOTERM_CC_FAT	GO:0016021~integral to membrane	52	28.57142857142857	0.3066295319653157	ADCY4, GPR85, SLC9A7, SLC36A3, IL17RD, OLFR112, CCRL2, ST6GALNAC5, CDH22, ACVR1B, DGCR2, TMEM145, GP6, BC005764, SLC24A2, PI16, EGFR, PTPRJ, ATG9B, AIG1, HTR4, SLC26A4, CHRM1, RYR1, KPNA6, A330049M08RIK, GPR15, AI428936, AKAP1, LST1, SFXN4, ABCA2, GPRC5A, KCNMB2, ITGBL1, 1600014K23RIK, P2RY6, FAT3, CD4, GABRD, MGAT4A, OLFR799, PODXL, OPN1MW, OLFR549, KCNK1, OLFR1497, SEMA6B, KCNJ9, ST8SIA4, 2010001E11RIK, RHBDL3	106	5709	12504	1.0744504704587592	1.0	0.9991229983105921	98.86740444579176
GOTERM_CC_FAT	GO:0031224~intrinsic to membrane	53	29.120879120879124	0.3586340288308547	ADCY4, GPR85, SLC9A7, SLC36A3, GNA12, IL17RD, OLFR112, CCRL2, ST6GALNAC5, CDH22, ACVR1B, DGCR2, TMEM145, GP6, BC005764, SLC24A2, PI16, EGFR, PTPRJ, ATG9B, AIG1, HTR4, SLC26A4, CHRM1, RYR1, KPNA6, A330049M08RIK, GPR15, AI428936, AKAP1, LST1, SFXN4, ABCA2, GPRC5A, KCNMB2, ITGBL1, 1600014K23RIK, P2RY6, FAT3, CD4, GABRD, MGAT4A, OLFR799, PODXL, OPN1MW, OLFR549, KCNK1, OLFR1497, SEMA6B, KCNJ9, ST8SIA4, 2010001E11RIK, RHBDL3	106	5914	12504	1.0571525194453837	1.0	0.9990746583703628	99.56370945884629
GOTERM_CC_FAT	GO:0005886~plasma membrane	26	14.285714285714285	0.48283620868438565	ADCY4, GPR85, GNA12, GPRC5A, IL17RD, ITGBL1, CCRL2, CDH22, VEPH1, ACVR1B, P2RY6, GP6, NUMB, DYNC2H1, CD4, RASA1, EGFR, GABRD, PODXL, HTR4, FMN1, SLC26A4, CHRM1, RYR1, GPR15, 2010001E11RIK	106	2906	12504	1.0554091080263346	1.0	0.9956263794489113	99.96866751179184

Annotation Cluster 8	Enrichment Score: 0.8971940325646628
Category	Term	Count	%	PValue	Genes	List Total	Pop Hits	Pop Total	Fold Enrichment	Bonferroni	Benjamini	FDR
UP_SEQ_FEATURE	cross-link:Glycyl lysine isopeptide (Lys-Gly) (interchain with G-Cter in ubiquitin)	5	2.7472527472527473	0.06773169516481056	EGFR, FOS, HIST3H2A, OGDH, KLF4	147	168	16021	3.2436426951733077	0.9999999999999999	0.9999958418920921	63.876978019315175
SP_PIR_KEYWORDS	ubl conjugation	8	4.395604395604396	0.1491890114250934	EGFR, FOS, IRF6, NUMB, IREB2, HIST3H2A, OGDH, KLF4	150	524	17854	1.8172010178117048	0.9999999999999989	0.9562161974158746	87.07391251846872
SP_PIR_KEYWORDS	isopeptide bond	5	2.7472527472527473	0.20132101949553288	EGFR, FOS, HIST3H2A, OGDH, KLF4	150	277	17854	2.1484957882069793	1.0	0.9300579512437812	94.19600701329095

Annotation Cluster 9	Enrichment Score: 0.8959335286612726
Category	Term	Count	%	PValue	Genes	List Total	Pop Hits	Pop Total	Fold Enrichment	Bonferroni	Benjamini	FDR
GOTERM_CC_FAT	GO:0030425~dendrite	4	2.197802197802198	0.06523593545475001	ADCY4, PPP1R9A, DPYSL2, PRSS12	106	110	12504	4.289536878216124	0.9999914602051548	0.9970777072622468	56.19597669007764
GOTERM_CC_FAT	GO:0043005~neuron projection	5	2.7472527472527473	0.15086847606602657	ADCY4, PPP1R9A, CPNE5, DPYSL2, PRSS12	106	245	12504	2.4073931459376205	0.999999999999484	0.9910440538960609	86.48089589323214
GOTERM_CC_FAT	GO:0042995~cell projection	8	4.395604395604396	0.20850382002001783	ADCY4, PPP1R9A, CPNE5, OPN1MW, DYNC2H1, DPYSL2, RASA1, PRSS12	106	575	12504	1.641214109926169	1.0	0.9969080305029866	94.27949388699625

Annotation Cluster 10	Enrichment Score: 0.8862123259244995
Category	Term	Count	%	PValue	Genes	List Total	Pop Hits	Pop Total	Fold Enrichment	Bonferroni	Benjamini	FDR
GOTERM_BP_FAT	GO:0035107~appendage morphogenesis	4	2.197802197802198	0.06652773032133302	FMN1, CHD7, GNA12, DYNC2H1	111	115	13588	4.25789267528398	1.0	0.9793715017964514	65.81598589184141
GOTERM_BP_FAT	GO:0035108~limb morphogenesis	4	2.197802197802198	0.06652773032133302	FMN1, CHD7, GNA12, DYNC2H1	111	115	13588	4.25789267528398	1.0	0.9793715017964514	65.81598589184141
GOTERM_BP_FAT	GO:0060173~limb development	4	2.197802197802198	0.07212427063816196	FMN1, CHD7, GNA12, DYNC2H1	111	119	13588	4.114770232417291	1.0	0.9765102440717228	68.87545256690134
GOTERM_BP_FAT	GO:0048736~appendage development	4	2.197802197802198	0.07212427063816196	FMN1, CHD7, GNA12, DYNC2H1	111	119	13588	4.114770232417291	1.0	0.9765102440717228	68.87545256690134
GOTERM_BP_FAT	GO:0030326~embryonic limb morphogenesis	3	1.6483516483516485	0.1853117080220955	CHD7, GNA12, DYNC2H1	111	97	13588	3.786012816940652	1.0	0.9901631111979039	95.90565772271096
GOTERM_BP_FAT	GO:0035113~embryonic appendage morphogenesis	3	1.6483516483516485	0.1853117080220955	CHD7, GNA12, DYNC2H1	111	97	13588	3.786012816940652	1.0	0.9901631111979039	95.90565772271096
GOTERM_BP_FAT	GO:0048598~embryonic morphogenesis	3	1.6483516483516485	0.7916618510968374	CHD7, GNA12, DYNC2H1	111	359	13588	1.022961680343296	1.0	0.999996350716544	99.99999999761063

Annotation Cluster 11	Enrichment Score: 0.8691208184315636
Category	Term	Count	%	PValue	Genes	List Total	Pop Hits	Pop Total	Fold Enrichment	Bonferroni	Benjamini	FDR
SP_PIR_KEYWORDS	protease inhibitor	4	2.197802197802198	0.06313482332569992	SERPINE2, SERPINB12, EXPI, PI16	150	109	17854	4.3679510703363915	0.9999990726972345	0.9012500405810534	56.21319007170384
GOTERM_MF_FAT	GO:0004857~enzyme inhibitor activity	5	2.7472527472527473	0.1809785021328577	SERPINE2, 4930403L05RIK, SERPINB12, EXPI, PI16	122	243	13288	2.2411117857383793	1.0	0.9999934678067867	93.0505059908581
GOTERM_MF_FAT	GO:0030414~peptidase inhibitor activity	4	2.197802197802198	0.21614320440367085	SERPINE2, SERPINB12, EXPI, PI16	122	176	13288	2.475409836065574	1.0	0.9998885454761408	96.13274570620848

Annotation Cluster 12	Enrichment Score: 0.7618881653780127
Category	Term	Count	%	PValue	Genes	List Total	Pop Hits	Pop Total	Fold Enrichment	Bonferroni	Benjamini	FDR
GOTERM_BP_FAT	GO:0030001~metal ion transport	10	5.4945054945054945	0.009637689012954764	1600014K23RIK, SLC9A7, KCNJ9, SLC24A2, RYR1, SFXN4, 2010001E11RIK, KCNK1, COX17, KCNMB2	111	442	13588	2.769556887203946	0.99983920137683	0.9456214726683749	14.015153964676896
GOTERM_BP_FAT	GO:0006811~ion transport	13	7.142857142857142	0.01246220018417648	GABRD, SLC9A7, SFXN4, KCNK1, KCNMB2, SLC26A4, 1600014K23RIK, P2RY6, KCNJ9, SLC24A2, RYR1, 2010001E11RIK, COX17	111	712	13588	2.235094645207005	0.999987768979749	0.9408621309460435	17.760201507444705
GOTERM_BP_FAT	GO:0006812~cation transport	10	5.4945054945054945	0.023781308267634305	1600014K23RIK, SLC9A7, KCNJ9, SLC24A2, RYR1, SFXN4, 2010001E11RIK, KCNK1, COX17, KCNMB2	111	515	13588	2.376978920668241	0.9999999996271782	0.9550145983051948	31.29010696214093
GOTERM_MF_FAT	GO:0046873~metal ion transmembrane transporter activity	6	3.296703296703297	0.1253051037133508	SLC9A7, KCNJ9, SLC24A2, RYR1, KCNK1, KCNMB2	122	290	13288	2.2534765404183155	1.0	0.9999999979696983	83.27277103008602
GOTERM_BP_FAT	GO:0006813~potassium ion transport	4	2.197802197802198	0.1401602273956399	SLC9A7, KCNJ9, KCNK1, KCNMB2	111	160	13588	3.06036036036036	1.0	0.9893302625648357	90.50616106293047
SP_PIR_KEYWORDS	ion transport	8	4.395604395604396	0.16923707414182348	GABRD, SLC9A7, KCNJ9, RYR1, SFXN4, 2010001E11RIK, KCNK1, KCNMB2	150	543	17854	1.7536157151626768	1.0	0.9520638255890382	90.44286108286892
GOTERM_MF_FAT	GO:0005261~cation channel activity	5	2.7472527472527473	0.19010636434589195	KCNJ9, SLC24A2, RYR1, KCNK1, KCNMB2	122	248	13288	2.195928080380751	1.0	0.9999726686356593	94.01665197637034
GOTERM_MF_FAT	GO:0005216~ion channel activity	6	3.296703296703297	0.21282032771988535	GABRD, KCNJ9, SLC24A2, RYR1, KCNK1, KCNMB2	122	349	13288	1.8725163229837005	1.0	0.9999636194203435	95.90795869290004
SP_PIR_KEYWORDS	potassium transport	3	1.6483516483516485	0.22464915233590305	SLC9A7, KCNJ9, KCNK1	150	107	17854	3.337196261682243	1.0	0.9334487015592228	96.01248944538597
GOTERM_BP_FAT	GO:0015672~monovalent inorganic cation transport	5	2.7472527472527473	0.2305852961314525	SLC9A7, KCNJ9, 2010001E11RIK, KCNK1, KCNMB2	111	303	13588	2.02003984182202	1.0	0.9934649322547943	98.32111592358183
GOTERM_MF_FAT	GO:0022838~substrate specific channel activity	6	3.296703296703297	0.2309831506907269	GABRD, KCNJ9, SLC24A2, RYR1, KCNK1, KCNMB2	122	360	13288	1.8153005464480874	1.0	0.9996114185397854	97.00405060804601
GOTERM_MF_FAT	GO:0022803~passive transmembrane transporter activity	6	3.296703296703297	0.23938706745716454	GABRD, KCNJ9, SLC24A2, RYR1, KCNK1, KCNMB2	122	365	13288	1.790433415674826	1.0	0.9994114092324566	97.41299898493169
GOTERM_MF_FAT	GO:0015267~channel activity	6	3.296703296703297	0.23938706745716454	GABRD, KCNJ9, SLC24A2, RYR1, KCNK1, KCNMB2	122	365	13288	1.790433415674826	1.0	0.9994114092324566	97.41299898493169
SP_PIR_KEYWORDS	ionic channel	5	2.7472527472527473	0.2436319066022826	GABRD, KCNJ9, RYR1, KCNK1, KCNMB2	150	301	17854	1.9771871539313401	1.0	0.9330243566844573	97.08671893220368
GOTERM_MF_FAT	GO:0022834~ligand-gated channel activity	3	1.6483516483516485	0.2513249546891594	GABRD, KCNJ9, RYR1	122	106	13288	3.0825858335910916	1.0	0.998715461209346	97.90572002863826
GOTERM_MF_FAT	GO:0015276~ligand-gated ion channel activity	3	1.6483516483516485	0.2513249546891594	GABRD, KCNJ9, RYR1	122	106	13288	3.0825858335910916	1.0	0.998715461209346	97.90572002863826
GOTERM_MF_FAT	GO:0022836~gated channel activity	5	2.7472527472527473	0.253560938219236	GABRD, KCNJ9, RYR1, KCNK1, KCNMB2	122	281	13288	1.9380432880228688	1.0	0.9980612475165954	97.9877356962227
SP_PIR_KEYWORDS	potassium	3	1.6483516483516485	0.2585808171087446	SLC9A7, KCNJ9, KCNK1	150	118	17854	3.026101694915254	1.0	0.92972248628807	97.73743611366382
GOTERM_MF_FAT	GO:0031420~alkali metal ion binding	4	2.197802197802198	0.28931413121050586	SLC9A7, KCNJ9, 2010001E11RIK, KCNK1	122	206	13288	2.1149132579977716	1.0	0.9983086766445146	98.9553403236669
GOTERM_MF_FAT	GO:0030955~potassium ion binding	3	1.6483516483516485	0.2918533843339303	SLC9A7, KCNJ9, KCNK1	122	118	13288	2.7691025284801336	1.0	0.9976883009531179	99.00410708433274
GOTERM_MF_FAT	GO:0005267~potassium channel activity	3	1.6483516483516485	0.3287797343894633	KCNJ9, KCNK1, KCNMB2	122	129	13288	2.5329775066717497	1.0	0.9943863441519406	99.51295164056157
SP_PIR_KEYWORDS	transport	16	8.791208791208792	0.331392245634036	GABRD, SLC9A7, SFXN4, ABCA2, KCNK1, KCNMB2, SLC26A4, AFM, KCNJ9, LCN5, APOC4, RYR1, KPNA6, 2010001E11RIK, LBP, ASNA1	150	1571	17854	1.2122384892849565	1.0	0.9480106792926009	99.388885904107
GOTERM_MF_FAT	GO:0005244~voltage-gated ion channel activity	3	1.6483516483516485	0.48696638161956063	KCNJ9, RYR1, KCNK1	122	179	13288	1.825441890282993	1.0	0.9923054113962781	99.98655240609875
GOTERM_MF_FAT	GO:0022832~voltage-gated channel activity	3	1.6483516483516485	0.48696638161956063	KCNJ9, RYR1, KCNK1	122	179	13288	1.825441890282993	1.0	0.9923054113962781	99.98655240609875

Annotation Cluster 13	Enrichment Score: 0.7567179318692873
Category	Term	Count	%	PValue	Genes	List Total	Pop Hits	Pop Total	Fold Enrichment	Bonferroni	Benjamini	FDR
SP_PIR_KEYWORDS	neurogenesis	4	2.197802197802198	0.11945211444148603	SEMA6B, SERPINE2, NEUROD2, DPYSL2	150	144	17854	3.306296296296297	0.9999999999982924	0.9507408221487216	80.02900884147036
SP_PIR_KEYWORDS	differentiation	7	3.8461538461538463	0.18719050972180198	SEMA6B, SERPINE2, SFRP1, IRF6, NEUROD2, DPYSL2, TDRD1	150	460	17854	1.8112753623188407	1.0	0.9472963766730756	92.75270784798752
SP_PIR_KEYWORDS	developmental protein	10	5.4945054945054945	0.24008693969030986	SEMA6B, SERPINE2, SFRP1, FAT3, NUMB, DYNC2H1, NEUROD2, DPYSL2, NKX6-1, TDRD1	150	814	17854	1.4622440622440622	1.0	0.9382544933176871	96.90901059782216

Annotation Cluster 14	Enrichment Score: 0.715321323852143
Category	Term	Count	%	PValue	Genes	List Total	Pop Hits	Pop Total	Fold Enrichment	Bonferroni	Benjamini	FDR
GOTERM_BP_FAT	GO:0010557~positive regulation of macromolecule biosynthetic process	9	4.945054945054945	0.06563696052824572	FOS, UTF1, IRF6, JUN, TCFAP2E, PTMS, NR5A2, KLF2, KLF4	111	530	13588	2.078735339112698	1.0	0.9874001464121206	65.30381657928048
GOTERM_BP_FAT	GO:0010604~positive regulation of macromolecule metabolic process	10	5.4945054945054945	0.07090091131085108	FOS, UTF1, IRF6, JUN, CD4, TCFAP2E, PTMS, NR5A2, KLF2, KLF4	111	633	13588	1.9338770049670522	1.0	0.9797973144934339	68.22942654948608
SP_PIR_KEYWORDS	dna-binding	18	9.89010989010989	0.07721505200701424	FOSB, SPO11, TCFAP2E, NKX6-1, SALL3, FOS, NR1I3, FOXQ1, CHD7, IRF6, JUN, NEUROD2, HIST3H2A, KLF2, NR5A2, ZFP60, LBX2, KLF4	150	1404	17854	1.525982905982906	0.9999999631525951	0.8822933869117457	63.85376947694867
GOTERM_BP_FAT	GO:0031328~positive regulation of cellular biosynthetic process	9	4.945054945054945	0.07894528225462016	FOS, UTF1, IRF6, JUN, TCFAP2E, PTMS, NR5A2, KLF2, KLF4	111	552	13588	1.9958871915393654	1.0	0.9754939702624107	72.25782675120797
GOTERM_BP_FAT	GO:0009891~positive regulation of biosynthetic process	9	4.945054945054945	0.08218141525365277	FOS, UTF1, IRF6, JUN, TCFAP2E, PTMS, NR5A2, KLF2, KLF4	111	557	13588	1.977970789460915	1.0	0.9748627408977526	73.73926453851041
GOTERM_BP_FAT	GO:0045941~positive regulation of transcription	8	4.395604395604396	0.09064910849826346	FOS, UTF1, IRF6, JUN, TCFAP2E, NR5A2, KLF2, KLF4	111	475	13588	2.0617164532954004	1.0	0.9796768335975738	77.27290909501647
GOTERM_MF_FAT	GO:0003700~transcription factor activity	12	6.593406593406594	0.09584678877927161	FOS, NR1I3, FOXQ1, IRF6, JUN, FOSB, TCFAP2E, NR5A2, KLF2, LBX2, NKX6-1, KLF4	122	776	13288	1.6842994760858543	0.9999999999999175	0.9999999999999175	73.9649136640284
GOTERM_BP_FAT	GO:0010628~positive regulation of gene expression	8	4.395604395604396	0.10090433075237383	FOS, UTF1, IRF6, JUN, TCFAP2E, NR5A2, KLF2, KLF4	111	488	13588	2.0067936789248266	1.0	0.9816400303741082	80.9566077733098
GOTERM_BP_FAT	GO:0045935~positive regulation of nucleobase, nucleoside, nucleotide and nucleic acid metabolic process	8	4.395604395604396	0.11965305761765757	FOS, UTF1, IRF6, JUN, TCFAP2E, NR5A2, KLF2, KLF4	111	510	13588	1.9202261084614025	1.0	0.9835159607967118	86.28972586002735
GOTERM_BP_FAT	GO:0051173~positive regulation of nitrogen compound metabolic process	8	4.395604395604396	0.1343561091827548	FOS, UTF1, IRF6, JUN, TCFAP2E, NR5A2, KLF2, KLF4	111	526	13588	1.8618161888123865	1.0	0.9887530393546532	89.45619319044673
GOTERM_MF_FAT	GO:0043565~sequence-specific DNA binding	9	4.945054945054945	0.13458570809397122	FOS, NR1I3, FOXQ1, JUN, FOSB, NR5A2, LBX2, NKX6-1, KLF4	122	556	13288	1.7630616818020992	1.0	0.999999446227199	85.49389116867295
GOTERM_BP_FAT	GO:0045944~positive regulation of transcription from RNA polymerase II promoter	6	3.296703296703297	0.16476720495595276	FOS, UTF1, JUN, TCFAP2E, NR5A2, KLF4	111	358	13588	2.0516382304091803	1.0	0.9890138775914459	93.96291084331762
GOTERM_BP_FAT	GO:0006357~regulation of transcription from RNA polymerase II promoter	8	4.395604395604396	0.23175068212457633	FOS, UTF1, JUN, ABCA2, TCFAP2E, NR5A2, NKX6-1, KLF4	111	616	13588	1.5897975897975898	1.0	0.9929466538970948	98.3603295857687
GOTERM_BP_FAT	GO:0045893~positive regulation of transcription, DNA-dependent	6	3.296703296703297	0.24747718657831652	FOS, UTF1, JUN, TCFAP2E, NR5A2, KLF4	111	416	13588	1.7655925155925156	1.0	0.9940787301195981	98.81231374091914
GOTERM_BP_FAT	GO:0051254~positive regulation of RNA metabolic process	6	3.296703296703297	0.2520387520724007	FOS, UTF1, JUN, TCFAP2E, NR5A2, KLF4	111	419	13588	1.752951041733858	1.0	0.993509361483622	98.91973558920805
GOTERM_BP_FAT	GO:0042127~regulation of cell proliferation	7	3.8461538461538463	0.2698662627567046	EGFR, LST1, IRF6, JUN, NR5A2, VASH2, KLF4	111	538	13588	1.59275260390502	1.0	0.9942482549463314	99.25838543344425
GOTERM_MF_FAT	GO:0030528~transcription regulator activity	14	7.6923076923076925	0.30323318497503193	UTF1, TCFAP2E, FOSB, NKX6-1, FOS, FOXQ1, NR1I3, IRF6, JUN, NEUROD2, KLF2, NR5A2, LBX2, KLF4	122	1206	13288	1.2643884403121008	1.0	0.9966061541928747	99.19787516842014
SP_PIR_KEYWORDS	transcription regulation	16	8.791208791208792	0.3091707240705375	CRTC3, UTF1, TCFAP2E, SALL3, NR1I3, FOXQ1, CHD7, BAZ1A, IRF6, BCORL1, JUN, NEUROD2, KLF2, NR5A2, LBX2, KLF4	150	1546	17854	1.231841310909875	1.0	0.9400111930336005	99.07545035129063
GOTERM_BP_FAT	GO:0045449~regulation of transcription	21	11.538461538461538	0.3428442044525313	CRTC3, UTF1, ABCA2, FOSB, TCFAP2E, NKX6-1, SALL3, FOS, NR1I3, FOXQ1, CHD7, BAZ1A, IRF6, BCORL1, JUN, NEUROD2, KLF2, NR5A2, ZFP60, LBX2, KLF4	111	2227	13588	1.1543343972621027	1.0	0.9973068335225882	99.85641959510032
GOTERM_MF_FAT	GO:0003677~DNA binding	19	10.43956043956044	0.35500814005968	FOSB, SPO11, TCFAP2E, NKX6-1, SALL3, FMN1, FOS, NR1I3, FOXQ1, CHD7, IRF6, JUN, NEUROD2, HIST3H2A, KLF2, NR5A2, ZFP60, LBX2, KLF4	122	1781	13288	1.161955431190803	1.0	0.9907463880959069	99.71400073374431
GOTERM_BP_FAT	GO:0006350~transcription	17	9.340659340659341	0.3598431170819379	CRTC3, UTF1, TCFAP2E, SALL3, NR1I3, FOXQ1, CHD7, BAZ1A, IRF6, BCORL1, JUN, NEUROD2, KLF2, NR5A2, ZFP60, LBX2, KLF4	111	1772	13588	1.1744046529599577	1.0	0.9977479342566489	99.90458231442129
SP_PIR_KEYWORDS	activator	6	3.296703296703297	0.3789250653043323	CRTC3, NR1I3, UTF1, TCFAP2E, KLF2, KLF4	150	484	17854	1.4755371900826446	1.0	0.9580130076703464	99.75980996271036
SP_PIR_KEYWORDS	Transcription	17	9.340659340659341	0.4061184594941973	CRTC3, UTF1, TCFAP2E, SALL3, NR1I3, FOXQ1, CHD7, BAZ1A, IRF6, BCORL1, JUN, NEUROD2, KLF2, NR5A2, ZFP60, LBX2, KLF4	150	1769	17854	1.14384021104202	1.0	0.9653793479522189	99.86375179066543
GOTERM_BP_FAT	GO:0006355~regulation of transcription, DNA-dependent	14	7.6923076923076925	0.40680754494036125	UTF1, ABCA2, TCFAP2E, FOSB, NKX6-1, FOS, FOXQ1, NR1I3, IRF6, JUN, NR5A2, ZFP60, LBX2, KLF4	111	1465	13588	1.169830581434677	1.0	0.9985590626136603	99.97091433516644
GOTERM_BP_FAT	GO:0051252~regulation of RNA metabolic process	14	7.6923076923076925	0.4294406255596808	UTF1, ABCA2, TCFAP2E, FOSB, NKX6-1, FOS, FOXQ1, NR1I3, IRF6, JUN, NR5A2, ZFP60, LBX2, KLF4	111	1488	13588	1.1517485227162645	1.0	0.9986028646733943	99.9841416991103
SP_PIR_KEYWORDS	nucleus	29	15.934065934065933	0.8036148895577523	CRTC3, SPO11, IGF2BP3, FOS, FOXQ1, CHD7, HIST3H2A, UTF1, SYNPO2, FOSB, TCFAP2E, NKX6-1, RAD50, SALL3, FMN1, NR1I3, BAZ1A, GVIN1, IRF6, BCORL1, JUN, NEUROD2, AI428936, ZFP60, KLF2, NR5A2, ASNA1, LBX2, KLF4	150	3808	17854	0.9064530812324929	1.0	0.9987280679869929	99.99999988817481

Annotation Cluster 15	Enrichment Score: 0.6304487723208678
Category	Term	Count	%	PValue	Genes	List Total	Pop Hits	Pop Total	Fold Enrichment	Bonferroni	Benjamini	FDR
GOTERM_BP_FAT	GO:0032268~regulation of cellular protein metabolic process	6	3.296703296703297	0.0770388634738296	EGFR, JUN, IREB2, CD4, IGF2BP3, PTMS	111	280	13588	2.623166023166023	1.0	0.9777603263328829	71.34886839773709
GOTERM_BP_FAT	GO:0019220~regulation of phosphate metabolic process	5	2.7472527472527473	0.22712822746350192	EGFR, ANKRD54, JUN, 4930403L05RIK, CD4	111	301	13588	2.0334620334620332	1.0	0.9936036390771238	98.19956408907848
GOTERM_BP_FAT	GO:0051174~regulation of phosphorus metabolic process	5	2.7472527472527473	0.22712822746350192	EGFR, ANKRD54, JUN, 4930403L05RIK, CD4	111	301	13588	2.0334620334620332	1.0	0.9936036390771238	98.19956408907848
GOTERM_BP_FAT	GO:0001932~regulation of protein amino acid phosphorylation	3	1.6483516483516485	0.2566326698522317	EGFR, JUN, CD4	111	121	13588	3.035068125977217	1.0	0.9935726954773079	99.01867729846882
GOTERM_BP_FAT	GO:0031399~regulation of protein modification process	3	1.6483516483516485	0.38696826521543015	EGFR, JUN, CD4	111	165	13588	2.225716625716626	1.0	0.9980041146191236	99.95142124650759
GOTERM_BP_FAT	GO:0042325~regulation of phosphorylation	4	2.197802197802198	0.4178957775227916	EGFR, ANKRD54, JUN, CD4	111	290	13588	1.68847468157813	1.0	0.9985080909500882	99.97832769691765

Annotation Cluster 16	Enrichment Score: 0.6234421736726651
Category	Term	Count	%	PValue	Genes	List Total	Pop Hits	Pop Total	Fold Enrichment	Bonferroni	Benjamini	FDR
GOTERM_BP_FAT	GO:0043413~biopolymer glycosylation	3	1.6483516483516485	0.16794465961720054	ST6GALNAC5, ST8SIA4, CD4	111	91	13588	4.035640035640036	1.0	0.9872747690602659	94.31123700039666
GOTERM_BP_FAT	GO:0070085~glycosylation	3	1.6483516483516485	0.16794465961720054	ST6GALNAC5, ST8SIA4, CD4	111	91	13588	4.035640035640036	1.0	0.9872747690602659	94.31123700039666
GOTERM_BP_FAT	GO:0006486~protein amino acid glycosylation	3	1.6483516483516485	0.16794465961720054	ST6GALNAC5, ST8SIA4, CD4	111	91	13588	4.035640035640036	1.0	0.9872747690602659	94.31123700039666
GOTERM_BP_FAT	GO:0009101~glycoprotein biosynthetic process	3	1.6483516483516485	0.24463043770392012	ST6GALNAC5, ST8SIA4, CD4	111	117	13588	3.138831138831139	1.0	0.9942833733177816	98.74029294315692
GOTERM_BP_FAT	GO:0009100~glycoprotein metabolic process	3	1.6483516483516485	0.33439909210971686	ST6GALNAC5, ST8SIA4, CD4	111	147	13588	2.4982533553962125	1.0	0.9973205388387897	99.82478903514308
GOTERM_CC_FAT	GO:0012505~endomembrane system	6	3.296703296703297	0.4688919539451034	ST6GALNAC5, ST8SIA4, RYR1, KPNA6, CD4, WAS	106	535	12504	1.322941280197496	1.0	0.9984029016178979	99.9566112252576

Annotation Cluster 17	Enrichment Score: 0.6071550873729916
Category	Term	Count	%	PValue	Genes	List Total	Pop Hits	Pop Total	Fold Enrichment	Bonferroni	Benjamini	FDR
GOTERM_BP_FAT	GO:0032268~regulation of cellular protein metabolic process	6	3.296703296703297	0.0770388634738296	EGFR, JUN, IREB2, CD4, IGF2BP3, PTMS	111	280	13588	2.623166023166023	1.0	0.9777603263328829	71.34886839773709
GOTERM_BP_FAT	GO:0006417~regulation of translation	3	1.6483516483516485	0.19409095456843792	IREB2, IGF2BP3, PTMS	111	100	13588	3.6724324324324327	1.0	0.9913245369187549	96.54206266316359
GOTERM_BP_FAT	GO:0010608~posttranscriptional regulation of gene expression	3	1.6483516483516485	0.3373575635591606	IREB2, IGF2BP3, PTMS	111	148	13588	2.4813732651570493	1.0	0.9972383242584574	99.83654576957413
GOTERM_MF_FAT	GO:0003723~RNA binding	6	3.296703296703297	0.7388802120648742	IREB2, IGF2BP3, LGTN, PTMS, AKAP1, OAS1F	122	672	13288	0.9724824355971896	1.0	0.9995565662339981	99.99999837375749

Annotation Cluster 18	Enrichment Score: 0.5811574965730778
Category	Term	Count	%	PValue	Genes	List Total	Pop Hits	Pop Total	Fold Enrichment	Bonferroni	Benjamini	FDR
KEGG_PATHWAY	mmu04010:MAPK signaling pathway	6	3.296703296703297	0.06398559642847501	EGFR, FOS, ACVR1B, JUN, GNA12, RASA1	48	265	5738	2.7066037735849053	0.994245103992799	0.7245711872611107	50.31420675569169
GOTERM_BP_FAT	GO:0001701~in utero embryonic development	4	2.197802197802198	0.3675171000231172	EGFR, ACVR1B, CHD7, GNA12	111	267	13588	1.8339238114519014	1.0	0.9977040063029525	99.92093868516945
GOTERM_BP_FAT	GO:0043009~chordate embryonic development	5	2.7472527472527473	0.44516192352438244	EGFR, ACVR1B, CHD7, SFRP1, GNA12	111	421	13588	1.453852902784019	1.0	0.9988996968363069	99.98974218528862
GOTERM_BP_FAT	GO:0009792~embryonic development ending in birth or egg hatching	5	2.7472527472527473	0.45236836883763376	EGFR, ACVR1B, CHD7, SFRP1, GNA12	111	425	13588	1.4401695813460518	1.0	0.9989669179766187	99.991633805266

Annotation Cluster 19	Enrichment Score: 0.5603994367848683
Category	Term	Count	%	PValue	Genes	List Total	Pop Hits	Pop Total	Fold Enrichment	Bonferroni	Benjamini	FDR
GOTERM_BP_FAT	GO:0016485~protein processing	4	2.197802197802198	0.036509701026393254	METAP2, DYNC2H1, C2, PRSS12	111	90	13588	5.44064064064064	0.9999999999999973	0.952632289519151	44.00506530556251
GOTERM_BP_FAT	GO:0051604~protein maturation	4	2.197802197802198	0.04290262939734974	METAP2, DYNC2H1, C2, PRSS12	111	96	13588	5.1006006006006	1.0	0.9629715738037551	49.5258567828573
SP_PIR_KEYWORDS	Serine protease	4	2.197802197802198	0.15763156435124237	RHBDL3, C2, PRSS22, PRSS12	150	164	17854	2.903089430894309	0.9999999999999999	0.9523939652064646	88.60739618986496
SP_PIR_KEYWORDS	hydrolase	17	9.340659340659341	0.18553833392338387	PTPRJ, HYAL1, RNASE1, METAP2, ADAMTS20, SPO11, RAD50, CHIT1, CYLD, CHD7, BC005764, PDE1C, C2, RHBDL3, ASNA1, PRSS22, PRSS12	150	1500	17854	1.3489688888888887	1.0	0.9559485124157752	92.56393519687379
GOTERM_MF_FAT	GO:0004252~serine-type endopeptidase activity	4	2.197802197802198	0.24744060391891837	RHBDL3, C2, PRSS22, PRSS12	122	189	13288	2.3051435510451905	1.0	0.999160911380817	97.75585023830978
SP_PIR_KEYWORDS	Protease	7	3.8461538461538463	0.25234146750129793	CYLD, METAP2, ADAMTS20, RHBDL3, C2, PRSS22, PRSS12	150	509	17854	1.6369089718402097	1.0	0.932332103096342	97.48413105857972
UP_SEQ_FEATURE	domain:Peptidase S1	3	1.6483516483516485	0.2685076906207629	C2, PRSS22, PRSS12	147	111	16021	2.9455782312925165	1.0	0.9999415829372859	98.93205630295411
GOTERM_MF_FAT	GO:0008236~serine-type peptidase activity	4	2.197802197802198	0.3042433433623657	RHBDL3, C2, PRSS22, PRSS12	122	212	13288	2.055057222394061	1.0	0.9955869618340659	99.21326881330941
GOTERM_MF_FAT	GO:0017171~serine hydrolase activity	4	2.197802197802198	0.3067358215641064	RHBDL3, C2, PRSS22, PRSS12	122	213	13288	2.0454090664203806	1.0	0.994571230552638	99.25008984310902
INTERPRO	IPR018114:Peptidase S1/S6, chymotrypsin/Hap, active site	3	1.6483516483516485	0.3742946028228882	C2, PRSS22, PRSS12	154	151	17763	2.291605745248129	1.0	0.999999997981658	99.86424132923281
INTERPRO	IPR001254:Peptidase S1 and S6, chymotrypsin/Hap	3	1.6483516483516485	0.39871769591960565	C2, PRSS22, PRSS12	154	159	17763	2.1763048272482233	1.0	0.9999999862319044	99.92250149648197
SMART	SM00020:Tryp_SPc	3	1.6483516483516485	0.42570427636590635	C2, PRSS22, PRSS12	84	159	9131	2.0509883198562444	1.0	0.9999032629052658	99.78788944874577
GOTERM_MF_FAT	GO:0070011~peptidase activity, acting on L-amino acid peptides	7	3.8461538461538463	0.47182631824064347	CYLD, METAP2, ADAMTS20, RHBDL3, C2, PRSS22, PRSS12	122	603	13288	1.2643884403121008	1.0	0.99250758535505	99.98016893377755
GOTERM_MF_FAT	GO:0008233~peptidase activity	7	3.8461538461538463	0.5131317677131995	CYLD, METAP2, ADAMTS20, RHBDL3, C2, PRSS22, PRSS12	122	629	13288	1.2121243712371967	1.0	0.9932946867739931	99.99331657355575
GOTERM_MF_FAT	GO:0004175~endopeptidase activity	5	2.7472527472527473	0.5368529363784952	ADAMTS20, RHBDL3, C2, PRSS22, PRSS12	122	421	13288	1.2935633347611073	1.0	0.9939898141522499	99.99657019748722
UP_SEQ_FEATURE	active site:Charge relay system	3	1.6483516483516485	0.5410349808970913	C2, PRSS22, PRSS12	147	198	16021	1.6513090084518656	1.0	0.9999999324341526	99.99877088087622
GOTERM_BP_FAT	GO:0006508~proteolysis	6	3.296703296703297	0.9284527693547935	CYLD, METAP2, ADAMTS20, C2, PRSS22, PRSS12	111	1034	13588	0.7103350933138167	1.0	0.9999999926733846	100.0

Annotation Cluster 20	Enrichment Score: 0.5415573023388548
Category	Term	Count	%	PValue	Genes	List Total	Pop Hits	Pop Total	Fold Enrichment	Bonferroni	Benjamini	FDR
INTERPRO	IPR018029:C2 membrane targeting protein	3	1.6483516483516485	0.2320384211153665	PLCL2, CPNE5, RASA1	154	106	17763	3.264457240872335	1.0	0.9999999999994246	97.57052668024924
INTERPRO	IPR000008:C2 calcium-dependent membrane targeting	3	1.6483516483516485	0.30852932837974134	PLCL2, CPNE5, RASA1	154	130	17763	2.661788211788212	1.0	0.9999999999960442	99.44547684507835
SMART	SM00239:C2	3	1.6483516483516485	0.3314909967476759	PLCL2, CPNE5, RASA1	84	130	9131	2.508516483516483	1.0	0.9999985200671205	98.85500177285402

Annotation Cluster 21	Enrichment Score: 0.5126836163278332
Category	Term	Count	%	PValue	Genes	List Total	Pop Hits	Pop Total	Fold Enrichment	Bonferroni	Benjamini	FDR
GOTERM_MF_FAT	GO:0043167~ion binding	42	23.076923076923077	0.17425963210226494	ADCY4, SLC9A7, METAP2, ZBTB10, SFXN4, RNF214, IL17RD, CHIT1, TRIM46, CDH22, PLCL2, ACVR1B, 1600014K23RIK, DGCR2, FAT3, HIST3H2A, COX17, TDRD1, GABRD, DTX4, MGAT4A, ADAMTS20, SPARCL1, IREB2, KCNK1, CDO1, TANK, RAD50, SALL3, SLC26A4, NDOR1, NR1I3, BAZ1A, KCNJ9, NBR1, RYR1, 2010001E11RIK, RHBDL3, ZFP60, KLF2, NR5A2, KLF4	122	3934	13288	1.1628259728137216	1.0	0.9999993917909847	92.24924664401394
SP_PIR_KEYWORDS	zinc-finger	14	7.6923076923076925	0.20554264253514282	DTX4, RNF214, TANK, SALL3, TRIM46, NR1I3, BAZ1A, NBR1, HIST3H2A, KLF2, NR5A2, ZFP60, KLF4, TDRD1	150	1204	17854	1.3840310077519382	1.0	0.9241878636390818	94.57274024500822
GOTERM_MF_FAT	GO:0043169~cation binding	40	21.978021978021978	0.2626548415968799	ADCY4, SLC9A7, METAP2, ZBTB10, SFXN4, RNF214, IL17RD, CHIT1, TRIM46, PLCL2, CDH22, ACVR1B, 1600014K23RIK, DGCR2, FAT3, HIST3H2A, COX17, TDRD1, DTX4, MGAT4A, ADAMTS20, SPARCL1, IREB2, KCNK1, CDO1, TANK, RAD50, SALL3, NDOR1, NR1I3, BAZ1A, KCNJ9, NBR1, RYR1, 2010001E11RIK, RHBDL3, ZFP60, KLF2, NR5A2, KLF4	122	3885	13288	1.1214211869949573	1.0	0.9976972934166912	98.29162636801134
SP_PIR_KEYWORDS	metal-binding	26	14.285714285714285	0.3059089026070265	ADCY4, METAP2, RNF214, TRIM46, ACVR1B, DGCR2, PDE1C, HIST3H2A, COX17, TDRD1, DTX4, MGAT4A, ADAMTS20, IREB2, CDO1, TANK, RAD50, SALL3, NR1I3, BAZ1A, NBR1, NR5A2, ZFP60, KLF2, ASNA1, KLF4	150	2682	17854	1.1538752174993785	1.0	0.9439013791902278	99.01862335370201
GOTERM_MF_FAT	GO:0046872~metal ion binding	39	21.428571428571427	0.30786800269482245	ADCY4, SLC9A7, METAP2, ZBTB10, SFXN4, RNF214, IL17RD, TRIM46, PLCL2, CDH22, ACVR1B, 1600014K23RIK, DGCR2, FAT3, HIST3H2A, COX17, TDRD1, DTX4, MGAT4A, ADAMTS20, SPARCL1, IREB2, KCNK1, CDO1, TANK, RAD50, SALL3, NDOR1, NR1I3, BAZ1A, KCNJ9, NBR1, RYR1, 2010001E11RIK, RHBDL3, ZFP60, KLF2, NR5A2, KLF4	122	3850	13288	1.1033255269320845	1.0	0.9932698888408729	99.26628305577674
GOTERM_MF_FAT	GO:0046914~transition metal ion binding	27	14.835164835164836	0.3366234069253219	METAP2, ZBTB10, SFXN4, RNF214, IL17RD, TRIM46, 1600014K23RIK, ACVR1B, DGCR2, HIST3H2A, COX17, TDRD1, DTX4, ADAMTS20, IREB2, CDO1, TANK, RAD50, SALL3, NDOR1, NR1I3, BAZ1A, NBR1, NR5A2, ZFP60, KLF2, KLF4	122	2608	13288	1.1276023332998089	1.0	0.9910825301187804	99.58371601204088
SP_PIR_KEYWORDS	zinc	18	9.89010989010989	0.4064689954983294	DTX4, ADAMTS20, RNF214, TANK, RAD50, TRIM46, SALL3, NR1I3, DGCR2, BAZ1A, NBR1, HIST3H2A, ASNA1, KLF2, NR5A2, ZFP60, KLF4, TDRD1	150	1886	17854	1.1359915164369034	1.0	0.961920643581391	99.86476666080488
GOTERM_MF_FAT	GO:0008270~zinc ion binding	19	10.43956043956044	0.653008034151818	DTX4, ZBTB10, ADAMTS20, RNF214, IL17RD, TANK, RAD50, TRIM46, SALL3, NR1I3, DGCR2, BAZ1A, NBR1, HIST3H2A, KLF2, NR5A2, ZFP60, TDRD1, KLF4	122	2105	13288	0.9831081344184416	1.0	0.9984332116466731	99.99992748861939

Annotation Cluster 22	Enrichment Score: 0.48077924576421877
Category	Term	Count	%	PValue	Genes	List Total	Pop Hits	Pop Total	Fold Enrichment	Bonferroni	Benjamini	FDR
GOTERM_BP_FAT	GO:0048666~neuron development	5	2.7472527472527473	0.21174879867493698	SALL3, PPP1R9A, LST1, NUMB, NEUROD2	111	292	13588	2.0961372331235344	1.0	0.9932023215832118	97.55205886724974
GOTERM_BP_FAT	GO:0030182~neuron differentiation	6	3.296703296703297	0.22208144512133782	SALL3, PPP1R9A, LST1, NUMB, NEUROD2, NKX6-1	111	399	13588	1.8408182618708935	1.0	0.9934861877628954	98.00725756159349
GOTERM_BP_FAT	GO:0030030~cell projection organization	4	2.197802197802198	0.4794723946920783	PPP1R9A, LST1, NUMB, DYNC2H1	111	319	13588	1.5349769832528453	1.0	0.9990981253919182	99.99620853239134
GOTERM_BP_FAT	GO:0031175~neuron projection development	3	1.6483516483516485	0.5294027330455624	PPP1R9A, LST1, NUMB	111	218	13588	1.6846020332258864	1.0	0.9995187653977771	99.99921301203668

Annotation Cluster 23	Enrichment Score: 0.47225320286413613
Category	Term	Count	%	PValue	Genes	List Total	Pop Hits	Pop Total	Fold Enrichment	Bonferroni	Benjamini	FDR
INTERPRO	IPR001841:Zinc finger, RING-type	5	2.7472527472527473	0.2331915127875836	TRIM46, DTX4, BAZ1A, HIST3H2A, RNF214	154	286	17763	2.0165062210516753	1.0	0.9999999998580086	97.62138914310043
SMART	SM00184:RING	5	2.7472527472527473	0.26208185372328285	TRIM46, DTX4, BAZ1A, HIST3H2A, RNF214	84	286	9131	1.900391275391275	0.9999999999999368	0.9999997485743889	96.57250274478167
INTERPRO	IPR017907:Zinc finger, RING-type, conserved site	4	2.197802197802198	0.3745767417031216	TRIM46, DTX4, HIST3H2A, RNF214	154	254	17763	1.8164433991205646	1.0	0.9999999877581698	99.86510074080606
INTERPRO	IPR018957:Zinc finger, C3HC4 RING-type	3	1.6483516483516485	0.5640228377003568	TRIM46, DTX4, HIST3H2A	154	219	17763	1.580056929371998	1.0	0.9999999991206182	99.99916162970557

Annotation Cluster 24	Enrichment Score: 0.45154044617777583
Category	Term	Count	%	PValue	Genes	List Total	Pop Hits	Pop Total	Fold Enrichment	Bonferroni	Benjamini	FDR
SP_PIR_KEYWORDS	meiosis	3	1.6483516483516485	0.06533925955427117	SPO11, RAD50, TDRD1	150	50	17854	7.1416	0.9999994385614882	0.8720491511624586	57.50011931828688
GOTERM_BP_FAT	GO:0051327~M phase of meiotic cell cycle	3	1.6483516483516485	0.1593737335825952	SPO11, RAD50, TDRD1	111	88	13588	4.173218673218673	1.0	0.9900055068956638	93.3255792394445
GOTERM_BP_FAT	GO:0007126~meiosis	3	1.6483516483516485	0.1593737335825952	SPO11, RAD50, TDRD1	111	88	13588	4.173218673218673	1.0	0.9900055068956638	93.3255792394445
GOTERM_BP_FAT	GO:0051321~meiotic cell cycle	3	1.6483516483516485	0.1650785880833148	SPO11, RAD50, TDRD1	111	90	13588	4.080480480480481	1.0	0.987701652464066	93.99790813772674
GOTERM_BP_FAT	GO:0000279~M phase	3	1.6483516483516485	0.6714164134656846	SPO11, RAD50, TDRD1	111	283	13588	1.2976793047464426	1.0	0.9999517705196466	99.99999709216438
GOTERM_BP_FAT	GO:0022403~cell cycle phase	3	1.6483516483516485	0.7481205614999705	SPO11, RAD50, TDRD1	111	328	13588	1.1196440342781808	1.0	0.9999889150844761	99.99999995392865
GOTERM_BP_FAT	GO:0022402~cell cycle process	3	1.6483516483516485	0.831728384576851	SPO11, RAD50, TDRD1	111	393	13588	0.9344611787359879	1.0	0.9999990415549126	99.9999999999145
GOTERM_BP_FAT	GO:0006259~DNA metabolic process	3	1.6483516483516485	0.8594087453239596	SPO11, RAD50, TDRD1	111	421	13588	0.8723117416704116	1.0	0.999999693143356	99.99999999999481
GOTERM_BP_FAT	GO:0007049~cell cycle	4	2.197802197802198	0.8775920892774172	ANKRD54, SPO11, RAD50, TDRD1	111	611	13588	0.8014036950207163	1.0	0.9999998608869203	99.9999999999994

Annotation Cluster 25	Enrichment Score: 0.4387380026260994
Category	Term	Count	%	PValue	Genes	List Total	Pop Hits	Pop Total	Fold Enrichment	Bonferroni	Benjamini	FDR
GOTERM_CC_FAT	GO:0005773~vacuole	4	2.197802197802198	0.2452491460829605	HYAL1, ATG9B, ABCA2, CHIT1	106	204	12504	2.3129855715871255	1.0	0.997722265330614	96.80241099213296
GOTERM_CC_FAT	GO:0005764~lysosome	3	1.6483516483516485	0.4422795011780418	HYAL1, ABCA2, CHIT1	106	178	12504	1.9881280474878102	1.0	0.9988105718786623	99.92107943294832
GOTERM_CC_FAT	GO:0000323~lytic vacuole	3	1.6483516483516485	0.4451246827015541	HYAL1, ABCA2, CHIT1	106	179	12504	1.9770211868873195	1.0	0.9982855973415486	99.9258669437057

Annotation Cluster 26	Enrichment Score: 0.43414378192555664
Category	Term	Count	%	PValue	Genes	List Total	Pop Hits	Pop Total	Fold Enrichment	Bonferroni	Benjamini	FDR
GOTERM_BP_FAT	GO:0030900~forebrain development	4	2.197802197802198	0.15341563251179424	SALL3, EGFR, NUMB, DYNC2H1	111	167	13588	2.9320817823811836	1.0	0.9894564541479745	92.5485880422298
GOTERM_BP_FAT	GO:0000902~cell morphogenesis	4	2.197802197802198	0.45854660194127494	EGFR, LST1, NUMB, DYNC2H1	111	309	13588	1.5846526137788273	1.0	0.9990093933988607	99.99299029754832
GOTERM_BP_FAT	GO:0030030~cell projection organization	4	2.197802197802198	0.4794723946920783	PPP1R9A, LST1, NUMB, DYNC2H1	111	319	13588	1.5349769832528453	1.0	0.9990981253919182	99.99620853239134
GOTERM_BP_FAT	GO:0032989~cellular component morphogenesis	4	2.197802197802198	0.5437611430982058	EGFR, LST1, NUMB, DYNC2H1	111	351	13588	1.3950360617027284	1.0	0.9995813184496188	99.99951454913142

Annotation Cluster 27	Enrichment Score: 0.41954095183934353
Category	Term	Count	%	PValue	Genes	List Total	Pop Hits	Pop Total	Fold Enrichment	Bonferroni	Benjamini	FDR
INTERPRO	IPR013032:EGF-like region, conserved site	6	3.296703296703297	0.1301013464634245	HYAL1, FAT3, OPN1MW, ABCA2, C130021I20RIK, ITGBL1	154	310	17763	2.2324675324675325	1.0	0.9999999975768941	85.94978873032385
INTERPRO	IPR006210:EGF-like	3	1.6483516483516485	0.5239326932837717	HYAL1, FAT3, ITGBL1	154	203	17763	1.7045934361205297	1.0	0.9999999993327439	99.99710679284802
SMART	SM00181:EGF	3	1.6483516483516485	0.5543708945543817	HYAL1, FAT3, ITGBL1	84	203	9131	1.606439127375088	1.0	0.9999903320053058	99.987299066569
SP_PIR_KEYWORDS	egf-like domain	3	1.6483516483516485	0.5552371051233111	HYAL1, FAT3, ITGBL1	150	222	17854	1.6084684684684685	1.0	0.9819278902406	99.99649889603462

Annotation Cluster 28	Enrichment Score: 0.4165400375358455
Category	Term	Count	%	PValue	Genes	List Total	Pop Hits	Pop Total	Fold Enrichment	Bonferroni	Benjamini	FDR
GOTERM_BP_FAT	GO:0042493~response to drug	4	2.197802197802198	0.034496805045175896	FOS, DGCR2, JUN, HADHA	111	88	13588	5.5642915642915645	0.9999999999999823	0.9703528151463404	42.153005981527805
KEGG_PATHWAY	mmu04660:T cell receptor signaling pathway	3	1.6483516483516485	0.2517068576627496	FOS, JUN, CD4	48	118	5738	3.0391949152542375	0.9999999998494788	0.940816627326299	95.34461377786407
GOTERM_CC_FAT	GO:0031974~membrane-enclosed lumen	6	3.296703296703297	0.973957346048119	FOS, JUN, CD4, OGDH, COX17, HADHA	106	1174	12504	0.6028735816913632	1.0	0.999997450829352	100.0
GOTERM_CC_FAT	GO:0070013~intracellular organelle lumen	5	2.7472527472527473	0.9885374830966327	FOS, JUN, CD4, OGDH, HADHA	106	1133	12504	0.52057486386118	1.0	0.9999998071992308	100.0
GOTERM_CC_FAT	GO:0043233~organelle lumen	5	2.7472527472527473	0.9887643763351319	FOS, JUN, CD4, OGDH, HADHA	106	1136	12504	0.5192001062981664	1.0	0.9999997560393061	100.0

Annotation Cluster 29	Enrichment Score: 0.35915009385778457
Category	Term	Count	%	PValue	Genes	List Total	Pop Hits	Pop Total	Fold Enrichment	Bonferroni	Benjamini	FDR
GOTERM_MF_FAT	GO:0000166~nucleotide binding	23	12.637362637362637	0.3364317851920054	EGFR, ADCY4, NLRP6, FASTKD1, GNA12, ABCA2, SPO11, IGF2BP3, HADHA, RAD50, ACVR1B, NDOR1, ATAD3A, HSPA12A, P2RY6, GLUL, CHD7, GVIN1, PDE1C, EFTUD1, DYNC2H1, ASNA1, OAS1F	122	2183	13288	1.1475560027935687	1.0	0.9925911384939821	99.58210709738762
GOTERM_MF_FAT	GO:0032559~adenyl ribonucleotide binding	16	8.791208791208792	0.35033150567419635	EGFR, NLRP6, ADCY4, FASTKD1, ABCA2, SPO11, RAD50, ACVR1B, ATAD3A, HSPA12A, GLUL, CHD7, PDE1C, DYNC2H1, ASNA1, OAS1F	122	1460	13288	1.1936222771165508	1.0	0.9915717931303897	99.68502867362284
GOTERM_MF_FAT	GO:0032553~ribonucleotide binding	19	10.43956043956044	0.3689049351184509	EGFR, NLRP6, ADCY4, FASTKD1, GNA12, ABCA2, SPO11, RAD50, ACVR1B, ATAD3A, HSPA12A, GLUL, CHD7, GVIN1, PDE1C, EFTUD1, DYNC2H1, ASNA1, OAS1F	122	1796	13288	1.1522509036474498	1.0	0.9913122304862343	99.7861927381952
GOTERM_MF_FAT	GO:0032555~purine ribonucleotide binding	19	10.43956043956044	0.3689049351184509	EGFR, NLRP6, ADCY4, FASTKD1, GNA12, ABCA2, SPO11, RAD50, ACVR1B, ATAD3A, HSPA12A, GLUL, CHD7, GVIN1, PDE1C, EFTUD1, DYNC2H1, ASNA1, OAS1F	122	1796	13288	1.1522509036474498	1.0	0.9913122304862343	99.7861927381952
GOTERM_MF_FAT	GO:0030554~adenyl nucleotide binding	16	8.791208791208792	0.42683921336204766	EGFR, NLRP6, ADCY4, FASTKD1, ABCA2, SPO11, RAD50, ACVR1B, ATAD3A, HSPA12A, GLUL, CHD7, PDE1C, DYNC2H1, ASNA1, OAS1F	122	1535	13288	1.1353019704170448	1.0	0.9935458609225732	99.9409135423918
GOTERM_MF_FAT	GO:0017076~purine nucleotide binding	19	10.43956043956044	0.4396122680694398	EGFR, NLRP6, ADCY4, FASTKD1, GNA12, ABCA2, SPO11, RAD50, ACVR1B, ATAD3A, HSPA12A, GLUL, CHD7, GVIN1, PDE1C, EFTUD1, DYNC2H1, ASNA1, OAS1F	122	1871	13288	1.106062331881785	1.0	0.9928981057183949	99.95627203294572
GOTERM_MF_FAT	GO:0001883~purine nucleoside binding	16	8.791208791208792	0.44024420544805865	EGFR, NLRP6, ADCY4, FASTKD1, ABCA2, SPO11, RAD50, ACVR1B, ATAD3A, HSPA12A, GLUL, CHD7, PDE1C, DYNC2H1, ASNA1, OAS1F	122	1548	13288	1.125767780743	1.0	0.9919278661228276	99.95692607380305
GOTERM_MF_FAT	GO:0005524~ATP binding	15	8.241758241758241	0.4431378195971135	EGFR, NLRP6, ADCY4, FASTKD1, ABCA2, SPO11, RAD50, ACVR1B, ATAD3A, HSPA12A, GLUL, CHD7, DYNC2H1, OAS1F, ASNA1	122	1443	13288	1.1322040830237552	1.0	0.9911820681317841	99.95980691977118
GOTERM_MF_FAT	GO:0001882~nucleoside binding	16	8.791208791208792	0.450558330326711	EGFR, NLRP6, ADCY4, FASTKD1, ABCA2, SPO11, RAD50, ACVR1B, ATAD3A, HSPA12A, GLUL, CHD7, PDE1C, DYNC2H1, ASNA1, OAS1F	122	1558	13288	1.1185420568614661	1.0	0.9910134377106673	99.96640023605268
SP_PIR_KEYWORDS	nucleotide-binding	15	8.241758241758241	0.49728394186794267	EGFR, NLRP6, ADCY4, GNA12, ABCA2, RAD50, ACVR1B, ATAD3A, HSPA12A, GLUL, CHD7, GVIN1, DYNC2H1, EFTUD1, ASNA1	150	1631	17854	1.094665849172287	1.0	0.9788244129370938	99.98348759394537
SP_PIR_KEYWORDS	atp-binding	12	6.593406593406594	0.5125461645757933	EGFR, NLRP6, ACVR1B, ADCY4, GLUL, ATAD3A, HSPA12A, CHD7, DYNC2H1, ABCA2, ASNA1, RAD50	150	1287	17854	1.1098057498057499	1.0	0.9782105712622984	99.98882467139748
UP_SEQ_FEATURE	nucleotide phosphate-binding region:ATP	8	4.395604395604396	0.7266724599843819	EGFR, NLRP6, ACVR1B, ATAD3A, CHD7, DYNC2H1, ASNA1, RAD50	147	907	16021	0.9612912419653639	1.0	0.9999999999493122	99.99999933691957

Annotation Cluster 30	Enrichment Score: 0.33327651525242735
Category	Term	Count	%	PValue	Genes	List Total	Pop Hits	Pop Total	Fold Enrichment	Bonferroni	Benjamini	FDR
KEGG_PATHWAY	mmu04520:Adherens junction	4	2.197802197802198	0.023864899258171847	EGFR, PTPRJ, ACVR1B, WAS	48	76	5738	6.291666666666666	0.8480241697171507	0.6101592244481738	22.547028284105973
GOTERM_BP_FAT	GO:0006468~protein amino acid phosphorylation	3	1.6483516483516485	0.9685617051776431	EGFR, ACVR1B, TNKS	111	640	13588	0.5738175675675675	1.0	0.9999999999459698	100.0
GOTERM_BP_FAT	GO:0006796~phosphate metabolic process	4	2.197802197802198	0.9745044633143992	EGFR, PTPRJ, ACVR1B, TNKS	111	866	13588	0.5654245469487964	1.0	0.9999999999844148	100.0
GOTERM_BP_FAT	GO:0006793~phosphorus metabolic process	4	2.197802197802198	0.9745044633143992	EGFR, PTPRJ, ACVR1B, TNKS	111	866	13588	0.5654245469487964	1.0	0.9999999999844148	100.0
GOTERM_BP_FAT	GO:0016310~phosphorylation	3	1.6483516483516485	0.9821161647897444	EGFR, ACVR1B, TNKS	111	718	13588	0.511480840171648	1.0	0.9999999999978921	100.0

Annotation Cluster 31	Enrichment Score: 0.29234765161925397
Category	Term	Count	%	PValue	Genes	List Total	Pop Hits	Pop Total	Fold Enrichment	Bonferroni	Benjamini	FDR
GOTERM_CC_FAT	GO:0005694~chromosome	5	2.7472527472527473	0.39244941793222593	CHD7, BAZ1A, HIST3H2A, SPO11, RAD50	106	378	12504	1.5603474094040133	1.0	0.9992414570171535	99.77512251233247
GOTERM_BP_FAT	GO:0006325~chromatin organization	4	2.197802197802198	0.4711450026904302	CHD7, BAZ1A, BCORL1, HIST3H2A	111	315	13588	1.5544687544687545	1.0	0.9990948871360532	99.99514398285137
GOTERM_BP_FAT	GO:0016568~chromatin modification	3	1.6483516483516485	0.572521670817521	CHD7, BAZ1A, BCORL1	111	236	13588	1.55611543747137	1.0	0.9997368134638948	99.99982411301302
GOTERM_BP_FAT	GO:0051276~chromosome organization	4	2.197802197802198	0.6395568946871667	CHD7, BAZ1A, BCORL1, HIST3H2A	111	404	13588	1.212023905093212	1.0	0.9999166147916626	99.999987690982

Annotation Cluster 32	Enrichment Score: 0.2917784248351612
Category	Term	Count	%	PValue	Genes	List Total	Pop Hits	Pop Total	Fold Enrichment	Bonferroni	Benjamini	FDR
GOTERM_BP_FAT	GO:0030036~actin cytoskeleton organization	3	1.6483516483516485	0.38696826521543015	FMN1, PPP1R9A, WAS	111	165	13588	2.225716625716626	1.0	0.9980041146191236	99.95142124650759
GOTERM_BP_FAT	GO:0030029~actin filament-based process	3	1.6483516483516485	0.41821957408790833	FMN1, PPP1R9A, WAS	111	176	13588	2.0866093366093366	1.0	0.9983854109144579	99.97851490091588
GOTERM_BP_FAT	GO:0007010~cytoskeleton organization	4	2.197802197802198	0.49389967842877425	FMN1, PPP1R9A, KRT16, WAS	111	326	13588	1.502017354778091	1.0	0.9992094605480296	99.99755390054405
GOTERM_CC_FAT	GO:0015629~actin cytoskeleton	3	1.6483516483516485	0.5161454678830111	FMN1, PPP1R9A, WAS	106	205	12504	1.7262770363552693	1.0	0.9957488436874674	99.98612554439953
GOTERM_CC_FAT	GO:0005856~cytoskeleton	8	4.395604395604396	0.8425919550053107	FMN1, DNALI1, ACTRT2, PPP1R9A, KRT16, DYNC2H1, ABCA2, WAS	106	1122	12504	0.8410856623953182	1.0	0.9997257833659867	99.9999999850398

Annotation Cluster 33	Enrichment Score: 0.2714567714347533
Category	Term	Count	%	PValue	Genes	List Total	Pop Hits	Pop Total	Fold Enrichment	Bonferroni	Benjamini	FDR
UP_SEQ_FEATURE	zinc finger region:C2H2-type 3	4	2.197802197802198	0.40399311323772197	SALL3, KLF2, ZFP60, KLF4	147	252	16021	1.729942770759097	1.0	0.9999994621099095	99.94542208427214
UP_SEQ_FEATURE	zinc finger region:C2H2-type 1	4	2.197802197802198	0.4088863309419982	SALL3, KLF2, ZFP60, KLF4	147	254	16021	1.7163211741389468	1.0	0.9999991102222157	99.95157861463821
UP_SEQ_FEATURE	zinc finger region:C2H2-type 2	4	2.197802197802198	0.421066534715955	SALL3, KLF2, ZFP60, KLF4	147	259	16021	1.683187560738581	1.0	0.9999989785917043	99.96421037510233
INTERPRO	IPR007087:Zinc finger, C2H2-type	7	3.8461538461538463	0.5358997910130384	SALL3, ZBTB10, KLF2, ZFP60, IL17RD, TANK, KLF4	154	681	17763	1.1856227472967562	1.0	0.9999999987332192	99.99797839576998
INTERPRO	IPR013087:Zinc finger, C2H2-type/integrase, DNA-binding	5	2.7472527472527473	0.6499713272345635	SALL3, ZBTB10, KLF2, ZFP60, KLF4	154	514	17763	1.1220248622972357	1.0	0.9999999999432025	99.99996191895005
INTERPRO	IPR015880:Zinc finger, C2H2-like	6	3.296703296703297	0.6966316344240687	SALL3, ZBTB10, KLF2, ZFP60, TANK, KLF4	154	676	17763	1.0237646968416199	1.0	0.9999999999707093	99.99999492033787
SMART	SM00355:ZnF_C2H2	6	3.296703296703297	0.7455801569970286	SALL3, ZBTB10, KLF2, ZFP60, TANK, KLF4	84	676	9131	0.9648140321217245	1.0	0.9999988636560531	99.99997476495322

Annotation Cluster 34	Enrichment Score: 0.2631251112271645
Category	Term	Count	%	PValue	Genes	List Total	Pop Hits	Pop Total	Fold Enrichment	Bonferroni	Benjamini	FDR
GOTERM_MF_FAT	GO:0008047~enzyme activator activity	4	2.197802197802198	0.39626843417463	TBC1D25, RAP1GAP, COX17, RASA1	122	249	13288	1.7496872736849034	1.0	0.991040989720595	99.88172220098654
GOTERM_MF_FAT	GO:0005096~GTPase activator activity	3	1.6483516483516485	0.5243053190379584	TBC1D25, RAP1GAP, RASA1	122	192	13288	1.701844262295082	1.0	0.9935834867145513	99.99509852802386
GOTERM_BP_FAT	GO:0051056~regulation of small GTPase mediated signal transduction	3	1.6483516483516485	0.5537123453536787	TBC1D25, RAP1GAP, RASA1	111	228	13588	1.6107159791370318	1.0	0.999632969339006	99.99965579668165
GOTERM_MF_FAT	GO:0030695~GTPase regulator activity	4	2.197802197802198	0.6427638604657759	TBC1D25, RAP1GAP, WAS, RASA1	122	361	13288	1.2068480087189501	1.0	0.998358334764697	99.99989305144692
GOTERM_MF_FAT	GO:0060589~nucleoside-triphosphatase regulator activity	4	2.197802197802198	0.6538303023327598	TBC1D25, RAP1GAP, WAS, RASA1	122	367	13288	1.187117523562782	1.0	0.9982422847865522	99.99992975032487

Annotation Cluster 35	Enrichment Score: 0.2492866222489778
Category	Term	Count	%	PValue	Genes	List Total	Pop Hits	Pop Total	Fold Enrichment	Bonferroni	Benjamini	FDR
GOTERM_MF_FAT	GO:0005506~iron ion binding	5	2.7472527472527473	0.3808299244521735	1600014K23RIK, NDOR1, IREB2, SFXN4, CDO1	122	343	13288	1.5877264254647994	1.0	0.9901831202060604	99.83428244273036
GOTERM_MF_FAT	GO:0050662~coenzyme binding	3	1.6483516483516485	0.4292991614105205	NDOR1, OGDH, HADHA	122	160	13288	2.0422131147540985	1.0	0.9927917841136943	99.94421221966331
GOTERM_MF_FAT	GO:0048037~cofactor binding	3	1.6483516483516485	0.6130980488780859	NDOR1, OGDH, HADHA	122	226	13288	1.4458145945161758	1.0	0.9976207510060732	99.99968960967247
SP_PIR_KEYWORDS	oxidoreductase	5	2.7472527472527473	0.70730054650047	1600014K23RIK, NDOR1, OGDH, CDO1, HADHA	150	572	17854	1.0404428904428904	1.0	0.995712074486218	99.9999824922757
GOTERM_BP_FAT	GO:0055114~oxidation reduction	5	2.7472527472527473	0.7997271761397869	1600014K23RIK, NDOR1, OGDH, CDO1, HADHA	111	672	13588	0.9108215358215358	1.0	0.9999970198549836	99.99999999870899

Annotation Cluster 36	Enrichment Score: 0.2448372440725873
Category	Term	Count	%	PValue	Genes	List Total	Pop Hits	Pop Total	Fold Enrichment	Bonferroni	Benjamini	FDR
GOTERM_CC_FAT	GO:0031012~extracellular matrix	4	2.197802197802198	0.4827384528673143	PODN, ADAMTS20, SPARCL1, PRSS12	106	309	12504	1.5270196006594614	1.0	0.9966611786490427	99.96859496721223
SP_PIR_KEYWORDS	extracellular matrix	3	1.6483516483516485	0.5328334566489572	PODN, ADAMTS20, SPARCL1	150	213	17854	1.6764319248826292	1.0	0.9789258774249354	99.99347656122846
GOTERM_CC_FAT	GO:0005578~proteinaceous extracellular matrix	3	1.6483516483516485	0.7164483505545788	PODN, ADAMTS20, SPARCL1	106	297	12504	1.191538021726701	1.0	0.9991182724464684	99.99997993282145

Annotation Cluster 37	Enrichment Score: 0.23824321134450865
Category	Term	Count	%	PValue	Genes	List Total	Pop Hits	Pop Total	Fold Enrichment	Bonferroni	Benjamini	FDR
SP_PIR_KEYWORDS	ank repeat	3	1.6483516483516485	0.5552371051233111	ANKRD54, BCORL1, TNKS	150	222	17854	1.6084684684684685	1.0	0.9819278902406	99.99649889603462
INTERPRO	IPR002110:Ankyrin	3	1.6483516483516485	0.5733177401253053	ANKRD54, BCORL1, TNKS	154	223	17763	1.5517151010424555	1.0	0.9999999983201953	99.9993810530126
SMART	SM00248:ANK	3	1.6483516483516485	0.6058937943320224	ANKRD54, BCORL1, TNKS	84	223	9131	1.462363869314542	1.0	0.9999911861446753	99.99675233340301

Annotation Cluster 38	Enrichment Score: 0.21007098032916882
Category	Term	Count	%	PValue	Genes	List Total	Pop Hits	Pop Total	Fold Enrichment	Bonferroni	Benjamini	FDR
UP_SEQ_FEATURE	lipid moiety-binding region:S-palmitoyl cysteine	3	1.6483516483516485	0.47436327411830864	GNA12, HTR4, CD4	147	175	16021	1.8683381924198248	1.0	0.9999993210946347	99.99119327946117
SP_PIR_KEYWORDS	palmitate	3	1.6483516483516485	0.5147824214459464	GNA12, HTR4, CD4	150	206	17854	1.7333980582524273	1.0	0.9766438124974571	99.9894567996418
SP_PIR_KEYWORDS	lipoprotein	3	1.6483516483516485	0.9595161582620009	GNA12, HTR4, CD4	150	589	17854	0.6062478777589134	1.0	0.999983581298516	100.0

Annotation Cluster 39	Enrichment Score: 0.17946007184862303
Category	Term	Count	%	PValue	Genes	List Total	Pop Hits	Pop Total	Fold Enrichment	Bonferroni	Benjamini	FDR
GOTERM_CC_FAT	GO:0005740~mitochondrial envelope	5	2.7472527472527473	0.417205530410917	ATAD3A, OGDH, AKAP1, COX17, HADHA	106	391	12504	1.5084688510350819	1.0	0.9992422056138219	99.8648299300482
GOTERM_CC_FAT	GO:0031967~organelle envelope	6	3.296703296703297	0.4770679549146327	ATAD3A, KPNA6, OGDH, AKAP1, COX17, HADHA	106	540	12504	1.3106918238993712	1.0	0.9980323580547693	99.96411303083076
GOTERM_CC_FAT	GO:0031975~envelope	6	3.296703296703297	0.4803275658496674	ATAD3A, KPNA6, OGDH, AKAP1, COX17, HADHA	106	542	12504	1.3058553227041705	1.0	0.9974198560751655	99.96675629727201
GOTERM_CC_FAT	GO:0031966~mitochondrial membrane	4	2.197802197802198	0.6012398556441138	ATAD3A, OGDH, AKAP1, HADHA	106	368	12504	1.2821985233798194	1.0	0.9977960721283772	99.99869873267778
GOTERM_CC_FAT	GO:0044429~mitochondrial part	5	2.7472527472527473	0.6468336031946221	ATAD3A, OGDH, AKAP1, COX17, HADHA	106	524	12504	1.1255941235777043	1.0	0.9979887633936652	99.99970546232593
GOTERM_CC_FAT	GO:0005739~mitochondrion	9	4.945054945054945	0.8782131838746993	GLUL, ATAD3A, IREB2, SFXN4, DPYSL2, OGDH, AKAP1, COX17, HADHA	106	1322	12504	0.8030713898324436	1.0	0.9997905231678577	99.99999999935206
SP_PIR_KEYWORDS	transit peptide	3	1.6483516483516485	0.8978120384266829	OGDH, AKAP1, HADHA	150	457	17854	0.7813566739606127	1.0	0.9997346829568294	99.99999999997144
SP_PIR_KEYWORDS	mitochondrion	5	2.7472527472527473	0.9005934163233943	SFXN4, OGDH, AKAP1, COX17, HADHA	150	790	17854	0.7533333333333333	1.0	0.9997240542069044	99.99999999997986
UP_SEQ_FEATURE	transit peptide:Mitochondrion	3	1.6483516483516485	0.9188340050091076	OGDH, AKAP1, HADHA	147	449	16021	0.7281941729921367	1.0	1.0	99.99999999999999

Annotation Cluster 40	Enrichment Score: 0.17138995946101604
Category	Term	Count	%	PValue	Genes	List Total	Pop Hits	Pop Total	Fold Enrichment	Bonferroni	Benjamini	FDR
SP_PIR_KEYWORDS	transducer	14	7.6923076923076925	0.45300552959193624	GPR85, OLFR799, GNA12, OPN1MW, OLFR549, HTR4, GPRC5A, OLFR112, PLCL2, CCRL2, OLFR1497, P2RY6, CHRM1, GPR15	150	1467	17854	1.1359054760281753	1.0	0.9745645742860033	99.95191129629517
GOTERM_BP_FAT	GO:0007166~cell surface receptor linked signal transduction	22	12.087912087912088	0.4600676012640101	EGFR, DTX4, ADCY4, GPR85, ADAMTS20, OLFR799, OLFR549, OPN1MW, GNA12, HTR4, GPRC5A, NKX6-1, OLFR112, ITGBL1, CCRL2, ACVR1B, OLFR1497, P2RY6, SFRP1, CHRM1, GPR15, CD4	111	2495	13588	1.0794056581631732	1.0	0.998954354921138	99.99329110526573
SP_PIR_KEYWORDS	receptor	22	12.087912087912088	0.4954439008452276	EGFR, PTPRJ, GABRD, GPR85, OLFR799, OLFR549, OPN1MW, HTR4, GPRC5A, IL17RD, OLFR112, CCRL2, ACVR1B, OLFR1497, NR1I3, DGCR2, P2RY6, GP6, CHRM1, RYR1, GPR15, NR5A2	150	2465	17854	1.0623069641649763	1.0	0.9825331614032384	99.98270570022292
SP_PIR_KEYWORDS	g-protein coupled receptor	12	6.593406593406594	0.6375994708242538	CCRL2, OLFR1497, GPR85, P2RY6, OLFR799, CHRM1, OLFR549, OPN1MW, HTR4, GPR15, GPRC5A, OLFR112	150	1411	17854	1.0122749822820694	1.0	0.9926536237605627	99.99973821217881
GOTERM_BP_FAT	GO:0007186~G-protein coupled receptor protein signaling pathway	14	7.6923076923076925	0.7682144077706653	ADCY4, GPR85, OLFR799, GNA12, OPN1MW, OLFR549, HTR4, GPRC5A, OLFR112, CCRL2, OLFR1497, P2RY6, CHRM1, GPR15	111	1877	13588	0.9130537036770386	1.0	0.9999937811686183	99.99999998739729
PIR_SUPERFAMILY	PIRSF800006:rhodopsin-like G protein-coupled receptors	10	5.4945054945054945	0.8085916963480597	CCRL2, OLFR1497, GPR85, P2RY6, OLFR799, CHRM1, OPN1MW, HTR4, GPR15, OLFR112	77	1200	8136	0.8805194805194805	1.0	1.0	99.99999845604445
INTERPRO	IPR000276:7TM GPCR, rhodopsin-like	11	6.043956043956044	0.8155463845972497	CCRL2, OLFR1497, GPR85, P2RY6, OLFR799, CHRM1, OLFR549, OPN1MW, HTR4, GPR15, OLFR112	154	1458	17763	0.8702233980011757	1.0	0.9999999999999943	99.99999999539472
INTERPRO	IPR017452:GPCR, rhodopsin-like superfamily	11	6.043956043956044	0.8809245323014926	CCRL2, OLFR1497, GPR85, P2RY6, OLFR799, CHRM1, OLFR549, OPN1MW, HTR4, GPR15, OLFR112	154	1575	17763	0.805578231292517	1.0	1.0	99.9999999999903
GOTERM_BP_FAT	GO:0007600~sensory perception	7	3.8461538461538463	0.9759412623428207	OLFR1497, CHD7, OLFR799, PDE1C, OLFR549, OPN1MW, OLFR112	111	1402	13588	0.6111989307424399	1.0	0.9999999999873004	100.0

Annotation Cluster 41	Enrichment Score: 0.1687032448096376
Category	Term	Count	%	PValue	Genes	List Total	Pop Hits	Pop Total	Fold Enrichment	Bonferroni	Benjamini	FDR
GOTERM_BP_FAT	GO:0016477~cell migration	3	1.6483516483516485	0.5817113260191714	EGFR, PODXL, LBP	111	240	13588	1.5301801801801802	1.0	0.9997667716439179	99.99987466366741
GOTERM_BP_FAT	GO:0051674~localization of cell	3	1.6483516483516485	0.673306919479465	EGFR, PODXL, LBP	111	284	13588	1.2931100114198706	1.0	0.9999443856808901	99.99999734235149
GOTERM_BP_FAT	GO:0048870~cell motility	3	1.6483516483516485	0.673306919479465	EGFR, PODXL, LBP	111	284	13588	1.2931100114198706	1.0	0.9999443856808901	99.99999734235149
GOTERM_BP_FAT	GO:0006928~cell motion	3	1.6483516483516485	0.8017765420527363	EGFR, PODXL, LBP	111	367	13588	1.0006627881287282	1.0	0.9999969292044808	99.99999999890028

Annotation Cluster 42	Enrichment Score: 0.16061214291447998
Category	Term	Count	%	PValue	Genes	List Total	Pop Hits	Pop Total	Fold Enrichment	Bonferroni	Benjamini	FDR
SP_PIR_KEYWORDS	leucine-rich repeat	3	1.6483516483516485	0.6715626215872599	NLRP6, PODN, AI646023	150	275	17854	1.2984727272727272	1.0	0.9948570907124525	99.99992470352095
UP_SEQ_FEATURE	repeat:LRR 1	3	1.6483516483516485	0.7007103424851228	NLRP6, PODN, AI646023	147	266	16021	1.2291698634340953	1.0	0.9999999999480155	99.99999752422958
UP_SEQ_FEATURE	repeat:LRR 2	3	1.6483516483516485	0.7007103424851228	NLRP6, PODN, AI646023	147	266	16021	1.2291698634340953	1.0	0.9999999999480155	99.99999752422958

Annotation Cluster 43	Enrichment Score: 0.15460831468006445
Category	Term	Count	%	PValue	Genes	List Total	Pop Hits	Pop Total	Fold Enrichment	Bonferroni	Benjamini	FDR
SP_PIR_KEYWORDS	glycosyltransferase	3	1.6483516483516485	0.4966347663790546	ST6GALNAC5, MGAT4A, ST8SIA4	150	199	17854	1.7943718592964826	1.0	0.9807773086848475	99.9832155343569
GOTERM_CC_FAT	GO:0044431~Golgi apparatus part	3	1.6483516483516485	0.5714310807296328	ST6GALNAC5, SLC9A7, ST8SIA4	106	227	12504	1.5589726539772255	1.0	0.9971582684470136	99.99685617733324
SP_PIR_KEYWORDS	golgi apparatus	5	2.7472527472527473	0.6819536506741373	ST6GALNAC5, MGAT4A, SLC9A7, ST8SIA4, IL17RD	150	553	17854	1.0761904761904761	1.0	0.9944367458360294	99.99994988474391
GOTERM_CC_FAT	GO:0005794~Golgi apparatus	6	3.296703296703297	0.684870495920117	ST6GALNAC5, MGAT4A, SLC9A7, ST8SIA4, IREB2, IL17RD	106	682	12504	1.0377911802135782	1.0	0.9987178063728731	99.99992695599458
UP_SEQ_FEATURE	topological domain:Lumenal	4	2.197802197802198	0.7317918878568413	ST6GALNAC5, MGAT4A, ATG9B, ST8SIA4	147	414	16021	1.0530086430707548	1.0	0.9999999999200159	99.9999994960947
SP_PIR_KEYWORDS	Signal-anchor	3	1.6483516483516485	0.8551213504487066	ST6GALNAC5, MGAT4A, ST8SIA4	150	405	17854	0.881679012345679	1.0	0.9993560972707216	99.99999999762488
SP_PIR_KEYWORDS	transferase	5	2.7472527472527473	0.9976131462362575	ST6GALNAC5, EGFR, MGAT4A, ACVR1B, ST8SIA4	150	1385	17854	0.42969915764139593	1.0	0.9999999965523056	100.0

Annotation Cluster 44	Enrichment Score: 0.1422737715042034
Category	Term	Count	%	PValue	Genes	List Total	Pop Hits	Pop Total	Fold Enrichment	Bonferroni	Benjamini	FDR
GOTERM_BP_FAT	GO:0007155~cell adhesion	5	2.7472527472527473	0.6711018278637613	CDH22, DGCR2, FAT3, CD4, ITGBL1	111	561	13588	1.0910375616257968	1.0	0.999955955227802	99.99999704845251
GOTERM_BP_FAT	GO:0022610~biological adhesion	5	2.7472527472527473	0.6724726659658835	CDH22, DGCR2, FAT3, CD4, ITGBL1	111	562	13588	1.0890962136513738	1.0	0.9999483265388819	99.99999723453989
SP_PIR_KEYWORDS	cell adhesion	3	1.6483516483516485	0.8293075659297353	CDH22, DGCR2, FAT3	150	380	17854	0.9396842105263157	1.0	0.9991789481902427	99.99999998105794

Annotation Cluster 45	Enrichment Score: 0.10557841495036258
Category	Term	Count	%	PValue	Genes	List Total	Pop Hits	Pop Total	Fold Enrichment	Bonferroni	Benjamini	FDR
GOTERM_CC_FAT	GO:0043232~intracellular non-membrane-bounded organelle	15	8.241758241758241	0.7565257651614876	ABCA2, SPO11, WAS, RAD50, FMN1, CYLD, ACTRT2, PPP1R9A, DNALI1, CHD7, BAZ1A, KRT16, DYNC2H1, HIST3H2A, TDRD1	106	1919	12504	0.9220604284857482	1.0	0.9993925278335083	99.99999689023508
GOTERM_CC_FAT	GO:0043228~non-membrane-bounded organelle	15	8.241758241758241	0.7565257651614876	ABCA2, SPO11, WAS, RAD50, FMN1, CYLD, ACTRT2, PPP1R9A, DNALI1, CHD7, BAZ1A, KRT16, DYNC2H1, HIST3H2A, TDRD1	106	1919	12504	0.9220604284857482	1.0	0.9993925278335083	99.99999689023508
GOTERM_CC_FAT	GO:0005856~cytoskeleton	8	4.395604395604396	0.8425919550053107	FMN1, DNALI1, ACTRT2, PPP1R9A, KRT16, DYNC2H1, ABCA2, WAS	106	1122	12504	0.8410856623953182	1.0	0.9997257833659867	99.9999999850398

Annotation Cluster 46	Enrichment Score: 0.09954649820975345
Category	Term	Count	%	PValue	Genes	List Total	Pop Hits	Pop Total	Fold Enrichment	Bonferroni	Benjamini	FDR
UP_SEQ_FEATURE	nucleotide phosphate-binding region:GTP	3	1.6483516483516485	0.7161321696101363	GVIN1, GNA12, EFTUD1	147	274	16021	1.1932816922389393	1.0	0.9999999999555091	99.99999885146742
SP_PIR_KEYWORDS	gtp-binding	3	1.6483516483516485	0.7389641618978697	GVIN1, GNA12, EFTUD1	150	313	17854	1.1408306709265175	1.0	0.9970863914306678	99.99999589232335
GOTERM_MF_FAT	GO:0005525~GTP binding	3	1.6483516483516485	0.8369607487996373	GVIN1, GNA12, EFTUD1	122	354	13288	0.9230341761600444	1.0	0.9999477923904933	99.9999999969856
GOTERM_MF_FAT	GO:0032561~guanyl ribonucleotide binding	3	1.6483516483516485	0.8471746051953768	GVIN1, GNA12, EFTUD1	122	363	13288	0.9001490312965722	1.0	0.9999559255574084	99.9999999987296
GOTERM_MF_FAT	GO:0019001~guanyl nucleotide binding	3	1.6483516483516485	0.8471746051953768	GVIN1, GNA12, EFTUD1	122	363	13288	0.9001490312965722	1.0	0.9999559255574084	99.9999999987296

Annotation Cluster 47	Enrichment Score: 0.07661752418601335
Category	Term	Count	%	PValue	Genes	List Total	Pop Hits	Pop Total	Fold Enrichment	Bonferroni	Benjamini	FDR
GOTERM_CC_FAT	GO:0005624~membrane fraction	4	2.197802197802198	0.8076428428492404	DGCR2, SLC24A2, RYR1, HTR4	106	510	12504	0.9251942286348501	1.0	0.9996371368183783	99.99999982603853
GOTERM_CC_FAT	GO:0005626~insoluble fraction	4	2.197802197802198	0.8260977122122707	DGCR2, SLC24A2, RYR1, HTR4	106	528	12504	0.8936535162950258	1.0	0.9997195122175176	99.99999994936098
GOTERM_CC_FAT	GO:0000267~cell fraction	4	2.197802197802198	0.8828697956929693	DGCR2, SLC24A2, RYR1, HTR4	106	596	12504	0.7916930479929087	1.0	0.9997821410275425	99.99999999959786

Annotation Cluster 48	Enrichment Score: 0.05646145341223595
Category	Term	Count	%	PValue	Genes	List Total	Pop Hits	Pop Total	Fold Enrichment	Bonferroni	Benjamini	FDR
GOTERM_CC_FAT	GO:0005856~cytoskeleton	8	4.395604395604396	0.8425919550053107	FMN1, DNALI1, ACTRT2, PPP1R9A, KRT16, DYNC2H1, ABCA2, WAS	106	1122	12504	0.8410856623953182	1.0	0.9997257833659867	99.9999999850398
GOTERM_CC_FAT	GO:0015630~microtubule cytoskeleton	3	1.6483516483516485	0.8961355141957628	DNALI1, DYNC2H1, ABCA2	106	450	12504	0.7864150943396226	1.0	0.9998344754895342	99.9999999999076
GOTERM_CC_FAT	GO:0044430~cytoskeletal part	5	2.7472527472527473	0.896653488823765	DNALI1, PPP1R9A, KRT16, DYNC2H1, ABCA2	106	774	12504	0.7620301301740531	1.0	0.9998037113674862	99.99999999991309

Annotation Cluster 49	Enrichment Score: 0.040756347061516436
Category	Term	Count	%	PValue	Genes	List Total	Pop Hits	Pop Total	Fold Enrichment	Bonferroni	Benjamini	FDR
GOTERM_BP_FAT	GO:0006915~apoptosis	3	1.6483516483516485	0.8946611081510679	1810011O10RIK, FASTKD1, LST1	111	465	13588	0.7897704155768672	1.0	0.9999999406301475	99.99999999999994
GOTERM_BP_FAT	GO:0012501~programmed cell death	3	1.6483516483516485	0.9001231671913557	1810011O10RIK, FASTKD1, LST1	111	473	13588	0.7764127764127765	1.0	0.9999999540017205	99.99999999999997
GOTERM_BP_FAT	GO:0008219~cell death	3	1.6483516483516485	0.9205410892363743	1810011O10RIK, FASTKD1, LST1	111	507	13588	0.7243456474225705	1.0	0.9999999900132437	100.0
GOTERM_BP_FAT	GO:0016265~death	3	1.6483516483516485	0.9267677980878848	1810011O10RIK, FASTKD1, LST1	111	519	13588	0.7075977711815863	1.0	0.9999999925405186	100.0

Annotation Cluster 50	Enrichment Score: 0.024922216725376107
Category	Term	Count	%	PValue	Genes	List Total	Pop Hits	Pop Total	Fold Enrichment	Bonferroni	Benjamini	FDR
GOTERM_BP_FAT	GO:0042981~regulation of apoptosis	3	1.6483516483516485	0.9420218801753057	LST1, ADAMTS20, RASA1	111	553	13588	0.6640926640926641	1.0	0.9999999980730214	100.0
GOTERM_BP_FAT	GO:0043067~regulation of programmed cell death	3	1.6483516483516485	0.944766864173476	LST1, ADAMTS20, RASA1	111	560	13588	0.6557915057915058	1.0	0.9999999981258645	100.0
GOTERM_BP_FAT	GO:0010941~regulation of cell death	3	1.6483516483516485	0.9459054043496988	LST1, ADAMTS20, RASA1	111	563	13588	0.6522970572704143	1.0	0.9999999981070643	100.0

Annotation Cluster 51	Enrichment Score: 0.023576873697537085
Category	Term	Count	%	PValue	Genes	List Total	Pop Hits	Pop Total	Fold Enrichment	Bonferroni	Benjamini	FDR
INTERPRO	IPR000276:7TM GPCR, rhodopsin-like	11	6.043956043956044	0.8155463845972497	CCRL2, OLFR1497, GPR85, P2RY6, OLFR799, CHRM1, OLFR549, OPN1MW, HTR4, GPR15, OLFR112	154	1458	17763	0.8702233980011757	1.0	0.9999999999999943	99.99999999539472
INTERPRO	IPR017452:GPCR, rhodopsin-like superfamily	11	6.043956043956044	0.8809245323014926	CCRL2, OLFR1497, GPR85, P2RY6, OLFR799, CHRM1, OLFR549, OPN1MW, HTR4, GPR15, OLFR112	154	1575	17763	0.805578231292517	1.0	1.0	99.9999999999903
GOTERM_BP_FAT	GO:0050877~neurological system process	11	6.043956043956044	0.8877605775719938	GABRD, OLFR1497, CHD7, OLFR799, PDE1C, SLC24A2, CHRM1, OLFR549, OPN1MW, NEUROD2, OLFR112	111	1681	13588	0.801046138345365	1.0	0.999999916964103	99.99999999999984
GOTERM_BP_FAT	GO:0050890~cognition	9	4.945054945054945	0.9226694307022575	OLFR1497, CHD7, OLFR799, PDE1C, SLC24A2, OLFR549, OPN1MW, NEUROD2, OLFR112	111	1480	13588	0.7444119795471147	1.0	0.9999999904864564	100.0
GOTERM_BP_FAT	GO:0007600~sensory perception	7	3.8461538461538463	0.9759412623428207	OLFR1497, CHD7, OLFR799, PDE1C, OLFR549, OPN1MW, OLFR112	111	1402	13588	0.6111989307424399	1.0	0.9999999999873004	100.0
GOTERM_BP_FAT	GO:0007608~sensory perception of smell	5	2.7472527472527473	0.9832352497572756	OLFR1497, OLFR799, PDE1C, OLFR549, OLFR112	111	1117	13588	0.5479606732963939	1.0	0.9999999999983267	100.0
GOTERM_BP_FAT	GO:0007606~sensory perception of chemical stimulus	5	2.7472527472527473	0.9895805930573708	OLFR1497, OLFR799, PDE1C, OLFR549, OLFR112	111	1192	13588	0.5134832819396578	1.0	0.9999999999998893	100.0
KEGG_PATHWAY	mmu04740:Olfactory transduction	4	2.197802197802198	0.9903078608110962	OLFR1497, OLFR799, PDE1C, OLFR549	48	960	5738	0.49809027777777776	1.0	0.9999999999991711	100.0
INTERPRO	IPR000725:Olfactory receptor	4	2.197802197802198	0.9973684968709039	OLFR1497, OLFR799, OLFR549, OLFR112	154	1134	17763	0.4068576925719783	1.0	1.0	100.0
GOTERM_MF_FAT	GO:0004984~olfactory receptor activity	4	2.197802197802198	0.9985142079021686	OLFR1497, OLFR799, OLFR549, OLFR112	122	1135	13288	0.3838520979273489	1.0	0.9999999999999953	100.0
PIR_SUPERFAMILY	PIRSF003152:G protein-coupled olfactory receptor, class II	3	1.6483516483516485	0.9986484194658136	OLFR1497, OLFR799, OLFR112	77	901	8136	0.35181688455828297	1.0	1.0	100.0
