# Supplementary material for: Over-Expression of Either MECP2_e1 or MECP2_e2 in Neuronally Differentiated Cells Results in Different Patterns of Gene Expression
Source: PLoS One. 2014 Apr 3;9(4):e91742. doi: 10.1371/journal.pone.0091742 (PMC3974668; doi:10.1371/journal.pone.0091742)
Supplement: Mouse S2 — DAVID Gene Ontology analysis ( http://david.abcc.ncifcrf.gov/ [14], [15]) for functional clustering of genes down regulated in mouse knockout fibroblasts by e2. (TXT) [file pone.0091742.s019.txt]

Annotation Cluster 1	Enrichment Score: 1.1431520307944556
Category	Term	Count	%	PValue	Genes	List Total	Pop Hits	Pop Total	Fold Enrichment	Bonferroni	Benjamini	FDR
SP_PIR_KEYWORDS	ubl conjugation	6	6.666666666666667	0.060231146734026506	PGR, ETS1, ID1, UQCRQ, MBD1, EPN1	73	524	17854	2.80048102060023	0.9998429754189997	0.6221410284897629	51.99595707571446
UP_SEQ_FEATURE	cross-link:Glycyl lysine isopeptide (Lys-Gly) (interchain with G-Cter in SUMO)	3	3.3333333333333335	0.0609975568944762	PGR, ETS1, MBD1	74	88	16021	7.380681818181818	0.9999999881600616	0.9999999881600616	56.685473458170144
SP_PIR_KEYWORDS	isopeptide bond	4	4.444444444444445	0.10125356780655902	PGR, ETS1, UQCRQ, MBD1	73	277	17854	3.531773898422432	0.9999997097031734	0.6587598191477998	71.6676923230983
Annotation Cluster 2	Enrichment Score: 1.0627567145858863
Category	Term	Count	%	PValue	Genes	List Total	Pop Hits	Pop Total	Fold Enrichment	Bonferroni	Benjamini	FDR
SP_PIR_KEYWORDS	transcription regulation	14	15.555555555555555	0.008301375170473742	ITGB3BP, BRF2, TRIM27, ZFP629, TCFAP2D, MBD1, FEV, MED12L, PGR, EBF4, ETS1, BCL11A, PHTF2, BRD8	73	1546	17854	2.2147831788619325	0.6912981360415358	0.6912981360415358	9.37857913435155
SP_PIR_KEYWORDS	nucleus	24	26.666666666666668	0.023359829543656813	ITGB3BP, CDC6, HIST1H1D, BRF2, TRIM27, ZFP629, TCFAP2D, MBD1, MED12L, FEV, PGR, SMARCE1, EBF4, ID1, ETS1, NSL1, BCL11A, PHTF2, GEMIN8, NCAPH2, ARL4D, ARL4C, EPN1, BRD8	73	3808	17854	1.5414412340278576	0.964307558232742	0.8110755659866673	24.36425404107365
SP_PIR_KEYWORDS	Transcription	14	15.555555555555555	0.023485958517506216	ITGB3BP, BRF2, TRIM27, ZFP629, TCFAP2D, MBD1, FEV, MED12L, PGR, EBF4, ETS1, BCL11A, PHTF2, BRD8	73	1769	17854	1.935587786614216	0.9649516611809422	0.672742848271735	24.479570511976966
GOTERM_BP_FAT	GO:0045449~regulation of transcription	17	18.88888888888889	0.050431031531468315	ITGB3BP, IL6, BRF2, TRIM27, ZFP629, EDA2R, TCFAP2D, MBD1, MED12L, FEV, PGR, EBF4, ID1, ETS1, BCL11A, PHTF2, BRD8	65	2227	13588	1.5957721667645333	0.9999999999999983	0.9997990391362093	53.87953156903765
SP_PIR_KEYWORDS	dna-binding	11	12.222222222222221	0.05449865348319324	PGR, HIST1H1D, SMARCE1, EBF4, ETS1, PHTF2, TRIM27, ZFP629, TCFAP2D, MBD1, FEV	73	1404	17854	1.9161885805721421	0.9996298622454872	0.627569342932554	48.42026301386394
GOTERM_BP_FAT	GO:0006350~transcription	14	15.555555555555555	0.06715203063136957	ITGB3BP, BRF2, TRIM27, ZFP629, TCFAP2D, MBD1, FEV, MED12L, PGR, EBF4, ETS1, BCL11A, PHTF2, BRD8	65	1772	13588	1.651606181628755	1.0	0.9998935586051573	64.64091537038578
SP_PIR_KEYWORDS	activator	5	5.555555555555555	0.13134606495463624	ITGB3BP, EBF4, BRF2, TCFAP2D, MED12L	73	484	17854	2.526604777538775	0.9999999976154986	0.7108738661440887	81.05248612874813
GOTERM_MF_FAT	GO:0030528~transcription regulator activity	9	10.0	0.1856186328793299	PGR, EBF4, BRF2, ETS1, ID1, BCL11A, TCFAP2D, MED12L, FEV	62	1206	13288	1.5994222436206067	0.9999999999999998	0.9088707072806761	91.93151124747689
GOTERM_MF_FAT	GO:0003677~DNA binding	12	13.333333333333334	0.18734902108021073	PGR, ZFAND5, HIST1H1D, SMARCE1, EBF4, ETS1, PHTF2, TRIM27, ZFP629, TCFAP2D, MBD1, FEV	62	1781	13288	1.4440600604951912	0.9999999999999998	0.8965868689820823	92.13919041747263
GOTERM_BP_FAT	GO:0006355~regulation of transcription, DNA-dependent	10	11.11111111111111	0.2491909622658082	PGR, IL6, EBF4, BRF2, ETS1, ID1, TRIM27, TCFAP2D, MED12L, FEV	65	1465	13588	1.4269362037280127	1.0	0.9988116535980889	98.62450568038409
GOTERM_BP_FAT	GO:0051252~regulation of RNA metabolic process	10	11.11111111111111	0.26379590585678037	PGR, IL6, EBF4, BRF2, ETS1, ID1, TRIM27, TCFAP2D, MED12L, FEV	65	1488	13588	1.4048800661703889	1.0	0.999040078624369	98.97465988708962
GOTERM_MF_FAT	GO:0003700~transcription factor activity	4	4.444444444444445	0.6996136087663556	PGR, ETS1, TCFAP2D, FEV	62	776	13288	1.104755570335883	1.0	0.9986082414889194	99.99996049865405
Annotation Cluster 3	Enrichment Score: 1.0132438914967505
Category	Term	Count	%	PValue	Genes	List Total	Pop Hits	Pop Total	Fold Enrichment	Bonferroni	Benjamini	FDR
GOTERM_MF_FAT	GO:0004674~protein serine/threonine kinase activity	6	6.666666666666667	0.04359432799952696	AMHR2, CAMK1G, CDC42BPA, TRIO, MAPK9, KNDC1	62	421	13288	3.0544785840165503	0.9995903857715286	0.9995903857715286	42.09954017151407
GOTERM_MF_FAT	GO:0005088~Ras guanyl-nucleotide exchange factor activity	3	3.3333333333333335	0.055655358389497186	RAB3IL1, TRIO, KNDC1	62	83	13288	7.746599300427516	0.999955553141669	0.993333152294294	50.44218181715178
SP_PIR_KEYWORDS	guanine-nucleotide releasing factor	3	3.3333333333333335	0.06382790182100508	RAB3IL1, TRIO, KNDC1	73	102	17854	7.193392425463336	0.9999085565207825	0.605437983791441	54.12207505542853
GOTERM_MF_FAT	GO:0005083~small GTPase regulator activity	4	4.444444444444445	0.0827189991476274	RAB3IL1, CDC42BPA, TRIO, KNDC1	62	223	13288	3.844351222334731	0.9999997258932684	0.9771187405644849	65.3025552137432
GOTERM_MF_FAT	GO:0060589~nucleoside-triphosphatase regulator activity	5	5.555555555555555	0.08772589635163702	GRPEL1, RAB3IL1, CDC42BPA, TRIO, KNDC1	62	367	13288	2.9199261668278105	0.9999998948193847	0.9597850862620444	67.55438653130415
GOTERM_MF_FAT	GO:0004672~protein kinase activity	6	6.666666666666667	0.12869796342678752	AMHR2, CAMK1G, CDC42BPA, TRIO, MAPK9, KNDC1	62	583	13288	2.2057212416311622	0.9999999999661524	0.8882779559578937	81.5286990489787
GOTERM_MF_FAT	GO:0005085~guanyl-nucleotide exchange factor activity	3	3.3333333333333335	0.14620483129456396	RAB3IL1, TRIO, KNDC1	62	147	13288	4.37393021724819	0.9999999999990298	0.8808990850814196	85.5977815664365
SP_PIR_KEYWORDS	kinase	6	6.666666666666667	0.15624131179092393	AMHR2, CAMK1G, CDC42BPA, TRIO, MAPK9, KNDC1	73	707	17854	2.075604037898897	0.9999999999604838	0.7165595636405084	86.56115045159152
GOTERM_MF_FAT	GO:0030695~GTPase regulator activity	4	4.444444444444445	0.23003561294483096	RAB3IL1, CDC42BPA, TRIO, KNDC1	62	361	13288	2.3747654365114825	1.0	0.8867803035583264	95.9431887964377
Annotation Cluster 4	Enrichment Score: 1.012592108310284
Category	Term	Count	%	PValue	Genes	List Total	Pop Hits	Pop Total	Fold Enrichment	Bonferroni	Benjamini	FDR
GOTERM_CC_FAT	GO:0005654~nucleoplasm	7	7.777777777777778	0.0434323534080792	BRF2, ETS1, TRIM27, TCFAP2D, GEMIN8, MBD1, MED12L	55	599	12504	2.6567916224009713	0.9962831359529987	0.9390339106797777	40.20359748476013
GOTERM_CC_FAT	GO:0070013~intracellular organelle lumen	10	11.11111111111111	0.052034114808375526	COQ3, GRPEL1, BRF2, ETS1, TRIM27, TCFAP2D, GEMIN8, ARL4D, MBD1, MED12L	55	1133	12504	2.0065794752467303	0.998809083613932	0.8940029552838872	46.142723230479746
GOTERM_CC_FAT	GO:0043233~organelle lumen	10	11.11111111111111	0.05276194230069697	COQ3, GRPEL1, BRF2, ETS1, TRIM27, TCFAP2D, GEMIN8, ARL4D, MBD1, MED12L	55	1136	12504	2.0012804097311143	0.9989189358502147	0.8186728371494376	46.61964807421371
GOTERM_CC_FAT	GO:0031974~membrane-enclosed lumen	10	11.11111111111111	0.06257611277459242	COQ3, GRPEL1, BRF2, ETS1, TRIM27, TCFAP2D, GEMIN8, ARL4D, MBD1, MED12L	55	1174	12504	1.9365030199783182	0.9997089698347508	0.8037599701854687	52.684796276126235
GOTERM_CC_FAT	GO:0044451~nucleoplasm part	6	6.666666666666667	0.06964291234150755	BRF2, ETS1, TCFAP2D, GEMIN8, MBD1, MED12L	55	513	12504	2.659011164274322	0.9998878347092804	0.7803945666089811	56.65463285378948
GOTERM_CC_FAT	GO:0031981~nuclear lumen	8	8.88888888888889	0.08409991555009674	BRF2, ETS1, TRIM27, TCFAP2D, GEMIN8, ARL4D, MBD1, MED12L	55	883	12504	2.059754967569237	0.9999844094842678	0.6024378412398744	63.84436103689393
GOTERM_BP_FAT	GO:0006355~regulation of transcription, DNA-dependent	10	11.11111111111111	0.2491909622658082	PGR, IL6, EBF4, BRF2, ETS1, ID1, TRIM27, TCFAP2D, MED12L, FEV	65	1465	13588	1.4269362037280127	1.0	0.9988116535980889	98.62450568038409
GOTERM_BP_FAT	GO:0051252~regulation of RNA metabolic process	10	11.11111111111111	0.26379590585678037	PGR, IL6, EBF4, BRF2, ETS1, ID1, TRIM27, TCFAP2D, MED12L, FEV	65	1488	13588	1.4048800661703889	1.0	0.999040078624369	98.97465988708962
GOTERM_CC_FAT	GO:0005667~transcription factor complex	3	3.3333333333333335	0.2681435247354633	BRF2, ETS1, TCFAP2D	55	234	12504	2.9146853146853147	1.0	0.805805878809042	97.3086913741945
Annotation Cluster 5	Enrichment Score: 0.8962020975412404
Category	Term	Count	%	PValue	Genes	List Total	Pop Hits	Pop Total	Fold Enrichment	Bonferroni	Benjamini	FDR
SP_PIR_KEYWORDS	nucleotide-binding	13	14.444444444444443	0.029143125596409254	AMHR2, CDC6, ADCY1, CAMK1G, ATP11A, PBP2, TRIO, CLPX, RASL10A, CDC42BPA, MAPK9, ARL4D, ARL4C	73	1631	17854	1.9494049368821549	0.9845515602503663	0.6474496453828472	29.489293982307885
GOTERM_MF_FAT	GO:0004674~protein serine/threonine kinase activity	6	6.666666666666667	0.04359432799952696	AMHR2, CAMK1G, CDC42BPA, TRIO, MAPK9, KNDC1	62	421	13288	3.0544785840165503	0.9995903857715286	0.9995903857715286	42.09954017151407
INTERPRO	IPR008271:Serine/threonine protein kinase, active site	5	5.555555555555555	0.05834876459190601	AMHR2, CAMK1G, CDC42BPA, TRIO, MAPK9	73	360	17763	3.3795662100456623	0.9999974149006968	0.9999974149006968	53.32160177010523
INTERPRO	IPR017442:Serine/threonine protein kinase-related	5	5.555555555555555	0.06525632632971783	AMHR2, CAMK1G, CDC42BPA, TRIO, MAPK9	73	374	17763	3.253058384001172	0.9999994651864633	0.9992686905328635	57.4798981346245
SP_PIR_KEYWORDS	serine/threonine-protein kinase	5	5.555555555555555	0.06941327077114547	AMHR2, CAMK1G, CDC42BPA, TRIO, MAPK9	73	384	17854	3.184574771689497	0.9999606706703864	0.6023328783935951	57.2533799255956
SP_PIR_KEYWORDS	atp-binding	10	11.11111111111111	0.07316422334620554	AMHR2, CDC6, ADCY1, CAMK1G, CDC42BPA, ATP11A, PBP2, TRIO, MAPK9, CLPX	73	1287	17854	1.9003523113112153	0.999977746755953	0.5904727759392382	59.24511057488042
GOTERM_MF_FAT	GO:0017076~purine nucleotide binding	14	15.555555555555555	0.07973266374285769	AMHR2, CDC6, ADCY1, GRPEL1, CAMK1G, ATP11A, PBP2, TRIO, CLPX, RASL10A, CDC42BPA, MAPK9, ARL4D, ARL4C	62	1871	13288	1.6036964879915865	0.9999995158818972	0.992147937021802	63.89202426570212
GOTERM_BP_FAT	GO:0006468~protein amino acid phosphorylation	7	7.777777777777778	0.08000160782187593	AMHR2, CAMK1G, MUC20, CDC42BPA, TRIO, MAPK9, ADORA1	65	640	13588	2.2864423076923077	1.0	0.9996055568434287	71.26501655936339
GOTERM_MF_FAT	GO:0001883~purine nucleoside binding	12	13.333333333333334	0.09235664305788198	AMHR2, CDC6, GRPEL1, ADCY1, CAMK1G, CDC42BPA, ATP11A, PBP2, TRIO, MAPK9, ADORA1, CLPX	62	1548	13288	1.6614153538384595	0.9999999568316108	0.940771921876342	69.51676426094538
INTERPRO	IPR002290:Serine/threonine protein kinase	4	4.444444444444445	0.09267624452263257	CAMK1G, CDC42BPA, TRIO, MAPK9	73	265	17763	3.6728870509175495	0.9999999990856168	0.9945010208833643	70.84368417429353
GOTERM_MF_FAT	GO:0001882~nucleoside binding	12	13.333333333333334	0.09564562932572812	AMHR2, CDC6, GRPEL1, ADCY1, CAMK1G, CDC42BPA, ATP11A, PBP2, TRIO, MAPK9, ADORA1, CLPX	62	1558	13288	1.6507515839165183	0.9999999771302024	0.9190035385543025	70.843672968857
GOTERM_BP_FAT	GO:0000165~MAPKKK cascade	3	3.3333333333333335	0.10064023770712135	MUC20, MAPK9, ADORA1	65	114	13588	5.5012145748987855	1.0	0.9995714282152836	79.53350720286866
GOTERM_BP_FAT	GO:0006793~phosphorus metabolic process	8	8.88888888888889	0.11162353945374667	AMHR2, PTPRK, CAMK1G, MUC20, CDC42BPA, TRIO, MAPK9, ADORA1	65	866	13588	1.9311422988097355	1.0	0.9995853464443993	82.9692500909473
GOTERM_BP_FAT	GO:0006796~phosphate metabolic process	8	8.88888888888889	0.11162353945374667	AMHR2, PTPRK, CAMK1G, MUC20, CDC42BPA, TRIO, MAPK9, ADORA1	65	866	13588	1.9311422988097355	1.0	0.9995853464443993	82.9692500909473
GOTERM_MF_FAT	GO:0032555~purine ribonucleotide binding	13	14.444444444444443	0.11387565969552314	AMHR2, CDC6, ADCY1, CAMK1G, ATP11A, PBP2, TRIO, CLPX, RASL10A, CDC42BPA, MAPK9, ARL4D, ARL4C	62	1796	13288	1.5513327106832386	0.9999999993520126	0.9289693449773212	77.28514670605337
GOTERM_MF_FAT	GO:0032553~ribonucleotide binding	13	14.444444444444443	0.11387565969552314	AMHR2, CDC6, ADCY1, CAMK1G, ATP11A, PBP2, TRIO, CLPX, RASL10A, CDC42BPA, MAPK9, ARL4D, ARL4C	62	1796	13288	1.5513327106832386	0.9999999993520126	0.9289693449773212	77.28514670605337
GOTERM_MF_FAT	GO:0000166~nucleotide binding	15	16.666666666666664	0.11658283900052939	AMHR2, CDC6, ADCY1, GRPEL1, CAMK1G, RBM6, ATP11A, PBP2, TRIO, CLPX, RASL10A, CDC42BPA, MAPK9, ARL4D, ARL4C	62	2183	13288	1.4726700456607509	0.9999999996206671	0.9102107175324217	78.12142330818254
GOTERM_BP_FAT	GO:0016310~phosphorylation	7	7.777777777777778	0.1211024061744824	AMHR2, CAMK1G, MUC20, CDC42BPA, TRIO, MAPK9, ADORA1	65	718	13588	2.0380544246839514	1.0	0.9991567647112841	85.49363035945049
INTERPRO	IPR017441:Protein kinase, ATP binding site	5	5.555555555555555	0.12116293362619027	AMHR2, CAMK1G, CDC42BPA, TRIO, MAPK9	73	467	17763	2.6052330527118595	0.9999999999990082	0.9960255407161074	80.53897732405886
GOTERM_MF_FAT	GO:0004672~protein kinase activity	6	6.666666666666667	0.12869796342678752	AMHR2, CAMK1G, CDC42BPA, TRIO, MAPK9, KNDC1	62	583	13288	2.2057212416311622	0.9999999999661524	0.8882779559578937	81.5286990489787
SMART	SM00220:S_TKc	4	4.444444444444445	0.1347422634907896	CAMK1G, CDC42BPA, TRIO, MAPK9	45	265	9131	3.0628092243186584	0.99985348740553	0.99985348740553	76.67188246827018
INTERPRO	IPR000719:Protein kinase, core	5	5.555555555555555	0.13816397360702115	AMHR2, CAMK1G, CDC42BPA, TRIO, MAPK9	73	491	17763	2.477889685573194	0.9999999999999848	0.9950247796582565	84.80664382212522
SP_PIR_KEYWORDS	kinase	6	6.666666666666667	0.15624131179092393	AMHR2, CAMK1G, CDC42BPA, TRIO, MAPK9, KNDC1	73	707	17854	2.075604037898897	0.9999999999604838	0.7165595636405084	86.56115045159152
GOTERM_MF_FAT	GO:0030554~adenyl nucleotide binding	11	12.222222222222221	0.16108244461860427	AMHR2, CDC6, GRPEL1, ADCY1, CAMK1G, CDC42BPA, ATP11A, PBP2, TRIO, MAPK9, CLPX	62	1535	13288	1.5358621414311233	0.9999999999999553	0.8887010587713585	88.38992017138763
UP_SEQ_FEATURE	domain:Protein kinase	5	5.555555555555555	0.17171193930139275	AMHR2, CAMK1G, CDC42BPA, TRIO, MAPK9	74	476	16021	2.2741596638655466	1.0	0.9999820311089618	91.82834479389169
GOTERM_MF_FAT	GO:0005524~ATP binding	10	11.11111111111111	0.21293190687586636	AMHR2, CDC6, ADCY1, CAMK1G, CDC42BPA, ATP11A, PBP2, TRIO, MAPK9, CLPX	62	1443	13288	1.4852569691279367	1.0	0.8897906054663756	94.68918649916827
GOTERM_MF_FAT	GO:0032559~adenyl ribonucleotide binding	10	11.11111111111111	0.22282906833526306	AMHR2, CDC6, ADCY1, CAMK1G, CDC42BPA, ATP11A, PBP2, TRIO, MAPK9, CLPX	62	1460	13288	1.4679628811312417	1.0	0.8898410472177247	95.4523639282549
UP_SEQ_FEATURE	nucleotide phosphate-binding region:ATP	7	7.777777777777778	0.231421902682249	AMHR2, CDC6, CAMK1G, CDC42BPA, TRIO, MAPK9, CLPX	74	907	16021	1.670893054024256	1.0	0.9999970151659543	96.97764562518539
UP_SEQ_FEATURE	binding site:ATP	5	5.555555555555555	0.23664244852381036	AMHR2, CAMK1G, CDC42BPA, TRIO, MAPK9	74	545	16021	1.9862385321100917	1.0	0.9999861455647358	97.2394513247168
GOTERM_BP_FAT	GO:0007243~protein kinase cascade	3	3.3333333333333335	0.30563669661577547	MUC20, MAPK9, ADORA1	65	236	13588	2.657366362451109	1.0	0.9995659385254323	99.57261217420464
UP_SEQ_FEATURE	active site:Proton acceptor	5	5.555555555555555	0.3564778847289258	AMHR2, CAMK1G, CDC42BPA, TRIO, MAPK9	74	662	16021	1.6351963746223568	1.0	0.9999463594853151	99.71486007617207
SP_PIR_KEYWORDS	transferase	7	7.777777777777778	0.4898331821475286	AMHR2, COQ3, UGT1A9, CAMK1G, CDC42BPA, TRIO, MAPK9	73	1385	17854	1.2361208644478512	1.0	0.9436188435878583	99.96476375288084
UP_SEQ_FEATURE	compositionally biased region:Ser-rich	3	3.3333333333333335	0.5196600104247513	MUC20, CDC42BPA, TRIO	74	380	16021	1.7092105263157897	1.0	0.9999963051549818	99.99415836729169
Annotation Cluster 6	Enrichment Score: 0.8641018308837742
Category	Term	Count	%	PValue	Genes	List Total	Pop Hits	Pop Total	Fold Enrichment	Bonferroni	Benjamini	FDR
GOTERM_CC_FAT	GO:0044429~mitochondrial part	7	7.777777777777778	0.02477332137853579	COQ3, UGT1A9, GRPEL1, SLC25A25, MUC20, UQCRQ, CLPX	55	524	12504	3.03705759888966	0.9576062086609838	0.9576062086609838	25.211397617927677
GOTERM_CC_FAT	GO:0031966~mitochondrial membrane	5	5.555555555555555	0.07402417041236514	UGT1A9, SLC25A25, MUC20, UQCRQ, CLPX	55	368	12504	3.0889328063241104	0.9999381191920648	0.7495080862478336	58.96049492307516
GOTERM_CC_FAT	GO:0031967~organelle envelope	6	6.666666666666667	0.08266842242098182	UGT1A9, SLC25A25, MUC20, TRIM27, UQCRQ, CLPX	55	540	12504	2.526060606060606	0.9999810189909906	0.6628431951135394	63.1845124346536
GOTERM_CC_FAT	GO:0031975~envelope	6	6.666666666666667	0.08368241694818979	UGT1A9, SLC25A25, MUC20, TRIM27, UQCRQ, CLPX	55	542	12504	2.5167393492116736	0.9999834880429375	0.6325024791275626	63.653039607656694
GOTERM_CC_FAT	GO:0005740~mitochondrial envelope	5	5.555555555555555	0.08794648115575066	UGT1A9, SLC25A25, MUC20, UQCRQ, CLPX	55	391	12504	2.9072308765403396	0.9999908259578608	0.5902634827853794	65.56427728407314
GOTERM_CC_FAT	GO:0005743~mitochondrial inner membrane	4	4.444444444444445	0.13556098144655382	UGT1A9, SLC25A25, UQCRQ, CLPX	55	296	12504	3.072235872235872	0.9999999893210252	0.6824712179837347	81.49272235936405
GOTERM_CC_FAT	GO:0019866~organelle inner membrane	4	4.444444444444445	0.1516190188493996	UGT1A9, SLC25A25, UQCRQ, CLPX	55	312	12504	2.9146853146853147	0.9999999989943278	0.704380736295078	85.10514744655053
SP_PIR_KEYWORDS	mitochondrion	6	6.666666666666667	0.2132183628428777	COQ3, GRPEL1, SLC25A25, PTCD3, UQCRQ, CLPX	73	790	17854	1.8575342465753424	0.9999999999999979	0.7700988948659258	94.11631576014702
GOTERM_CC_FAT	GO:0031090~organelle membrane	6	6.666666666666667	0.26981087826445815	UGT1A9, SLC25A25, MUC20, TRIM27, UQCRQ, CLPX	55	809	12504	1.6861220361838407	1.0	0.7950187168894335	97.378848291277
SP_PIR_KEYWORDS	transit peptide	4	4.444444444444445	0.2802367077711357	COQ3, GRPEL1, PTCD3, CLPX	73	457	17854	2.140703216330446	1.0	0.7978627080914489	97.94469172622762
UP_SEQ_FEATURE	transit peptide:Mitochondrion	4	4.444444444444445	0.3359096693254205	COQ3, GRPEL1, PTCD3, CLPX	74	449	16021	1.9287305122494434	1.0	0.9999794287156301	99.5667865682878
GOTERM_CC_FAT	GO:0005739~mitochondrion	8	8.88888888888889	0.34411843341586035	COQ3, UGT1A9, GRPEL1, SLC25A25, PTCD3, MUC20, UQCRQ, CLPX	55	1322	12504	1.375766744601843	1.0	0.8501301012429133	99.2436572397526
Annotation Cluster 7	Enrichment Score: 0.8310493264078891
Category	Term	Count	%	PValue	Genes	List Total	Pop Hits	Pop Total	Fold Enrichment	Bonferroni	Benjamini	FDR
GOTERM_CC_FAT	GO:0005887~integral to plasma membrane	6	6.666666666666667	0.07818893598520985	SLC2A8, AMHR2, UGT1A9, CLCA1, SDCBP, SLC22A6	55	531	12504	2.568875192604006	0.9999649343842072	0.7225976194071704	61.04795413436423
GOTERM_CC_FAT	GO:0031226~intrinsic to plasma membrane	6	6.666666666666667	0.0888529231898556	SLC2A8, AMHR2, UGT1A9, CLCA1, SDCBP, SLC22A6	55	552	12504	2.4711462450592885	0.9999919062598129	0.5671909077401958	65.9585346525865
GOTERM_CC_FAT	GO:0044459~plasma membrane part	11	12.222222222222221	0.15988027522547754	SLC2A8, AMHR2, UGT1A9, IL6, CLCA1, RASL10A, MUC20, SDCBP, SLC22A6, ADORA1, SNTG2	55	1633	12504	1.5314145744029395	0.9999999997069182	0.6850348002854055	86.70092575983804
GOTERM_BP_FAT	GO:0010033~response to organic substance	4	4.444444444444445	0.4267669544861974	SLC2A8, UGT1A9, ID1, SLC22A6	65	505	13588	1.655811119573496	1.0	0.9998941846813564	99.97569593999411
Annotation Cluster 8	Enrichment Score: 0.8252584041387584
Category	Term	Count	%	PValue	Genes	List Total	Pop Hits	Pop Total	Fold Enrichment	Bonferroni	Benjamini	FDR
GOTERM_CC_FAT	GO:0030425~dendrite	3	3.3333333333333335	0.08170196219198883	PTPRK, KNDC1, ADORA1	55	110	12504	6.200330578512396	0.9999783259187225	0.69677068236138	62.73281951242316
GOTERM_CC_FAT	GO:0043025~cell soma	3	3.3333333333333335	0.09076116544039092	PTPRK, KNDC1, ADORA1	55	117	12504	5.829370629370629	0.9999937852300766	0.550328872067041	66.7750795002751
GOTERM_CC_FAT	GO:0042995~cell projection	5	5.555555555555555	0.2359070825762437	BEST2, PTPRK, MUC20, KNDC1, ADORA1	55	575	12504	1.9769169960474309	0.9999999999999981	0.7709953725200299	95.56640223116321
GOTERM_CC_FAT	GO:0043005~neuron projection	3	3.3333333333333335	0.28582015662197713	PTPRK, KNDC1, ADORA1	55	245	12504	2.783821892393321	1.0	0.8043278198445674	97.97233461210557
Annotation Cluster 9	Enrichment Score: 0.7454308115523549
Category	Term	Count	%	PValue	Genes	List Total	Pop Hits	Pop Total	Fold Enrichment	Bonferroni	Benjamini	FDR
KEGG_PATHWAY	mmu04060:Cytokine-cytokine receptor interaction	6	6.666666666666667	0.00193829246320975	AMHR2, IL6, TNFRSF10B, GDF5, EDA2R, PDGFD	23	244	5738	6.134711332858162	0.12189720767421941	0.12189720767421941	1.9702333385439696
SP_PIR_KEYWORDS	growth factor	3	3.3333333333333335	0.09306685291896273	IL6, GDF5, PDGFD	73	127	17854	5.777370294466616	0.9999989574094665	0.6533789720019296	68.46407560365071
GOTERM_BP_FAT	GO:0042981~regulation of apoptosis	6	6.666666666666667	0.11859814050273718	IL6, TNFRSF10B, GDF5, MUC20, MAPK9, ADORA1	65	553	13588	2.268131868131868	1.0	0.9994747015553125	84.86301854991947
GOTERM_BP_FAT	GO:0043067~regulation of programmed cell death	6	6.666666666666667	0.12328666008802286	IL6, TNFRSF10B, GDF5, MUC20, MAPK9, ADORA1	65	560	13588	2.23978021978022	1.0	0.9979379086841021	86.02355491736984
GOTERM_BP_FAT	GO:0010941~regulation of cell death	6	6.666666666666667	0.1253227741450893	IL6, TNFRSF10B, GDF5, MUC20, MAPK9, ADORA1	65	563	13588	2.2278453340620303	1.0	0.9971877258557313	86.50121944224271
GOTERM_MF_FAT	GO:0008083~growth factor activity	3	3.3333333333333335	0.13677177345885808	IL6, GDF5, PDGFD	62	141	13288	4.560054907343857	0.9999999999933628	0.8829156600506916	83.52099164850657
GOTERM_BP_FAT	GO:0042325~regulation of phosphorylation	4	4.444444444444445	0.15630646070546142	IL6, MUC20, PDGFD, ADORA1	65	290	13588	2.8833952254641915	1.0	0.999078815224435	92.12877583335033
GOTERM_BP_FAT	GO:0019220~regulation of phosphate metabolic process	4	4.444444444444445	0.16884109680583786	IL6, MUC20, PDGFD, ADORA1	65	301	13588	2.7780219780219784	1.0	0.9988412059911063	93.7075401577293
GOTERM_BP_FAT	GO:0051174~regulation of phosphorus metabolic process	4	4.444444444444445	0.16884109680583786	IL6, MUC20, PDGFD, ADORA1	65	301	13588	2.7780219780219784	1.0	0.9988412059911063	93.7075401577293
GOTERM_BP_FAT	GO:0031399~regulation of protein modification process	3	3.3333333333333335	0.18232729437614983	IL6, PDGFD, ADORA1	65	165	13588	3.800839160839161	1.0	0.9986699573030802	95.07317750191098
SP_PIR_KEYWORDS	cleavage on pair of basic residues	3	3.3333333333333335	0.249305040179579	GDF5, ADAMTS12, PDGFD	73	238	17854	3.082882468055715	1.0	0.7888315749502188	96.62122818826089
GOTERM_BP_FAT	GO:0032268~regulation of cellular protein metabolic process	3	3.3333333333333335	0.3812439785977621	IL6, PDGFD, ADORA1	65	280	13588	2.23978021978022	1.0	0.9998039229486341	99.92378661475476
GOTERM_CC_FAT	GO:0005615~extracellular space	3	3.3333333333333335	0.6538204316299201	IL6, GDF5, PDGFD	55	511	12504	1.3347091264899482	1.0	0.9883837482710011	99.9995378219136
GOTERM_CC_FAT	GO:0044421~extracellular region part	4	4.444444444444445	0.6580950133046418	IL6, GDF5, ADAMTS12, PDGFD	55	774	12504	1.1749119097956306	1.0	0.9872487980782716	99.99959976028929
SP_PIR_KEYWORDS	Secreted	5	5.555555555555555	0.8345928862275422	IL6, GDF5, MUC20, ADAMTS12, PDGFD	73	1420	17854	0.8611807833301177	1.0	0.9976200120442839	99.99999994135828
GOTERM_CC_FAT	GO:0005576~extracellular region	5	5.555555555555555	0.9439119186328542	IL6, GDF5, MUC20, ADAMTS12, PDGFD	55	1680	12504	0.6766233766233766	1.0	0.999945122145441	99.99999999999967
Annotation Cluster 10	Enrichment Score: 0.7332863354125885
Category	Term	Count	%	PValue	Genes	List Total	Pop Hits	Pop Total	Fold Enrichment	Bonferroni	Benjamini	FDR
GOTERM_BP_FAT	GO:0043408~regulation of MAPKKK cascade	3	3.3333333333333335	0.07110265423434564	IL6, ID1, EDA2R	65	93	13588	6.743424317617866	1.0	0.999693008155744	66.81548522432803
GOTERM_BP_FAT	GO:0010627~regulation of protein kinase cascade	3	3.3333333333333335	0.16552996205332948	IL6, ID1, EDA2R	65	155	13588	4.04605459057072	1.0	0.999091900058232	93.32203368842698
GOTERM_BP_FAT	GO:0012501~programmed cell death	5	5.555555555555555	0.18300435640442447	ITGB3BP, IL6, TNFRSF10B, ID1, EDA2R	65	473	13588	2.20979020979021	1.0	0.9982235545423109	95.13383918805738
GOTERM_BP_FAT	GO:0008219~cell death	5	5.555555555555555	0.2159689102862298	ITGB3BP, IL6, TNFRSF10B, ID1, EDA2R	65	507	13588	2.061599150356547	1.0	0.9987324331272822	97.37165528578204
GOTERM_BP_FAT	GO:0016265~death	5	5.555555555555555	0.22799110314566104	ITGB3BP, IL6, TNFRSF10B, ID1, EDA2R	65	519	13588	2.013932117978361	1.0	0.9988979048898226	97.91399636060198
GOTERM_BP_FAT	GO:0006915~apoptosis	4	4.444444444444445	0.3756202469246014	ITGB3BP, IL6, TNFRSF10B, ID1	65	465	13588	1.7982464846980977	1.0	0.9998175016951004	99.91274351653625
Annotation Cluster 11	Enrichment Score: 0.6008892814452214
Category	Term	Count	%	PValue	Genes	List Total	Pop Hits	Pop Total	Fold Enrichment	Bonferroni	Benjamini	FDR
SP_PIR_KEYWORDS	zinc-finger	10	11.11111111111111	0.052211705241884176	PGR, ZFAND5, EBF4, BRF2, BCL11A, TRIM27, CDC42BPA, ZFP629, MBD1, CLPX	73	1204	17854	2.031356664997952	0.9994796458080556	0.6604530252774542	46.92695989739509
SP_PIR_KEYWORDS	metal-binding	16	17.77777777777778	0.11427647944032615	AMHR2, ZFAND5, ADCY1, CD209A, BRF2, CYP2C44, TRIM27, ZFP629, ATP11A, MBD1, CLPX, PGR, EBF4, BCL11A, CDC42BPA, ADAMTS12	73	2682	17854	1.459062445731564	0.9999999629282539	0.680402870871009	76.15514607638332
SP_PIR_KEYWORDS	zinc	11	12.222222222222221	0.22600974365059687	PGR, ZFAND5, EBF4, BRF2, BCL11A, TRIM27, CDC42BPA, ZFP629, ADAMTS12, MBD1, CLPX	73	1886	17854	1.4264733653888055	0.9999999999999998	0.7642410530319614	95.15213331793312
GOTERM_MF_FAT	GO:0008270~zinc ion binding	12	13.333333333333334	0.37066108749933924	PGR, ZFAND5, EBF4, BRF2, BCL11A, TRIM27, CDC42BPA, RBM6, ZFP629, ADAMTS12, MBD1, CLPX	62	2105	13288	1.22179143360662	1.0	0.9748685068434699	99.65768806460409
GOTERM_MF_FAT	GO:0046872~metal ion binding	20	22.22222222222222	0.40049124892599364	AMHR2, ZFAND5, ADCY1, CD209A, BRF2, CYP2C44, MYL1, TRIM27, ZFP629, RBM6, ATP11A, MBD1, CLPX, BEST2, PGR, EBF4, SLC25A25, BCL11A, CDC42BPA, ADAMTS12	62	3850	13288	1.1133640552995392	1.0	0.9796148556213846	99.8112528686203
GOTERM_MF_FAT	GO:0043169~cation binding	20	22.22222222222222	0.41828600142073663	AMHR2, ZFAND5, ADCY1, CD209A, BRF2, CYP2C44, MYL1, TRIM27, ZFP629, RBM6, ATP11A, MBD1, CLPX, BEST2, PGR, EBF4, SLC25A25, BCL11A, CDC42BPA, ADAMTS12	62	3885	13288	1.1033337484950387	1.0	0.9807540118903099	99.86954757209135
GOTERM_MF_FAT	GO:0046914~transition metal ion binding	14	15.555555555555555	0.4199793595914609	AMHR2, ZFAND5, BRF2, CYP2C44, TRIM27, ZFP629, RBM6, MBD1, CLPX, PGR, EBF4, BCL11A, CDC42BPA, ADAMTS12	62	2608	13288	1.150504650702553	1.0	0.9779146574636653	99.87412751611204
GOTERM_MF_FAT	GO:0043167~ion binding	20	22.22222222222222	0.44336616959483593	AMHR2, ZFAND5, ADCY1, CD209A, BRF2, CYP2C44, MYL1, TRIM27, ZFP629, RBM6, ATP11A, MBD1, CLPX, BEST2, PGR, EBF4, SLC25A25, BCL11A, CDC42BPA, ADAMTS12	62	3934	13288	1.089591157321613	1.0	0.9775656206143339	99.92400132578214
Annotation Cluster 12	Enrichment Score: 0.5652017941618156
Category	Term	Count	%	PValue	Genes	List Total	Pop Hits	Pop Total	Fold Enrichment	Bonferroni	Benjamini	FDR
GOTERM_BP_FAT	GO:0007264~small GTPase mediated signal transduction	5	5.555555555555555	0.03321928976157234	RASL10A, SDCBP, ARL4D, ARL4C, KNDC1	65	258	13588	4.051282051282051	0.9999999997782781	0.9999851096715178	39.664919105530615
SP_PIR_KEYWORDS	lipoprotein	5	5.555555555555555	0.21362643719377153	CAMK1G, RASL10A, ARL4D, ARL4C, ADORA1	73	589	17854	2.0761913621880597	0.9999999999999981	0.7563200405362682	94.15226619049855
UP_SEQ_FEATURE	nucleotide phosphate-binding region:GTP	3	3.3333333333333335	0.35577654191446284	RASL10A, ARL4D, ARL4C	74	274	16021	2.3704379562043796	1.0	0.9999757311281124	99.71070106934695
SP_PIR_KEYWORDS	gtp-binding	3	3.3333333333333335	0.36074416118580693	RASL10A, ARL4D, ARL4C	73	313	17854	2.3441726114928443	1.0	0.8779125265539302	99.49383448473331
GOTERM_MF_FAT	GO:0005525~GTP binding	3	3.3333333333333335	0.4862781926243974	RASL10A, ARL4D, ARL4C	62	354	13288	1.816293056314926	1.0	0.9844385518018136	99.97157733095354
GOTERM_MF_FAT	GO:0032561~guanyl ribonucleotide binding	3	3.3333333333333335	0.4996206076833758	RASL10A, ARL4D, ARL4C	62	363	13288	1.7712609970674487	1.0	0.9846740463973357	99.9794147615654
GOTERM_MF_FAT	GO:0019001~guanyl nucleotide binding	3	3.3333333333333335	0.4996206076833758	RASL10A, ARL4D, ARL4C	62	363	13288	1.7712609970674487	1.0	0.9846740463973357	99.9794147615654
Annotation Cluster 13	Enrichment Score: 0.39713981593369285
Category	Term	Count	%	PValue	Genes	List Total	Pop Hits	Pop Total	Fold Enrichment	Bonferroni	Benjamini	FDR
UP_SEQ_FEATURE	topological domain:Extracellular	15	16.666666666666664	0.11207203783182482	AMHR2, RAMP3, PTPRK, CD209A, PLXNA2, ATP11A, EDA2R, ADORA1, BEST2, SLC2A8, TNFRSF10B, CLEC9A, SUSD4, SLC22A6, NPSR1	74	2174	16021	1.4937902483900647	0.9999999999999989	0.9999999672831673	79.4061440233776
SP_PIR_KEYWORDS	membrane	28	31.11111111111111	0.13678785206674787	ADCY1, CD209A, PLXNA2, ADORA1, UQCRQ, BEST2, SLC2A8, SPATA9, UGT1A9, SLC25A25, RASL10A, CLEC9A, SLC22A6, NPSR1, AMHR2, RAMP3, PTPRK, CAP2, CAMK1G, MUC20, ATP11A, EDA2R, AP4S1, TNFRSF10B, SDCBP, SUSD4, EPN1, SNTG2	73	5507	17854	1.2435281621647167	0.9999999990169545	0.7047761834399391	82.40822651313003
SP_PIR_KEYWORDS	disulfide bond	14	15.555555555555555	0.18910598177959775	RAMP3, PTPRK, IL6, CD209A, GDF5, EDA2R, TRIO, ADORA1, TNFRSF10B, CLEC9A, SUSD4, PDGFD, ADAMTS12, NPSR1	73	2469	17854	1.3868184667964956	0.9999999999998541	0.7552295787622981	91.59522647830545
SP_PIR_KEYWORDS	glycoprotein	18	20.0	0.27348678507266455	AMHR2, RAMP3, PTPRK, ADCY1, CD209A, PLXNA2, GDF5, MUC20, EDA2R, ADORA1, SLC2A8, UGT1A9, CLEC9A, SLC22A6, SUSD4, NPSR1, PDGFD, ADAMTS12	73	3600	17854	1.222876712328767	1.0	0.7998931281568386	97.7050788158214
UP_SEQ_FEATURE	topological domain:Cytoplasmic	16	17.77777777777778	0.2775451643334658	AMHR2, RAMP3, PTPRK, ADCY1, CD209A, PLXNA2, ATP11A, EDA2R, ADORA1, BEST2, SLC2A8, TNFRSF10B, CLEC9A, SUSD4, SLC22A6, NPSR1	74	2780	16021	1.246043165467626	1.0	0.9999717793459659	98.67248123947228
UP_SEQ_FEATURE	disulfide bond	14	15.555555555555555	0.2829074346599771	RAMP3, PTPRK, IL6, CD209A, GDF5, EDA2R, TRIO, ADORA1, TNFRSF10B, CLEC9A, SUSD4, PDGFD, ADAMTS12, NPSR1	74	2379	16021	1.2740647330811266	1.0	0.9999351841268678	98.79765688766345
UP_SEQ_FEATURE	glycosylation site:N-linked (GlcNAc...)	18	20.0	0.3990355317358892	AMHR2, RAMP3, PTPRK, ADCY1, CD209A, PLXNA2, GDF5, MUC20, EDA2R, ADORA1, SLC2A8, UGT1A9, CLEC9A, SLC22A6, SUSD4, NPSR1, PDGFD, ADAMTS12	74	3444	16021	1.1315331010452963	1.0	0.9999469836233941	99.8851758039676
SP_PIR_KEYWORDS	receptor	11	12.222222222222221	0.543718041648656	AMHR2, PGR, RAMP3, PTPRK, CD209A, TNFRSF10B, OLFR59, CLEC9A, EDA2R, NPSR1, ADORA1	73	2465	17854	1.0914112645530578	1.0	0.9613792736879909	99.99057518863971
UP_SEQ_FEATURE	transmembrane region	19	21.11111111111111	0.6230199038668901	AMHR2, RAMP3, PTPRK, ADCY1, CD209A, PLXNA2, ATP11A, EDA2R, ADORA1, BEST2, SLC2A8, SPATA9, UGT1A9, TNFRSF10B, SLC25A25, CLEC9A, SLC22A6, SUSD4, NPSR1	74	4113	16021	1.00012156576708	1.0	0.9999998507140272	99.99976686328769
SP_PIR_KEYWORDS	signal	12	13.333333333333334	0.6700028180186405	AMHR2, RAMP3, PTPRK, UGT1A9, IL6, TNFRSF10B, PLXNA2, GDF5, MUC20, SUSD4, ADAMTS12, PDGFD	73	2970	17854	0.9881832018818321	1.0	0.9853737300791316	99.99979497456555
SP_PIR_KEYWORDS	transmembrane	20	22.22222222222222	0.748340996865098	AMHR2, RAMP3, PTPRK, ADCY1, CD209A, PLXNA2, EDA2R, ATP11A, ADORA1, BEST2, SLC2A8, SPATA9, UGT1A9, TNFRSF10B, SLC25A25, OLFR59, CLEC9A, SLC22A6, SUSD4, NPSR1	73	5237	17854	0.9340284226303358	1.0	0.9940200313239549	99.99999165631942
UP_SEQ_FEATURE	signal peptide	12	13.333333333333334	0.8163729738262091	AMHR2, RAMP3, PTPRK, UGT1A9, IL6, TNFRSF10B, PLXNA2, GDF5, MUC20, SUSD4, ADAMTS12, PDGFD	74	2963	16021	0.8768140398245023	1.0	0.9999999999941743	99.99999998360046
GOTERM_CC_FAT	GO:0016021~integral to membrane	22	24.444444444444443	0.872703920882891	AMHR2, RAMP3, PTPRK, ADCY1, CD209A, CLCA1, PLXNA2, EDA2R, ATP11A, ADORA1, BEST2, SLC2A8, SPATA9, UGT1A9, TNFRSF10B, SLC25A25, OLFR59, CLEC9A, SDCBP, SLC22A6, SUSD4, NPSR1	55	5709	12504	0.8760903836048345	1.0	0.9995185515353633	99.99999999570292
GOTERM_CC_FAT	GO:0031224~intrinsic to membrane	22	24.444444444444443	0.9163453746131273	AMHR2, RAMP3, PTPRK, ADCY1, CD209A, CLCA1, PLXNA2, EDA2R, ATP11A, ADORA1, BEST2, SLC2A8, SPATA9, UGT1A9, TNFRSF10B, SLC25A25, OLFR59, CLEC9A, SDCBP, SLC22A6, SUSD4, NPSR1	55	5914	12504	0.8457220155563071	1.0	0.999830677428455	99.99999999996676
Annotation Cluster 14	Enrichment Score: 0.39061705147285564
Category	Term	Count	%	PValue	Genes	List Total	Pop Hits	Pop Total	Fold Enrichment	Bonferroni	Benjamini	FDR
GOTERM_CC_FAT	GO:0044427~chromosomal part	4	4.444444444444445	0.15779550862848735	ITGB3BP, HIST1H1D, NSL1, MBD1	55	318	12504	2.859691252144082	0.9999999995994915	0.6994457511116592	86.31368603384159
GOTERM_CC_FAT	GO:0005694~chromosome	4	4.444444444444445	0.2233244264818145	ITGB3BP, HIST1H1D, NSL1, MBD1	55	378	12504	2.405772005772006	0.9999999999999852	0.7648350882220262	94.64322578346132
GOTERM_CC_FAT	GO:0043232~intracellular non-membrane-bounded organelle	9	10.0	0.6013190608561174	ITGB3BP, CDC6, HIST1H1D, NSL1, MYL1, ARL4D, MBD1, ADORA1, SNTG2	55	1919	12504	1.0662371500307926	1.0	0.9816013254965973	99.99762872546783
GOTERM_CC_FAT	GO:0043228~non-membrane-bounded organelle	9	10.0	0.6013190608561174	ITGB3BP, CDC6, HIST1H1D, NSL1, MYL1, ARL4D, MBD1, ADORA1, SNTG2	55	1919	12504	1.0662371500307926	1.0	0.9816013254965973	99.99762872546783
GOTERM_CC_FAT	GO:0005856~cytoskeleton	4	4.444444444444445	0.8743270939171608	CDC6, MYL1, ADORA1, SNTG2	55	1122	12504	0.8105007292173066	1.0	0.9994281660073057	99.99999999629635
Annotation Cluster 15	Enrichment Score: 0.286920082492064
Category	Term	Count	%	PValue	Genes	List Total	Pop Hits	Pop Total	Fold Enrichment	Bonferroni	Benjamini	FDR
GOTERM_BP_FAT	GO:0006886~intracellular protein transport	3	3.3333333333333335	0.3744886026720979	RAMP3, GRPEL1, AP4S1	65	276	13588	2.272240802675585	1.0	0.9998523538002233	99.91034818461992
GOTERM_BP_FAT	GO:0034613~cellular protein localization	3	3.3333333333333335	0.41290912429045534	RAMP3, GRPEL1, AP4S1	65	299	13588	2.0974530486236174	1.0	0.9999011560249844	99.96525992575617
GOTERM_BP_FAT	GO:0070727~cellular macromolecule localization	3	3.3333333333333335	0.41619846577817676	RAMP3, GRPEL1, AP4S1	65	301	13588	2.0835164835164837	1.0	0.9998861127937572	99.96805981682375
GOTERM_BP_FAT	GO:0015031~protein transport	4	4.444444444444445	0.5977644656915889	RAMP3, GRPEL1, AP4S1, CLPX	65	651	13588	1.2844617747843556	1.0	0.9999987832967214	99.9998784554188
GOTERM_BP_FAT	GO:0045184~establishment of protein localization	4	4.444444444444445	0.6030337756229266	RAMP3, GRPEL1, AP4S1, CLPX	65	656	13588	1.2746716697936211	1.0	0.9999986420451216	99.99990021017857
GOTERM_BP_FAT	GO:0046907~intracellular transport	3	3.3333333333333335	0.60712416312431	RAMP3, GRPEL1, AP4S1	65	431	13588	1.4550776369801892	1.0	0.9999979127500092	99.99991453032737
GOTERM_BP_FAT	GO:0008104~protein localization	4	4.444444444444445	0.6963324158659558	RAMP3, GRPEL1, AP4S1, CLPX	65	753	13588	1.1104709367657577	1.0	0.999999790142305	99.99999818483475
Annotation Cluster 16	Enrichment Score: 0.2600850985556958
Category	Term	Count	%	PValue	Genes	List Total	Pop Hits	Pop Total	Fold Enrichment	Bonferroni	Benjamini	FDR
GOTERM_BP_FAT	GO:0006357~regulation of transcription from RNA polymerase II promoter	5	5.555555555555555	0.3300486225474664	IL6, ETS1, ID1, TRIM27, MED12L	65	616	13588	1.696803196803197	1.0	0.9997351408169152	99.74975876364937
GOTERM_BP_FAT	GO:0010558~negative regulation of macromolecule biosynthetic process	3	3.3333333333333335	0.590261589028908	IL6, ID1, TRIM27	65	418	13588	1.5003312476996689	1.0	0.9999988238816145	99.999839759035
GOTERM_BP_FAT	GO:0031327~negative regulation of cellular biosynthetic process	3	3.3333333333333335	0.6058454320918454	IL6, ID1, TRIM27	65	430	13588	1.4584615384615385	1.0	0.999998354590903	99.99991027402862
GOTERM_BP_FAT	GO:0009890~negative regulation of biosynthetic process	3	3.3333333333333335	0.6109419603765827	IL6, ID1, TRIM27	65	434	13588	1.4450194966324	1.0	0.9999976023783413	99.99992614394267
GOTERM_BP_FAT	GO:0010605~negative regulation of macromolecule metabolic process	3	3.3333333333333335	0.6943689112749886	IL6, ID1, TRIM27	65	506	13588	1.239404074186683	1.0	0.9999998320424717	99.99999800115772
Annotation Cluster 17	Enrichment Score: 0.15026800679055488
Category	Term	Count	%	PValue	Genes	List Total	Pop Hits	Pop Total	Fold Enrichment	Bonferroni	Benjamini	FDR
GOTERM_MF_FAT	GO:0004175~endopeptidase activity	3	3.3333333333333335	0.5802473034357499	TASP1, 1700074P13RIK, ADAMTS12	62	421	13288	1.5272392920082751	1.0	0.9925571807766382	99.99761173711983
GOTERM_MF_FAT	GO:0070011~peptidase activity, acting on L-amino acid peptides	3	3.3333333333333335	0.7712317069035117	TASP1, 1700074P13RIK, ADAMTS12	62	603	13288	1.066281495747071	1.0	0.9993734162046501	99.99999859879412
GOTERM_MF_FAT	GO:0008233~peptidase activity	3	3.3333333333333335	0.7914035112538924	TASP1, 1700074P13RIK, ADAMTS12	62	629	13288	1.0222062669880505	1.0	0.9995090065888237	99.99999954811062
Annotation Cluster 18	Enrichment Score: 0.10080039834306588
Category	Term	Count	%	PValue	Genes	List Total	Pop Hits	Pop Total	Fold Enrichment	Bonferroni	Benjamini	FDR
INTERPRO	IPR015880:Zinc finger, C2H2-like	3	3.3333333333333335	0.7650834099234225	BCL11A, RBM6, ZFP629	73	676	17763	1.0798613925589688	1.0	0.9999999999999655	99.99999893400117
INTERPRO	IPR007087:Zinc finger, C2H2-type	3	3.3333333333333335	0.7686808069930536	BCL11A, RBM6, ZFP629	73	681	17763	1.0719328948162452	1.0	0.9999999999995725	99.99999912335488
SMART	SM00355:ZnF_C2H2	3	3.3333333333333335	0.847508344140552	BCL11A, RBM6, ZFP629	45	676	9131	0.9004930966469429	1.0	1.0	99.99999938905353
Annotation Cluster 19	Enrichment Score: 0.007593450275123585
Category	Term	Count	%	PValue	Genes	List Total	Pop Hits	Pop Total	Fold Enrichment	Bonferroni	Benjamini	FDR
PIR_SUPERFAMILY	PIRSF800006:rhodopsin-like G protein-coupled receptors	3	3.3333333333333335	0.9606694934601212	OLFR59, NPSR1, ADORA1	33	1200	8136	0.6163636363636363	1.0	1.0	99.99999999999478
SP_PIR_KEYWORDS	g-protein coupled receptor	3	3.3333333333333335	0.9810340111907093	OLFR59, NPSR1, ADORA1	73	1411	17854	0.5200042717202411	1.0	0.9999969682444325	100.0
INTERPRO	IPR000276:7TM GPCR, rhodopsin-like	3	3.3333333333333335	0.984532071196624	OLFR59, NPSR1, ADORA1	73	1458	17763	0.5006764755623203	1.0	1.0	100.0
SP_PIR_KEYWORDS	transducer	3	3.3333333333333335	0.9846201027912894	OLFR59, NPSR1, ADORA1	73	1467	17854	0.5001540745720928	1.0	0.99999791492944	100.0
INTERPRO	IPR017452:GPCR, rhodopsin-like superfamily	3	3.3333333333333335	0.9900989652802527	OLFR59, NPSR1, ADORA1	73	1575	17763	0.4634833659491194	1.0	1.0	100.0
GOTERM_BP_FAT	GO:0007186~G-protein coupled receptor protein signaling pathway	4	4.444444444444445	0.9954147267016191	RAMP3, OLFR59, NPSR1, ADORA1	65	1877	13588	0.4454899389369288	1.0	1.0	100.0
