# Supplementary material for: Over-Expression of Either MECP2_e1 or MECP2_e2 in Neuronally Differentiated Cells Results in Different Patterns of Gene Expression
Source: PLoS One. 2014 Apr 3;9(4):e91742. doi: 10.1371/journal.pone.0091742 (PMC3974668; doi:10.1371/journal.pone.0091742)
Supplement: Mouse S3 — DAVID Gene Ontology analysis ( http://david.abcc.ncifcrf.gov/ [14], [15]) for functional clustering of genes down regulated in mouse knockout fibroblasts by both e1 and e2. (TXT) [file pone.0091742.s020.txt]

Annotation Cluster 1	Enrichment Score: 0.7718688894477134
Category	Term	Count	%	PValue	Genes	List Total	Pop Hits	Pop Total	Fold Enrichment	Bonferroni	Benjamini	FDR
GOTERM_BP_FAT	GO:0045941~positive regulation of transcription	4	12.5	0.03536543102559215	EGR1, EGR2, NR4A1, CDK2	22	475	13588	5.201148325358852	0.9999781162988989	0.9999781162988989	38.162318425827316
GOTERM_BP_FAT	GO:0010628~positive regulation of gene expression	4	12.5	0.037866578327603824	EGR1, EGR2, NR4A1, CDK2	22	488	13588	5.062593144560358	0.9999899046889855	0.9968226880835331	40.26876572847318
GOTERM_BP_FAT	GO:0045935~positive regulation of nucleobase, nucleoside, nucleotide and nucleic acid metabolic process	4	12.5	0.04230502624099974	EGR1, EGR2, NR4A1, CDK2	22	510	13588	4.844206773618539	0.9999974548814095	0.9863467510932025	43.84419294476568
GOTERM_BP_FAT	GO:0051173~positive regulation of nitrogen compound metabolic process	4	12.5	0.04569418014651698	EGR1, EGR2, NR4A1, CDK2	22	526	13588	4.696854476322157	0.9999991150951572	0.9693292678717139	46.43988822936696
GOTERM_BP_FAT	GO:0010557~positive regulation of macromolecule biosynthetic process	4	12.5	0.046562520410495946	EGR1, EGR2, NR4A1, CDK2	22	530	13588	4.661406518010292	0.999999325345273	0.9416801613847544	47.08683232164035
GOTERM_BP_FAT	GO:0031328~positive regulation of cellular biosynthetic process	4	12.5	0.0514876198280768	EGR1, EGR2, NR4A1, CDK2	22	552	13588	4.47562582345191	0.9999998558498429	0.9275893376489786	50.62147695417618
GOTERM_BP_FAT	GO:0009891~positive regulation of biosynthetic process	4	12.5	0.05264193539967013	EGR1, EGR2, NR4A1, CDK2	22	557	13588	4.435449649094173	0.9999998997190045	0.8999599060359108	51.417673635987796
GOTERM_BP_FAT	GO:0010604~positive regulation of macromolecule metabolic process	4	12.5	0.07173902819818874	EGR1, EGR2, NR4A1, CDK2	22	633	13588	3.902915410024415	0.9999999997678936	0.891215074905721	62.981788979763124
SP_PIR_KEYWORDS	transcription regulation	6	18.75	0.07891271217809605	EGR1, EGR2, BTG2, PARP14, NR4A1, JUNB	28	1546	17854	2.4746812049528737	0.9983576659192734	0.9983576659192734	58.083915176414244
UP_SEQ_FEATURE	compositionally biased region:Poly-Pro	3	9.375	0.09595018819310197	EGR2, GRIN2D, NR4A1	26	336	16021	5.501717032967034	0.9999832132256411	0.9959028333742841	67.94585950541125
GOTERM_BP_FAT	GO:0045944~positive regulation of transcription from RNA polymerase II promoter	3	9.375	0.10471110088050245	EGR1, EGR2, NR4A1	22	358	13588	5.175723717623159	0.9999999999999951	0.905048377150044	77.15779630831369
GOTERM_MF_FAT	GO:0003700~transcription factor activity	4	12.5	0.10803005400619922	EGR1, EGR2, NR4A1, JUNB	21	776	13288	3.2616593028964163	0.9999729466918287	0.9999729466918287	71.31963595726823
GOTERM_BP_FAT	GO:0045449~regulation of transcription	7	21.875	0.11583472104473004	EGR1, EGR2, BTG2, PARP14, NR4A1, JUNB, CDK2	22	2227	13588	1.9413805772135364	0.9999999999999999	0.8990315656173382	80.66900378236923
SP_PIR_KEYWORDS	Transcription	6	18.75	0.12277592387189584	EGR1, EGR2, BTG2, PARP14, NR4A1, JUNB	28	1769	17854	2.1627230881046597	0.9999634722994997	0.9939561849382716	74.9830461452249
GOTERM_MF_FAT	GO:0000287~magnesium ion binding	3	9.375	0.12489968514659912	RPS6KA1, GRIN2D, ATP7B	21	409	13288	4.641285365001746	0.9999953299525967	0.9978389707536929	76.71952643144418
GOTERM_BP_FAT	GO:0007610~behavior	3	9.375	0.12845357419720804	EGR1, EGR2, GRIN2D	22	405	13588	4.575084175084175	1.0	0.91018930702401	84.04433439435948
GOTERM_BP_FAT	GO:0006350~transcription	6	18.75	0.12875208581331052	EGR1, EGR2, BTG2, PARP14, NR4A1, JUNB	22	1772	13588	2.091319515698748	1.0	0.8979028922059267	84.11713396290276
GOTERM_BP_FAT	GO:0045893~positive regulation of transcription, DNA-dependent	3	9.375	0.13419129844661198	EGR1, EGR2, NR4A1	22	416	13588	4.454108391608391	1.0	0.895645151813858	85.39097835920715
GOTERM_BP_FAT	GO:0051254~positive regulation of RNA metabolic process	3	9.375	0.13576688794525532	EGR1, EGR2, NR4A1	22	419	13588	4.422217400737686	1.0	0.8862895347900378	85.74191593890895
GOTERM_BP_FAT	GO:0010033~response to organic substance	3	9.375	0.18257643040371505	EGR1, EGR2, ATP7B	22	505	13588	3.6691269126912687	1.0	0.9427753095758882	93.22010593220817
GOTERM_BP_FAT	GO:0006357~regulation of transcription from RNA polymerase II promoter	3	9.375	0.2460855900314602	EGR1, EGR2, NR4A1	22	616	13588	3.007969303423849	1.0	0.9742652235524113	97.69684015257172
GOTERM_MF_FAT	GO:0030528~transcription regulator activity	4	12.5	0.2707467049654362	EGR1, EGR2, NR4A1, JUNB	21	1206	13288	2.0987127852799494	0.9999999999997574	0.9999376354772698	96.82334561270387
SP_PIR_KEYWORDS	zinc-finger	4	12.5	0.273065507385844	RFWD2, EGR1, EGR2, NR4A1	28	1204	17854	2.1184148077835787	0.9999999999842735	0.9841715425632679	96.57292133420657
SP_PIR_KEYWORDS	dna-binding	4	12.5	0.35789131011789427	EGR1, EGR2, NR4A1, JUNB	28	1404	17854	1.8166463166463165	0.999999999999999	0.9866898381246354	99.07759685547808
GOTERM_MF_FAT	GO:0008270~zinc ion binding	5	15.625	0.393267151255986	RFWD2, EGR1, EGR2, NR4A1, ATP7B	21	2105	13288	1.5029973984843341	1.0	0.996804996434597	99.5741223151856
GOTERM_BP_FAT	GO:0006355~regulation of transcription, DNA-dependent	4	12.5	0.3983298088629912	EGR1, EGR2, NR4A1, JUNB	22	1465	13588	1.6863791498603786	1.0	0.9976560234264471	99.8866111300245
GOTERM_BP_FAT	GO:0051252~regulation of RNA metabolic process	4	12.5	0.4083937772836297	EGR1, EGR2, NR4A1, JUNB	22	1488	13588	1.6603128054740959	1.0	0.9969526886069433	99.90947345017992
GOTERM_MF_FAT	GO:0003677~DNA binding	4	12.5	0.5137951598598509	EGR1, EGR2, NR4A1, JUNB	21	1781	13288	1.4211384722333626	1.0	0.993923631263907	99.9621074213205
GOTERM_MF_FAT	GO:0046872~metal ion binding	7	21.875	0.5437404252666476	RFWD2, EGR1, EGR2, RPS6KA1, GRIN2D, NR4A1, ATP7B	21	3850	13288	1.1504761904761904	1.0	0.9942384949994344	99.98107877387515
GOTERM_MF_FAT	GO:0043169~cation binding	7	21.875	0.5541127476471057	RFWD2, EGR1, EGR2, RPS6KA1, GRIN2D, NR4A1, ATP7B	21	3885	13288	1.14011154011154	1.0	0.9929436462403246	99.98528217216838
SP_PIR_KEYWORDS	zinc	4	12.5	0.554221746567015	RFWD2, EGR1, EGR2, NR4A1	28	1886	17854	1.3523708529010754	1.0	0.9967496220407369	99.98057110967554
GOTERM_MF_FAT	GO:0043167~ion binding	7	21.875	0.5685098896111539	RFWD2, EGR1, EGR2, RPS6KA1, GRIN2D, NR4A1, ATP7B	21	3934	13288	1.1259108625656669	1.0	0.992036896396918	99.98971702189792
GOTERM_MF_FAT	GO:0046914~transition metal ion binding	5	15.625	0.5722346152277621	RFWD2, EGR1, EGR2, NR4A1, ATP7B	21	2608	13288	1.2131171486999708	1.0	0.9899034804980147	99.99064627375509
SP_PIR_KEYWORDS	metal-binding	5	15.625	0.5941904499978135	RFWD2, EGR1, EGR2, NR4A1, ATP7B	28	2682	17854	1.188745072973261	1.0	0.9971549185073805	99.99280701149425
SP_PIR_KEYWORDS	nucleus	6	18.75	0.7121794213599918	RFWD2, EGR1, EGR2, PARP14, NR4A1, JUNB	28	3808	17854	1.0046893757503	1.0	0.9990305264234963	99.9998100250062
Annotation Cluster 2	Enrichment Score: 0.7697440718182207
Category	Term	Count	%	PValue	Genes	List Total	Pop Hits	Pop Total	Fold Enrichment	Bonferroni	Benjamini	FDR
GOTERM_BP_FAT	GO:0006873~cellular ion homeostasis	3	9.375	0.06074641306813119	EGR2, GRIN2D, ATP7B	22	261	13588	7.099268547544408	0.999999992250156	0.9031361738787129	56.68205914621001
GOTERM_BP_FAT	GO:0055082~cellular chemical homeostasis	3	9.375	0.0636454540831645	EGR2, GRIN2D, ATP7B	22	268	13588	6.913839891451831	0.9999999969152759	0.8866667426522352	58.43328277422404
GOTERM_BP_FAT	GO:0050801~ion homeostasis	3	9.375	0.07437651046550119	EGR2, GRIN2D, ATP7B	22	293	13588	6.323921811976419	0.9999999999005874	0.8767813369230919	64.36151247119341
GOTERM_BP_FAT	GO:0019725~cellular homeostasis	3	9.375	0.09742959686820483	EGR2, GRIN2D, ATP7B	22	343	13588	5.402067320434667	0.9999999999999459	0.9046129189984045	74.54930378696677
GOTERM_BP_FAT	GO:0048878~chemical homeostasis	3	9.375	0.10816112818499982	EGR2, GRIN2D, ATP7B	22	365	13588	5.076463262764632	0.9999999999999984	0.8971139644192566	78.30529665493796
GOTERM_BP_FAT	GO:0042592~homeostatic process	3	9.375	0.2275566987288772	EGR2, GRIN2D, ATP7B	22	584	13588	3.172789539227895	1.0	0.9697237362489174	96.81515998385092
GOTERM_MF_FAT	GO:0046872~metal ion binding	7	21.875	0.5437404252666476	RFWD2, EGR1, EGR2, RPS6KA1, GRIN2D, NR4A1, ATP7B	21	3850	13288	1.1504761904761904	1.0	0.9942384949994344	99.98107877387515
GOTERM_MF_FAT	GO:0043169~cation binding	7	21.875	0.5541127476471057	RFWD2, EGR1, EGR2, RPS6KA1, GRIN2D, NR4A1, ATP7B	21	3885	13288	1.14011154011154	1.0	0.9929436462403246	99.98528217216838
GOTERM_MF_FAT	GO:0043167~ion binding	7	21.875	0.5685098896111539	RFWD2, EGR1, EGR2, RPS6KA1, GRIN2D, NR4A1, ATP7B	21	3934	13288	1.1259108625656669	1.0	0.992036896396918	99.98971702189792
Annotation Cluster 3	Enrichment Score: 0.530926064987621
Category	Term	Count	%	PValue	Genes	List Total	Pop Hits	Pop Total	Fold Enrichment	Bonferroni	Benjamini	FDR
GOTERM_BP_FAT	GO:0007610~behavior	3	9.375	0.12845357419720804	EGR1, EGR2, GRIN2D	22	405	13588	4.575084175084175	1.0	0.91018930702401	84.04433439435948
GOTERM_BP_FAT	GO:0050890~cognition	4	12.5	0.40489675832677086	EGR1, EGR2, OLFR869, GRIN2D	22	1480	13588	1.6692874692874693	1.0	0.9973909574610876	99.90206344221487
GOTERM_BP_FAT	GO:0050877~neurological system process	4	12.5	0.49105632845612235	EGR1, EGR2, OLFR869, GRIN2D	22	1681	13588	1.4696879563030665	1.0	0.9990322158910809	99.98785997537757
Annotation Cluster 4	Enrichment Score: 0.4157044053225303
Category	Term	Count	%	PValue	Genes	List Total	Pop Hits	Pop Total	Fold Enrichment	Bonferroni	Benjamini	FDR
SP_PIR_KEYWORDS	nucleotide-binding	5	15.625	0.22943578423282598	KIF14, RAB31, RPS6KA1, CDK2, ATP7B	28	1631	17854	1.9547604449505125	0.9999999985171771	0.9828518269978	93.65128289941178
GOTERM_MF_FAT	GO:0032553~ribonucleotide binding	5	15.625	0.28117172880254415	KIF14, RAB31, RPS6KA1, CDK2, ATP7B	21	1796	13288	1.7615865945487323	0.9999999999999355	0.9994960604593284	97.28572233960787
GOTERM_MF_FAT	GO:0032555~purine ribonucleotide binding	5	15.625	0.28117172880254415	KIF14, RAB31, RPS6KA1, CDK2, ATP7B	21	1796	13288	1.7615865945487323	0.9999999999999355	0.9994960604593284	97.28572233960787
GOTERM_MF_FAT	GO:0017076~purine nucleotide binding	5	15.625	0.30789422790809184	KIF14, RAB31, RPS6KA1, CDK2, ATP7B	21	1871	13288	1.6909724873380672	0.999999999999998	0.9988540294140149	98.20563174785099
SP_PIR_KEYWORDS	atp-binding	4	12.5	0.30807812579350524	KIF14, RPS6KA1, CDK2, ATP7B	28	1287	17854	1.9817959817959816	0.9999999999996655	0.9834887986386054	97.96691839440176
GOTERM_MF_FAT	GO:0005524~ATP binding	4	12.5	0.37221043193776104	KIF14, RPS6KA1, CDK2, ATP7B	21	1443	13288	1.754017754017754	1.0	0.9992060080121804	99.3817650445901
GOTERM_MF_FAT	GO:0032559~adenyl ribonucleotide binding	4	12.5	0.3795221101406852	KIF14, RPS6KA1, CDK2, ATP7B	21	1460	13288	1.733594259621657	1.0	0.9981127409847756	99.45603571937141
GOTERM_MF_FAT	GO:0030554~adenyl nucleotide binding	4	12.5	0.41164996220803785	KIF14, RPS6KA1, CDK2, ATP7B	21	1535	13288	1.6488909570342793	1.0	0.9955826093333418	99.6956941173227
GOTERM_MF_FAT	GO:0001883~purine nucleoside binding	4	12.5	0.4171886840457529	KIF14, RPS6KA1, CDK2, ATP7B	21	1548	13288	1.6350436815553093	1.0	0.9930360222531138	99.72556896459275
GOTERM_MF_FAT	GO:0001882~nucleoside binding	4	12.5	0.4214416370476212	KIF14, RPS6KA1, CDK2, ATP7B	21	1558	13288	1.6245491778226053	1.0	0.9897113546808877	99.74667180472827
GOTERM_MF_FAT	GO:0000166~nucleotide binding	5	15.625	0.4218965480629263	KIF14, RAB31, RPS6KA1, CDK2, ATP7B	21	2183	13288	1.4492943306502626	1.0	0.9850246845281674	99.74883942675172
GOTERM_CC_FAT	GO:0043232~intracellular non-membrane-bounded organelle	3	9.375	0.7289086670069783	KIF14, RPS6KA1, CDK2	17	1919	12504	1.1498635931704626	1.0	1.0	99.99980097323794
GOTERM_CC_FAT	GO:0043228~non-membrane-bounded organelle	3	9.375	0.7289086670069783	KIF14, RPS6KA1, CDK2	17	1919	12504	1.1498635931704626	1.0	1.0	99.99980097323794
Annotation Cluster 5	Enrichment Score: 0.23795364249130213
Category	Term	Count	%	PValue	Genes	List Total	Pop Hits	Pop Total	Fold Enrichment	Bonferroni	Benjamini	FDR
GOTERM_BP_FAT	GO:0006811~ion transport	4	12.5	0.09451428341415466	GRIN2D, SLC22A7, CDK2, ATP7B	22	712	13588	3.4698672114402456	0.9999999999998586	0.9150376532612737	73.42974636355237
SP_PIR_KEYWORDS	ion transport	3	9.375	0.197734862857224	GRIN2D, SLC22A7, ATP7B	28	543	17854	3.522888713496448	0.999999965581038	0.9863792995396319	90.27490978336309
GOTERM_CC_FAT	GO:0044459~plasma membrane part	3	9.375	0.6375518430562497	RAB31, GRIN2D, SLC22A7	17	1633	12504	1.3512481538849468	1.0	1.0	99.99630692185025
SP_PIR_KEYWORDS	transport	3	9.375	0.7003938133933038	GRIN2D, SLC22A7, ATP7B	28	1571	17854	1.2176502682549786	1.0	0.9992767229889109	99.99970956007871
SP_PIR_KEYWORDS	cell membrane	3	9.375	0.7464445135394482	RAB31, GRIN2D, SLC22A7	28	1713	17854	1.1167125344008004	1.0	0.9992035112170862	99.99995029493273
GOTERM_CC_FAT	GO:0005886~plasma membrane	4	12.5	0.7555067851466886	RAB31, GRIN2D, SLC22A7, ATP7B	17	2906	12504	1.0124286466134973	1.0	0.9999999999996357	99.99992955142382
GOTERM_CC_FAT	GO:0016021~integral to membrane	7	21.875	0.8169804631286499	OLFR869, GRIN2D, SLC22A7, 1700093K21RIK, AI118078, GM364, ATP7B	17	5709	12504	0.901857747828506	1.0	0.9999999999943365	99.99999617153426
SP_PIR_KEYWORDS	transmembrane	7	21.875	0.8475748913014625	OLFR869, GRIN2D, SLC22A7, 1700093K21RIK, AI118078, GM364, ATP7B	28	5237	17854	0.8523009356501815	1.0	0.9997116555755853	99.99999977168666
GOTERM_CC_FAT	GO:0031224~intrinsic to membrane	7	21.875	0.849940152529146	OLFR869, GRIN2D, SLC22A7, 1700093K21RIK, AI118078, GM364, ATP7B	17	5914	12504	0.8705961924844337	1.0	0.9999999999107873	99.99999948025508
UP_SEQ_FEATURE	transmembrane region	5	15.625	0.9159350176788144	GRIN2D, SLC22A7, 1700093K21RIK, AI118078, ATP7B	26	4113	16021	0.7490789055340478	1.0	1.0	99.99999999992578
SP_PIR_KEYWORDS	membrane	6	18.75	0.9510268317898225	RAB31, GRIN2D, SLC22A7, 1700093K21RIK, AI118078, ATP7B	28	5507	17854	0.6947261926379412	1.0	0.9999863814628606	99.99999999999861
