# Supplementary material for: Over-Expression of Either MECP2_e1 or MECP2_e2 in Neuronally Differentiated Cells Results in Different Patterns of Gene Expression
Source: PLoS One. 2014 Apr 3;9(4):e91742. doi: 10.1371/journal.pone.0091742 (PMC3974668; doi:10.1371/journal.pone.0091742)
Supplement: Mouse S4 — DAVID Gene Ontology analysis ( http://david.abcc.ncifcrf.gov/ [14], [15]) for functional clustering of genes upregulated in mouse knockout fibroblasts by e1. (TXT) [file pone.0091742.s021.txt]

Annotation Cluster 1	Enrichment Score: 2.268595014131266
Category	Term	Count	%	PValue	Genes	List Total	Pop Hits	Pop Total	Fold Enrichment	Bonferroni	Benjamini	FDR
GOTERM_BP_FAT	GO:0006350~transcription	76	12.418300653594772	7.689366985889906E-5	GM98, E2F3, LMO3, DEDD, NFKB1, RORB, ZKSCAN5, CNOT4, ZFP472, ZFP235, MBD3L1, A130010J15RIK, ZFP553, RARG, RAX, POLR1E, A530054K11RIK, RCOR1, YY1, ARNTL, HLTF, ZFP28, PURB, MXD3, NRIP1, CCNL2, MED19, ZFP82, VGLL1, ZFP263, LCOR, TBX19, ASCL3, ZFP418, GPBP1L1, CDC73, 8430426H19RIK, ZFP318, ZFP617, ARNT, ERCC8, CHD9, ZSCAN20, ZFP119, SNF8, NFAT5, PBRM1, RQCD1, TAF9, 9630025I21RIK, ETV4, HELLS, ZFP53,…	375	1772	13588	1.5540827689992476	0.11126788762321049	0.11126788762321049	0.1280308811613784
SP_PIR_KEYWORDS	Transcription	76	12.418300653594772	1.9558724085856494E-4	GM98, E2F3, LMO3, DEDD, YLPM1, NFKB1, RORB, ZKSCAN5, CNOT4, ZFP472, ZFP235, MBD3L1, A130010J15RIK, ZFP553, RARG, RAX, POLR1E, A530054K11RIK, RCOR1, YY1, ARNTL, HLTF, ZFP28, PURB, MXD3, NRIP1, CCNL2, MED19, ZFP82, VGLL1, ZFP263, LCOR, TBX19, ASCL3, ZFP418, GPBP1L1, CDC73, 8430426H19RIK, ZFP318, ZFP617, ARNT, ERCC8, CHD9, ZSCAN20, ZFP119, SNF8, NFAT5, PBRM1, RQCD1, TAF9, 9630025I21RIK, ETV4, HELLS,…	503	1769	17854	1.524941925608587	0.06085899402722572	0.030907122112243446	0.2637363135620352
GOTERM_BP_FAT	GO:0006355~regulation of transcription, DNA-dependent	62	10.130718954248366	6.322500019070974E-4	GM98, E2F3, SNIP1, NFKB1, RORB, NFXL1, ZKSCAN5, ZFP472, RNF141, PATZ1, ZFP235, MBD3L1, A130010J15RIK, RARG, RAX, A530054K11RIK, YY1, ARNTL, HLTF, ZFP28, PURB, NRIP1, MED19, ZFP82, ZFP263, LCOR, TBX19, KCNH5, ASCL3, ZFP418, NUFIP1, 8430426H19RIK, ZFP617, ARNT, TRIM66, TSC22D2, ZSCAN20, ZFP119, SNF8, NFAT5, MLLT1, TAF9, 9630025I21RIK, ETV4, HELLS, ZFP53, ESRRA, RFX5, ZFP449, SIRT5, FOXP2, MEF2D, FO…	375	1465	13588	1.533480773606371	0.6209845209256237	0.2763104263959093	1.0481555416181787
GOTERM_BP_FAT	GO:0051252~regulation of RNA metabolic process	62	10.130718954248366	9.143174946944384E-4	GM98, E2F3, SNIP1, NFKB1, RORB, NFXL1, ZKSCAN5, ZFP472, RNF141, PATZ1, ZFP235, MBD3L1, A130010J15RIK, RARG, RAX, A530054K11RIK, YY1, ARNTL, HLTF, ZFP28, PURB, NRIP1, MED19, ZFP82, ZFP263, LCOR, TBX19, KCNH5, ASCL3, ZFP418, NUFIP1, 8430426H19RIK, ZFP617, ARNT, TRIM66, TSC22D2, ZSCAN20, ZFP119, SNF8, NFAT5, MLLT1, TAF9, 9630025I21RIK, ETV4, HELLS, ZFP53, ESRRA, RFX5, ZFP449, SIRT5, FOXP2, MEF2D, FO…	375	1488	13588	1.5097777777777779	0.7541920212213788	0.29587624891560593	1.5124330737921965
GOTERM_BP_FAT	GO:0045449~regulation of transcription	85	13.88888888888889	0.0012179891392145657	GM98, E2F3, LMO3, DEDD, SNIP1, NFKB1, RORB, NFXL1, ZKSCAN5, CNOT4, ZFP472, RNF141, PATZ1, ZFP235, MBD3L1, A130010J15RIK, ZFP553, RARG, RAX, A530054K11RIK, RCOR1, YY1, ARNTL, ZFP28, HLTF, PURB, MXD3, NRIP1, CCNL2, MED19, ZFP82, VGLL1, ZFP263, LCOR, TBX19, ASCL3, KCNH5, ZFP418, GPBP1L1, NUFIP1, 8430426H19RIK, ZFP318, ZFP617, ARNT, ERCC8, CHD9, TRIM66, TSC22D2, ZSCAN20, ZFP119, SNF8, NFAT5, PBRM1, M…	375	2227	13588	1.3830025445292622	0.8458045163104091	0.31195898044999293	2.009981339563305
SP_PIR_KEYWORDS	transcription regulation	61	9.967320261437909	0.006585951418620528	GM98, E2F3, LMO3, DEDD, YLPM1, NFKB1, RORB, ZKSCAN5, CNOT4, MBD3L1, A130010J15RIK, ZFP553, RARG, RAX, RCOR1, YY1, ARNTL, ZFP28, PURB, MXD3, NRIP1, CCNL2, MED19, ZFP82, VGLL1, ZFP263, LCOR, TBX19, ASCL3, GPBP1L1, ZFP318, ARNT, ERCC8, CHD9, ZSCAN20, SNF8, NFAT5, RQCD1, PBRM1, TAF9, ETV4, HELLS, ESRRA, TRIP4, ZFP449, WHSC1, FOXP2, MEF2D, FOXI2, ZFP770, IRF5, DR1, RNF2, HEYL, SUPT16H, TCEB3, SETD8, Z…	503	1546	17854	1.4005154069116992	0.8800982679855132	0.26140963714933774	8.534639375628162
GOTERM_MF_FAT	GO:0003677~DNA binding	65	10.620915032679738	0.015350960242841605	GM98, E2F3, HMGN3, DEDD, NFKB1, RORB, POT1B, NFXL1, ZKSCAN5, FANCM, RNF141, SLK, PATZ1, A130010J15RIK, ZFP553, RARG, RAX, POLR1E, RCOR1, YY1, ARNTL, HLTF, ZFP28, PURB, MXD3, ZFP82, ZFP263, RAD18, LCOR, TBX19, ASCL3, GPBP1L1, 4930547N16RIK, ARNT, CHD9, TSC22D2, ZSCAN20, NFAT5, PBRM1, TAF9, THAP2, WDHD1, ETV4, HELLS, TRPC2, ESRRA, RFX5, ZFP449, WHSC1, POLR3A, WRN, FOXP2, PEO1, MEF2D, FOXI2, UPF3B, …	368	1781	13288	1.3178356077435736	0.9995490089421969	0.8542723428969351	19.960423573747278
SP_PIR_KEYWORDS	nucleus	124	20.26143790849673	0.046187647041523214	HMGN3, RNMT, SNIP1, RORB, CNOT4, ZFP472, INTS7, DHX33, TLK2, MBD3L1, MCM3AP, A130010J15RIK, KRR1, RARG, TNIK, YY1, RCOR1, ARNTL, STK3, MED19, ZFP82, DCLRE1A, ZFP263, VGLL1, RAD18, NUP43, ASCL3, GPBP1L1, NEK1, 2610029G23RIK, ZFP259, CHEK1, ZFP617, ARNT, TRIM65, VRK1, TRIM66, SNF8, PBRM1, TAF9, WDHD1, HELLS, GINS1, ESRRA, TRIP4, SMG7, TREX2, ZFP449, WHSC1, WRN, SMEK1, FOXP2, FOXI2, UPF3B, ZFP770, R…	503	3808	17854	1.155825550896303	0.9999997443742376	0.717750150914383	47.187975923898506
GOTERM_MF_FAT	GO:0003700~transcription factor activity	29	4.738562091503268	0.08805717313714168	GM98, E2F3, RORB, NFKB1, NFXL1, ZKSCAN5, ARNT, TSC22D2, ZSCAN20, NFAT5, ETV4, A130010J15RIK, ESRRA, RARG, RAX, YY1, ZFP449, ARNTL, PURB, FOXP2, MEF2D, FOXI2, UPF3B, IRF5, HEYL, ZFP263, LCOR, TBX19, NFIB	368	776	13288	1.349422904527118	1.0	0.9707280547841766	73.46360894187525
GOTERM_MF_FAT	GO:0030528~transcription regulator activity	41	6.699346405228758	0.12881979292967025	GM98, E2F3, NFKB1, RORB, NFXL1, ZKSCAN5, ARNT, TRIM66, TSC22D2, ZSCAN20, NFAT5, PATZ1, ETV4, A130010J15RIK, ESRRA, TRIP4, RARG, RAX, YY1, ZFP449, ARNTL, HLTF, PURB, MXD3, NRIP1, FOXP2, MED19, MEF2D, FOXI2, UPF3B, IRF5, RNF2, HEYL, ZFP263, VGLL1, ATP6V0A1, TCEB3, LCOR, TBX19, ASCL3, NFIB	368	1206	13288	1.2275758886725792	1.0	0.9495096947478877	86.2590623572324
SP_PIR_KEYWORDS	dna-binding	46	7.516339869281046	0.19795533320213743	GM98, E2F3, HMGN3, GPBP1L1, DEDD, 4930547N16RIK, NFKB1, RORB, ZKSCAN5, ARNT, FANCM, CHD9, NFAT5, PBRM1, THAP2, WDHD1, ETV4, ESRRA, ZFP553, RARG, RAX, YY1, WHSC1, ARNTL, WRN, ZFP28, HLTF, PURB, MXD3, FOXP2, ZFP82, MEF2D, FOXI2, UPF3B, ZFP770, IRF5, DR1, HEYL, RAD18, ZIK1, ZBTB3, LCOR, PARP2, TBX19, NFIB, ASCL3	503	1404	17854	1.162942572485316	1.0	0.8981428565896357	94.91136156101477
Annotation Cluster 2	Enrichment Score: 2.015827371126246
Category	Term	Count	%	PValue	Genes	List Total	Pop Hits	Pop Total	Fold Enrichment	Bonferroni	Benjamini	FDR
GOTERM_BP_FAT	GO:0006259~DNA metabolic process	25	4.084967320261438	6.271793619671441E-4	CHEK1, POT1B, FANCM, ERCC8, SLK, HELLS, FANCB, FANCC, GINS1, TRPC2, SMC5, TREX2, CIDEA, SMC6, WRN, DNASE2A, PURB, PEO1, DCLRE1A, HELB, L1MD-TF30, SUPT16H, RAD18, PARP2, NFIB	375	421	13588	2.1517022961203485	0.6180230337413832	0.38195714852559237	1.0397905751858283
GOTERM_BP_FAT	GO:0006974~response to DNA damage stimulus	18	2.941176470588235	0.0025396711794838807	TRPC2, NEK1, TREX2, SMC5, SMC6, CHEK1, POT1B, WRN, FANCM, ERCC8, DCLRE1A, SLK, SUPT16H, RAD18, TLK2, PARP2, FANCB, FANCC	375	287	13588	2.272557491289199	0.9797744996547234	0.47802478839066254	4.14808872105178
GOTERM_BP_FAT	GO:0006281~DNA repair	15	2.450980392156863	0.0033946804669736513	TRPC2, TREX2, SMC5, SMC6, CHEK1, WRN, FANCM, ERCC8, DCLRE1A, SLK, SUPT16H, RAD18, PARP2, FANCB, FANCC	375	222	13588	2.448288288288288	0.9945726195752027	0.5253537678403877	5.507807388708141
SP_PIR_KEYWORDS	DNA damage	11	1.7973856209150325	0.047975944347500035	FANCM, DCLRE1A, SMC5, TREX2, SUPT16H, SMC6, RAD18, CHEK1, TLK2, FANCB, FANCC	503	194	17854	2.0126047836691194	0.9999998600467341	0.7029921514023177	48.5092325969734
GOTERM_BP_FAT	GO:0033554~cellular response to stress	18	2.941176470588235	0.05529983000302636	TRPC2, NEK1, TREX2, SMC5, SMC6, CHEK1, POT1B, WRN, FANCM, ERCC8, DCLRE1A, SLK, SUPT16H, RAD18, TLK2, PARP2, FANCB, FANCC	375	404	13588	1.6144158415841583	1.0	0.9957213020654728	61.2396338054841
SP_PIR_KEYWORDS	dna repair	10	1.6339869281045754	0.05601705772916228	FANCM, DCLRE1A, SMC5, TREX2, SUPT16H, SMC6, RAD18, CHEK1, FANCB, FANCC	503	173	17854	2.0517358278077205	0.999999990806284	0.7087722605931686	54.08068925656344
Annotation Cluster 3	Enrichment Score: 1.7970757858859145
Category	Term	Count	%	PValue	Genes	List Total	Pop Hits	Pop Total	Fold Enrichment	Bonferroni	Benjamini	FDR
SMART	SM00355:ZnF_C2H2	30	4.901960784313726	0.011418127410646685	ZFP418, NUFIP1, 8430426H19RIK, ZFP318, ZFP617, ZKSCAN5, ZFP472, ZSCAN20, ZFP119, ZFP295, ZFP646, PATZ1, ZFP235, 9630025I21RIK, ZFP53, ZFP553, A530054K11RIK, YY1, ZFP449, ZFP28, FOXP2, ZFP82, ZFP770, ZFP282, ZFP263, RNF138, ZIK1, ZBTB3, B230315N10RIK, ZFP420	253	676	9131	1.6016675632060247	0.8934716221975589	0.4286972317706529	13.354131224803002
SMART	SM00349:KRAB	16	2.6143790849673203	0.014775035031348601	ZFP53, ZFP418, A530054K11RIK, ZFP28, 8430426H19RIK, ZKSCAN5, ZFP617, ZFP82, ZFP472, ZFP119, ZFP282, ZFP263, ZIK1, ZFP235, B230315N10RIK, 9630025I21RIK	253	291	9131	1.9843798812870976	0.9451212046238444	0.4403958662188936	16.955851778595687
INTERPRO	IPR015880:Zinc finger, C2H2-like	30	4.901960784313726	0.016296653541278253	ZFP418, NUFIP1, 8430426H19RIK, ZFP318, ZFP617, ZKSCAN5, ZFP472, ZSCAN20, ZFP119, ZFP295, ZFP646, PATZ1, ZFP235, 9630025I21RIK, ZFP53, ZFP553, A530054K11RIK, YY1, ZFP449, ZFP28, FOXP2, ZFP82, ZFP770, ZFP282, ZFP263, RNF138, ZIK1, ZBTB3, B230315N10RIK, ZFP420	500	676	17763	1.5765976331360947	0.9999990964877438	0.717811403896911	22.43906364738859
INTERPRO	IPR007087:Zinc finger, C2H2-type	30	4.901960784313726	0.017202839857624233	ZFP418, NUFIP1, 8430426H19RIK, ZFP318, ZFP617, ZKSCAN5, ZFP472, ZSCAN20, ZFP119, ZFP295, ZFP646, CFH, PATZ1, ZFP235, 9630025I21RIK, ZFP53, ZFP553, A530054K11RIK, YY1, ZFP449, ZFP28, FOXP2, ZFP82, ZFP770, ZFP282, ZFP263, ZIK1, ZBTB3, B230315N10RIK, ZFP420	500	681	17763	1.565022026431718	0.9999995860791765	0.706183325057489	23.53670157791028
INTERPRO	IPR001909:Krueppel-associated box	16	2.6143790849673203	0.01797981627138654	ZFP53, ZFP418, A530054K11RIK, ZFP28, 8430426H19RIK, ZKSCAN5, ZFP617, ZFP82, ZFP472, ZFP119, ZFP282, ZFP263, ZIK1, ZFP235, B230315N10RIK, 9630025I21RIK	500	291	17763	1.9533195876288663	0.9999997881684218	0.6933699813928287	24.466244315465914
INTERPRO	IPR013087:Zinc finger, C2H2-type/integrase, DNA-binding	24	3.9215686274509802	0.019406090475004176	ZFP418, ZFP53, ZFP553, A530054K11RIK, YY1, ZFP449, 8430426H19RIK, ZFP28, ZFP617, ZKSCAN5, ZFP82, ZFP472, ZFP770, ZFP282, ZFP119, ZSCAN20, ZFP646, ZFP263, ZIK1, PATZ1, ZFP235, B230315N10RIK, 9630025I21RIK, ZFP420	500	514	17763	1.6588015564202336	0.9999999381492156	0.6944402918681273	26.145130926181626
Annotation Cluster 4	Enrichment Score: 1.7285646154289895
Category	Term	Count	%	PValue	Genes	List Total	Pop Hits	Pop Total	Fold Enrichment	Bonferroni	Benjamini	FDR
SP_PIR_KEYWORDS	helicase	12	1.9607843137254901	5.723629725763206E-4	FANCM, CHD9, PEO1, HELB, DHX37, DICER1, DHX33, WRN, HLTF, DDX4, HELLS, HFM1	503	120	17854	3.549502982107356	0.16788207711542236	0.05942169172737444	0.7699787393878221
GOTERM_MF_FAT	GO:0004386~helicase activity	12	1.9607843137254901	8.894830123577988E-4	FANCM, CHD9, PEO1, HELB, DHX37, DICER1, DHX33, WRN, HLTF, DDX4, HELLS, HFM1	368	129	13288	3.358948432760364	0.35799530413053227	0.35799530413053227	1.2725737372083157
SMART	SM00490:HELICc	9	1.4705882352941175	0.00592999867601887	FANCM, CHD9, DHX37, DICER1, DHX33, WRN, HLTF, DDX4, HELLS	253	99	9131	3.2809917355371905	0.6864485861752027	0.4400433821939441	7.154978010432245
INTERPRO	IPR014021:Helicase, superfamily 1 and 2, ATP-binding	9	1.4705882352941175	0.006738772862953206	FANCM, CHD9, DHX37, DICER1, DHX33, WRN, HLTF, DDX4, HELLS	500	99	17763	3.2296363636363634	0.996743359172673	0.6149991894298669	9.92871859114114
INTERPRO	IPR001650:DNA/RNA helicase, C-terminal	9	1.4705882352941175	0.007150169924043001	FANCM, CHD9, DHX37, DICER1, DHX33, WRN, HLTF, DDX4, HELLS	500	100	17763	3.1973399999999996	0.9977071257046242	0.5803265803866279	10.503943192656129
SMART	SM00487:DEXDc	9	1.4705882352941175	0.007498466904588049	FANCM, CHD9, DHX37, DICER1, DHX33, WRN, HLTF, DDX4, HELLS	253	103	9131	3.153574580759047	0.7695475525551801	0.3869059402860693	8.967031817562498
INTERPRO	IPR014001:DEAD-like helicase, N-terminal	9	1.4705882352941175	0.008498419131694778	FANCM, CHD9, DHX37, DICER1, DHX33, WRN, HLTF, DDX4, HELLS	500	103	17763	3.1042135922330094	0.9992746976114893	0.5521126570046477	12.36510469515939
UP_SEQ_FEATURE	domain:Helicase C-terminal	8	1.3071895424836601	0.009711603766452826	FANCM, CHD9, DICER1, DHX33, WRN, HLTF, DDX4, HELLS	444	86	16021	3.3565891472868215	0.9999951564975975	0.9530873593088973	14.669297356712118
UP_SEQ_FEATURE	domain:Helicase ATP-binding	8	1.3071895424836601	0.011612329263830821	FANCM, CHD9, DICER1, DHX33, WRN, HLTF, DDX4, HELLS	444	89	16021	3.243445692883895	0.9999995646300683	0.94657165934605	17.292968112291483
UP_SEQ_FEATURE	short sequence motif:DEAH box	5	0.8169934640522877	0.012516563411885203	FANCM, CHD9, DHX33, WRN, HELLS	444	33	16021	5.467171717171717	0.9999998618362831	0.928099429767602	18.51437683327204
GOTERM_MF_FAT	GO:0008026~ATP-dependent helicase activity	7	1.1437908496732025	0.03158133946308313	FANCM, HELB, DICER1, DHX33, WRN, DDX4, HFM1	368	86	13288	2.9390798786653187	0.9999998853303851	0.8643464872609379	36.98895758038954
GOTERM_MF_FAT	GO:0070035~purine NTP-dependent helicase activity	7	1.1437908496732025	0.03158133946308313	FANCM, HELB, DICER1, DHX33, WRN, DDX4, HFM1	368	86	13288	2.9390798786653187	0.9999998853303851	0.8643464872609379	36.98895758038954
INTERPRO	IPR011545:DNA/RNA helicase, DEAD/DEAH box type, N-terminal	5	0.8169934640522877	0.06839585973533854	FANCM, DICER1, WRN, DDX4, HFM1	500	55	17763	3.229636363636364	1.0	0.950231997250893	66.56823035426447
INTERPRO	IPR002464:DNA/RNA helicase, ATP-dependent, DEAH-box type, conserved site	3	0.49019607843137253	0.20574929810127524	FANCM, DHX33, WRN	500	30	17763	3.5526	1.0	0.9955718245882371	97.1631908134001
INTERPRO	IPR000330:SNF2-related	3	0.49019607843137253	0.2161174949168273	CHD9, HLTF, HELLS	500	31	17763	3.438	1.0	0.9949493412109871	97.68486567886552
GOTERM_MF_FAT	GO:0016887~ATPase activity	11	1.7973856209150325	0.2492294347607723	FANCM, HELB, ATP2A1, DICER1, DHX33, WRN, HLTF, DDX4, ABCA3, HFM1, ABCA12	368	281	13288	1.413507658981897	1.0	0.9692483520189915	98.38466420369637
GOTERM_MF_FAT	GO:0042623~ATPase activity, coupled	8	1.3071895424836601	0.416021735458909	FANCM, HELB, ATP2A1, DICER1, DHX33, WRN, DDX4, HFM1	368	223	13288	1.2953792162214854	1.0	0.9857629044422375	99.95655788174027
Annotation Cluster 5	Enrichment Score: 1.6614437150930468
Category	Term	Count	%	PValue	Genes	List Total	Pop Hits	Pop Total	Fold Enrichment	Bonferroni	Benjamini	FDR
GOTERM_CC_FAT	GO:0070013~intracellular organelle lumen	45	7.352941176470589	0.004417363982740787	E2F3, ACADSB, DEDD, 2610029G23RIK, YLPM1, NUFIP1, CHEK1, HADHA, 2310008H09RIK, ARNT, ERCC8, BLZF1, IVD, INTS7, SNF8, DHX33, MRPL38, TAF9, CIRH1A, WDHD1, PDHX, KRR1, PDK2, RARG, POLR1E, ACADS, YY1, BCKDHB, SIRT5, ARNTL, WRN, PRPF4, NRIP1, CCNL2, MED19, PEO1, PPM1K, RNF2, HEYL, FKBP14, ATP6V0A1, TCEB3, CARS2, PARP2, ASCL3	326	1133	12504	1.5234000617287293	0.7585553308594082	0.5086298043830988	5.801898884849022
GOTERM_CC_FAT	GO:0043233~organelle lumen	45	7.352941176470589	0.0047146443657770255	E2F3, ACADSB, DEDD, 2610029G23RIK, YLPM1, NUFIP1, CHEK1, HADHA, 2310008H09RIK, ARNT, ERCC8, BLZF1, IVD, INTS7, SNF8, DHX33, MRPL38, TAF9, CIRH1A, WDHD1, PDHX, KRR1, PDK2, RARG, POLR1E, ACADS, YY1, BCKDHB, SIRT5, ARNTL, WRN, PRPF4, NRIP1, CCNL2, MED19, PEO1, PPM1K, RNF2, HEYL, FKBP14, ATP6V0A1, TCEB3, CARS2, PARP2, ASCL3	326	1136	12504	1.5193769981854317	0.7806265319020992	0.3968925400572406	6.180935327399062
GOTERM_CC_FAT	GO:0031974~membrane-enclosed lumen	45	7.352941176470589	0.008363777157134633	E2F3, ACADSB, DEDD, 2610029G23RIK, YLPM1, NUFIP1, CHEK1, HADHA, 2310008H09RIK, ARNT, ERCC8, BLZF1, IVD, INTS7, SNF8, DHX33, MRPL38, TAF9, CIRH1A, WDHD1, PDHX, KRR1, PDK2, RARG, POLR1E, ACADS, YY1, BCKDHB, SIRT5, ARNTL, WRN, PRPF4, NRIP1, CCNL2, MED19, PEO1, PPM1K, RNF2, HEYL, FKBP14, ATP6V0A1, TCEB3, CARS2, PARP2, ASCL3	326	1174	12504	1.4701978449221895	0.9325293698392476	0.49034218076863223	10.720004670628835
GOTERM_CC_FAT	GO:0005654~nucleoplasm	23	3.758169934640523	0.06517246142180842	E2F3, RARG, YY1, YLPM1, NUFIP1, CHEK1, ARNTL, WRN, PRPF4, NRIP1, CCNL2, ARNT, MED19, RNF2, INTS7, SNF8, HEYL, ATP6V0A1, TCEB3, TAF9, WDHD1, PARP2, ASCL3	326	599	12504	1.4727613507174535	0.9999999995974584	0.8351581197598787	59.742100506805265
GOTERM_CC_FAT	GO:0031981~nuclear lumen	31	5.065359477124183	0.07856936768153083	E2F3, DEDD, 2610029G23RIK, YLPM1, NUFIP1, CHEK1, 2310008H09RIK, ARNT, ERCC8, INTS7, SNF8, DHX33, TAF9, CIRH1A, WDHD1, KRR1, RARG, POLR1E, YY1, ARNTL, WRN, PRPF4, NRIP1, CCNL2, MED19, RNF2, HEYL, ATP6V0A1, TCEB3, PARP2, ASCL3	326	883	12504	1.346580605715318	0.999999999996087	0.8264196243756571	66.87038020094745
GOTERM_CC_FAT	GO:0044451~nucleoplasm part	19	3.104575163398693	0.12050518956790734	E2F3, RARG, YY1, YLPM1, NUFIP1, ARNTL, PRPF4, NRIP1, ARNT, CCNL2, MED19, RNF2, INTS7, HEYL, SNF8, ATP6V0A1, TCEB3, TAF9, ASCL3	326	513	12504	1.4205862304021812	1.0	0.8595357289717905	82.33541795104682
Annotation Cluster 6	Enrichment Score: 1.500125002186707
Category	Term	Count	%	PValue	Genes	List Total	Pop Hits	Pop Total	Fold Enrichment	Bonferroni	Benjamini	FDR
SP_PIR_KEYWORDS	guanine-nucleotide releasing factor	8	1.3071895424836601	0.024969285475710465	ARHGEF3, ABR, RPGR, DOCK8, DOCK5, DOCK6, ARHGEF10, BCAR3	503	102	17854	2.783923907535181	0.9997015488695954	0.5941932677879238	28.921548084449878
UP_SEQ_FEATURE	domain:DHR-1	3	0.49019607843137253	0.03557209466274949	DOCK8, DOCK5, DOCK6	444	11	16021	9.840909090909092	1.0	0.9839026808399581	44.498905967019965
UP_SEQ_FEATURE	domain:DHR-2	3	0.49019607843137253	0.03557209466274949	DOCK8, DOCK5, DOCK6	444	11	16021	9.840909090909092	1.0	0.9839026808399581	44.498905967019965
Annotation Cluster 7	Enrichment Score: 1.4676301742521847
Category	Term	Count	%	PValue	Genes	List Total	Pop Hits	Pop Total	Fold Enrichment	Bonferroni	Benjamini	FDR
KEGG_PATHWAY	mmu04130:SNARE interactions in vesicular transport	5	0.8169934640522877	0.013174799675293409	STX3, STX16, GOSR2, VAMP2, VTI1A	141	38	5738	5.3546099290780145	0.7852827943455223	0.5366241205517084	14.041705758437129
SMART	SM00397:t_SNARE	4	0.6535947712418301	0.030525278141280802	STX3, STX16, ABI1, VTI1A	253	25	9131	5.774545454545454	0.9976307248479847	0.6348797529229422	32.08767261659944
INTERPRO	IPR000727:Target SNARE coiled-coil region	4	0.6535947712418301	0.03204426436953725	STX3, STX16, ABI1, VTI1A	500	25	17763	5.68416	0.9999999999989538	0.802634623243522	39.56990843522321
UP_SEQ_FEATURE	domain:t-SNARE coiled-coil homology	3	0.49019607843137253	0.10455031524094008	STX3, STX16, ABI1	444	20	16021	5.4125000000000005	1.0	0.999316531660435	83.38812207715722
Annotation Cluster 8	Enrichment Score: 1.4533841193135895
Category	Term	Count	%	PValue	Genes	List Total	Pop Hits	Pop Total	Fold Enrichment	Bonferroni	Benjamini	FDR
GOTERM_MF_FAT	GO:0008270~zinc ion binding	80	13.071895424836603	0.0021939552318597797	PDLIM7, LMO3, RORB, NFXL1, ZNRF1, MOBKL2C, ZKSCAN5, CNOT4, ZFP472, RNF141, ADAM2, ZFP646, PATZ1, ZFP235, ZFYVE1, ZDHHC3, ZFP553, RARG, A530054K11RIK, YY1, ZFP28, HLTF, RNF170, ZSWIM5, ZFP82, ZFYVE28, ZFP263, RNF138, RAD18, TRIM39, ZNHIT3, ZFP420, ZFP418, ZFP259, NUFIP1, 8430426H19RIK, ZFP318, ZFP617, TRIM65, TRIM66, ZDHHC21, ZFP295, ZFP119, DGKG, ZSCAN20, CDADC1, RNF113A1, ADAM33, ANKIB1, ADAM30,…	368	2105	13288	1.3723019725291747	0.6650553577558644	0.4212559786536577	3.1116354089390175
SP_PIR_KEYWORDS	zinc	73	11.928104575163399	0.004444835423603841	PDLIM7, LMO3, RORB, ZNRF1, MOBKL2C, ZKSCAN5, CNOT4, ZFP472, RNF141, PATZ1, ZFP235, ZFYVE1, ZDHHC3, ZFP553, RARG, A530054K11RIK, YY1, HLTF, ZFP28, RNF170, ZSWIM5, ZFP82, ZFYVE28, ZFP263, RNF138, RAD18, TRIM39, ZNHIT3, ZFP418, ZFP259, NUFIP1, 8430426H19RIK, ZFP318, ZFP617, TRIM65, TRIM66, ZDHHC21, ZFP295, DGKG, ZSCAN20, ZFP119, CDADC1, RNF113A1, ADAM33, ANKIB1, RNF113A2, THAP2, 9630025I21RIK, RASA2…	503	1886	17854	1.3738797332653072	0.7606845030776106	0.21205639146842303	5.836984705185255
SP_PIR_KEYWORDS	zinc-finger	48	7.8431372549019605	0.014076135524573478	ZFP259, NUFIP1, RORB, ZNRF1, ZFP318, ZKSCAN5, CNOT4, TRIM65, TRIM66, RNF141, ZDHHC21, ZSCAN20, DGKG, RNF113A1, ANKIB1, RNF113A2, THAP2, ZFYVE1, RASA2, RBM26, ZFP53, ESRRA, ZDHHC3, ZFP553, TRIP4, RARG, YY1, CBL, BMX, WHSC1, 4930555K19RIK, ZFP28, HLTF, RNF170, FOXP2, ZSWIM5, ZFP82, ZFP770, PHF16, RNF2, ZFYVE28, RNF138, RAD18, ZIK1, ZBTB3, GPATCH8, TRIM39, ZNHIT3	503	1204	17854	1.4150842453584145	0.9894385235741852	0.43380558744576114	17.418922563934025
GOTERM_MF_FAT	GO:0046914~transition metal ion binding	89	14.54248366013072	0.021450697462287085	PDLIM7, LMO3, DICER1, RORB, 4833423E24RIK, ZNRF1, NFXL1, MOBKL2C, ZKSCAN5, CNOT4, ZFP472, RNF141, ADAM2, ZFP646, PATZ1, ZFP235, ZFYVE1, ZDHHC3, ZFP553, RARG, A530054K11RIK, YY1, GALNTL2, ZFP28, HLTF, RNF170, ZSWIM5, ZFP82, PPM1D, EIF2AK1, PPM1K, ZFYVE28, ZFP263, RNF138, RAD18, STEAP2, TRIM39, ZFP420, ZNHIT3, ZFP418, AHCY, ZFP259, NUFIP1, 8430426H19RIK, ZFP318, ZFP617, TRIM65, TRIM66, ZDHHC21, ZFP…	368	2608	13288	1.2322369298479594	0.9999795736653607	0.8346648956722605	26.808008778115088
SP_PIR_KEYWORDS	metal-binding	90	14.705882352941178	0.05089490725609026	SYT1, PDLIM7, LMO3, OVCH2, DICER1, PDE11A, RORB, 4833423E24RIK, ZNRF1, MOBKL2C, ZKSCAN5, CNOT4, ZFP472, RNF141, PATZ1, ZFP235, ENOPH1, ZFYVE1, ZDHHC3, ZFP553, RARG, A530054K11RIK, YY1, ZFP28, HLTF, STK3, RNF170, NME6, ZSWIM5, ZFP82, PPM1D, PPM1K, ZFYVE28, ZFP263, RNF138, RAD18, STEAP2, TRIM39, ZNHIT3, ZFP418, NEK1, ZFP259, NUFIP1, 8430426H19RIK, ZFP318, PDSS1, ZFP617, TRIM65, TRIM66, ZDHHC21, GNP…	503	2682	17854	1.191108383257502	0.9999999477734298	0.6981095371326984	50.60028803966388
GOTERM_MF_FAT	GO:0046872~metal ion binding	114	18.627450980392158	0.2347380954681979	SYT1, PDLIM7, LMO3, OVCH2, RORB, ZNRF1, NFXL1, ITSN1, MOBKL2C, CNOT4, SSR1, ZFP472, RNF141, ADAM2, PATZ1, ENOPH1, RARG, YY1, STK3, NME6, ZFP82, KCNT1, EIF2AK1, ZFP263, RNF138, RAD18, DST, TRIM39, ZNHIT3, AHCY, NEK1, ZFP259, ZFP617, TRIM65, TRIM66, FGG, CDADC1, RNF113A1, ADAM33, ANKIB1, RNF113A2, ADAM30, COL18A1, TRPC2, ZC3H13, ESRRA, TRIP4, MRC2, ITGA1, BMX, TREX2, ZFP449, WHSC1, FOXP2, UPF3B, ZF…	368	3850	13288	1.069192546583851	1.0	0.9699876011646038	97.87303655862729
GOTERM_MF_FAT	GO:0043167~ion binding	116	18.954248366013072	0.24762598635618352	SYT1, PDLIM7, LMO3, OVCH2, RORB, ZNRF1, NFXL1, ITSN1, MOBKL2C, CNOT4, SSR1, ZFP472, RNF141, ADAM2, PATZ1, ENOPH1, RARG, YY1, STK3, NME6, ZFP82, KCNT1, EIF2AK1, ZFP263, RNF138, RAD18, DST, TRIM39, ZNHIT3, AHCY, NEK1, ZFP259, ZFP617, TRIM65, TRIM66, FGG, CDADC1, RNF113A1, ADAM33, ANKIB1, RNF113A2, ADAM30, COL18A1, TRPC2, ZC3H13, ESRRA, TRIP4, MRC2, ITGA1, BMX, TREX2, ZFP449, WHSC1, FOXP2, UPF3B, ZF…	368	3934	13288	1.0647200548175328	1.0	0.9710531941767973	98.33429535020302
GOTERM_MF_FAT	GO:0043169~cation binding	114	18.627450980392158	0.27093469266364	SYT1, PDLIM7, LMO3, OVCH2, RORB, ZNRF1, NFXL1, ITSN1, MOBKL2C, CNOT4, SSR1, ZFP472, RNF141, ADAM2, PATZ1, ENOPH1, RARG, YY1, STK3, NME6, ZFP82, KCNT1, EIF2AK1, ZFP263, RNF138, RAD18, DST, TRIM39, ZNHIT3, AHCY, NEK1, ZFP259, ZFP617, TRIM65, TRIM66, FGG, CDADC1, RNF113A1, ADAM33, ANKIB1, RNF113A2, ADAM30, COL18A1, TRPC2, ZC3H13, ESRRA, TRIP4, MRC2, ITGA1, BMX, TREX2, ZFP449, WHSC1, FOXP2, UPF3B, ZF…	368	3885	13288	1.0595601812993116	1.0	0.9742579100940656	98.9410063968557
Annotation Cluster 9	Enrichment Score: 1.2714092278193783
Category	Term	Count	%	PValue	Genes	List Total	Pop Hits	Pop Total	Fold Enrichment	Bonferroni	Benjamini	FDR
INTERPRO	IPR006092:Acyl-CoA dehydrogenase, N-terminal	4	0.6535947712418301	0.0030726353997816156	ACADSB, ACADS, IVD, ACAD11	500	11	17763	12.918545454545455	0.9262097517503071	0.7283563947933009	4.647715828973798
UP_SEQ_FEATURE	binding site:FAD; shared with dimeric partner	3	0.49019607843137253	0.004411174298445304	ACADSB, ACADS, ACAD11	444	4	16021	27.062500000000004	0.9960885574009078	0.9374584730031947	6.934184263636456
UP_SEQ_FEATURE	nucleotide phosphate-binding region:FAD; shared with dimeric partner	3	0.49019607843137253	0.004411174298445304	ACADSB, ACADS, ACAD11	444	4	16021	27.062500000000004	0.9960885574009078	0.9374584730031947	6.934184263636456
INTERPRO	IPR006090:Acyl-CoA oxidase/dehydrogenase, type 1	4	0.6535947712418301	0.005107740496451137	ACADSB, ACADS, IVD, ACAD11	500	13	17763	10.931076923076922	0.9869287833021071	0.7644379429299009	7.613965467899019
INTERPRO	IPR013786:Acyl-CoA dehydrogenase/oxidase, N-terminal	4	0.6535947712418301	0.006366520260692371	ACADSB, ACADS, IVD, ACAD11	500	14	17763	10.150285714285713	0.9955269349630191	0.6610613911865939	9.405248203442573
INTERPRO	IPR013764:Acyl-CoA oxidase/dehydrogenase, type1/2, C-terminal	4	0.6535947712418301	0.007794056938155269	ACADSB, ACADS, IVD, ACAD11	500	15	17763	9.4736	0.998676435999266	0.5632648787565407	11.397347471354703
GOTERM_MF_FAT	GO:0003995~acyl-CoA dehydrogenase activity	4	0.6535947712418301	0.008955483765531763	ACADSB, ACADS, IVD, ACAD11	368	16	13288	9.027173913043478	0.9886656905711604	0.7753714148840158	12.143959438502193
INTERPRO	IPR006091:Acyl-CoA oxidase/dehydrogenase, central region	4	0.6535947712418301	0.009395181838189569	ACADSB, ACADS, IVD, ACAD11	500	16	17763	8.8815	0.9996629694331894	0.5504614617384522	13.582906013610296
KEGG_PATHWAY	mmu00280:Valine, leucine and isoleucine degradation	5	0.8169934640522877	0.025094206941169026	ACADSB, ACADS, IVD, BCKDHB, HADHA	141	46	5738	4.423373419673142	0.9475594157126284	0.6256976900523807	25.169821756165334
UP_SEQ_FEATURE	binding site:Substrate; via amide nitrogen	4	0.6535947712418301	0.027625512191908595	ACADSB, PLB1, ACADS, ACAD11	444	24	16021	6.013888888888888	0.9999999999999994	0.9798252219406309	36.57920026763924
INTERPRO	IPR006089:Acyl-CoA dehydrogenase, conserved site	3	0.49019607843137253	0.030524698496728633	ACADSB, ACADS, IVD	500	10	17763	10.6578	0.9999999999960497	0.8062288255105049	38.08599343839346
GOTERM_MF_FAT	GO:0050662~coenzyme binding	10	1.6339869281045754	0.03355567456594148	ACADSB, ACADS, IVD, OGDHL, SIRT5, STEAP2, ACAD11, DHTKD1, PDHX, HADHA	368	160	13288	2.2567934782608696	0.9999999584982391	0.8487187273490691	38.81279139025909
UP_SEQ_FEATURE	binding site:Substrate; via carbonyl oxygen	4	0.6535947712418301	0.03408399605739117	ACADSB, ACADS, IVD, ACAD11	444	26	16021	5.551282051282051	1.0	0.9870760291202851	43.09034649345277
GOTERM_MF_FAT	GO:0048037~cofactor binding	11	1.7973856209150325	0.09608614366486362	SGPL1, ACADSB, ACADS, IVD, OGDHL, SIRT5, STEAP2, ACAD11, DHTKD1, PDHX, HADHA	368	226	13288	1.7575028857252788	1.0	0.9650523597756958	76.63492091277999
UP_SEQ_FEATURE	binding site:FAD	3	0.49019607843137253	0.12268881032134835	ACADS, IVD, ACAD11	444	22	16021	4.920454545454546	1.0	0.9985920474541103	88.08894836279401
GOTERM_MF_FAT	GO:0050660~FAD binding	5	0.8169934640522877	0.1327905056883007	ACADSB, ACADS, IVD, STEAP2, ACAD11	368	71	13288	2.5428658909981627	1.0	0.941462987141108	87.13344169195177
UP_SEQ_FEATURE	nucleotide phosphate-binding region:FAD	4	0.6535947712418301	0.21594697024407863	ACADSB, ACADS, IVD, ACAD11	444	58	16021	2.4885057471264367	1.0	0.9994131642708028	98.08326823935695
SP_PIR_KEYWORDS	Flavoprotein	5	0.8169934640522877	0.3290552589401837	ACADSB, ACADS, IVD, STEAP2, ACAD11	503	103	17854	1.7230597000521146	1.0	0.949161063159029	99.542776623696
SP_PIR_KEYWORDS	FAD	5	0.8169934640522877	0.36748908513597023	ACADSB, ACADS, IVD, STEAP2, ACAD11	503	109	17854	1.628212377113466	1.0	0.9590927035482396	99.7938162253052
COG_ONTOLOGY	Lipid metabolism	4	0.6535947712418301	0.6399837993100841	ACADSB, ACADS, IVD, ACAD11	78	86	2040	1.2164579606440071	0.9999999995183152	0.9992161114680809	99.96248522643789
GOTERM_MF_FAT	GO:0009055~electron carrier activity	6	0.9803921568627451	0.6598692614216217	CYP2G1, ACADSB, ACADS, IVD, STEAP2, ACAD11	368	202	13288	1.0725355144210074	1.0	0.9981969993880693	99.99998183200293
UP_SEQ_FEATURE	region of interest:Substrate binding	4	0.6535947712418301	0.6759264184809439	ACADSB, ACADS, IVD, ENOPH1	444	125	16021	1.1546666666666667	1.0	0.9999996528670013	99.99999888979748
SP_PIR_KEYWORDS	oxidoreductase	13	2.1241830065359477	0.88448030390727	CYP2G1, ACADSB, ACADS, BCKDHB, 4833423E24RIK, HADHA, MSRB3, DIO2, IVD, STEAP2, DHTKD1, ACAD11, NSDHL	503	572	17854	0.8067052232062172	1.0	0.9979417162236962	99.99999999997786
GOTERM_BP_FAT	GO:0055114~oxidation reduction	13	2.1241830065359477	0.9618581259901582	CYP2G1, ACADSB, ACADS, BCKDHB, 4833423E24RIK, HADHA, MSRB3, DIO2, IVD, STEAP2, DHTKD1, ACAD11, NSDHL	375	672	13588	0.7009682539682539	1.0	0.999999547519636	100.0
Annotation Cluster 10	Enrichment Score: 1.0938223115023076
Category	Term	Count	%	PValue	Genes	List Total	Pop Hits	Pop Total	Fold Enrichment	Bonferroni	Benjamini	FDR
GOTERM_CC_FAT	GO:0005759~mitochondrial matrix	12	1.9607843137254901	0.0035464284974740493	PEO1, PDK2, ACADSB, PPM1K, ACADS, IVD, BCKDHB, SIRT5, CARS2, MRPL38, PDHX, HADHA	326	163	12504	2.823741954909858	0.6803175010245719	0.6803175010245719	4.683266947314557
GOTERM_CC_FAT	GO:0031980~mitochondrial lumen	12	1.9607843137254901	0.0035464284974740493	PEO1, PDK2, ACADSB, PPM1K, ACADS, IVD, BCKDHB, SIRT5, CARS2, MRPL38, PDHX, HADHA	326	163	12504	2.823741954909858	0.6803175010245719	0.6803175010245719	4.683266947314557
UP_SEQ_FEATURE	transit peptide:Mitochondrion	18	2.941176470588235	0.12018137358526966	PDK2, ACADSB, ACADS, COX10, BCKDHB, SIRT5, MRRF, HADHA, MSRB3, PEO1, PPM1K, IVD, COQ10B, CARS2, MRPL38, DHTKD1, PDHX, 2410091C18RIK	444	449	16021	1.4465478841870825	1.0	0.9990705673096271	87.52334432695322
SP_PIR_KEYWORDS	transit peptide	18	2.941176470588235	0.14745329783919325	PDK2, ACADSB, ACADS, COX10, BCKDHB, SIRT5, MRRF, HADHA, MSRB3, PEO1, PPM1K, IVD, COQ10B, CARS2, MRPL38, DHTKD1, PDHX, 2410091C18RIK	503	457	17854	1.3980536909832035	1.0	0.8815989261371627	88.39518149157719
GOTERM_CC_FAT	GO:0044429~mitochondrial part	18	2.941176470588235	0.20542497749547528	PDK2, ACADSB, ACADS, COX10, BCKDHB, SIRT5, CIDEA, HADHA, PEO1, MTCH2, TOMM70A, PPM1K, IVD, TOMM20, CARS2, MRPL38, PDHX, ABCA12	326	524	12504	1.3175666182737789	1.0	0.9283661880634648	95.5152419272247
SP_PIR_KEYWORDS	mitochondrion	22	3.594771241830065	0.6365975622783384	PDK2, ACADSB, COX10, ACADS, BCKDHB, SIRT5, MRRF, HADHA, MSRB3, PEO1, MTCH2, TOMM70A, PPM1K, IVD, TOMM20, COQ10B, CARS2, MRPL38, DHTKD1, PDHX, TRIM39, 2410091C18RIK	503	790	17854	0.9884691848906562	1.0	0.9876110721960897	99.99988388890458
GOTERM_CC_FAT	GO:0005739~mitochondrion	32	5.228758169934641	0.7562258704510842	ACADSB, COX10, PDSS1, HADHA, CCDC58, MTCH2, IVD, RNASET2B, MRPL38, GUF1, DHTKD1, PDHX, ABCA12, PDK2, ACADS, BCKDHB, SECISBP2, SIRT5, CIDEA, MRRF, CECR5, MSRB3, NME6, PEO1, TOMM70A, PPM1K, TOMM20, COQ10B, CARS2, ACAD11, TRIM39, 2410091C18RIK	326	1322	12504	0.9284315454368265	1.0	0.9951585354588905	99.99999947054638
Annotation Cluster 11	Enrichment Score: 1.0593634345051537
Category	Term	Count	%	PValue	Genes	List Total	Pop Hits	Pop Total	Fold Enrichment	Bonferroni	Benjamini	FDR
SMART	SM00184:RING	19	3.104575163398693	9.393848324030529E-4	A530054K11RIK, CBL, ZFP449, 4930555K19RIK, WHSC1, HLTF, ZNRF1, RNF170, CNOT4, TRIM65, TRIM66, RNF141, RNF2, RNF138, RNF113A1, RAD18, ANKIB1, RNF113A2, TRIM39	253	286	9131	2.3976478067387155	0.1674534431235345	0.1674534431235345	1.1662363085949923
INTERPRO	IPR001841:Zinc finger, RING-type	19	3.104575163398693	0.0012708179468835265	A530054K11RIK, CBL, ZFP449, 4930555K19RIK, WHSC1, HLTF, ZNRF1, RNF170, CNOT4, TRIM65, TRIM66, RNF141, RNF2, RNF138, RNF113A1, RAD18, ANKIB1, RNF113A2, TRIM39	500	286	17763	2.360118881118881	0.6594070890197268	0.6594070890197268	1.947376737548756
INTERPRO	IPR017907:Zinc finger, RING-type, conserved site	16	2.6143790849673203	0.005627629874585904	CBL, 4930555K19RIK, ZNRF1, HLTF, RNF170, CNOT4, TRIM65, TRIM66, RNF141, RNF2, RNF138, RNF113A1, RAD18, ANKIB1, RNF113A2, TRIM39	500	254	17763	2.2378582677165353	0.9916045498965028	0.6973009930366187	8.357762613500896
INTERPRO	IPR018957:Zinc finger, C3HC4 RING-type	12	1.9607843137254901	0.04568652883530138	TRIM65, RNF141, RNF2, CBL, RNF138, RNF113A1, RAD18, RNF113A2, HLTF, ZNRF1, TRIM39, RNF170	500	219	17763	1.9466301369863015	1.0	0.8892480753068764	51.48017128098436
UP_SEQ_FEATURE	zinc finger region:RING-type	10	1.6339869281045754	0.056080573703219665	TRIM65, RNF141, RNF2, CBL, RNF138, RAD18, 4930555K19RIK, HLTF, TRIM39, RNF170	444	176	16021	2.050189393939394	1.0	0.9943129722164972	60.865340539845334
SP_PIR_KEYWORDS	ligase	13	2.1241830065359477	0.11860105524928256	CBL, TTLL4, 4930555K19RIK, ZNRF1, HLTF, CNOT4, TRIM65, 4930524E20RIK, RNF2, RAD18, RNF138, UBE2W, CARS2	503	290	17854	1.5911565092205389	1.0	0.8415043620090221	81.81204178780797
GOTERM_BP_FAT	GO:0044265~cellular macromolecule catabolic process	21	3.431372549019608	0.23872448100603988	SMG7, CBL, CIDEA, 4930555K19RIK, HLTF, ZNRF1, DNASE2A, CNOT4, TRIM65, ASB8, CUL2, 4930524E20RIK, RNF2, KLHL13, USP38, UBE2W, RNF138, FBXO44, RAD18, USP34, CLN8	375	609	13588	1.249471264367816	1.0	0.9949902863351359	98.93723016734457
SP_PIR_KEYWORDS	ubl conjugation pathway	17	2.7777777777777777	0.2879814934545536	CBL, 4930555K19RIK, ZNRF1, HLTF, CNOT4, TRIM65, ASB8, CUL2, 4930524E20RIK, RNF2, KLHL13, USP38, FBXO44, RAD18, RNF138, UBE2W, USP34	503	484	17854	1.246726254045972	1.0	0.9299973195348977	98.98020984372906
GOTERM_BP_FAT	GO:0044257~cellular protein catabolic process	18	2.941176470588235	0.30389729479684235	CBL, 4930555K19RIK, ZNRF1, HLTF, CNOT4, TRIM65, ASB8, CUL2, 4930524E20RIK, RNF2, KLHL13, USP38, FBXO44, RAD18, RNF138, UBE2W, USP34, CLN8	375	537	13588	1.2145698324022347	1.0	0.9961398093702104	99.76073814102753
GOTERM_BP_FAT	GO:0019941~modification-dependent protein catabolic process	17	2.7777777777777777	0.32561485125865214	CBL, 4930555K19RIK, ZNRF1, HLTF, CNOT4, TRIM65, ASB8, CUL2, 4930524E20RIK, RNF2, KLHL13, USP38, FBXO44, RAD18, RNF138, UBE2W, USP34	375	508	13588	1.2125774278215224	1.0	0.9970050266216428	99.85889656935547
GOTERM_BP_FAT	GO:0043632~modification-dependent macromolecule catabolic process	17	2.7777777777777777	0.32561485125865214	CBL, 4930555K19RIK, ZNRF1, HLTF, CNOT4, TRIM65, ASB8, CUL2, 4930524E20RIK, RNF2, KLHL13, USP38, FBXO44, RAD18, RNF138, UBE2W, USP34	375	508	13588	1.2125774278215224	1.0	0.9970050266216428	99.85889656935547
GOTERM_BP_FAT	GO:0009057~macromolecule catabolic process	21	3.431372549019608	0.3425645320448722	SMG7, CBL, CIDEA, 4930555K19RIK, HLTF, ZNRF1, DNASE2A, CNOT4, TRIM65, ASB8, CUL2, 4930524E20RIK, RNF2, KLHL13, USP38, UBE2W, RNF138, FBXO44, RAD18, USP34, CLN8	375	654	13588	1.1634984709480123	1.0	0.9969607734295891	99.90766656832695
GOTERM_BP_FAT	GO:0030163~protein catabolic process	18	2.941176470588235	0.364001182625433	CBL, 4930555K19RIK, ZNRF1, HLTF, CNOT4, TRIM65, ASB8, CUL2, 4930524E20RIK, RNF2, KLHL13, USP38, FBXO44, RAD18, RNF138, UBE2W, USP34, CLN8	375	556	13588	1.173064748201439	1.0	0.9974830238016459	99.94685014799451
GOTERM_BP_FAT	GO:0051603~proteolysis involved in cellular protein catabolic process	17	2.7777777777777777	0.403810652175744	CBL, 4930555K19RIK, ZNRF1, HLTF, CNOT4, TRIM65, ASB8, CUL2, 4930524E20RIK, RNF2, KLHL13, USP38, FBXO44, RAD18, RNF138, UBE2W, USP34	375	534	13588	1.153538077403246	1.0	0.9980639156979161	99.98189454219045
GOTERM_BP_FAT	GO:0006508~proteolysis	29	4.738562091503268	0.5651804968384395	OVCH2, PGC, ZNRF1, CNOT4, PCSK2, TRIM65, CUL2, 4930524E20RIK, ADAM2, USP38, CFH, FBXO44, ADAM33, PREPL, ADAM30, USP34, HPN, CBL, GZME, 4930555K19RIK, HLTF, TINAG, ASB8, RNF2, KLHL13, RAD18, RNF138, UBE2W, RSC1A1	375	1034	13588	1.0162527401676338	1.0	0.999172840896183	99.9999057934898
Annotation Cluster 12	Enrichment Score: 1.0284544965988816
Category	Term	Count	%	PValue	Genes	List Total	Pop Hits	Pop Total	Fold Enrichment	Bonferroni	Benjamini	FDR
GOTERM_BP_FAT	GO:0046903~secretion	12	1.9607843137254901	0.04239107056909496	TRPC2, SYT1, STX3, GNPTAB, STXBP5, BLOC1S3, AGT, CLCNKA, VAMP2, STEAP2, GCGR, EXOC6B	375	221	13588	1.9674932126696834	1.0	0.9939715442620038	51.40545314358877
GOTERM_BP_FAT	GO:0032940~secretion by cell	10	1.6339869281045754	0.07198734649061109	TRPC2, SYT1, STX3, GNPTAB, STXBP5, BLOC1S3, VAMP2, STEAP2, GCGR, EXOC6B	375	186	13588	1.9481003584229393	1.0	0.9878190832348827	71.19719881051614
GOTERM_BP_FAT	GO:0006887~exocytosis	7	1.1437908496732025	0.0830743204059429	TRPC2, STX3, STXBP5, VAMP2, STEAP2, GCGR, EXOC6B	375	110	13588	2.3058424242424245	1.0	0.9881417988692949	76.42393255041608
GOTERM_BP_FAT	GO:0016192~vesicle-mediated transport	16	2.6143790849673203	0.3035181499295576	TRPC2, STX3, MRC2, 4930555K19RIK, ITSN1, GCGR, AP1S3, BLZF1, STXBP5, STX16, SEC22A, GOSR2, VAMP2, STEAP2, ERC1, EXOC6B	375	466	13588	1.2441087267525035	1.0	0.9963195973217294	99.75855770108244
Annotation Cluster 13	Enrichment Score: 0.9062741816132563
Category	Term	Count	%	PValue	Genes	List Total	Pop Hits	Pop Total	Fold Enrichment	Bonferroni	Benjamini	FDR
GOTERM_BP_FAT	GO:0006865~amino acid transport	7	1.1437908496732025	0.013314685337113705	SLC1A2, SLC1A3, SLC6A14, SLC22A5, SLC36A4, CLN8, SLC7A6	375	71	13588	3.572431924882629	0.9999999988249098	0.9234828292180424	20.01396315379659
GOTERM_CC_FAT	GO:0031253~cell projection membrane	5	0.8169934640522877	0.024949959215202846	TRPC2, SLC1A2, SLC6A14, SLC22A5, DLG1	326	43	12504	4.459980025681267	0.999699643909736	0.6860899601385663	28.90252497258574
GOTERM_BP_FAT	GO:0015837~amine transport	7	1.1437908496732025	0.04127979634041487	SLC1A2, SLC1A3, SLC6A14, SLC22A5, SLC36A4, CLN8, SLC7A6	375	92	13588	2.756985507246377	1.0	0.9972019891642401	50.45734702079743
GOTERM_BP_FAT	GO:0015813~L-glutamate transport	3	0.49019607843137253	0.041559424141985817	SLC1A2, SLC1A3, CLN8	375	12	13588	9.058666666666667	1.0	0.9956003617468995	50.697540808794415
GOTERM_BP_FAT	GO:0015800~acidic amino acid transport	3	0.49019607843137253	0.041559424141985817	SLC1A2, SLC1A3, CLN8	375	12	13588	9.058666666666667	1.0	0.9956003617468995	50.697540808794415
GOTERM_BP_FAT	GO:0046942~carboxylic acid transport	7	1.1437908496732025	0.05547723257573054	SLC1A2, SLC1A3, SLC6A14, SLC22A5, SLC36A4, CLN8, SLC7A6	375	99	13588	2.5620471380471384	1.0	0.9942018904961621	61.36072175596341
GOTERM_BP_FAT	GO:0015849~organic acid transport	7	1.1437908496732025	0.05771823239569128	SLC1A2, SLC1A3, SLC6A14, SLC22A5, SLC36A4, CLN8, SLC7A6	375	100	13588	2.536426666666667	1.0	0.9869992611652587	62.86004154615975
GOTERM_MF_FAT	GO:0005275~amine transmembrane transporter activity	5	0.8169934640522877	0.09605199740155497	SLC1A2, SLC1A3, SLC6A14, SLC22A5, SLC7A6	368	63	13288	2.8657694962042783	1.0	0.9724602594026642	76.62221448542562
GOTERM_BP_FAT	GO:0042493~response to drug	5	0.8169934640522877	0.2237755935582344	SLC1A2, SLC1A3, BLOC1S3, SLC35A3, HADHA	375	88	13588	2.058787878787879	1.0	0.9951221757429526	98.53058821279221
SP_PIR_KEYWORDS	amino-acid transport	3	0.49019607843137253	0.2372843165509638	SLC6A14, SLC36A4, SLC7A6	503	33	17854	3.2268208928248687	1.0	0.9046289122716875	97.4189331737972
GOTERM_CC_FAT	GO:0044463~cell projection part	7	1.1437908496732025	0.28119833647370357	TRPC2, PPP1R9A, SLC1A2, TTLL4, SLC6A14, SLC22A5, DLG1	326	170	12504	1.5793576326236018	1.0	0.9473460561919453	98.84094406525149
GOTERM_BP_FAT	GO:0006820~anion transport	6	0.9803921568627451	0.2878260191707642	SLC1A2, SLC1A3, SLC26A5, GLRA2, CLCNKA, CLN8	375	130	13588	1.6723692307692308	1.0	0.9958346309034256	99.6500351356995
GOTERM_BP_FAT	GO:0015711~organic anion transport	3	0.49019607843137253	0.29161825598256585	SLC1A2, SLC1A3, CLN8	375	39	13588	2.7872820512820513	1.0	0.9959505392428362	99.67982069996296
GOTERM_MF_FAT	GO:0015293~symporter activity	6	0.9803921568627451	0.30097368759821497	SLC1A2, SLC1A3, SLC6A14, SLC22A5, SLC36A4, SLC35A3	368	132	13288	1.641304347826087	1.0	0.9737247762487021	99.42203153090236
GOTERM_MF_FAT	GO:0015294~solute:cation symporter activity	4	0.6535947712418301	0.3277378377501566	SLC1A2, SLC1A3, SLC6A14, SLC35A3	368	73	13288	1.9785586658725431	1.0	0.9776976262357469	99.67047772313889
GOTERM_MF_FAT	GO:0015370~solute:sodium symporter activity	3	0.49019607843137253	0.3641728615602592	SLC1A2, SLC1A3, SLC6A14	368	46	13288	2.354914933837429	1.0	0.9795153529420282	99.85222642818911
SP_PIR_KEYWORDS	Symport	5	0.8169934640522877	0.36748908513597023	SLC1A2, SLC1A3, SLC6A14, SLC22A5, SLC36A4	503	109	17854	1.628212377113466	1.0	0.9590927035482396	99.7938162253052
GOTERM_MF_FAT	GO:0015171~amino acid transmembrane transporter activity	3	0.49019607843137253	0.4036517022388649	SLC1A2, SLC1A3, SLC7A6	368	50	13288	2.1665217391304346	1.0	0.9842689418874994	99.94126074565851
Annotation Cluster 14	Enrichment Score: 0.8980336085706644
Category	Term	Count	%	PValue	Genes	List Total	Pop Hits	Pop Total	Fold Enrichment	Bonferroni	Benjamini	FDR
KEGG_PATHWAY	mmu04740:Olfactory transduction	35	5.718954248366013	0.013080719843379959	OLFR845, OLFR706, OLFR1295, OLFR1086, OLFR136, OLFR801, OLFR1420, OLFR435, OLFR805, OLFR1377, OLFR745, OLFR691, OLFR381, OLFR45, OLFR741, OLFR382, OLFR1312, OLFR576, OLFR1109, OLFR976, OLFR895, OLFR1099, OLFR715, OLFR791, OLFR448, OLFR1518, GNAL, OLFR629, OLFR350, OLFR1472, OLFR1471, OLFR1161, OLFR1121, OLFR354, OLFR1140	141	960	5738	1.4836731678486998	0.7828951812227998	0.7828951812227998	13.948165054836902
PIR_SUPERFAMILY	PIRSF003152:G protein-coupled olfactory receptor, class II	32	5.228758169934641	0.036783487372499465	OLFR845, OLFR706, OLFR1295, OLFR1086, OLFR136, OLFR801, OLFR1420, OLFR435, OLFR805, OLFR1377, OLFR745, OLFR381, OLFR45, OLFR741, OLFR382, OLFR1312, OLFR1109, OLFR976, OLFR1282, OLFR895, OLFR304, OLFR1099, OLFR715, OLFR791, OLFR448, OLFR1518, OLFR350, OLFR1472, OLFR1161, OLFR1121, OLFR354, OLFR1140	203	901	8136	1.4234430271783405	0.9994011252564917	0.9755280825535015	37.4349289992679
PIR_SUPERFAMILY	PIRSF800006:rhodopsin-like G protein-coupled receptors	39	6.372549019607843	0.0640817079875999	OLFR845, OLFR706, OLFR1295, OLFR1086, FPR1, OLFR136, OLFR801, OLFR1420, OLFR435, GPR141, OLFR805, OLFR1377, OLFR745, PTGIR, OLFR381, OLFR45, OLFR741, OLFR382, OLFR1312, MRGPRB2, OLFR1109, OLFR976, OLFR1282, MRGPRB5, OLFR895, OLFR304, OLFR1099, OLFR715, OLFR791, OLFR448, OLFR1518, OLFR350, DARC, OLFR1472, OLFR1161, TSHR, OLFR1121, OLFR354, OLFR1140	203	1200	8136	1.3025615763546798	0.9999979811167226	0.98736126124713	56.33930556207126
SP_PIR_KEYWORDS	g-protein coupled receptor	50	8.169934640522875	0.07223065983879653	OLFR845, OLFR1295, GPR161, OLFR801, OLFR1420, OLFR805, OLFR745, LPHN3, OLFR691, PTGIR, OLFR741, TAS2R140, OLFR1312, CALCRL, MRGPRB2, OLFR1109, OLFR1282, MRGPRB5, GRM5, OLFR629, OLFR350, DARC, OLFR1472, OLFR1471, TSHR, OLFR354, OLFR1140, OLFR1086, FPR1, OLFR136, OLFR435, GCGR, GPR141, OLFR1377, OLFR381, OLFR45, OLFR382, OLFR576, OLFR1175, OLFR1182, GPR156, OLFR895, OLFR304, OLFR1099, FZD5, OLFR791…	503	1411	17854	1.2577969461755336	0.9999999999646617	0.7777891153929801	63.65761671954269
SP_PIR_KEYWORDS	transducer	51	8.333333333333332	0.08935804766899706	OLFR845, OLFR1295, GPR161, OLFR801, OLFR1420, OLFR805, OLFR745, LPHN3, OLFR691, PTGIR, OLFR741, TAS2R140, OLFR1312, CALCRL, MRGPRB2, OLFR1109, OLFR1282, MRGPRB5, GRM5, OLFR629, GNAL, OLFR350, DARC, OLFR1472, OLFR1471, TSHR, OLFR354, OLFR1140, OLFR1086, FPR1, OLFR136, OLFR435, GCGR, GPR141, OLFR1377, OLFR381, OLFR45, OLFR382, OLFR576, OLFR1175, OLFR1182, GPR156, OLFR895, OLFR304, OLFR1099, FZD5, O…	503	1467	17854	1.2339785418369131	0.9999999999999107	0.7943213035708261	71.74080107623023
GOTERM_BP_FAT	GO:0050890~cognition	50	8.169934640522875	0.0938470249791227	OLFR845, OLFR1295, OLFR706, RORB, OLFR801, OLFR1420, OLFR805, OLFR745, OLFR691, SLC1A3, OLFR741, IAPP, TAS2R140, ADAM2, OLFR1312, MKKS, OLFR1109, OLFR976, OLFR1282, RPGR, TMIE, GRM5, OLFR629, GNAL, OLFR350, SLC26A5, OLFR1472, OLFR1471, CLN8, OLFR354, OLFR1140, OLFR1086, OLFR136, OLFR435, OLFR1377, OLFR381, OLFR45, OLFR382, OLFR576, OLFR1175, OLFR895, OLFR304, OLFR715, OLFR1099, OLFR791, OLFR448, …	375	1480	13588	1.224144144144144	1.0	0.9911213303915313	80.63756797550742
GOTERM_BP_FAT	GO:0050877~neurological system process	56	9.15032679738562	0.09646362592330977	SYT1, GM98, OLFR845, OLFR706, OLFR1295, RORB, OLFR801, OLFR1420, OLFR805, OLFR745, OLFR691, SLC1A3, OLFR741, IAPP, TAS2R140, ADAM2, OLFR1312, GRID2, MKKS, OLFR1109, OLFR976, RPGR, OLFR1282, TMIE, GRM5, OLFR629, GNAL, OLFR350, SLC26A5, OLFR1472, OLFR1471, VAMP2, CLN8, OLFR354, OLFR1140, OLFR1086, OLFR136, OLFR435, OLFR1377, OLFR381, OLFR45, OLFR382, AGT, OLFR576, OLFR1175, OLFR895, OLFR304, OLFR71…	375	1681	13588	1.207103708110252	1.0	0.9910434699082314	81.54829777420034
GOTERM_BP_FAT	GO:0007608~sensory perception of smell	39	6.372549019607843	0.1008051717375767	OLFR845, OLFR706, OLFR1295, OLFR1086, OLFR136, OLFR801, OLFR1420, OLFR435, OLFR805, OLFR1377, OLFR745, OLFR691, OLFR381, OLFR45, OLFR741, OLFR382, OLFR1312, OLFR576, MKKS, OLFR1175, OLFR1109, OLFR976, OLFR1282, OLFR895, OLFR304, OLFR715, OLFR1099, OLFR791, OLFR448, OLFR1518, GNAL, OLFR629, OLFR350, OLFR1472, OLFR1471, OLFR1161, OLFR1121, OLFR354, OLFR1140	375	1117	13588	1.2651316025067143	1.0	0.9905053711253899	82.97114202244612
GOTERM_BP_FAT	GO:0007600~sensory perception	47	7.6797385620915035	0.1180004936284646	OLFR845, OLFR706, OLFR1295, OLFR1086, OLFR136, RORB, OLFR801, OLFR1420, OLFR435, OLFR805, OLFR1377, OLFR745, OLFR691, OLFR381, SLC1A3, OLFR45, OLFR741, IAPP, OLFR382, TAS2R140, OLFR1312, OLFR576, MKKS, OLFR1175, OLFR1109, OLFR976, RPGR, OLFR1282, OLFR895, TMIE, OLFR304, OLFR715, OLFR1099, OLFR791, OLFR448, OLFR1518, OLFR629, GNAL, OLFR350, SLC26A5, OLFR1472, OLFR1471, OLFR1161, CLN8, OLFR1121, OL…	375	1402	13588	1.2147142177841177	1.0	0.989807138742276	87.65530474020328
GOTERM_BP_FAT	GO:0007606~sensory perception of chemical stimulus	40	6.535947712418301	0.1451918996959462	OLFR845, OLFR706, OLFR1295, OLFR1086, OLFR136, OLFR801, OLFR1420, OLFR435, OLFR805, OLFR1377, OLFR745, OLFR691, OLFR381, OLFR45, OLFR741, OLFR382, TAS2R140, OLFR1312, OLFR576, MKKS, OLFR1175, OLFR1109, OLFR976, OLFR1282, OLFR895, OLFR304, OLFR715, OLFR1099, OLFR791, OLFR448, OLFR1518, OLFR629, GNAL, OLFR350, OLFR1472, OLFR1471, OLFR1161, OLFR1121, OLFR354, OLFR1140	375	1192	13588	1.2159284116331097	1.0	0.990224824703284	92.6733808772636
GOTERM_MF_FAT	GO:0004984~olfactory receptor activity	38	6.209150326797386	0.16705457132273382	OLFR845, OLFR706, OLFR1295, OLFR1086, OLFR136, OLFR801, OLFR1420, OLFR435, OLFR805, OLFR1377, OLFR745, OLFR691, OLFR381, OLFR45, OLFR741, OLFR382, OLFR1312, OLFR576, OLFR1175, OLFR1182, OLFR1109, OLFR976, OLFR1282, OLFR895, OLFR304, OLFR1099, OLFR715, OLFR791, OLFR448, OLFR1518, OLFR629, OLFR350, OLFR1472, OLFR1471, OLFR1161, OLFR1121, OLFR354, OLFR1140	368	1135	13288	1.2089254932005364	1.0	0.9518900711658818	92.79739558637279
SP_PIR_KEYWORDS	receptor	78	12.745098039215685	0.17085591173980427	SLC22A17, OLFR845, OLFR706, OLFR1295, GPR161, GLRA2, RORB, OLFR801, OLFR1420, IL17RB, OLFR805, OLFR745, OLFR691, LPHN3, PTGIR, OLFR741, TAS2R140, OLFR1312, GRID2, CALCRL, MRGPRB2, OLFR1109, OLFR976, MRGPRB5, RARG, OLFR1282, PTPRG, LIFR, ARNTL, NRIP1, GRM5, OLFR629, OLFR350, DARC, OLFR1472, OLFR1471, LCOR, TSHR, OLFR1140, OLFR354, OLFR1086, FPR1, PAQR7, OLFR136, PAQR8, GCGR, OLFR435, GPR141, ARNT,…	503	2465	17854	1.1231693006262626	1.0	0.9010550649749565	92.03037110044863
INTERPRO	IPR000725:Olfactory receptor	38	6.209150326797386	0.19202389234512013	OLFR845, OLFR706, OLFR1295, OLFR1086, OLFR136, OLFR801, OLFR1420, OLFR435, OLFR805, OLFR1377, OLFR745, OLFR691, OLFR381, OLFR45, OLFR741, OLFR382, OLFR1312, OLFR576, OLFR1175, OLFR1182, OLFR1109, OLFR976, OLFR1282, OLFR895, OLFR304, OLFR1099, OLFR715, OLFR791, OLFR448, OLFR1518, OLFR629, OLFR350, OLFR1472, OLFR1471, OLFR1161, OLFR1121, OLFR354, OLFR1140	500	1134	17763	1.1904656084656082	1.0	0.9942582517009	96.30252812076027
INTERPRO	IPR000276:7TM GPCR, rhodopsin-like	46	7.516339869281046	0.2741771732757196	OLFR845, OLFR706, OLFR1295, GPR161, OLFR1086, FPR1, OLFR136, OLFR801, OLFR1420, OLFR435, GPR141, OLFR805, OLFR1377, OLFR745, OLFR691, PTGIR, OLFR381, OLFR45, OLFR741, OLFR382, OLFR1312, OLFR576, OLFR1175, OLFR1182, MRGPRB2, OLFR1109, OLFR976, OLFR1282, MRGPRB5, OLFR895, OLFR304, OLFR715, OLFR1099, OLFR791, OLFR448, OLFR1518, OLFR629, OLFR350, DARC, OLFR1472, OLFR1471, OLFR1161, TSHR, OLFR1121, OL…	500	1458	17763	1.1208477366255143	1.0	0.9972617808753347	99.29575183942309
GOTERM_BP_FAT	GO:0007186~G-protein coupled receptor protein signaling pathway	55	8.986928104575163	0.3848218411856096	OLFR845, OLFR706, OLFR1295, GPR161, OLFR801, OLFR1420, OLFR805, OLFR745, OLFR691, LPHN3, PTGIR, OLFR741, TAS2R140, OLFR1312, CALCRL, MRGPRB2, OLFR1109, OLFR976, MRGPRB5, OLFR1282, GRM5, OLFR629, GNAL, OLFR350, DARC, OLFR1472, OLFR1471, TSHR, OLFR354, OLFR1140, OLFR1086, FPR1, OLFR136, OLFR435, GCGR, GPR141, OLFR1377, OLFR381, OLFR45, OLFR382, DGKG, OLFR576, OLFR1175, OLFR1182, GPR156, OLFR895, OL…	375	1877	13588	1.0617510211330137	1.0	0.9979921638313091	99.96947404870706
INTERPRO	IPR017452:GPCR, rhodopsin-like superfamily	45	7.352941176470589	0.5392335142592081	OLFR845, OLFR706, OLFR1295, GPR161, OLFR1086, FPR1, OLFR136, OLFR801, OLFR1420, OLFR435, GPR141, OLFR805, OLFR1377, OLFR745, OLFR691, PTGIR, OLFR381, OLFR45, OLFR741, OLFR382, OLFR1312, OLFR576, OLFR1175, OLFR1182, MRGPRB2, OLFR1109, OLFR976, OLFR1282, MRGPRB5, OLFR895, OLFR304, OLFR715, OLFR1099, OLFR791, OLFR448, OLFR1518, OLFR629, OLFR350, OLFR1472, OLFR1471, OLFR1161, TSHR, OLFR1121, OLFR354,…	500	1575	17763	1.0150285714285714	1.0	0.999875417721366	99.99937528225269
GOTERM_BP_FAT	GO:0007166~cell surface receptor linked signal transduction	69	11.27450980392157	0.5578919964777286	OLFR845, OLFR706, OLFR1295, GPR161, OLFR801, OLFR1420, OLFR805, OLFR745, OLFR691, LPHN3, PTGIR, OLFR741, TAS2R140, OLFR1312, CALCRL, MRGPRB2, SGPL1, OLFR1109, OLFR976, MRGPRB5, OLFR1282, GRM5, GNAL, OLFR629, OLFR350, DARC, OLFR1472, RNF138, OLFR1471, CSNK1G3, TSHR, OLFR1140, OLFR354, OLFR1086, FPR1, OLFR136, GCGR, OLFR435, GPR141, OLFR1377, PHIP, OLFR381, SORBS1, OLFR45, OLFR382, DGKG, OLFR576, A…	375	2495	13588	1.0020809619238478	1.0	0.9992501997567408	99.99987573225437
Annotation Cluster 15	Enrichment Score: 0.8770795275420648
Category	Term	Count	%	PValue	Genes	List Total	Pop Hits	Pop Total	Fold Enrichment	Bonferroni	Benjamini	FDR
GOTERM_BP_FAT	GO:0000086~G2/M transition of mitotic cell cycle	3	0.49019607843137253	0.014477717861311164	PPM1D, TPD52L1, CHEK1	375	7	13588	15.529142857142858	0.9999999998075442	0.916731406271819	21.57032002818965
GOTERM_BP_FAT	GO:0051329~interphase of mitotic cell cycle	3	0.49019607843137253	0.3922297548292884	PPM1D, TPD52L1, CHEK1	375	49	13588	2.218448979591837	1.0	0.997991385075312	99.97505342580075
GOTERM_BP_FAT	GO:0051325~interphase	3	0.49019607843137253	0.4116430353973778	PPM1D, TPD52L1, CHEK1	375	51	13588	2.131450980392157	1.0	0.99817740154719	99.98547475154048
Annotation Cluster 16	Enrichment Score: 0.7969013820197521
Category	Term	Count	%	PValue	Genes	List Total	Pop Hits	Pop Total	Fold Enrichment	Bonferroni	Benjamini	FDR
INTERPRO	IPR015943:WD40/YVTN repeat-like	15	2.450980392156863	0.0500018053201921	2610029G23RIK, MET, PPP3R1, KCTD3, PRPF4, CORO2B, PHIP, ERCC8, WDR17, SEMA6D, STXBP5, FBXW14, CIRH1A, WDHD1, NUP43	500	305	17763	1.7471803278688525	1.0	0.8983973626455033	54.764477160445765
SMART	SM00320:WD40	12	1.9607843137254901	0.10337283185536982	CORO2B, PHIP, ERCC8, WDR17, STXBP5, 2610029G23RIK, PPP3R1, KCTD3, CIRH1A, WDHD1, NUP43, PRPF4	253	259	9131	1.672165672165672	0.9999999994254613	0.9300295097734818	74.38453840754792
UP_SEQ_FEATURE	repeat:WD 5	10	1.6339869281045754	0.10800738179196362	CORO2B, PHIP, ERCC8, STXBP5, 2610029G23RIK, KCTD3, CIRH1A, WDHD1, NUP43, PRPF4	444	202	16021	1.7863036303630362	1.0	0.9989139292507917	84.40048375243548
INTERPRO	IPR017986:WD40 repeat, region	11	1.7973856209150325	0.11028422697699655	CORO2B, PHIP, ERCC8, WDR17, STXBP5, 2610029G23RIK, PPP3R1, CIRH1A, WDHD1, NUP43, PRPF4	500	228	17763	1.7139736842105262	1.0	0.9864754261981968	83.5879074217891
INTERPRO	IPR001680:WD40 repeat	12	1.9607843137254901	0.11495983342285016	CORO2B, PHIP, ERCC8, WDR17, STXBP5, 2610029G23RIK, PPP3R1, KCTD3, CIRH1A, WDHD1, NUP43, PRPF4	500	259	17763	1.645992277992278	1.0	0.9865650761605466	84.87222917087772
SP_PIR_KEYWORDS	wd repeat	12	1.9607843137254901	0.12435578123097082	CORO2B, PHIP, ERCC8, WDR17, STXBP5, 2610029G23RIK, PPP3R1, KCTD3, CIRH1A, WDHD1, NUP43, PRPF4	503	263	17854	1.61954508689309	1.0	0.8432905892204325	83.35145654120461
INTERPRO	IPR019781:WD40 repeat, subgroup	11	1.7973856209150325	0.12700120497225037	CORO2B, PHIP, ERCC8, WDR17, STXBP5, 2610029G23RIK, PPP3R1, CIRH1A, WDHD1, NUP43, PRPF4	500	235	17763	1.66291914893617	1.0	0.9899644248453641	87.76038961420922
INTERPRO	IPR019782:WD40 repeat 2	10	1.6339869281045754	0.14981164452773515	CORO2B, PHIP, ERCC8, WDR17, STXBP5, 2610029G23RIK, PPP3R1, WDHD1, NUP43, PRPF4	500	214	17763	1.6600934579439253	1.0	0.993850154218543	91.87278448560534
UP_SEQ_FEATURE	repeat:WD 4	10	1.6339869281045754	0.1503235863537898	CORO2B, PHIP, ERCC8, STXBP5, 2610029G23RIK, KCTD3, CIRH1A, WDHD1, NUP43, PRPF4	444	218	16021	1.6551987767584098	1.0	0.9991273773694099	92.92052972444036
UP_SEQ_FEATURE	repeat:WD 3	10	1.6339869281045754	0.18983738178857978	CORO2B, PHIP, ERCC8, STXBP5, 2610029G23RIK, KCTD3, CIRH1A, WDHD1, NUP43, PRPF4	444	231	16021	1.562049062049062	1.0	0.9994700040454856	96.73547069784067
INTERPRO	IPR019775:WD40 repeat, conserved site	11	1.7973856209150325	0.19133940637220426	CORO2B, PHIP, ERCC8, WDR17, STXBP5, 2610029G23RIK, KCTD3, CIRH1A, WDHD1, NUP43, PRPF4	500	258	17763	1.514674418604651	1.0	0.9949615694545634	96.25378786573691
UP_SEQ_FEATURE	repeat:WD 1	10	1.6339869281045754	0.20046331002802514	CORO2B, PHIP, ERCC8, STXBP5, 2610029G23RIK, KCTD3, CIRH1A, WDHD1, NUP43, PRPF4	444	235	16021	1.5354609929078014	1.0	0.9993781765004454	97.36599665954124
UP_SEQ_FEATURE	repeat:WD 2	10	1.6339869281045754	0.20046331002802514	CORO2B, PHIP, ERCC8, STXBP5, 2610029G23RIK, KCTD3, CIRH1A, WDHD1, NUP43, PRPF4	444	235	16021	1.5354609929078014	1.0	0.9993781765004454	97.36599665954124
UP_SEQ_FEATURE	repeat:WD 6	7	1.1437908496732025	0.28703680518085084	PHIP, STXBP5, 2610029G23RIK, CIRH1A, WDHD1, NUP43, PRPF4	444	161	16021	1.5688405797101448	1.0	0.9997138084102136	99.59114165550363
UP_SEQ_FEATURE	repeat:WD 8	3	0.49019607843137253	0.37466083221684376	PHIP, STXBP5, CIRH1A	444	47	16021	2.3031914893617023	1.0	0.9997493890609344	99.95149195567863
UP_SEQ_FEATURE	repeat:WD 7	5	0.8169934640522877	0.44956704353690013	PHIP, STXBP5, CIRH1A, WDHD1, PRPF4	444	124	16021	1.4549731182795698	1.0	0.9999321851121176	99.9939033366335
Annotation Cluster 17	Enrichment Score: 0.7903365278998302
Category	Term	Count	%	PValue	Genes	List Total	Pop Hits	Pop Total	Fold Enrichment	Bonferroni	Benjamini	FDR
GOTERM_BP_FAT	GO:0014075~response to amine stimulus	3	0.49019607843137253	0.10372895881722943	GNAL, SLC1A2, SLC1A3	375	20	13588	5.4352	1.0	0.9893300653740563	83.8705170826596
GOTERM_BP_FAT	GO:0010243~response to organic nitrogen	3	0.49019607843137253	0.10372895881722943	GNAL, SLC1A2, SLC1A3	375	20	13588	5.4352	1.0	0.9893300653740563	83.8705170826596
GOTERM_BP_FAT	GO:0009719~response to endogenous stimulus	7	1.1437908496732025	0.39553997245315703	PHIP, GNAL, SLC1A2, SLC1A3, SORBS1, ACADS, STEAP2	375	184	13588	1.3784927536231886	1.0	0.9980261894473489	99.9772230816453
Annotation Cluster 18	Enrichment Score: 0.7774603409987639
Category	Term	Count	%	PValue	Genes	List Total	Pop Hits	Pop Total	Fold Enrichment	Bonferroni	Benjamini	FDR
GOTERM_BP_FAT	GO:0001654~eye development	9	1.4705882352941175	0.06868696166855671	RAX, RARG, RPGR, YY1, RORB, COL8A2, CLN8, FOXP2, DLG1	375	157	13588	2.0771464968152866	1.0	0.9873027077775717	69.44224137747237
GOTERM_BP_FAT	GO:0048592~eye morphogenesis	5	0.8169934640522877	0.1415197905124465	RARG, RPGR, YY1, RORB, COL8A2	375	73	13588	2.481826484018265	1.0	0.9898442731700705	92.13099882509934
GOTERM_BP_FAT	GO:0007423~sensory organ development	10	1.6339869281045754	0.2775473606990385	RAX, RARG, RPGR, TMIE, YY1, RORB, COL8A2, CLN8, FOXP2, DLG1	375	257	13588	1.4099092088197147	1.0	0.9963149375365399	99.55566879869573
GOTERM_BP_FAT	GO:0043010~camera-type eye development	6	0.9803921568627451	0.2878260191707642	RAX, YY1, COL8A2, CLN8, FOXP2, DLG1	375	130	13588	1.6723692307692308	1.0	0.9958346309034256	99.6500351356995
Annotation Cluster 19	Enrichment Score: 0.7735000001542859
Category	Term	Count	%	PValue	Genes	List Total	Pop Hits	Pop Total	Fold Enrichment	Bonferroni	Benjamini	FDR
GOTERM_BP_FAT	GO:0045934~negative regulation of nucleobase, nucleoside, nucleotide and nucleic acid metabolic process	17	2.7777777777777777	0.08213747410325112	MBD3L1, RARG, RFX5, DEDD, SIRT5, NFKB1, POT1B, MXD3, PURB, FOXP2, NRIP1, TRIM66, RNF2, RAD18, PATZ1, LCOR, HELLS	375	397	13588	1.551610411418976	1.0	0.9892584870212603	76.01938541706318
GOTERM_BP_FAT	GO:0051172~negative regulation of nitrogen compound metabolic process	17	2.7777777777777777	0.08878064858822271	MBD3L1, RARG, RFX5, DEDD, SIRT5, NFKB1, POT1B, MXD3, PURB, FOXP2, NRIP1, TRIM66, RNF2, RAD18, PATZ1, LCOR, HELLS	375	401	13588	1.5361330008312553	1.0	0.9899541546935892	78.7528031160373
GOTERM_BP_FAT	GO:0010605~negative regulation of macromolecule metabolic process	20	3.2679738562091507	0.1065141970945498	MBD3L1, RARG, RFX5, DEDD, DICER1, SIRT5, NFKB1, POT1B, ANKHD1, MXD3, PURB, NRIP1, FOXP2, TRIM66, EIF2AK1, RNF2, RAD18, PATZ1, LCOR, HELLS	375	506	13588	1.4322002635046114	1.0	0.9893956046951345	84.68558420728831
GOTERM_BP_FAT	GO:0010558~negative regulation of macromolecule biosynthetic process	17	2.7777777777777777	0.11458545755348233	MBD3L1, RARG, RFX5, DEDD, SIRT5, NFKB1, ANKHD1, MXD3, PURB, FOXP2, NRIP1, TRIM66, EIF2AK1, RNF2, PATZ1, LCOR, HELLS	375	418	13588	1.4736586921850081	1.0	0.989467989719107	86.83436897839323
GOTERM_BP_FAT	GO:0031327~negative regulation of cellular biosynthetic process	17	2.7777777777777777	0.1385061132560977	MBD3L1, RARG, RFX5, DEDD, SIRT5, NFKB1, ANKHD1, MXD3, PURB, FOXP2, NRIP1, TRIM66, EIF2AK1, RNF2, PATZ1, LCOR, HELLS	375	430	13588	1.4325333333333334	1.0	0.9914735504882689	91.65790202086527
GOTERM_BP_FAT	GO:0016481~negative regulation of transcription	15	2.450980392156863	0.14674086286863233	MBD3L1, RARG, RFX5, DEDD, SIRT5, NFKB1, MXD3, PURB, FOXP2, NRIP1, TRIM66, RNF2, PATZ1, LCOR, HELLS	375	372	13588	1.4610752688172044	1.0	0.989878414234943	92.89145817051417
GOTERM_BP_FAT	GO:0009890~negative regulation of biosynthetic process	17	2.7777777777777777	0.14782988377419798	MBD3L1, RARG, RFX5, DEDD, SIRT5, NFKB1, ANKHD1, MXD3, PURB, FOXP2, NRIP1, TRIM66, EIF2AK1, RNF2, PATZ1, LCOR, HELLS	375	434	13588	1.419330261136713	1.0	0.9893724707203214	93.04111156300763
GOTERM_BP_FAT	GO:0010629~negative regulation of gene expression	16	2.6143790849673203	0.1629739908538816	MBD3L1, RARG, RFX5, DEDD, DICER1, SIRT5, NFKB1, MXD3, PURB, FOXP2, NRIP1, TRIM66, RNF2, PATZ1, LCOR, HELLS	375	410	13588	1.4140357723577235	1.0	0.9923510965115978	94.83821990332689
GOTERM_BP_FAT	GO:0045892~negative regulation of transcription, DNA-dependent	12	1.9607843137254901	0.22856769584527004	MBD3L1, TRIM66, RARG, RFX5, RNF2, SIRT5, NFKB1, LCOR, HELLS, PURB, FOXP2, NRIP1	375	308	13588	1.4117402597402597	1.0	0.9950470405743993	98.67463404956375
GOTERM_BP_FAT	GO:0051253~negative regulation of RNA metabolic process	12	1.9607843137254901	0.23590763111223828	MBD3L1, TRIM66, RARG, RFX5, RNF2, SIRT5, NFKB1, LCOR, HELLS, PURB, FOXP2, NRIP1	375	310	13588	1.4026322580645163	1.0	0.9949665167706924	98.86978131418077
GOTERM_MF_FAT	GO:0016564~transcription repressor activity	8	1.3071895424836601	0.36171349868565955	TRIM66, RNF2, ZFP263, PATZ1, NFKB1, PURB, FOXP2, NRIP1	368	211	13288	1.3690500721203378	1.0	0.9802096895145023	99.84378350424372
GOTERM_BP_FAT	GO:0000122~negative regulation of transcription from RNA polymerase II promoter	7	1.1437908496732025	0.6145839821560968	MBD3L1, RARG, RFX5, RNF2, LCOR, FOXP2, NRIP1	375	231	13588	1.0980202020202021	1.0	0.9992829887025277	99.9999873694812
Annotation Cluster 20	Enrichment Score: 0.7725874358361217
Category	Term	Count	%	PValue	Genes	List Total	Pop Hits	Pop Total	Fold Enrichment	Bonferroni	Benjamini	FDR
SP_PIR_KEYWORDS	atp-binding	48	7.8431372549019605	0.03931886671864297	D5ERTD579E, NEK1, DICER1, TTK, CHEK1, CCT3, RIOK1, C230081A13RIK, ABCA3, KIFC3, FANCM, CHD9, VRK1, VRK2, KIF7, SLK, DHX37, DGKG, DHX33, MKKS, TAF9, TLK2, SLC22A5, HELLS, ABCA12, PDK2, TNIK, MYO1E, MET, SMC5, BMX, PKN2, SMC6, RPS6KC1, WRN, MARK3, HLTF, DDX4, STK3, NME6, EPHA4, PEO1, EIF2AK1, HELB, ATP2A1, UBE2W, CARS2, CSNK1G3	503	1287	17854	1.3238239560307155	0.9999974417498264	0.6898075786151182	41.81571720211718
UP_SEQ_FEATURE	nucleotide phosphate-binding region:ATP	35	5.718954248366013	0.04387864497944534	D5ERTD579E, NEK1, DICER1, TTK, CHEK1, C230081A13RIK, KIFC3, FANCM, CHD9, VRK1, VRK2, SLK, MKKS, DHX33, TAF9, TLK2, SLC22A5, HELLS, PDK2, TNIK, MET, PKN2, BMX, SMC5, SMC6, RPS6KC1, WRN, MARK3, HLTF, DDX4, STK3, PEO1, EPHA4, EIF2AK1, CSNK1G3	444	907	16021	1.3924108783535465	1.0	0.9868096668582089	51.77916429574188
GOTERM_MF_FAT	GO:0001882~nucleoside binding	55	8.986928104575163	0.045447871926743	D5ERTD579E, DICER1, TTK, CCT3, C230081A13RIK, KIFC3, FANCM, SLK, DHX37, DHX33, MKKS, TLK2, SLC22A5, HFM1, TNIK, ACADS, PKN2, RPS6KC1, MARK3, HLTF, STK3, NME6, EIF2AK1, UBE2W, CSNK1G3, STEAP2, ACADSB, NEK1, CHEK1, RIOK1, ABCA3, CHD9, VRK1, VRK2, KIF7, IVD, DGKG, TAF9, HELLS, ABCA12, PDK2, MYO1E, MET, SMC5, BMX, SMC6, POLR3A, WRN, DDX4, PEO1, EPHA4, HELB, ATP2A1, CARS2, ACAD11	368	1558	13288	1.2746972149355362	0.9999999999128584	0.9013669235185384	48.79993570096628
GOTERM_MF_FAT	GO:0030554~adenyl nucleotide binding	54	8.823529411764707	0.04965255291727127	D5ERTD579E, DICER1, TTK, CCT3, C230081A13RIK, KIFC3, FANCM, SLK, DHX37, DHX33, MKKS, TLK2, SLC22A5, HFM1, TNIK, ACADS, PKN2, RPS6KC1, MARK3, HLTF, STK3, NME6, EIF2AK1, UBE2W, CSNK1G3, STEAP2, ACADSB, NEK1, CHEK1, RIOK1, ABCA3, CHD9, VRK1, VRK2, KIF7, IVD, DGKG, TAF9, HELLS, ABCA12, PDK2, MYO1E, MET, SMC5, BMX, SMC6, WRN, DDX4, PEO1, EPHA4, HELB, ATP2A1, CARS2, ACAD11	368	1535	13288	1.2702733323891802	0.9999999999903296	0.90030428576758	51.95180856989601
GOTERM_MF_FAT	GO:0001883~purine nucleoside binding	54	8.823529411764707	0.058281444065867674	D5ERTD579E, DICER1, TTK, CCT3, C230081A13RIK, KIFC3, FANCM, SLK, DHX37, DHX33, MKKS, TLK2, SLC22A5, HFM1, TNIK, ACADS, PKN2, RPS6KC1, MARK3, HLTF, STK3, NME6, EIF2AK1, UBE2W, CSNK1G3, STEAP2, ACADSB, NEK1, CHEK1, RIOK1, ABCA3, CHD9, VRK1, VRK2, KIF7, IVD, DGKG, TAF9, HELLS, ABCA12, PDK2, MYO1E, MET, SMC5, BMX, SMC6, WRN, DDX4, PEO1, EPHA4, HELB, ATP2A1, CARS2, ACAD11	368	1548	13288	1.2596056622851366	0.9999999999998971	0.9172578481199228	57.86286034957347
UP_SEQ_FEATURE	binding site:ATP	22	3.594771241830065	0.07908877178859808	PDK2, TNIK, NEK1, MET, BMX, PKN2, TTK, RPS6KC1, CHEK1, MARK3, RIOK1, C230081A13RIK, STK3, NME6, EPHA4, VRK1, VRK2, EIF2AK1, SLK, CARS2, TLK2, CSNK1G3	444	545	16021	1.4565749235474006	1.0	0.9977063128005151	73.7969539994573
GOTERM_MF_FAT	GO:0005524~ATP binding	49	8.006535947712418	0.09873787391328684	D5ERTD579E, DICER1, TTK, CCT3, C230081A13RIK, KIFC3, FANCM, SLK, DHX37, DHX33, MKKS, TLK2, SLC22A5, HFM1, TNIK, PKN2, RPS6KC1, HLTF, MARK3, STK3, NME6, EIF2AK1, UBE2W, CSNK1G3, NEK1, CHEK1, RIOK1, ABCA3, CHD9, VRK1, VRK2, KIF7, DGKG, TAF9, HELLS, ABCA12, PDK2, MYO1E, MET, SMC5, BMX, SMC6, WRN, DDX4, PEO1, EPHA4, HELB, ATP2A1, CARS2	368	1443	13288	1.226144204405074	1.0	0.9606684427799246	77.60228103719241
UP_SEQ_FEATURE	active site:Proton acceptor	25	4.084967320261438	0.10683489685627731	ACADSB, NEK1, TTK, CHEK1, RIOK1, C230081A13RIK, VRK1, VRK2, SLK, IVD, TLK2, SULT3A1, NSDHL, TNIK, ACADS, MET, PKN2, BMX, SIRT5, RPS6KC1, MARK3, STK3, EPHA4, EIF2AK1, CSNK1G3	444	662	16021	1.3626636455186305	1.0	0.9991616593984821	84.06380959165237
GOTERM_MF_FAT	GO:0032559~adenyl ribonucleotide binding	49	8.006535947712418	0.11373481728242082	D5ERTD579E, DICER1, TTK, CCT3, C230081A13RIK, KIFC3, FANCM, SLK, DHX37, DHX33, MKKS, TLK2, SLC22A5, HFM1, TNIK, PKN2, RPS6KC1, HLTF, MARK3, STK3, NME6, EIF2AK1, UBE2W, CSNK1G3, NEK1, CHEK1, RIOK1, ABCA3, CHD9, VRK1, VRK2, KIF7, DGKG, TAF9, HELLS, ABCA12, PDK2, MYO1E, MET, SMC5, BMX, SMC6, WRN, DDX4, PEO1, EPHA4, HELB, ATP2A1, CARS2	368	1460	13288	1.211867182846933	1.0	0.9577704289718596	82.40777089557798
GOTERM_MF_FAT	GO:0017076~purine nucleotide binding	61	9.967320261437909	0.11622211149036374	D5ERTD579E, DICER1, TTK, CCT3, C230081A13RIK, KIFC3, FANCM, SLK, DHX37, DHX33, MKKS, TLK2, SLC22A5, HFM1, TNIK, ACADS, PKN2, RPS6KC1, MARK3, HLTF, STK3, NME6, GNAL, EIF2AK1, UBE2W, CSNK1G3, STEAP2, ACADSB, NEK1, CHEK1, RIOK1, ABCA3, CHD9, VRK1, VRK2, KIF7, IVD, DGKG, TAF9, GUF1, HELLS, ABCA12, RHEBL1, PDK2, DNM1L, MYO1E, MET, SMC5, BMX, SMC6, DOCK8, WRN, DOCK6, DDX4, PEO1, EPHA4, GSPT1, HELB, ATP…	368	1871	13288	1.1772476936304697	1.0	0.9538741930026973	83.10515328633691
INTERPRO	IPR017441:Protein kinase, ATP binding site	18	2.941176470588235	0.16989011755262365	TNIK, NEK1, MET, BMX, PKN2, TTK, RPS6KC1, CHEK1, MARK3, C230081A13RIK, STK3, EPHA4, VRK1, VRK2, EIF2AK1, SLK, TLK2, CSNK1G3	500	467	17763	1.3693104925053532	1.0	0.9947889169719076	94.38408827212757
UP_SEQ_FEATURE	domain:Protein kinase	18	2.941176470588235	0.17053846256734329	TNIK, NEK1, MET, BMX, PKN2, TTK, CHEK1, MARK3, RIOK1, C230081A13RIK, STK3, EPHA4, VRK1, VRK2, EIF2AK1, SLK, TLK2, CSNK1G3	444	476	16021	1.3644957983193278	1.0	0.9991791617423831	95.21353561048707
GOTERM_MF_FAT	GO:0000166~nucleotide binding	68	11.11111111111111	0.18665785488122422	D5ERTD579E, DICER1, TTK, CCT3, C230081A13RIK, KIFC3, CNOT4, FANCM, SLK, DHX37, DHX33, MKKS, SLC22A5, TLK2, HFM1, TNIK, ACADS, PKN2, RPS6KC1, MARK3, HLTF, STK3, NME6, GNAL, EIF2AK1, UBE2W, CSNK1G3, STEAP2, ACADSB, NEK1, CHEK1, RIOK1, ABCA3, HADHA, CHD9, VRK1, VRK2, KIF7, IVD, DGKG, MSI2, TAF9, GUF1, HELLS, RHEBL1, ABCA12, RBM26, PDK2, ALKBH8, DNM1L, MYO1E, MET, SMC5, BMX, SMC6, SIRT5, WRN, DOCK8, …	368	2183	13288	1.1247784261785734	1.0	0.959855332022937	94.88758516933045
GOTERM_MF_FAT	GO:0004672~protein kinase activity	21	3.431372549019608	0.18694529897320916	PDK2, TNIK, NEK1, MET, BMX, PKN2, TTK, RPS6KC1, CHEK1, MARK3, RIOK1, C230081A13RIK, STK3, EPHA4, VRK1, VRK2, EIF2AK1, SLK, TLK2, CSNK1G3, KCNH5	368	583	13288	1.300656275635767	1.0	0.9559824822688733	94.91352749619872
SP_PIR_KEYWORDS	nucleotide-binding	53	8.660130718954248	0.1876225413238673	D5ERTD579E, DICER1, TTK, CCT3, C230081A13RIK, KIFC3, FANCM, SLK, DHX37, DHX33, MKKS, TLK2, SLC22A5, TNIK, PKN2, RPS6KC1, MARK3, HLTF, STK3, NME6, GNAL, EIF2AK1, UBE2W, CSNK1G3, NEK1, CHEK1, RIOK1, ABCA3, CHD9, VRK1, VRK2, KIF7, DGKG, TAF9, GUF1, HELLS, ABCA12, RHEBL1, PDK2, DNM1L, MYO1E, MET, SMC5, BMX, SMC6, WRN, DDX4, PEO1, EPHA4, GSPT1, HELB, ATP2A1, CARS2	503	1631	17854	1.1534252486308392	1.0	0.915448507823376	93.95137242319709
SP_PIR_KEYWORDS	kinase	25	4.084967320261438	0.19475302029084807	NEK1, TTK, CHEK1, RIOK1, MOBKL2C, C230081A13RIK, VRK1, VRK2, SLK, DGKG, TAF9, TLK2, JAKMIP1, PDK2, TNIK, MET, PKN2, BMX, RPS6KC1, MARK3, STK3, NME6, EPHA4, EIF2AK1, CSNK1G3	503	707	17854	1.2551283529375374	1.0	0.9165273161664038	94.63010944643125
SP_PIR_KEYWORDS	serine/threonine-protein kinase	15	2.450980392156863	0.1951356087289815	TNIK, NEK1, PKN2, TTK, RPS6KC1, CHEK1, RIOK1, MARK3, STK3, VRK1, VRK2, EIF2AK1, SLK, TLK2, CSNK1G3	503	384	17854	1.3865246023856856	1.0	0.9095417940772901	94.66445251901857
INTERPRO	IPR008271:Serine/threonine protein kinase, active site	14	2.287581699346405	0.21550438518547757	TNIK, NEK1, PKN2, TTK, RPS6KC1, CHEK1, MARK3, STK3, VRK1, VRK2, EIF2AK1, SLK, CSNK1G3, TLK2	500	360	17763	1.3815666666666668	1.0	0.9955282431982294	97.65670288059579
SP_PIR_KEYWORDS	transferase	45	7.352941176470589	0.21849211613010017	RNMT, COX10, NEK1, TTK, CHEK1, RG9MTD3, TRPT1, RIOK1, C230081A13RIK, PDSS1, VRK1, STT3A, VRK2, ZDHHC21, XYLT2, GNPTAB, SLK, DGKG, TAF9, TLK2, PDHX, SULT3A1, B4GALNT1, PDK2, ZDHHC3, TNIK, METTL5, MET, FTCD, GALNTL2, PKN2, BMX, RPS6KC1, WHSC1, POLR3A, UAP1L1, MARK3, STK3, NME6, EPHA4, EIF2AK1, SULT1D1, SETD8, CSNK1G3, PARP2	503	1385	17854	1.153268116930188	1.0	0.8957572184228536	96.41480958033975
GOTERM_MF_FAT	GO:0032555~purine ribonucleotide binding	56	9.15032679738562	0.22111668355008696	D5ERTD579E, DICER1, TTK, CCT3, C230081A13RIK, KIFC3, FANCM, SLK, DHX37, DHX33, MKKS, TLK2, SLC22A5, HFM1, TNIK, PKN2, RPS6KC1, MARK3, HLTF, STK3, NME6, GNAL, EIF2AK1, UBE2W, CSNK1G3, NEK1, CHEK1, RIOK1, ABCA3, CHD9, VRK1, VRK2, KIF7, DGKG, TAF9, GUF1, HELLS, ABCA12, RHEBL1, PDK2, DNM1L, MYO1E, MET, SMC5, BMX, SMC6, DOCK8, WRN, DDX4, DOCK6, PEO1, EPHA4, GSPT1, HELB, ATP2A1, CARS2	368	1796	13288	1.1258836060811466	1.0	0.9714367703467827	97.25818436848245
GOTERM_MF_FAT	GO:0032553~ribonucleotide binding	56	9.15032679738562	0.22111668355008696	D5ERTD579E, DICER1, TTK, CCT3, C230081A13RIK, KIFC3, FANCM, SLK, DHX37, DHX33, MKKS, TLK2, SLC22A5, HFM1, TNIK, PKN2, RPS6KC1, MARK3, HLTF, STK3, NME6, GNAL, EIF2AK1, UBE2W, CSNK1G3, NEK1, CHEK1, RIOK1, ABCA3, CHD9, VRK1, VRK2, KIF7, DGKG, TAF9, GUF1, HELLS, ABCA12, RHEBL1, PDK2, DNM1L, MYO1E, MET, SMC5, BMX, SMC6, DOCK8, WRN, DDX4, DOCK6, PEO1, EPHA4, GSPT1, HELB, ATP2A1, CARS2	368	1796	13288	1.1258836060811466	1.0	0.9714367703467827	97.25818436848245
INTERPRO	IPR000719:Protein kinase, core	18	2.941176470588235	0.2244261556117726	TNIK, NEK1, MET, BMX, PKN2, TTK, RPS6KC1, CHEK1, MARK3, C230081A13RIK, STK3, EPHA4, VRK1, VRK2, EIF2AK1, SLK, TLK2, CSNK1G3	500	491	17763	1.3023788187372707	1.0	0.9933037319142087	98.0366110765916
GOTERM_MF_FAT	GO:0004674~protein serine/threonine kinase activity	15	2.450980392156863	0.28357373857874396	TNIK, NEK1, PKN2, TTK, RPS6KC1, CHEK1, RIOK1, MARK3, STK3, VRK1, VRK2, EIF2AK1, SLK, TLK2, CSNK1G3	368	421	13288	1.2865330992461015	1.0	0.9707965500409157	99.17664951922158
INTERPRO	IPR017442:Serine/threonine protein kinase-related	13	2.1241830065359477	0.3670516656094043	TNIK, NEK1, PKN2, TTK, RPS6KC1, CHEK1, MARK3, STK3, VRK2, EIF2AK1, SLK, CSNK1G3, TLK2	500	374	17763	1.234860962566845	1.0	0.998743126184317	99.91525153813322
GOTERM_BP_FAT	GO:0006468~protein amino acid phosphorylation	20	3.2679738562091507	0.4036806623823638	PDK2, TNIK, NEK1, MET, PKN2, BMX, TTK, RPS6KC1, ABI1, CHEK1, MARK3, C230081A13RIK, STK3, EPHA4, VRK1, VRK2, EIF2AK1, SLK, TLK2, CSNK1G3	375	640	13588	1.1323333333333334	1.0	0.998152669426194	99.98182866094936
GOTERM_BP_FAT	GO:0016310~phosphorylation	22	3.594771241830065	0.4193666354529878	PDK2, TNIK, NEK1, MET, PKN2, BMX, TTK, RPS6KC1, ABI1, CHEK1, MARK3, C230081A13RIK, STK3, EPHA4, VRK1, VRK2, EIF2AK1, SLK, GNPTAB, ATP6V0A1, TLK2, CSNK1G3	375	718	13588	1.1102544103992573	1.0	0.9981959236276843	99.98834503491838
GOTERM_BP_FAT	GO:0006793~phosphorus metabolic process	26	4.248366013071895	0.4315623839894741	NEK1, TTK, ABI1, CHEK1, C230081A13RIK, VRK1, VRK2, SLK, GNPTAB, SYNJ2, TLK2, PDK2, TNIK, PTPRG, MET, PKN2, BMX, RPS6KC1, MARK3, STK3, EPHA4, PPM1D, EIF2AK1, PPM1K, ATP6V0A1, CSNK1G3	375	866	13588	1.0878768283294842	1.0	0.9981247104638636	99.99181694047469
GOTERM_BP_FAT	GO:0006796~phosphate metabolic process	26	4.248366013071895	0.4315623839894741	NEK1, TTK, ABI1, CHEK1, C230081A13RIK, VRK1, VRK2, SLK, GNPTAB, SYNJ2, TLK2, PDK2, TNIK, PTPRG, MET, PKN2, BMX, RPS6KC1, MARK3, STK3, EPHA4, PPM1D, EIF2AK1, PPM1K, ATP6V0A1, CSNK1G3	375	866	13588	1.0878768283294842	1.0	0.9981247104638636	99.99181694047469
SMART	SM00220:S_TKc	9	1.4705882352941175	0.45068286516785516	TNIK, SLK, NEK1, PKN2, TTK, CHEK1, TLK2, MARK3, STK3	253	265	9131	1.225728987993139	1.0	0.9867887185569412	99.94344442869341
INTERPRO	IPR002290:Serine/threonine protein kinase	9	1.4705882352941175	0.48194192814794523	TNIK, SLK, NEK1, PKN2, TTK, CHEK1, TLK2, MARK3, STK3	500	265	17763	1.206543396226415	1.0	0.9996881886466951	99.99617332215409
Annotation Cluster 21	Enrichment Score: 0.7474706619003919
Category	Term	Count	%	PValue	Genes	List Total	Pop Hits	Pop Total	Fold Enrichment	Bonferroni	Benjamini	FDR
UP_SEQ_FEATURE	domain:PAC	3	0.49019607843137253	0.14151510798506567	ARNTL, KCNH5, ARNT	444	24	16021	4.510416666666667	1.0	0.9989231140895282	91.62838127076584
SMART	SM00086:PAC	3	0.49019607843137253	0.16034791497375792	ARNTL, KCNH5, ARNT	253	26	9131	4.164335664335664	0.9999999999999984	0.9668916353475393	88.71220308981182
INTERPRO	IPR001610:PAC motif	3	0.49019607843137253	0.16496479730801608	ARNTL, KCNH5, ARNT	500	26	17763	4.099153846153846	1.0	0.9948329847915941	93.84605908354393
INTERPRO	IPR013767:PAS fold	3	0.49019607843137253	0.17503258397429178	ARNTL, KCNH5, ARNT	500	27	17763	3.9473333333333334	1.0	0.993859744692527	94.89867350446592
SMART	SM00091:PAS	3	0.49019607843137253	0.22063381083915	ARNTL, KCNH5, ARNT	253	32	9131	3.383522727272727	1.0	0.9762248417463519	95.54631635052229
INTERPRO	IPR000014:PAS	3	0.49019607843137253	0.22653100727918024	ARNTL, KCNH5, ARNT	500	32	17763	3.3305625	1.0	0.9928792460156729	98.11741905139357
Annotation Cluster 22	Enrichment Score: 0.7401922537454406
Category	Term	Count	%	PValue	Genes	List Total	Pop Hits	Pop Total	Fold Enrichment	Bonferroni	Benjamini	FDR
GOTERM_BP_FAT	GO:0000902~cell morphogenesis	15	2.450980392156863	0.04707627619484439	COL18A1, CCK, VPREB1, NTNG1, DPYSL5, PPP3R1, CTNNA1, SLIT2, EPHA4, SLC1A3, MKKS, CLASP2, APBB2, DST, ETV4	375	309	13588	1.7589644012944983	1.0	0.9949257671265692	55.21835205462351
GOTERM_BP_FAT	GO:0032989~cellular component morphogenesis	16	2.6143790849673203	0.060454484090815906	COL18A1, CCK, COX10, VPREB1, NTNG1, DPYSL5, PPP3R1, CTNNA1, SLIT2, EPHA4, SLC1A3, MKKS, CLASP2, APBB2, DST, ETV4	375	351	13588	1.6517226970560304	1.0	0.9870689515227791	64.61657061427559
GOTERM_BP_FAT	GO:0000904~cell morphogenesis involved in differentiation	11	1.7973856209150325	0.06867275548217056	COL18A1, EPHA4, CCK, SLC1A3, NTNG1, PPP3R1, DPYSL5, APBB2, DST, SLIT2, ETV4	375	212	13588	1.8801006289308175	1.0	0.9894044744434117	69.4344746009926
GOTERM_BP_FAT	GO:0048667~cell morphogenesis involved in neuron differentiation	9	1.4705882352941175	0.130003131323421	EPHA4, CCK, SLC1A3, NTNG1, DPYSL5, APBB2, DST, SLIT2, ETV4	375	182	13588	1.791824175824176	1.0	0.9913258837668457	90.17482988933956
GOTERM_BP_FAT	GO:0032990~cell part morphogenesis	10	1.6339869281045754	0.13151572233519288	EPHA4, CCK, COX10, NTNG1, DPYSL5, MKKS, APBB2, DST, SLIT2, ETV4	375	212	13588	1.709182389937107	1.0	0.990925044234269	90.45558467027344
GOTERM_BP_FAT	GO:0007409~axonogenesis	8	1.3071895424836601	0.16331005781349056	EPHA4, CCK, NTNG1, DPYSL5, APBB2, DST, SLIT2, ETV4	375	163	13588	1.7783885480572597	1.0	0.9917579472488459	94.87263960934149
GOTERM_BP_FAT	GO:0048666~neuron development	12	1.9607843137254901	0.1820752632020329	EPHA4, PPP1R9A, CCK, SLC1A3, RPGR, NTNG1, DPYSL5, RORB, APBB2, DST, SLIT2, ETV4	375	292	13588	1.4890958904109588	1.0	0.993618023308992	96.48626706331196
GOTERM_BP_FAT	GO:0048858~cell projection morphogenesis	9	1.4705882352941175	0.19396569201222638	EPHA4, CCK, NTNG1, DPYSL5, MKKS, APBB2, DST, SLIT2, ETV4	375	202	13588	1.6144158415841583	1.0	0.9943060832676726	97.24696562155303
GOTERM_BP_FAT	GO:0048812~neuron projection morphogenesis	8	1.3071895424836601	0.2120129658412561	EPHA4, CCK, NTNG1, DPYSL5, APBB2, DST, SLIT2, ETV4	375	176	13588	1.647030303030303	1.0	0.9949947705020833	98.11215821921505
GOTERM_BP_FAT	GO:0031175~neuron projection development	9	1.4705882352941175	0.2527681334486682	EPHA4, PPP1R9A, CCK, NTNG1, DPYSL5, APBB2, DST, SLIT2, ETV4	375	218	13588	1.495926605504587	1.0	0.9954163487573698	99.22068115524993
GOTERM_BP_FAT	GO:0007411~axon guidance	5	0.8169934640522877	0.2841090413648944	EPHA4, DPYSL5, APBB2, SLIT2, ETV4	375	98	13588	1.8487074829931975	1.0	0.9959658330027563	99.61832837612874
GOTERM_BP_FAT	GO:0030182~neuron differentiation	13	2.1241830065359477	0.4173671083538524	RPGR, CCK, DPYSL5, NTNG1, RORB, SLIT2, EPHA4, PPP1R9A, SLC1A3, APBB2, CLN8, DST, ETV4	375	399	13588	1.1805781119465328	1.0	0.9982102460062876	99.98765801137816
GOTERM_BP_FAT	GO:0030030~cell projection organization	10	1.6339869281045754	0.517204393807756	EPHA4, PPP1R9A, CCK, NTNG1, DPYSL5, MKKS, APBB2, DST, SLIT2, ETV4	375	319	13588	1.1358829676071056	1.0	0.9989872276698795	99.9994612739752
GOTERM_BP_FAT	GO:0006928~cell motion	10	1.6339869281045754	0.6848931802094467	SGPL1, EPHA4, CCK, MET, DPYSL5, ITGA1, CLASP2, APBB2, SLIT2, ETV4	375	367	13588	0.9873206176203452	1.0	0.9996057907097896	99.99999955934088
Annotation Cluster 23	Enrichment Score: 0.7308622190921124
Category	Term	Count	%	PValue	Genes	List Total	Pop Hits	Pop Total	Fold Enrichment	Bonferroni	Benjamini	FDR
GOTERM_BP_FAT	GO:0015031~protein transport	26	4.248366013071895	0.05691204423073133	NUP160, MITD1, AP1S3, PPP1R3C, BLZF1, GNPTAB, BLOC1S3, STX16, SNF8, RANBP3, SEC22A, JAKMIP1, SCAMP2, ZDHHC3, STX3, 4930555K19RIK, ARNTL, VTI1A, RAB11FIP2, STXBP5, TOMM20, GOSR2, NUP107, VPS26B, ERC1, NUP43	375	651	13588	1.4471602662570404	1.0	0.9911808878082231	62.32708164312546
GOTERM_BP_FAT	GO:0045184~establishment of protein localization	26	4.248366013071895	0.06244469871798268	NUP160, MITD1, AP1S3, PPP1R3C, BLZF1, GNPTAB, BLOC1S3, STX16, SNF8, RANBP3, SEC22A, JAKMIP1, SCAMP2, ZDHHC3, STX3, 4930555K19RIK, ARNTL, VTI1A, RAB11FIP2, STXBP5, TOMM20, GOSR2, NUP107, VPS26B, ERC1, NUP43	375	656	13588	1.436130081300813	1.0	0.9864382863384489	65.84479879026482
GOTERM_BP_FAT	GO:0008104~protein localization	28	4.57516339869281	0.09665678862975485	NUP160, PPP3R1, MITD1, AP1S3, PPP1R3C, BLZF1, GNPTAB, BLOC1S3, STX16, SNF8, RANBP3, SEC22A, DLG1, JAKMIP1, SCAMP2, ZDHHC3, STX3, 4930555K19RIK, ARNTL, VTI1A, RAB11FIP2, STXBP5, TOMM20, GOSR2, NUP107, VPS26B, ERC1, NUP43	375	753	13588	1.347371403275786	1.0	0.9898098273283459	81.61390819758466
SP_PIR_KEYWORDS	protein transport	19	3.104575163398693	0.1014625565255686	SCAMP2, NUP160, 4930555K19RIK, MITD1, VTI1A, AP1S3, BLZF1, STXBP5, STX16, SNF8, RANBP3, SEC22A, TOMM20, GOSR2, NUP107, VPS26B, ERC1, NUP43, JAKMIP1	503	461	17854	1.462918799567023	0.9999999999999988	0.805119979733429	76.41150916097381
GOTERM_BP_FAT	GO:0046907~intracellular transport	17	2.7777777777777777	0.14047849324392578	ZDHHC3, STX3, NUP160, ARNTL, VTI1A, AP1S3, PPP1R3C, BLZF1, STX16, RANBP3, TOMM20, GOSR2, VPS26B, APBB2, STEAP2, ERC1, DST	375	431	13588	1.4292095901005413	1.0	0.9903839430218737	91.9704602855603
GOTERM_BP_FAT	GO:0034613~cellular protein localization	11	1.7973856209150325	0.31456827843020335	AP1S3, BLZF1, PPP1R3C, STX3, ZDHHC3, STX16, PPP3R1, TOMM20, GOSR2, ARNTL, VTI1A	375	299	13588	1.3330479375696767	1.0	0.9965878334819963	99.81503192830047
GOTERM_BP_FAT	GO:0070727~cellular macromolecule localization	11	1.7973856209150325	0.3166182286822743	AP1S3, BLZF1, PPP1R3C, STX3, ZDHHC3, STX16, PPP3R1, TOMM20, GOSR2, ARNTL, VTI1A	375	301	13588	1.3241904761904761	1.0	0.9965516752438163	99.82403562379018
GOTERM_BP_FAT	GO:0006886~intracellular protein transport	10	1.6339869281045754	0.3479913681374916	AP1S3, BLZF1, PPP1R3C, STX3, ZDHHC3, STX16, TOMM20, GOSR2, ARNTL, VTI1A	375	276	13588	1.3128502415458938	1.0	0.99714284229813	99.91957610606286
SP_PIR_KEYWORDS	transport	47	7.6797385620915035	0.4059480225414017	NUP160, GLRA2, CLCNKA, 4833423E24RIK, MITD1, ABCA3, SLC35A3, SLC7A6, AP1S3, BLZF1, SLC1A2, SLC1A3, MTCH2, SORBS1, STX16, SLC35F1, SNF8, SLC35B4, SEC22A, GRID2, RANBP3, SLC22A5, JAKMIP1, TRPC2, STX3, SCAMP2, SLC33A1, SLC6A14, 4930555K19RIK, VTI1A, KCNT1, STXBP5, ATP2A1, TOMM20, ATP6V0A1, CHRNB3, GOSR2, NUP107, CHRNB1, FABP2, SLC36A4, ERC1, STEAP2, TMCO3, VPS26B, NUP43, KCNH5	503	1571	17854	1.06191368656299	1.0	0.9573278735347722	99.91160173524908
GOTERM_BP_FAT	GO:0006605~protein targeting	4	0.6535947712418301	0.7132475751346502	PPP1R3C, ZDHHC3, TOMM20, ARNTL	375	133	13588	1.0897644110275688	1.0	0.9997318397648022	99.99999990841015
Annotation Cluster 24	Enrichment Score: 0.7205662251079731
Category	Term	Count	%	PValue	Genes	List Total	Pop Hits	Pop Total	Fold Enrichment	Bonferroni	Benjamini	FDR
GOTERM_BP_FAT	GO:0043193~positive regulation of gene-specific transcription	4	0.6535947712418301	0.08086597368425524	RARG, NFKB1, TAF9, RORB	375	37	13588	3.917261261261261	1.0	0.9901443832046846	75.45988303801441
GOTERM_BP_FAT	GO:0010552~positive regulation of specific transcription from RNA polymerase II promoter	3	0.49019607843137253	0.14045310438394681	RARG, NFKB1, TAF9	375	24	13588	4.529333333333334	1.0	0.9912454202766162	91.96650786484935
GOTERM_BP_FAT	GO:0032583~regulation of gene-specific transcription	4	0.6535947712418301	0.2804898594143933	RARG, NFKB1, TAF9, RORB	375	67	13588	2.16326368159204	1.0	0.996109092352284	99.58487694096871
GOTERM_BP_FAT	GO:0010551~regulation of specific transcription from RNA polymerase II promoter	3	0.49019607843137253	0.4116430353973778	RARG, NFKB1, TAF9	375	51	13588	2.131450980392157	1.0	0.99817740154719	99.98547475154048
Annotation Cluster 25	Enrichment Score: 0.6932451472568234
Category	Term	Count	%	PValue	Genes	List Total	Pop Hits	Pop Total	Fold Enrichment	Bonferroni	Benjamini	FDR
INTERPRO	IPR000108:Neutrophil cytosol factor 2	4	0.6535947712418301	0.03204426436953725	SORBS1, SORBS2, ABI1, ITSN1	500	25	17763	5.68416	0.9999999999989538	0.802634623243522	39.56990843522321
UP_SEQ_FEATURE	domain:SH3 3	3	0.49019607843137253	0.07894539918822487	SORBS1, SORBS2, ITSN1	444	17	16021	6.36764705882353	1.0	0.998411941982467	73.73056303835344
SP_PIR_KEYWORDS	sh3 domain	9	1.4705882352941175	0.21659184377277516	SH3YL1, SORBS1, SORBS2, MYO1E, ABI1, ITSN1, DOCK5, DST, DLG1	503	204	17854	1.5659571979885394	1.0	0.900201770170102	96.29530988683842
UP_SEQ_FEATURE	domain:SH3 1	3	0.49019607843137253	0.23156755712420993	SORBS1, SORBS2, ITSN1	444	33	16021	3.2803030303030307	1.0	0.9996158394072201	98.61804208074277
UP_SEQ_FEATURE	domain:SH3 2	3	0.49019607843137253	0.24186307408676688	SORBS1, SORBS2, ITSN1	444	34	16021	3.183823529411765	1.0	0.9995543767461262	98.8901327813344
SMART	SM00326:SH3	8	1.3071895424836601	0.3646589363781214	SH3YL1, SORBS1, SORBS2, MYO1E, ABI1, ITSN1, DOCK5, DLG1	253	211	9131	1.3683757001292545	1.0	0.9851823751172033	99.65235608647703
INTERPRO	IPR001452:Src homology-3 domain	8	1.3071895424836601	0.38298094115326375	SH3YL1, SORBS1, SORBS2, MYO1E, ABI1, ITSN1, DOCK5, DLG1	500	211	17763	1.346957345971564	1.0	0.9987746950069004	99.94286034580867
UP_SEQ_FEATURE	domain:SH3	5	0.8169934640522877	0.6637557355371081	SH3YL1, ABI1, DOCK5, DST, DLG1	444	163	16021	1.1068507157464211	1.0	0.9999995154096708	99.99999797852314
Annotation Cluster 26	Enrichment Score: 0.6783419980417565
Category	Term	Count	%	PValue	Genes	List Total	Pop Hits	Pop Total	Fold Enrichment	Bonferroni	Benjamini	FDR
GOTERM_BP_FAT	GO:0007189~activation of adenylate cyclase activity by G-protein signaling pathway	4	0.6535947712418301	0.05698251104741234	GNAL, CALCRL, TSHR, GCGR	375	32	13588	4.529333333333333	1.0	0.9888912650629665	62.3739514601209
GOTERM_BP_FAT	GO:0010579~positive regulation of adenylate cyclase activity by G-protein signaling pathway	4	0.6535947712418301	0.05698251104741234	GNAL, CALCRL, TSHR, GCGR	375	32	13588	4.529333333333333	1.0	0.9888912650629665	62.3739514601209
GOTERM_BP_FAT	GO:0010578~regulation of adenylate cyclase activity involved in G-protein signaling	4	0.6535947712418301	0.05698251104741234	GNAL, CALCRL, TSHR, GCGR	375	32	13588	4.529333333333333	1.0	0.9888912650629665	62.3739514601209
GOTERM_BP_FAT	GO:0007190~activation of adenylate cyclase activity	4	0.6535947712418301	0.10257090958378234	GNAL, CALCRL, TSHR, GCGR	375	41	13588	3.535089430894309	1.0	0.9900623458168808	83.51977080401484
GOTERM_BP_FAT	GO:0051349~positive regulation of lyase activity	4	0.6535947712418301	0.1083241412407251	GNAL, CALCRL, TSHR, GCGR	375	42	13588	3.4509206349206347	1.0	0.9889978977746952	85.19431554686177
GOTERM_BP_FAT	GO:0045762~positive regulation of adenylate cyclase activity	4	0.6535947712418301	0.1083241412407251	GNAL, CALCRL, TSHR, GCGR	375	42	13588	3.4509206349206347	1.0	0.9889978977746952	85.19431554686177
GOTERM_BP_FAT	GO:0031281~positive regulation of cyclase activity	4	0.6535947712418301	0.1083241412407251	GNAL, CALCRL, TSHR, GCGR	375	42	13588	3.4509206349206347	1.0	0.9889978977746952	85.19431554686177
GOTERM_BP_FAT	GO:0007188~G-protein signaling, coupled to cAMP nucleotide second messenger	4	0.6535947712418301	0.19262506210146396	GNAL, CALCRL, TSHR, GCGR	375	55	13588	2.6352484848484847	1.0	0.9945379404369856	97.16967660332858
GOTERM_BP_FAT	GO:0045761~regulation of adenylate cyclase activity	4	0.6535947712418301	0.22849885701672212	GNAL, CALCRL, TSHR, GCGR	375	60	13588	2.4156444444444443	1.0	0.9953813226485806	98.67266226005567
GOTERM_BP_FAT	GO:0007187~G-protein signaling, coupled to cyclic nucleotide second messenger	4	0.6535947712418301	0.22849885701672212	GNAL, CALCRL, TSHR, GCGR	375	60	13588	2.4156444444444443	1.0	0.9953813226485806	98.67266226005567
GOTERM_BP_FAT	GO:0019933~cAMP-mediated signaling	4	0.6535947712418301	0.23582319289333195	GNAL, CALCRL, TSHR, GCGR	375	61	13588	2.3760437158469947	1.0	0.9952904563055991	98.86769866014748
GOTERM_BP_FAT	GO:0051339~regulation of lyase activity	4	0.6535947712418301	0.24318811995207965	GNAL, CALCRL, TSHR, GCGR	375	62	13588	2.3377204301075265	1.0	0.994892119185438	99.03641547443337
GOTERM_BP_FAT	GO:0031279~regulation of cyclase activity	4	0.6535947712418301	0.24318811995207965	GNAL, CALCRL, TSHR, GCGR	375	62	13588	2.3377204301075265	1.0	0.994892119185438	99.03641547443337
GOTERM_BP_FAT	GO:0030817~regulation of cAMP biosynthetic process	4	0.6535947712418301	0.265488434567497	GNAL, CALCRL, TSHR, GCGR	375	65	13588	2.229825641025641	1.0	0.9959281697205132	99.41455951602185
GOTERM_BP_FAT	GO:0019935~cyclic-nucleotide-mediated signaling	4	0.6535947712418301	0.2729780779338749	GNAL, CALCRL, TSHR, GCGR	375	66	13588	2.1960404040404042	1.0	0.9961405865548467	99.5064569063147
GOTERM_BP_FAT	GO:0030814~regulation of cAMP metabolic process	4	0.6535947712418301	0.2804898594143933	GNAL, CALCRL, TSHR, GCGR	375	67	13588	2.16326368159204	1.0	0.996109092352284	99.58487694096871
GOTERM_BP_FAT	GO:0030802~regulation of cyclic nucleotide biosynthetic process	4	0.6535947712418301	0.3031238019141429	GNAL, CALCRL, TSHR, GCGR	375	70	13588	2.070552380952381	1.0	0.9964932444318907	99.75627002088935
GOTERM_BP_FAT	GO:0030808~regulation of nucleotide biosynthetic process	4	0.6535947712418301	0.3031238019141429	GNAL, CALCRL, TSHR, GCGR	375	70	13588	2.070552380952381	1.0	0.9964932444318907	99.75627002088935
GOTERM_BP_FAT	GO:0030799~regulation of cyclic nucleotide metabolic process	4	0.6535947712418301	0.32583711086572	GNAL, CALCRL, TSHR, GCGR	375	73	13588	1.9854611872146117	1.0	0.9968498162745051	99.85966934839747
GOTERM_BP_FAT	GO:0006140~regulation of nucleotide metabolic process	4	0.6535947712418301	0.34098232675545254	GNAL, CALCRL, TSHR, GCGR	375	75	13588	1.9325155555555555	1.0	0.9970184835993288	99.90389382375972
GOTERM_BP_FAT	GO:0043085~positive regulation of catalytic activity	9	1.4705882352941175	0.4289472590961948	SERINC2, GNAL, GSPT1, DGKG, MET, CALCRL, TSHR, GCGR, DLG1	375	261	13588	1.249471264367816	1.0	0.9981992604736588	99.9911666233421
KEGG_PATHWAY	mmu04080:Neuroactive ligand-receptor interaction	8	1.3071895424836601	0.45057570370809374	GPR156, GRM5, GLRA2, FPR1, GRID2, CALCRL, TSHR, GCGR	141	260	5738	1.2521549372613203	1.0	0.9981919511239099	99.89219139908556
GOTERM_BP_FAT	GO:0044093~positive regulation of molecular function	9	1.4705882352941175	0.6090201742638526	SERINC2, GNAL, GSPT1, DGKG, MET, CALCRL, TSHR, GCGR, DLG1	375	306	13588	1.0657254901960784	1.0	0.9992555700205538	99.99998396291713
GOTERM_BP_FAT	GO:0019932~second-messenger-mediated signaling	4	0.6535947712418301	0.6346713006057102	GNAL, CALCRL, TSHR, GCGR	375	118	13588	1.2282937853107345	1.0	0.9994046217616452	99.99999482233584
Annotation Cluster 27	Enrichment Score: 0.6330114216480397
Category	Term	Count	%	PValue	Genes	List Total	Pop Hits	Pop Total	Fold Enrichment	Bonferroni	Benjamini	FDR
GOTERM_CC_FAT	GO:0044431~Golgi apparatus part	10	1.6339869281045754	0.13803523625788733	TRPC2, AP1S3, BLZF1, SCAMP2, GOSR2, VAMP2, STEAP2, SLC35A3, ZFYVE1, B4GALNT1	326	227	12504	1.6896840625929028	1.0	0.8742065636498009	86.53968294435145
GOTERM_CC_FAT	GO:0000139~Golgi membrane	7	1.1437908496732025	0.14684757363094653	TRPC2, AP1S3, SCAMP2, GOSR2, STEAP2, SLC35A3, B4GALNT1	326	137	12504	1.9597868434015495	1.0	0.8804688274995581	88.28337037840292
GOTERM_CC_FAT	GO:0012505~endomembrane system	18	2.941176470588235	0.23155315798661752	TRPC2, SYT1, SCAMP2, NUP160, ITSN1, SLC35A3, AP1S3, STT3A, H13, ATP2A1, GOSR2, VAMP2, NUP107, STEAP2, VPS26B, NUP43, DLG1, B4GALNT1	326	535	12504	1.290476463505533	1.0	0.9228502487988158	97.14443205470559
GOTERM_CC_FAT	GO:0031090~organelle membrane	21	3.431372549019608	0.6258162948956748	TRPC2, SYT1, SCAMP2, COX10, BCKDHB, SLC35A3, HADHA, AP1S3, STT3A, H13, MTCH2, TOMM70A, ATP2A1, ZFYVE28, TOMM20, GOSR2, VAMP2, STEAP2, B4GALNT1, DLG1, ABCA12	326	809	12504	0.9956395459061024	1.0	0.9889772693777092	99.99982769648048
Annotation Cluster 28	Enrichment Score: 0.6214630887670303
Category	Term	Count	%	PValue	Genes	List Total	Pop Hits	Pop Total	Fold Enrichment	Bonferroni	Benjamini	FDR
UP_SEQ_FEATURE	zinc finger region:C2H2-type 9	7	1.1437908496732025	0.058865951508782904	ZFP82, ZFP553, ZFP770, ZSCAN20, ZIK1, ZFP28, ZKSCAN5	444	100	16021	2.5258333333333334	1.0	0.993730048198612	62.70084630091376
UP_SEQ_FEATURE	zinc finger region:C2H2-type 10	6	0.9803921568627451	0.10390285316681143	ZFP82, ZFP553, ZFP770, ZSCAN20, ZFP28, ZKSCAN5	444	90	16021	2.405555555555556	1.0	0.9995205555974742	83.19179432135735
UP_SEQ_FEATURE	zinc finger region:C2H2-type 8	7	1.1437908496732025	0.10904141424273527	ZFP82, ZFP553, ZFP770, ZSCAN20, ZIK1, ZFP28, ZKSCAN5	444	118	16021	2.1405367231638417	1.0	0.9986136321282796	84.69185122651497
UP_SEQ_FEATURE	zinc finger region:C2H2-type 11	5	0.8169934640522877	0.13824527290580843	ZFP82, ZFP553, ZFP770, ZFP28, ZKSCAN5	444	72	16021	2.5057870370370368	1.0	0.9992352756651958	91.09472972308828
UP_SEQ_FEATURE	domain:KRAB	4	0.6535947712418301	0.14025321396313972	ZFP82, ZIK1, ZFP28, ZKSCAN5	444	47	16021	3.0709219858156027	1.0	0.9991048884399981	91.42609397475393
UP_SEQ_FEATURE	zinc finger region:C2H2-type 6	7	1.1437908496732025	0.24026955408328057	ZFP82, ZFP553, ZFP770, ZSCAN20, ZIK1, ZFP28, ZKSCAN5	444	151	16021	1.6727373068432672	1.0	0.9996029944008131	98.8515982264611
UP_SEQ_FEATURE	zinc finger region:C2H2-type 12	4	0.6535947712418301	0.2677505929679076	ZFP82, ZFP553, ZFP28, ZKSCAN5	444	65	16021	2.2205128205128206	1.0	0.9997087827315878	99.3690396132663
UP_SEQ_FEATURE	zinc finger region:C2H2-type 7	6	0.9803921568627451	0.28037960001024953	ZFP82, ZFP553, ZSCAN20, ZIK1, ZFP28, ZKSCAN5	444	128	16021	1.6914062500000002	1.0	0.9997392916530891	99.52446254368733
UP_SEQ_FEATURE	zinc finger region:C2H2-type 4	8	1.3071895424836601	0.3412958944344825	ZFP82, ZFP553, ZFP770, ZSCAN20, YY1, ZIK1, ZFP28, ZKSCAN5	444	206	16021	1.401294498381877	1.0	0.9998375840264796	99.88707990849885
UP_SEQ_FEATURE	zinc finger region:C2H2-type 3	8	1.3071895424836601	0.5486932337218682	ZFP82, ZFP553, ZFP770, ZSCAN20, YY1, ZIK1, ZFP28, ZKSCAN5	444	252	16021	1.1455026455026454	1.0	0.9999939798021622	99.99975825239405
UP_SEQ_FEATURE	zinc finger region:C2H2-type 1	8	1.3071895424836601	0.5571046853682146	ZFP82, ZFP553, ZFP770, YY1, ZIK1, ZBTB3, ZFP28, ZKSCAN5	444	254	16021	1.136482939632546	1.0	0.999994754577231	99.99982194890032
UP_SEQ_FEATURE	zinc finger region:C2H2-type 2	8	1.3071895424836601	0.5778244426111294	ZFP82, ZFP553, ZFP770, YY1, ZIK1, ZBTB3, ZFP28, ZKSCAN5	444	259	16021	1.1145431145431144	1.0	0.9999960011527252	99.99991828421898
UP_SEQ_FEATURE	zinc finger region:C2H2-type 5	6	0.9803921568627451	0.5928770402572634	ZFP553, ZFP770, ZSCAN20, ZIK1, ZFP28, ZKSCAN5	444	187	16021	1.1577540106951871	1.0	0.9999972547005002	99.99995471005036
Annotation Cluster 29	Enrichment Score: 0.621346954741159
Category	Term	Count	%	PValue	Genes	List Total	Pop Hits	Pop Total	Fold Enrichment	Bonferroni	Benjamini	FDR
GOTERM_CC_FAT	GO:0005694~chromosome	19	3.104575163398693	0.010005673487729273	HMGN3, NUP160, SMC5, SMC6, NUFIP1, CHEK1, POT1B, PURB, CHD9, TRIM66, RNF2, SUPT16H, PBRM1, RAD18, SETD8, NUP107, CLASP2, NUP43, HELLS	326	378	12504	1.9279384555458174	0.9603632039772602	0.4756518883017359	12.695238447612578
GOTERM_CC_FAT	GO:0043232~intracellular non-membrane-bounded organelle	50	8.169934640522875	0.5786481034949075	HMGN3, PDLIM7, RPL13, DEDD, TTLL4, POT1B, 2310008H09RIK, KIFC3, DHX33, MRPL38, CIRH1A, JAKMIP1, DLG1, KRR1, POLR1E, CTNNA1, TCTE3, PURB, CNTROB, RAD18, NUP107, DST, NUP43, NUP160, 2610029G23RIK, LRRCC1, NUFIP1, ABI1, CHEK1, CORO2B, CHD9, TRIM66, SORBS1, KIF7, CEP170, PBRM1, CLASP2, HELLS, MYO1E, SMC5, SMC6, SMEK1, WRN, PEO1, PPP1R9A, RNF2, SUPT16H, TMOD3, SETD8, PARP2	326	1919	12504	0.9993701985632854	1.0	0.9868973288127403	99.99914414986952
GOTERM_CC_FAT	GO:0043228~non-membrane-bounded organelle	50	8.169934640522875	0.5786481034949075	HMGN3, PDLIM7, RPL13, DEDD, TTLL4, POT1B, 2310008H09RIK, KIFC3, DHX33, MRPL38, CIRH1A, JAKMIP1, DLG1, KRR1, POLR1E, CTNNA1, TCTE3, PURB, CNTROB, RAD18, NUP107, DST, NUP43, NUP160, 2610029G23RIK, LRRCC1, NUFIP1, ABI1, CHEK1, CORO2B, CHD9, TRIM66, SORBS1, KIF7, CEP170, PBRM1, CLASP2, HELLS, MYO1E, SMC5, SMC6, SMEK1, WRN, PEO1, PPP1R9A, RNF2, SUPT16H, TMOD3, SETD8, PARP2	326	1919	12504	0.9993701985632854	1.0	0.9868973288127403	99.99914414986952
GOTERM_CC_FAT	GO:0005856~cytoskeleton	21	3.431372549019608	0.9761954662307184	PDLIM7, MYO1E, LRRCC1, TTLL4, ABI1, CHEK1, SMEK1, CTNNA1, TCTE3, KIFC3, CORO2B, PPP1R9A, KIF7, SORBS1, CEP170, CNTROB, TMOD3, CLASP2, DST, DLG1, JAKMIP1	326	1122	12504	0.717889833010728	1.0	0.9999797942353347	100.0
Annotation Cluster 30	Enrichment Score: 0.6146386188605232
Category	Term	Count	%	PValue	Genes	List Total	Pop Hits	Pop Total	Fold Enrichment	Bonferroni	Benjamini	FDR
SMART	SM00008:HormR	3	0.49019607843137253	0.17019204037352811	LPHN3, CALCRL, GCGR	253	27	9131	4.0101010101010095	0.9999999999999999	0.9517623724171228	90.25730167382488
INTERPRO	IPR001879:GPCR, family 2, extracellular region	3	0.49019607843137253	0.17503258397429178	LPHN3, CALCRL, GCGR	500	27	17763	3.9473333333333334	1.0	0.993859744692527	94.89867350446592
INTERPRO	IPR017981:GPCR, family 2-like	4	0.6535947712418301	0.22267382865692353	LPHN3, CALCRL, FZD5, GCGR	500	58	17763	2.450068965517241	1.0	0.9937793894268793	97.96687410146157
PIR_SUPERFAMILY	PIRSF800007:secretin receptor-like G protein-coupled receptors	3	0.49019607843137253	0.24309827896834346	LPHN3, CALCRL, GCGR	203	38	8136	3.1641171895255376	1.0	0.9999837832466199	96.93535197724844
INTERPRO	IPR000832:GPCR, family 2, secretin-like	3	0.49019607843137253	0.35165213913562465	LPHN3, CALCRL, GCGR	500	44	17763	2.4222272727272727	1.0	0.9985757138714854	99.87709058690196
INTERPRO	IPR017983:GPCR, family 2, secretin-like, conserved site	3	0.49019607843137253	0.3618643614926492	LPHN3, CALCRL, GCGR	500	45	17763	2.3684000000000003	1.0	0.9987379527136354	99.90384946407788
Annotation Cluster 31	Enrichment Score: 0.6125527831698865
Category	Term	Count	%	PValue	Genes	List Total	Pop Hits	Pop Total	Fold Enrichment	Bonferroni	Benjamini	FDR
UP_SEQ_FEATURE	repeat:Kelch 6	4	0.6535947712418301	0.12145646248566674	KLHL13, KLHL24, KLHDC8B, KLHDC2	444	44	16021	3.2803030303030303	1.0	0.9988475241799022	87.81404373341914
UP_SEQ_FEATURE	repeat:Kelch 5	4	0.6535947712418301	0.17351855358932633	KLHL13, KLHL24, KLHDC8B, KLHDC2	444	52	16021	2.7756410256410255	1.0	0.9991141456969063	95.48554239638312
UP_SEQ_FEATURE	repeat:Kelch 4	4	0.6535947712418301	0.1944429316429442	KLHL13, KLHL24, KLHDC8B, KLHDC2	444	55	16021	2.6242424242424245	1.0	0.9994641767432444	97.02440062356462
UP_SEQ_FEATURE	repeat:Kelch 3	4	0.6535947712418301	0.20872164072676813	KLHL13, KLHL24, KLHDC8B, KLHDC2	444	57	16021	2.5321637426900585	1.0	0.9993504341424619	97.77505268256523
UP_SEQ_FEATURE	repeat:Kelch 2	4	0.6535947712418301	0.20872164072676813	KLHL13, KLHL24, KLHDC8B, KLHDC2	444	57	16021	2.5321637426900585	1.0	0.9993504341424619	97.77505268256523
UP_SEQ_FEATURE	repeat:Kelch 1	4	0.6535947712418301	0.20872164072676813	KLHL13, KLHL24, KLHDC8B, KLHDC2	444	57	16021	2.5321637426900585	1.0	0.9993504341424619	97.77505268256523
SMART	SM00612:Kelch	4	0.6535947712418301	0.281783991513217	KLHL13, KLHL24, KLHDC8B, KLHDC2	253	67	9131	2.1546811397557666	1.0	0.9775528492536573	98.39388176093891
INTERPRO	IPR015915:Kelch-type beta propeller	4	0.6535947712418301	0.29091749587468163	KLHL13, KLHL24, KLHDC8B, KLHDC2	500	67	17763	2.120955223880597	1.0	0.9973746511485669	99.5090873262912
INTERPRO	IPR006652:Kelch repeat type 1	4	0.6535947712418301	0.29091749587468163	KLHL13, KLHL24, KLHDC8B, KLHDC2	500	67	17763	2.120955223880597	1.0	0.9973746511485669	99.5090873262912
SP_PIR_KEYWORDS	kelch repeat	4	0.6535947712418301	0.299085598078493	KLHL13, KLHL24, KLHDC8B, KLHDC2	503	68	17854	2.0879429306513857	1.0	0.9338637573478504	99.17519712076773
INTERPRO	IPR013089:Kelch related	3	0.49019607843137253	0.6877122164766778	KLHL13, KLHL24, KLHDC8B	500	84	17763	1.2687857142857142	1.0	0.999989481485011	99.99999847517186
Annotation Cluster 32	Enrichment Score: 0.5768680812896044
Category	Term	Count	%	PValue	Genes	List Total	Pop Hits	Pop Total	Fold Enrichment	Bonferroni	Benjamini	FDR
INTERPRO	IPR018359:Bromodomain, conserved site	3	0.49019607843137253	0.22653100727918024	PHIP, TRIM66, PBRM1	500	32	17763	3.3305625	1.0	0.9928792460156729	98.11741905139357
SP_PIR_KEYWORDS	bromodomain	3	0.49019607843137253	0.2477668361474198	PHIP, TRIM66, PBRM1	503	34	17854	3.1319143959770788	1.0	0.9039967872939048	97.85880316029123
SMART	SM00297:BROMO	3	0.49019607843137253	0.2927070299241523	PHIP, TRIM66, PBRM1	253	39	9131	2.776223776223776	1.0	0.9713968215884098	98.67352017735026
INTERPRO	IPR001487:Bromodomain	3	0.49019607843137253	0.29986355858263547	PHIP, TRIM66, PBRM1	500	39	17763	2.732769230769231	1.0	0.9973157789258812	99.59660723590133
Annotation Cluster 33	Enrichment Score: 0.5739642731410984
Category	Term	Count	%	PValue	Genes	List Total	Pop Hits	Pop Total	Fold Enrichment	Bonferroni	Benjamini	FDR
GOTERM_BP_FAT	GO:0000278~mitotic cell cycle	12	1.9607843137254901	0.07482319273391702	DCLRE1A, PPM1D, NEK1, RNF2, LRRCC1, TPD52L1, SETD8, CHEK1, CLASP2, NUP43, 6720463M24RIK, HELLS	375	244	13588	1.7820327868852461	1.0	0.9879478453443126	72.62901872351537
GOTERM_BP_FAT	GO:0022402~cell cycle process	16	2.6143790849673203	0.12508624516559216	NEK1, LRRCC1, DBC1, TPD52L1, CHEK1, ZFP318, 6720463M24RIK, PPM1D, DCLRE1A, CNTROB, SETD8, CLASP2, APBB2, DST, NUP43, HELLS	375	393	13588	1.475202714164546	1.0	0.9914955970200247	89.2076172813253
GOTERM_BP_FAT	GO:0048285~organelle fission	9	1.4705882352941175	0.17681163806151695	DCLRE1A, COX10, NEK1, LRRCC1, SETD8, CLASP2, NUP43, 6720463M24RIK, HELLS	375	197	13588	1.6553908629441623	1.0	0.9936469866534711	96.0899471567318
SP_PIR_KEYWORDS	mitosis	8	1.3071895424836601	0.23984632853597534	DCLRE1A, NEK1, LRRCC1, SETD8, CLASP2, NUP43, 6720463M24RIK, HELLS	503	179	17854	1.586370047869209	1.0	0.9013878958412389	97.5335587497967
GOTERM_BP_FAT	GO:0007067~mitosis	8	1.3071895424836601	0.2693957170046902	DCLRE1A, NEK1, LRRCC1, SETD8, CLASP2, NUP43, 6720463M24RIK, HELLS	375	190	13588	1.5256701754385964	1.0	0.9960516128997813	99.4643388202935
GOTERM_BP_FAT	GO:0000280~nuclear division	8	1.3071895424836601	0.2693957170046902	DCLRE1A, NEK1, LRRCC1, SETD8, CLASP2, NUP43, 6720463M24RIK, HELLS	375	190	13588	1.5256701754385964	1.0	0.9960516128997813	99.4643388202935
GOTERM_BP_FAT	GO:0000087~M phase of mitotic cell cycle	8	1.3071895424836601	0.2862515278876757	DCLRE1A, NEK1, LRRCC1, SETD8, CLASP2, NUP43, 6720463M24RIK, HELLS	375	194	13588	1.494213058419244	1.0	0.995926364478299	99.63691922405569
GOTERM_BP_FAT	GO:0022403~cell cycle phase	12	1.9607843137254901	0.2940087032326669	DCLRE1A, PPM1D, NEK1, LRRCC1, TPD52L1, SETD8, CHEK1, CLASP2, ZFP318, NUP43, 6720463M24RIK, HELLS	375	328	13588	1.325658536585366	1.0	0.9959369945116869	99.69735356976068
GOTERM_BP_FAT	GO:0007049~cell cycle	20	3.2679738562091507	0.32597532552410075	E2F3, NEK1, LRRCC1, DBC1, CDC73, TPD52L1, CHEK1, ZFP318, 6720463M24RIK, PPM1D, DCLRE1A, RNF2, CNTROB, SETD8, TLK2, CLASP2, APBB2, NUP43, DST, HELLS	375	611	13588	1.1860774686306603	1.0	0.9966837456654771	99.86014790176041
SP_PIR_KEYWORDS	cell cycle	15	2.450980392156863	0.3782425988524705	E2F3, NEK1, LRRCC1, DBC1, CDC73, CHEK1, 6720463M24RIK, PPM1D, DCLRE1A, CNTROB, SETD8, TLK2, CLASP2, NUP43, HELLS	503	447	17854	1.191108383257502	1.0	0.9526797983614002	99.83642646695905
SP_PIR_KEYWORDS	cell division	9	1.4705882352941175	0.43501698654118537	DCLRE1A, NEK1, CNTROB, LRRCC1, SETD8, CLASP2, NUP43, 6720463M24RIK, HELLS	503	256	17854	1.2478721421471173	1.0	0.9575728220968935	99.95509718694422
GOTERM_BP_FAT	GO:0051301~cell division	9	1.4705882352941175	0.5113669641552046	DCLRE1A, NEK1, CNTROB, LRRCC1, SETD8, CLASP2, NUP43, 6720463M24RIK, HELLS	375	281	13588	1.1605409252669039	1.0	0.9990014521126604	99.99934184644827
GOTERM_BP_FAT	GO:0000279~M phase	9	1.4705882352941175	0.5196265239058792	DCLRE1A, NEK1, LRRCC1, SETD8, CLASP2, ZFP318, NUP43, 6720463M24RIK, HELLS	375	283	13588	1.152339222614841	1.0	0.9989490092836327	99.99950457626743
Annotation Cluster 34	Enrichment Score: 0.5692071395311232
Category	Term	Count	%	PValue	Genes	List Total	Pop Hits	Pop Total	Fold Enrichment	Bonferroni	Benjamini	FDR
GOTERM_BP_FAT	GO:0040014~regulation of multicellular organism growth	5	0.8169934640522877	0.1517085798623654	SGPL1, ATXN2, AGT, TSHR, DLG1	375	75	13588	2.4156444444444447	1.0	0.9898361752700948	93.55041391827473
GOTERM_BP_FAT	GO:0001655~urogenital system development	7	1.1437908496732025	0.21473358615270177	SGPL1, RARG, AGT, MYO1E, HELLS, SLIT2, DLG1	375	146	13588	1.7372785388127854	1.0	0.9946076727436637	98.21786396324181
GOTERM_BP_FAT	GO:0001822~kidney development	5	0.8169934640522877	0.34020715493524006	SGPL1, AGT, MYO1E, SLIT2, DLG1	375	107	13588	1.6932087227414332	1.0	0.9971262304736535	99.90199299771
GOTERM_BP_FAT	GO:0001656~metanephros development	3	0.49019607843137253	0.4769994505272435	AGT, SLIT2, DLG1	375	58	13588	1.8742068965517242	1.0	0.9985575724209891	99.99795764557176
Annotation Cluster 35	Enrichment Score: 0.5655593988224533
Category	Term	Count	%	PValue	Genes	List Total	Pop Hits	Pop Total	Fold Enrichment	Bonferroni	Benjamini	FDR
GOTERM_BP_FAT	GO:0032774~RNA biosynthetic process	7	1.1437908496732025	0.1344391102925052	POLR1E, HELB, NFAT5, ATP6V0A1, TCEB3, TAF9, LCOR	375	126	13588	2.013037037037037	1.0	0.991015349332477	90.97695976313823
GOTERM_BP_FAT	GO:0006351~transcription, DNA-dependent	6	0.9803921568627451	0.24579459920030983	POLR1E, NFAT5, ATP6V0A1, TCEB3, TAF9, LCOR	375	122	13588	1.7820327868852461	1.0	0.9948930710733427	99.09023864902107
GOTERM_BP_FAT	GO:0006366~transcription from RNA polymerase II promoter	3	0.49019607843137253	0.6084485183384896	ATP6V0A1, TCEB3, LCOR	375	74	13588	1.468972972972973	1.0	0.9992739013586127	99.9999835677594
Annotation Cluster 36	Enrichment Score: 0.5470488946943646
Category	Term	Count	%	PValue	Genes	List Total	Pop Hits	Pop Total	Fold Enrichment	Bonferroni	Benjamini	FDR
KEGG_PATHWAY	mmu00280:Valine, leucine and isoleucine degradation	5	0.8169934640522877	0.025094206941169026	ACADSB, ACADS, IVD, BCKDHB, HADHA	141	46	5738	4.423373419673142	0.9475594157126284	0.6256976900523807	25.169821756165334
KEGG_PATHWAY	mmu00071:Fatty acid metabolism	3	0.49019607843137253	0.30075236480642353	ACADSB, ACADS, HADHA	141	45	5738	2.7130023640661936	1.0	0.9973373516215782	98.31180810819666
SP_PIR_KEYWORDS	fatty acid metabolism	3	0.49019607843137253	0.5149562100267127	ACADSB, ACADS, HADHA	503	61	17854	1.745657204315093	1.0	0.9703685573791115	99.99427488763976
SP_PIR_KEYWORDS	lipid metabolism	5	0.8169934640522877	0.5344156340027387	SGPL1, ACADSB, ACADS, PNPLA2, HADHA	503	136	17854	1.3049643316571162	1.0	0.9729132375496863	99.99670614249462
GOTERM_BP_FAT	GO:0006631~fatty acid metabolic process	4	0.6535947712418301	0.8857752598632473	ACADSB, ACADS, 4833423E24RIK, HADHA	375	184	13588	0.7877101449275362	1.0	0.9999782513338761	99.99999999999997
Annotation Cluster 37	Enrichment Score: 0.5282499232313277
Category	Term	Count	%	PValue	Genes	List Total	Pop Hits	Pop Total	Fold Enrichment	Bonferroni	Benjamini	FDR
GOTERM_BP_FAT	GO:0009628~response to abiotic stimulus	10	1.6339869281045754	0.25552509800337575	ERCC8, SLC1A2, SLC1A3, TSC22D2, AGT, NEK1, ADAM2, MKKS, RAD18, FOXP2	375	251	13588	1.4436122177954847	1.0	0.9954318745374408	99.26722636135946
GOTERM_BP_FAT	GO:0009416~response to light stimulus	5	0.8169934640522877	0.2841090413648944	ERCC8, SLC1A2, SLC1A3, ADAM2, RAD18	375	98	13588	1.8487074829931975	1.0	0.9959658330027563	99.61832837612874
GOTERM_BP_FAT	GO:0009314~response to radiation	6	0.9803921568627451	0.3583699713988381	ERCC8, SLC1A2, SLC1A3, NEK1, ADAM2, RAD18	375	143	13588	1.5203356643356642	1.0	0.9973125201149633	99.93844202706802
Annotation Cluster 38	Enrichment Score: 0.5164116704510742
Category	Term	Count	%	PValue	Genes	List Total	Pop Hits	Pop Total	Fold Enrichment	Bonferroni	Benjamini	FDR
UP_SEQ_FEATURE	domain:Sushi 3	3	0.49019607843137253	0.14151510798506567	SVEP1, RPGR, CFH	444	24	16021	4.510416666666667	1.0	0.9989231140895282	91.62838127076584
UP_SEQ_FEATURE	domain:Sushi 1	3	0.49019607843137253	0.23156755712420993	SVEP1, RPGR, CFH	444	33	16021	3.2803030303030307	1.0	0.9996158394072201	98.61804208074277
UP_SEQ_FEATURE	domain:Sushi 2	3	0.49019607843137253	0.23156755712420993	SVEP1, RPGR, CFH	444	33	16021	3.2803030303030307	1.0	0.9996158394072201	98.61804208074277
SP_PIR_KEYWORDS	sushi	3	0.49019607843137253	0.37242793678282526	SVEP1, RPGR, CFH	503	46	17854	2.3148932492004497	1.0	0.95565186699832	99.8145221779808
SMART	SM00032:CCP	3	0.49019607843137253	0.43224296578732657	SVEP1, RPGR, CFH	253	53	9131	2.0428816466552315	1.0	0.9879088479071255	99.91459971025924
INTERPRO	IPR000436:Sushi/SCR/CCP	3	0.49019607843137253	0.4410182969734523	SVEP1, RPGR, CFH	500	53	17763	2.0109056603773587	1.0	0.999489028919924	99.9875986852174
INTERPRO	IPR016060:Complement control module	3	0.49019607843137253	0.450539920476969	SVEP1, RPGR, CFH	500	54	17763	1.9736666666666667	1.0	0.9994843831722294	99.99049230204726
Annotation Cluster 39	Enrichment Score: 0.5054957338094973
Category	Term	Count	%	PValue	Genes	List Total	Pop Hits	Pop Total	Fold Enrichment	Bonferroni	Benjamini	FDR
GOTERM_MF_FAT	GO:0005085~guanyl-nucleotide exchange factor activity	10	1.6339869281045754	0.02083195165689023	ARHGEF3, ABR, RPGR, RAPGEF6, DOCK8, ITSN1, DOCK5, DOCK6, ARHGEF10, BCAR3	368	147	13288	2.456373853889382	0.9999720164876609	0.8771485053040005	26.13910592436056
SP_PIR_KEYWORDS	guanine-nucleotide releasing factor	8	1.3071895424836601	0.024969285475710465	ARHGEF3, ABR, RPGR, DOCK8, DOCK5, DOCK6, ARHGEF10, BCAR3	503	102	17854	2.783923907535181	0.9997015488695954	0.5941932677879238	28.921548084449878
GOTERM_MF_FAT	GO:0030695~GTPase regulator activity	15	2.450980392156863	0.12259414911505678	ARHGEF3, TNIK, RPGR, ABR, ARHGAP19, DOCK8, DOCK5, ITSN1, DOCK6, ARHGEF10, RAPGEF6, ERC1, TBC1D8B, RASA2, BCAR3	368	361	13288	1.5003613151872817	1.0	0.948207550055871	84.77613462630875
GOTERM_MF_FAT	GO:0060589~nucleoside-triphosphatase regulator activity	15	2.450980392156863	0.1344279167884263	ARHGEF3, TNIK, RPGR, ABR, ARHGAP19, DOCK8, DOCK5, ITSN1, DOCK6, ARHGEF10, RAPGEF6, ERC1, TBC1D8B, RASA2, BCAR3	368	367	13288	1.4758322473640564	1.0	0.9370325765764972	87.4786995229684
SMART	SM00239:C2	7	1.1437908496732025	0.15005080036615037	SYT1, RAB11FIP2, ABR, UVRAG, PKN2, ITSN1, RASA2	253	130	9131	1.9433566433566432	0.9999999999999829	0.9704756054199771	86.85732329360133
INTERPRO	IPR000008:C2 calcium-dependent membrane targeting	7	1.1437908496732025	0.15967447695674286	SYT1, RAB11FIP2, ABR, UVRAG, PKN2, ITSN1, RASA2	500	130	17763	1.9129384615384617	1.0	0.9948175093984127	93.21467503750374
INTERPRO	IPR001331:Guanine-nucleotide dissociation stimulator, CDC24, conserved site	4	0.6535947712418301	0.1863080918163982	ARHGEF3, ABR, ITSN1, ARHGEF10	500	53	17763	2.6812075471698114	1.0	0.9949672356782402	95.87664162957559
UP_SEQ_FEATURE	domain:DH	4	0.6535947712418301	0.20155222808795478	ARHGEF3, ABR, ITSN1, ARHGEF10	444	56	16021	2.577380952380952	1.0	0.9992808004146841	97.42370788334667
SMART	SM00325:RhoGEF	4	0.6535947712418301	0.2667185315110414	ARHGEF3, ABR, ITSN1, ARHGEF10	253	65	9131	2.2209790209790206	1.0	0.9822777350425749	97.91881594087842
INTERPRO	IPR000219:Dbl homology (DH) domain	4	0.6535947712418301	0.27555572451540894	ARHGEF3, ABR, ITSN1, ARHGEF10	500	65	17763	2.1862153846153847	1.0	0.9970000700576185	99.31615587338533
GOTERM_MF_FAT	GO:0005089~Rho guanyl-nucleotide exchange factor activity	4	0.6535947712418301	0.3125363785112343	ARHGEF3, ABR, ITSN1, ARHGEF10	368	71	13288	2.03429271279853	1.0	0.9760664441861071	99.54537933274212
INTERPRO	IPR018029:C2 membrane targeting protein	5	0.8169934640522877	0.3476645050540853	SYT1, RAB11FIP2, ABR, ITSN1, RASA2	500	106	17763	1.6757547169811322	1.0	0.9986105159858454	99.86486504464605
GOTERM_MF_FAT	GO:0005088~Ras guanyl-nucleotide exchange factor activity	4	0.6535947712418301	0.403238438903622	ARHGEF3, ABR, ITSN1, ARHGEF10	368	83	13288	1.7401781037192248	1.0	0.9852207372386653	99.94067217053838
GOTERM_BP_FAT	GO:0035023~regulation of Rho protein signal transduction	4	0.6535947712418301	0.42329622970861125	ARHGEF3, ABR, ITSN1, ARHGEF10	375	86	13588	1.6853333333333333	1.0	0.9981658086807889	99.9895917874595
GOTERM_BP_FAT	GO:0051056~regulation of small GTPase mediated signal transduction	8	1.3071895424836601	0.43871118863529834	ARHGEF3, ABR, RAPGEF6, SHOC2, ITSN1, TBC1D8B, ARHGEF10, RASA2	375	228	13588	1.2713918128654969	1.0	0.9982938069671036	99.99337260211847
GOTERM_BP_FAT	GO:0046578~regulation of Ras protein signal transduction	6	0.9803921568627451	0.5598841879945083	ARHGEF3, ABR, SHOC2, ITSN1, TBC1D8B, ARHGEF10	375	181	13588	1.2011491712707183	1.0	0.9991854574895466	99.99988473947113
UP_SEQ_FEATURE	domain:C2	3	0.49019607843137253	0.5646900925552898	ABR, PKN2, ITSN1	444	68	16021	1.5919117647058825	1.0	0.9999953095309032	99.99986554118522
GOTERM_MF_FAT	GO:0005083~small GTPase regulator activity	7	1.1437908496732025	0.5835681351638169	ARHGEF3, ABR, TNIK, ITSN1, ERC1, TBC1D8B, ARHGEF10	368	223	13288	1.1334568141938	1.0	0.9970230478571129	99.99966552592326
SP_PIR_KEYWORDS	GTPase activation	4	0.6535947712418301	0.7401946954699904	ABR, ARHGAP19, TBC1D8B, RASA2	503	136	17854	1.0439714653256928	1.0	0.9926752029450816	99.9999987489747
UP_SEQ_FEATURE	domain:PH	5	0.8169934640522877	0.8135157070166894	ARHGEF3, ABR, BMX, ITSN1, RASA2	444	202	16021	0.8931518151815181	1.0	0.9999999983944318	99.99999999986065
GOTERM_MF_FAT	GO:0008047~enzyme activator activity	6	0.9803921568627451	0.821949504900038	ABR, ARHGAP19, ABI1, ITSN1, TBC1D8B, RASA2	368	249	13288	0.8700890518596123	1.0	0.999595419819246	99.99999999836471
INTERPRO	IPR011993:Pleckstrin homology-type	7	1.1437908496732025	0.8254887287790653	ARHGEF3, PLEKHA5, RANBP3, BMX, APBB2, ITSN1, RASA2	500	289	17763	0.860491349480969	1.0	0.9999996738790637	99.99999999981178
SMART	SM00233:PH	6	0.9803921568627451	0.8522963230742429	ARHGEF3, PLEKHA5, ABR, BMX, ITSN1, RASA2	253	261	9131	0.8296760710553813	1.0	0.9998608117752958	99.99999999571104
INTERPRO	IPR001849:Pleckstrin homology	6	0.9803921568627451	0.8608405632171473	ARHGEF3, PLEKHA5, ABR, BMX, ITSN1, RASA2	500	261	17763	0.8166896551724138	1.0	0.9999998941795823	99.99999999999432
GOTERM_MF_FAT	GO:0005096~GTPase activator activity	4	0.6535947712418301	0.9035000069044188	ABR, ARHGAP19, TBC1D8B, RASA2	368	192	13288	0.7522644927536232	1.0	0.9999226297723758	99.99999999999976
Annotation Cluster 40	Enrichment Score: 0.504950595382964
Category	Term	Count	%	PValue	Genes	List Total	Pop Hits	Pop Total	Fold Enrichment	Bonferroni	Benjamini	FDR
GOTERM_CC_FAT	GO:0000776~kinetochore	5	0.8169934640522877	0.07735996898945362	NUP160, PBRM1, NUP107, CLASP2, NUP43	326	62	12504	3.0932119532950724	0.9999999999940383	0.8421515046299839	66.27847829368294
GOTERM_CC_FAT	GO:0000775~chromosome, centromeric region	6	0.9803921568627451	0.16259462646337905	NUP160, PBRM1, NUP107, CLASP2, NUP43, HELLS	326	111	12504	2.073288011938319	1.0	0.8881714144610594	90.88893667570399
GOTERM_CC_FAT	GO:0000777~condensed chromosome kinetochore	3	0.49019607843137253	0.4023804942900285	NUP107, CLASP2, NUP43	326	53	12504	2.1710846162750324	1.0	0.9745807158221209	99.90415925611792
GOTERM_CC_FAT	GO:0000779~condensed chromosome, centromeric region	3	0.49019607843137253	0.4647294309862139	NUP107, CLASP2, NUP43	326	60	12504	1.917791411042945	1.0	0.9772973570694552	99.97834705963561
SP_PIR_KEYWORDS	kinetochore	3	0.49019607843137253	0.5149562100267127	NUP107, CLASP2, NUP43	503	61	17854	1.745657204315093	1.0	0.9703685573791115	99.99427488763976
GOTERM_CC_FAT	GO:0000793~condensed chromosome	3	0.49019607843137253	0.7710216189537789	NUP107, CLASP2, NUP43	326	107	12504	1.0753970529212775	1.0	0.9953793309250707	99.9999997726483
Annotation Cluster 41	Enrichment Score: 0.48846333618067284
Category	Term	Count	%	PValue	Genes	List Total	Pop Hits	Pop Total	Fold Enrichment	Bonferroni	Benjamini	FDR
INTERPRO	IPR011510:Sterile alpha motif homology 2	4	0.6535947712418301	0.09587353612014157	PPFIA2, EPHA4, PPP1R9A, 4930555K19RIK	500	39	17763	3.6436923076923082	1.0	0.9793545915629929	78.9584347089727
SMART	SM00454:SAM	4	0.6535947712418301	0.4325003627075737	PPFIA2, EPHA4, PPP1R9A, 4930555K19RIK	253	87	9131	1.6593521421107627	1.0	0.9857195493678169	99.9150817179091
INTERPRO	IPR001660:Sterile alpha motif SAM	4	0.6535947712418301	0.44365171380707513	PPFIA2, EPHA4, PPP1R9A, 4930555K19RIK	500	87	17763	1.6333793103448278	1.0	0.9994605514664187	99.98847207266913
INTERPRO	IPR013761:Sterile alpha motif-type	3	0.49019607843137253	0.6045319657355956	EPHA4, PPP1R9A, 4930555K19RIK	500	72	17763	1.48025	1.0	0.9999457478704078	99.99994121451643
Annotation Cluster 42	Enrichment Score: 0.4762531354426695
Category	Term	Count	%	PValue	Genes	List Total	Pop Hits	Pop Total	Fold Enrichment	Bonferroni	Benjamini	FDR
GOTERM_CC_FAT	GO:0031080~Nup107-160 complex	3	0.49019607843137253	0.01700181309090473	NUP160, NUP107, NUP43	326	8	12504	14.383435582822088	0.9959316145513538	0.6004507233797264	20.666695744868314
GOTERM_CC_FAT	GO:0000776~kinetochore	5	0.8169934640522877	0.07735996898945362	NUP160, PBRM1, NUP107, CLASP2, NUP43	326	62	12504	3.0932119532950724	0.9999999999940383	0.8421515046299839	66.27847829368294
GOTERM_CC_FAT	GO:0000775~chromosome, centromeric region	6	0.9803921568627451	0.16259462646337905	NUP160, PBRM1, NUP107, CLASP2, NUP43, HELLS	326	111	12504	2.073288011938319	1.0	0.8881714144610594	90.88893667570399
SP_PIR_KEYWORDS	nuclear pore complex	3	0.49019607843137253	0.2164021058143378	NUP160, NUP107, NUP43	503	31	17854	3.4350028859103445	1.0	0.9067140457403926	96.28317779075533
GOTERM_CC_FAT	GO:0005643~nuclear pore	3	0.49019607843137253	0.4560527539803529	NUP160, NUP107, NUP43	326	59	12504	1.9502963502131643	1.0	0.9766884218599092	99.9730971206562
SP_PIR_KEYWORDS	mRNA transport	3	0.49019607843137253	0.506122546110989	NUP160, NUP107, NUP43	503	60	17854	1.774751491053678	1.0	0.9693132987176818	99.99269522454838
GOTERM_BP_FAT	GO:0051028~mRNA transport	3	0.49019607843137253	0.5123148294597952	NUP160, NUP107, NUP43	375	62	13588	1.753290322580645	1.0	0.9989766176230342	99.99936279685647
GOTERM_BP_FAT	GO:0051236~establishment of RNA localization	3	0.49019607843137253	0.5460272963678279	NUP160, NUP107, NUP43	375	66	13588	1.6470303030303033	1.0	0.9991618996259214	99.99980681392545
GOTERM_BP_FAT	GO:0050658~RNA transport	3	0.49019607843137253	0.5460272963678279	NUP160, NUP107, NUP43	375	66	13588	1.6470303030303033	1.0	0.9991618996259214	99.99980681392545
GOTERM_BP_FAT	GO:0050657~nucleic acid transport	3	0.49019607843137253	0.5460272963678279	NUP160, NUP107, NUP43	375	66	13588	1.6470303030303033	1.0	0.9991618996259214	99.99980681392545
SP_PIR_KEYWORDS	translocation	3	0.49019607843137253	0.5492293348637924	NUP160, NUP107, NUP43	503	65	17854	1.6382321455880102	1.0	0.9741095582365272	99.99787129141237
GOTERM_BP_FAT	GO:0006403~RNA localization	3	0.49019607843137253	0.554197679045652	NUP160, NUP107, NUP43	375	67	13588	1.6224477611940298	1.0	0.9992256688246183	99.99985725258006
GOTERM_CC_FAT	GO:0046930~pore complex	3	0.49019607843137253	0.5696084321761435	NUP160, NUP107, NUP43	326	73	12504	1.576266913185982	1.0	0.9863714813806318	99.99886012001386
GOTERM_BP_FAT	GO:0015931~nucleobase, nucleoside, nucleotide and nucleic acid transport	3	0.49019607843137253	0.6084485183384896	NUP160, NUP107, NUP43	375	74	13588	1.468972972972973	1.0	0.9992739013586127	99.9999835677594
GOTERM_CC_FAT	GO:0005635~nuclear envelope	4	0.6535947712418301	0.764107286703088	TRPC2, NUP160, NUP107, NUP43	326	153	12504	1.002766750872128	1.0	0.9951523315913897	99.99999966027347
Annotation Cluster 43	Enrichment Score: 0.474814954257838
Category	Term	Count	%	PValue	Genes	List Total	Pop Hits	Pop Total	Fold Enrichment	Bonferroni	Benjamini	FDR
UP_SEQ_FEATURE	repeat:LRR 10	6	0.9803921568627451	0.1566877363656223	1200009O22RIK, PPP1R7, LRRTM1, SHOC2, LRIG2, SLIT2	444	103	16021	2.1019417475728157	1.0	0.9991940357321025	93.73494240051585
UP_SEQ_FEATURE	repeat:LRR 4	10	1.6339869281045754	0.1590515929503479	1200009O22RIK, PPP1R7, LRRTM1, LRRCC1, SHOC2, 4930555K19RIK, LRIG2, TSHR, SLIT2, LRRC51	444	221	16021	1.632730015082956	1.0	0.9990946865786022	94.0143831517965
UP_SEQ_FEATURE	repeat:LRR 8	7	1.1437908496732025	0.16327202661928733	1200009O22RIK, PPP1R7, LRRTM1, SHOC2, LRIG2, TSHR, SLIT2	444	133	16021	1.8991228070175434	1.0	0.9990747229170592	94.48443240981625
UP_SEQ_FEATURE	repeat:LRR 5	9	1.4705882352941175	0.2001624110762159	1200009O22RIK, PPP1R7, LRRTM1, LRRCC1, SHOC2, 4930555K19RIK, LRIG2, TSHR, SLIT2	444	203	16021	1.599753694581281	1.0	0.9994841210119789	97.34983675848969
INTERPRO	IPR001611:Leucine-rich repeat	9	1.4705882352941175	0.2089781358765473	1200009O22RIK, PPP1R7, LRRTM1, LRRCC1, SHOC2, 4930555K19RIK, LRIG2, SLIT2, LRRC51	500	202	17763	1.5828415841584156	1.0	0.9953297313064813	97.33639121879794
UP_SEQ_FEATURE	repeat:LRR 3	10	1.6339869281045754	0.23656719227702555	1200009O22RIK, PPP1R7, LRRTM1, LRRCC1, SHOC2, 4930555K19RIK, LRIG2, TSHR, SLIT2, LRRC51	444	245	16021	1.4727891156462585	1.0	0.99961869724652	98.75716543732874
UP_SEQ_FEATURE	repeat:LRR 9	6	0.9803921568627451	0.24877746474622844	1200009O22RIK, PPP1R7, LRRTM1, SHOC2, LRIG2, SLIT2	444	122	16021	1.7745901639344264	1.0	0.9995894706494243	99.04370740205617
UP_SEQ_FEATURE	repeat:LRR 7	7	1.1437908496732025	0.26807265053632995	1200009O22RIK, PPP1R7, LRRTM1, SHOC2, LRIG2, TSHR, SLIT2	444	157	16021	1.6088110403397027	1.0	0.9996599940197018	99.3735354775779
SMART	SM00369:LRR_TYP	6	0.9803921568627451	0.28412510553627335	1200009O22RIK, LRRTM1, SHOC2, 4930555K19RIK, LRIG2, SLIT2	253	129	9131	1.6786469344608879	1.0	0.9732451657761191	98.45802017474772
INTERPRO	IPR003591:Leucine-rich repeat, typical subtype	6	0.9803921568627451	0.2967978346739732	1200009O22RIK, LRRTM1, SHOC2, 4930555K19RIK, LRIG2, SLIT2	500	129	17763	1.6523720930232557	1.0	0.9974323337231079	99.56840791907472
UP_SEQ_FEATURE	repeat:LRR 16	3	0.49019607843137253	0.31400696067244027	SHOC2, LRIG2, SLIT2	444	41	16021	2.6402439024390243	1.0	0.9997838622497391	99.78155601840729
UP_SEQ_FEATURE	repeat:LRR 2	10	1.6339869281045754	0.31424775736664395	1200009O22RIK, PPP1R7, LRRTM1, LRRCC1, SHOC2, 4930555K19RIK, LRIG2, TSHR, SLIT2, LRRC51	444	266	16021	1.356516290726817	1.0	0.9997512980420205	99.78279910522222
UP_SEQ_FEATURE	repeat:LRR 1	10	1.6339869281045754	0.31424775736664395	1200009O22RIK, PPP1R7, LRRTM1, LRRCC1, SHOC2, 4930555K19RIK, LRIG2, TSHR, SLIT2, LRRC51	444	266	16021	1.356516290726817	1.0	0.9997512980420205	99.78279910522222
SP_PIR_KEYWORDS	leucine-rich repeat	10	1.6339869281045754	0.36850635593562886	1200009O22RIK, PPP1R7, LRRTM1, LRRCC1, SHOC2, 4930555K19RIK, LRIG2, TSHR, SLIT2, LRRC51	503	275	17854	1.2907283571299475	1.0	0.9566925478858767	99.79824845756917
UP_SEQ_FEATURE	repeat:LRR 12	4	0.6535947712418301	0.37390072635893523	1200009O22RIK, SHOC2, LRIG2, SLIT2	444	79	16021	1.8270042194092828	1.0	0.999772485970716	99.9505245774475
UP_SEQ_FEATURE	repeat:LRR 15	3	0.49019607843137253	0.38457110361933833	SHOC2, LRIG2, SLIT2	444	48	16021	2.2552083333333335	1.0	0.9997870971484225	99.96258557093962
UP_SEQ_FEATURE	repeat:LRR 6	7	1.1437908496732025	0.40465580310759197	1200009O22RIK, PPP1R7, LRRTM1, SHOC2, LRIG2, TSHR, SLIT2	444	185	16021	1.3653153153153152	1.0	0.9998475130015197	99.97818248678239
UP_SEQ_FEATURE	repeat:LRR 11	4	0.6535947712418301	0.44083677476858485	1200009O22RIK, SHOC2, LRIG2, SLIT2	444	88	16021	1.6401515151515151	1.0	0.9999226454629714	99.99212622094885
UP_SEQ_FEATURE	repeat:LRR 14	3	0.49019607843137253	0.451828480474494	SHOC2, LRIG2, SLIT2	444	55	16021	1.9681818181818185	1.0	0.9999282681496346	99.99429798299671
UP_SEQ_FEATURE	repeat:LRR 13	3	0.49019607843137253	0.5401719146038668	SHOC2, LRIG2, SLIT2	444	65	16021	1.6653846153846155	1.0	0.9999930788244406	99.99967234717329
SMART	SM00082:LRRCT	3	0.49019607843137253	0.6725204902613553	1200009O22RIK, LRIG2, SLIT2	253	83	9131	1.3044906900328586	1.0	0.9972145886435262	99.99991117530949
INTERPRO	IPR000483:Cysteine-rich flanking region, C-terminal	3	0.49019607843137253	0.6813687912319879	1200009O22RIK, LRIG2, SLIT2	500	83	17763	1.2840722891566265	1.0	0.9999887691115953	99.9999979189483
SMART	SM00013:LRRNT	3	0.49019607843137253	0.73198325536989	1200009O22RIK, LRRTM1, SLIT2	253	93	9131	1.164222873900293	1.0	0.9988370319386864	99.99999271677845
INTERPRO	IPR000372:Leucine-rich repeat, cysteine-rich flanking region, N-terminal	3	0.49019607843137253	0.7402268327894896	1200009O22RIK, LRRTM1, SLIT2	500	93	17763	1.146	1.0	0.9999959219776727	99.99999991156643
Annotation Cluster 44	Enrichment Score: 0.46435973024102456
Category	Term	Count	%	PValue	Genes	List Total	Pop Hits	Pop Total	Fold Enrichment	Bonferroni	Benjamini	FDR
UP_SEQ_FEATURE	domain:SET	3	0.49019607843137253	0.2831520724019792	WHSC1, SETD8, SETD5	444	38	16021	2.8486842105263164	1.0	0.9997212557639337	99.55338434052744
SMART	SM00317:SET	3	0.49019607843137253	0.37387141795927414	WHSC1, SETD8, SETD5	253	47	9131	2.3036750483558994	1.0	0.9842348007486473	99.7102947097253
INTERPRO	IPR001214:SET	3	0.49019607843137253	0.3821015501417675	WHSC1, SETD8, SETD5	500	47	17763	2.267617021276596	1.0	0.9988819879735306	99.94158784735862
Annotation Cluster 45	Enrichment Score: 0.45073947155229394
Category	Term	Count	%	PValue	Genes	List Total	Pop Hits	Pop Total	Fold Enrichment	Bonferroni	Benjamini	FDR
GOTERM_CC_FAT	GO:0005814~centriole	3	0.49019607843137253	0.11926621328976461	CEP170, CNTROB, LRRCC1	326	23	12504	5.002934115764204	1.0	0.8697562938038395	81.99647922635117
GOTERM_CC_FAT	GO:0044450~microtubule organizing center part	3	0.49019607843137253	0.19222086483676137	CEP170, CNTROB, LRRCC1	326	31	12504	3.711854343954087	1.0	0.9209662856050174	94.39759930844117
GOTERM_CC_FAT	GO:0005815~microtubule organizing center	6	0.9803921568627451	0.5481799338002635	CEP170, CNTROB, LRRCC1, TTLL4, SMEK1, CLASP2	326	189	12504	1.217645340344727	1.0	0.985741773661026	99.99780340354525
GOTERM_CC_FAT	GO:0005813~centrosome	5	0.8169934640522877	0.6011444842877628	CEP170, CNTROB, LRRCC1, SMEK1, CLASP2	326	160	12504	1.1986196319018405	1.0	0.9869498702952635	99.99959197961677
GOTERM_CC_FAT	GO:0015630~microtubule cytoskeleton	11	1.7973856209150325	0.7380447308543009	KIF7, CEP170, CNTROB, LRRCC1, TTLL4, SMEK1, CLASP2, TCTE3, DST, JAKMIP1, KIFC3	326	450	12504	0.9375869120654396	1.0	0.9943764445512536	99.9999986017423
Annotation Cluster 46	Enrichment Score: 0.4476050972526852
Category	Term	Count	%	PValue	Genes	List Total	Pop Hits	Pop Total	Fold Enrichment	Bonferroni	Benjamini	FDR
SMART	SM00165:UBA	3	0.49019607843137253	0.3538650094836707	CBL, MARK3, RSC1A1	253	45	9131	2.406060606060606	1.0	0.9858534093229163	99.57100025225407
UP_SEQ_FEATURE	domain:UBA	3	0.49019607843137253	0.3546510692652216	CBL, MARK3, RSC1A1	444	45	16021	2.405555555555556	1.0	0.9998363158238538	99.91905903247857
INTERPRO	IPR015940:Ubiquitin-associated/translation elongation factor EF1B, N-terminal, eukaryote	3	0.49019607843137253	0.3618643614926492	CBL, MARK3, RSC1A1	500	45	17763	2.3684000000000003	1.0	0.9987379527136354	99.90384946407788
Annotation Cluster 47	Enrichment Score: 0.4468062696536327
Category	Term	Count	%	PValue	Genes	List Total	Pop Hits	Pop Total	Fold Enrichment	Bonferroni	Benjamini	FDR
GOTERM_BP_FAT	GO:0040014~regulation of multicellular organism growth	5	0.8169934640522877	0.1517085798623654	SGPL1, ATXN2, AGT, TSHR, DLG1	375	75	13588	2.4156444444444447	1.0	0.9898361752700948	93.55041391827473
GOTERM_BP_FAT	GO:0040018~positive regulation of multicellular organism growth	3	0.49019607843137253	0.1695286601734608	AGT, TSHR, DLG1	375	27	13588	4.026074074074074	1.0	0.9926501907586066	95.47190213244157
GOTERM_BP_FAT	GO:0045927~positive regulation of growth	3	0.49019607843137253	0.45876792790855403	AGT, TSHR, DLG1	375	56	13588	1.9411428571428573	1.0	0.9984885925573362	99.99638539419713
GOTERM_BP_FAT	GO:0051240~positive regulation of multicellular organismal process	6	0.9803921568627451	0.46714566617823733	GM98, SLC1A3, AGT, ATP2A1, TSHR, DLG1	375	163	13588	1.3337914110429447	1.0	0.9985970007702839	99.99721268325943
GOTERM_BP_FAT	GO:0040008~regulation of growth	8	1.3071895424836601	0.5607728444479463	SGPL1, ATXN2, AGT, POT1B, WRN, APBB2, TSHR, DLG1	375	256	13588	1.1323333333333332	1.0	0.9991668879667966	99.99988855610347
GOTERM_BP_FAT	GO:0001775~cell activation	7	1.1437908496732025	0.6746472609839671	FGG, AGT, VPREB1, PATZ1, TSHR, HELLS, DLG1	375	246	13588	1.0310677506775068	1.0	0.9995730143293413	99.99999924902262
Annotation Cluster 48	Enrichment Score: 0.43968413854715227
Category	Term	Count	%	PValue	Genes	List Total	Pop Hits	Pop Total	Fold Enrichment	Bonferroni	Benjamini	FDR
GOTERM_BP_FAT	GO:0009310~amine catabolic process	4	0.6535947712418301	0.265488434567497	AHCY, DIO2, BCKDHB, FTCD	375	65	13588	2.229825641025641	1.0	0.9959281697205132	99.41455951602185
GOTERM_BP_FAT	GO:0046395~carboxylic acid catabolic process	4	0.6535947712418301	0.3861863678294235	AHCY, BCKDHB, FTCD, HADHA	375	81	13588	1.7893662551440328	1.0	0.9979450858283795	99.97058273665961
GOTERM_BP_FAT	GO:0016054~organic acid catabolic process	4	0.6535947712418301	0.3861863678294235	AHCY, BCKDHB, FTCD, HADHA	375	81	13588	1.7893662551440328	1.0	0.9979450858283795	99.97058273665961
GOTERM_BP_FAT	GO:0009063~cellular amino acid catabolic process	3	0.49019607843137253	0.440173568351789	AHCY, BCKDHB, FTCD	375	54	13588	2.013037037037037	1.0	0.9982646578929315	99.99365448258224
Annotation Cluster 49	Enrichment Score: 0.4304650729507105
Category	Term	Count	%	PValue	Genes	List Total	Pop Hits	Pop Total	Fold Enrichment	Bonferroni	Benjamini	FDR
UP_SEQ_FEATURE	DNA-binding region:HMG box	3	0.49019607843137253	0.2934599333132105	PBRM1, WHSC1, WDHD1	444	39	16021	2.7756410256410255	1.0	0.999730524280703	99.64707315236579
SMART	SM00398:HMG	3	0.49019607843137253	0.41308990824628433	PBRM1, WHSC1, WDHD1	253	51	9131	2.122994652406417	1.0	0.9868282322534321	99.8707849824904
INTERPRO	IPR000910:High mobility group, HMG1/HMG2	3	0.49019607843137253	0.42170755473238386	PBRM1, WHSC1, WDHD1	500	51	17763	2.089764705882353	1.0	0.999288506283789	99.97903101323583
Annotation Cluster 50	Enrichment Score: 0.4279595437424695
Category	Term	Count	%	PValue	Genes	List Total	Pop Hits	Pop Total	Fold Enrichment	Bonferroni	Benjamini	FDR
GOTERM_CC_FAT	GO:0005667~transcription factor complex	10	1.6339869281045754	0.15671998834119455	E2F3, RARG, YY1, HEYL, SNF8, ATP6V0A1, TAF9, ARNTL, ARNT, ASCL3	326	234	12504	1.6391379581563632	1.0	0.887932936237428	89.98713374060362
INTERPRO	IPR011598:Helix-loop-helix DNA-binding	5	0.8169934640522877	0.21656640710506503	HEYL, ARNTL, MXD3, ARNT, ASCL3	500	85	17763	2.0897647058823527	1.0	0.9943049653871042	97.70528506251614
UP_SEQ_FEATURE	domain:Helix-loop-helix motif	5	0.8169934640522877	0.35591871733900293	HEYL, ARNTL, MXD3, ARNT, ASCL3	444	109	16021	1.6551987767584098	1.0	0.999819519028668	99.92160510370091
SMART	SM00353:HLH	4	0.6535947712418301	0.595538960572068	ARNTL, MXD3, ARNT, ASCL3	253	111	9131	1.3005733005733005	1.0	0.9935472984479385	99.99876109146021
INTERPRO	IPR001092:Basic helix-loop-helix dimerisation region bHLH	4	0.6535947712418301	0.6069423076383431	ARNTL, MXD3, ARNT, ASCL3	500	111	17763	1.2802162162162163	1.0	0.9999425467442699	99.99994651785397
UP_SEQ_FEATURE	DNA-binding region:Basic motif	5	0.8169934640522877	0.6196105981422324	HEYL, ARNTL, MXD3, ARNT, ASCL3	444	154	16021	1.1715367965367964	1.0	0.9999985836111779	99.9999849852385
Annotation Cluster 51	Enrichment Score: 0.4278581966124195
Category	Term	Count	%	PValue	Genes	List Total	Pop Hits	Pop Total	Fold Enrichment	Bonferroni	Benjamini	FDR
GOTERM_CC_FAT	GO:0044454~nuclear chromosome part	5	0.8169934640522877	0.27959724866638735	RNF2, RAD18, NUFIP1, POT1B, PURB	326	103	12504	1.861933408779558	1.0	0.9505959431237627	98.8055991716063
GOTERM_CC_FAT	GO:0000228~nuclear chromosome	5	0.8169934640522877	0.38576214566953365	RNF2, RAD18, NUFIP1, POT1B, PURB	326	121	12504	1.5849515793743345	1.0	0.9714359934761834	99.86120639008149
GOTERM_CC_FAT	GO:0000790~nuclear chromatin	3	0.49019607843137253	0.42056372953458876	RNF2, RAD18, NUFIP1	326	55	12504	2.092136084774122	1.0	0.9739923887995949	99.93684882320387
GOTERM_CC_FAT	GO:0000785~chromatin	6	0.9803921568627451	0.42843298141011255	CHD9, HMGN3, RNF2, RAD18, NUFIP1, HELLS	326	165	12504	1.3947573898494146	1.0	0.9743821893765882	99.94749428385593
Annotation Cluster 52	Enrichment Score: 0.4278057181491979
Category	Term	Count	%	PValue	Genes	List Total	Pop Hits	Pop Total	Fold Enrichment	Bonferroni	Benjamini	FDR
INTERPRO	IPR013111:EGF, extracellular	5	0.8169934640522877	0.13891141104021634	SVEP1, ADAM2, NTNG1, ADAM33, ADAM30	500	71	17763	2.5018309859154932	1.0	0.9923430063622692	90.10295630959722
SMART	SM00608:ACR	3	0.49019607843137253	0.241166186103896	ADAM2, ADAM33, ADAM30	253	34	9131	3.1844919786096253	1.0	0.9785901117133506	96.80852001524588
INTERPRO	IPR006586:ADAM, cysteine-rich	3	0.49019607843137253	0.24745173225726153	ADAM2, ADAM33, ADAM30	500	34	17763	3.1346470588235293	1.0	0.9952564629759296	98.76806932334546
SMART	SM00050:DISIN	3	0.49019607843137253	0.27209700313861396	ADAM2, ADAM33, ADAM30	253	37	9131	2.926289926289926	1.0	0.9791540893604859	98.10153301837528
INTERPRO	IPR001762:Blood coagulation inhibitor, Disintegrin	3	0.49019607843137253	0.2789229531197833	ADAM2, ADAM33, ADAM30	500	37	17763	2.880486486486487	1.0	0.9968813384636095	99.36369360449723
INTERPRO	IPR000742:EGF-like, type 3	8	1.3071895424836601	0.32678600120107765	TMEFF2, TMEFF1, SVEP1, ADAM2, NTNG1, ADAM33, ADAM30, SLIT2	500	199	17763	1.428180904522613	1.0	0.9982065362485796	99.78002984290669
INTERPRO	IPR018358:Disintegrin, conserved site	3	0.49019607843137253	0.3720157107292272	ADAM2, ADAM33, ADAM30	500	46	17763	2.316913043478261	1.0	0.9987429100130937	99.92496756519269
INTERPRO	IPR002870:Peptidase M12B, propeptide	3	0.49019607843137253	0.42170755473238386	ADAM2, ADAM33, ADAM30	500	51	17763	2.089764705882353	1.0	0.999288506283789	99.97903101323583
INTERPRO	IPR001590:Peptidase M12B, ADAM/reprolysin	3	0.49019607843137253	0.4410182969734523	ADAM2, ADAM33, ADAM30	500	53	17763	2.0109056603773587	1.0	0.999489028919924	99.9875986852174
INTERPRO	IPR013032:EGF-like region, conserved site	9	1.4705882352941175	0.6457876248592563	TMEFF2, TMEFF1, SVEP1, ADAM2, NTNG1, ADAM33, ADAM30, CLEC14A, SLIT2	500	310	17763	1.0313999999999999	1.0	0.9999779085542411	99.99998930208153
GOTERM_MF_FAT	GO:0004222~metalloendopeptidase activity	3	0.49019607843137253	0.827247302716738	ADAM2, ADAM33, ADAM30	368	114	13288	0.9502288329519452	1.0	0.9996209322511266	99.99999999894126
GOTERM_MF_FAT	GO:0008237~metallopeptidase activity	3	0.49019607843137253	0.9672990025056154	ADAM2, ADAM33, ADAM30	368	187	13288	0.5792838874680306	1.0	0.9999966857857592	100.0
Annotation Cluster 53	Enrichment Score: 0.42528727141056416
Category	Term	Count	%	PValue	Genes	List Total	Pop Hits	Pop Total	Fold Enrichment	Bonferroni	Benjamini	FDR
GOTERM_BP_FAT	GO:0006672~ceramide metabolic process	3	0.49019607843137253	0.2607943774923919	SGPL1, CLN8, B4GALNT1	375	36	13588	3.0195555555555558	1.0	0.995718470356958	99.34900775060305
GOTERM_BP_FAT	GO:0046519~sphingoid metabolic process	3	0.49019607843137253	0.2813531344621183	SGPL1, CLN8, B4GALNT1	375	38	13588	2.8606315789473684	1.0	0.9959490907036082	99.59309746329978
GOTERM_BP_FAT	GO:0006665~sphingolipid metabolic process	3	0.49019607843137253	0.5123148294597952	SGPL1, CLN8, B4GALNT1	375	62	13588	1.753290322580645	1.0	0.9989766176230342	99.99936279685647
GOTERM_BP_FAT	GO:0006643~membrane lipid metabolic process	3	0.49019607843137253	0.5293757040017412	SGPL1, CLN8, B4GALNT1	375	64	13588	1.6985	1.0	0.9989738637714616	99.99964793627377
Annotation Cluster 54	Enrichment Score: 0.41539521553984493
Category	Term	Count	%	PValue	Genes	List Total	Pop Hits	Pop Total	Fold Enrichment	Bonferroni	Benjamini	FDR
UP_SEQ_FEATURE	domain:EGF-like	6	0.9803921568627451	0.03979301015591754	TMEFF2, TMEFF1, ADAM2, ADAM33, TMEM8, CLEC14A	444	68	16021	3.183823529411765	1.0	0.9856408678024262	48.318288630061446
INTERPRO	IPR000742:EGF-like, type 3	8	1.3071895424836601	0.32678600120107765	TMEFF2, TMEFF1, SVEP1, ADAM2, NTNG1, ADAM33, ADAM30, SLIT2	500	199	17763	1.428180904522613	1.0	0.9982065362485796	99.78002984290669
SP_PIR_KEYWORDS	egf-like domain	8	1.3071895424836601	0.4334924882779808	TMEFF2, TMEFF1, SVEP1, ADAM2, ADAM33, TMEM8, CLEC14A, SLIT2	503	222	17854	1.2791001737323804	1.0	0.9592471240136845	99.9534335294549
SMART	SM00181:EGF	7	1.1437908496732025	0.49144608939092416	TMEFF2, TMEFF1, SVEP1, NTNG1, ADAM33, CLEC14A, SLIT2	253	203	9131	1.244514106583072	1.0	0.989398447437397	99.97839761675658
INTERPRO	IPR006210:EGF-like	7	1.1437908496732025	0.5077750882674327	TMEFF2, TMEFF1, SVEP1, NTNG1, ADAM33, CLEC14A, SLIT2	500	203	17763	1.2250344827586208	1.0	0.9997873615990622	99.99826513374562
INTERPRO	IPR013032:EGF-like region, conserved site	9	1.4705882352941175	0.6457876248592563	TMEFF2, TMEFF1, SVEP1, ADAM2, NTNG1, ADAM33, ADAM30, CLEC14A, SLIT2	500	310	17763	1.0313999999999999	1.0	0.9999779085542411	99.99998930208153
INTERPRO	IPR006209:EGF	4	0.6535947712418301	0.7015532309181949	TMEFF2, TMEFF1, SVEP1, SLIT2	500	128	17763	1.1101875	1.0	0.9999922821361595	99.99999924361761
INTERPRO	IPR000152:EGF-type aspartate/asparagine hydroxylation conserved site	3	0.49019607843137253	0.7455707150952966	SVEP1, CLEC14A, SLIT2	500	94	17763	1.133808510638298	1.0	0.9999961435619489	99.99999993587751
Annotation Cluster 55	Enrichment Score: 0.4130487433466371
Category	Term	Count	%	PValue	Genes	List Total	Pop Hits	Pop Total	Fold Enrichment	Bonferroni	Benjamini	FDR
GOTERM_BP_FAT	GO:0050878~regulation of body fluid levels	5	0.8169934640522877	0.229660914617059	FGG, LNP, BLOC1S3, CLCNKA, TFPI	375	89	13588	2.0356554307116106	1.0	0.9948386383392103	98.70558102566868
GOTERM_BP_FAT	GO:0050817~coagulation	4	0.6535947712418301	0.3031238019141429	FGG, LNP, BLOC1S3, TFPI	375	70	13588	2.070552380952381	1.0	0.9964932444318907	99.75627002088935
GOTERM_BP_FAT	GO:0007596~blood coagulation	4	0.6535947712418301	0.3031238019141429	FGG, LNP, BLOC1S3, TFPI	375	70	13588	2.070552380952381	1.0	0.9964932444318907	99.75627002088935
GOTERM_BP_FAT	GO:0007599~hemostasis	4	0.6535947712418301	0.31069030313222684	FGG, LNP, BLOC1S3, TFPI	375	71	13588	2.041389671361502	1.0	0.9964858643134593	99.79680271280633
GOTERM_BP_FAT	GO:0042060~wound healing	4	0.6535947712418301	0.5993421768328884	FGG, LNP, BLOC1S3, TFPI	375	112	13588	1.2940952380952382	1.0	0.9992498423659509	99.99997589834443
GOTERM_BP_FAT	GO:0009611~response to wounding	8	1.3071895424836601	0.8460145482372229	FGG, SLC1A2, LNP, SLC1A3, DARC, BLOC1S3, CFH, TFPI	375	347	13588	0.8353813640730067	1.0	0.9999479024448794	99.99999999999709
Annotation Cluster 56	Enrichment Score: 0.4122101406342048
Category	Term	Count	%	PValue	Genes	List Total	Pop Hits	Pop Total	Fold Enrichment	Bonferroni	Benjamini	FDR
UP_SEQ_FEATURE	repeat:HEAT 2	3	0.49019607843137253	0.38457110361933833	2310035C23RIK, HEATR5A, CLASP2	444	48	16021	2.2552083333333335	1.0	0.9997870971484225	99.96258557093962
UP_SEQ_FEATURE	repeat:HEAT 1	3	0.49019607843137253	0.38457110361933833	2310035C23RIK, HEATR5A, CLASP2	444	48	16021	2.2552083333333335	1.0	0.9997870971484225	99.96258557093962
INTERPRO	IPR000357:HEAT	3	0.49019607843137253	0.3921175504587529	2310035C23RIK, HEATR5A, CLASP2	500	48	17763	2.220375	1.0	0.9988864829795302	99.95463307448999
Annotation Cluster 57	Enrichment Score: 0.40191582865989045
Category	Term	Count	%	PValue	Genes	List Total	Pop Hits	Pop Total	Fold Enrichment	Bonferroni	Benjamini	FDR
UP_SEQ_FEATURE	zinc finger region:NR C4-type	3	0.49019607843137253	0.36468603994493715	ESRRA, RARG, RORB	444	46	16021	2.3532608695652173	1.0	0.9997945772535991	99.93726178777845
UP_SEQ_FEATURE	DNA-binding region:Nuclear receptor	3	0.49019607843137253	0.36468603994493715	ESRRA, RARG, RORB	444	46	16021	2.3532608695652173	1.0	0.9997945772535991	99.93726178777845
SMART	SM00399:ZnF_C4	3	0.49019607843137253	0.37387141795927414	ESRRA, RARG, RORB	253	47	9131	2.3036750483558994	1.0	0.9842348007486473	99.7102947097253
INTERPRO	IPR001628:Zinc finger, nuclear hormone receptor-type	3	0.49019607843137253	0.3821015501417675	ESRRA, RARG, RORB	500	47	17763	2.267617021276596	1.0	0.9988819879735306	99.94158784735862
INTERPRO	IPR001723:Steroid hormone receptor	3	0.49019607843137253	0.3921175504587529	ESRRA, RARG, RORB	500	48	17763	2.220375	1.0	0.9988864829795302	99.95463307448999
SMART	SM00430:HOLI	3	0.49019607843137253	0.39362358236574907	ESRRA, RARG, RORB	253	49	9131	2.209647495361781	1.0	0.9856109351935823	99.80582566193509
GOTERM_MF_FAT	GO:0003707~steroid hormone receptor activity	3	0.49019607843137253	0.3938860169443285	ESRRA, RARG, RORB	368	49	13288	2.2107364685004436	1.0	0.9843252465885617	99.9257910460894
INTERPRO	IPR008946:Nuclear hormone receptor, ligand-binding	3	0.49019607843137253	0.4020596762941188	ESRRA, RARG, RORB	500	49	17763	2.175061224489796	1.0	0.9990062233972437	99.9648454399168
INTERPRO	IPR000536:Nuclear hormone receptor, ligand-binding, core	3	0.49019607843137253	0.4020596762941188	ESRRA, RARG, RORB	500	49	17763	2.175061224489796	1.0	0.9990062233972437	99.9648454399168
INTERPRO	IPR013088:Zinc finger, NHR/GATA-type	3	0.49019607843137253	0.4410182969734523	ESRRA, RARG, RORB	500	53	17763	2.0109056603773587	1.0	0.999489028919924	99.9875986852174
GOTERM_MF_FAT	GO:0004879~ligand-dependent nuclear receptor activity	3	0.49019607843137253	0.4605544075397809	ESRRA, RARG, RORB	368	56	13288	1.9343944099378882	1.0	0.9911629644223561	99.98612892366108
Annotation Cluster 58	Enrichment Score: 0.3952472922001259
Category	Term	Count	%	PValue	Genes	List Total	Pop Hits	Pop Total	Fold Enrichment	Bonferroni	Benjamini	FDR
GOTERM_BP_FAT	GO:0016568~chromatin modification	10	1.6339869281045754	0.20583400092674914	CHD9, RNF2, PHF16, RCOR1, PBRM1, WHSC1, SETD8, TLK2, HLTF, HELLS	375	236	13588	1.5353672316384184	1.0	0.9952826757494024	97.84978777417084
SP_PIR_KEYWORDS	chromatin regulator	7	1.1437908496732025	0.454929239434091	CHD9, RCOR1, PBRM1, WHSC1, SETD8, TLK2, HLTF	503	192	17854	1.2940896288933068	1.0	0.9631765036565232	99.97233715157357
GOTERM_BP_FAT	GO:0006325~chromatin organization	10	1.6339869281045754	0.5021014575441003	CHD9, RNF2, PHF16, RCOR1, PBRM1, WHSC1, SETD8, TLK2, HLTF, HELLS	375	315	13588	1.1503068783068784	1.0	0.9989013636648277	99.99909999832451
GOTERM_BP_FAT	GO:0051276~chromosome organization	12	1.9607843137254901	0.5581595790207435	CHD9, RNF2, PHF16, RCOR1, PBRM1, WHSC1, SETD8, POT1B, TLK2, WRN, HLTF, HELLS	375	404	13588	1.0762772277227723	1.0	0.9992228618397626	99.99987697939792
Annotation Cluster 59	Enrichment Score: 0.3633525467698792
Category	Term	Count	%	PValue	Genes	List Total	Pop Hits	Pop Total	Fold Enrichment	Bonferroni	Benjamini	FDR
GOTERM_CC_FAT	GO:0005789~endoplasmic reticulum membrane	6	0.9803921568627451	0.36130677889003704	TRPC2, STT3A, H13, ATP2A1, GOSR2, DLG1	326	152	12504	1.5140458508233774	1.0	0.9750307263434644	99.76488205441474
GOTERM_CC_FAT	GO:0042175~nuclear envelope-endoplasmic reticulum network	6	0.9803921568627451	0.4026953765671236	TRPC2, STT3A, H13, ATP2A1, GOSR2, DLG1	326	160	12504	1.4383435582822088	1.0	0.9725693283286208	99.90483877911939
GOTERM_CC_FAT	GO:0044432~endoplasmic reticulum part	7	1.1437908496732025	0.5585854336744953	TRPC2, STT3A, H13, ATP2A1, FKBP14, GOSR2, DLG1	326	231	12504	1.1622978248745122	1.0	0.9864768355971777	99.99839624726698
Annotation Cluster 60	Enrichment Score: 0.3453953496974637
Category	Term	Count	%	PValue	Genes	List Total	Pop Hits	Pop Total	Fold Enrichment	Bonferroni	Benjamini	FDR
GOTERM_CC_FAT	GO:0005913~cell-cell adherens junction	3	0.49019607843137253	0.19222086483676137	SORBS1, CTNNA1, DLG1	326	31	12504	3.711854343954087	1.0	0.9209662856050174	94.39759930844117
GOTERM_CC_FAT	GO:0005912~adherens junction	4	0.6535947712418301	0.5229407767889576	SORBS1, VEZT, CTNNA1, DLG1	326	106	12504	1.4473897441833548	1.0	0.9845170214216412	99.99542426067114
GOTERM_CC_FAT	GO:0070161~anchoring junction	4	0.6535947712418301	0.6239842713456044	SORBS1, VEZT, CTNNA1, DLG1	326	123	12504	1.2473440071824031	1.0	0.9894370678671864	99.99981595191804
GOTERM_CC_FAT	GO:0005911~cell-cell junction	5	0.8169934640522877	0.6622041894781815	SORBS1, CLDN5, GJB4, CTNNA1, DLG1	326	173	12504	1.1085499485797368	1.0	0.989786268522122	99.99995670434711
Annotation Cluster 61	Enrichment Score: 0.3428483656497036
Category	Term	Count	%	PValue	Genes	List Total	Pop Hits	Pop Total	Fold Enrichment	Bonferroni	Benjamini	FDR
GOTERM_BP_FAT	GO:0006820~anion transport	6	0.9803921568627451	0.2878260191707642	SLC1A2, SLC1A3, SLC26A5, GLRA2, CLCNKA, CLN8	375	130	13588	1.6723692307692308	1.0	0.9958346309034256	99.6500351356995
GOTERM_MF_FAT	GO:0008509~anion transmembrane transporter activity	5	0.8169934640522877	0.4851108149516292	SLC1A2, SLC1A3, SLC26A5, GLRA2, CLCNKA	368	130	13288	1.3887959866220736	1.0	0.9928019347096012	99.99290588698612
GOTERM_BP_FAT	GO:0015698~inorganic anion transport	3	0.49019607843137253	0.6706314172994211	SLC26A5, GLRA2, CLCNKA	375	83	13588	1.3096867469879518	1.0	0.9995816181533372	99.99999907872652
Annotation Cluster 62	Enrichment Score: 0.33964763333292947
Category	Term	Count	%	PValue	Genes	List Total	Pop Hits	Pop Total	Fold Enrichment	Bonferroni	Benjamini	FDR
SP_PIR_KEYWORDS	synapse	11	1.7973856209150325	0.0786711847093722	GPR156, SYT1, GLRA2, GRID2, CHRNB3, ABI1, VAMP2, CHRNB1, ZNRF1, ITSN1, DLG1	503	213	17854	1.8330766574263342	0.9999999999962234	0.7871542697199112	66.91976969263722
SP_PIR_KEYWORDS	cell junction	17	2.7777777777777777	0.08874189391507076	GPR156, SYT1, CLDN5, GLRA2, GJB4, ABI1, VEZT, CTNNA1, ZNRF1, ITSN1, SORBS1, SORBS2, GRID2, CHRNB3, VAMP2, CHRNB1, DLG1	503	392	17854	1.5393252728526798	0.9999999999998891	0.8093346761476141	71.48156280429102
GOTERM_CC_FAT	GO:0044456~synapse part	10	1.6339869281045754	0.10207149921310801	GPR156, SYT1, SLC1A2, GLRA2, GRID2, CHRNB3, NUFIP1, VAMP2, CHRNB1, DLG1	326	212	12504	1.8092371802291933	0.999999999999999	0.8690533645342893	76.6264217726184
GOTERM_CC_FAT	GO:0030054~cell junction	18	2.941176470588235	0.10653352841570388	GPR156, SYT1, GLRA2, CLDN5, GJB4, ABI1, VEZT, CTNNA1, ZNRF1, ITSN1, SORBS1, GRID2, CHRNB3, VAMP2, CHRNB1, PDZD2, DST, DLG1	326	470	12504	1.468946612713745	0.9999999999999998	0.865858765656895	78.14674094764135
GOTERM_CC_FAT	GO:0045202~synapse	13	2.1241830065359477	0.12983593942868377	GPR156, SYT1, GLRA2, NUFIP1, ABI1, ZNRF1, ITSN1, SLC1A2, GRID2, CHRNB3, CHRNB1, VAMP2, DLG1	326	319	12504	1.5630901782795161	1.0	0.8685605431549779	84.70442971341153
SP_PIR_KEYWORDS	postsynaptic cell membrane	6	0.9803921568627451	0.19780435779755534	GPR156, GLRA2, GRID2, CHRNB3, CHRNB1, DLG1	503	110	17854	1.9360925356949212	1.0	0.9054200253949425	94.89841422115043
PIR_SUPERFAMILY	PIRSF002443:acetylcholine receptor	3	0.49019607843137253	0.2154371769826208	GLRA2, CHRNB3, CHRNB1	203	35	8136	3.4353272343420125	1.0	0.9999939176362904	95.19778742125742
GOTERM_CC_FAT	GO:0045211~postsynaptic membrane	6	0.9803921568627451	0.23040469790562149	GPR156, GLRA2, GRID2, CHRNB3, CHRNB1, DLG1	326	126	12504	1.8264680105170903	1.0	0.9335850914524205	97.0862731754069
GOTERM_MF_FAT	GO:0005230~extracellular ligand-gated ion channel activity	4	0.6535947712418301	0.27467538236853206	GLRA2, GRID2, CHRNB3, CHRNB1	368	66	13288	2.1884057971014492	1.0	0.9736074990304769	99.016576182429
INTERPRO	IPR018000:Neurotransmitter-gated ion-channel, conserved site	3	0.49019607843137253	0.32070151176546746	GLRA2, CHRNB3, CHRNB1	500	41	17763	2.5994634146341467	1.0	0.9981612345899397	99.7471901656432
INTERPRO	IPR006202:Neurotransmitter-gated ion-channel ligand-binding	3	0.49019607843137253	0.3310652441751222	GLRA2, CHRNB3, CHRNB1	500	42	17763	2.5375714285714284	1.0	0.9981756340517868	99.80068730776853
INTERPRO	IPR006201:Neurotransmitter-gated ion-channel	3	0.49019607843137253	0.3310652441751222	GLRA2, CHRNB3, CHRNB1	500	42	17763	2.5375714285714284	1.0	0.9981756340517868	99.80068730776853
INTERPRO	IPR006029:Neurotransmitter-gated ion-channel transmembrane region	3	0.49019607843137253	0.3310652441751222	GLRA2, CHRNB3, CHRNB1	500	42	17763	2.5375714285714284	1.0	0.9981756340517868	99.80068730776853
GOTERM_MF_FAT	GO:0015276~ligand-gated ion channel activity	5	0.8169934640522877	0.3362173494567602	TRPC2, GLRA2, GRID2, CHRNB3, CHRNB1	368	106	13288	1.7032403609515996	1.0	0.9787325690337276	99.7254993829418
GOTERM_MF_FAT	GO:0022834~ligand-gated channel activity	5	0.8169934640522877	0.3362173494567602	TRPC2, GLRA2, GRID2, CHRNB3, CHRNB1	368	106	13288	1.7032403609515996	1.0	0.9787325690337276	99.7254993829418
GOTERM_MF_FAT	GO:0022836~gated channel activity	9	1.4705882352941175	0.512979519897131	TRPC2, KCNT1, GLRA2, CLCNKA, GRID2, CHRNB3, KCTD3, CHRNB1, KCNH5	368	281	13288	1.1565062664397339	1.0	0.9940142071562472	99.99681517236195
GOTERM_CC_FAT	GO:0034702~ion channel complex	5	0.8169934640522877	0.5911856880427677	STXBP5, GLRA2, CLCNKA, KCTD3, CHRNB1	326	158	12504	1.2137920323056612	1.0	0.987099570441725	99.99943077720404
GOTERM_BP_FAT	GO:0006811~ion transport	19	3.104575163398693	0.6800520815361293	TRPC2, GLRA2, CLCNKA, KCTD3, SLC1A2, KCNT1, SLC26A5, SLC1A3, ATP2A1, GRID2, CHRNB3, ATP6V0A1, SLC13A4, SLC22A5, CHRNB1, TMCO3, STEAP2, CLN8, KCNH5	375	712	13588	0.966936329588015	1.0	0.9996060163867757	99.99999943190701
GOTERM_MF_FAT	GO:0042165~neurotransmitter binding	3	0.49019607843137253	0.6974334281576424	GLRA2, CHRNB3, CHRNB1	368	87	13288	1.245127436281859	1.0	0.9983408719835656	99.99999662852996
GOTERM_MF_FAT	GO:0030594~neurotransmitter receptor activity	3	0.49019607843137253	0.6974334281576424	GLRA2, CHRNB3, CHRNB1	368	87	13288	1.245127436281859	1.0	0.9983408719835656	99.99999662852996
SP_PIR_KEYWORDS	ionic channel	8	1.3071895424836601	0.7459111725175288	TRPC2, KCNT1, GLRA2, CLCNKA, GRID2, CHRNB3, CHRNB1, KCNH5	503	301	17854	0.9433894969056096	1.0	0.9924528694357664	99.99999907356464
GOTERM_MF_FAT	GO:0005216~ion channel activity	9	1.4705882352941175	0.7526800588220279	TRPC2, KCNT1, GLRA2, CLCNKA, GRID2, CHRNB3, KCTD3, CHRNB1, KCNH5	368	349	13288	0.931169801918525	1.0	0.9992326740485162	99.999999814816
GOTERM_MF_FAT	GO:0022838~substrate specific channel activity	9	1.4705882352941175	0.7820418098070994	TRPC2, KCNT1, GLRA2, CLCNKA, GRID2, CHRNB3, KCTD3, CHRNB1, KCNH5	368	360	13288	0.9027173913043478	1.0	0.9994115569831502	99.99999996996218
GOTERM_CC_FAT	GO:0044459~plasma membrane part	39	6.372549019607843	0.7934923504198846	SYT1, GLRA2, CLDN5, VPREB1, ABI1, MITD1, ITSN1, ZNRF1, IL17RB, AP1S3, SLC1A2, SORBS1, GRID2, SLC22A5, DLG1, RHEBL1, TRPC2, GPR156, MS4A4B, STX3, CBL, MET, NTNG1, SLC6A14, ITGA1, TMEM8, GJB4, VEZT, KCTD3, CTNNA1, GNAL, EPHA4, SLC26A5, STXBP5, CHRNB3, VAMP2, CHRNB1, PDZD2, DST	326	1633	12504	0.9160301902103473	1.0	0.9963974868136152	99.99999994362668
GOTERM_MF_FAT	GO:0015267~channel activity	9	1.4705882352941175	0.794516490724659	TRPC2, KCNT1, GLRA2, CLCNKA, GRID2, CHRNB3, KCTD3, CHRNB1, KCNH5	368	365	13288	0.8903513996426445	1.0	0.9994497001902518	99.99999998713885
GOTERM_MF_FAT	GO:0022803~passive transmembrane transporter activity	9	1.4705882352941175	0.794516490724659	TRPC2, KCNT1, GLRA2, CLCNKA, GRID2, CHRNB3, KCTD3, CHRNB1, KCNH5	368	365	13288	0.8903513996426445	1.0	0.9994497001902518	99.99999998713885
GOTERM_MF_FAT	GO:0046873~metal ion transmembrane transporter activity	7	1.1437908496732025	0.8164731790509946	TRPC2, KCNT1, ATP2A1, CHRNB3, KCTD3, CHRNB1, KCNH5	368	290	13288	0.8715892053973013	1.0	0.9995974342930787	99.99999999747104
GOTERM_MF_FAT	GO:0005261~cation channel activity	6	0.9803921568627451	0.8192826046645347	TRPC2, KCNT1, CHRNB3, KCTD3, CHRNB1, KCNH5	368	248	13288	0.8735974754558204	1.0	0.999596934193275	99.99999999797456
SP_PIR_KEYWORDS	ion transport	13	2.1241830065359477	0.8401168390526798	TRPC2, GLRA2, CLCNKA, KCNT1, ATP2A1, GRID2, CHRNB3, ATP6V0A1, SLC22A5, CHRNB1, TMCO3, STEAP2, KCNH5	503	543	17854	0.8497889275763467	1.0	0.9965125620411069	99.99999999821893
GOTERM_MF_FAT	GO:0005267~potassium channel activity	3	0.49019607843137253	0.8754462216893533	KCNT1, KCTD3, KCNH5	368	129	13288	0.839737108190091	1.0	0.9998108709782025	99.99999999999045
GOTERM_BP_FAT	GO:0015672~monovalent inorganic cation transport	6	0.9803921568627451	0.9234222200671524	KCNT1, ATP6V0A1, KCTD3, SLC13A4, SLC22A5, KCNH5	375	303	13588	0.7175181518151815	1.0	0.9999943879487219	100.0
GOTERM_BP_FAT	GO:0006813~potassium ion transport	3	0.49019607843137253	0.9374936354532956	KCNT1, KCTD3, KCNH5	375	160	13588	0.6794	1.0	0.9999974714469164	100.0
GOTERM_BP_FAT	GO:0006812~cation transport	10	1.6339869281045754	0.9487051552517746	TRPC2, KCNT1, ATP2A1, ATP6V0A1, KCTD3, SLC13A4, SLC22A5, STEAP2, TMCO3, KCNH5	375	515	13588	0.7035857605177994	1.0	0.9999987091604009	100.0
GOTERM_MF_FAT	GO:0005244~voltage-gated ion channel activity	3	0.49019607843137253	0.9604584359929917	CLCNKA, KCTD3, KCNH5	368	179	13288	0.6051736701481661	1.0	0.9999944170561186	100.0
GOTERM_MF_FAT	GO:0022832~voltage-gated channel activity	3	0.49019607843137253	0.9604584359929917	CLCNKA, KCTD3, KCNH5	368	179	13288	0.6051736701481661	1.0	0.9999944170561186	100.0
GOTERM_BP_FAT	GO:0030001~metal ion transport	8	1.3071895424836601	0.962493053820361	TRPC2, KCNT1, ATP2A1, KCTD3, SLC13A4, SLC22A5, STEAP2, KCNH5	375	442	13588	0.6558310708898945	1.0	0.9999995619405926	100.0
GOTERM_MF_FAT	GO:0031420~alkali metal ion binding	3	0.49019607843137253	0.979288554240775	KCNT1, SLC22A5, KCNH5	368	206	13288	0.5258547910510764	1.0	0.9999993170974593	100.0
Annotation Cluster 63	Enrichment Score: 0.332549448403567
Category	Term	Count	%	PValue	Genes	List Total	Pop Hits	Pop Total	Fold Enrichment	Bonferroni	Benjamini	FDR
GOTERM_MF_FAT	GO:0003700~transcription factor activity	29	4.738562091503268	0.08805717313714168	GM98, E2F3, RORB, NFKB1, NFXL1, ZKSCAN5, ARNT, TSC22D2, ZSCAN20, NFAT5, ETV4, A130010J15RIK, ESRRA, RARG, RAX, YY1, ZFP449, ARNTL, PURB, FOXP2, MEF2D, FOXI2, UPF3B, IRF5, HEYL, ZFP263, LCOR, TBX19, NFIB	368	776	13288	1.349422904527118	1.0	0.9707280547841766	73.46360894187525
GOTERM_BP_FAT	GO:0006357~regulation of transcription from RNA polymerase II promoter	22	3.594771241830065	0.18378782952385042	MBD3L1, ESRRA, RARG, RFX5, NUFIP1, NFKB1, ARNTL, HLTF, NRIP1, ARNT, FOXP2, MED19, RNF2, SNF8, HEYL, NFAT5, TCEB3, TAF9, LCOR, TBX19, NFIB, ASCL3	375	616	13588	1.2940952380952382	1.0	0.9934258871555762	96.60684913808271
SP_PIR_KEYWORDS	activator	16	2.6143790849673203	0.3859019949486807	GM98, E2F3, YY1, RORB, NFKB1, ARNTL, HLTF, ARNT, MED19, MEF2D, FOXI2, NFAT5, LCOR, ETV4, TBX19, NFIB	503	484	17854	1.1733894155726794	1.0	0.9535331656910738	99.86163241543822
GOTERM_BP_FAT	GO:0045893~positive regulation of transcription, DNA-dependent	13	2.1241830065359477	0.4702602566951874	GM98, ESRRA, E2F3, RARG, NUFIP1, RORB, NFKB1, ARNTL, ARNT, NFAT5, TAF9, TBX19, NFIB	375	416	13588	1.1323333333333332	1.0	0.9984931162584423	99.99747204212328
GOTERM_BP_FAT	GO:0051254~positive regulation of RNA metabolic process	13	2.1241830065359477	0.4881665124863669	GM98, ESRRA, E2F3, RARG, NUFIP1, RORB, NFKB1, ARNTL, ARNT, NFAT5, TAF9, TBX19, NFIB	375	419	13588	1.124225934765314	1.0	0.9987334579389744	99.99857450517045
GOTERM_BP_FAT	GO:0045941~positive regulation of transcription	14	2.287581699346405	0.5487223987903133	GM98, ESRRA, E2F3, RARG, NUFIP1, RORB, NFKB1, ARNTL, ARNT, NFAT5, TAF9, ETV4, TBX19, NFIB	375	475	13588	1.0679691228070176	1.0	0.999171827752273	99.99982505858563
GOTERM_BP_FAT	GO:0031328~positive regulation of cellular biosynthetic process	16	2.6143790849673203	0.5581954225493847	GM98, E2F3, ESRRA, RARG, NUFIP1, RORB, NFKB1, ARNTL, ARNT, SORBS1, AGT, NFAT5, TAF9, ETV4, TBX19, NFIB	375	552	13588	1.050280193236715	1.0	0.9991911671663964	99.99987714556039
GOTERM_BP_FAT	GO:0009891~positive regulation of biosynthetic process	16	2.6143790849673203	0.5724801278141451	GM98, E2F3, ESRRA, RARG, NUFIP1, RORB, NFKB1, ARNTL, ARNT, SORBS1, AGT, NFAT5, TAF9, ETV4, TBX19, NFIB	375	557	13588	1.0408521843207659	1.0	0.9991937194216474	99.99992894710256
GOTERM_BP_FAT	GO:0010628~positive regulation of gene expression	14	2.287581699346405	0.5883700895122111	GM98, ESRRA, E2F3, RARG, NUFIP1, RORB, NFKB1, ARNTL, ARNT, NFAT5, TAF9, ETV4, TBX19, NFIB	375	488	13588	1.0395191256830603	1.0	0.9992279407262072	99.99996219681513
GOTERM_BP_FAT	GO:0010557~positive regulation of macromolecule biosynthetic process	15	2.450980392156863	0.60175300651284	GM98, E2F3, ESRRA, RARG, NUFIP1, RORB, NFKB1, ARNTL, ARNT, SORBS1, NFAT5, TAF9, ETV4, TBX19, NFIB	375	530	13588	1.0255094339622641	1.0	0.9992300425587418	99.99997820394334
GOTERM_BP_FAT	GO:0045935~positive regulation of nucleobase, nucleoside, nucleotide and nucleic acid metabolic process	14	2.287581699346405	0.6518238621443009	GM98, ESRRA, E2F3, RARG, NUFIP1, RORB, NFKB1, ARNTL, ARNT, NFAT5, TAF9, ETV4, TBX19, NFIB	375	510	13588	0.9946771241830066	1.0	0.999480587396566	99.99999767627453
GOTERM_BP_FAT	GO:0045944~positive regulation of transcription from RNA polymerase II promoter	10	1.6339869281045754	0.656333972363965	ESRRA, RARG, NFAT5, NUFIP1, NFKB1, TAF9, ARNTL, TBX19, ARNT, NFIB	375	358	13588	1.012141527001862	1.0	0.9995097827378474	99.99999812997712
GOTERM_BP_FAT	GO:0051173~positive regulation of nitrogen compound metabolic process	14	2.287581699346405	0.694531111703705	GM98, ESRRA, E2F3, RARG, NUFIP1, RORB, NFKB1, ARNTL, ARNT, NFAT5, TAF9, ETV4, TBX19, NFIB	375	526	13588	0.9644207858048163	1.0	0.9996573728859842	99.99999973737248
GOTERM_BP_FAT	GO:0010604~positive regulation of macromolecule metabolic process	15	2.450980392156863	0.835464257459602	GM98, E2F3, ESRRA, RARG, NUFIP1, RORB, NFKB1, ARNTL, ARNT, SORBS1, NFAT5, TAF9, ETV4, TBX19, NFIB	375	633	13588	0.8586413902053712	1.0	0.9999374388091782	99.99999999999125
Annotation Cluster 64	Enrichment Score: 0.326756675183721
Category	Term	Count	%	PValue	Genes	List Total	Pop Hits	Pop Total	Fold Enrichment	Bonferroni	Benjamini	FDR
SP_PIR_KEYWORDS	cytoplasmic vesicle	9	1.4705882352941175	0.3293118685236279	PCSK2, AP1S3, SYT1, CHIC1, ATP6V0A1, VEZT, VAMP2, ZNRF1, KIFC3	503	232	17854	1.3769623637485433	1.0	0.9457513322970987	99.54513187305334
GOTERM_CC_FAT	GO:0030141~secretory granule	5	0.8169934640522877	0.36208253585476524	PCSK2, SYT1, VEZT, VAMP2, ABCA3	326	117	12504	1.6391379581563632	1.0	0.9728834116915481	99.76870840891071
GOTERM_CC_FAT	GO:0016023~cytoplasmic membrane-bounded vesicle	12	1.9607843137254901	0.5142666314876537	PCSK2, AP1S3, SYT1, CHIC1, AHCY, ATP6V0A1, VEZT, VAMP2, STEAP2, ITSN1, DST, ABCA3	326	414	12504	1.1117631368364898	1.0	0.9840636746414615	99.99416401863938
GOTERM_CC_FAT	GO:0031988~membrane-bounded vesicle	12	1.9607843137254901	0.5326749656140333	PCSK2, AP1S3, SYT1, CHIC1, AHCY, ATP6V0A1, VEZT, VAMP2, STEAP2, ITSN1, DST, ABCA3	326	420	12504	1.095880806310254	1.0	0.9851573205044271	99.99653594303278
GOTERM_CC_FAT	GO:0031410~cytoplasmic vesicle	14	2.287581699346405	0.5635142376245644	SYT1, AHCY, VEZT, ZNRF1, ITSN1, ABCA3, KIFC3, PCSK2, AP1S3, CHIC1, ATP6V0A1, VAMP2, STEAP2, DST	326	508	12504	1.0570503840394185	1.0	0.9863235262933497	99.99862184017368
GOTERM_CC_FAT	GO:0031982~vesicle	14	2.287581699346405	0.5949623199880972	SYT1, AHCY, VEZT, ZNRF1, ITSN1, ABCA3, KIFC3, PCSK2, AP1S3, CHIC1, ATP6V0A1, VAMP2, STEAP2, DST	326	519	12504	1.0346466186744212	1.0	0.9868328126478212	99.99949781354694
Annotation Cluster 65	Enrichment Score: 0.3179058515605007
Category	Term	Count	%	PValue	Genes	List Total	Pop Hits	Pop Total	Fold Enrichment	Bonferroni	Benjamini	FDR
GOTERM_BP_FAT	GO:0001570~vasculogenesis	3	0.49019607843137253	0.33242233890160094	SGPL1, MYO1E, TNNI3	375	43	13588	2.528	1.0	0.9969522522888088	99.8808405605382
GOTERM_BP_FAT	GO:0001568~blood vessel development	9	1.4705882352941175	0.3575664115796179	COL18A1, SGPL1, AGT, MYO1E, DICER1, SPINT1, TNNI3, FZD5, NSDHL	375	244	13588	1.3365245901639344	1.0	0.9974051645996508	99.9371449449722
GOTERM_BP_FAT	GO:0001944~vasculature development	9	1.4705882352941175	0.38259363577894884	COL18A1, SGPL1, AGT, MYO1E, DICER1, SPINT1, TNNI3, FZD5, NSDHL	375	250	13588	1.304448	1.0	0.9980033446252868	99.96757878567567
GOTERM_BP_FAT	GO:0048514~blood vessel morphogenesis	6	0.9803921568627451	0.6394778310529627	COL18A1, SGPL1, MYO1E, DICER1, TNNI3, FZD5	375	198	13588	1.098020202020202	1.0	0.9994402322234915	99.99999584753206
GOTERM_BP_FAT	GO:0001525~angiogenesis	3	0.49019607843137253	0.8848315313155254	COL18A1, DICER1, FZD5	375	133	13588	0.8173233082706767	1.0	0.9999788673640744	99.99999999999997
Annotation Cluster 66	Enrichment Score: 0.3145485791312332
Category	Term	Count	%	PValue	Genes	List Total	Pop Hits	Pop Total	Fold Enrichment	Bonferroni	Benjamini	FDR
GOTERM_CC_FAT	GO:0016021~integral to membrane	165	26.96078431372549	0.044264533579797656	SYT1, OLFR706, 1200009O22RIK, OLFR801, SLC35A3, SLC7A6, SSR1, IL17RB, OLFR805, LPHN3, OLFR691, PTGIR, BC018242, H13, 5330417C22RIK, ADAM2, GRID2, MRGPRB2, SGPL1, TMEFF2, OLFR976, TMEFF1, LNP, SCAMP2, MRGPRB5, PTPRG, SLC33A1, TMIE, LIFR, PNPLA2, VTI1A, OLFR629, OLFR350, KCNT1, DARC, OLFR1472, OLFR1471, VAMP2, NUP43, OLFR1140, OLFR354, DCBLD1, PAQR7, LRIG2, PAQR8, ABCA3, GPR141, CASD1, TMCC2, OLFR1…	326	5709	12504	1.1085499485797368	0.9999995120194405	0.7662022905141246	45.7321281798322
GOTERM_CC_FAT	GO:0031224~intrinsic to membrane	166	27.124183006535947	0.11240635464267952	SYT1, OLFR706, 1200009O22RIK, OLFR801, SLC35A3, SLC7A6, SSR1, IL17RB, OLFR805, LPHN3, OLFR691, PTGIR, BC018242, H13, 5330417C22RIK, ADAM2, GRID2, MRGPRB2, SGPL1, TMEFF2, OLFR976, TMEFF1, LNP, SCAMP2, MRGPRB5, PTPRG, SLC33A1, TMIE, LIFR, PNPLA2, VTI1A, OLFR629, OLFR350, KCNT1, DARC, OLFR1472, OLFR1471, VAMP2, NUP43, OLFR1140, OLFR354, DCBLD1, PAQR7, LRIG2, PAQR8, ABCA3, GPR141, CASD1, TMCC2, OLFR1…	326	5914	12504	1.0766093142818018	1.0	0.8666195214500325	80.00834093899518
SP_PIR_KEYWORDS	transmembrane	155	25.326797385620914	0.2658020031552575	SLC22A17, SYT1, 1200009O22RIK, OLFR801, SLC35A3, SLC7A6, SSR1, IL17RB, OLFR805, LPHN3, OLFR691, PTGIR, BC018242, H13, 5330417C22RIK, ADAM2, GRID2, MRGPRB2, SGPL1, TMEFF2, TMEFF1, SCAMP2, MRGPRB5, LNP, PTPRG, SLC33A1, TMIE, LIFR, PNPLA2, VTI1A, OLFR629, OLFR350, KCNT1, DARC, OLFR1472, OLFR1471, VAMP2, OLFR1140, OLFR354, DCBLD1, PAQR7, LRIG2, PAQR8, ABCA3, GPR141, CASD1, TMCC2, OLFR1377, SERINC2, O…	503	5237	17854	1.050549861039985	1.0	0.9162179674839479	98.45699398528586
UP_SEQ_FEATURE	transmembrane region	119	19.444444444444446	0.3362143077951721	SYT1, 1200009O22RIK, SLC35A3, SLC7A6, SSR1, IL17RB, LPHN3, PTGIR, BC018242, 5330417C22RIK, H13, ADAM2, GRID2, MRGPRB2, SGPL1, TMEFF2, TMEFF1, MRGPRB5, SCAMP2, LNP, PTPRG, SLC33A1, TMIE, LIFR, PNPLA2, VTI1A, KCNT1, DARC, VAMP2, DCBLD1, PAQR7, PAQR8, LRIG2, ABCA3, GPR141, CASD1, TMCC2, SERINC2, VRK2, MTCH2, STX16, SLC35F1, TMEM30B, ADAM33, GPR156, TRPC2, PLB1, MET, MRC2, ITGA1, SLC6A14, REEP3, EPHA…	444	4113	16021	1.0439865467217764	1.0	0.9998350552564018	99.87205500385097
UP_SEQ_FEATURE	topological domain:Cytoplasmic	81	13.23529411764706	0.36608981762349657	SYT1, 1200009O22RIK, GPR161, CLDN5, GLRA2, 4833423E24RIK, SLC35A3, SLC7A6, SSR1, IL17RB, LPHN3, SLC1A2, PTGIR, SLC1A3, 5330417C22RIK, XYLT2, H13, TAS2R140, ADAM2, GRID2, SLC22A5, CALCRL, MRGPRB2, SGPL1, TMEFF2, TMEFF1, STX3, ZDHHC3, MRGPRB5, LNP, SCAMP2, PTPRG, SLC33A1, TMIE, LIFR, GALNTL2, PNPLA2, LMBRD2, VTI1A, GRM5, KCNT1, SLC26A5, DARC, TOMM20, VAMP2, TSHR, KCNH5, DCBLD1, OLFR1086, FPR1, PAQR…	444	2780	16021	1.0513489208633093	1.0	0.9997765613018187	99.93947758868454
UP_SEQ_FEATURE	topological domain:Extracellular	58	9.477124183006536	0.6901548522995242	1200009O22RIK, GPR161, GLRA2, CLDN5, SLC35A3, SLC7A6, IL17RB, LPHN3, SLC1A2, PTGIR, SLC1A3, 5330417C22RIK, TAS2R140, ADAM2, GRID2, CALCRL, SLC22A5, MRGPRB2, TMEFF2, TMEFF1, STX3, MRGPRB5, LNP, SLC33A1, PTPRG, TMIE, LIFR, LMBRD2, GRM5, SLC26A5, KCNT1, DARC, TSHR, DCBLD1, OLFR1086, FPR1, PAQR7, PAQR8, GCGR, GPR141, ADAM33, GPR156, TRPC2, HPN, PLB1, MRC2, MET, SLC6A14, ITGA1, GJB4, TMEM8, FZD5, EPHA…	444	2174	16021	0.9626648267402638	1.0	0.9999997745357783	99.99999946489042
SP_PIR_KEYWORDS	membrane	145	23.692810457516337	0.8671729113048655	SYT1, 1200009O22RIK, ZNRF1, ITSN1, SLC35A3, SLC7A6, SSR1, KIFC3, IL17RB, LPHN3, PTGIR, CHIC1, BC018242, H13, 5330417C22RIK, ADAM2, GRID2, MRGPRB2, SGPL1, TMEFF2, TMEFF1, MRGPRB5, SCAMP2, LNP, PTPRG, SLC33A1, TMIE, LIFR, RPS6KC1, PNPLA2, CTNNA1, VTI1A, KCNT1, DARC, VAMP2, VPS26B, ERC1, DCBLD1, PAQR7, PAQR8, LRIG2, ABCA3, GPR141, CASD1, TMCC2, SERINC2, VRK2, MTCH2, SLC35F1, SNF8, STX16, TMEM30B, AD…	503	5507	17854	0.934588582541432	1.0	0.9973810970075929	99.99999999985424
UP_SEQ_FEATURE	glycosylation site:N-linked (GlcNAc...)	85	13.88888888888889	0.9171472538861565	SYT1, 1200009O22RIK, GPR161, OVCH2, GLRA2, TMEM62, SLC35A3, SSR1, IL17RB, LPHN3, SLC1A2, PTGIR, BC018242, SLC1A3, 5330417C22RIK, XYLT2, H13, ADAM2, TAS2R140, GRID2, CFH, ABHD13, SLC22A5, CALCRL, MRGPRB2, TMEFF2, TMEFF1, MRGPRB5, PTPRG, SLC33A1, LIFR, GALNTL2, SPINT1, GZME, PNPLA2, LMBRD2, 4930471M23RIK, DNASE2A, SLIT2, GRM5, KCNT1, SLC26A5, DARC, TFPI, COL1A2, FKBP14, TMCO3, TSHR, KCNH5, DCBLD1, …	444	3444	16021	0.89055845915602	1.0	0.9999999999983973	100.0
SP_PIR_KEYWORDS	glycoprotein	88	14.37908496732026	0.9536619795798089	SYT1, 1200009O22RIK, GPR161, OVCH2, GLRA2, TMEM62, SLC35A3, SSR1, IL17RB, LPHN3, SLC1A2, PTGIR, BC018242, SLC1A3, 5330417C22RIK, XYLT2, H13, ADAM2, TAS2R140, GRID2, CFH, ABHD13, SLC22A5, CALCRL, MRGPRB2, TMEFF2, TMEFF1, MRGPRB5, PTPRG, SLC33A1, LIFR, GALNTL2, SPINT1, GZME, PNPLA2, LMBRD2, 4930471M23RIK, DNASE2A, SLIT2, GRM5, KCNT1, SLC26A5, DARC, TFPI, COL1A2, FKBP14, TMCO3, TSHR, DST, KCNH5, DCB…	503	3600	17854	0.8676562845151314	1.0	0.9997299881963313	100.0
SP_PIR_KEYWORDS	disulfide bond	56	9.15032679738562	0.9774881033011723	GPR161, OVCH2, PGC, GLRA2, CCT3, SLC7A6, LPHN3, PTGIR, 5330417C22RIK, XYLT2, IAPP, ADAM2, CFH, TMEFF2, TMEFF1, RPGR, LIFR, GALNTL2, GZME, SPINT1, SLIT2, DNASE2A, EIF2AK1, DARC, TFPI, TSHR, DCBLD1, OLFR1086, VPREB1, FPR1, LRIG2, GCGR, PCSK2, FGG, GNPTAB, RNASET2B, ADAM33, FCHO2, B4GALNT1, FGFBP3, COL18A1, HPN, SVEP1, MRC2, MET, NTNG1, ITGA1, TMEM8, FZD5, SVAL2, SEMA6D, CXCL16, ATP2A1, CHRNB3, CHRN…	503	2469	17854	0.8050715552774885	1.0	0.9999456908224668	100.0
UP_SEQ_FEATURE	disulfide bond	51	8.333333333333332	0.9884766968162596	GPR161, OVCH2, PGC, GLRA2, CCT3, LPHN3, PTGIR, 5330417C22RIK, IAPP, ADAM2, CFH, TMEFF2, TMEFF1, RPGR, GALNTL2, LIFR, GZME, SPINT1, SLIT2, DNASE2A, DARC, TFPI, TSHR, DCBLD1, OLFR1086, VPREB1, FPR1, LRIG2, GCGR, PCSK2, FGG, GNPTAB, RNASET2B, ADAM33, FCHO2, B4GALNT1, COL18A1, FGFBP3, HPN, SVEP1, MRC2, ITGA1, NTNG1, TMEM8, FZD5, SEMA6D, CXCL16, ATP2A1, CHRNB3, CHRNB1, CLEC14A	444	2379	16021	0.7735393022278269	1.0	1.0	100.0
UP_SEQ_FEATURE	signal peptide	64	10.457516339869281	0.9934103132007593	RARRES2, 1200009O22RIK, PGC, OVCH2, GLRA2, IL17RB, SSR1, LPHN3, 5330417C22RIK, IAPP, ADAM2, CFH, GRID2, CALCRL, TMEFF2, TMEFF1, RPGR, PTPRG, TMIE, LIFR, GZME, SPINT1, CECR5, SLIT2, DNASE2A, 4930471M23RIK, GRM5, TLCD1, FKBP14, COL1A2, TFPI, TMCO3, TSHR, DCBLD1, CCK, VPREB1, LRIG2, GCGR, CASD1, PCSK2, FGG, RNASET2B, AGT, LRRTM1, ADAM33, COL8A2, FGFBP3, COL18A1, SVEP1, PLB1, MET, MRC2, NTNG1, ITGA1,…	444	2963	16021	0.7793902576217798	1.0	1.0	100.0
SP_PIR_KEYWORDS	signal	64	10.457516339869281	0.9957888458244589	RARRES2, 1200009O22RIK, PGC, OVCH2, GLRA2, IL17RB, SSR1, LPHN3, 5330417C22RIK, IAPP, ADAM2, CFH, GRID2, CALCRL, TMEFF2, TMEFF1, RPGR, PTPRG, TMIE, LIFR, GZME, SPINT1, CECR5, SLIT2, DNASE2A, 4930471M23RIK, GRM5, TLCD1, FKBP14, COL1A2, TFPI, TMCO3, TSHR, DCBLD1, CCK, VPREB1, LRIG2, GCGR, CASD1, PCSK2, FGG, RNASET2B, AGT, LRRTM1, ADAM33, COL8A2, FGFBP3, COL18A1, SVEP1, PLB1, MET, MRC2, NTNG1, ITGA1,…	503	2970	17854	0.7648760634844134	1.0	0.999998638247429	100.0
Annotation Cluster 67	Enrichment Score: 0.3070970262092733
Category	Term	Count	%	PValue	Genes	List Total	Pop Hits	Pop Total	Fold Enrichment	Bonferroni	Benjamini	FDR
GOTERM_CC_FAT	GO:0030665~clathrin coated vesicle membrane	3	0.49019607843137253	0.24021926650688777	AP1S3, SYT1, VAMP2	326	36	12504	3.196319018404908	1.0	0.9252593339608977	97.54984551895075
SP_PIR_KEYWORDS	cytoplasmic vesicle	9	1.4705882352941175	0.3293118685236279	PCSK2, AP1S3, SYT1, CHIC1, ATP6V0A1, VEZT, VAMP2, ZNRF1, KIFC3	503	232	17854	1.3769623637485433	1.0	0.9457513322970987	99.54513187305334
GOTERM_CC_FAT	GO:0030662~coated vesicle membrane	3	0.49019607843137253	0.4023804942900285	AP1S3, SYT1, VAMP2	326	53	12504	2.1710846162750324	1.0	0.9745807158221209	99.90415925611792
GOTERM_CC_FAT	GO:0030136~clathrin-coated vesicle	4	0.6535947712418301	0.5101119288905104	AP1S3, SYT1, VAMP2, STEAP2	326	104	12504	1.4752241623407267	1.0	0.984465667070345	99.9934528478817
GOTERM_CC_FAT	GO:0030135~coated vesicle	4	0.6535947712418301	0.6294519494626041	AP1S3, SYT1, VAMP2, STEAP2	326	124	12504	1.237284781318029	1.0	0.9887619365661532	99.99984897595772
GOTERM_CC_FAT	GO:0030659~cytoplasmic vesicle membrane	3	0.49019607843137253	0.6650565736805125	AP1S3, SYT1, VAMP2	326	87	12504	1.3226147662365138	1.0	0.9895362775687315	99.99996138789705
GOTERM_CC_FAT	GO:0044433~cytoplasmic vesicle part	3	0.49019607843137253	0.7115229799804381	AP1S3, SYT1, VAMP2	326	95	12504	1.211236680658702	1.0	0.9931813832221335	99.99999485889047
GOTERM_CC_FAT	GO:0012506~vesicle membrane	3	0.49019607843137253	0.722264163083658	AP1S3, SYT1, VAMP2	326	97	12504	1.1862627284801721	1.0	0.9933622250831532	99.99999691984401
Annotation Cluster 68	Enrichment Score: 0.30646637148268463
Category	Term	Count	%	PValue	Genes	List Total	Pop Hits	Pop Total	Fold Enrichment	Bonferroni	Benjamini	FDR
GOTERM_BP_FAT	GO:0007626~locomotory behavior	9	1.4705882352941175	0.3364483225032167	GRM5, EPHA4, CXCL16, FPR1, ITGA1, SLC22A5, TSHR, CLN8, SLIT2	375	239	13588	1.3644853556485357	1.0	0.9970490507054032	99.89226400530457
SP_PIR_KEYWORDS	chemotaxis	3	0.49019607843137253	0.5236847301820686	CXCL16, FPR1, SLIT2	503	62	17854	1.7175014429551723	1.0	0.9713728477244055	99.99551966464831
GOTERM_BP_FAT	GO:0006935~chemotaxis	4	0.6535947712418301	0.5808622035098994	CXCL16, FPR1, ITGA1, SLIT2	375	109	13588	1.3297125382262995	1.0	0.9991709277132046	99.99994891293632
GOTERM_BP_FAT	GO:0042330~taxis	4	0.6535947712418301	0.5808622035098994	CXCL16, FPR1, ITGA1, SLIT2	375	109	13588	1.3297125382262995	1.0	0.9991709277132046	99.99994891293632
Annotation Cluster 69	Enrichment Score: 0.30585496891663383
Category	Term	Count	%	PValue	Genes	List Total	Pop Hits	Pop Total	Fold Enrichment	Bonferroni	Benjamini	FDR
GOTERM_MF_FAT	GO:0004518~nuclease activity	7	1.1437908496732025	0.2531029477750914	FANCM, SLK, RNASET2B, DICER1, TREX2, WRN, DNASE2A	368	154	13288	1.6413043478260871	1.0	0.9685779472929338	98.50055468313879
SP_PIR_KEYWORDS	Endonuclease	3	0.49019607843137253	0.5492293348637924	RNASET2B, DICER1, DNASE2A	503	65	17854	1.6382321455880102	1.0	0.9741095582365272	99.99787129141237
SP_PIR_KEYWORDS	nuclease	4	0.6535947712418301	0.550044289990165	RNASET2B, DICER1, TREX2, DNASE2A	503	102	17854	1.3919619537675905	1.0	0.9729643662619222	99.99792266657434
GOTERM_MF_FAT	GO:0004519~endonuclease activity	3	0.49019607843137253	0.7818645728632158	RNASET2B, DICER1, DNASE2A	368	103	13288	1.0517095821021527	1.0	0.9994511396223412	99.99999996960871
Annotation Cluster 70	Enrichment Score: 0.2982976899093608
Category	Term	Count	%	PValue	Genes	List Total	Pop Hits	Pop Total	Fold Enrichment	Bonferroni	Benjamini	FDR
GOTERM_CC_FAT	GO:0019717~synaptosome	5	0.8169934640522877	0.092413967449245	PPFIA2, GRID2, ABI1, VAMP2, ITSN1	326	66	12504	2.90574456218628	0.9999999999999697	0.8570697807051606	72.99459685391462
GOTERM_CC_FAT	GO:0005624~membrane fraction	11	1.7973856209150325	0.8591574605282113	PPFIA2, VRK2, STT3A, MET, GRID2, ABI1, VAMP2, STEAP2, ITSN1, RSC1A1, JAKMIP1	326	510	12504	0.8272825694695055	1.0	0.9989289213620735	99.99999999967848
GOTERM_CC_FAT	GO:0005626~insoluble fraction	11	1.7973856209150325	0.885298677822646	PPFIA2, VRK2, STT3A, MET, GRID2, ABI1, VAMP2, STEAP2, ITSN1, RSC1A1, JAKMIP1	326	528	12504	0.799079754601227	1.0	0.9993357505531391	99.99999999997989
GOTERM_CC_FAT	GO:0000267~cell fraction	12	1.9607843137254901	0.9118198525717749	PPFIA2, VRK2, STT3A, MET, GRID2, MTL5, ABI1, VAMP2, STEAP2, ITSN1, RSC1A1, JAKMIP1	326	596	12504	0.7722649977354141	1.0	0.9995202445297006	99.99999999999942
Annotation Cluster 71	Enrichment Score: 0.2960109222378902
Category	Term	Count	%	PValue	Genes	List Total	Pop Hits	Pop Total	Fold Enrichment	Bonferroni	Benjamini	FDR
GOTERM_BP_FAT	GO:0001890~placenta development	5	0.8169934640522877	0.217930715483542	MET, SPINT1, PBRM1, NSDHL, ARNT	375	87	13588	2.0824521072796935	1.0	0.9946846691077597	98.33497004155466
GOTERM_BP_FAT	GO:0001892~embryonic placenta development	3	0.49019607843137253	0.5036333226931543	SPINT1, NSDHL, ARNT	375	61	13588	1.7820327868852461	1.0	0.9988867569900429	99.99914503615516
GOTERM_BP_FAT	GO:0001701~in utero embryonic development	7	1.1437908496732025	0.7480614828982484	GINS1, MYO1E, ATP6V0A1, SPINT1, AMD1, NSDHL, ARNT	375	267	13588	0.9499725343320851	1.0	0.9997950774113253	99.99999998939957
GOTERM_BP_FAT	GO:0048568~embryonic organ development	6	0.9803921568627451	0.797234556682241	RARG, TMIE, SPINT1, DLG1, NSDHL, ARNT	375	241	13588	0.9021078838174273	1.0	0.9998805385729326	99.9999999997154
Annotation Cluster 72	Enrichment Score: 0.2955742561830624
Category	Term	Count	%	PValue	Genes	List Total	Pop Hits	Pop Total	Fold Enrichment	Bonferroni	Benjamini	FDR
SP_PIR_KEYWORDS	tyrosine-protein kinase	6	0.9803921568627451	0.22804686971269242	EPHA4, NEK1, MET, BMX, TTK, C230081A13RIK	503	116	17854	1.835949818331391	1.0	0.9005314434034984	96.96341802580507
SP_PIR_KEYWORDS	ATP	6	0.9803921568627451	0.41989283594366833	EPHA4, NEK1, MET, TTK, MARK3, HELLS	503	151	17854	1.4103985359366977	1.0	0.9583372410015653	99.9358544824809
SP_PIR_KEYWORDS	phosphotransferase	5	0.8169934640522877	0.4622990498595148	EPHA4, NEK1, MET, TTK, MARK3	503	124	17854	1.4312512024626436	1.0	0.9638262693219415	99.97698139903034
GOTERM_MF_FAT	GO:0004713~protein tyrosine kinase activity	6	0.9803921568627451	0.47548504610559245	EPHA4, NEK1, MET, BMX, TTK, C230081A13RIK	368	164	13288	1.3210498409331919	1.0	0.9923185045134383	99.99073871457317
INTERPRO	IPR008266:Tyrosine protein kinase, active site	4	0.6535947712418301	0.5427577265605474	EPHA4, MET, BMX, C230081A13RIK	500	101	17763	1.4069702970297029	1.0	0.9998369124572313	99.99944522713338
SMART	SM00219:TyrKc	3	0.49019607843137253	0.8612360588838149	EPHA4, MET, BMX	253	124	9131	0.8731671554252198	1.0	0.9998710788311994	99.99999999803254
INTERPRO	IPR001245:Tyrosine protein kinase	3	0.49019607843137253	0.8670208531958349	EPHA4, MET, BMX	500	124	17763	0.8595	1.0	0.9999999145220876	99.99999999999719
Annotation Cluster 73	Enrichment Score: 0.2810368574891725
Category	Term	Count	%	PValue	Genes	List Total	Pop Hits	Pop Total	Fold Enrichment	Bonferroni	Benjamini	FDR
GOTERM_BP_FAT	GO:0001655~urogenital system development	7	1.1437908496732025	0.21473358615270177	SGPL1, RARG, AGT, MYO1E, HELLS, SLIT2, DLG1	375	146	13588	1.7372785388127854	1.0	0.9946076727436637	98.21786396324181
GOTERM_BP_FAT	GO:0048705~skeletal system morphogenesis	4	0.6535947712418301	0.6986480929305068	SGPL1, MEF2D, RARG, DLG1	375	130	13588	1.1149128205128205	1.0	0.99966453308308	99.9999997905117
GOTERM_BP_FAT	GO:0001501~skeletal system development	5	0.8169934640522877	0.9566013127667885	SGPL1, MEF2D, RARG, PDLIM7, DLG1	375	285	13588	0.6356959064327486	1.0	0.9999993169050085	100.0
Annotation Cluster 74	Enrichment Score: 0.24676766594825636
Category	Term	Count	%	PValue	Genes	List Total	Pop Hits	Pop Total	Fold Enrichment	Bonferroni	Benjamini	FDR
SMART	SM00249:PHD	4	0.6535947712418301	0.4615775724661063	TRIM66, A530054K11RIK, PHF16, WHSC1	253	91	9131	1.5864135864135862	1.0	0.9865888896105472	99.95595647853925
INTERPRO	IPR001965:Zinc finger, PHD-type	4	0.6535947712418301	0.4729229566728929	TRIM66, A530054K11RIK, PHF16, WHSC1	500	91	17763	1.5615824175824176	1.0	0.9996566820397378	99.99500260940376
INTERPRO	IPR019787:Zinc finger, PHD-finger	3	0.49019607843137253	0.6683666752282176	TRIM66, PHF16, WHSC1	500	81	17763	1.3157777777777777	1.0	0.9999853230269621	99.99999613712961
INTERPRO	IPR019786:Zinc finger, PHD-type, conserved site	3	0.49019607843137253	0.7061215299145959	TRIM66, PHF16, WHSC1	500	87	17763	1.2250344827586208	1.0	0.999992394727339	99.9999994041476
Annotation Cluster 75	Enrichment Score: 0.2435599326756289
Category	Term	Count	%	PValue	Genes	List Total	Pop Hits	Pop Total	Fold Enrichment	Bonferroni	Benjamini	FDR
GOTERM_BP_FAT	GO:0007292~female gamete generation	4	0.6535947712418301	0.1996865462393401	AGT, PAQR7, PAQR8, NRIP1	375	56	13588	2.5881904761904764	1.0	0.9947887875593134	97.5550264326529
GOTERM_BP_FAT	GO:0007276~gamete generation	10	1.6339869281045754	0.562604008634706	AGT, MKKS, MTL5, PAQR7, RAD18, PAQR8, TLK2, B4GALNT1, NRIP1, FANCC	375	331	13588	1.0947029204431018	1.0	0.9991637094067081	99.99989604918316
GOTERM_BP_FAT	GO:0048609~reproductive process in a multicellular organism	12	1.9607843137254901	0.5747269096623425	TRPC2, AGT, MET, MKKS, MTL5, PAQR7, RAD18, PAQR8, TLK2, B4GALNT1, NRIP1, FANCC	375	409	13588	1.063119804400978	1.0	0.9991664063525204	99.99993491872421
GOTERM_BP_FAT	GO:0032504~multicellular organism reproduction	12	1.9607843137254901	0.5747269096623425	TRPC2, AGT, MET, MKKS, MTL5, PAQR7, RAD18, PAQR8, TLK2, B4GALNT1, NRIP1, FANCC	375	409	13588	1.063119804400978	1.0	0.9991664063525204	99.99993491872421
GOTERM_BP_FAT	GO:0019953~sexual reproduction	11	1.7973856209150325	0.6227028736812926	TRPC2, AGT, MKKS, MTL5, PAQR7, RAD18, PAQR8, TLK2, B4GALNT1, NRIP1, FANCC	375	386	13588	1.032594127806563	1.0	0.9993441177059484	99.9999911412042
GOTERM_BP_FAT	GO:0048232~male gamete generation	5	0.8169934640522877	0.9239797531663018	MKKS, MTL5, RAD18, TLK2, B4GALNT1	375	255	13588	0.710483660130719	1.0	0.9999943728035782	100.0
GOTERM_BP_FAT	GO:0007283~spermatogenesis	5	0.8169934640522877	0.9239797531663018	MKKS, MTL5, RAD18, TLK2, B4GALNT1	375	255	13588	0.710483660130719	1.0	0.9999943728035782	100.0
Annotation Cluster 76	Enrichment Score: 0.23503929159243225
Category	Term	Count	%	PValue	Genes	List Total	Pop Hits	Pop Total	Fold Enrichment	Bonferroni	Benjamini	FDR
GOTERM_BP_FAT	GO:0006836~neurotransmitter transport	5	0.8169934640522877	0.1783249013911578	SYT1, STX3, SLC6A14, VAMP2, CLN8	375	80	13588	2.264666666666667	1.0	0.9934057327436171	96.20799101127693
GOTERM_BP_FAT	GO:0001505~regulation of neurotransmitter levels	3	0.49019607843137253	0.5123148294597952	SYT1, VAMP2, CLN8	375	62	13588	1.753290322580645	1.0	0.9989766176230342	99.99936279685647
GOTERM_BP_FAT	GO:0007268~synaptic transmission	4	0.6535947712418301	0.8718857299553873	SYT1, GRID2, VAMP2, CLN8	375	178	13588	0.8142621722846443	1.0	0.999971685522325	99.99999999999987
GOTERM_BP_FAT	GO:0019226~transmission of nerve impulse	5	0.8169934640522877	0.8730971007045738	SYT1, GM98, GRID2, VAMP2, CLN8	375	226	13588	0.8016519174041299	1.0	0.9999720674601363	99.99999999999989
GOTERM_BP_FAT	GO:0007267~cell-cell signaling	5	0.8169934640522877	0.9605777142220265	SYT1, MET, GRID2, VAMP2, CLN8	375	290	13588	0.6247356321839082	1.0	0.9999995181663374	100.0
Annotation Cluster 77	Enrichment Score: 0.2317525300872157
Category	Term	Count	%	PValue	Genes	List Total	Pop Hits	Pop Total	Fold Enrichment	Bonferroni	Benjamini	FDR
GOTERM_BP_FAT	GO:0060541~respiratory system development	5	0.8169934640522877	0.4461299624984344	RARG, DICER1, PPP3R1, FOXP2, NFIB	375	124	13588	1.4610752688172044	1.0	0.9983092389985286	99.99469029172184
GOTERM_BP_FAT	GO:0030324~lung development	4	0.6535947712418301	0.5932416901920816	DICER1, PPP3R1, FOXP2, NFIB	375	111	13588	1.3057537537537538	1.0	0.9992715171726575	99.99996899827126
GOTERM_BP_FAT	GO:0030323~respiratory tube development	4	0.6535947712418301	0.6053825788248757	DICER1, PPP3R1, FOXP2, NFIB	375	113	13588	1.2826430678466076	1.0	0.9992563206430642	99.99998128749387
GOTERM_BP_FAT	GO:0035295~tube development	7	1.1437908496732025	0.7383578647284398	AGT, DICER1, PPP3R1, ETV4, FOXP2, DLG1, NFIB	375	264	13588	0.9607676767676769	1.0	0.9997816289639618	99.99999998010367
Annotation Cluster 78	Enrichment Score: 0.23051489604634443
Category	Term	Count	%	PValue	Genes	List Total	Pop Hits	Pop Total	Fold Enrichment	Bonferroni	Benjamini	FDR
PIR_SUPERFAMILY	PIRSF001630:serpin	3	0.49019607843137253	0.38052775120035054	AGT, SERPINB11, SERPINB9G	203	53	8136	2.26861232456548	1.0	0.9999998629997897	99.75025332021029
GOTERM_MF_FAT	GO:0004867~serine-type endopeptidase inhibitor activity	5	0.8169934640522877	0.39285750116825185	AGT, TFPI, SERPINB11, SPINT1, SERPINB9G	368	115	13288	1.5699432892249527	1.0	0.9851807567398708	99.92395795322324
UP_SEQ_FEATURE	site:Reactive bond	3	0.49019607843137253	0.42348985005894346	TFPI, SERPINB11, SPINT1	444	52	16021	2.0817307692307696	1.0	0.9998998404569213	99.98706211334046
SMART	SM00093:SERPIN	3	0.49019607843137253	0.5720128814346295	AGT, SERPINB11, SERPINB9G	253	69	9131	1.5691699604743083	1.0	0.9933611862040821	99.99749087639407
INTERPRO	IPR000215:Protease inhibitor I4, serpin	3	0.49019607843137253	0.5812836450936627	AGT, SERPINB11, SERPINB9G	500	69	17763	1.544608695652174	1.0	0.9999215779563544	99.99985778752438
GOTERM_MF_FAT	GO:0004866~endopeptidase inhibitor activity	5	0.8169934640522877	0.6536066936575672	AGT, TFPI, SERPINB11, SPINT1, SERPINB9G	368	161	13288	1.121388063732109	1.0	0.9982725044111861	99.99997637640386
SP_PIR_KEYWORDS	Serine protease inhibitor	3	0.49019607843137253	0.675391449062927	TFPI, SERPINB11, SPINT1	503	82	17854	1.2985986519904962	1.0	0.9890520747550465	99.99997470952661
GOTERM_MF_FAT	GO:0030414~peptidase inhibitor activity	5	0.8169934640522877	0.7205960574991901	AGT, TFPI, SERPINB11, SPINT1, SERPINB9G	368	176	13288	1.0258152173913042	1.0	0.9988353092211306	99.99999892844994
SP_PIR_KEYWORDS	protease inhibitor	3	0.49019607843137253	0.8153994815626192	TFPI, SERPINB11, SPINT1	503	109	17854	0.9769274262680795	1.0	0.9958234679374044	99.99999998759662
GOTERM_MF_FAT	GO:0004857~enzyme inhibitor activity	5	0.8169934640522877	0.9071066996308345	AGT, TFPI, SERPINB11, SPINT1, SERPINB9G	368	243	13288	0.7429772767937018	1.0	0.9999283374662858	99.99999999999986
Annotation Cluster 79	Enrichment Score: 0.23007598322414538
Category	Term	Count	%	PValue	Genes	List Total	Pop Hits	Pop Total	Fold Enrichment	Bonferroni	Benjamini	FDR
INTERPRO	IPR013069:BTB/POZ	5	0.8169934640522877	0.4861356539512013	ZFP295, KLHL13, PATZ1, KLHL24, ZBTB3	500	128	17763	1.387734375	1.0	0.9996828485681917	99.99662533567894
SMART	SM00225:BTB	6	0.9803921568627451	0.5578918778721557	ZFP295, KLHL13, PATZ1, KCTD3, KLHL24, ZBTB3	253	180	9131	1.203030303030303	1.0	0.9930826578489047	99.99623737804725
INTERPRO	IPR000210:BTB/POZ-like	6	0.9803921568627451	0.5729143434488455	ZFP295, KLHL13, PATZ1, KCTD3, KLHL24, ZBTB3	500	180	17763	1.1842000000000001	1.0	0.9999137687171068	99.99980686474865
UP_SEQ_FEATURE	domain:BTB	4	0.6535947712418301	0.6083653725527685	KLHL13, KCTD3, KLHL24, ZBTB3	444	113	16021	1.2772861356932153	1.0	0.999998164559884	99.99997589037109
INTERPRO	IPR011333:BTB/POZ fold	5	0.8169934640522877	0.7482700956747479	ZFP295, KLHL13, PATZ1, KCTD3, ZBTB3	500	180	17763	0.9868333333333335	1.0	0.9999960001817022	99.99999994562849
Annotation Cluster 80	Enrichment Score: 0.22705233442615164
Category	Term	Count	%	PValue	Genes	List Total	Pop Hits	Pop Total	Fold Enrichment	Bonferroni	Benjamini	FDR
UP_SEQ_FEATURE	calcium-binding region:2	5	0.8169934640522877	0.36222202422616145	DGKG, PPP3R1, FKBP14, ITSN1, DST	444	110	16021	1.6401515151515151	1.0	0.999805588998333	99.93318728618739
UP_SEQ_FEATURE	calcium-binding region:1	5	0.8169934640522877	0.42488800435172935	DGKG, PPP3R1, FKBP14, ITSN1, DST	444	120	16021	1.5034722222222223	1.0	0.9998913786910631	99.98756282648054
INTERPRO	IPR018249:EF-HAND 2	7	1.1437908496732025	0.517410072979496	GNPTAB, DGKG, PPP3R1, FKBP14, ITSN1, DST, TBC1D8B	500	205	17763	1.2130829268292682	1.0	0.9998104823234925	99.99872211274831
SMART	SM00054:EFh	5	0.8169934640522877	0.52604680220751	DGKG, PPP3R1, FKBP14, ITSN1, DST	253	137	9131	1.3171864631718646	1.0	0.9921966609728035	99.99103534504948
INTERPRO	IPR002048:Calcium-binding EF-hand	5	0.8169934640522877	0.5395131149149033	DGKG, PPP3R1, FKBP14, ITSN1, DST	500	137	17763	1.2965693430656935	1.0	0.999860297869769	99.9993811192573
UP_SEQ_FEATURE	domain:EF-hand 2	5	0.8169934640522877	0.6494367642516901	DGKG, PPP3R1, FKBP14, ITSN1, DST	444	160	16021	1.1276041666666667	1.0	0.9999993763115815	99.9999960182406
UP_SEQ_FEATURE	domain:EF-hand 1	5	0.8169934640522877	0.6542542126469781	DGKG, PPP3R1, FKBP14, ITSN1, DST	444	161	16021	1.120600414078675	1.0	0.9999993965274531	99.99999682027396
INTERPRO	IPR018247:EF-HAND 1	6	0.9803921568627451	0.7104494774926079	GNPTAB, DGKG, PPP3R1, FKBP14, ITSN1, DST	500	211	17763	1.010218009478673	1.0	0.9999924610772744	99.99999952631424
INTERPRO	IPR011992:EF-Hand type	5	0.8169934640522877	0.8844744369375669	CBL, PPP3R1, FKBP14, ITSN1, DST	500	227	17763	0.782511013215859	1.0	0.9999999554378473	99.99999999999967
INTERPRO	IPR018248:EF hand	3	0.49019607843137253	0.8889230739393094	PPP3R1, ITSN1, DST	500	132	17763	0.807409090909091	1.0	0.9999999616394847	99.99999999999983
Annotation Cluster 81	Enrichment Score: 0.22603805665952198
Category	Term	Count	%	PValue	Genes	List Total	Pop Hits	Pop Total	Fold Enrichment	Bonferroni	Benjamini	FDR
GOTERM_BP_FAT	GO:0001655~urogenital system development	7	1.1437908496732025	0.21473358615270177	SGPL1, RARG, AGT, MYO1E, HELLS, SLIT2, DLG1	375	146	13588	1.7372785388127854	1.0	0.9946076727436637	98.21786396324181
GOTERM_BP_FAT	GO:0008285~negative regulation of cell proliferation	8	1.3071895424836601	0.4204606872229022	A130010J15RIK, EIF2AK1, RARG, AGT, CTNNA1, ETV4, DLG1, NFIB	375	224	13588	1.2940952380952382	1.0	0.9981488680582212	99.98870556097889
GOTERM_BP_FAT	GO:0001763~morphogenesis of a branching structure	5	0.8169934640522877	0.45223749831187193	AGT, DICER1, SPINT1, ETV4, DLG1	375	125	13588	1.4493866666666668	1.0	0.9984303302414067	99.99558590938653
GOTERM_BP_FAT	GO:0048754~branching morphogenesis of a tube	4	0.6535947712418301	0.4738690091093596	AGT, DICER1, ETV4, DLG1	375	93	13588	1.5584802867383512	1.0	0.9985323942970616	99.99774414835339
GOTERM_BP_FAT	GO:0048608~reproductive structure development	5	0.8169934640522877	0.4824263836019973	RARG, AGT, SLC22A5, NRIP1, DLG1	375	130	13588	1.3936410256410257	1.0	0.998644050718145	99.99828343911756
GOTERM_BP_FAT	GO:0042127~regulation of cell proliferation	16	2.6143790849673203	0.5182092632226706	COL18A1, A130010J15RIK, E2F3, RARG, LIFR, ROGDI, CTNNA1, FOXP2, EIF2AK1, AGT, ADAM33, CALCRL, ETV4, TBX19, NFIB, DLG1	375	538	13588	1.077610904584882	1.0	0.9989639822098384	99.9994796535876
GOTERM_BP_FAT	GO:0003006~reproductive developmental process	7	1.1437908496732025	0.7383578647284398	RARG, AGT, MKKS, SLC22A5, NRIP1, DLG1, FANCC	375	264	13588	0.9607676767676769	1.0	0.9997816289639618	99.99999998010367
GOTERM_BP_FAT	GO:0035295~tube development	7	1.1437908496732025	0.7383578647284398	AGT, DICER1, PPP3R1, ETV4, FOXP2, DLG1, NFIB	375	264	13588	0.9607676767676769	1.0	0.9997816289639618	99.99999998010367
GOTERM_BP_FAT	GO:0060429~epithelium development	7	1.1437908496732025	0.7605928878536437	COL18A1, A130010J15RIK, RARG, AGT, PPP3R1, ETV4, DLG1	375	271	13588	0.9359507995079951	1.0	0.9998095974415336	99.99999999546925
GOTERM_BP_FAT	GO:0060562~epithelial tube morphogenesis	3	0.49019607843137253	0.8142531379645751	AGT, ETV4, DLG1	375	111	13588	0.9793153153153153	1.0	0.9999105962349704	99.99999999993395
GOTERM_BP_FAT	GO:0035239~tube morphogenesis	4	0.6535947712418301	0.8538172476345005	AGT, DICER1, ETV4, DLG1	375	171	13588	0.8475945419103313	1.0	0.9999575558355899	99.99999999999878
GOTERM_BP_FAT	GO:0002009~morphogenesis of an epithelium	4	0.6535947712418301	0.859194127310198	RARG, AGT, ETV4, DLG1	375	173	13588	0.8377957610789981	1.0	0.9999626037549664	99.99999999999935
GOTERM_BP_FAT	GO:0048729~tissue morphogenesis	4	0.6535947712418301	0.9616500437769923	RARG, AGT, ETV4, DLG1	375	238	13588	0.608985994397759	1.0	0.9999995557298665	100.0
Annotation Cluster 82	Enrichment Score: 0.21964358700153322
Category	Term	Count	%	PValue	Genes	List Total	Pop Hits	Pop Total	Fold Enrichment	Bonferroni	Benjamini	FDR
UP_SEQ_FEATURE	topological domain:Lumenal	15	2.450980392156863	0.25520877743856263	SGPL1, ZDHHC3, SCAMP2, GALNTL2, PNPLA2, 4833423E24RIK, SSR1, STT3A, H13, XYLT2, ATP2A1, LRRTM1, SEC22A, ATP6V0A1, B4GALNT1	444	414	16021	1.3073671497584543	1.0	0.9996147231789186	99.16844142254132
GOTERM_CC_FAT	GO:0005783~endoplasmic reticulum	18	2.941176470588235	0.8854884406931354	TRPC2, SGPL1, SLC33A1, 4833423E24RIK, MSRB3, SSR1, STT3A, VRK2, H13, XYLT2, ATP2A1, LRRTM1, SEC22A, FKBP14, GOSR2, CLN8, ZFYVE1, DLG1	326	838	12504	0.8238722052213128	1.0	0.9992871019246937	99.99999999998033
SP_PIR_KEYWORDS	endoplasmic reticulum	13	2.1241830065359477	0.9704892647308696	SGPL1, SLC33A1, 4833423E24RIK, SSR1, STT3A, H13, XYLT2, ATP2A1, LRRTM1, SEC22A, FKBP14, CLN8, DLG1	503	678	17854	0.6805831676607025	1.0	0.99989837020385	100.0
Annotation Cluster 83	Enrichment Score: 0.21561037034638186
Category	Term	Count	%	PValue	Genes	List Total	Pop Hits	Pop Total	Fold Enrichment	Bonferroni	Benjamini	FDR
GOTERM_BP_FAT	GO:0051348~negative regulation of transferase activity	3	0.49019607843137253	0.4307459752128768	ZFYVE28, MLLT1, CLN8	375	53	13588	2.0510188679245283	1.0	0.998179700434577	99.99161891682695
GOTERM_BP_FAT	GO:0051338~regulation of transferase activity	7	1.1437908496732025	0.4685463667410439	SERINC2, DGKG, ZFYVE28, MET, MLLT1, CLN8, DLG1	375	199	13588	1.2745862646566166	1.0	0.9985086376381215	99.99733227261656
GOTERM_BP_FAT	GO:0043086~negative regulation of catalytic activity	3	0.49019607843137253	0.770889975669237	ZFYVE28, MLLT1, CLN8	375	101	13588	1.0762772277227723	1.0	0.9998379377017985	99.99999999782192
GOTERM_BP_FAT	GO:0044092~negative regulation of molecular function	3	0.49019607843137253	0.8822513214498486	ZFYVE28, MLLT1, CLN8	375	132	13588	0.8235151515151516	1.0	0.9999772067417397	99.99999999999997
Annotation Cluster 84	Enrichment Score: 0.21133148313690456
Category	Term	Count	%	PValue	Genes	List Total	Pop Hits	Pop Total	Fold Enrichment	Bonferroni	Benjamini	FDR
GOTERM_BP_FAT	GO:0048534~hemopoietic or lymphoid organ development	10	1.6339869281045754	0.3690780413160887	SGPL1, MYO1E, VPREB1, ATP6V0A1, ROGDI, PATZ1, NFKB1, TSHR, DNASE2A, HELLS	375	281	13588	1.2894899169632266	1.0	0.9976151644925372	99.95349359596608
GOTERM_BP_FAT	GO:0030097~hemopoiesis	9	1.4705882352941175	0.3869622184682111	SGPL1, MYO1E, VPREB1, ATP6V0A1, ROGDI, PATZ1, TSHR, DNASE2A, HELLS	375	251	13588	1.2992509960159362	1.0	0.9978722855610619	99.97119612630127
GOTERM_BP_FAT	GO:0002520~immune system development	10	1.6339869281045754	0.4257497744942834	SGPL1, MYO1E, VPREB1, ATP6V0A1, ROGDI, PATZ1, NFKB1, TSHR, DNASE2A, HELLS	375	295	13588	1.2282937853107345	1.0	0.9981690538686064	99.99030545410452
GOTERM_BP_FAT	GO:0001775~cell activation	7	1.1437908496732025	0.6746472609839671	FGG, AGT, VPREB1, PATZ1, TSHR, HELLS, DLG1	375	246	13588	1.0310677506775068	1.0	0.9995730143293413	99.99999924902262
GOTERM_BP_FAT	GO:0046649~lymphocyte activation	5	0.8169934640522877	0.7752002815281398	VPREB1, PATZ1, TSHR, HELLS, DLG1	375	191	13588	0.9485514834205935	1.0	0.999850171303311	99.99999999841272
GOTERM_BP_FAT	GO:0030098~lymphocyte differentiation	3	0.49019607843137253	0.8257557329480206	PATZ1, TSHR, HELLS	375	114	13588	0.9535438596491227	1.0	0.9999229622375627	99.99999999997723
GOTERM_BP_FAT	GO:0045321~leukocyte activation	5	0.8169934640522877	0.8570957704565368	VPREB1, PATZ1, TSHR, HELLS, DLG1	375	219	13588	0.8272754946727551	1.0	0.9999609797857382	99.99999999999916
GOTERM_BP_FAT	GO:0002521~leukocyte differentiation	3	0.49019607843137253	0.9058062316290224	PATZ1, TSHR, HELLS	375	142	13588	0.7655211267605634	1.0	0.9999891563987642	100.0
Annotation Cluster 85	Enrichment Score: 0.209342017960601
Category	Term	Count	%	PValue	Genes	List Total	Pop Hits	Pop Total	Fold Enrichment	Bonferroni	Benjamini	FDR
GOTERM_CC_FAT	GO:0015629~actin cytoskeleton	7	1.1437908496732025	0.44136083359867107	PPP1R9A, SORBS1, PDLIM7, MYO1E, TMOD3, CTNNA1, DST	326	205	12504	1.3097112075415234	1.0	0.9743896707033118	99.96144636076019
GOTERM_BP_FAT	GO:0007015~actin filament organization	3	0.49019607843137253	0.45876792790855403	PPP1R9A, SORBS1, DLG1	375	56	13588	1.9411428571428573	1.0	0.9984885925573362	99.99638539419713
SMART	SM00228:PDZ	5	0.8169934640522877	0.5874499634087177	PPP1R9A, PDLIM7, RAPGEF6, PDZD2, DLG1	253	148	9131	1.2192874692874691	1.0	0.9937677426597412	99.99841370645584
INTERPRO	IPR001478:PDZ/DHR/GLGF	5	0.8169934640522877	0.6006964350755898	PPP1R9A, PDLIM7, RAPGEF6, PDZD2, DLG1	500	148	17763	1.200202702702703	1.0	0.999946866973435	99.99993175090191
GOTERM_BP_FAT	GO:0030029~actin filament-based process	5	0.8169934640522877	0.7180511965789724	PPP1R9A, SORBS1, PDLIM7, APBB2, DLG1	375	176	13588	1.0293939393939395	1.0	0.9997424280262442	99.99999993087859
GOTERM_BP_FAT	GO:0007010~cytoskeleton organization	8	1.3071895424836601	0.7978452232748438	PPP1R9A, SORBS1, PDLIM7, CNTROB, FTCD, DST, CLN8, DLG1	375	326	13588	0.8891942740286298	1.0	0.9998785878878675	99.99999999972935
GOTERM_BP_FAT	GO:0030036~actin cytoskeleton organization	4	0.6535947712418301	0.8366022702919359	PPP1R9A, SORBS1, PDLIM7, DLG1	375	165	13588	0.8784161616161615	1.0	0.9999376493355544	99.9999999999922
Annotation Cluster 86	Enrichment Score: 0.20481177312893983
Category	Term	Count	%	PValue	Genes	List Total	Pop Hits	Pop Total	Fold Enrichment	Bonferroni	Benjamini	FDR
GOTERM_MF_FAT	GO:0008017~microtubule binding	3	0.49019607843137253	0.5054814245208135	TMOD3, CLASP2, DST	368	61	13288	1.7758374910905201	1.0	0.9942411290535361	99.99603188376163
GOTERM_BP_FAT	GO:0051493~regulation of cytoskeleton organization	4	0.6535947712418301	0.5155490469401462	TMOD3, CLASP2, DST, DLG1	375	99	13588	1.464026936026936	1.0	0.9989975196385716	99.99942966011395
GOTERM_BP_FAT	GO:0033043~regulation of organelle organization	5	0.8169934640522877	0.6161799560681572	TMOD3, TLK2, CLASP2, DST, DLG1	375	154	13588	1.1764502164502166	1.0	0.9992798912134817	99.9999882131619
GOTERM_MF_FAT	GO:0015631~tubulin binding	3	0.49019607843137253	0.6248971016699423	TMOD3, CLASP2, DST	368	76	13288	1.4253432494279175	1.0	0.9977659835659436	99.99992569036851
GOTERM_MF_FAT	GO:0008092~cytoskeletal protein binding	8	1.3071895424836601	0.9428657672063919	CORO2B, SLC26A5, TMOD3, CLASP2, TNNI3, CTNNA1, DST, JAKMIP1	368	414	13288	0.6977525729888678	1.0	0.9999811934794937	100.0
Annotation Cluster 87	Enrichment Score: 0.19938683870217652
Category	Term	Count	%	PValue	Genes	List Total	Pop Hits	Pop Total	Fold Enrichment	Bonferroni	Benjamini	FDR
GOTERM_MF_FAT	GO:0015276~ligand-gated ion channel activity	5	0.8169934640522877	0.3362173494567602	TRPC2, GLRA2, GRID2, CHRNB3, CHRNB1	368	106	13288	1.7032403609515996	1.0	0.9787325690337276	99.7254993829418
GOTERM_MF_FAT	GO:0022834~ligand-gated channel activity	5	0.8169934640522877	0.3362173494567602	TRPC2, GLRA2, GRID2, CHRNB3, CHRNB1	368	106	13288	1.7032403609515996	1.0	0.9787325690337276	99.7254993829418
GOTERM_BP_FAT	GO:0042391~regulation of membrane potential	5	0.8169934640522877	0.4153067655768309	GM98, SLC26A5, GRID2, CHRNB1, DLG1	375	119	13588	1.5224649859943977	1.0	0.9982227390068684	99.98691038976466
GOTERM_BP_FAT	GO:0006873~cellular ion homeostasis	7	1.1437908496732025	0.7283920869643126	TRPC2, GM98, SLC26A5, GRID2, CHRNB1, TNNI3, DLG1	375	261	13588	0.9718109833971903	1.0	0.9997672925244274	99.99999996291056
GOTERM_BP_FAT	GO:0055082~cellular chemical homeostasis	7	1.1437908496732025	0.7512378493147158	TRPC2, GM98, SLC26A5, GRID2, CHRNB1, TNNI3, DLG1	375	268	13588	0.9464278606965175	1.0	0.9997901268756721	99.99999999141934
GOTERM_BP_FAT	GO:0050801~ion homeostasis	7	1.1437908496732025	0.8213839130999403	TRPC2, GM98, SLC26A5, GRID2, CHRNB1, TNNI3, DLG1	375	293	13588	0.865674630261661	1.0	0.9999202752048282	99.9999999999656
GOTERM_BP_FAT	GO:0042592~homeostatic process	13	2.1241830065359477	0.8853556392673478	TRPC2, GM98, VPREB1, CIDEA, WRN, POT1B, TNNI3, DNASE2A, SLC26A5, GRID2, CHRNB1, FANCC, DLG1	375	584	13588	0.806593607305936	1.0	0.9999786081023895	99.99999999999997
GOTERM_BP_FAT	GO:0019725~cellular homeostasis	7	1.1437908496732025	0.914374015757627	TRPC2, GM98, SLC26A5, GRID2, CHRNB1, TNNI3, DLG1	375	343	13588	0.739482993197279	1.0	0.9999920728287862	100.0
GOTERM_BP_FAT	GO:0048878~chemical homeostasis	7	1.1437908496732025	0.9396772204337169	TRPC2, GM98, SLC26A5, GRID2, CHRNB1, TNNI3, DLG1	375	365	13588	0.6949114155251142	1.0	0.9999976813452139	100.0
Annotation Cluster 88	Enrichment Score: 0.186381737471089
Category	Term	Count	%	PValue	Genes	List Total	Pop Hits	Pop Total	Fold Enrichment	Bonferroni	Benjamini	FDR
GOTERM_BP_FAT	GO:0016567~protein ubiquitination	3	0.49019607843137253	0.5460272963678279	GSPT1, RNF2, 4930555K19RIK	375	66	13588	1.6470303030303033	1.0	0.9991618996259214	99.99980681392545
GOTERM_BP_FAT	GO:0032446~protein modification by small protein conjugation	3	0.49019607843137253	0.6440361204146559	GSPT1, RNF2, 4930555K19RIK	375	79	13588	1.3760000000000001	1.0	0.9994521554567253	99.99999664076684
GOTERM_BP_FAT	GO:0070647~protein modification by small protein conjugation or removal	3	0.49019607843137253	0.7847479834522697	GSPT1, RNF2, 4930555K19RIK	375	104	13588	1.0452307692307692	1.0	0.9998529146319557	99.99999999922974
Annotation Cluster 89	Enrichment Score: 0.18045315274158147
Category	Term	Count	%	PValue	Genes	List Total	Pop Hits	Pop Total	Fold Enrichment	Bonferroni	Benjamini	FDR
GOTERM_BP_FAT	GO:0008219~cell death	15	2.450980392156863	0.5340809612626508	SGPL1, DEDD, CIDEA, GZME, DBC1, NFKB1, DNASE2A, STK3, PURB, BAG4, MEF2D, GSPT1, SLK, CLN8, TRIM39	375	507	13588	1.0720315581854043	1.0	0.9990243826044201	99.99970220517027
GOTERM_BP_FAT	GO:0016265~death	15	2.450980392156863	0.5698820069133479	SGPL1, DEDD, CIDEA, GZME, DBC1, NFKB1, DNASE2A, STK3, PURB, BAG4, MEF2D, GSPT1, SLK, CLN8, TRIM39	375	519	13588	1.0472447013487476	1.0	0.9991840435030789	99.9999214003901
SP_PIR_KEYWORDS	Apoptosis	9	1.4705882352941175	0.7349208165454504	SGPL1, MEF2D, SLK, DEDD, CIDEA, NFKB1, TRIM39, STK3, DNASE2A	503	337	17854	0.9479384818684333	1.0	0.9925448756975939	99.99999835904748
GOTERM_BP_FAT	GO:0006915~apoptosis	12	1.9607843137254901	0.7385283418113849	SGPL1, MEF2D, BAG4, GSPT1, SLK, DEDD, CIDEA, NFKB1, TRIM39, STK3, DNASE2A, PURB	375	465	13588	0.9350881720430108	1.0	0.9997749055586324	99.99999998031855
GOTERM_BP_FAT	GO:0012501~programmed cell death	12	1.9607843137254901	0.7581139344009112	SGPL1, MEF2D, BAG4, GSPT1, SLK, DEDD, CIDEA, NFKB1, TRIM39, STK3, DNASE2A, PURB	375	473	13588	0.9192727272727274	1.0	0.9998041172222761	99.99999999462095
Annotation Cluster 90	Enrichment Score: 0.1708919151898736
Category	Term	Count	%	PValue	Genes	List Total	Pop Hits	Pop Total	Fold Enrichment	Bonferroni	Benjamini	FDR
GOTERM_BP_FAT	GO:0043066~negative regulation of apoptosis	7	1.1437908496732025	0.6473763527359944	AGT, CIDEA, APBB2, ITSN1, CTNNA1, CLN8, HELLS	375	239	13588	1.0612663877266388	1.0	0.9994698315733497	99.99999712905985
GOTERM_BP_FAT	GO:0042981~regulation of apoptosis	15	2.450980392156863	0.6647570285927966	COL18A1, RARG, DEDD, CIDEA, WRN, CTNNA1, ITSN1, STK3, BAG4, GSPT1, AGT, GRID2, APBB2, CLN8, HELLS	375	553	13588	0.9828571428571428	1.0	0.9995587258055612	99.99999876320132
GOTERM_BP_FAT	GO:0043069~negative regulation of programmed cell death	7	1.1437908496732025	0.6669947535791428	AGT, CIDEA, APBB2, ITSN1, CTNNA1, CLN8, HELLS	375	244	13588	1.0395191256830603	1.0	0.9995638530907269	99.99999889378266
GOTERM_BP_FAT	GO:0060548~negative regulation of cell death	7	1.1437908496732025	0.6708350652290942	AGT, CIDEA, APBB2, ITSN1, CTNNA1, CLN8, HELLS	375	245	13588	1.0352761904761905	1.0	0.9995684248798624	99.99999908817084
GOTERM_BP_FAT	GO:0043067~regulation of programmed cell death	15	2.450980392156863	0.6828194224346245	COL18A1, RARG, DEDD, CIDEA, WRN, CTNNA1, ITSN1, STK3, BAG4, GSPT1, AGT, GRID2, APBB2, CLN8, HELLS	375	560	13588	0.9705714285714286	1.0	0.9996155493183146	99.99999950845346
GOTERM_BP_FAT	GO:0010941~regulation of cell death	15	2.450980392156863	0.6903889743249069	COL18A1, RARG, DEDD, CIDEA, WRN, CTNNA1, ITSN1, STK3, BAG4, GSPT1, AGT, GRID2, APBB2, CLN8, HELLS	375	563	13588	0.9653996447602131	1.0	0.9996376857643737	99.99999967130418
GOTERM_BP_FAT	GO:0009967~positive regulation of signal transduction	5	0.8169934640522877	0.7011306261337398	FGFBP3, AGT, SHOC2, ITSN1, CTNNA1	375	172	13588	1.0533333333333335	1.0	0.9996712745835572	99.99999981748155
Annotation Cluster 91	Enrichment Score: 0.16892611388062234
Category	Term	Count	%	PValue	Genes	List Total	Pop Hits	Pop Total	Fold Enrichment	Bonferroni	Benjamini	FDR
GOTERM_BP_FAT	GO:0009719~response to endogenous stimulus	7	1.1437908496732025	0.39553997245315703	PHIP, GNAL, SLC1A2, SLC1A3, SORBS1, ACADS, STEAP2	375	184	13588	1.3784927536231886	1.0	0.9980261894473489	99.9772230816453
GOTERM_BP_FAT	GO:0009725~response to hormone stimulus	4	0.6535947712418301	0.8366022702919359	PHIP, SORBS1, ACADS, STEAP2	375	165	13588	0.8784161616161615	1.0	0.9999376493355544	99.9999999999922
GOTERM_BP_FAT	GO:0010033~response to organic substance	10	1.6339869281045754	0.9408323470645408	TRPC2, PHIP, GNAL, SLC1A2, UPF3B, SLC1A3, SORBS1, ACADS, DICER1, STEAP2	375	505	13588	0.7175181518151815	1.0	0.999997706961644	100.0
Annotation Cluster 92	Enrichment Score: 0.16830330365388413
Category	Term	Count	%	PValue	Genes	List Total	Pop Hits	Pop Total	Fold Enrichment	Bonferroni	Benjamini	FDR
GOTERM_MF_FAT	GO:0042803~protein homodimerization activity	6	0.9803921568627451	0.6200726308478306	TRIM66, EIF2AK1, CIDEA, TPD52L1, NFKB1, FOXP2	368	193	13288	1.1225501239017797	1.0	0.9977586092139522	99.99991068494258
GOTERM_MF_FAT	GO:0042802~identical protein binding	8	1.3071895424836601	0.6939099362544479	SYT1, TRIM66, EIF2AK1, CLDN5, CIDEA, TPD52L1, NFKB1, FOXP2	368	290	13288	0.9961019490254872	1.0	0.9983522947045886	99.99999601720528
GOTERM_MF_FAT	GO:0046983~protein dimerization activity	9	1.4705882352941175	0.726682029000953	TRIM66, EIF2AK1, CIDEA, TPD52L1, NFKB1, PDSS1, STK3, FOXP2, ARNT	368	340	13288	0.9558184143222507	1.0	0.9988858200380101	99.99999921952394
Annotation Cluster 93	Enrichment Score: 0.16194326434891826
Category	Term	Count	%	PValue	Genes	List Total	Pop Hits	Pop Total	Fold Enrichment	Bonferroni	Benjamini	FDR
GOTERM_BP_FAT	GO:0007018~microtubule-based movement	4	0.6535947712418301	0.5290476970638416	KIF7, TCTE3, DST, KIFC3	375	101	13588	1.4350363036303628	1.0	0.999008968538123	99.99964382584356
GOTERM_CC_FAT	GO:0015630~microtubule cytoskeleton	11	1.7973856209150325	0.7380447308543009	KIF7, CEP170, CNTROB, LRRCC1, TTLL4, SMEK1, CLASP2, TCTE3, DST, JAKMIP1, KIFC3	326	450	12504	0.9375869120654396	1.0	0.9943764445512536	99.9999986017423
GOTERM_BP_FAT	GO:0007017~microtubule-based process	5	0.8169934640522877	0.8367441692116945	KIF7, CNTROB, TCTE3, DST, KIFC3	375	211	13588	0.8586413902053712	1.0	0.9999336349004274	99.99999999999231
Annotation Cluster 94	Enrichment Score: 0.1537210304007348
Category	Term	Count	%	PValue	Genes	List Total	Pop Hits	Pop Total	Fold Enrichment	Bonferroni	Benjamini	FDR
GOTERM_CC_FAT	GO:0044429~mitochondrial part	18	2.941176470588235	0.20542497749547528	PDK2, ACADSB, ACADS, COX10, BCKDHB, SIRT5, CIDEA, HADHA, PEO1, MTCH2, TOMM70A, PPM1K, IVD, TOMM20, CARS2, MRPL38, PDHX, ABCA12	326	524	12504	1.3175666182737789	1.0	0.9283661880634648	95.5152419272247
GOTERM_CC_FAT	GO:0031967~organelle envelope	13	2.1241830065359477	0.7519002342337324	TRPC2, NUP160, COX10, BCKDHB, CIDEA, SIRT5, HADHA, MTCH2, TOMM70A, TOMM20, NUP107, NUP43, ABCA12	326	540	12504	0.9233810497614179	1.0	0.9951403179752859	99.99999932863733
GOTERM_CC_FAT	GO:0031975~envelope	13	2.1241830065359477	0.7562978153668427	TRPC2, NUP160, COX10, BCKDHB, CIDEA, SIRT5, HADHA, MTCH2, TOMM70A, TOMM20, NUP107, NUP43, ABCA12	326	542	12504	0.9199737396146966	1.0	0.994854623646572	99.9999994726521
GOTERM_CC_FAT	GO:0005740~mitochondrial envelope	9	1.4705882352941175	0.8019270818289395	MTCH2, TOMM70A, COX10, BCKDHB, TOMM20, SIRT5, CIDEA, HADHA, ABCA12	326	391	12504	0.8828707263113301	1.0	0.9966919668098478	99.99999996789596
GOTERM_CC_FAT	GO:0031966~mitochondrial membrane	7	1.1437908496732025	0.9204536597022359	MTCH2, TOMM70A, COX10, BCKDHB, TOMM20, HADHA, ABCA12	326	368	12504	0.7295945585489464	1.0	0.9995644491067982	99.99999999999986
GOTERM_CC_FAT	GO:0005743~mitochondrial inner membrane	4	0.6535947712418301	0.9844049600215268	MTCH2, BCKDHB, HADHA, ABCA12	326	296	12504	0.5183220029845796	1.0	0.9999926412790072	100.0
GOTERM_CC_FAT	GO:0019866~organelle inner membrane	4	0.6535947712418301	0.9888624158493047	MTCH2, BCKDHB, HADHA, ABCA12	326	312	12504	0.491741387446909	1.0	0.9999968364503606	100.0
Annotation Cluster 95	Enrichment Score: 0.1471675357229149
Category	Term	Count	%	PValue	Genes	List Total	Pop Hits	Pop Total	Fold Enrichment	Bonferroni	Benjamini	FDR
GOTERM_BP_FAT	GO:0009152~purine ribonucleotide biosynthetic process	4	0.6535947712418301	0.5682480348423748	ADAL, ATP2A1, ATP6V0A1, NME6	375	107	13588	1.3545669781931464	1.0	0.9991898591986732	99.99991627497477
GOTERM_BP_FAT	GO:0009260~ribonucleotide biosynthetic process	4	0.6535947712418301	0.5932416901920816	ADAL, ATP2A1, ATP6V0A1, NME6	375	111	13588	1.3057537537537538	1.0	0.9992715171726575	99.99996899827126
GOTERM_BP_FAT	GO:0044271~nitrogen compound biosynthetic process	9	1.4705882352941175	0.5941316840796093	DCTD, SLC1A3, ADAL, COX10, ATP2A1, ATP6V0A1, ENOPH1, AMD1, NME6	375	302	13588	1.0798410596026489	1.0	0.9992284357072764	99.99997010922857
GOTERM_BP_FAT	GO:0009150~purine ribonucleotide metabolic process	4	0.6535947712418301	0.6403445213406447	ADAL, ATP2A1, ATP6V0A1, NME6	375	119	13588	1.217971988795518	1.0	0.9994300221995432	99.99999601075004
GOTERM_BP_FAT	GO:0009259~ribonucleotide metabolic process	4	0.6535947712418301	0.67307939219602	ADAL, ATP2A1, ATP6V0A1, NME6	375	125	13588	1.1595093333333333	1.0	0.9995737559776093	99.99999918639998
GOTERM_BP_FAT	GO:0009165~nucleotide biosynthetic process	5	0.8169934640522877	0.7096804040678365	DCTD, ADAL, ATP2A1, ATP6V0A1, NME6	375	174	13588	1.0412260536398468	1.0	0.9997191325650209	99.99999988746146
GOTERM_BP_FAT	GO:0009201~ribonucleoside triphosphate biosynthetic process	3	0.49019607843137253	0.730096227405749	ATP2A1, ATP6V0A1, NME6	375	93	13588	1.1688602150537635	1.0	0.9997685393133298	99.99999996660284
GOTERM_BP_FAT	GO:0009206~purine ribonucleoside triphosphate biosynthetic process	3	0.49019607843137253	0.730096227405749	ATP2A1, ATP6V0A1, NME6	375	93	13588	1.1688602150537635	1.0	0.9997685393133298	99.99999996660284
GOTERM_BP_FAT	GO:0034404~nucleobase, nucleoside and nucleotide biosynthetic process	5	0.8169934640522877	0.7302727431536049	DCTD, ADAL, ATP2A1, ATP6V0A1, NME6	375	179	13588	1.012141527001862	1.0	0.9997613541245749	99.99999996696486
GOTERM_BP_FAT	GO:0034654~nucleobase, nucleoside, nucleotide and nucleic acid biosynthetic process	5	0.8169934640522877	0.7302727431536049	DCTD, ADAL, ATP2A1, ATP6V0A1, NME6	375	179	13588	1.012141527001862	1.0	0.9997613541245749	99.99999996696486
GOTERM_BP_FAT	GO:0006164~purine nucleotide biosynthetic process	4	0.6535947712418301	0.7318587055772937	ADAL, ATP2A1, ATP6V0A1, NME6	375	137	13588	1.0579464720194647	1.0	0.9997620491474037	99.99999997005624
GOTERM_BP_FAT	GO:0009145~purine nucleoside triphosphate biosynthetic process	3	0.49019607843137253	0.7355128386807606	ATP2A1, ATP6V0A1, NME6	375	94	13588	1.1564255319148935	1.0	0.9997741706157937	99.99999997617542
GOTERM_BP_FAT	GO:0009142~nucleoside triphosphate biosynthetic process	3	0.49019607843137253	0.7408367633636349	ATP2A1, ATP6V0A1, NME6	375	95	13588	1.1442526315789474	1.0	0.9997796174583333	99.99999998302171
GOTERM_BP_FAT	GO:0009205~purine ribonucleoside triphosphate metabolic process	3	0.49019607843137253	0.770889975669237	ATP2A1, ATP6V0A1, NME6	375	101	13588	1.0762772277227723	1.0	0.9998379377017985	99.99999999782192
GOTERM_BP_FAT	GO:0009199~ribonucleoside triphosphate metabolic process	3	0.49019607843137253	0.7755934108079181	ATP2A1, ATP6V0A1, NME6	375	102	13588	1.0657254901960784	1.0	0.9998466159697319	99.99999999845835
GOTERM_BP_FAT	GO:0009144~purine nucleoside triphosphate metabolic process	3	0.49019607843137253	0.7935733239266615	ATP2A1, ATP6V0A1, NME6	375	106	13588	1.0255094339622641	1.0	0.9998803806687936	99.99999999961653
GOTERM_BP_FAT	GO:0006163~purine nucleotide metabolic process	4	0.6535947712418301	0.8209512497549575	ADAL, ATP2A1, ATP6V0A1, NME6	375	160	13588	0.9058666666666666	1.0	0.9999218946328725	99.99999999996417
GOTERM_BP_FAT	GO:0009141~nucleoside triphosphate metabolic process	3	0.49019607843137253	0.8294455399498727	ATP2A1, ATP6V0A1, NME6	375	115	13588	0.9452521739130435	1.0	0.9999290456945132	99.99999999998406
Annotation Cluster 96	Enrichment Score: 0.1419351238795122
Category	Term	Count	%	PValue	Genes	List Total	Pop Hits	Pop Total	Fold Enrichment	Bonferroni	Benjamini	FDR
GOTERM_BP_FAT	GO:0016044~membrane organization	8	1.3071895424836601	0.6249119587165863	AP1S3, MRC2, 4930555K19RIK, VAMP2, STEAP2, ITSN1, CLN8, DLG1	375	272	13588	1.0657254901960784	1.0	0.9993258763023033	99.99999196684776
SP_PIR_KEYWORDS	Endocytosis	3	0.49019607843137253	0.7406691025246029	AP1S3, MRC2, ITSN1	503	93	17854	1.145000961970115	1.0	0.9923100449259661	99.99999877946624
GOTERM_BP_FAT	GO:0006897~endocytosis	5	0.8169934640522877	0.7645540977420102	AP1S3, MRC2, 4930555K19RIK, STEAP2, ITSN1	375	188	13588	0.9636879432624114	1.0	0.9998218036333422	99.99999999656876
GOTERM_BP_FAT	GO:0010324~membrane invagination	5	0.8169934640522877	0.7645540977420102	AP1S3, MRC2, 4930555K19RIK, STEAP2, ITSN1	375	188	13588	0.9636879432624114	1.0	0.9998218036333422	99.99999999656876
Annotation Cluster 97	Enrichment Score: 0.13741553299475787
Category	Term	Count	%	PValue	Genes	List Total	Pop Hits	Pop Total	Fold Enrichment	Bonferroni	Benjamini	FDR
GOTERM_MF_FAT	GO:0019787~small conjugating protein ligase activity	4	0.6535947712418301	0.6753752453299753	4930524E20RIK, RNF2, UBE2W, 4930555K19RIK	368	125	13288	1.155478260869565	1.0	0.9985189873542575	99.99999071765042
GOTERM_MF_FAT	GO:0016881~acid-amino acid ligase activity	5	0.8169934640522877	0.6770607506496099	4930524E20RIK, RNF2, TTLL4, UBE2W, 4930555K19RIK	368	166	13288	1.0876113148245155	1.0	0.9984506842645217	99.99999138768779
GOTERM_MF_FAT	GO:0016879~ligase activity, forming carbon-nitrogen bonds	5	0.8169934640522877	0.7843847287386426	4930524E20RIK, RNF2, TTLL4, UBE2W, 4930555K19RIK	368	193	13288	0.9354584365848163	1.0	0.9993996938246028	99.99999997428918
GOTERM_MF_FAT	GO:0004842~ubiquitin-protein ligase activity	3	0.49019607843137253	0.7863863411528934	RNF2, UBE2W, 4930555K19RIK	368	104	13288	1.0415969899665551	1.0	0.9993834698208756	99.99999997751878
Annotation Cluster 98	Enrichment Score: 0.1355346396599194
Category	Term	Count	%	PValue	Genes	List Total	Pop Hits	Pop Total	Fold Enrichment	Bonferroni	Benjamini	FDR
GOTERM_MF_FAT	GO:0016791~phosphatase activity	7	1.1437908496732025	0.646699063237594	PPM1D, BC018242, PPM1K, PTPRG, SYNJ2, ENOPH1, CTDSPL2	368	238	13288	1.0620204603580563	1.0	0.9981977868373496	99.99996861195496
SP_PIR_KEYWORDS	protein phosphatase	4	0.6535947712418301	0.6599404676461621	PPM1D, PPM1K, PTPRG, CTDSPL2	503	120	17854	1.1831676607024517	1.0	0.9888536753509942	99.9999526188001
GOTERM_BP_FAT	GO:0016311~dephosphorylation	4	0.6535947712418301	0.7495084841675024	PPM1D, PPM1K, PTPRG, SYNJ2	375	141	13588	1.0279338061465721	1.0	0.999795358374875	99.99999999036955
GOTERM_MF_FAT	GO:0004721~phosphoprotein phosphatase activity	4	0.6535947712418301	0.7952279920813146	PPM1D, PPM1K, PTPRG, CTDSPL2	368	152	13288	0.9502288329519449	1.0	0.999418872728169	99.99999998776512
GOTERM_BP_FAT	GO:0006470~protein amino acid dephosphorylation	3	0.49019607843137253	0.8257557329480206	PPM1D, PPM1K, PTPRG	375	114	13588	0.9535438596491227	1.0	0.9999229622375627	99.99999999997723
Annotation Cluster 99	Enrichment Score: 0.13406728642841376
Category	Term	Count	%	PValue	Genes	List Total	Pop Hits	Pop Total	Fold Enrichment	Bonferroni	Benjamini	FDR
GOTERM_CC_FAT	GO:0044420~extracellular matrix part	4	0.6535947712418301	0.42970030464172226	COL18A1, SLC1A3, COL1A2, COL8A2	326	92	12504	1.6676447052547345	1.0	0.9728242113567688	99.949044448115
SP_PIR_KEYWORDS	hydroxylation	3	0.49019607843137253	0.5408221613222208	COL18A1, COL1A2, COL8A2	503	64	17854	1.663829522862823	1.0	0.9732405950560434	99.99726810490071
INTERPRO	IPR008160:Collagen triple helix repeat	3	0.49019607843137253	0.6683666752282176	COL18A1, COL1A2, COL8A2	500	81	17763	1.3157777777777777	1.0	0.9999853230269621	99.99999613712961
SP_PIR_KEYWORDS	collagen	3	0.49019607843137253	0.6881789434109742	COL18A1, COL1A2, COL8A2	503	84	17854	1.2676796364669127	1.0	0.9889669768777813	99.9999853003633
GOTERM_CC_FAT	GO:0005578~proteinaceous extracellular matrix	6	0.9803921568627451	0.8892262151257576	COL18A1, SLC1A3, NTNG1, COL1A2, ADAM33, COL8A2	326	297	12504	0.774865216583008	1.0	0.9993117027502681	99.99999999998744
GOTERM_CC_FAT	GO:0031012~extracellular matrix	6	0.9803921568627451	0.9079010876107563	COL18A1, SLC1A3, NTNG1, COL1A2, ADAM33, COL8A2	326	309	12504	0.7447733635118233	1.0	0.9995617986744862	99.99999999999896
SP_PIR_KEYWORDS	extracellular matrix	3	0.49019607843137253	0.9839524765216819	COL18A1, COL1A2, COL8A2	503	213	17854	0.49992999747990924	1.0	0.9999732044121968	100.0
GOTERM_CC_FAT	GO:0044421~extracellular region part	11	1.7973856209150325	0.996553187331196	COL18A1, PCSK2, FGG, SLC1A3, AGT, CXCL16, NTNG1, COL1A2, ADAM33, COL8A2, SLIT2	326	774	12504	0.5451086698054882	1.0	0.9999998662840344	100.0
Annotation Cluster 100	Enrichment Score: 0.12817763273845093
Category	Term	Count	%	PValue	Genes	List Total	Pop Hits	Pop Total	Fold Enrichment	Bonferroni	Benjamini	FDR
SP_PIR_KEYWORDS	cytoskeleton	18	2.941176470588235	0.4685687655182329	PDLIM7, LRRCC1, TTLL4, FTCD, ABI1, CHEK1, SMEK1, CTNNA1, KIFC3, CORO2B, SORBS1, SORBS2, CEP170, CNTROB, TMOD3, CLASP2, DST, JAKMIP1	503	583	17854	1.095901435299012	1.0	0.9621100198105046	99.98035240466035
GOTERM_CC_FAT	GO:0015630~microtubule cytoskeleton	11	1.7973856209150325	0.7380447308543009	KIF7, CEP170, CNTROB, LRRCC1, TTLL4, SMEK1, CLASP2, TCTE3, DST, JAKMIP1, KIFC3	326	450	12504	0.9375869120654396	1.0	0.9943764445512536	99.9999986017423
GOTERM_CC_FAT	GO:0044430~cytoskeletal part	16	2.6143790849673203	0.9096967921558404	PDLIM7, MYO1E, LRRCC1, TTLL4, SMEK1, TCTE3, KIFC3, PPP1R9A, KIF7, SORBS1, CEP170, CNTROB, TMOD3, CLASP2, DLG1, JAKMIP1	326	774	12504	0.7928853378988919	1.0	0.9995555660760549	99.9999999999992
GOTERM_CC_FAT	GO:0005856~cytoskeleton	21	3.431372549019608	0.9761954662307184	PDLIM7, MYO1E, LRRCC1, TTLL4, ABI1, CHEK1, SMEK1, CTNNA1, TCTE3, KIFC3, CORO2B, PPP1R9A, KIF7, SORBS1, CEP170, CNTROB, TMOD3, CLASP2, DST, DLG1, JAKMIP1	326	1122	12504	0.717889833010728	1.0	0.9999797942353347	100.0
Annotation Cluster 101	Enrichment Score: 0.11971670540156196
Category	Term	Count	%	PValue	Genes	List Total	Pop Hits	Pop Total	Fold Enrichment	Bonferroni	Benjamini	FDR
GOTERM_BP_FAT	GO:0001764~neuron migration	3	0.49019607843137253	0.5780806931326328	CCK, MET, APBB2	375	70	13588	1.5529142857142857	1.0	0.9991887588173621	99.99994296135769
GOTERM_BP_FAT	GO:0006928~cell motion	10	1.6339869281045754	0.6848931802094467	SGPL1, EPHA4, CCK, MET, DPYSL5, ITGA1, CLASP2, APBB2, SLIT2, ETV4	375	367	13588	0.9873206176203452	1.0	0.9996057907097896	99.99999955934088
GOTERM_BP_FAT	GO:0016477~cell migration	6	0.9803921568627451	0.7942899907400053	SGPL1, CCK, MET, ITGA1, CLASP2, APBB2	375	240	13588	0.9058666666666667	1.0	0.9998787256801522	99.99999999963812
GOTERM_BP_FAT	GO:0051674~localization of cell	6	0.9803921568627451	0.8951854984544878	SGPL1, CCK, MET, ITGA1, CLASP2, APBB2	375	284	13588	0.7655211267605634	1.0	0.9999847335373699	100.0
GOTERM_BP_FAT	GO:0048870~cell motility	6	0.9803921568627451	0.8951854984544878	SGPL1, CCK, MET, ITGA1, CLASP2, APBB2	375	284	13588	0.7655211267605634	1.0	0.9999847335373699	100.0
Annotation Cluster 102	Enrichment Score: 0.11850398109314639
Category	Term	Count	%	PValue	Genes	List Total	Pop Hits	Pop Total	Fold Enrichment	Bonferroni	Benjamini	FDR
GOTERM_BP_FAT	GO:0010608~posttranscriptional regulation of gene expression	5	0.8169934640522877	0.5847634334891045	EIF2AK1, DICER1, ANKHD1, APBB2, EIF4E2	375	148	13588	1.2241441441441443	1.0	0.9992021274396917	99.99995628312396
GOTERM_BP_FAT	GO:0006417~regulation of translation	3	0.49019607843137253	0.7661010196645879	EIF2AK1, ANKHD1, EIF4E2	375	100	13588	1.08704	1.0	0.9998228224287384	99.99999999692564
GOTERM_BP_FAT	GO:0032268~regulation of cellular protein metabolic process	4	0.6535947712418301	0.9845138019405785	EIF2AK1, ANKHD1, EIF4E2, ARNT	375	280	13588	0.5176380952380952	1.0	0.9999999889323502	100.0
Annotation Cluster 103	Enrichment Score: 0.11827776020833651
Category	Term	Count	%	PValue	Genes	List Total	Pop Hits	Pop Total	Fold Enrichment	Bonferroni	Benjamini	FDR
GOTERM_BP_FAT	GO:0060173~limb development	4	0.6535947712418301	0.6403445213406447	LNP, RAX, RARG, DICER1	375	119	13588	1.217971988795518	1.0	0.9994300221995432	99.99999601075004
GOTERM_BP_FAT	GO:0048736~appendage development	4	0.6535947712418301	0.6403445213406447	LNP, RAX, RARG, DICER1	375	119	13588	1.217971988795518	1.0	0.9994300221995432	99.99999601075004
GOTERM_BP_FAT	GO:0035113~embryonic appendage morphogenesis	3	0.49019607843137253	0.7512105003385082	LNP, RARG, DICER1	375	97	13588	1.120659793814433	1.0	0.9997969537101419	99.99999999140361
GOTERM_BP_FAT	GO:0030326~embryonic limb morphogenesis	3	0.49019607843137253	0.7512105003385082	LNP, RARG, DICER1	375	97	13588	1.120659793814433	1.0	0.9997969537101419	99.99999999140361
GOTERM_BP_FAT	GO:0035107~appendage morphogenesis	3	0.49019607843137253	0.8294455399498727	LNP, RARG, DICER1	375	115	13588	0.9452521739130435	1.0	0.9999290456945132	99.99999999998406
GOTERM_BP_FAT	GO:0035108~limb morphogenesis	3	0.49019607843137253	0.8294455399498727	LNP, RARG, DICER1	375	115	13588	0.9452521739130435	1.0	0.9999290456945132	99.99999999998406
GOTERM_BP_FAT	GO:0048598~embryonic morphogenesis	7	1.1437908496732025	0.9335320445035772	LNP, RARG, RNF2, TMIE, DICER1, SPINT1, DLG1	375	359	13588	0.7065255338904365	1.0	0.9999968842770018	100.0
Annotation Cluster 104	Enrichment Score: 0.10548878475737533
Category	Term	Count	%	PValue	Genes	List Total	Pop Hits	Pop Total	Fold Enrichment	Bonferroni	Benjamini	FDR
GOTERM_BP_FAT	GO:0006508~proteolysis	29	4.738562091503268	0.5651804968384395	OVCH2, PGC, ZNRF1, CNOT4, PCSK2, TRIM65, CUL2, 4930524E20RIK, ADAM2, USP38, CFH, FBXO44, ADAM33, PREPL, ADAM30, USP34, HPN, CBL, GZME, 4930555K19RIK, HLTF, TINAG, ASB8, RNF2, KLHL13, RAD18, RNF138, UBE2W, RSC1A1	375	1034	13588	1.0162527401676338	1.0	0.999172840896183	99.9999057934898
GOTERM_MF_FAT	GO:0004175~endopeptidase activity	12	1.9607843137254901	0.617995473505403	PCSK2, HPN, H13, OVCH2, PGC, ADAM2, PREPL, ADAM33, GZME, ADAM30, TINAG, RSC1A1	368	421	13288	1.029226479396881	1.0	0.9978538099698191	99.99990339388395
UP_SEQ_FEATURE	active site:Charge relay system	6	0.9803921568627451	0.6432420063170429	PCSK2, HPN, OVCH2, PREPL, GZME, ABHD13	444	198	16021	1.0934343434343434	1.0	0.999999321403861	99.99999470660744
SP_PIR_KEYWORDS	zymogen	6	0.9803921568627451	0.6619376210139288	PCSK2, OVCH2, PGC, ADAM33, GZME, AMD1	503	199	17854	1.0702019041529716	1.0	0.9884750020922239	99.9999562407909
SP_PIR_KEYWORDS	Serine protease	5	0.8169934640522877	0.6810464092997652	PCSK2, HPN, OVCH2, PREPL, GZME	503	164	17854	1.0821655433254134	1.0	0.9885902873036639	99.99998005139831
GOTERM_MF_FAT	GO:0004252~serine-type endopeptidase activity	5	0.8169934640522877	0.7705079476763452	PCSK2, HPN, OVCH2, PREPL, GZME	368	189	13288	0.9552564987347596	1.0	0.9994355103071572	99.99999993690771
UP_SEQ_FEATURE	domain:Peptidase S1	3	0.49019607843137253	0.8160937892532032	HPN, OVCH2, GZME	444	111	16021	0.9752252252252253	1.0	0.9999999980045695	99.99999999988887
GOTERM_MF_FAT	GO:0008233~peptidase activity	15	2.450980392156863	0.8325726419851311	HPN, OVCH2, PGC, SPINT1, GZME, TINAG, PCSK2, H13, ADAM2, USP38, PREPL, ADAM33, ADAM30, USP34, RSC1A1	368	629	13288	0.8610976705605862	1.0	0.9996461659397083	99.99999999932535
GOTERM_MF_FAT	GO:0008236~serine-type peptidase activity	5	0.8169934640522877	0.8413905505779722	PCSK2, HPN, OVCH2, PREPL, GZME	368	212	13288	0.8516201804757998	1.0	0.9996788554028877	99.99999999969033
GOTERM_MF_FAT	GO:0017171~serine hydrolase activity	5	0.8169934640522877	0.8440061085101761	PCSK2, HPN, OVCH2, PREPL, GZME	368	213	13288	0.8476219636660544	1.0	0.9996795169597542	99.99999999975624
SP_PIR_KEYWORDS	Protease	12	1.9607843137254901	0.8514968088051731	PCSK2, HPN, H13, OVCH2, PGC, USP38, PREPL, ADAM33, GZME, SPINT1, ADAM30, USP34	503	509	17854	0.8368179918524218	1.0	0.9968971132919882	99.99999999934272
GOTERM_MF_FAT	GO:0070011~peptidase activity, acting on L-amino acid peptides	14	2.287581699346405	0.8562082337685841	HPN, PGC, OVCH2, GZME, TINAG, PCSK2, H13, ADAM2, USP38, PREPL, ADAM33, ADAM30, USP34, RSC1A1	368	603	13288	0.8383445093373711	1.0	0.9997013083826102	99.99999999992451
INTERPRO	IPR001314:Peptidase S1A, chymotrypsin	3	0.49019607843137253	0.9136101932916711	HPN, OVCH2, GZME	500	143	17763	0.7453006993006992	1.0	0.9999999923345405	100.0
INTERPRO	IPR018114:Peptidase S1/S6, chymotrypsin/Hap, active site	3	0.49019607843137253	0.9282273622719129	HPN, OVCH2, GZME	500	151	17763	0.7058145695364237	1.0	0.999999997340782	100.0
SMART	SM00020:Tryp_SPc	3	0.49019607843137253	0.9371845852389636	HPN, OVCH2, GZME	253	159	9131	0.6809605488850772	1.0	0.9999919675878903	99.9999999999999
INTERPRO	IPR001254:Peptidase S1 and S6, chymotrypsin/Hap	3	0.49019607843137253	0.9404882994788792	HPN, OVCH2, GZME	500	159	17763	0.6703018867924527	1.0	0.9999999992138408	100.0
Annotation Cluster 105	Enrichment Score: 0.10416610473716306
Category	Term	Count	%	PValue	Genes	List Total	Pop Hits	Pop Total	Fold Enrichment	Bonferroni	Benjamini	FDR
GOTERM_BP_FAT	GO:0051338~regulation of transferase activity	7	1.1437908496732025	0.4685463667410439	SERINC2, DGKG, ZFYVE28, MET, MLLT1, CLN8, DLG1	375	199	13588	1.2745862646566166	1.0	0.9985086376381215	99.99733227261656
GOTERM_BP_FAT	GO:0051347~positive regulation of transferase activity	4	0.6535947712418301	0.7226744636677497	SERINC2, DGKG, MET, DLG1	375	135	13588	1.0736197530864198	1.0	0.9997604290802715	99.99999994752116
GOTERM_BP_FAT	GO:0045859~regulation of protein kinase activity	5	0.8169934640522877	0.7572417569005114	DGKG, ZFYVE28, MET, MLLT1, DLG1	375	186	13588	0.9740501792114696	1.0	0.9998064299484056	99.99999999428853
GOTERM_BP_FAT	GO:0043549~regulation of kinase activity	5	0.8169934640522877	0.7786638712320384	DGKG, ZFYVE28, MET, MLLT1, DLG1	375	192	13588	0.9436111111111112	1.0	0.9998382970664926	99.99999999877453
GOTERM_BP_FAT	GO:0045860~positive regulation of protein kinase activity	3	0.49019607843137253	0.859612429271968	DGKG, MET, DLG1	375	124	13588	0.8766451612903225	1.0	0.9999618856613444	99.99999999999937
GOTERM_BP_FAT	GO:0033674~positive regulation of kinase activity	3	0.49019607843137253	0.8769301941178183	DGKG, MET, DLG1	375	130	13588	0.8361846153846154	1.0	0.9999734594700841	99.99999999999993
GOTERM_BP_FAT	GO:0042325~regulation of phosphorylation	6	0.9803921568627451	0.904947470968007	EIF2AK1, DGKG, ZFYVE28, MET, MLLT1, DLG1	375	290	13588	0.7496827586206897	1.0	0.999989070612554	100.0
GOTERM_BP_FAT	GO:0051174~regulation of phosphorus metabolic process	6	0.9803921568627451	0.9208037028249311	EIF2AK1, DGKG, ZFYVE28, MET, MLLT1, DLG1	375	301	13588	0.7222857142857143	1.0	0.9999936629516948	100.0
GOTERM_BP_FAT	GO:0019220~regulation of phosphate metabolic process	6	0.9803921568627451	0.9208037028249311	EIF2AK1, DGKG, ZFYVE28, MET, MLLT1, DLG1	375	301	13588	0.7222857142857143	1.0	0.9999936629516948	100.0
Annotation Cluster 106	Enrichment Score: 0.10068653952846483
Category	Term	Count	%	PValue	Genes	List Total	Pop Hits	Pop Total	Fold Enrichment	Bonferroni	Benjamini	FDR
UP_SEQ_FEATURE	repeat:TPR 1	4	0.6535947712418301	0.7014159288076709	FKBP5, TOMM70A, SMG7, ACAD11	444	130	16021	1.1102564102564103	1.0	0.9999998364132785	99.9999997068498
UP_SEQ_FEATURE	repeat:TPR 2	4	0.6535947712418301	0.7014159288076709	FKBP5, TOMM70A, SMG7, ACAD11	444	130	16021	1.1102564102564103	1.0	0.9999998364132785	99.9999997068498
INTERPRO	IPR001440:Tetratricopeptide TPR-1	3	0.49019607843137253	0.7508201275546791	FKBP5, TOMM70A, ACAD11	500	95	17763	1.1218736842105264	1.0	0.9999958367106654	99.99999995354987
SP_PIR_KEYWORDS	tpr repeat	4	0.6535947712418301	0.761968330352842	FKBP5, TOMM70A, SMG7, ACAD11	503	141	17854	1.0069512005978314	1.0	0.9929468286412719	99.99999961624361
SMART	SM00028:TPR	3	0.49019607843137253	0.8199196910264456	FKBP5, TOMM70A, ACAD11	253	112	9131	0.9667207792207791	1.0	0.9997653622652074	99.99999994909766
INTERPRO	IPR019734:Tetratricopeptide repeat	3	0.49019607843137253	0.8266884083335263	FKBP5, TOMM70A, ACAD11	500	112	17763	0.9515892857142857	1.0	0.999999642834203	99.99999999983082
INTERPRO	IPR013026:Tetratricopeptide region	3	0.49019607843137253	0.8340984116645199	FKBP5, TOMM70A, ACAD11	500	114	17763	0.9348947368421053	1.0	0.9999997132136199	99.99999999991392
UP_SEQ_FEATURE	repeat:TPR 3	3	0.49019607843137253	0.8417903512295777	FKBP5, TOMM70A, ACAD11	444	118	16021	0.9173728813559323	1.0	0.999999999386936	99.99999999999038
INTERPRO	IPR011990:Tetratricopeptide-like helical	3	0.49019607843137253	0.926536784439008	FKBP5, TOMM70A, ACAD11	500	150	17763	0.71052	1.0	0.9999999973413947	100.0
Annotation Cluster 107	Enrichment Score: 0.09831218516196286
Category	Term	Count	%	PValue	Genes	List Total	Pop Hits	Pop Total	Fold Enrichment	Bonferroni	Benjamini	FDR
GOTERM_BP_FAT	GO:0060537~muscle tissue development	4	0.6535947712418301	0.7272967817690059	DICER1, MET, FOXP2, DLG1	375	136	13588	1.0657254901960784	1.0	0.9997694259904645	99.99999996033843
GOTERM_BP_FAT	GO:0035295~tube development	7	1.1437908496732025	0.7383578647284398	AGT, DICER1, PPP3R1, ETV4, FOXP2, DLG1, NFIB	375	264	13588	0.9607676767676769	1.0	0.9997816289639618	99.99999998010367
GOTERM_BP_FAT	GO:0007517~muscle organ development	4	0.6535947712418301	0.8669351267160752	DICER1, MET, FOXP2, DLG1	375	176	13588	0.8235151515151515	1.0	0.999969026933392	99.99999999999974
GOTERM_BP_FAT	GO:0014706~striated muscle tissue development	3	0.49019607843137253	0.868532527973546	DICER1, MET, FOXP2	375	127	13588	0.8559370078740158	1.0	0.9999698591970202	99.99999999999979
Annotation Cluster 108	Enrichment Score: 0.09780503526372723
Category	Term	Count	%	PValue	Genes	List Total	Pop Hits	Pop Total	Fold Enrichment	Bonferroni	Benjamini	FDR
GOTERM_BP_FAT	GO:0007155~cell adhesion	14	2.287581699346405	0.7764062044243476	COL18A1, SVEP1, CLDN5, ITGA1, TMEM8, VEZT, CTNNA1, SORBS1, AGT, ADAM2, PCDHB17, COL8A2, DST, DLG1	375	561	13588	0.9042519310754605	1.0	0.9998394559845071	99.99999999854877
GOTERM_BP_FAT	GO:0022610~biological adhesion	14	2.287581699346405	0.7785025147203942	COL18A1, SVEP1, CLDN5, ITGA1, TMEM8, VEZT, CTNNA1, SORBS1, AGT, ADAM2, PCDHB17, COL8A2, DST, DLG1	375	562	13588	0.9026429418742586	1.0	0.9998428928387841	99.99999999875956
SP_PIR_KEYWORDS	cell adhesion	9	1.4705882352941175	0.8418522504123133	COL18A1, SVEP1, ADAM2, PCDHB17, ITGA1, TMEM8, CTNNA1, DST, COL8A2	503	380	17854	0.8406717589201631	1.0	0.9964402358790346	99.99999999846294
Annotation Cluster 109	Enrichment Score: 0.096657276797274
Category	Term	Count	%	PValue	Genes	List Total	Pop Hits	Pop Total	Fold Enrichment	Bonferroni	Benjamini	FDR
GOTERM_BP_FAT	GO:0001701~in utero embryonic development	7	1.1437908496732025	0.7480614828982484	GINS1, MYO1E, ATP6V0A1, SPINT1, AMD1, NSDHL, ARNT	375	267	13588	0.9499725343320851	1.0	0.9997950774113253	99.99999998939957
GOTERM_BP_FAT	GO:0043009~chordate embryonic development	10	1.6339869281045754	0.8239895350766081	GINS1, MYO1E, ATP6V0A1, SPINT1, VEZT, ABI1, AMD1, DLG1, NSDHL, ARNT	375	421	13588	0.8606809184481394	1.0	0.9999213056744126	99.99999999997307
GOTERM_BP_FAT	GO:0009792~embryonic development ending in birth or egg hatching	10	1.6339869281045754	0.8320878483732346	GINS1, MYO1E, ATP6V0A1, SPINT1, VEZT, ABI1, AMD1, DLG1, NSDHL, ARNT	375	425	13588	0.8525803921568628	1.0	0.9999325412119229	99.99999999998771
Annotation Cluster 110	Enrichment Score: 0.09561662496185468
Category	Term	Count	%	PValue	Genes	List Total	Pop Hits	Pop Total	Fold Enrichment	Bonferroni	Benjamini	FDR
GOTERM_BP_FAT	GO:0006091~generation of precursor metabolites and energy	7	1.1437908496732025	0.7283920869643126	PPP1R3C, COX10, OGDHL, ATP6V0A1, 4833423E24RIK, STEAP2, DHTKD1	375	261	13588	0.9718109833971903	1.0	0.9997672925244274	99.99999996291056
GOTERM_BP_FAT	GO:0006006~glucose metabolic process	4	0.6535947712418301	0.745185084580128	PDK2, PPP1R3C, OGDHL, DHTKD1	375	140	13588	1.0352761904761905	1.0	0.9997947213525293	99.99999998719251
GOTERM_BP_FAT	GO:0019318~hexose metabolic process	4	0.6535947712418301	0.8482624637334725	PDK2, PPP1R3C, OGDHL, DHTKD1	375	169	13588	0.8576252465483235	1.0	0.999950119141184	99.99999999999773
GOTERM_BP_FAT	GO:0005996~monosaccharide metabolic process	4	0.6535947712418301	0.9002722795243234	PDK2, PPP1R3C, OGDHL, DHTKD1	375	191	13588	0.7588411867364747	1.0	0.999987605235752	100.0
Annotation Cluster 111	Enrichment Score: 0.09193619291562852
Category	Term	Count	%	PValue	Genes	List Total	Pop Hits	Pop Total	Fold Enrichment	Bonferroni	Benjamini	FDR
GOTERM_BP_FAT	GO:0051969~regulation of transmission of nerve impulse	3	0.49019607843137253	0.7978652341953317	GRM5, GM98, SLC1A3	375	107	13588	1.0159252336448599	1.0	0.9998745808647197	99.9999999997298
GOTERM_BP_FAT	GO:0044057~regulation of system process	5	0.8169934640522877	0.8079658316154242	GRM5, GM98, SLC1A3, ATP2A1, TNNI3	375	201	13588	0.9013598673300167	1.0	0.9998994099489643	99.99999999988496
GOTERM_BP_FAT	GO:0031644~regulation of neurological system process	3	0.49019607843137253	0.8219944483884932	GRM5, GM98, SLC1A3	375	113	13588	0.9619823008849558	1.0	0.9999190790976539	99.99999999996749
Annotation Cluster 112	Enrichment Score: 0.091787878184185
Category	Term	Count	%	PValue	Genes	List Total	Pop Hits	Pop Total	Fold Enrichment	Bonferroni	Benjamini	FDR
SP_PIR_KEYWORDS	SH2 domain	3	0.49019607843137253	0.7899538329855285	CBL, BMX, BCAR3	503	103	17854	1.0338358200312687	1.0	0.9945801161262494	99.99999992909268
SMART	SM00252:SH2	3	0.49019607843137253	0.8160220163616007	CBL, BMX, BCAR3	253	111	9131	0.9754299754299754	1.0	0.9997892200613155	99.99999993350094
INTERPRO	IPR000980:SH2 motif	3	0.49019607843137253	0.8228729355367349	CBL, BMX, BCAR3	500	111	17763	0.9601621621621622	1.0	0.9999996815553217	99.99999999976306
Annotation Cluster 113	Enrichment Score: 0.08318014545675464
Category	Term	Count	%	PValue	Genes	List Total	Pop Hits	Pop Total	Fold Enrichment	Bonferroni	Benjamini	FDR
GOTERM_CC_FAT	GO:0015630~microtubule cytoskeleton	11	1.7973856209150325	0.7380447308543009	KIF7, CEP170, CNTROB, LRRCC1, TTLL4, SMEK1, CLASP2, TCTE3, DST, JAKMIP1, KIFC3	326	450	12504	0.9375869120654396	1.0	0.9943764445512536	99.9999986017423
SP_PIR_KEYWORDS	microtubule	5	0.8169934640522877	0.8721059782690391	KIF7, CEP170, CLASP2, JAKMIP1, KIFC3	503	221	17854	0.8030549733274561	1.0	0.9975247069521527	99.99999999991256
GOTERM_CC_FAT	GO:0005874~microtubule	5	0.8169934640522877	0.8745962603656462	KIF7, CEP170, CLASP2, JAKMIP1, KIFC3	326	240	12504	0.799079754601227	1.0	0.9991666523024737	99.99999999993294
Annotation Cluster 114	Enrichment Score: 0.08067472628889713
Category	Term	Count	%	PValue	Genes	List Total	Pop Hits	Pop Total	Fold Enrichment	Bonferroni	Benjamini	FDR
UP_SEQ_FEATURE	topological domain:Extracellular	58	9.477124183006536	0.6901548522995242	1200009O22RIK, GPR161, GLRA2, CLDN5, SLC35A3, SLC7A6, IL17RB, LPHN3, SLC1A2, PTGIR, SLC1A3, 5330417C22RIK, TAS2R140, ADAM2, GRID2, CALCRL, SLC22A5, MRGPRB2, TMEFF2, TMEFF1, STX3, MRGPRB5, LNP, SLC33A1, PTPRG, TMIE, LIFR, LMBRD2, GRM5, SLC26A5, KCNT1, DARC, TSHR, DCBLD1, OLFR1086, FPR1, PAQR7, PAQR8, GCGR, GPR141, ADAM33, GPR156, TRPC2, HPN, PLB1, MRC2, MET, SLC6A14, ITGA1, GJB4, TMEM8, FZD5, EPHA…	444	2174	16021	0.9626648267402638	1.0	0.9999997745357783	99.99999946489042
GOTERM_CC_FAT	GO:0005886~plasma membrane	67	10.947712418300654	0.910632418017389	SLC22A17, SYT1, GPR161, GLRA2, CLDN5, MITD1, ITSN1, ZNRF1, SLC7A6, IL17RB, AP1S3, LPHN3, CHIC1, SLC1A2, PTGIR, SLC1A3, GRID2, SLC22A5, CALCRL, DLG1, TMEFF1, STX3, LIFR, PNPLA2, VEZT, CTNNA1, GRM5, GNAL, KCNT1, SLC26A5, STXBP5, VAMP2, STEAP2, TSHR, DST, OLFR1086, VPREB1, FPR1, PAQR7, PAQR8, ABI1, LRIG2, GCGR, ABCA3, GPR141, SORBS1, RASA2, RHEBL1, GPR156, TRPC2, MS4A4B, HPN, PLB1, CBL, MET, NTNG1, …	326	2906	12504	0.8843222611140902	1.0	0.9995358892716462	99.99999999999932
SP_PIR_KEYWORDS	cell membrane	41	6.699346405228758	0.9113520367322674	GPR161, OLFR1086, GLRA2, CLDN5, FPR1, PAQR7, LRIG2, PAQR8, GCGR, SLC7A6, GPR141, IL17RB, LPHN3, PTGIR, CHIC1, SORBS1, GRID2, SLC22A5, CALCRL, DLG1, RHEBL1, RASA2, GPR156, TMEFF1, PLB1, NTNG1, LIFR, GJB4, VEZT, PNPLA2, CTNNA1, FZD5, GRM5, SLC26A5, KCNT1, STXBP5, CHRNB3, CHRNB1, STEAP2, TSHR, RSC1A1	503	1713	17854	0.8495599665289059	1.0	0.9989752114353846	99.99999999999937
Annotation Cluster 115	Enrichment Score: 0.07249839939778513
Category	Term	Count	%	PValue	Genes	List Total	Pop Hits	Pop Total	Fold Enrichment	Bonferroni	Benjamini	FDR
UP_SEQ_FEATURE	domain:RRM	3	0.49019607843137253	0.7633070616274061	ALKBH8, SYNJ2, CNOT4	444	99	16021	1.0934343434343434	1.0	0.9999999858001526	99.99999999328197
SMART	SM00360:RRM	5	0.8169934640522877	0.8419710842481359	ALKBH8, MSI2, SYNJ2, CNOT4, RBM26	253	212	9131	0.8512006861063466	1.0	0.9998454343768421	99.9999999900313
INTERPRO	IPR000504:RNA recognition motif, RNP-1	5	0.8169934640522877	0.8502043299446531	ALKBH8, MSI2, SYNJ2, CNOT4, RBM26	500	212	17763	0.8378773584905661	1.0	0.9999998576326106	99.99999999998226
INTERPRO	IPR012677:Nucleotide-binding, alpha-beta plait	5	0.8169934640522877	0.8527316667212932	ALKBH8, UPF3B, MSI2, CNOT4, RBM26	500	213	17763	0.833943661971831	1.0	0.9999998557509411	99.99999999998637
SP_PIR_KEYWORDS	rna-binding	10	1.6339869281045754	0.9314849501892627	KRR1, ALKBH8, RNMT, DICER1, MSI2, NUFIP1, SYNJ2, EIF4E2, CNOT4, RBM26	503	485	17854	0.7318562849705889	1.0	0.9993997408576358	99.99999999999997
Annotation Cluster 116	Enrichment Score: 0.051885514262930525
Category	Term	Count	%	PValue	Genes	List Total	Pop Hits	Pop Total	Fold Enrichment	Bonferroni	Benjamini	FDR
GOTERM_BP_FAT	GO:0048568~embryonic organ development	6	0.9803921568627451	0.797234556682241	RARG, TMIE, SPINT1, DLG1, NSDHL, ARNT	375	241	13588	0.9021078838174273	1.0	0.9998805385729326	99.9999999997154
GOTERM_BP_FAT	GO:0048598~embryonic morphogenesis	7	1.1437908496732025	0.9335320445035772	LNP, RARG, RNF2, TMIE, DICER1, SPINT1, DLG1	375	359	13588	0.7065255338904365	1.0	0.9999968842770018	100.0
GOTERM_BP_FAT	GO:0048562~embryonic organ morphogenesis	3	0.49019607843137253	0.9389189659730227	RARG, TMIE, DLG1	375	161	13588	0.6751801242236025	1.0	0.9999976375934088	100.0
Annotation Cluster 117	Enrichment Score: 0.050374688014058616
Category	Term	Count	%	PValue	Genes	List Total	Pop Hits	Pop Total	Fold Enrichment	Bonferroni	Benjamini	FDR
SP_PIR_KEYWORDS	Lectin	4	0.6535947712418301	0.8523579497213399	LPHN3, MRC2, GALNTL2, CLEC14A	503	167	17854	0.8501803549957738	1.0	0.9967816727491188	99.99999999939236
GOTERM_MF_FAT	GO:0005529~sugar binding	4	0.6535947712418301	0.8804833922000992	LPHN3, MRC2, GALNTL2, CLEC14A	368	181	13288	0.7979822243574346	1.0	0.9998285678000921	99.99999999999473
GOTERM_MF_FAT	GO:0030246~carbohydrate binding	6	0.9803921568627451	0.9408767812467296	FGFBP3, LPHN3, MRC2, GALNTL2, CFH, CLEC14A	368	317	13288	0.6834453435742697	1.0	0.9999802808311725	100.0
Annotation Cluster 118	Enrichment Score: 0.049162517054963537
Category	Term	Count	%	PValue	Genes	List Total	Pop Hits	Pop Total	Fold Enrichment	Bonferroni	Benjamini	FDR
SMART	SM00248:ANK	5	0.8169934640522877	0.8688396733921384	TRPC2, ASB8, ANKIB1, NFKB1, ANKHD1	253	223	9131	0.8092132083163474	1.0	0.9998768991553569	99.99999999902631
SP_PIR_KEYWORDS	ank repeat	5	0.8169934640522877	0.8743156993217533	TRPC2, ASB8, ANKIB1, NFKB1, ANKHD1	503	222	17854	0.7994376085827378	1.0	0.9975156194386627	99.99999999993089
INTERPRO	IPR002110:Ankyrin	5	0.8169934640522877	0.8760723670128039	TRPC2, ASB8, ANKIB1, NFKB1, ANKHD1	500	223	17763	0.7965470852017938	1.0	0.9999999336836196	99.99999999999906
UP_SEQ_FEATURE	repeat:ANK 2	4	0.6535947712418301	0.9017356319991958	TRPC2, ASB8, ANKIB1, NFKB1	444	191	16021	0.7556719022687609	1.0	0.9999999999934193	100.0
UP_SEQ_FEATURE	repeat:ANK 1	4	0.6535947712418301	0.9017356319991958	TRPC2, ASB8, ANKIB1, NFKB1	444	191	16021	0.7556719022687609	1.0	0.9999999999934193	100.0
UP_SEQ_FEATURE	repeat:ANK 3	3	0.49019607843137253	0.9369545681959403	TRPC2, ASB8, NFKB1	444	159	16021	0.6808176100628931	1.0	0.9999999999998943	100.0
Annotation Cluster 119	Enrichment Score: 0.04883835002963089
Category	Term	Count	%	PValue	Genes	List Total	Pop Hits	Pop Total	Fold Enrichment	Bonferroni	Benjamini	FDR
GOTERM_BP_FAT	GO:0009952~anterior/posterior pattern formation	4	0.6535947712418301	0.7969162292886527	RARG, RNF2, YY1, ABI1	375	153	13588	0.9473115468409585	1.0	0.999883434622479	99.99999999970787
GOTERM_BP_FAT	GO:0003002~regionalization	4	0.6535947712418301	0.9369622054115317	RARG, RNF2, YY1, ABI1	375	214	13588	0.6772834890965732	1.0	0.9999974706851789	100.0
GOTERM_BP_FAT	GO:0007389~pattern specification process	5	0.8169934640522877	0.9557629817800165	RAX, RARG, RNF2, YY1, ABI1	375	284	13588	0.6379342723004695	1.0	0.9999992855840427	100.0
Annotation Cluster 120	Enrichment Score: 0.04670249978275076
Category	Term	Count	%	PValue	Genes	List Total	Pop Hits	Pop Total	Fold Enrichment	Bonferroni	Benjamini	FDR
GOTERM_MF_FAT	GO:0003924~GTPase activity	4	0.6535947712418301	0.6908759867171372	GNAL, DNM1L, GSPT1, GUF1	368	128	13288	1.1283967391304348	1.0	0.9983791701385312	99.9999954097377
GOTERM_MF_FAT	GO:0005525~GTP binding	7	1.1437908496732025	0.9294382737708736	GNAL, DNM1L, GSPT1, DOCK8, GUF1, DOCK6, RHEBL1	368	354	13288	0.7140137558339474	1.0	0.9999668705266864	100.0
GOTERM_MF_FAT	GO:0019001~guanyl nucleotide binding	7	1.1437908496732025	0.9389914375267951	GNAL, DNM1L, GSPT1, DOCK8, GUF1, DOCK6, RHEBL1	368	363	13288	0.6963109354413702	1.0	0.999979533502703	100.0
GOTERM_MF_FAT	GO:0032561~guanyl ribonucleotide binding	7	1.1437908496732025	0.9389914375267951	GNAL, DNM1L, GSPT1, DOCK8, GUF1, DOCK6, RHEBL1	368	363	13288	0.6963109354413702	1.0	0.999979533502703	100.0
UP_SEQ_FEATURE	nucleotide phosphate-binding region:GTP	5	0.8169934640522877	0.9475293369407187	GNAL, DNM1L, GSPT1, GUF1, RHEBL1	444	274	16021	0.6584549878345498	1.0	0.9999999999999676	100.0
SP_PIR_KEYWORDS	gtp-binding	5	0.8169934640522877	0.9777963721096556	GNAL, DNM1L, GSPT1, GUF1, RHEBL1	503	313	17854	0.5670132559276926	1.0	0.9999432956105117	100.0
Annotation Cluster 121	Enrichment Score: 0.042753901864213115
Category	Term	Count	%	PValue	Genes	List Total	Pop Hits	Pop Total	Fold Enrichment	Bonferroni	Benjamini	FDR
GOTERM_BP_FAT	GO:0034470~ncRNA processing	4	0.6535947712418301	0.8143428225258822	KRR1, INTS7, DICER1, TRPT1	375	158	13588	0.9173333333333333	1.0	0.9999077934179939	99.99999999993447
GOTERM_BP_FAT	GO:0034660~ncRNA metabolic process	4	0.6535947712418301	0.9197302463048356	KRR1, INTS7, CARS2, TRPT1	375	202	13588	0.7175181518151814	1.0	0.9999934908132455	100.0
GOTERM_BP_FAT	GO:0006396~RNA processing	6	0.9803921568627451	0.9937349228731585	KRR1, RNMT, INTS7, DICER1, TRPT1, PRPF4	375	437	13588	0.49750114416475977	1.0	0.9999999997646293	100.0
Annotation Cluster 122	Enrichment Score: 0.03775429375824304
Category	Term	Count	%	PValue	Genes	List Total	Pop Hits	Pop Total	Fold Enrichment	Bonferroni	Benjamini	FDR
GOTERM_BP_FAT	GO:0043065~positive regulation of apoptosis	5	0.8169934640522877	0.9137257710132323	COL18A1, RARG, DEDD, APBB2, STK3	375	248	13588	0.7305376344086022	1.0	0.9999920771768882	100.0
GOTERM_BP_FAT	GO:0043068~positive regulation of programmed cell death	5	0.8169934640522877	0.9167743919009257	COL18A1, RARG, DEDD, APBB2, STK3	375	250	13588	0.7246933333333334	1.0	0.9999928198905463	100.0
GOTERM_BP_FAT	GO:0010942~positive regulation of cell death	5	0.8169934640522877	0.9197266503292505	COL18A1, RARG, DEDD, APBB2, STK3	375	252	13588	0.718941798941799	1.0	0.9999937257482978	100.0
Annotation Cluster 123	Enrichment Score: 0.03753000813901108
Category	Term	Count	%	PValue	Genes	List Total	Pop Hits	Pop Total	Fold Enrichment	Bonferroni	Benjamini	FDR
GOTERM_BP_FAT	GO:0006461~protein complex assembly	5	0.8169934640522877	0.8752524888567983	FGG, COX10, ATP6V0A1, TAF9, PDSS1	375	227	13588	0.7981204111600588	1.0	0.9999725508223352	99.99999999999991
GOTERM_BP_FAT	GO:0070271~protein complex biogenesis	5	0.8169934640522877	0.8752524888567983	FGG, COX10, ATP6V0A1, TAF9, PDSS1	375	227	13588	0.7981204111600588	1.0	0.9999725508223352	99.99999999999991
GOTERM_BP_FAT	GO:0065003~macromolecular complex assembly	7	1.1437908496732025	0.9074769956603909	FGG, COX10, DICER1, ATP6V0A1, TAF9, PDSS1, HELLS	375	338	13588	0.7504220907297832	1.0	0.9999896891918668	100.0
GOTERM_BP_FAT	GO:0034622~cellular macromolecular complex assembly	4	0.6535947712418301	0.9407021163781242	FGG, COX10, DICER1, HELLS	375	217	13588	0.6679201228878648	1.0	0.9999977722100405	100.0
GOTERM_BP_FAT	GO:0043933~macromolecular complex subunit organization	7	1.1437908496732025	0.9416106062294329	FGG, COX10, DICER1, ATP6V0A1, TAF9, PDSS1, HELLS	375	367	13588	0.6911244323342417	1.0	0.9999977565606107	100.0
GOTERM_BP_FAT	GO:0034621~cellular macromolecular complex subunit organization	4	0.6535947712418301	0.9669280409749788	FGG, COX10, DICER1, HELLS	375	245	13588	0.5915863945578231	1.0	0.9999997271103593	100.0
Annotation Cluster 124	Enrichment Score: 0.02544362839676555
Category	Term	Count	%	PValue	Genes	List Total	Pop Hits	Pop Total	Fold Enrichment	Bonferroni	Benjamini	FDR
GOTERM_MF_FAT	GO:0020037~heme binding	3	0.49019607843137253	0.9109893891702495	CYP2G1, EIF2AK1, 4833423E24RIK	368	144	13288	0.7522644927536232	1.0	0.9999347506699406	99.99999999999993
GOTERM_MF_FAT	GO:0046906~tetrapyrrole binding	3	0.49019607843137253	0.9241070818434817	CYP2G1, EIF2AK1, 4833423E24RIK	368	151	13288	0.717391304347826	1.0	0.9999593577129832	99.99999999999999
GOTERM_MF_FAT	GO:0005506~iron ion binding	4	0.6535947712418301	0.9963994929093489	CYP2G1, EIF2AK1, 4833423E24RIK, STEAP2	368	343	13288	0.42109266066675116	1.0	0.9999999984806417	100.0
Annotation Cluster 125	Enrichment Score: 0.022503816837761207
Category	Term	Count	%	PValue	Genes	List Total	Pop Hits	Pop Total	Fold Enrichment	Bonferroni	Benjamini	FDR
SP_PIR_KEYWORDS	prenylation	3	0.49019607843137253	0.9177480219355338	PTGIR, RPGR, RHEBL1	503	145	17854	0.7343799273325564	1.0	0.9991183818657413	99.99999999999977
UP_SEQ_FEATURE	propeptide:Removed in mature form	4	0.6535947712418301	0.9451837126072719	PTGIR, RPGR, NTNG1, RHEBL1	444	220	16021	0.6560606060606061	1.0	0.9999999999999604	100.0
SP_PIR_KEYWORDS	methylation	3	0.49019607843137253	0.9868448138007745	PTGIR, RPGR, RHEBL1	503	221	17854	0.4818329839964737	1.0	0.9999808111943576	100.0
Annotation Cluster 126	Enrichment Score: 0.021087730418809705
Category	Term	Count	%	PValue	Genes	List Total	Pop Hits	Pop Total	Fold Enrichment	Bonferroni	Benjamini	FDR
GOTERM_MF_FAT	GO:0008092~cytoskeletal protein binding	8	1.3071895424836601	0.9428657672063919	CORO2B, SLC26A5, TMOD3, CLASP2, TNNI3, CTNNA1, DST, JAKMIP1	368	414	13288	0.6977525729888678	1.0	0.9999811934794937	100.0
SP_PIR_KEYWORDS	actin-binding	4	0.6535947712418301	0.955188204322032	CORO2B, TMOD3, TNNI3, DST	503	226	17854	0.6282306163021868	1.0	0.9997355833561221	100.0
GOTERM_MF_FAT	GO:0003779~actin binding	5	0.8169934640522877	0.9598381113361096	CORO2B, TMOD3, TNNI3, CTNNA1, DST	368	288	13288	0.626887077294686	1.0	0.9999945977897523	100.0
Annotation Cluster 127	Enrichment Score: 0.01949147334996733
Category	Term	Count	%	PValue	Genes	List Total	Pop Hits	Pop Total	Fold Enrichment	Bonferroni	Benjamini	FDR
GOTERM_CC_FAT	GO:0005764~lysosome	3	0.49019607843137253	0.9481990719878025	ZNRF1, 4930471M23RIK, DNASE2A	326	178	12504	0.6464465430481837	1.0	0.9998610006976278	100.0
GOTERM_CC_FAT	GO:0000323~lytic vacuole	3	0.49019607843137253	0.9493267494616185	ZNRF1, 4930471M23RIK, DNASE2A	326	179	12504	0.6428351098467971	1.0	0.99985864386589	100.0
GOTERM_CC_FAT	GO:0005773~vacuole	3	0.49019607843137253	0.9709801144993343	ZNRF1, 4930471M23RIK, DNASE2A	326	204	12504	0.5640562973655721	1.0	0.9999673512523681	100.0
Annotation Cluster 128	Enrichment Score: 0.012870397386906061
Category	Term	Count	%	PValue	Genes	List Total	Pop Hits	Pop Total	Fold Enrichment	Bonferroni	Benjamini	FDR
INTERPRO	IPR008957:Fibronectin, type III-like fold	3	0.49019607843137253	0.9695200289129292	EPHA4, PTPRG, LIFR	500	187	17763	0.5699358288770053	1.0	0.9999999999931697	100.0
SMART	SM00060:FN3	3	0.49019607843137253	0.9705405100478948	EPHA4, PTPRG, LIFR	253	191	9131	0.5668729176582579	1.0	0.9999995544328536	100.0
INTERPRO	IPR003961:Fibronectin, type III	3	0.49019607843137253	0.9723404543543692	EPHA4, PTPRG, LIFR	500	191	17763	0.5579999999999999	1.0	0.9999999999958045	100.0
Annotation Cluster 129	Enrichment Score: 2.8997428113106924E-4
Category	Term	Count	%	PValue	Genes	List Total	Pop Hits	Pop Total	Fold Enrichment	Bonferroni	Benjamini	FDR
INTERPRO	IPR013106:Immunoglobulin V-set	4	0.6535947712418301	0.9980572236208645	9830107B12RIK, VPREB1, GM1418, LRIG2	500	364	17763	0.3903956043956044	1.0	1.0	100.0
INTERPRO	IPR013783:Immunoglobulin-like fold	6	0.9803921568627451	0.9999461059365484	9830107B12RIK, VPREB1, GM1418, NFAT5, NFKB1, LRIG2	500	644	17763	0.33098757763975156	1.0	1.0	100.0
INTERPRO	IPR007110:Immunoglobulin-like	4	0.6535947712418301	0.9999954901716969	9830107B12RIK, VPREB1, GM1418, LRIG2	500	604	17763	0.23527152317880792	1.0	1.0	100.0
