# Supplementary material for: Over-Expression of Either MECP2_e1 or MECP2_e2 in Neuronally Differentiated Cells Results in Different Patterns of Gene Expression
Source: PLoS One. 2014 Apr 3;9(4):e91742. doi: 10.1371/journal.pone.0091742 (PMC3974668; doi:10.1371/journal.pone.0091742)
Supplement: Mouse S5 — DAVID Gene Ontology analysis ( http://david.abcc.ncifcrf.gov/ [14], [15]) for functional clustering of genes upregulated in mouse knockout fibroblasts by e2. (TXT) [file pone.0091742.s022.txt]

Annotation Cluster 1	Enrichment Score: 1.3305013621473873
Category	Term	Count	%	PValue	Genes	List Total	Pop Hits	Pop Total	Fold Enrichment	Bonferroni	Benjamini	FDR
GOTERM_BP_FAT	GO:0016477~cell migration	4	0.851063829787234	0.029153337422290135	IFNG, ENPEP, SIX4, LEFTY1	39	240	13588	5.806837606837607	0.9999992999041234	0.9412468029128582	34.52425196341511
GOTERM_BP_FAT	GO:0048870~cell motility	4	0.851063829787234	0.04453262449852272	IFNG, ENPEP, SIX4, LEFTY1	39	284	13588	4.907186710003611	0.9999999996662677	0.887192020682787	47.902201498115105
GOTERM_BP_FAT	GO:0051674~localization of cell	4	0.851063829787234	0.04453262449852272	IFNG, ENPEP, SIX4, LEFTY1	39	284	13588	4.907186710003611	0.9999999996662677	0.887192020682787	47.902201498115105
GOTERM_BP_FAT	GO:0006928~cell motion	4	0.851063829787234	0.08240426513168744	IFNG, ENPEP, SIX4, LEFTY1	39	367	13588	3.7973869908474813	1.0	0.8075133739659732	70.79818111407772
Annotation Cluster 2	Enrichment Score: 1.152084680859401
Category	Term	Count	%	PValue	Genes	List Total	Pop Hits	Pop Total	Fold Enrichment	Bonferroni	Benjamini	FDR
SP_PIR_KEYWORDS	transcription regulation	11	2.3404255319148937	0.014379028739041396	HHEX, GCM2, MYOCD, HIPK1, KLF13, TRPS1, KLHL31, NEUROG3, SAP30BP, SIX4, ATOH7	54	1546	17854	2.3524747256959415	0.8316077633196443	0.8316077633196443	15.380270546475838
GOTERM_MF_FAT	GO:0030528~transcription regulator activity	9	1.9148936170212765	0.018778708553103124	HHEX, GCM2, MYOCD, HIPK1, KLF13, TRPS1, NEUROG3, SIX4, ATOH7	39	1206	13288	2.5426712590891696	0.8659403392174483	0.8659403392174483	19.16174405484715
GOTERM_BP_FAT	GO:0006357~regulation of transcription from RNA polymerase II promoter	6	1.276595744680851	0.027460496392504148	HHEX, MYOCD, HIPK1, KLF13, NEUROG3, SIX4	39	616	13588	3.393606393606394	0.9999983872271009	0.9987300500406919	32.870995661659755
GOTERM_BP_FAT	GO:0045893~positive regulation of transcription, DNA-dependent	5	1.0638297872340425	0.028144763580981502	MYOCD, KLF13, IFNG, NEUROG3, SIX4	39	416	13588	4.187623274161735	0.9999988487852437	0.9895194168171084	33.543882657548174
GOTERM_BP_FAT	GO:0051254~positive regulation of RNA metabolic process	5	1.0638297872340425	0.028797269208615778	MYOCD, KLF13, IFNG, NEUROG3, SIX4	39	419	13588	4.157640291291842	0.9999991654744441	0.9697754453635852	34.17968783778602
GOTERM_BP_FAT	GO:0045449~regulation of transcription	12	2.553191489361702	0.037131540489379236	HHEX, GCM2, MYOCD, HIPK1, KLF13, TRPS1, IFNG, KLHL31, NEUROG3, SAP30BP, SIX4, ATOH7	39	2227	13588	1.8773790197229805	0.999999986554584	0.896230008686962	41.81843754241819
GOTERM_BP_FAT	GO:0045941~positive regulation of transcription	5	1.0638297872340425	0.04266053752702574	MYOCD, KLF13, IFNG, NEUROG3, SIX4	39	475	13588	3.6674763832658566	0.9999999991476941	0.9017599926711469	46.421904051181485
GOTERM_BP_FAT	GO:0010628~positive regulation of gene expression	5	1.0638297872340425	0.04634038006713633	MYOCD, KLF13, IFNG, NEUROG3, SIX4	39	488	13588	3.569777217318201	0.9999999998652789	0.8733293566160686	49.2954477871973
GOTERM_BP_FAT	GO:0006355~regulation of transcription, DNA-dependent	9	1.9148936170212765	0.0464606267645538	HHEX, GCM2, MYOCD, HIPK1, KLF13, TRPS1, IFNG, NEUROG3, SIX4	39	1465	13588	2.140404305592019	0.9999999998731752	0.8502844187615624	49.38688198270681
GOTERM_BP_FAT	GO:0051252~regulation of RNA metabolic process	9	1.9148936170212765	0.05020999836183264	HHEX, GCM2, MYOCD, HIPK1, KLF13, TRPS1, IFNG, NEUROG3, SIX4	39	1488	13588	2.1073200992555834	0.999999999980786	0.8283894072183798	52.1620972201166
GOTERM_BP_FAT	GO:0006350~transcription	10	2.127659574468085	0.051670306513489625	HHEX, GCM2, MYOCD, HIPK1, KLF13, TRPS1, KLHL31, NEUROG3, SAP30BP, ATOH7	39	1772	13588	1.9661978352723273	0.9999999999908055	0.8162466712367772	53.204164746964054
GOTERM_BP_FAT	GO:0045935~positive regulation of nucleobase, nucleoside, nucleotide and nucleic acid metabolic process	5	1.0638297872340425	0.05296566164521015	MYOCD, KLF13, IFNG, NEUROG3, SIX4	39	510	13588	3.4157868275515333	0.9999999999952227	0.8039129418119011	54.11081213489892
GOTERM_BP_FAT	GO:0051173~positive regulation of nitrogen compound metabolic process	5	1.0638297872340425	0.05809728863295284	MYOCD, KLF13, IFNG, NEUROG3, SIX4	39	526	13588	3.311884566637418	0.9999999999996461	0.7788541644875099	57.54439266666147
GOTERM_BP_FAT	GO:0010557~positive regulation of macromolecule biosynthetic process	5	1.0638297872340425	0.05942122667692862	MYOCD, KLF13, IFNG, NEUROG3, SIX4	39	530	13588	3.2868892114175132	0.9999999999998196	0.7694238382942824	58.3906139727365
GOTERM_BP_FAT	GO:0031328~positive regulation of cellular biosynthetic process	5	1.0638297872340425	0.06699425644430233	MYOCD, KLF13, IFNG, NEUROG3, SIX4	39	552	13588	3.1558900037160904	0.9999999999999962	0.7943751410095244	62.93716812207233
GOTERM_BP_FAT	GO:0009891~positive regulation of biosynthetic process	5	1.0638297872340425	0.06878373428806128	MYOCD, KLF13, IFNG, NEUROG3, SIX4	39	557	13588	3.127560650002301	0.9999999999999986	0.7733038570168309	63.94176184697
SP_PIR_KEYWORDS	Transcription	10	2.127659574468085	0.07465195519707636	HHEX, GCM2, MYOCD, HIPK1, KLF13, TRPS1, KLHL31, NEUROG3, SAP30BP, ATOH7	54	1769	17854	1.869019952683039	0.9999282984184905	0.9584558786354818	59.12319732345236
GOTERM_BP_FAT	GO:0045944~positive regulation of transcription from RNA polymerase II promoter	4	0.851063829787234	0.07777430105197697	MYOCD, KLF13, NEUROG3, SIX4	39	358	13588	3.892852026930239	1.0	0.8012946685412365	68.6168249387493
SP_PIR_KEYWORDS	developmental protein	6	1.276595744680851	0.09290083629383131	HHEX, GCM2, NEUROG3, SIX4, ATOH7, LEFTY1	54	814	17854	2.4370734370734373	0.9999938121997524	0.9501248664756576	67.51124693079824
GOTERM_BP_FAT	GO:0010604~positive regulation of macromolecule metabolic process	5	1.0638297872340425	0.09900770020116031	MYOCD, KLF13, IFNG, NEUROG3, SIX4	39	633	13588	2.752055737837728	1.0	0.8107453464446139	77.51466801085499
SP_PIR_KEYWORDS	dna-binding	8	1.702127659574468	0.11996092667157439	HHEX, GCM2, KLF13, TRPS1, POLB, NEUROG3, SIX4, ATOH7	54	1404	17854	1.8839295135591432	0.9999998508097397	0.89411850435758	77.08747657505283
GOTERM_MF_FAT	GO:0003677~DNA binding	9	1.9148936170212765	0.12765787965470957	HHEX, GCM2, HIPK1, KLF13, TRPS1, POLB, NEUROG3, SIX4, ATOH7	39	1781	13288	1.721763918282728	0.9999994838150835	0.9731958939553341	78.4003903411104
GOTERM_MF_FAT	GO:0003700~transcription factor activity	5	1.0638297872340425	0.1793927818510498	HHEX, GCM2, TRPS1, NEUROG3, SIX4	39	776	13288	2.1953476077187415	0.9999999992086925	0.902567234376593	89.1229558023212
GOTERM_MF_FAT	GO:0043565~sequence-specific DNA binding	4	0.851063829787234	0.2115607041064022	HHEX, GCM2, TRPS1, SIX4	39	556	13288	2.4512082641579043	0.999999999988586	0.9195096953570263	93.05560130085946
SP_PIR_KEYWORDS	nucleus	14	2.9787234042553195	0.33433978640136897	CDC14B, KLF13, POLB, ATAD5, NEUROG3, SAP30BP, SIX4, HHEX, OAZ3, GCM2, HIPK1, MYOCD, TRPS1, ATOH7	54	3808	17854	1.2155501089324618	1.0	0.9720006568581744	99.08379591697361
SP_PIR_KEYWORDS	differentiation	3	0.6382978723404255	0.3980418638824703	HHEX, NEUROG3, ATOH7	54	460	17854	2.156280193236715	1.0	0.9414434933138044	99.71274883229752
SP_PIR_KEYWORDS	activator	3	0.6382978723404255	0.4230488684975263	MYOCD, KLF13, NEUROG3	54	484	17854	2.0493572084481175	1.0	0.9472025350736518	99.82389000397686
Annotation Cluster 3	Enrichment Score: 1.1505280318426012
Category	Term	Count	%	PValue	Genes	List Total	Pop Hits	Pop Total	Fold Enrichment	Bonferroni	Benjamini	FDR
GOTERM_BP_FAT	GO:0042127~regulation of cell proliferation	6	1.276595744680851	0.016296479363680467	HHEX, MYOCD, HIPK1, IFNG, IL12A, LEFTY1	39	538	13588	3.885616242493566	0.9996180872851788	0.9996180872851788	20.957265124717537
GOTERM_MF_FAT	GO:0030528~transcription regulator activity	9	1.9148936170212765	0.018778708553103124	HHEX, GCM2, MYOCD, HIPK1, KLF13, TRPS1, NEUROG3, SIX4, ATOH7	39	1206	13288	2.5426712590891696	0.8659403392174483	0.8659403392174483	19.16174405484715
GOTERM_BP_FAT	GO:0006357~regulation of transcription from RNA polymerase II promoter	6	1.276595744680851	0.027460496392504148	HHEX, MYOCD, HIPK1, KLF13, NEUROG3, SIX4	39	616	13588	3.393606393606394	0.9999983872271009	0.9987300500406919	32.870995661659755
GOTERM_BP_FAT	GO:0006355~regulation of transcription, DNA-dependent	9	1.9148936170212765	0.0464606267645538	HHEX, GCM2, MYOCD, HIPK1, KLF13, TRPS1, IFNG, NEUROG3, SIX4	39	1465	13588	2.140404305592019	0.9999999998731752	0.8502844187615624	49.38688198270681
GOTERM_BP_FAT	GO:0051252~regulation of RNA metabolic process	9	1.9148936170212765	0.05020999836183264	HHEX, GCM2, MYOCD, HIPK1, KLF13, TRPS1, IFNG, NEUROG3, SIX4	39	1488	13588	2.1073200992555834	0.999999999980786	0.8283894072183798	52.1620972201166
GOTERM_BP_FAT	GO:0006350~transcription	10	2.127659574468085	0.051670306513489625	HHEX, GCM2, MYOCD, HIPK1, KLF13, TRPS1, KLHL31, NEUROG3, SAP30BP, ATOH7	39	1772	13588	1.9661978352723273	0.9999999999908055	0.8162466712367772	53.204164746964054
GOTERM_BP_FAT	GO:0045892~negative regulation of transcription, DNA-dependent	4	0.851063829787234	0.0543333938973896	HHEX, MYOCD, HIPK1, TRPS1	39	308	13588	4.524808524808525	0.9999999999976092	0.7928027574705317	55.05036580490884
GOTERM_BP_FAT	GO:0051253~negative regulation of RNA metabolic process	4	0.851063829787234	0.05519380371052286	HHEX, MYOCD, HIPK1, TRPS1	39	310	13588	4.4956162117452445	0.9999999999984541	0.7792794733470672	55.63221627476553
SP_PIR_KEYWORDS	Transcription	10	2.127659574468085	0.07465195519707636	HHEX, GCM2, MYOCD, HIPK1, KLF13, TRPS1, KLHL31, NEUROG3, SAP30BP, ATOH7	54	1769	17854	1.869019952683039	0.9999282984184905	0.9584558786354818	59.12319732345236
GOTERM_BP_FAT	GO:0016481~negative regulation of transcription	4	0.851063829787234	0.08502795671550868	HHEX, MYOCD, HIPK1, TRPS1	39	372	13588	3.7463468431210365	1.0	0.7932972663460214	71.97083508410151
GOTERM_BP_FAT	GO:0045934~negative regulation of nucleobase, nucleoside, nucleotide and nucleic acid metabolic process	4	0.851063829787234	0.09867939384563579	HHEX, MYOCD, HIPK1, TRPS1	39	397	13588	3.510430795065556	1.0	0.8202244986664995	77.39710852875528
GOTERM_BP_FAT	GO:0051172~negative regulation of nitrogen compound metabolic process	4	0.851063829787234	0.10094346139481354	HHEX, MYOCD, HIPK1, TRPS1	39	401	13588	3.475414029029989	1.0	0.8068322269397129	78.19634020074756
GOTERM_BP_FAT	GO:0010629~negative regulation of gene expression	4	0.851063829787234	0.10611513744097271	HHEX, MYOCD, HIPK1, TRPS1	39	410	13588	3.3991244527829894	1.0	0.794106102180552	79.92442447147101
SP_PIR_KEYWORDS	repressor	4	0.851063829787234	0.10985031046526778	HHEX, TRPS1, KLHL31, SAP30BP	54	391	17854	3.3824003031164156	0.9999993919287102	0.9079566500823496	73.8616974624602
GOTERM_BP_FAT	GO:0010558~negative regulation of macromolecule biosynthetic process	4	0.851063829787234	0.11080032358453865	HHEX, MYOCD, HIPK1, TRPS1	39	418	13588	3.3340694393325974	1.0	0.7903922677523078	81.37910940310083
GOTERM_BP_FAT	GO:0031327~negative regulation of cellular biosynthetic process	4	0.851063829787234	0.11797877353279129	HHEX, MYOCD, HIPK1, TRPS1	39	430	13588	3.2410256410256406	1.0	0.8031322588252603	83.4189071101391
GOTERM_BP_FAT	GO:0009890~negative regulation of biosynthetic process	4	0.851063829787234	0.12041068140612121	HHEX, MYOCD, HIPK1, TRPS1	39	434	13588	3.2111544369608884	1.0	0.7931557515718486	84.06140798850119
GOTERM_MF_FAT	GO:0016564~transcription repressor activity	3	0.6382978723404255	0.12176394744781381	HHEX, HIPK1, TRPS1	39	211	13288	4.844331024425811	0.999998946113823	0.9898235125171206	76.70509928375725
GOTERM_BP_FAT	GO:0000122~negative regulation of transcription from RNA polymerase II promoter	3	0.6382978723404255	0.13605087085453837	HHEX, MYOCD, HIPK1	39	231	13588	4.524808524808526	1.0	0.8264415151334337	87.67115976150312
GOTERM_BP_FAT	GO:0010605~negative regulation of macromolecule metabolic process	4	0.851063829787234	0.1671790331246985	HHEX, MYOCD, HIPK1, TRPS1	39	506	13588	2.7542312759704064	1.0	0.8696886220120615	92.7085394790341
Annotation Cluster 4	Enrichment Score: 1.1501968819970585
Category	Term	Count	%	PValue	Genes	List Total	Pop Hits	Pop Total	Fold Enrichment	Bonferroni	Benjamini	FDR
GOTERM_BP_FAT	GO:0042127~regulation of cell proliferation	6	1.276595744680851	0.016296479363680467	HHEX, MYOCD, HIPK1, IFNG, IL12A, LEFTY1	39	538	13588	3.885616242493566	0.9996180872851788	0.9996180872851788	20.957265124717537
GOTERM_BP_FAT	GO:0009952~anterior/posterior pattern formation	3	0.6382978723404255	0.06803996960301323	HHEX, HIPK1, LEFTY1	39	153	13588	6.8315736551030675	0.9999999999999978	0.7843768068284929	63.527336414733405
GOTERM_BP_FAT	GO:0003002~regionalization	3	0.6382978723404255	0.12014089864747357	HHEX, HIPK1, LEFTY1	39	214	13588	4.884255930984903	1.0	0.8007891973201521	83.99129192251357
GOTERM_BP_FAT	GO:0007389~pattern specification process	3	0.6382978723404255	0.1882191006534542	HHEX, HIPK1, LEFTY1	39	284	13588	3.6803900325027086	1.0	0.8966957580605847	94.94465335576056
Annotation Cluster 5	Enrichment Score: 0.8719305048628399
Category	Term	Count	%	PValue	Genes	List Total	Pop Hits	Pop Total	Fold Enrichment	Bonferroni	Benjamini	FDR
GOTERM_BP_FAT	GO:0048514~blood vessel morphogenesis	3	0.6382978723404255	0.10564930834163233	MYOCD, ITGA7, ENPEP	39	198	13588	5.278943278943279	1.0	0.8022442797327328	79.7741564226197
GOTERM_BP_FAT	GO:0001568~blood vessel development	3	0.6382978723404255	0.14852531309037986	MYOCD, ITGA7, ENPEP	39	244	13588	4.283732660781841	1.0	0.8471724799003928	89.98820638528487
GOTERM_BP_FAT	GO:0001944~vasculature development	3	0.6382978723404255	0.1543623390073984	MYOCD, ITGA7, ENPEP	39	250	13588	4.180923076923077	1.0	0.8522408226551854	90.92699145396391
Annotation Cluster 6	Enrichment Score: 0.7031790615024147
Category	Term	Count	%	PValue	Genes	List Total	Pop Hits	Pop Total	Fold Enrichment	Bonferroni	Benjamini	FDR
GOTERM_BP_FAT	GO:0006793~phosphorus metabolic process	7	1.4893617021276597	0.03164672544521632	ALPK1, HIPK1, FGR, CDC14B, MAP3K9, IFNG, PDE6H	39	866	13588	2.8162491857641974	0.9999997957310249	0.9232578901489	36.89047749243621
GOTERM_BP_FAT	GO:0006796~phosphate metabolic process	7	1.4893617021276597	0.03164672544521632	ALPK1, HIPK1, FGR, CDC14B, MAP3K9, IFNG, PDE6H	39	866	13588	2.8162491857641974	0.9999997957310249	0.9232578901489	36.89047749243621
GOTERM_BP_FAT	GO:0006468~protein amino acid phosphorylation	6	1.276595744680851	0.03169163198736727	ALPK1, HIPK1, FGR, MAP3K9, IFNG, PDE6H	39	640	13588	3.266346153846154	0.9999998002185725	0.8896082941093947	36.93235521386627
GOTERM_BP_FAT	GO:0016310~phosphorylation	6	1.276595744680851	0.04821213341942459	ALPK1, HIPK1, FGR, MAP3K9, IFNG, PDE6H	39	718	13588	2.9115063209770735	0.9999999999474299	0.838084813323127	50.70144057406753
GOTERM_MF_FAT	GO:0032553~ribonucleotide binding	9	1.9148936170212765	0.13228036282165068	DNAHC3, ALPK1, HIPK1, FGR, KIF17, MAP3K9, ATAD5, RAB6B, PDE6H	39	1796	13288	1.7073839301010794	0.9999997060867569	0.9506094535721255	79.65047217751261
GOTERM_MF_FAT	GO:0032555~purine ribonucleotide binding	9	1.9148936170212765	0.13228036282165068	DNAHC3, ALPK1, HIPK1, FGR, KIF17, MAP3K9, ATAD5, RAB6B, PDE6H	39	1796	13288	1.7073839301010794	0.9999997060867569	0.9506094535721255	79.65047217751261
UP_SEQ_FEATURE	nucleotide phosphate-binding region:ATP	6	1.276595744680851	0.14239010311050096	DNAHC3, HIPK1, FGR, KIF17, MAP3K9, ATAD5	50	907	16021	2.1196471885336274	0.9999999999999998	0.9999999843359252	86.11987886269203
GOTERM_MF_FAT	GO:0001883~purine nucleoside binding	8	1.702127659574468	0.14679903069559086	DNAHC3, ALPK1, HIPK1, FGR, KIF17, MAP3K9, ATAD5, PDE6H	39	1548	13288	1.7608162724441794	0.9999999508592186	0.9394788725816028	83.16063375634862
GOTERM_MF_FAT	GO:0001882~nucleoside binding	8	1.702127659574468	0.15039538681714726	DNAHC3, ALPK1, HIPK1, FGR, KIF17, MAP3K9, ATAD5, PDE6H	39	1558	13288	1.749514499193575	0.9999999685958272	0.915249737650325	83.94016696407203
GOTERM_MF_FAT	GO:0017076~purine nucleotide binding	9	1.9148936170212765	0.15673144327692404	DNAHC3, ALPK1, HIPK1, FGR, KIF17, MAP3K9, ATAD5, RAB6B, PDE6H	39	1871	13288	1.6389425646507423	0.9999999857968023	0.8955163665893416	85.23402948317242
GOTERM_MF_FAT	GO:0005524~ATP binding	7	1.4893617021276597	0.2262164625427384	DNAHC3, ALPK1, HIPK1, FGR, KIF17, MAP3K9, ATAD5	39	1443	13288	1.6528244220551913	0.999999999998438	0.9155310954077435	94.37403435750392
GOTERM_MF_FAT	GO:0004672~protein kinase activity	4	0.851063829787234	0.23197150865896257	ALPK1, HIPK1, FGR, MAP3K9	39	583	13288	2.3376874697629413	0.999999999999292	0.9028372587100026	94.82611469444866
GOTERM_MF_FAT	GO:0032559~adenyl ribonucleotide binding	7	1.4893617021276597	0.23436016399464454	DNAHC3, ALPK1, HIPK1, FGR, KIF17, MAP3K9, ATAD5	39	1460	13288	1.633579206181946	0.9999999999994912	0.8866676768629849	95.00383361112785
GOTERM_MF_FAT	GO:0030554~adenyl nucleotide binding	7	1.4893617021276597	0.27142054616949174	DNAHC3, ALPK1, HIPK1, FGR, KIF17, MAP3K9, ATAD5	39	1535	13288	1.553762632589994	0.9999999999999973	0.9090602362499464	97.13680561339139
GOTERM_MF_FAT	GO:0000166~nucleotide binding	9	1.9148936170212765	0.27932294034934335	DNAHC3, ALPK1, HIPK1, FGR, KIF17, MAP3K9, ATAD5, RAB6B, PDE6H	39	2183	13288	1.4047006589379472	0.9999999999999991	0.9012127417215391	97.46658932693725
SP_PIR_KEYWORDS	serine/threonine-protein kinase	3	0.6382978723404255	0.3161650259352029	ALPK1, HIPK1, MAP3K9	54	384	17854	2.583043981481481	1.0	0.9796646845824164	98.7500701768518
SP_PIR_KEYWORDS	atp-binding	6	1.276595744680851	0.3346384544067017	DNAHC3, HIPK1, FGR, KIF17, MAP3K9, ATAD5	54	1287	17854	1.5413968747302078	1.0	0.9645943054770172	99.08852476530208
GOTERM_MF_FAT	GO:0004674~protein serine/threonine kinase activity	3	0.6382978723404255	0.3400568212648516	ALPK1, HIPK1, MAP3K9	39	421	13288	2.427918874474694	1.0	0.9362865890610113	99.05663575571562
SP_PIR_KEYWORDS	kinase	4	0.851063829787234	0.35056302693993036	ALPK1, HIPK1, FGR, MAP3K9	54	707	17854	1.8706061082298704	1.0	0.9476396066793553	99.31065793132575
SP_PIR_KEYWORDS	nucleotide-binding	7	1.4893617021276597	0.3547129328295039	DNAHC3, HIPK1, FGR, KIF17, MAP3K9, ATAD5, RAB6B	54	1631	17854	1.4190112859640756	1.0	0.9413320723136857	99.35977450477897
SP_PIR_KEYWORDS	transferase	6	1.276595744680851	0.3937187484900584	ST6GALNAC6, ALPK1, HIPK1, FGR, MAP3K9, POLB	54	1385	17854	1.4323305254713197	1.0	0.9466552870858025	99.68804119516498
INTERPRO	IPR017441:Protein kinase, ATP binding site	3	0.6382978723404255	0.41707017058416834	HIPK1, FGR, MAP3K9	55	467	17763	2.0747128674323534	1.0	1.0	99.84899291625354
UP_SEQ_FEATURE	domain:Protein kinase	3	0.6382978723404255	0.4298421361929273	HIPK1, FGR, MAP3K9	50	476	16021	2.0194537815126052	1.0	0.9999999930294765	99.92702978351973
INTERPRO	IPR000719:Protein kinase, core	3	0.6382978723404255	0.4422678897345337	HIPK1, FGR, MAP3K9	55	491	17763	1.9733012405110164	1.0	1.0	99.91127987440814
UP_SEQ_FEATURE	binding site:ATP	3	0.6382978723404255	0.5003409764802611	HIPK1, FGR, MAP3K9	50	545	16021	1.7637798165137613	1.0	0.999999985360808	99.98662668941121
UP_SEQ_FEATURE	active site:Proton acceptor	3	0.6382978723404255	0.6068334778824714	HIPK1, FGR, MAP3K9	50	662	16021	1.4520543806646526	1.0	0.9999999996740951	99.99938624342401
Annotation Cluster 7	Enrichment Score: 0.6896304825271045
Category	Term	Count	%	PValue	Genes	List Total	Pop Hits	Pop Total	Fold Enrichment	Bonferroni	Benjamini	FDR
GOTERM_BP_FAT	GO:0042981~regulation of apoptosis	4	0.851063829787234	0.2002658804237955	GCM2, HIPK1, POLB, SAP30BP	39	553	13588	2.52014652014652	1.0	0.902418256510248	95.91858882901958
GOTERM_BP_FAT	GO:0043067~regulation of programmed cell death	4	0.851063829787234	0.205331952030272	GCM2, HIPK1, POLB, SAP30BP	39	560	13588	2.4886446886446887	1.0	0.9038954065909	96.27345093983489
GOTERM_BP_FAT	GO:0010941~regulation of cell death	4	0.851063829787234	0.20751287733915053	GCM2, HIPK1, POLB, SAP30BP	39	563	13588	2.4753837045133666	1.0	0.9018192221226172	96.41719538783016
Annotation Cluster 8	Enrichment Score: 0.6501274084183609
Category	Term	Count	%	PValue	Genes	List Total	Pop Hits	Pop Total	Fold Enrichment	Bonferroni	Benjamini	FDR
GOTERM_BP_FAT	GO:0042127~regulation of cell proliferation	6	1.276595744680851	0.016296479363680467	HHEX, MYOCD, HIPK1, IFNG, IL12A, LEFTY1	39	538	13588	3.885616242493566	0.9996180872851788	0.9996180872851788	20.957265124717537
GOTERM_MF_FAT	GO:0005125~cytokine activity	3	0.6382978723404255	0.0934598347553442	IFNG, IL12A, LEFTY1	39	180	13288	5.678632478632479	0.9999695892326314	0.9944854041518333	66.74635433145275
SP_PIR_KEYWORDS	cytokine	3	0.6382978723404255	0.0970462372971511	IFNG, IL12A, LEFTY1	54	177	17854	5.603892027620842	0.9999964774433443	0.9188344758877469	69.18262107195116
GOTERM_CC_FAT	GO:0005615~extracellular space	3	0.6382978723404255	0.4218502013537248	IFNG, IL12A, LEFTY1	36	511	12504	2.039138943248532	1.0	0.9969224579355602	99.75770948256383
GOTERM_CC_FAT	GO:0044421~extracellular region part	3	0.6382978723404255	0.6468265403946791	IFNG, IL12A, LEFTY1	36	774	12504	1.34625322997416	1.0	0.9995024510427901	99.99892486488089
SP_PIR_KEYWORDS	Secreted	4	0.851063829787234	0.8041198565810297	IFNG, IL12A, OLFM2, LEFTY1	54	1420	17854	0.9313510693792384	1.0	0.9977035596085606	99.9999993141837
GOTERM_CC_FAT	GO:0005576~extracellular region	4	0.851063829787234	0.8672489067672551	IFNG, IL12A, OLFM2, LEFTY1	36	1680	12504	0.8269841269841269	1.0	0.9999316983799597	99.9999999770706
Annotation Cluster 9	Enrichment Score: 0.5067635025035166
Category	Term	Count	%	PValue	Genes	List Total	Pop Hits	Pop Total	Fold Enrichment	Bonferroni	Benjamini	FDR
UP_SEQ_FEATURE	glycosylation site:N-linked (GlcNAc...)	18	3.829787234042553	0.0230242011392135	ES22, PLXNC1, LYPD5, ARSG, TMC4, ENPEP, FCRL5, FCAMR, LEFTY1, ST6GALNAC6, CHRM4, IFNG, ITGA7, IL12A, CALR3, TMTC2, OLFM2, 1810033B17RIK	50	3444	16021	1.6746689895470381	0.9957065091500532	0.9957065091500532	25.877645251134286
SP_PIR_KEYWORDS	glycoprotein	18	3.829787234042553	0.027711567451469566	ES22, PLXNC1, LYPD5, ARSG, TMC4, ENPEP, FCRL5, FCAMR, LEFTY1, ST6GALNAC6, CHRM4, IFNG, ITGA7, IL12A, CALR3, TMTC2, OLFM2, 1810033B17RIK	54	3600	17854	1.653148148148148	0.9684645068238914	0.8224176439617139	27.67805327743138
SP_PIR_KEYWORDS	disulfide bond	11	2.3404255319148937	0.18977663566349995	ES22, ST6GALNAC6, CHRM4, ITGA7, IL12A, CALR3, ENPEP, FCAMR, FCRL5, OLFM2, LEFTY1	54	2469	17854	1.4730360169809338	0.9999999999942669	0.9248656416833181	91.16603037042555
SP_PIR_KEYWORDS	signal	12	2.553191489361702	0.2588828576620089	ES22, PLXNC1, ARSG, LYPD5, IFNG, ITGA7, IL12A, CALR3, FCAMR, FCRL5, OLFM2, LEFTY1	54	2970	17854	1.335877291432847	0.9999999999999999	0.9649168555249887	96.83980183160985
UP_SEQ_FEATURE	signal peptide	12	2.553191489361702	0.28873052196034865	ES22, PLXNC1, ARSG, LYPD5, IFNG, ITGA7, IL12A, CALR3, FCAMR, FCRL5, OLFM2, LEFTY1	50	2963	16021	1.2976847789402632	1.0	0.9999999999971249	98.74744956743599
UP_SEQ_FEATURE	disulfide bond	10	2.127659574468085	0.2988890452443261	ES22, ST6GALNAC6, CHRM4, ITGA7, IL12A, CALR3, FCAMR, FCRL5, OLFM2, LEFTY1	50	2379	16021	1.3468684321143338	1.0	0.9999999990482452	98.95892924499014
UP_SEQ_FEATURE	topological domain:Extracellular	9	1.9148936170212765	0.34485234100903994	PLXNC1, CLDN18, CHRM4, TMC4, ITGA7, ENPEP, FCAMR, FCRL5, 1810033B17RIK	50	2174	16021	1.3264857405703772	1.0	0.9999999974609325	99.56457720731524
UP_SEQ_FEATURE	topological domain:Cytoplasmic	10	2.127659574468085	0.4838297927111268	ST6GALNAC6, PLXNC1, CLDN18, CHRM4, TMC4, ITGA7, ENPEP, FCAMR, FCRL5, 1810033B17RIK	50	2780	16021	1.152589928057554	1.0	0.9999999960263161	99.97968807118993
GOTERM_CC_FAT	GO:0031224~intrinsic to membrane	18	3.829787234042553	0.5060454727288922	PLXNC1, CLDN18, OLFR460, LYPD5, GPR123, TMC4, ENPEP, FCRL5, FCAMR, ST6GALNAC6, CHRM4, OLFR557, ITGA7, OLFR1165, RAB6B, TMTC2, SLC25A43, 1810033B17RIK	36	5914	12504	1.0571525194453837	1.0	0.9977376005396084	99.95704710211727
SP_PIR_KEYWORDS	cell membrane	6	1.276595744680851	0.5840601019638411	CLDN18, CHRM4, LYPD5, GPR123, FCAMR, FCRL5	54	1713	17854	1.1580722578971263	1.0	0.9816146184629597	99.99595251777905
SP_PIR_KEYWORDS	transmembrane	16	3.404255319148936	0.616642089672363	CLDN18, PLXNC1, OLFR460, GPR123, TMC4, ENPEP, FCRL5, FCAMR, ST6GALNAC6, CHRM4, OLFR557, ITGA7, OLFR1165, TMTC2, SLC25A43, 1810033B17RIK	54	5237	17854	1.0101344422520668	1.0	0.9828640399707497	99.99841984634992
GOTERM_CC_FAT	GO:0016021~integral to membrane	16	3.404255319148936	0.690861874529481	CLDN18, PLXNC1, OLFR460, GPR123, TMC4, ENPEP, FCRL5, FCAMR, ST6GALNAC6, CHRM4, OLFR557, ITGA7, OLFR1165, TMTC2, SLC25A43, 1810033B17RIK	36	5709	12504	0.9734337595609271	1.0	0.9985846866853857	99.99975126748566
GOTERM_CC_FAT	GO:0005886~plasma membrane	8	1.702127659574468	0.7366014684634137	PHACTR1, CLDN18, CHRM4, LYPD5, ITGA7, ENPEP, FCAMR, FCRL5	36	2906	12504	0.9561826106905252	1.0	0.9987321532927386	99.99995720883427
UP_SEQ_FEATURE	transmembrane region	12	2.553191489361702	0.7472987723655782	ST6GALNAC6, PLXNC1, CLDN18, CHRM4, TMC4, ITGA7, ENPEP, TMTC2, FCAMR, SLC25A43, FCRL5, 1810033B17RIK	50	4113	16021	0.9348504741064915	1.0	0.9999999999977569	99.99999791023552
SP_PIR_KEYWORDS	membrane	15	3.1914893617021276	0.8002560375332171	CLDN18, PLXNC1, LYPD5, GPR123, TMC4, ENPEP, FCRL5, FCAMR, ST6GALNAC6, CHRM4, ITGA7, RAB6B, TMTC2, SLC25A43, 1810033B17RIK	54	5507	17854	0.9005709904565906	1.0	0.997952633303138	99.99999914093713
Annotation Cluster 10	Enrichment Score: 0.3755179045895035
Category	Term	Count	%	PValue	Genes	List Total	Pop Hits	Pop Total	Fold Enrichment	Bonferroni	Benjamini	FDR
GOTERM_CC_FAT	GO:0005874~microtubule	3	0.6382978723404255	0.1447781491056054	DNAHC3, KIF17, POLB	36	240	12504	4.341666666666667	0.9999996472354686	0.9999996472354686	82.07716186596731
GOTERM_CC_FAT	GO:0015630~microtubule cytoskeleton	3	0.6382978723404255	0.3605946853607983	DNAHC3, KIF17, POLB	36	450	12504	2.3155555555555556	1.0	0.9999999994051992	99.26703519139349
GOTERM_CC_FAT	GO:0044430~cytoskeletal part	4	0.851063829787234	0.3697013548335232	DNAHC3, KIF17, POLB, 5430421N21RIK	36	774	12504	1.7950043066322137	1.0	0.9999995509426276	99.37395707199404
GOTERM_CC_FAT	GO:0005856~cytoskeleton	5	1.0638297872340425	0.38560376752830583	DNAHC3, KIF17, POLB, WAS, 5430421N21RIK	36	1122	12504	1.5478312537136065	1.0	0.9999043858135447	99.52726665503182
GOTERM_CC_FAT	GO:0043228~non-membrane-bounded organelle	6	1.276595744680851	0.6409796223005366	DNAHC3, KIF17, CDC14B, POLB, WAS, 5430421N21RIK	36	1919	12504	1.08598228243877	1.0	0.9996993742313327	99.99871220189817
GOTERM_CC_FAT	GO:0043232~intracellular non-membrane-bounded organelle	6	1.276595744680851	0.6409796223005366	DNAHC3, KIF17, CDC14B, POLB, WAS, 5430421N21RIK	36	1919	12504	1.08598228243877	1.0	0.9996993742313327	99.99871220189817
SP_PIR_KEYWORDS	coiled coil	5	1.0638297872340425	0.7690800923512136	DNAHC3, MYOCD, KIF17, OLFM2, 5430421N21RIK	54	1732	17854	0.9544735266444273	1.0	0.9970188831135921	99.99999542582705
Annotation Cluster 11	Enrichment Score: 0.33252360587879415
Category	Term	Count	%	PValue	Genes	List Total	Pop Hits	Pop Total	Fold Enrichment	Bonferroni	Benjamini	FDR
GOTERM_CC_FAT	GO:0070013~intracellular organelle lumen	5	1.0638297872340425	0.3928304959918556	ES22, MYOCD, HIPK1, CDC14B, CALR3	36	1133	12504	1.5328037658134746	1.0	0.9996292559295077	99.58491927182916
GOTERM_CC_FAT	GO:0043233~organelle lumen	5	1.0638297872340425	0.39480043315690777	ES22, MYOCD, HIPK1, CDC14B, CALR3	36	1136	12504	1.528755868544601	1.0	0.9989033891358383	99.59948477228609
GOTERM_CC_FAT	GO:0031974~membrane-enclosed lumen	5	1.0638297872340425	0.41969378495933896	ES22, MYOCD, HIPK1, CDC14B, CALR3	36	1174	12504	1.4792731402612154	1.0	0.9984389043645439	99.74758867610039
GOTERM_CC_FAT	GO:0031981~nuclear lumen	3	0.6382978723404255	0.7184395342868981	MYOCD, HIPK1, CDC14B	36	883	12504	1.1800679501698752	1.0	0.9987555953726116	99.9999109435413
Annotation Cluster 12	Enrichment Score: 0.3006278943642702
Category	Term	Count	%	PValue	Genes	List Total	Pop Hits	Pop Total	Fold Enrichment	Bonferroni	Benjamini	FDR
SP_PIR_KEYWORDS	cell junction	3	0.6382978723404255	0.3249289822238108	PHACTR1, CLDN18, CHRM4	54	392	17854	2.530328798185941	1.0	0.975712468175115	98.92280864653593
GOTERM_CC_FAT	GO:0030054~cell junction	3	0.6382978723404255	0.38094553676751297	PHACTR1, CLDN18, CHRM4	36	470	12504	2.2170212765957444	1.0	0.9999886874528149	99.4863425171649
GOTERM_CC_FAT	GO:0044459~plasma membrane part	5	1.0638297872340425	0.688025448904103	PHACTR1, CLDN18, CHRM4, ITGA7, ENPEP	36	1633	12504	1.0634823433353746	1.0	0.9993747005207334	99.99972499941974
GOTERM_CC_FAT	GO:0005886~plasma membrane	8	1.702127659574468	0.7366014684634137	PHACTR1, CLDN18, CHRM4, LYPD5, ITGA7, ENPEP, FCAMR, FCRL5	36	2906	12504	0.9561826106905252	1.0	0.9987321532927386	99.99995720883427
Annotation Cluster 13	Enrichment Score: 0.12216608228543123
Category	Term	Count	%	PValue	Genes	List Total	Pop Hits	Pop Total	Fold Enrichment	Bonferroni	Benjamini	FDR
SP_PIR_KEYWORDS	calcium	4	0.851063829787234	0.3702101715436267	ARSG, ITGA7, CALR3, ENPEP	54	731	17854	1.8091908598064548	1.0	0.9417825472292608	99.51627281785514
GOTERM_MF_FAT	GO:0005509~calcium ion binding	4	0.851063829787234	0.434390924689415	ARSG, ITGA7, CALR3, ENPEP	39	840	13288	1.6224664224664225	1.0	0.9713670053200892	99.8328981148638
SP_PIR_KEYWORDS	zinc	5	1.0638297872340425	0.8251169635092017	GCM2, KLF13, TRPS1, ENPEP, RNF148	54	1886	17854	0.8765366639173637	1.0	0.9978182800224018	99.99999981447245
SP_PIR_KEYWORDS	metal-binding	7	1.4893617021276597	0.8276445667746335	GCM2, ARSG, KLF13, TRPS1, POLB, ENPEP, RNF148	54	2682	17854	0.8629408677879967	1.0	0.9975389599791114	99.99999984314309
GOTERM_MF_FAT	GO:0008270~zinc ion binding	5	1.0638297872340425	0.8730921437720948	GCM2, KLF13, TRPS1, ENPEP, RNF148	39	2105	13288	0.8093062914915645	1.0	0.9999900365540199	99.9999999912858
SP_PIR_KEYWORDS	zinc-finger	3	0.6382978723404255	0.8809314720472307	KLF13, TRPS1, RNF148	54	1204	17854	0.8238279808047251	1.0	0.9991534561970467	99.99999999779523
GOTERM_MF_FAT	GO:0046872~metal ion binding	9	1.9148936170212765	0.8989730094464659	GCM2, ARSG, KLF13, TRPS1, ITGA7, CALR3, POLB, ENPEP, RNF148	39	3850	13288	0.7964835164835166	1.0	0.9999947092370237	99.99999999932582
GOTERM_MF_FAT	GO:0043169~cation binding	9	1.9148936170212765	0.9049814946994448	GCM2, ARSG, KLF13, TRPS1, ITGA7, CALR3, POLB, ENPEP, RNF148	39	3885	13288	0.7893079893079893	1.0	0.9999930758706584	99.99999999966118
GOTERM_MF_FAT	GO:0043167~ion binding	9	1.9148936170212765	0.9129152035995185	GCM2, ARSG, KLF13, TRPS1, ITGA7, CALR3, POLB, ENPEP, RNF148	39	3934	13288	0.7794767510070002	1.0	0.9999921936240944	99.99999999987263
GOTERM_MF_FAT	GO:0046914~transition metal ion binding	5	1.0638297872340425	0.9568232178385634	GCM2, KLF13, TRPS1, ENPEP, RNF148	39	2608	13288	0.6532169262230612	1.0	0.9999994868032888	99.99999999999996
Annotation Cluster 14	Enrichment Score: 0.11847300687443217
Category	Term	Count	%	PValue	Genes	List Total	Pop Hits	Pop Total	Fold Enrichment	Bonferroni	Benjamini	FDR
SP_PIR_KEYWORDS	receptor	9	1.9148936170212765	0.4518709701029216	PLXNC1, CHRM4, OLFR460, OLFR557, GPR123, ITGA7, OLFR1165, FCAMR, FCRL5	54	2465	17854	1.2071670047329275	1.0	0.9541040494505688	99.90246604364343
GOTERM_BP_FAT	GO:0007166~cell surface receptor linked signal transduction	8	1.702127659574468	0.5621242178935202	HHEX, CHRM4, OLFR460, HIPK1, OLFR557, GPR123, ITGA7, OLFR1165	39	2495	13588	1.117147114742305	1.0	0.9993413573026945	99.9992646914322
SP_PIR_KEYWORDS	g-protein coupled receptor	5	1.0638297872340425	0.6119187843390537	CHRM4, OLFR460, OLFR557, GPR123, OLFR1165	54	1411	17854	1.1716145628264691	1.0	0.9843614744503292	99.99818020946714
SP_PIR_KEYWORDS	transducer	5	1.0638297872340425	0.6432669628249003	CHRM4, OLFR460, OLFR557, GPR123, OLFR1165	54	1467	17854	1.126890353202555	1.0	0.9853914315907985	99.99931096804792
GOTERM_BP_FAT	GO:0007600~sensory perception	4	0.851063829787234	0.7662692868999195	OLFR460, OLFR557, OLFR1165, PDE6H	39	1402	13588	0.9940378214272649	1.0	0.9999968224794051	99.99999990793357
GOTERM_BP_FAT	GO:0007186~G-protein coupled receptor protein signaling pathway	5	1.0638297872340425	0.7895406796834701	CHRM4, OLFR460, OLFR557, GPR123, OLFR1165	39	1877	13588	0.9281040394519349	1.0	0.9999983756839286	99.99999997948107
GOTERM_BP_FAT	GO:0050890~cognition	4	0.851063829787234	0.7985740723986007	OLFR460, OLFR557, OLFR1165, PDE6H	39	1480	13588	0.9416493416493416	1.0	0.9999985805260492	99.99999998904929
INTERPRO	IPR000276:7TM GPCR, rhodopsin-like	4	0.851063829787234	0.8310808349175985	CHRM4, OLFR460, OLFR557, OLFR1165	55	1458	17763	0.886045641601197	1.0	1.0	99.99999994936222
GOTERM_BP_FAT	GO:0007608~sensory perception of smell	3	0.6382978723404255	0.8312961392935667	OLFR460, OLFR557, OLFR1165	39	1117	13588	0.9357482267061497	1.0	0.9999995858871465	99.99999999913416
GOTERM_MF_FAT	GO:0004984~olfactory receptor activity	3	0.6382978723404255	0.8474897948218773	OLFR460, OLFR557, OLFR1165	39	1135	13288	0.9005760759064725	1.0	0.9999844926353897	99.99999993148573
GOTERM_BP_FAT	GO:0007606~sensory perception of chemical stimulus	3	0.6382978723404255	0.8582647210176122	OLFR460, OLFR557, OLFR1165	39	1192	13588	0.8768714506969542	1.0	0.9999998708329928	99.99999999992845
GOTERM_BP_FAT	GO:0050877~neurological system process	4	0.851063829787234	0.8655570432448907	OLFR460, OLFR557, OLFR1165, PDE6H	39	1681	13588	0.8290547445812169	1.0	0.9999998896356507	99.9999999999664
INTERPRO	IPR000725:Olfactory receptor	3	0.6382978723404255	0.8675456861496719	OLFR460, OLFR557, OLFR1165	55	1134	17763	0.8544011544011543	1.0	1.0	99.9999999972877
INTERPRO	IPR017452:GPCR, rhodopsin-like superfamily	4	0.851063829787234	0.8688025307405539	CHRM4, OLFR460, OLFR557, OLFR1165	55	1575	17763	0.8202251082251082	1.0	1.0	99.99999999758175
PIR_SUPERFAMILY	PIRSF800006:rhodopsin-like G protein-coupled receptors	3	0.6382978723404255	0.8884778868004479	CHRM4, OLFR460, OLFR1165	25	1200	8136	0.8136	1.0	1.0	99.99999951596538
KEGG_PATHWAY	mmu04740:Olfactory transduction	3	0.6382978723404255	0.9038960006853215	OLFR460, OLFR557, OLFR1165	23	960	5738	0.7796195652173913	1.0	1.0	99.9999999359261
