# Supplementary material for: Over-Expression of Either MECP2_e1 or MECP2_e2 in Neuronally Differentiated Cells Results in Different Patterns of Gene Expression
Source: PLoS One. 2014 Apr 3;9(4):e91742. doi: 10.1371/journal.pone.0091742 (PMC3974668; doi:10.1371/journal.pone.0091742)
Supplement: Mouse S6 — DAVID Gene Ontology analysis ( http://david.abcc.ncifcrf.gov/ [14], [15]) for functional clustering of genes upregulated in mouse knockout fibroblasts by both e1 and e2. (TXT) [file pone.0091742.s023.txt]

Annotation Cluster 1	Enrichment Score: 1.6922749788414946
Category	Term	Count	%	PValue	Genes	List Total	Pop Hits	Pop Total	Fold Enrichment	Bonferroni	Benjamini	FDR
GOTERM_MF_FAT	GO:0005088~Ras guanyl-nucleotide exchange factor activity	3	2.0408163265306123	0.0038394045203785847	ARHGEF6, KNDC1, NET1	16	83	13288	30.018072289156628	0.18443983234396977	0.18443983234396977	3.6835673100789834
SP_PIR_KEYWORDS	guanine-nucleotide releasing factor	3	2.0408163265306123	0.0046585640996744575	ARHGEF6, KNDC1, NET1	19	102	17854	27.637770897832816	0.23368241596402628	0.23368241596402628	4.522973947976183
GOTERM_MF_FAT	GO:0005085~guanyl-nucleotide exchange factor activity	3	2.0408163265306123	0.01161340561961231	ARHGEF6, KNDC1, NET1	16	147	13288	16.948979591836736	0.4615779243674851	0.2662275041727751	10.771461001441418
GOTERM_BP_FAT	GO:0051056~regulation of small GTPase mediated signal transduction	3	2.0408163265306123	0.02233786205715811	ARHGEF6, KNDC1, NET1	15	228	13588	11.919298245614035	0.999578355921462	0.999578355921462	26.52168006880382
GOTERM_MF_FAT	GO:0005083~small GTPase regulator activity	3	2.0408163265306123	0.025498702603250635	ARHGEF6, KNDC1, NET1	16	223	13288	11.172645739910314	0.7456285606525824	0.36638889185740664	22.275898777293655
GOTERM_MF_FAT	GO:0030695~GTPase regulator activity	3	2.0408163265306123	0.061219716130466686	ARHGEF6, KNDC1, NET1	16	361	13288	6.901662049861496	0.964852868873496	0.5670153796877276	46.00913255971753
GOTERM_MF_FAT	GO:0060589~nucleoside-triphosphatase regulator activity	3	2.0408163265306123	0.06302993303244955	ARHGEF6, KNDC1, NET1	16	367	13288	6.7888283378746594	0.9682705171367576	0.49847498592603423	47.01633617108815
GOTERM_BP_FAT	GO:0007242~intracellular signaling cascade	4	2.7210884353741496	0.06343468409063006	STK38, ARHGEF6, KNDC1, NET1	15	915	13588	3.960072859744991	0.9999999998381561	0.9994550390228614	59.099090949208886

Annotation Cluster 2	Enrichment Score: 1.5581234733302318
Category	Term	Count	%	PValue	Genes	List Total	Pop Hits	Pop Total	Fold Enrichment	Bonferroni	Benjamini	FDR
UP_SEQ_FEATURE	domain:PH	3	2.0408163265306123	0.014910157984253837	PLD1, ARHGEF6, NET1	16	202	16021	14.870977722772276	0.7211013160565396	0.7211013160565396	14.923750281011205
INTERPRO	IPR001849:Pleckstrin homology	3	2.0408163265306123	0.03759134151763215	PLD1, ARHGEF6, NET1	22	261	17763	9.280564263322884	0.9138987652269344	0.9138987652269344	32.243828498854455
SMART	SM00233:PH	3	2.0408163265306123	0.03776239322140429	PLD1, ARHGEF6, NET1	12	261	9131	8.746168582375478	0.4802439579792861	0.4802439579792861	24.32447409930065

Annotation Cluster 3	Enrichment Score: 0.3144678834308509
Category	Term	Count	%	PValue	Genes	List Total	Pop Hits	Pop Total	Fold Enrichment	Bonferroni	Benjamini	FDR
GOTERM_MF_FAT	GO:0000166~nucleotide binding	5	3.4013605442176873	0.22337019087081936	4921513D23RIK, STK38, DARS, IGF2BP3, ACSS2	16	2183	13288	1.9021988089784698	0.9999984817441492	0.8927927488614565	91.51066732605445
SP_PIR_KEYWORDS	atp-binding	3	2.0408163265306123	0.3762244580571433	STK38, DARS, ACSS2	19	1287	17854	2.1904060851429272	0.9999999999979269	0.9953940088303659	99.07043648536018
SP_PIR_KEYWORDS	acetylation	4	2.7210884353741496	0.42179549035090586	STK38, DARS, ARHGEF6, ACSS2	19	2325	17854	1.6166610073571024	0.9999999999999726	0.994507450133315	99.56176910751748
GOTERM_MF_FAT	GO:0005524~ATP binding	3	2.0408163265306123	0.49600596113796064	STK38, DARS, ACSS2	16	1443	13288	1.7266112266112266	0.9999999999999998	0.9944161316636011	99.87505648275334
SP_PIR_KEYWORDS	nucleotide-binding	3	2.0408163265306123	0.49916685091019664	STK38, DARS, ACSS2	19	1631	17854	1.7284197618509793	1.0	0.9805799440282926	99.89448933881475
GOTERM_MF_FAT	GO:0032559~adenyl ribonucleotide binding	3	2.0408163265306123	0.5025323603602354	STK38, DARS, ACSS2	16	1460	13288	1.7065068493150686	0.9999999999999999	0.9902035882099643	99.88997625224094
GOTERM_MF_FAT	GO:0030554~adenyl nucleotide binding	3	2.0408163265306123	0.5307688449736045	STK38, DARS, ACSS2	16	1535	13288	1.623127035830619	1.0	0.988389962780338	99.93778629721061
GOTERM_MF_FAT	GO:0001883~purine nucleoside binding	3	2.0408163265306123	0.5355682568854612	STK38, DARS, ACSS2	16	1548	13288	1.6094961240310077	1.0	0.9828333305223346	99.94372392176487
GOTERM_MF_FAT	GO:0001882~nucleoside binding	3	2.0408163265306123	0.5392405803082763	STK38, DARS, ACSS2	16	1558	13288	1.5991655969191272	1.0	0.9760912088627242	99.94791812518756
GOTERM_MF_FAT	GO:0032555~purine ribonucleotide binding	3	2.0408163265306123	0.6214077163621381	STK38, DARS, ACSS2	16	1796	13288	1.387249443207127	1.0	0.9809349167552893	99.99233639337928
GOTERM_MF_FAT	GO:0032553~ribonucleotide binding	3	2.0408163265306123	0.6214077163621381	STK38, DARS, ACSS2	16	1796	13288	1.387249443207127	1.0	0.9809349167552893	99.99233639337928
GOTERM_MF_FAT	GO:0017076~purine nucleotide binding	3	2.0408163265306123	0.6451466670511817	STK38, DARS, ACSS2	16	1871	13288	1.331640833778728	1.0	0.9802023496417954	99.99592570511479

Annotation Cluster 4	Enrichment Score: 0.21920237454221814
Category	Term	Count	%	PValue	Genes	List Total	Pop Hits	Pop Total	Fold Enrichment	Bonferroni	Benjamini	FDR
SP_PIR_KEYWORDS	g-protein coupled receptor	3	2.0408163265306123	0.42191241867444584	GPR31C, OLFR1427, OLFR812	19	1411	17854	1.9979111492409263	0.9999999999999729	0.9884668428454066	99.562646755078
SP_PIR_KEYWORDS	transducer	3	2.0408163265306123	0.4420841377279241	GPR31C, OLFR1427, OLFR812	19	1467	17854	1.921644602303304	0.9999999999999964	0.9843576480706091	99.69243473246543
GOTERM_BP_FAT	GO:0007166~cell surface receptor linked signal transduction	4	2.7210884353741496	0.4888096124780745	GPR31C, OLFR1427, OLFR812, APC	15	2495	13588	1.4522912491649966	1.0	1.0	99.98941737324797
INTERPRO	IPR000276:7TM GPCR, rhodopsin-like	3	2.0408163265306123	0.5237361635046609	GPR31C, OLFR1427, OLFR812	22	1458	17763	1.6613355780022445	1.0	0.9999999999508953	99.94663656887555
INTERPRO	IPR017452:GPCR, rhodopsin-like superfamily	3	2.0408163265306123	0.567084901555581	GPR31C, OLFR1427, OLFR812	22	1575	17763	1.537922077922078	1.0	0.9999999824911229	99.97976030427414
GOTERM_BP_FAT	GO:0007186~G-protein coupled receptor protein signaling pathway	3	2.0408163265306123	0.5953595444203494	GPR31C, OLFR1427, OLFR812	15	1877	13588	1.4478423015450186	1.0	1.0	99.99956369940878
SP_PIR_KEYWORDS	receptor	3	2.0408163265306123	0.7323911519631652	GPR31C, OLFR1427, OLFR812	19	2465	17854	1.1436318992206682	1.0	0.9980917853505931	99.99978852076504
GOTERM_CC_FAT	GO:0016021~integral to membrane	5	3.4013605442176873	0.7477864425976125	EVC, 1700025F22RIK, GPR31C, OLFR1427, OLFR812	11	5709	12504	0.9955572540964028	1.0	1.0	99.99972906336625
GOTERM_CC_FAT	GO:0031224~intrinsic to membrane	5	3.4013605442176873	0.780290507596118	EVC, 1700025F22RIK, GPR31C, OLFR1427, OLFR812	11	5914	12504	0.9610477449503488	1.0	0.9999999999999929	99.99992496619966
SP_PIR_KEYWORDS	transmembrane	4	2.7210884353741496	0.9328080999474228	EVC, GPR31C, OLFR1427, OLFR812	19	5237	17854	0.7177271037054159	1.0	0.9999831924422561	99.99999999976225

Annotation Cluster 5	Enrichment Score: 0.12760376797506548
Category	Term	Count	%	PValue	Genes	List Total	Pop Hits	Pop Total	Fold Enrichment	Bonferroni	Benjamini	FDR
SP_PIR_KEYWORDS	nucleus	6	4.081632653061225	0.33475755661737894	KLF12, STK38, 2810021B07RIK, IGF2BP3, ZFP260, NET1	19	3808	17854	1.480594869526758	0.9999999999187437	0.9969976294757997	98.2406950921741
SP_PIR_KEYWORDS	metal-binding	3	2.0408163265306123	0.7768387838401443	KLF12, STK38, ZFP260	19	2682	17854	1.0511009066289885	1.0	0.9986070240563232	99.99996505574987
GOTERM_MF_FAT	GO:0046872~metal ion binding	3	2.0408163265306123	0.9580366534187279	KLF12, STK38, ZFP260	16	3850	13288	0.6471428571428571	1.0	0.9999863811299377	99.99999999999633
GOTERM_MF_FAT	GO:0043169~cation binding	3	2.0408163265306123	0.9598744077255388	KLF12, STK38, ZFP260	16	3885	13288	0.6413127413127413	1.0	0.9999763498678074	99.99999999999764
GOTERM_MF_FAT	GO:0043167~ion binding	3	2.0408163265306123	0.9623284680727457	KLF12, STK38, ZFP260	16	3934	13288	0.6333248601931877	1.0	0.9999636493655991	99.99999999999872
